# Supplementary material for: KAT5 regulates neurodevelopmental states associated with G0-like populations in glioblastoma
Source: Nat Commun. 2025 May 9;16:4327. doi: 10.1038/s41467-025-59503-w (PMC12064679; doi:10.1038/s41467-025-59503-w)
Supplement: Supplementary file 3 — Supplementary Data 1 [file 41467_2025_59503_MOESM3_ESM.xlsx]

## Sheet: GSC G0 trap screen
guideName	logFC	logCPM	LR	PValue	FDR	geneName	sgRNA.sequence	raw_827_Day8_pos_R1	raw_827_Day8_pos_R2	raw_827_Day8_pos_R3	raw_827_Day8_Unsorted_R1	raw_827_Day8_Unsorted_R2	raw_827_Day8_Unsorted_R3	cpm_827_Day8_pos_R1	cpm_827_Day8_pos_R2	cpm_827_Day8_pos_R3	cpm_827_Day8_Unsorted_R1	cpm_827_Day8_Unsorted_R2	cpm_827_Day8_Unsorted_R3
Brunello-39951	-3.1862	4.50877	230.299	5.12905e-52	3.97096e-47	FBXO42	ACTGCATTGTGACAACCCAT	46	58	86	536	774	394	4.6193	5.79211	6.637	51.9312	65.6049	38.7291
Brunello-2927	-2.47916	4.14637	129.002	6.77437e-30	2.62239e-25	CDKN1A	GTCACCGAGACACCACTGGA	46	32	48	224	220	244	4.6193	3.19565	3.70437	21.7026	18.6474	23.9845
Brunello-17414	1.32731	4.03647	47.3389	5.97166e-12	1.54111e-07	SKP2	CTGAGACAGTATGCCGTGGA	248	288	352	102	142	104	24.904	28.7608	27.1654	9.88243	12.036	10.2229
Brunello-60268	1.65775	3.72515	46.114	1.11567e-11	2.1594e-07	WDR36	GTTCTATGTAACAACCTGCG	198	282	358	94	92	72	19.8831	28.1617	27.6284	9.10734	7.798	7.07739
Brunello-5796	1.2698	4.11184	43.5633	4.10455e-11	5.65896e-07	FBL	TAATGAGGTCACGGCCAGAG	312	276	394	126	160	114	31.3309	27.5625	30.4067	12.2077	13.5617	11.2059
Brunello-16573	1.65575	3.81392	43.4337	4.3856e-11	5.65896e-07	RPS16	ACAGAAGACAGCGACAGCTG	286	238	338	90	96	82	28.72	23.7676	26.085	8.7198	8.13704	8.06036
Brunello-47591	-1.94248	3.18319	41.9962	9.14511e-11	1.01146e-06	PAPD5	AAACGGAGGAACTACAACCA	44	18	38	120	114	142	4.41846	1.79755	2.93263	11.6264	9.66274	13.9582
Brunello-23315	1.00401	4.87639	40.1669	2.33168e-10	2.25651e-06	EIF2B4	CTGCAGGCCGAGTCGCACCA	488	478	568	212	316	230	49.0047	47.735	43.8351	20.54	26.7844	22.6083
Brunello-2325	1.33876	3.83747	39.2762	3.67905e-10	3.16484e-06	CARS	GCTTCGATGGACATTCACGG	274	264	280	112	130	80	27.515	26.3641	21.6088	10.8513	11.0189	7.86377
Brunello-28369	1.3851	3.61778	38.8266	4.63184e-10	3.58601e-06	KAT5	ATGAATGGGTGACGCATGAG	254	216	252	90	104	80	25.5066	21.5706	19.448	8.7198	8.81513	7.86377
Brunello-35735	1.08246	4.42442	38.4589	5.59184e-10	3.93569e-06	PRELID1	AATAGTCGCTCGGCCCAGCG	302	378	472	198	198	136	30.3267	37.7486	36.4263	19.1836	16.7827	13.3684
Brunello-56375	1.48376	3.44904	34.4327	4.41249e-09	2.84683e-05	IMP4	GGCGCCCAGCGAATGAACCG	160	222	238	70	64	82	16.0671	22.1698	18.3675	6.78206	5.4247	8.06036
Brunello-16309	1.04108	4.24641	33.4971	7.13718e-09	4.25052e-05	RPL5	GACTGGTGATGAATACAATG	262	280	448	156	174	136	26.3099	27.9619	34.5741	15.1143	14.7484	13.3684
Brunello-28073	1.09128	4.22292	32.0823	1.47775e-08	8.17205e-05	EMG1	GAAGAATGGACGGGACCCTG	330	312	340	160	160	136	33.1384	31.1576	26.2393	15.5019	13.5617	13.3684
Brunello-32066	1.13938	3.91089	31.1994	2.32841e-08	0.000120178	PMPCA	TAGCAAAGGCTTGGACACGG	286	228	294	134	112	114	28.72	22.769	22.6893	12.9828	9.49322	11.2059
Brunello-42149	1.44471	3.4782	29.9944	4.33285e-08	0.000209659	IMP3	GCGCAGCTTGAGGAGCACGG	248	188	252	96	78	74	24.904	18.7744	19.448	9.30112	6.61135	7.27398
Brunello-16490	1.0511	3.94692	29.1972	6.53751e-08	0.00029773	RPS3	AGATGGCTACTCTGGAGTTG	252	232	294	118	142	110	25.3057	23.1685	22.6893	11.4326	12.036	10.8127
Brunello-31963	-0.836508	4.66454	28.0059	1.20948e-07	0.000482438	ZCCHC14	AATTTGAGTCTCTTACCATG	158	156	214	298	364	264	15.8663	15.5788	16.5153	28.8722	30.853	25.9504
Brunello-45989	0.831436	4.65502	27.7645	1.37021e-07	0.000482438	USP36	GAGCACACGTATGAGAGCTG	360	370	484	224	242	202	36.151	36.9497	37.3524	21.7026	20.5121	19.856
Brunello-19440	0.938078	4.47874	28.0877	1.1594e-07	0.000482438	TOP1	TGGAAGAGGCTCATATGGTG	294	368	446	178	228	162	29.5233	36.75	34.4198	17.2458	19.3255	15.9241
Brunello-16511	1.28278	3.58813	27.764	1.37052e-07	0.000482438	RPS6	GTCCGCCTGCTACTGAGTAA	216	238	242	80	112	92	21.6906	23.7676	18.6762	7.75093	9.49322	9.04333
Brunello-74551	1.67446	2.76726	27.7635	1.3709e-07	0.000482438	CT47A5	AGGAAGAGGAGGAGGAAGAG	114	118	178	58	38	28	11.4478	11.784	13.737	5.61942	3.22091	2.75232
Brunello-23168	1.28417	3.32645	26.5904	2.51497e-07	0.00084657	HDAC3	TGGGTCAATGCCAGGCGATG	138	180	232	70	82	68	13.8579	17.9755	17.9045	6.78206	6.95039	6.6842
Brunello-16506	0.986172	4.53506	26.3159	2.8989e-07	0.000897742	RPS5	CATACACCTGCTCACAGGCG	376	372	456	216	182	196	37.7577	37.1494	35.1915	20.9275	15.4265	19.2662
Brunello-70211	2.49495	1.47579	26.386	2.79553e-07	0.000897742	NANOGNB	GCCGAGGCGGGCAGATCACG	56	58	92	6	24	6	5.62349	5.79211	7.10005	0.58132	2.03426	0.589783
Brunello-48934	-1.28398	3.56453	26.0813	3.27331e-07	0.000938604	C9orf16	GGTCCAGACAGGAGTTGATC	74	60	68	154	196	140	7.43105	5.99184	5.24786	14.9205	16.6131	13.7616
Brunello-67573	0.862725	4.56781	26.148	3.16232e-07	0.000938604	UBALD2	AAGGGGCTGAAGTTTGCAGG	330	254	394	190	168	166	33.1384	25.3655	30.4067	18.4085	14.2398	16.3173
Brunello-76909	-0.786665	4.65201	25.1197	5.38786e-07	0.00136244	Non-Targeting Control	CTATAACCGAATCAAAGGGT	160	164	206	300	312	284	16.0671	16.3777	15.8979	29.066	26.4454	27.9164
Brunello-68141	0.887162	4.27563	25.2197	5.11558e-07	0.00136244	DPH3	CATGGCAGTGTTTCATGACG	296	278	388	162	178	168	29.7242	27.7622	29.9437	15.6956	15.0874	16.5139
Brunello-21538	1.62822	2.56521	25.2286	5.09208e-07	0.00136244	TRRAP	CCACTGGGGATCGTTCAGTG	104	108	120	40	40	26	10.4436	10.7853	9.26093	3.87546	3.39044	2.55572
Brunello-64985	1.80045	3.12564	25.0957	5.45533e-07	0.00136244	CCDC125	ATTTAGGGTATGGCCTCGGA	58	258	220	46	56	48	5.82433	25.7649	16.9784	4.45678	4.74661	4.71826
Brunello-53116	1.14396	3.75418	24.7394	6.56278e-07	0.0014944	ANKRD20A1	CATTCAGCCTAGCACTGAAG	186	214	272	104	96	96	18.678	21.3709	20.9914	10.0762	8.13704	9.43652
Brunello-74898	1.41834	3.63551	24.7452	6.54318e-07	0.0014944	TRIM49D2	GTACAGGACTAACCTTCCAG	312	112	224	82	84	74	31.3309	11.1848	17.2871	7.9447	7.11991	7.27398
Brunello-13844	1.4731	2.85431	24.7701	6.45921e-07	0.0014944	PHB	TAATTGGTTTCTGTACCCAC	106	130	180	56	58	32	10.6445	12.9823	13.8914	5.42565	4.91613	3.14551
Brunello-8222	0.820257	4.48699	24.6134	7.00611e-07	0.00154977	HBZ	CGCACTTCGACCTGCACCCG	334	282	410	196	216	158	33.5401	28.1617	31.6415	18.9898	18.3084	15.5309
Brunello-57006	-1.31118	3.40204	24.4258	7.72266e-07	0.00166082	AZIN2	ACTTGACAGCATAAAAGGGC	52	46	56	114	128	134	5.22182	4.59375	4.32177	11.0451	10.8494	13.1718
Brunello-47593	-1.1029	3.89563	24.2485	8.46722e-07	0.00172511	PAPD5	GGCCGGCATGTATCGCTCCG	86	44	104	142	188	160	8.63608	4.39402	8.02614	13.7579	15.935	15.7275
Brunello-16590	1.43312	2.95427	24.2845	8.31064e-07	0.00172511	RPS20	ACCAGTTCGAATGCCTACCA	124	120	198	54	54	50	12.452	11.9837	15.2805	5.23188	4.57709	4.91485
Brunello-76908	-0.860909	4.49492	23.9613	9.82923e-07	0.00195125	Non-Targeting Control	CTAGCCGCCCAGATCGAGCC	160	128	196	234	348	282	16.0671	12.7826	15.1262	22.6715	29.4968	27.7198
Brunello-68024	1.43203	2.94034	23.6473	1.1571e-06	0.0022396	C2orf61	GGAAGCACGTTGTATTGCCC	140	140	132	50	56	46	14.0587	13.981	10.187	4.84433	4.74661	4.52167
Brunello-45990	0.989246	4.03798	23.5369	1.22543e-06	0.002314	USP36	GATCTGGAATCACACTCGGG	232	244	334	136	142	120	23.2973	24.3668	25.7763	13.1766	12.036	11.7957
Brunello-72250	-0.827381	4.43746	23.2139	1.44942e-06	0.00267181	ZNF772	ACTCAGAAGGCTTACCCCTG	126	168	168	270	290	248	12.6529	16.7772	12.9653	26.1594	24.5807	24.3777
Brunello-65349	1.88696	3.22114	23.1402	1.50608e-06	0.00271168	UNC5B	AGGGTGGCGTACAGGCGATG	70	242	266	68	32	48	7.02937	24.1671	20.5284	6.58829	2.71235	4.71826
Brunello-53191	1.02518	3.92658	22.8605	1.74199e-06	0.00299703	ZCCHC9	AAGAAAGACAGTCGACGGGA	222	278	350	114	172	124	22.2931	27.7622	27.011	11.0451	14.5789	12.1888
Brunello-43135	1.08452	3.7303	22.8936	1.71218e-06	0.00299703	POLR3E	AAAAGGCATGACCTTCACTG	240	186	280	110	136	82	24.1007	18.5747	21.6088	10.6575	11.5275	8.06036
Brunello-52690	-6.08747	-0.85915	22.4534	2.15299e-06	0.00354652	TMEM133	TCTGCGAATCAACAGGAGAC	0	0	0	4	8	12	0	0	0	0.387546	0.678087	1.17957
Brunello-63180	-6.06595	-0.84228	22.4702	2.13428e-06	0.00354652	LOC158434	GGCCGCATGATGACTGAGAC	0	0	0	4	12	8	0	0	0	0.387546	1.01713	0.786377
Brunello-19018	0.866868	4.13037	22.3576	2.26317e-06	0.00365035	TFAP4	AGGCTCCCCGGACATCTGGG	314	262	322	150	174	162	31.5317	26.1644	24.8502	14.533	14.7484	15.9241
Brunello-925	-2.57117	1.0504	22.2737	2.36421e-06	0.00373549	XIAP	ATGACAACTAAAGCACCGCA	4	8	4	26	50	22	0.401678	0.798912	0.308698	2.51905	4.23804	2.16254
Brunello-31978	-0.861529	4.38302	22.2065	2.44845e-06	0.00379123	CEP68	TGGAGACCTTCTGCTCTCCG	162	126	166	248	250	310	16.268	12.5829	12.811	24.0279	21.1902	30.4721
Brunello-44872	-0.703845	4.92164	22.1477	2.5246e-06	0.0038325	RSRP1	CGTAGCGCCTCTCTCGGTAA	200	222	282	356	418	350	20.0839	22.1698	21.7632	34.4916	35.43	34.404
Brunello-13723	-1.31384	2.95752	21.9358	2.81926e-06	0.0041975	PFDN2	GCCCGCTTTGGAGAACAACA	50	44	52	108	142	110	5.02098	4.39402	4.01307	10.4638	12.036	10.8127
Brunello-10505	1.2871	3.08781	21.8989	2.87396e-06	0.00419821	RPSA	CATAAATCTCAAGAGGACCT	160	114	138	56	66	46	16.0671	11.3845	10.6501	5.42565	5.59422	4.52167
Brunello-6298	-2.12523	1.4615	21.7414	3.11987e-06	0.0042376	GPC5	TACAACCACCTCATTAACCC	10	10	8	36	40	46	1.0042	0.99864	0.617395	3.48792	3.39044	4.52167
Brunello-17754	-1.42564	2.82472	21.7738	3.06767e-06	0.0042376	SMARCB1	GCAGATCGAGTCCTACCCCA	34	26	44	90	88	94	3.41426	2.59646	3.39567	8.7198	7.45896	9.23993
Brunello-50818	-1.16012	3.41712	21.7491	3.10738e-06	0.0042376	ATHL1	GCGATGCGCATAGATGCACT	52	58	72	118	172	112	5.22182	5.79211	5.55656	11.4326	14.5789	11.0093
Brunello-76054	1.70753	2.21405	21.8024	3.02223e-06	0.0042376	RPL17-C18orf32	CATGAGCTCTGTAGGTCCGG	94	94	104	34	30	24	9.43944	9.38722	8.02614	3.29414	2.54283	2.35913
Brunello-56226	-2.21841	1.60892	21.6026	3.35402e-06	0.00432786	C1orf105	ATAACTCATACAATTCTCAA	14	2	10	42	42	36	1.40587	0.199728	0.771744	4.06924	3.55996	3.5387
Brunello-57851	-1.40306	2.84882	21.6199	3.32385e-06	0.00432786	WDR17	AGTATAATCCCAGATTCGAA	42	34	50	116	108	102	4.21762	3.39538	3.85872	11.2388	9.15418	10.0263
Brunello-16508	1.84604	2.32347	21.6438	3.28278e-06	0.00432786	RPS5	TTCACTGCAATGTAATCCTG	88	92	144	36	40	12	8.83692	9.18749	11.1131	3.48792	3.39044	1.17957
Brunello-46402	1.35107	3.03639	21.4745	3.58561e-06	0.00455084	RAB40C	GGTTTCCAACCAAGATCCGG	88	112	230	46	60	54	8.83692	11.1848	17.7501	4.45678	5.08565	5.30804
Brunello-16352	1.64223	2.5051	21.4388	3.65309e-06	0.00456171	RPL15	TATAGGATTCGTGTTCGCCG	102	112	134	28	28	52	10.2428	11.1848	10.3414	2.71283	2.3733	5.11145
Brunello-2956	1.14958	3.34998	21.3891	3.74892e-06	0.00460706	CDKN3	GCAGAAGAACTAAAGAGCTG	168	132	204	54	82	86	16.8705	13.1821	15.7436	5.23188	6.95039	8.45355
Brunello-31704	0.94303	3.78927	21.2809	3.96662e-06	0.00479843	ARHGAP26	CCCTTGCTCGTTGATCCCTG	194	222	252	106	128	108	19.4814	22.1698	19.448	10.27	10.8494	10.6161
Brunello-62205	-5.98145	-0.24911	21.215	4.10529e-06	0.00488978	PYHIN1	AAACCATCTGAAGAAGAGAC	0	0	0	6	4	12	0	0	0	0.58132	0.339044	1.17957
Brunello-55892	1.17458	3.30575	21.1714	4.19977e-06	0.00492652	RPS19BP1	GACCAGGACGAGAAGCACCG	146	170	206	92	76	58	14.6613	16.9769	15.8979	8.91357	6.44183	5.70123
Brunello-36307	1.02521	3.60475	21.0927	4.37598e-06	0.00505661	NOB1	AGCCCTTACCGGAATACGTG	208	192	292	100	148	86	20.8873	19.1739	22.5349	9.68866	12.5446	8.45355
Brunello-56485	2.02688	1.68503	20.9946	4.60573e-06	0.00524383	LEMD1	CAGGACAGTGATGACAGCGA	50	74	66	14	18	14	5.02098	7.38994	5.09351	1.35641	1.5257	1.37616
Brunello-76578	-0.770866	4.74811	20.9538	4.70483e-06	0.00527902	Non-Targeting Control	AGCTGAAAATATACGTATTC	178	170	258	332	436	248	17.8747	16.9769	19.911	32.1664	36.9557	24.3777
Brunello-12864	6.06764	-0.816083	20.9197	4.78935e-06	0.00529709	NRTN	TCTCGTCGGACGCGTAGCCC	6	10	8	0	0	0	0.602517	0.99864	0.617395	0	0	0
Brunello-6101	0.940784	4.10836	20.8263	5.02868e-06	0.0054073	FAU	CACCCCGCACTGGCCCAGAG	264	286	324	150	176	124	26.5108	28.5611	25.0045	14.533	14.9179	12.1888
Brunello-14396	1.78944	2.02325	20.8302	5.01861e-06	0.0054073	POLR2I	TAACAACATGCTGTACCCCA	56	74	96	18	30	16	5.62349	7.38994	7.40874	1.74396	2.54283	1.57275
Brunello-14470	-0.69364	4.7866	20.7292	5.29037e-06	0.00556536	POU4F3	CAGATCCATCCACACCACCT	186	190	264	352	352	306	18.678	18.9742	20.374	34.1041	29.8358	30.0789
Brunello-15427	0.844175	4.31711	20.7187	5.31944e-06	0.00556536	PTPN4	TACTGATTAGGAGTTCCCGG	254	346	348	156	186	178	25.5066	34.553	26.8567	15.1143	15.7655	17.4969
Brunello-1676	-1.07011	3.8704	20.6639	5.47391e-06	0.00565061	OPN1SW	GACGAAGTATCCGTTACAGC	70	92	138	196	256	162	7.02937	9.18749	10.6501	18.9898	21.6988	15.9241
Brunello-51408	-1.38693	2.81712	20.4872	6.00317e-06	0.00603763	APOL6	CAGCATCGTGAGTGGTACGT	36	28	50	108	98	84	3.6151	2.79619	3.85872	10.4638	8.30657	8.25696
Brunello-25472	1.01178	3.85809	20.4867	6.0048e-06	0.00603763	CTR9	CCTGGCGAGATTATATGACG	162	280	322	122	108	136	16.268	27.9619	24.8502	11.8202	9.15418	13.3684
Brunello-22372	-1.60691	2.45791	20.4494	6.12293e-06	0.00607748	AKR7A2	CCCAGCTAGCATAGTTGGAG	28	20	24	70	98	52	2.81175	1.99728	1.85219	6.78206	8.30657	5.11145
Brunello-54479	1.70976	2.2194	20.2654	6.74082e-06	0.00660609	PPP1R15B	ACGCATAGACAATTTCAGTG	114	70	106	20	40	28	11.4478	6.99048	8.18049	1.93773	3.39044	2.75232
Brunello-73624	-1.17677	3.27789	20.1966	6.98782e-06	0.00676255	CTXN3	CCAAAAGAATCCGGAAGCAC	60	42	68	106	148	124	6.02517	4.19429	5.24786	10.27	12.5446	12.1888
Brunello-15626	1.67559	2.42913	20.1401	7.19732e-06	0.0068793	QARS	GGCTAGAAGAAACAGACCGG	78	124	132	26	36	40	7.83272	12.3831	10.187	2.51905	3.05139	3.93188
Brunello-47592	-0.900305	4.17107	20.0757	7.44353e-06	0.00702787	PAPD5	ACTGGCATCCGGATAAAGGA	78	106	154	210	206	194	7.83272	10.5856	11.8849	20.3462	17.4607	19.0696
Brunello-23189	-0.781096	4.30739	20.0516	7.53798e-06	0.0070313	KAT2B	ACCTCGGTACGAAACCACAC	122	132	182	228	252	250	12.2512	13.1821	14.0457	22.0901	21.3597	24.5743
Brunello-64413	-5.95738	-0.370755	19.9911	7.78022e-06	0.00706369	C12orf77	AGACGCTGGACAGCATACGA	0	0	0	8	8	6	0	0	0	0.775093	0.678087	0.589783
Brunello-38384	0.772356	4.3136	19.9749	7.84641e-06	0.00706369	GMPR2	AGGCATATATACTTCACCTG	266	256	358	152	188	164	26.7116	25.5652	27.6284	14.7268	15.935	16.1207
Brunello-57946	1.23647	3.10743	19.9896	7.78658e-06	0.00706369	FTSJ3	AGTGTTACGAACCATCCCCC	166	112	178	76	70	44	16.6696	11.1848	13.737	7.36338	5.93326	4.32507
Brunello-206	1.01954	3.49685	19.8176	8.51948e-06	0.00749531	ACTL6A	ACTGCAATTCCAGTCCACGA	166	156	246	78	98	96	16.6696	15.5788	18.9849	7.55716	8.30657	9.43652
Brunello-11996	1.22181	3.18565	19.8247	8.48796e-06	0.00749531	MYC	GCTGCACCGAGTCGTAGTCG	200	144	194	84	66	76	20.0839	14.3804	14.9718	8.13848	5.59422	7.47058
Brunello-30816	0.872729	3.9092	19.6826	9.14278e-06	0.00795329	EXOSC8	ACCGGAATCTCGATGAACAC	202	212	302	114	150	118	20.2847	21.1712	23.3067	11.0451	12.7141	11.5991
Brunello-31965	-1.03517	3.55499	19.5817	9.63864e-06	0.00829148	ZCCHC14	GGCCTGAGTCCAGATCCACG	68	72	82	136	196	120	6.82853	7.19021	6.3283	13.1766	16.6131	11.7957
Brunello-68143	0.782915	4.49086	19.516	9.97604e-06	0.00848742	DPH3	TTTATAATGAGAGAGCAGCT	376	294	342	178	216	190	37.7577	29.36	26.3937	17.2458	18.3084	18.6764
Brunello-3310	1.1725	3.84043	19.4153	1.0516e-05	0.00880623	CKS1B	CAGACATGTCATGCTGCCCA	308	172	280	114	116	102	30.9292	17.1766	21.6088	11.0451	9.83226	10.0263
Brunello-16551	1.30018	2.88918	19.404	1.05783e-05	0.00880623	RPS11	GGGCTTCAAGACACCCAAGG	98	144	180	68	54	44	9.84111	14.3804	13.8914	6.58829	4.57709	4.32507
Brunello-16575	0.912441	3.83517	19.361	1.08195e-05	0.00891121	RPS16	ATCCGTGTCCGTGTAAAGGG	204	240	280	142	140	96	20.4856	23.9674	21.6088	13.7579	11.8665	9.43652
Brunello-35738	1.11521	3.29943	19.2848	1.12602e-05	0.00917656	PRELID1	TCACTCGGTGTACGTCCTGG	188	166	200	82	88	82	18.8789	16.5774	15.4349	7.9447	7.45896	8.06036
Brunello-12058	1.46553	2.48787	19.1686	1.19667e-05	0.00958128	MYH11	GTCGGCCACAAACTTGTCGG	68	110	104	36	32	32	6.82853	10.985	8.02614	3.48792	2.71235	3.14551
Brunello-16386	2.15078	1.45092	19.1626	1.20043e-05	0.00958128	RPL24	CGTAGCGCCTCCCGTGTCCG	52	58	70	12	20	8	5.22182	5.79211	5.40221	1.16264	1.69522	0.786377
Brunello-36522	-1.1028	3.46247	19.0673	1.26186e-05	0.00963242	TAGLN3	GCAGAAGTATGATGCGGACC	82	62	66	150	170	130	8.2344	6.19157	5.09351	14.533	14.4094	12.7786
Brunello-58342	-0.830807	4.07678	19.0565	1.26904e-05	0.00963242	SLC15A4	GGAGCGATCCTGTCGTTAGG	106	120	156	242	216	204	10.6445	11.9837	12.0392	23.4466	18.3084	20.0526
Brunello-37783	0.800095	4.61928	19.0764	1.25591e-05	0.00963242	UTP18	AGACATAAAGAACCTTGCTG	240	374	504	200	216	204	24.1007	37.3491	38.8959	19.3773	18.3084	20.0526
Brunello-16574	0.84701	4.37521	19.1189	1.22819e-05	0.00963242	RPS16	ACCTTGTACTGTAGCGTGCG	314	322	410	224	184	160	31.5317	32.1562	31.6415	21.7026	15.596	15.7275
Brunello-44579	0.902473	3.94557	19.078	1.25485e-05	0.00963242	DHX33	AAAGCAAAGAAGTATAACCC	214	244	282	146	130	112	21.4898	24.3668	21.7632	14.1454	11.0189	11.0093
Brunello-27553	1.11229	3.36522	18.9746	1.32471e-05	0.0099573	SF3B4	AGAAACAGTTCCCACAGCAG	222	148	224	80	78	110	22.2931	14.7799	17.2871	7.75093	6.61135	10.8127
Brunello-63491	-5.66473	-1.48416	18.8205	1.43614e-05	0.00997306	C16orf82	TCTCCCTCGAGAAAAATGGG	0	0	0	6	8	4	0	0	0	0.58132	0.678087	0.393188
Brunello-65503	-1.10396	3.37644	18.8547	1.41065e-05	0.00997306	OR4D6	TGCACTATGTGACCATGATG	52	70	80	130	174	124	5.22182	6.99048	6.17395	12.5953	14.7484	12.1888
Brunello-26374	0.837856	4.42865	18.8973	1.37945e-05	0.00997306	RBM19	GGGTAGTGGAGCTCAGACAG	276	310	420	172	194	182	27.7158	30.9578	32.4133	16.6645	16.4436	17.8901
Brunello-52656	0.863331	3.97137	18.8572	1.40881e-05	0.00997306	KRTAP9-2	GCAGCTGGACCCACAGCAGG	214	240	312	124	156	132	21.4898	23.9674	24.0784	12.0139	13.2227	12.9752
Brunello-68144	0.922526	3.95718	18.831	1.42826e-05	0.00997306	DPH3	TTTGGAGAATGGGGAAGACG	264	218	264	140	166	86	26.5108	21.7704	20.374	13.5641	14.0703	8.45355
Brunello-36067	1.01571	3.40701	18.8118	1.44274e-05	0.00997306	UTP20	AATATGAGGTAACACCACGA	180	178	210	80	114	84	18.0755	17.7758	16.2066	7.75093	9.66274	8.25696
Brunello-4661	1.14493	3.5975	18.8825	1.39021e-05	0.00997306	DDX10	AGTGCAAGGATAGAAACACC	164	214	294	102	118	76	16.4688	21.3709	22.6893	9.88243	10.0018	7.47058
Brunello-10798	1.20077	3.12867	18.9093	1.3708e-05	0.00997306	LRP4	ATAGCGCTAACAAATTTACG	126	162	186	60	74	68	12.6529	16.178	14.3544	5.8132	6.27231	6.6842
Brunello-52948	1.30714	2.81038	18.9382	1.3502e-05	0.00997306	WDR75	TCAATAGTAGCTCCTAAACG	118	112	140	52	64	32	11.8495	11.1848	10.8044	5.0381	5.4247	3.14551
Brunello-16756	-1.09801	3.33764	18.7601	1.48234e-05	0.0101561	S100A11	GCTGTCTTCCAGAAGTATGC	58	50	96	146	130	144	5.82433	4.9932	7.40874	14.1454	11.0189	14.1548
Brunello-26627	0.875087	3.99326	18.6889	1.53879e-05	0.0104504	RBX1	ATGGATGTGGATACCCCGAG	268	198	304	140	154	118	26.9124	19.7731	23.461	13.5641	13.0532	11.5991
Brunello-16540	1.62423	2.146	18.5271	1.67506e-05	0.011277	RPS8	GCTGGTTCGTACCAAGACCC	66	106	114	40	26	24	6.62769	10.5856	8.79788	3.87546	2.20378	2.35913
Brunello-57193	-5.6756	-0.700184	18.4921	1.70613e-05	0.0113691	GPRIN1	AGACGTATACAGTGTCACCG	0	0	0	8	6	4	0	0	0	0.775093	0.508565	0.393188
Brunello-24076	-1.24435	2.99436	18.4787	1.71812e-05	0.0113691	TMSB10	TAAGGCCAAGCTGAAGAAAA	40	48	48	84	130	106	4.01678	4.79347	3.70437	8.13848	11.0189	10.4195
Brunello-15175	-1.34752	2.76637	18.4039	1.78693e-05	0.0117242	PSMB2	GAGGAGGTTCACATGATATG	34	26	48	106	80	80	3.41426	2.59646	3.70437	10.27	6.78087	7.86377
Brunello-18500	0.88421	3.92608	18.3591	1.82941e-05	0.0119021	SUPT5H	TGTGAAGGGCTACATCTACG	222	234	272	116	140	132	22.2931	23.3682	20.9914	11.2388	11.8665	12.9752
Brunello-36012	0.785714	4.25102	18.3246	1.86288e-05	0.0120189	RBMX	ACATCTCTACGAGAGGGCAG	270	256	342	174	164	154	27.1133	25.5652	26.3937	16.8583	13.9008	15.1378
Brunello-25614	0.701268	4.62863	18.2226	1.96528e-05	0.0125344	GREB1	GATGAAGAACTACACGTCGG	300	366	460	232	276	172	30.1259	36.5502	35.5002	22.4777	23.394	16.9071
Brunello-5865	0.884172	4.02836	18.2044	1.98423e-05	0.0125344	ETV6	AATGGTGAAAAAAGAATCCG	224	244	308	118	172	124	22.494	24.3668	23.7697	11.4326	14.5789	12.1888
Brunello-16368	1.34275	2.91189	18.1975	1.99136e-05	0.0125344	RPL19	TGTACCCTTCCGCTTACCTG	124	162	168	60	62	54	12.452	16.178	12.9653	5.8132	5.25517	5.30804
Brunello-57	0.869547	4.05649	18.1658	2.02478e-05	0.012642	ABCF1	CTGCAGAGGCCAAAGCACGG	226	230	332	140	188	96	22.6948	22.9687	25.6219	13.5641	15.935	9.43652
Brunello-51550	-0.797126	4.10227	18.1276	2.06586e-05	0.0127198	OR4A16	TAGTAGTCACCCAAATGAGG	128	124	142	210	232	232	12.8537	12.3831	10.9588	20.3462	19.6645	22.8049
Brunello-56111	0.833013	3.95261	18.1188	2.07537e-05	0.0127198	INTS4	TAGCTGCTGTTCTGACACGT	202	254	302	138	146	132	20.2847	25.3655	23.3067	13.3704	12.3751	12.9752
Brunello-18494	1.19296	3.0269	18.1086	2.08653e-05	0.0127198	SUPT4H1	AGGACAGCTGGGTCTCCAAG	162	126	150	70	70	50	16.268	12.5829	11.5762	6.78206	5.93326	4.91485
Brunello-39907	0.733356	4.47025	18.0147	2.19202e-05	0.0132585	GAR1	AGCAGCAACCACTTCCGAGG	254	364	372	196	214	176	25.5066	36.3505	28.7089	18.9898	18.1388	17.3003
Brunello-5307	1.19864	3.09815	17.9696	2.24457e-05	0.0133675	EEF1A1	GCACAAATGCTACTGTGTCG	102	140	200	66	66	54	10.2428	13.981	15.4349	6.39452	5.59422	5.30804
Brunello-8328	1.21469	3.29969	17.974	2.23941e-05	0.0133675	NRG1	TGTGGTCGGCATCATGTGTG	108	132	216	66	40	80	10.8453	13.1821	16.6697	6.39452	3.39044	7.86377
Brunello-17784	1.10189	3.24582	17.9315	2.28994e-05	0.0135336	SMN1	TGTGCCGCGCCGGAACAGCA	152	122	170	72	62	68	15.2638	12.1834	13.1197	6.97584	5.25517	6.6842
Brunello-55828	-2.23088	1.09236	17.9032	2.32427e-05	0.0136324	SESTD1	TGGCTTTACCACACAAACAA	14	4	4	36	26	42	1.40587	0.399456	0.308698	3.48792	2.20378	4.12848
Brunello-76327	1.21236	3.08404	17.7969	2.45779e-05	0.0143071	LOC101060389	GGAGGAACAAGGCGGCGATG	126	164	176	76	74	48	12.6529	16.3777	13.5827	7.36338	6.27231	4.71826
Brunello-20519	-1.25223	2.93662	17.7675	2.49611e-05	0.0144217	ZNF22	ATTTCTCGGAGCTCAAGCCA	36	36	60	90	116	100	3.6151	3.5951	4.63047	8.7198	9.83226	9.82971
Brunello-8833	1.01273	3.56696	17.716	2.56466e-05	0.0144933	AGFG2	ACTGACCTGCTGGCTGACAT	142	234	200	82	118	84	14.2596	23.3682	15.4349	7.9447	10.0018	8.25696
Brunello-72203	2.02794	1.54088	17.7415	2.53052e-05	0.0144933	ST20	CAGGAGACTCACCTGAACCT	78	50	52	10	16	18	7.83272	4.9932	4.01307	0.968866	1.35617	1.76935
Brunello-76117	3.00826	-0.231148	17.7237	2.55424e-05	0.0144933	RPS10-NUDT3	GTGGCAGGCACAATCTCCGG	6	22	24	0	4	2	0.602517	2.19701	1.85219	0	0.339044	0.196594
Brunello-43047	-1.09595	3.3516	17.6161	2.70296e-05	0.0149951	LUC7L	ATGTACCAAAATCCACGACT	76	44	76	102	172	140	7.63188	4.39402	5.86526	9.88243	14.5789	13.7616
Brunello-43356	1.22751	3.30442	17.61	2.71156e-05	0.0149951	RIOK2	ATAGCCAGCCTTAAACATGG	198	120	212	64	86	72	19.8831	11.9837	16.361	6.20074	7.28944	7.07739
Brunello-58232	1.54847	2.50585	17.6346	2.67668e-05	0.0149951	TRIM64	GCCCAACTTCAACACCAATG	70	86	124	48	26	18	7.02937	8.58831	9.56963	4.65056	2.20378	1.76935
Brunello-43478	-5.5067	-1.07798	17.5457	2.80481e-05	0.0150615	DOK5	TCTCCTAACTTAGATGTACA	0	0	0	4	6	6	0	0	0	0.387546	0.508565	0.589783
Brunello-5472	-5.50552	-1.19724	17.5347	2.82107e-05	0.0150615	EIF5A	TCTCGACGATCTTACATGGC	0	0	0	6	6	4	0	0	0	0.58132	0.508565	0.393188
Brunello-74121	-0.65787	4.92959	17.5529	2.79423e-05	0.0150615	SBK2	TGACCGACTTCGGCCACACG	200	242	284	376	376	368	20.0839	24.1671	21.9175	36.4294	31.8701	36.1733
Brunello-27341	0.730818	4.71602	17.5728	2.76513e-05	0.0150615	NUTF2	AGTGGGCTGATGGTCCTGCG	354	354	454	264	256	168	35.5485	35.3519	35.0372	25.5781	21.6988	16.5139
Brunello-44896	1.13789	2.96105	17.5218	2.84028e-05	0.0150615	UTP3	CCTGAAAGTCAAGTTGACAG	136	122	174	68	70	54	13.6571	12.1834	13.4283	6.58829	5.93326	5.30804
Brunello-67925	2.47944	1.0137	17.5653	2.77614e-05	0.0150615	NBPF15	AGAGCAGCTCAAGCAAGCTG	52	34	50	2	12	10	5.22182	3.39538	3.85872	0.193773	1.01713	0.982971
Brunello-41552	0.84448	3.8489	17.5042	2.86679e-05	0.0150986	SAMD4B	CCAATACTGTTGATGGCTGG	190	212	256	122	116	120	19.0797	21.1712	19.7567	11.8202	9.83226	11.7957
Brunello-75637	-2.06623	1.37063	17.4872	2.89252e-05	0.0151312	SMKR1	GAAACAGAAGAAACCAGAAG	4	10	8	26	36	30	0.401678	0.99864	0.617395	2.51905	3.05139	2.94891
Brunello-75653	1.13568	3.20648	17.4688	2.92061e-05	0.0151756	TIMM23	ACCGGAGCTAATAAAACCCG	156	150	194	84	50	86	15.6654	14.9796	14.9718	8.13848	4.23804	8.45355
Brunello-60620	-0.837205	3.97088	17.4211	2.99478e-05	0.0153348	OR13C8	TTGCACCATACACCCAGAGA	92	104	170	186	242	206	9.2386	10.3859	13.1197	18.0209	20.5121	20.2492
Brunello-36073	0.890111	3.74006	17.4111	3.01067e-05	0.0153348	RRP7A	GGACCTGGCTGAGAGCCCAA	232	202	210	110	130	106	23.2973	20.1725	16.2066	10.6575	11.0189	10.4195
Brunello-16378	1.89051	1.72813	17.4301	2.98063e-05	0.0153348	RPL23A	GCACGTCACCCACCTTCCGG	76	46	82	14	24	16	7.63188	4.59375	6.3283	1.35641	2.03426	1.57275
Brunello-66947	-0.925446	3.73996	17.3324	3.13786e-05	0.0157751	SGMS1	GAATTAACCAGAGTCCTACA	98	76	106	162	180	180	9.84111	7.58967	8.18049	15.6956	15.257	17.6935
Brunello-42956	0.845727	4.04654	17.3402	3.12499e-05	0.0157751	DDX27	CTTAATCGGAACCATAGGCG	230	226	300	136	168	110	23.0965	22.5693	23.1523	13.1766	14.2398	10.8127
Brunello-44895	1.58971	2.82036	17.2667	3.24837e-05	0.0162253	UTP3	AGGAGGCACAGATCATTCAG	146	134	166	36	56	54	14.6613	13.3818	12.811	3.48792	4.74661	5.30804
Brunello-25941	-0.749568	4.44765	17.2374	3.29883e-05	0.0163436	KIAA0232	ATTGGCTCGGTGTACCACAA	118	186	184	252	320	238	11.8495	18.5747	14.2001	24.4154	27.1235	23.3947
Brunello-68639	0.751186	4.30999	17.2285	3.31428e-05	0.0163436	KRTAP6-2	TATGGGTGCTGTGGATACGA	244	282	330	182	186	132	24.5024	28.1617	25.4676	17.6334	15.7655	12.9752
Brunello-3	5.65715	-1.40523	17.1825	3.39557e-05	0.0166385	A1BG	TCTCCATGGTGCATCAGCAC	0	12	6	0	0	0	0	1.19837	0.463047	0	0	0
Brunello-10095	-5.51711	-1.48523	17.1598	3.43637e-05	0.0167325	KCNMA1	TCTCCATATTTATCAGCACG	0	0	0	8	4	4	0	0	0	0.775093	0.339044	0.393188
Brunello-36603	1.18761	2.80243	17.1054	3.53624e-05	0.0171112	ABT1	AAAAAAGCGGTCCTACACCA	122	112	142	60	56	46	12.2512	11.1848	10.9588	5.8132	4.74661	4.52167
Brunello-654	-1.54605	2.53168	16.9864	3.76484e-05	0.0181042	AKR1B1	CATGGGCACAGTCGATGTGG	42	20	18	94	96	48	4.21762	1.99728	1.38914	9.10734	8.13704	4.71826
Brunello-44898	1.02243	3.497	16.9525	3.83262e-05	0.018204	UTP3	GGCTGGAATGAAGTACAGAG	184	186	202	106	96	76	18.4772	18.5747	15.5892	10.27	8.13704	7.47058
Brunello-3267	2.4741	0.603873	16.9621	3.81335e-05	0.018204	CHRNG	TCTCGGTCATGGATAGCTGG	12	40	42	10	4	2	1.20503	3.99456	3.24133	0.968866	0.339044	0.196594
Brunello-28147	-0.730634	4.32502	16.8743	3.99386e-05	0.0188186	BAIAP2	GGGTCACGCTCTTGCGCACG	134	142	186	254	284	214	13.4562	14.1807	14.3544	24.6092	24.0721	21.0356
Brunello-51367	1.14777	3.40727	16.8664	4.01063e-05	0.0188186	INTS5	AGCTACCAATGAGAGCCGAG	162	170	188	74	70	86	16.268	16.9769	14.5088	7.16961	5.93326	8.45355
Brunello-39278	0.859905	4.07102	16.8439	4.05834e-05	0.0188582	SARAF	TATGTACTAAGAGGTTCTTG	178	290	320	142	170	114	17.8747	28.9606	24.6958	13.7579	14.4094	11.2059
Brunello-2990	0.86823	4.02066	16.8169	4.1165e-05	0.0188582	CDX4	GCCAGCCTCCAATTTCGCTG	242	212	360	160	152	120	24.3015	21.1712	27.7828	15.5019	12.8837	11.7957
Brunello-16406	1.08969	3.26247	16.8209	4.1079e-05	0.0188582	RPL28	GGCCCCACTTACAGTGCTGT	156	124	176	86	72	52	15.6654	12.3831	13.5827	8.33225	6.10278	5.11145
Brunello-15184	1.16327	2.86762	16.8205	4.10866e-05	0.0188582	PSMB4	GAAATCAGCGTAGTCGCCAG	110	136	174	66	58	58	11.0461	13.5815	13.4283	6.39452	4.91613	5.70123
Brunello-24036	1.74343	1.79667	16.7745	4.20957e-05	0.0191711	CTDP1	GGCCTTTCATGACAACCGGG	64	50	78	20	22	14	6.42685	4.9932	6.0196	1.93773	1.86474	1.37616
Brunello-50579	1.05578	4.58971	16.7498	4.26472e-05	0.0193087	C10orf88	ATATGGTTAGGTGTCAGCAG	632	190	406	202	194	190	63.4651	18.9742	31.3328	19.5711	16.4436	18.6764
Brunello-46390	-1.70326	1.77267	16.7214	4.32906e-05	0.0193734	SUGP1	TTTGCACGATAAGAATAGCA	12	18	16	52	48	48	1.20503	1.79755	1.23479	5.0381	4.06852	4.71826
Brunello-41881	5.50606	-1.40447	16.7323	4.30417e-05	0.0193734	EVA1B	GGCCCGGCAGCGTGTCGTCG	6	6	4	0	0	0	0.602517	0.599184	0.308698	0	0	0
Brunello-39911	-0.995034	3.68936	16.4996	4.86608e-05	0.0216515	SSH1	AATGATACGCTTCATTCCAG	82	58	88	106	178	164	8.2344	5.79211	6.79135	10.27	15.0874	16.1207
Brunello-33947	0.769881	4.36967	16.4887	4.89419e-05	0.0216522	C3orf17	ACTCCACCACTGGCTGACTG	284	314	374	212	202	146	28.5191	31.3573	28.8632	20.54	17.1217	14.3514
Brunello-27324	0.860568	3.69189	16.43	5.04797e-05	0.0222056	MPHOSPH10	TGGAAGATATCATTAAACAG	188	214	252	110	114	128	18.8789	21.3709	19.448	10.6575	9.66274	12.582
Brunello-37627	-1.47033	2.44678	16.3408	5.2912e-05	0.0227157	PRLH	CCAGGCAGGATTGATGTCAG	30	36	16	72	76	82	3.01259	3.5951	1.23479	6.97584	6.44183	8.06036
Brunello-36116	-1.11592	3.17366	16.3446	5.28059e-05	0.0227157	SGSM3	CACACTGCACTGGTTCCTCA	52	54	66	142	126	98	5.22182	5.39266	5.09351	13.7579	10.6799	9.63311
Brunello-4472	-0.622803	4.78691	16.3339	5.31062e-05	0.0227157	DAB2	GTTGGACTATTTAGGTCAGG	218	194	270	300	382	348	21.8915	19.3736	20.8371	29.066	32.3787	34.2074
Brunello-22405	1.37131	2.72181	16.3432	5.28463e-05	0.0227157	NOP14	CAACAGCAACATGAGCCCCG	88	168	138	34	70	48	8.83692	16.7772	10.6501	3.29414	5.93326	4.71826
Brunello-16410	1.39721	2.47023	16.3441	5.28214e-05	0.0227157	RPL29	AAGATACGAATCTCTTAAGG	114	66	126	40	48	26	11.4478	6.59103	9.72398	3.87546	4.06852	2.55572
Brunello-33789	-2.3247	0.894597	16.2495	5.5524e-05	0.0233863	TNFAIP8	GGAGTACACCCAAAACAAGA	0	2	12	14	34	20	0	0.199728	0.926093	1.35641	2.88187	1.96594
Brunello-53194	0.867596	3.85367	16.2472	5.55926e-05	0.0233863	ZCCHC9	GTGTAAGGCTAAAGTAGACC	162	236	316	112	164	106	16.268	23.5679	24.3871	10.8513	13.9008	10.4195
Brunello-24101	0.932309	3.54495	16.2459	5.56308e-05	0.0233863	AP4M1	CTCAAGAGCTTCCTTCCTAG	126	178	230	82	100	90	12.6529	17.7758	17.7501	7.9447	8.47609	8.84674
Brunello-22087	1.03442	3.27398	16.2373	5.58824e-05	0.0233863	PPM1D	CTGAAGAAAAGCCCTCGCCG	134	154	186	58	96	74	13.4562	15.3791	14.3544	5.61942	8.13704	7.27398
Brunello-20466	0.740111	4.35193	16.1922	5.72292e-05	0.0238212	ZNF7	AGTTATCTGACTGCTTGCAG	314	270	358	148	200	206	31.5317	26.9633	27.6284	14.3392	16.9522	20.2492
Brunello-76402	-1.01506	3.54529	16.1675	5.79814e-05	0.0238776	CT45A10	AACGTTACCAGCAATTTCTC	66	64	94	134	178	132	6.62769	6.3913	7.2544	12.9828	15.0874	12.9752
Brunello-27377	0.9953	3.74612	16.1707	5.78819e-05	0.0238776	PSMD14	AAACACATCAATCACTCTGA	116	272	298	114	104	114	11.6487	27.163	22.998	11.0451	8.81513	11.2059
Brunello-52289	1.13657	3.07188	16.1419	5.87685e-05	0.0240736	C18orf21	CTTACCGTGCGACGAAGTGT	136	128	198	66	72	66	13.6571	12.7826	15.2805	6.39452	6.10278	6.48761
Brunello-62914	-1.39379	2.56047	16.0504	6.16791e-05	0.0250013	CLEC2L	GCAGTACTGCCACACCCACG	18	30	44	56	86	92	1.80755	2.99592	3.39567	5.42565	7.28944	9.04333
Brunello-43757	1.08747	3.45365	16.0546	6.1541e-05	0.0250013	DMAP1	GAAGCTACCCCAGAAAAAGG	126	216	242	70	118	82	12.6529	21.5706	18.6762	6.78206	10.0018	8.06036
Brunello-16364	1.2174	2.77796	16.0193	6.27002e-05	0.0252829	RPL18A	GAAGTTCTTCACCCGCAGGG	110	106	168	60	56	44	11.0461	10.5856	12.9653	5.8132	4.74661	4.32507
Brunello-23903	3.04522	-0.252534	16.0022	6.32698e-05	0.0253804	ATP6V0D1	TCTCGATGTTCATCTCGTCA	26	8	18	0	4	2	2.61091	0.798912	1.38914	0	0.339044	0.196594
Brunello-53910	2.40988	0.39651	15.9629	6.45976e-05	0.0257794	USP38	TCTCTATGAACCTATTCTGG	10	40	40	6	4	6	1.0042	3.99456	3.08698	0.58132	0.339044	0.589783
Brunello-15039	0.949043	3.62417	15.9099	6.64303e-05	0.0262403	PRSS1	GATGAGGCACTTCGTGCCAG	178	138	180	98	96	60	17.8747	13.7812	13.8914	9.49489	8.13704	5.89783
Brunello-16814	1.53461	1.88466	15.91	6.64266e-05	0.0262403	SARS	GAAGGTTCCCAATCTCTCGG	64	78	96	24	28	28	6.42685	7.78939	7.40874	2.32528	2.3733	2.75232
Brunello-67088	1.15616	2.91138	15.8817	6.74275e-05	0.026499	NAP1L5	TCTTGGATCTTGGCGAGTAG	118	110	152	66	52	48	11.8495	10.985	11.7305	6.39452	4.40757	4.71826
Brunello-14548	1.59266	2.13192	15.8541	6.84165e-05	0.0267519	PPM1A	TCACAAACCAAGTAATCCGC	106	42	80	30	20	24	10.6445	4.19429	6.17395	2.9066	1.69522	2.35913
Brunello-30521	1.50532	2.26164	15.8225	6.95685e-05	0.0270656	RPL35	TCTTCGCGGGAAGAAGAAGG	86	104	86	42	26	28	8.63608	10.3859	6.637	4.06924	2.20378	2.75232
Brunello-54379	-1.78481	1.77514	15.8059	7.01823e-05	0.0271679	ADO	ATGGACAAGCTAGACGCGGG	6	16	18	40	42	52	0.602517	1.59782	1.38914	3.87546	3.55996	5.11145
Brunello-75698	-1.26798	2.65666	15.7486	7.23412e-05	0.0275537	TMEM239	CTCGTGACCCAGGCTGACCA	38	24	48	88	90	80	3.81594	2.39674	3.70437	8.52602	7.62848	7.86377
Brunello-8851	-0.937978	3.75339	15.7418	7.26026e-05	0.0275537	HRH2	TCTTCATGATCAGCCTCGAC	104	76	100	182	174	172	10.4436	7.58967	7.71744	17.6334	14.7484	16.9071
Brunello-69498	-0.784229	4.14545	15.7528	7.21795e-05	0.0275537	PRAMEF9	GGTCCTTCCTCAATGCCAAG	164	110	140	260	228	216	16.4688	10.985	10.8044	25.1905	19.3255	21.2322
Brunello-31703	0.980512	3.37375	15.7673	7.16316e-05	0.0275537	ARHGAP26	CATCAGTCCCTACACCATGG	128	154	186	84	82	66	12.8537	15.3791	14.3544	8.13848	6.95039	6.48761
Brunello-75121	0.844783	3.66648	15.7247	7.32622e-05	0.0275915	POM121C	GCAGCAGACAAGGAGTCCCA	194	192	284	112	140	112	19.4814	19.1739	21.9175	10.8513	11.8665	11.0093
Brunello-18987	1.01833	3.24268	15.7207	7.34148e-05	0.0275915	TERF2	GGGTTATGCAGTGTCTGTCG	154	154	204	64	116	70	15.4646	15.3791	15.7436	6.20074	9.83226	6.8808
Brunello-24537	1.03959	3.15823	15.6964	7.43657e-05	0.0278139	VAMP3	AAGTCTTCGATTACTGCCAG	124	134	148	64	84	48	12.452	13.3818	11.4218	6.20074	7.11991	4.71826
Brunello-51378	-1.38235	2.28714	15.6626	7.57066e-05	0.0279738	ASXL3	TCCCATTTCAGCCACTACAG	22	24	40	62	82	74	2.20923	2.39674	3.08698	6.00697	6.95039	7.27398
Brunello-38430	-0.802573	3.93163	15.6635	7.56719e-05	0.0279738	FKBP11	TCCCGTCCGGACCCTCCAAG	96	108	106	184	182	168	9.64028	10.7853	8.18049	17.8271	15.4265	16.5139
Brunello-51369	1.1424	2.89096	15.6583	7.58774e-05	0.0279738	INTS5	CAAAAACTGGTTCATCACCG	138	92	146	54	70	44	13.8579	9.18749	11.2675	5.23188	5.93326	4.32507
Brunello-52992	-0.687929	4.31736	15.634	7.68617e-05	0.0282024	SYDE2	GCGTGAAAACCGTGTCCTGT	148	140	182	248	274	222	14.8621	13.981	14.0457	24.0279	23.2245	21.822
Brunello-8064	-1.31521	2.49608	15.6152	7.76277e-05	0.028216	GUCY2D	TTTGGATCGAACCAGCACGA	34	28	36	70	82	88	3.41426	2.79619	2.77828	6.78206	6.95039	8.65014
Brunello-16537	1.70032	1.66715	15.6201	7.74262e-05	0.028216	RPS8	ACAAGAAATACCGTGCCCTG	66	60	70	22	28	10	6.62769	5.99184	5.40221	2.13151	2.3733	0.982971
Brunello-32982	-0.59688	4.95005	15.569	7.95484e-05	0.0287791	LRRC8B	TGTGCAAGAGCACCAGATAG	246	250	306	392	396	400	24.7032	24.966	23.6154	37.9796	33.5653	39.3188
Brunello-14210	-1.14446	3.04627	15.5467	8.04932e-05	0.0289854	PLS1	CGAGGAATTACTGCTGCGAT	60	48	60	140	122	104	6.02517	4.79347	4.63047	13.5641	10.3408	10.2229
Brunello-59548	-5.32674	-0.588761	15.5258	8.13866e-05	0.029037	NKAIN4	TCTCCCGGCATCGCTCCTGG	0	0	0	4	4	6	0	0	0	0.387546	0.339044	0.589783
Brunello-17884	1.30903	2.78692	15.5306	8.11822e-05	0.029037	SNRPD1	TCCACAAGTAGTGTATCCAG	116	106	172	68	34	50	11.6487	10.5856	13.274	6.58829	2.88187	4.91485
Brunello-39364	-1.0905	3.06524	15.4988	8.25593e-05	0.0293203	CAB39	GAGCTGTAAATCAGCTACCA	42	48	78	120	102	122	4.21762	4.79347	6.0196	11.6264	8.64561	11.9922
Brunello-15568	1.75223	2.35485	15.4702	8.38179e-05	0.0296313	PWP2	GGTGGCAGTAAAGGTCACAC	26	144	124	34	24	26	2.61091	14.3804	9.56963	3.29414	2.03426	2.55572
Brunello-11261	-1.58518	2.5494	15.4362	8.53388e-05	0.0300319	SMCP	AACCAGTGCTGCCAGCCAAA	46	8	20	86	68	68	4.6193	0.798912	1.54349	8.33225	5.76374	6.6842
Brunello-7989	-1.00676	3.46173	15.405	8.67595e-05	0.0302585	GUCA1A	CATTGATTTCATGGAGTACG	38	72	92	142	144	108	3.81594	7.19021	7.10005	13.7579	12.2056	10.6161
Brunello-18980	1.35939	2.41617	15.4049	8.67644e-05	0.0302585	TEP1	GGGTCTAGGAACTAACCAGG	90	88	78	26	42	32	9.03776	8.78803	6.0196	2.51905	3.55996	3.14551
Brunello-41386	-0.727371	4.29073	15.3678	8.84816e-05	0.030719	MOCOS	GGGTATGCGGAACGTGACCA	164	134	166	274	232	248	16.4688	13.3818	12.811	26.5469	19.6645	24.3777
Brunello-9466	0.687006	4.32172	15.3254	9.04935e-05	0.0312772	CXCR2	CCAGCCTGCTATGAGGACAT	262	258	356	154	196	182	26.3099	25.7649	27.4741	14.9205	16.6131	17.8901
Brunello-111	-1.1845	2.85591	15.2934	9.20372e-05	0.0316694	ACADSB	ATTGAGTAGAGCTTCTGACT	26	38	64	96	98	86	2.61091	3.79483	4.93916	9.30112	8.30657	8.45355
Brunello-69554	-1.13541	3.14969	15.2513	9.41141e-05	0.0322407	OR2T29	CAGGACAGGATCGTTACAGC	32	66	70	116	160	88	3.21343	6.59103	5.40221	11.2388	13.5617	8.65014
Brunello-19358	-0.843191	3.96431	15.2388	9.47379e-05	0.0323115	TNF	GAGACACTTACTGACTGCCT	126	68	126	158	230	178	12.6529	6.79075	9.72398	15.3081	19.495	17.4969
Brunello-77080	-0.658897	4.41393	15.2287	9.52424e-05	0.0323411	Non-Targeting Control	GCTGTTGTAACGGTAGATAT	140	170	190	266	262	246	14.0587	16.9769	14.6631	25.7718	22.2074	24.1811
Brunello-2497	0.593976	5.00992	15.2103	9.61781e-05	0.0325162	CCNE1	AGCCAGGACACAATAGTCAG	440	424	532	292	320	296	44.1846	42.3423	41.0568	28.2909	27.1235	29.0959
Brunello-35927	-5.54043	-0.820199	15.1712	9.81888e-05	0.0330516	VENTX	AGACGTTGAGTAGAAAGCTG	0	0	0	2	2	12	0	0	0	0.193773	0.169522	1.17957
Brunello-17320	-5.51788	-0.688075	15.1293	0.000100396	0.0333611	SHMT1	TCTCCCACAGATACTATGGC	0	0	0	10	4	2	0	0	0	0.968866	0.339044	0.196594
Brunello-60252	0.782098	3.93645	15.1379	9.99355e-05	0.0333611	LSM11	CCCCTGCTTCAACAACGTGG	200	228	248	146	144	98	20.0839	22.769	19.1393	14.1454	12.2056	9.63311
Brunello-31858	1.4734	2.52086	15.1292	0.000100401	0.0333611	DCUN1D4	GGCAGATAAATCATCTCCAG	50	82	130	22	32	36	5.02098	8.18885	10.0327	2.13151	2.71235	3.5387
Brunello-44067	0.728752	4.12578	15.1052	0.000101683	0.0334997	TEX13A	AGGAAAAGTACACCTATTGG	238	206	336	138	170	150	23.8998	20.572	25.9306	13.3704	14.4094	14.7446
Brunello-23327	1.51206	2.06426	15.1103	0.000101409	0.0334997	EIF2B5	TCCCGGCACAACATCTACCG	80	58	112	26	24	34	8.03356	5.79211	8.64354	2.51905	2.03426	3.3421
Brunello-62946	-0.70226	4.50067	15.0945	0.000102261	0.0335471	C7orf66	CTGACATCACTGGATGCAAT	162	158	216	264	280	306	16.268	15.7785	16.6697	25.5781	23.733	30.0789
Brunello-53793	0.662957	4.43531	15.0291	0.000105864	0.0345826	MAK16	TAATCGGTCATCCTGTCCCC	294	294	354	210	216	160	29.5233	29.36	27.3197	20.3462	18.3084	15.7275
Brunello-14724	-1.01688	3.41285	15.0133	0.000106758	0.0346086	PRCP	TGAATGAGTTGTCACCAAAG	38	88	92	124	172	136	3.81594	8.78803	7.10005	12.0139	14.5789	13.3684
Brunello-73591	-0.90325	3.57736	15.004	0.000107284	0.0346086	PRR9	CTGAGAAAGACATACCTCCT	88	56	108	162	152	144	8.83692	5.59239	8.33484	15.6956	12.8837	14.1548
Brunello-62612	-0.825946	3.84753	15.0073	0.000107097	0.0346086	PQLC2L	GTAGGCTACAAAGAGCTGAC	78	104	152	170	228	178	7.83272	10.3859	11.7305	16.4707	19.3255	17.4969
Brunello-10508	1.02414	3.67702	14.9836	0.00010845	0.0348394	RPSA	TTGGCAGGGAGCTCACTCAG	168	218	268	108	132	76	16.8705	21.7704	20.6827	10.4638	11.1884	7.47058
Brunello-63444	0.734947	4.50536	14.9261	0.000111808	0.0357698	TBC1D21	GGAAAAGCCAGAAGGTCTCG	278	340	360	198	252	134	27.9166	33.9538	27.7828	19.1836	21.3597	13.1718
Brunello-5412	-0.846974	3.69704	14.8849	0.000114273	0.036408	EHHADH	TGGGTGCCAATGACCAAGTG	78	84	108	134	176	166	7.83272	8.38858	8.33484	12.9828	14.9179	16.3173
Brunello-38322	-5.35883	-0.915184	14.8704	0.000115156	0.036539	KLF3	TCTCATGGTCTCCTTATCGG	0	0	0	4	0	10	0	0	0	0.387546	0	0.982971
Brunello-19453	-0.840062	4.02497	14.8439	0.000116785	0.0369045	TP53	CCATTGTTCAATATCGTCCG	64	110	168	172	224	194	6.42685	10.985	12.9653	16.6645	18.9864	19.0696
Brunello-21280	1.05438	3.31347	14.8225	0.00011812	0.0371747	YEATS4	TGTGAAACCATATAGAAATG	92	198	208	88	88	58	9.2386	19.7731	16.0523	8.52602	7.45896	5.70123
Brunello-66291	-5.31255	-0.470732	14.7774	0.000120976	0.037423	RICTOR	TCTCCAAGGTGGGATAACGC	0	0	0	4	6	4	0	0	0	0.387546	0.508565	0.393188
Brunello-62650	-1.12004	3.03228	14.7616	0.000121996	0.037423	FGD5	CCCCAAAGAGGACCTTACGT	32	50	76	100	124	108	3.21343	4.9932	5.86526	9.68866	10.5103	10.6161
Brunello-3049	-1.11587	2.99517	14.7879	0.000120306	0.037423	CETN1	AAGTGGGACCATCGACGCGA	46	54	46	110	88	114	4.6193	5.39266	3.55002	10.6575	7.45896	11.2059
Brunello-43739	-0.684705	4.2879	14.7818	0.000120696	0.037423	CTTNBP2NL	ACAACCTTAAGAATAGAGAG	158	122	190	222	292	228	15.8663	12.1834	14.6631	21.5088	24.7502	22.4117
Brunello-33848	0.809343	3.81603	14.757	0.000122293	0.037423	NBPF14	ATATTGGAGCAGCAGCGTGT	200	226	248	132	146	102	20.0839	22.5693	19.1393	12.789	12.3751	10.0263
Brunello-24875	1.06551	3.01074	14.7794	0.000120847	0.037423	ITM2A	CCTGCAAATTCCCTTCGTGG	116	120	170	74	58	56	11.6487	11.9837	13.1197	7.16961	4.91613	5.50464
Brunello-74549	1.83461	1.65688	14.7572	0.000122279	0.037423	CT47A6	GGAGGAAGAGGGGAACGAGG	52	70	62	10	30	12	5.22182	6.99048	4.78481	0.968866	2.54283	1.17957
Brunello-55720	-0.891904	3.65879	14.7492	0.0001228	0.0374302	AP5B1	GCAGGCACAGTAAATGCAGG	70	70	126	144	148	182	7.02937	6.99048	9.72398	13.9517	12.5446	17.8901
Brunello-63147	0.758534	4.10702	14.7196	0.00012474	0.0376864	SAXO1	CATGGATATTTACTGTCCCG	224	234	314	132	182	134	22.494	23.3682	24.2328	12.789	15.4265	13.1718
Brunello-33455	1.11284	3.08406	14.7183	0.000124831	0.0376864	SMPX	AGAATGTACTCCTGAAGTGG	116	126	166	68	64	52	11.6487	12.5829	12.811	6.58829	5.4247	5.11145
Brunello-30328	1.83907	1.53375	14.7142	0.000125101	0.0376864	NUDT4	CGTGAGGGAAGTTTATGAGG	34	56	72	14	20	10	3.41426	5.59239	5.55656	1.35641	1.69522	0.982971
Brunello-55309	1.20218	2.65303	14.7045	0.000125746	0.0377341	TSR2	CCTGTGTTTACAGATCGCTG	120	102	154	52	44	62	12.0503	10.1861	11.8849	5.0381	3.72948	6.09442
Brunello-55053	1.98987	1.32512	14.6925	0.000126546	0.0378274	GALP	TCTCTGCCAGGCTCAGCAAG	56	26	44	4	22	6	5.62349	2.59646	3.39567	0.387546	1.86474	0.589783
Brunello-51147	-1.76389	1.75152	14.6285	0.000130917	0.0388343	ULBP1	AGTCAATGTCACAAAAACCT	12	4	26	46	50	40	1.20503	0.399456	2.00653	4.45678	4.23804	3.93188
Brunello-33378	1.01286	3.16532	14.6354	0.000130441	0.0388343	NUP62	TAAATTCAAGGCAAAGCCGG	130	110	190	60	70	76	13.0545	10.985	14.6631	5.8132	5.93326	7.47058
Brunello-11353	-1.20654	3.03381	14.5955	0.000133234	0.0393706	MAP3K5	ACAGTCAGGAATTAATTATG	56	30	46	86	130	88	5.62349	2.99592	3.55002	8.33225	11.0189	8.65014
Brunello-13826	0.760166	4.04431	14.5717	0.000134923	0.0397182	PGM5	CCGTCAGGGCTGCACCATGG	240	198	298	154	144	126	24.1007	19.7731	22.998	14.9205	12.2056	12.3854
Brunello-16464	1.17688	2.74264	14.506	0.000139715	0.0409729	RPLP1	GAGGCTCCCAATGTTGACGT	96	104	140	52	66	30	9.64028	10.3859	10.8044	5.0381	5.59422	2.94891
Brunello-64780	-0.813852	4.17396	14.434	0.000145161	0.0424096	ARL13B	TTACTATGCTGAATCCTATG	80	126	194	208	256	214	8.03356	12.5829	14.9718	20.1524	21.6988	21.0356
Brunello-74779	0.655461	4.53044	14.3861	0.000148897	0.0429613	ANKRD20A4	ATAGTCAATGGACAAGGAGA	316	306	410	182	220	238	31.7326	30.5584	31.6415	17.6334	18.6474	23.3947
Brunello-31456	0.709185	4.35499	14.3875	0.000148786	0.0429613	SPEN	ACACATCGCAAAGCTCGCTG	244	312	374	202	214	142	24.5024	31.1576	28.8632	19.5711	18.1388	13.9582
Brunello-5422	0.733531	4.14436	14.3896	0.000148621	0.0429613	EIF2B1	AGGCAAGACTGATGAAGCGG	252	230	272	124	168	156	25.3057	22.9687	20.9914	12.0139	14.2398	15.3343
Brunello-16425	0.929548	3.51056	14.3814	0.000149269	0.0429613	RPL35A	AACAAAACCAGAGTCATCTG	172	194	174	98	82	100	17.2722	19.3736	13.4283	9.49489	6.95039	9.82971
Brunello-3682	-1.43024	2.09257	14.362	0.000150819	0.0432465	KLF6	TCTAAGTTGTAACAAAAGCT	24	22	22	48	82	54	2.41007	2.19701	1.69784	4.65056	6.95039	5.30804
Brunello-51207	-0.921501	3.38104	14.3185	0.000154337	0.0433703	TNKS2	CACACCCATAGCTCAGGAGT	72	68	104	128	194	132	7.23021	6.79075	8.02614	12.4015	16.4436	12.9752
Brunello-23848	-0.842524	3.76216	14.3084	0.000155172	0.0433703	TBX19	TCCTAAAGATTAGTGTCACA	86	70	120	138	160	182	8.63608	6.99048	9.26093	13.3704	13.5617	17.8901
Brunello-32595	0.697188	4.41288	14.3132	0.00015478	0.0433703	LARP1	AACCTAAAGACACTACCCAA	312	238	424	210	196	176	31.3309	23.7676	32.722	20.3462	16.6131	17.3003
Brunello-14853	0.837262	3.83581	14.3122	0.00015486	0.0433703	PRKD1	AGATCCAGACCCAGACCACG	172	200	242	126	114	96	17.2722	19.9728	18.6762	12.2077	9.66274	9.43652
Brunello-29249	0.936709	3.48129	14.3353	0.000152969	0.0433703	UTP14A	GAGGTCTGAGGCTAGTCTGA	120	206	198	94	106	70	12.0503	20.572	15.2805	9.10734	8.98465	6.8808
Brunello-18552	1.02684	3.35782	14.3219	0.000154059	0.0433703	VAMP7	TAAGGGCCTAGACAAAGTGA	132	180	228	68	114	78	13.2554	17.9755	17.5958	6.58829	9.66274	7.66717
Brunello-57454	1.81102	0.93592	14.3206	0.000154164	0.0433703	FBXO17	CATAGAAAAGAACCTAACAC	34	30	36	8	12	8	3.41426	2.99592	2.77828	0.775093	1.01713	0.786377
Brunello-62022	-0.588356	4.77904	14.2903	0.000156669	0.0436311	SAMD11	CTCTTCATGATACGGATGTG	182	180	284	324	340	280	18.2764	17.9755	21.9175	31.3913	28.8187	27.5232
Brunello-45943	-1.38098	2.34545	14.2818	0.000157379	0.0436717	RIC1	ACAGTAACCCTAATAACCAA	18	22	48	64	86	70	1.80755	2.19701	3.70437	6.20074	7.28944	6.8808
Brunello-51042	0.976671	3.28443	14.2229	0.000162384	0.0448998	GRPEL1	GTGGCTGTGCACAACAACCG	158	144	144	64	88	74	15.8663	14.3804	11.1131	6.20074	7.45896	7.27398
Brunello-29605	0.760893	3.86055	14.2134	0.0001632	0.0449648	POP1	GGAATGTGTAACATAGACAC	202	232	288	150	140	126	20.2847	23.1685	22.2262	14.533	11.8665	12.3854
Brunello-63668	-5.29453	-1.34562	14.2027	0.000164131	0.045061	ZNF100	TCTCAACCCTTACTACACAC	0	0	0	6	8	0	0	0	0	0.58132	0.678087	0
Brunello-54049	-1.00789	3.24875	14.1787	0.000166245	0.045435	CCDC54	CCATATGATACCAAAAGTCC	66	38	72	120	138	90	6.62769	3.79483	5.55656	11.6264	11.697	8.84674
Brunello-36605	1.11377	2.93796	14.1739	0.000166667	0.045435	ABT1	GACGCGTCCGACCTCGCCAT	88	154	188	68	82	44	8.83692	15.3791	14.5088	6.58829	6.95039	4.32507
Brunello-112	-0.744272	4.10167	14.1427	0.00016945	0.0458705	ACADSB	TTCGAATGTTAACGGGCAGG	144	108	154	228	216	222	14.4604	10.7853	11.8849	22.0901	18.3084	21.822
Brunello-6881	0.95227	3.2673	14.1487	0.000168917	0.0458705	GARS	ATTAAGTTAAAAGACACTGG	134	126	184	58	104	64	13.4562	12.5829	14.2001	5.61942	8.81513	6.29101
Brunello-71730	-1.56858	1.83167	14.1136	0.000172099	0.0460368	OR6X1	CATCGTCTGACAAAAGACAA	16	22	20	64	38	66	1.60671	2.19701	1.54349	6.20074	3.22091	6.48761
Brunello-5271	-1.12955	3.03108	14.1098	0.000172443	0.0460368	LPAR1	TACTGGCTATTGCAATCGAG	28	48	80	120	138	72	2.81175	4.79347	6.17395	11.6264	11.697	7.07739
Brunello-50671	-1.11055	2.90597	14.1222	0.000171306	0.0460368	ATF7IP2	ACTCTGTCTTCCCAATGCGT	40	38	62	78	124	94	4.01678	3.79483	4.78481	7.55716	10.5103	9.23993
Brunello-28819	-0.888122	3.42422	14.1189	0.000171607	0.0460368	KHDRBS3	AAACCCACCTTGCGTACAAG	68	68	96	142	154	124	6.82853	6.79075	7.40874	13.7579	13.0532	12.1888
Brunello-2880	-0.832178	3.70384	14.0802	0.000175174	0.0466054	CDH13	TCAGCCAGCTGAATTCATTG	78	88	106	156	178	142	7.83272	8.78803	8.18049	15.1143	15.0874	13.9582
Brunello-4671	1.08196	2.8258	14.0701	0.000176123	0.0466973	DHX15	TGGGTCTGGTAAAACAACAC	102	106	126	50	66	40	10.2428	10.5856	9.72398	4.84433	5.59422	3.93188
Brunello-35265	2.85817	-0.414921	14.0521	0.000177815	0.0469851	OR2V1	TCTCTCTTGTGGGATCTGAG	12	6	14	0	2	2	1.20503	0.599184	1.08044	0	0.169522	0.196594
Brunello-35909	1.32851	3.32445	14.008	0.000182039	0.0479376	LSM3	GCTGAGCCTGATAAGATCCA	306	56	162	66	70	72	30.7284	5.59239	12.5023	6.39452	5.93326	7.07739
Brunello-8860	0.745271	4.0785	13.9917	0.000183616	0.048189	PRMT1	GTGGATGCCAAAGTGTGCGT	234	268	318	118	214	152	23.4982	26.7636	24.5415	11.4326	18.1388	14.9412
Brunello-34416	-1.39439	2.1904	13.9601	0.000186736	0.048723	CHD5	CCGAGGCCCGAGTCACGAAG	18	32	24	60	58	74	1.80755	3.19565	1.85219	5.8132	4.91613	7.27398
Brunello-42001	0.955455	3.43093	13.9583	0.00018691	0.048723	NAT10	TGAATGTATTTCGAGAACAC	138	196	206	104	84	84	13.8579	19.5733	15.8979	10.0762	7.11991	8.25696
Brunello-35355	-1.18559	2.88891	13.9495	0.000187791	0.0487774	PABPC1	CATACGCGTAGCCCAAGGAG	54	36	54	78	130	116	5.42265	3.5951	4.16742	7.55716	11.0189	11.4025
Brunello-4289	-0.903557	3.55662	13.9436	0.000188378	0.0487774	CX3CR1	CAATAACTCATAATGAGCAG	70	88	110	144	178	168	7.02937	8.78803	8.48919	13.9517	15.0874	16.5139
Brunello-5202	1.57903	1.97556	13.9265	0.000190101	0.0490593	E2F1	CACAGGTGTGAAATCCCCGG	80	62	68	20	28	22	8.03356	6.19157	5.24786	1.93773	2.3733	2.16254
Brunello-31590	-1.29485	2.72726	13.9079	0.00019199	0.0493823	ENDOD1	TGAATTTGTGAGAGTAAATG	22	36	56	88	100	82	2.20923	3.5951	4.32177	8.52602	8.47609	8.06036
Brunello-47634	1.64266	1.4584	13.9008	0.000192712	0.0494037	RFWD2	TACCAATCTAGACAACTCAG	48	36	64	18	18	10	4.82014	3.5951	4.93916	1.74396	1.5257	0.982971
Brunello-25295	-1.53966	1.98561	13.8918	0.00019364	0.0494778	KIF20B	CATCATAGGCTAAATAACAT	14	20	20	34	48	72	1.40587	1.99728	1.54349	3.29414	4.06852	7.07739
Brunello-21274	0.857182	4.13968	13.862	0.000196737	0.0501039	FXR1	CAAGGTTCTAGGTCTTATAG	356	154	306	172	144	126	35.7494	15.3791	23.6154	16.6645	12.2056	12.3854
Brunello-21516	-0.943232	3.94868	13.8495	0.000198045	0.0502717	ARID1A	TTTGAATGCAAGATTGAACG	48	118	144	196	192	186	4.82014	11.784	11.1131	18.9898	16.2741	18.2833
Brunello-35098	0.932933	3.28179	13.8406	0.000198986	0.0503455	INTS6	GTTACCTTGATAGCATAGGG	162	124	200	66	106	78	16.268	12.3831	15.4349	6.39452	8.98465	7.66717
Brunello-39409	-1.36634	2.35122	13.8251	0.000200641	0.0504346	WWOX	CCAAGATCACATGTGCACCA	34	18	34	56	98	66	3.41426	1.79755	2.62393	5.42565	8.30657	6.48761
Brunello-46634	0.697415	4.33311	13.8262	0.000200522	0.0504346	CACTIN	TCAGGAGAGGAGCAGTCACG	248	302	334	192	210	136	24.904	30.1589	25.7763	18.6022	17.7998	13.3684
Brunello-51347	-0.678479	4.3702	13.7987	0.000203478	0.0508186	TMEM177	ACCATCCCGTGGTCATACAT	180	128	192	226	302	260	18.0755	12.7826	14.8175	21.8964	25.5978	25.5572
Brunello-48547	0.789946	3.89258	13.7987	0.000203482	0.0508186	ZBTB10	GATGGTTGTAATGTCGACGA	220	218	236	136	142	108	22.0923	21.7704	18.2132	13.1766	12.036	10.6161
Brunello-35108	-1.62366	1.84694	13.7888	0.000204549	0.0509209	TIMM10	CCAGGTACTTAGAGACACAT	6	12	16	42	32	28	0.602517	1.19837	1.23479	4.06924	2.71235	2.75232
Brunello-64249	0.887721	3.39301	13.7772	0.000205814	0.0510715	ANKRD24	AGAAGCTTACCCGATCTTGG	174	142	188	88	96	84	17.473	14.1807	14.5088	8.52602	8.13704	8.25696
Brunello-17918	-1.39087	2.2842	13.7601	0.000207703	0.0510774	SNX1	AGCCTACAAAGTTACAACAC	26	12	52	70	78	76	2.61091	1.19837	4.01307	6.78206	6.61135	7.47058
Brunello-57993	-0.818162	3.68735	13.7531	0.000208476	0.0510774	ZNF354B	AAGGGATGAATTGTGAATGA	72	80	130	154	160	166	7.23021	7.98912	10.0327	14.9205	13.5617	16.3173
Brunello-16534	1.11081	3.16028	13.762	0.000207489	0.0510774	RPS7	ATAAGCAAAAGCGTCCCAGG	122	146	186	70	82	54	12.2512	14.5801	14.3544	6.78206	6.95039	5.30804
Brunello-71012	1.298	3.0645	13.7589	0.000207832	0.0510774	CCDC103	GTGGCTTCAGATGTGATGCA	174	70	130	22	52	76	17.473	6.99048	10.0327	2.13151	4.40757	7.47058
Brunello-28971	-1.10787	3.10975	13.7424	0.000209663	0.0512062	NRG3	AGGAGGGAGTAGAATCGTGA	42	60	56	106	134	98	4.21762	5.99184	4.32177	10.27	11.358	9.63311
Brunello-48541	0.950125	3.16719	13.7321	0.000210816	0.0513258	GRAMD3	GTTTCTTAGTGTCCCAACGG	112	154	182	68	78	80	11.247	15.3791	14.0457	6.58829	6.61135	7.86377
Brunello-49681	-1.20292	2.67286	13.7182	0.000212385	0.0515037	OGFOD3	CGTGGCAGGGAGATTCATCG	34	26	38	68	64	88	3.41426	2.59646	2.93263	6.58829	5.4247	8.65014
Brunello-50529	-0.564317	4.9725	13.7139	0.000212877	0.0515037	POF1B	TATTTCCTAATAGTGGTCTG	228	236	334	376	424	352	22.8957	23.5679	25.7763	36.4294	35.9386	34.6006
Brunello-25469	0.714034	4.40332	13.7075	0.000213597	0.0515167	CTR9	AAAGCATTGCGTACTAACCC	284	294	350	130	238	192	28.5191	29.36	27.011	12.5953	20.1731	18.873
Brunello-2879	-1.04097	3.13947	13.6908	0.000215504	0.0518153	CDH13	GGATGTTGGATTAACAGGCA	62	44	58	126	122	86	6.22601	4.39402	4.47612	12.2077	10.3408	8.45355
Brunello-30413	-0.706246	4.01133	13.6631	0.000218706	0.0520997	INMT	GGGGACACGCTGATTGACAT	112	112	140	178	218	188	11.247	11.1848	10.8044	17.2458	18.4779	18.4799
Brunello-28165	1.34138	2.20121	13.6658	0.000218391	0.0520997	SLC30A9	AAAGAGGATTACCCATAGAA	60	68	88	24	40	20	6.02517	6.79075	6.79135	2.32528	3.39044	1.96594
Brunello-48939	1.44626	1.949	13.6703	0.000217876	0.0520997	TRIM48	AATCTCGCAAGTCTTCCAGA	60	70	68	28	28	16	6.02517	6.99048	5.24786	2.71283	2.3733	1.57275
Brunello-24277	0.658669	4.64134	13.652	0.000220001	0.0522476	NOG	AAAGGGCTAGAGTTCTCCGA	392	302	418	218	258	218	39.3645	30.1589	32.2589	21.1213	21.8683	21.4288
Brunello-20401	-1.86223	1.11537	13.6435	0.000221	0.0522731	YWHAH	GGAACTTGTCAAGCAGAGAC	6	6	10	32	20	26	0.602517	0.599184	0.771744	3.10037	1.69522	2.55572
Brunello-28164	-0.811599	3.86313	13.6396	0.000221459	0.0522731	CLEC10A	TGTGGTTGGATTCCAAAGTG	102	110	112	142	252	174	10.2428	10.985	8.64354	13.7579	21.3597	17.1037
Brunello-69538	-1.06356	2.895	13.6114	0.000224812	0.0524252	KCNT2	ATAACCTGTAAGCCCCACAA	48	40	54	84	124	86	4.82014	3.99456	4.16742	8.13848	10.5103	8.45355
Brunello-48339	0.615732	4.57667	13.6181	0.00022401	0.0524252	MRPL9	ATTAGAGAAGATCCAGACCA	254	332	428	198	230	216	25.5066	33.1549	33.0307	19.1836	19.495	21.2322
Brunello-58390	0.766883	3.87858	13.6141	0.000224495	0.0524252	HIST4H4	CTCATCTACGAGGAGACCCG	198	216	284	132	156	114	19.8831	21.5706	21.9175	12.789	13.2227	11.2059
Brunello-61760	0.851766	3.71426	13.623	0.000223429	0.0524252	SCGB1C1	TGATGCAGGGATGGCCACAG	166	192	236	112	114	96	16.6696	19.1739	18.2132	10.8513	9.66274	9.43652
Brunello-67141	-1.0294	3.04251	13.6053	0.000225542	0.0524376	OR5J2	AGGCTTCTTACTGTCAGTGA	46	54	82	126	124	110	4.6193	5.39266	6.3283	12.2077	10.5103	10.8127
Brunello-56862	0.865274	3.58754	13.5909	0.000227289	0.0525281	FDX1L	GGCAGCCTGCAGTAGAACCC	184	132	240	110	100	86	18.4772	13.1821	18.5219	10.6575	8.47609	8.45355
Brunello-4784	0.936865	3.28633	13.596	0.000226674	0.0525281	DIO2	GGTGGAAGAGTTCTCCTCAG	154	120	190	70	80	86	15.4646	11.9837	14.6631	6.78206	6.78087	8.45355
Brunello-6541	1.12615	3.8082	13.5719	0.000229596	0.0529034	FOLR3	AACTTTAACTGGGATCACTG	80	328	312	84	136	102	8.03356	32.7554	24.0784	8.13848	11.5275	10.0263
Brunello-37137	-1.26997	2.49851	13.5579	0.00023132	0.0531424	EHD3	GAAGATCGTGAACACCCCAG	36	26	38	58	92	88	3.6151	2.59646	2.93263	5.61942	7.798	8.65014
Brunello-23662	-1.59999	1.77684	13.5157	0.000236579	0.053871	UBA3	ATGATCCTGAACATATACAA	18	16	12	56	30	52	1.80755	1.59782	0.926093	5.42565	2.54283	5.11145
Brunello-34698	0.681012	4.25658	13.5178	0.000236311	0.053871	IFT172	TACGTCGTAGTTACTACCAG	280	222	310	164	164	168	28.1175	22.1698	23.9241	15.8894	13.9008	16.5139
Brunello-19845	1.25856	2.49739	13.522	0.000235778	0.053871	UBE2D3	AATGACAGCCCATATCAAGG	60	108	124	52	36	30	6.02517	10.7853	9.56963	5.0381	3.05139	2.94891
Brunello-63502	-0.827613	3.92972	13.5089	0.00023744	0.0539086	2018-03-10	AATGCATGAATGATGCAGGA	56	120	162	184	208	186	5.62349	11.9837	12.5023	17.8271	17.6303	18.2833
Brunello-48403	0.931734	3.60361	13.4983	0.000238783	0.054055	NOL6	GATTGATGCCTTCCTACGGG	186	212	230	94	114	116	18.678	21.1712	17.7501	9.10734	9.66274	11.4025
Brunello-75978	0.774487	4.11072	13.4906	0.000239767	0.0541196	TGFBR3L	AGGACGGCGTCACTGAGCAG	214	282	266	170	168	104	21.4898	28.1617	20.5284	16.4707	14.2398	10.2229
Brunello-3420	-0.681014	4.23434	13.4818	0.000240885	0.0542139	CLPS	TGCCAGCATTCAAGTGCGCT	138	142	188	272	240	220	13.8579	14.1807	14.5088	26.3532	20.3426	21.6254
Brunello-71495	-0.952698	3.2902	13.4419	0.00024607	0.0550607	C9orf172	GCCCAGCGACTCATACTGTG	66	76	74	128	150	136	6.62769	7.58967	5.71091	12.4015	12.7141	13.3684
Brunello-28545	0.84752	3.56285	13.4424	0.000245997	0.0550607	CCT4	AGCAATGATGACTACTGATG	186	158	236	108	86	118	18.678	15.7785	18.2132	10.4638	7.28944	11.5991
Brunello-47417	-0.998617	3.46278	13.4152	0.000249594	0.0554746	SLC39A8	GCTTGGGCCGATCCTCACAT	64	68	90	132	140	160	6.42685	6.79075	6.9457	12.789	11.8665	15.7275
Brunello-57274	0.700031	4.19371	13.4116	0.00025007	0.0554746	PNMA5	CAACAATGACTCCATAACTG	236	248	284	148	172	146	23.699	24.7663	21.9175	14.3392	14.5789	14.3514
Brunello-41674	0.83844	3.64115	13.4121	0.000250004	0.0554746	SRBD1	TTGTGGACAAGGCTTCCGAG	208	164	254	96	142	106	20.8873	16.3777	19.6023	9.30112	12.036	10.4195
Brunello-61388	-1.18148	2.68038	13.395	0.000252297	0.0555972	B3GALTL	TCTGGATACTTAAAAACTGT	48	34	56	108	88	108	4.82014	3.39538	4.32177	10.4638	7.45896	10.6161
Brunello-25584	-1.03897	3.1146	13.3855	0.000253577	0.0555972	PHF14	TGTGGCATTACAGTCCATGA	68	48	52	108	124	112	6.82853	4.79347	4.01307	10.4638	10.5103	11.0093
Brunello-35656	-0.988701	3.28518	13.3954	0.000252244	0.0555972	KCNH5	GTATAGCATCGGAGACTACG	54	60	58	108	120	110	5.42265	5.99184	4.47612	10.4638	10.1713	10.8127
Brunello-23008	0.656681	4.55363	13.391	0.000252833	0.0555972	TNFRSF10A	GGGTCCGTGCTGTCCCATGG	288	356	380	188	254	200	28.9208	35.5516	29.3263	18.2147	21.5293	19.6594
Brunello-34719	1.22179	2.52555	13.3808	0.000254213	0.0555972	INTS1	GAAGATCACCAACTTGATGG	74	114	122	48	46	36	7.43105	11.3845	9.41528	4.65056	3.899	3.5387
Brunello-71913	-1.00294	3.30346	13.3276	0.000261527	0.0558881	PLA2G2C	AACTGGTAGCTGTTCAACAC	80	42	68	110	152	116	8.03356	4.19429	5.24786	10.6575	12.8837	11.4025
Brunello-35063	-0.986158	3.15671	13.3149	0.000263306	0.0558881	NARF	ATTGCTCAAATAATGGAGCA	66	58	60	118	130	114	6.62769	5.79211	4.63047	11.4326	11.0189	11.2059
Brunello-41657	-0.842867	3.67532	13.327	0.000261605	0.0558881	ANO10	CCACGGTGATTCTGGAACTG	60	110	112	142	202	154	6.02517	10.985	8.64354	13.7579	17.1217	15.1378
Brunello-76467	-0.696612	4.08251	13.3492	0.000258538	0.0558881	Non-Targeting Control	AACTACAAGTAAAAGTATCG	110	136	162	182	238	228	11.0461	13.5815	12.5023	17.6334	20.1731	22.4117
Brunello-8943	0.709684	3.99368	13.3622	0.000256743	0.0558881	HSPA5	CGACATAGGACGGCGTGATG	206	216	288	130	170	126	20.6864	21.5706	22.2262	12.5953	14.4094	12.3854
Brunello-46242	0.777867	4.11347	13.3243	0.000261984	0.0558881	ZNF317	TGGCCTTACCCAGTGAAGTG	174	258	300	176	140	100	17.473	25.7649	23.1523	17.052	11.8665	9.82971
Brunello-68840	0.796394	4.26677	13.3596	0.000257106	0.0558881	TMEM202	GTGCCTCGATGTCATGCCAA	384	166	332	148	200	154	38.5611	16.5774	25.6219	14.3392	16.9522	15.1378
Brunello-9814	0.910005	3.41729	13.3516	0.000258208	0.0558881	EIF6	CGATAGACGCGTGCACCACG	184	156	224	112	124	60	18.4772	15.5788	17.2871	10.8513	10.5103	5.89783
Brunello-59456	1.16019	2.65316	13.3136	0.000263484	0.0558881	C1orf131	GTTCTCTCATAAGAGGCCAG	114	98	136	58	68	28	11.4478	9.78667	10.4957	5.61942	5.76374	2.75232
Brunello-34211	1.17773	2.90243	13.3236	0.000262089	0.0558881	TMEM87A	ATGGCACATTCCGATACCGT	70	172	138	56	46	62	7.02937	17.1766	10.6501	5.42565	3.899	6.09442
Brunello-75971	2.56931	-0.0192158	13.3312	0.000261027	0.0558881	LOC100507462	GGAATCTCACTCTGTCACCC	4	30	30	4	2	4	0.401678	2.99592	2.31523	0.387546	0.169522	0.393188
Brunello-28621	-0.573967	5.09807	13.3016	0.000265177	0.0560935	SLCO1B1	AGCTTTATTGCTAAGACACT	222	302	364	410	474	408	22.2931	30.1589	28.0915	39.7235	40.1767	40.1052
Brunello-6882	0.759457	3.85247	13.2845	0.000267609	0.0564538	GARS	GAGATATTCCAACCTTCGTG	168	206	244	120	152	88	16.8705	20.572	18.8306	11.6264	12.8837	8.65014
Brunello-35467	1.0273	2.93755	13.2721	0.000269389	0.0566749	DIEXF	AGAATATGGATCAGATCCCG	116	124	150	64	70	54	11.6487	12.3831	11.5762	6.20074	5.93326	5.30804
Brunello-45944	-0.75102	4.02342	13.2479	0.000272892	0.0572563	RIC1	CCAGAAGTTGACGTAGAATG	140	88	146	206	190	218	14.0587	8.78803	11.2675	19.9586	16.1046	21.4288
Brunello-27507	-1.57422	1.58039	13.2124	0.000278105	0.0575113	HRSP12	TCAGCACCGCGAAAGCCCCA	10	16	18	34	40	54	1.0042	1.59782	1.38914	3.29414	3.39044	5.30804
Brunello-8869	-1.10584	3.02824	13.2021	0.000279637	0.0575113	HSD3B1	AACATAGACTGGGTTAACAG	32	60	78	94	110	148	3.21343	5.99184	6.0196	9.10734	9.3237	14.548
Brunello-18687	0.588876	4.71092	13.2016	0.000279715	0.0575113	TAL1	GTTGGTGGTGAACATAGGGA	314	334	452	228	276	212	31.5317	33.3546	34.8828	22.0901	23.394	20.839
Brunello-11218	0.646376	4.20284	13.1993	0.00028005	0.0575113	MCC	CAGAAGCTGCTCGAGTATGG	240	248	300	152	192	152	24.1007	24.7663	23.1523	14.7268	16.2741	14.9412
Brunello-56376	0.718597	3.9304	13.2076	0.000278821	0.0575113	IMP4	TCCCACTGAGTTACGCCGAG	226	246	240	146	144	138	22.6948	24.5666	18.5219	14.1454	12.2056	13.565
Brunello-32688	0.817277	3.57859	13.2047	0.000279255	0.0575113	NCAPH	CAACTCGAGAGGTTCTCCCG	198	170	188	98	124	92	19.8831	16.9769	14.5088	9.49489	10.5103	9.04333
Brunello-74380	0.858515	3.9064	13.2218	0.000276715	0.0575113	GOLGA6D	GCAGAGGCTACGCAAACAGG	228	228	250	104	98	178	22.8957	22.769	19.2936	10.0762	8.30657	17.4969
Brunello-56989	1.50301	1.72913	13.2202	0.000276954	0.0575113	SLC52A3	ACCAAGCCCTGTACCCACGA	52	40	66	16	18	20	5.22182	3.99456	5.09351	1.55019	1.5257	1.96594
Brunello-23679	1.87201	0.655004	13.1878	0.000281777	0.0577128	RPL14	TTGCACTCAAGTGAGGAGAC	30	32	36	6	8	12	3.01259	3.19565	2.77828	0.58132	0.678087	1.17957
Brunello-75352	-2.06698	0.999521	13.1652	0.000285202	0.0578027	BSPH1	AAGAAATACTTAAAATAACA	8	4	4	14	26	28	0.803356	0.399456	0.308698	1.35641	2.20378	2.75232
Brunello-74692	-1.05014	2.98516	13.1736	0.000283922	0.0578027	TSPY8	GCTCCTCCAGTGCAGACTCT	58	44	50	102	108	102	5.82433	4.39402	3.85872	9.88243	9.15418	10.0263
Brunello-16491	1.19255	2.70155	13.1684	0.000284704	0.0578027	RPS3	GAGTGGGGCCAAAGGCTGCG	88	98	154	46	36	60	8.83692	9.78667	11.8849	4.45678	3.05139	5.89783
Brunello-9239	1.23873	2.47448	13.1672	0.000284897	0.0578027	IFNA14	TCTGCTGCATCATCTCATGG	82	88	110	46	40	30	8.2344	8.78803	8.48919	4.45678	3.39044	2.94891
Brunello-19824	1.27565	2.21102	13.1584	0.000286237	0.0578609	UBA1	TTCTCCGACTACATCCGTGG	70	90	90	28	40	34	7.02937	8.98776	6.9457	2.71283	3.39044	3.3421
Brunello-4624	0.745353	3.90402	13.1438	0.000288466	0.0581597	DDIT3	TCAGCCAAGCCAGAGAAGCA	188	202	256	146	140	92	18.8789	20.1725	19.7567	14.1454	11.8665	9.04333
Brunello-24611	-1.52334	1.88136	13.1261	0.000291215	0.0585614	RAB28	TTGTAATATCATATACCAAG	16	18	30	48	60	70	1.60671	1.79755	2.31523	4.65056	5.08565	6.8808
Brunello-46232	-1.21984	2.65444	13.106	0.000294358	0.0589801	KIAA1586	GAATGTCAATCATTAAAGCA	36	28	48	100	102	54	3.6151	2.79619	3.70437	9.68866	8.64561	5.30804
Brunello-27177	1.63463	2.26711	13.103	0.00029482	0.0589801	CEBPZ	AAAGCTCCACATATAAATGG	86	92	104	36	38	16	8.63608	9.18749	8.02614	3.48792	3.22091	1.57275
Brunello-31796	-1.27269	2.49582	13.0854	0.00029761	0.0593847	CAMTA2	GACACCAGGCTGGACAAGTG	28	36	30	90	80	56	2.81175	3.5951	2.31523	8.7198	6.78087	5.50464
Brunello-28004	1.58071	1.65567	13.0771	0.000298926	0.059494	NSA2	GAGAAAGAAGGAAAGTCGAG	62	48	62	24	14	18	6.22601	4.79347	4.78481	2.32528	1.18665	1.76935
Brunello-40062	0.819578	3.78994	13.0712	0.000299866	0.0595281	NEURL1B	GTGTTCTACAGCGTGAACGA	134	238	232	100	142	96	13.4562	23.7676	17.9045	9.68866	12.036	9.43652
Brunello-58094	-0.749517	3.94011	13.0601	0.00030166	0.0596283	FRA10AC1	GCAGAATTGCTGGATAGGTA	108	102	142	152	254	178	10.8453	10.1861	10.9588	14.7268	21.5293	17.4969
Brunello-12847	-0.6955	4.15566	13.0585	0.000301912	0.0596283	NRD1	CGAGACAAGAAATCTTTATG	124	122	168	192	240	224	12.452	12.1834	12.9653	18.6022	20.3426	22.0185
Brunello-14466	-1.50356	2.00801	13.0535	0.000302712	0.0596343	POU4F2	GAATACCATCCCGTGCACGT	24	10	16	42	58	42	2.41007	0.99864	1.23479	4.06924	4.91613	4.12848
Brunello-35428	0.755361	3.98468	13.0445	0.00030417	0.0597694	MLH3	AGCGTGTGACTTCCGATGAG	160	216	260	130	114	122	16.0671	21.5706	20.0653	12.5953	9.66274	11.9922
Brunello-52962	-5.25911	-0.659194	13.0369	0.000305419	0.0598628	USP42	TCTCATTTATAGGCTAGCAA	0	0	0	2	12	0	0	0	0	0.193773	1.01713	0
Brunello-73099	-5.27662	-1.12557	13.0106	0.000309741	0.0604041	CTAGE15	TCTCCAGCTGTTCAGTGGCA	0	0	0	2	10	2	0	0	0	0.193773	0.847609	0.196594
Brunello-72403	-1.06448	2.95136	13.0108	0.000309697	0.0604041	CRIP3	TAAGGCTGGTACTTACCCCT	58	38	46	98	96	100	5.82433	3.79483	3.55002	9.49489	8.13704	9.82971
Brunello-50885	0.601511	4.37239	12.9958	0.000312197	0.0607301	MUS81	GTTGGTACTGGATCACATTG	252	270	352	174	210	180	25.3057	26.9633	27.1654	16.8583	17.7998	17.6935
Brunello-1434	0.838115	3.69399	12.9758	0.000315551	0.0612288	ATP5G2	AGAACCAGCCACCCCAACTG	190	170	274	128	118	98	19.0797	16.9769	21.1458	12.4015	10.0018	9.63311
Brunello-50448	0.620657	4.50024	12.9685	0.000316772	0.0612403	NOL10	ATTTAATGGTGCCTTGACCA	252	326	444	226	218	200	25.3057	32.5557	34.2654	21.8964	18.4779	19.6594
Brunello-39157	0.852514	3.57716	12.966	0.000317193	0.0612403	UBE2D4	CTGGAGACCACTGAGACCGC	198	144	184	86	122	82	19.8831	14.3804	14.2001	8.33225	10.3408	8.06036
Brunello-23652	-5.07289	-1.20541	12.9265	0.000323968	0.0618815	CCRL2	TCTCATTGGACTGTACTTCG	0	0	0	4	8	0	0	0	0	0.387546	0.678087	0
Brunello-41882	-0.961364	3.23879	12.9366	0.000322214	0.0618815	EVA1B	GTGAAGACGTTGACGTTGAG	52	52	76	96	124	122	5.22182	5.19293	5.86526	9.30112	10.5103	11.9922
Brunello-30815	0.592505	4.6189	12.9306	0.000323256	0.0618815	EXOSC8	ACCAACGTATCCTTTATCAG	344	304	388	202	226	246	34.5443	30.3587	29.9437	19.5711	19.156	24.1811
Brunello-75670	1.01204	3.3375	12.9233	0.00032451	0.0618815	NPIPA5	AGTCAGTCCCACGATGACGA	150	188	240	86	90	102	15.0629	18.7744	18.5219	8.33225	7.62848	10.0263
Brunello-70514	1.16117	2.64798	12.9391	0.000321792	0.0618815	TRIM73	CCTCACTCCCCACCTTCATG	110	98	132	50	44	54	11.0461	9.78667	10.187	4.84433	3.72948	5.30804
Brunello-36858	0.606337	4.47327	12.9136	0.000326207	0.0620523	PNMA3	GTTGTGTAAAGCCTATCAGG	284	264	358	182	220	182	28.5191	26.3641	27.6284	17.6334	18.6474	17.8901
Brunello-5845	-1.59075	1.52721	12.9018	0.000328273	0.0622922	ETV1	AGTGTATGAACACAACACCA	18	14	16	48	36	58	1.80755	1.3981	1.23479	4.65056	3.05139	5.70123
Brunello-61446	-5.11788	-1.74624	12.873	0.000333351	0.0629783	MDP1	AGACGTCCGACTGTACCCAG	0	0	0	10	2	0	0	0	0	0.968866	0.169522	0
Brunello-10911	-1.24009	2.43703	12.8688	0.000334109	0.0629783	LYZ	CCTGGACCGTAACAGAAAGG	18	36	40	78	70	68	1.80755	3.5951	3.08698	7.55716	5.93326	6.6842
Brunello-23069	0.943793	3.08694	12.8676	0.000334329	0.0629783	BANF1	AGTCCTGGGCAAGAAGCTGG	156	124	146	66	86	68	15.6654	12.3831	11.2675	6.39452	7.28944	6.6842
Brunello-31184	0.942061	3.25387	12.8618	0.000335352	0.0630177	EPN2	CTTGGGGACAGATTGTACGG	128	150	140	72	80	64	12.8537	14.9796	10.8044	6.97584	6.78087	6.29101
Brunello-48196	0.756674	3.76841	12.851	0.000337307	0.0632316	DCLRE1B	CCGAGGACTCAATACCACCC	178	216	230	126	114	122	17.8747	21.5706	17.7501	12.2077	9.66274	11.9922
Brunello-41840	0.636768	4.43612	12.8442	0.00033853	0.0633075	RNF220	CCGATGGTACATAGAGGCAA	234	292	334	158	174	208	23.4982	29.1603	25.7763	15.3081	14.7484	20.4458
Brunello-67879	-1.49959	1.58234	12.8296	0.000341177	0.063442	ZNF493	AGGGGTTGAGAAAATACTAA	12	12	26	46	44	46	1.20503	1.19837	2.00653	4.45678	3.72948	4.52167
Brunello-5096	-1.33773	2.51562	12.8162	0.000343635	0.063442	DSG3	TGTTCTAGCGGAGACAACCA	24	22	46	72	80	72	2.41007	2.19701	3.55002	6.97584	6.78087	7.07739
Brunello-3449	-0.94871	3.23032	12.8102	0.000344731	0.063442	CCR4	AAAAACCAAGGAATACAGTG	64	56	66	126	138	92	6.42685	5.59239	5.09351	12.2077	11.697	9.04333
Brunello-43400	-0.916736	3.30794	12.7912	0.000348263	0.063442	DDX28	GGCGGCCGCGAAGTAGTGAG	80	48	72	118	128	126	8.03356	4.79347	5.55656	11.4326	10.8494	12.3854
Brunello-8451	-0.661623	4.40583	12.8183	0.000343244	0.063442	HLA-E	CGGGCCGGGACACGGAAGTG	194	126	188	256	288	248	19.4814	12.5829	14.5088	24.803	24.4111	24.3777
Brunello-76654	-0.540455	5.37014	12.7967	0.000347224	0.063442	Non-Targeting Control	ATCTCGGGTCGACTGCGGAT	302	362	364	496	518	462	30.3267	36.1508	28.0915	48.0558	43.9061	45.4133
Brunello-34475	0.664924	4.56644	12.8258	0.000341873	0.063442	ANKRD17	AGTGCTTGAACTGGTACACG	354	266	374	212	196	206	35.5485	26.5638	28.8632	20.54	16.6131	20.2492
Brunello-48831	0.760781	4.07436	12.8078	0.000345181	0.063442	TMEM223	AAGACCAGCACCGAGTACGA	246	174	274	118	134	148	24.7032	17.3763	21.1458	11.4326	11.358	14.548
Brunello-5414	0.843376	3.66651	12.8108	0.000344629	0.063442	EIF1AX	AGGAGGTAAAAACAGACGCA	162	166	230	72	136	98	16.268	16.5774	17.7501	6.97584	11.5275	9.63311
Brunello-32063	0.955556	3.02549	12.7987	0.000346857	0.063442	PMPCA	ATTGGATAATGGGCTTCGCG	124	104	156	58	76	60	12.452	10.3859	12.0392	5.61942	6.44183	5.89783
Brunello-60664	1.25306	2.80579	12.7949	0.000347574	0.063442	PASD1	TCCTGATCTCCAATCTTCGG	60	128	152	36	52	50	6.02517	12.7826	11.7305	3.48792	4.40757	4.91485
Brunello-27300	-0.695132	4.4813	12.7597	0.000354166	0.0637883	RNF41	TCCTGAGTGACACTCACTCT	152	172	218	306	268	280	15.2638	17.1766	16.824	29.6473	22.7159	27.5232
Brunello-10411	0.544807	4.90739	12.7704	0.000352149	0.0637883	KRT82	AGATAGACCCGACTGTGCAG	338	396	504	276	306	248	33.9418	39.5462	38.8959	26.7407	25.9368	24.3777
Brunello-28548	0.762821	3.6949	12.7504	0.000355931	0.0637883	CCT4	GAGAGTGATACCTTTGGCGG	146	174	242	112	116	94	14.6613	17.3763	18.6762	10.8513	9.83226	9.23993
Brunello-47380	0.906107	3.21449	12.7627	0.000353594	0.0637883	CENPK	ATGTCGAAAGGGAACAACGG	124	142	218	78	92	80	12.452	14.1807	16.824	7.55716	7.798	7.86377
Brunello-53897	0.974698	3.00226	12.7587	0.000354351	0.0637883	KISS1R	GGAACACCGTCACGTACCAG	120	104	148	68	54	62	12.0503	10.3859	11.4218	6.58829	4.57709	6.09442
Brunello-14754	1.05468	2.791	12.7528	0.000355478	0.0637883	PRIM1	TATCGCTGGCTCAACTACGG	134	110	132	56	56	66	13.4562	10.985	10.187	5.42565	4.74661	6.48761
Brunello-16549	1.05736	2.72699	12.7686	0.000352484	0.0637883	RPS11	CCGATGTTCTTGTAGTACCG	90	114	156	52	62	54	9.03776	11.3845	12.0392	5.0381	5.25517	5.30804
Brunello-73997	-3.51786	-0.842242	12.7357	0.000358734	0.0638768	LINGO3	TCTCTAGCGTGTTCACCGAG	0	0	2	2	14	10	0	0	0.154349	0.193773	1.18665	0.982971
Brunello-29721	0.76101	3.91271	12.7393	0.000358056	0.0638768	TMED10	GAGATCTCCGACCAGTCTGG	214	190	284	110	180	110	21.4898	18.9742	21.9175	10.6575	15.257	10.8127
Brunello-30968	1.49892	2.4846	12.7349	0.0003589	0.0638768	PPM1E	GATGTCTCATAATAAAGCTG	88	100	112	44	34	26	8.83692	9.9864	8.64354	4.26301	2.88187	2.55572
Brunello-74360	-0.762072	3.73562	12.7164	0.000362458	0.0642505	PPIAL4C	CTTGTCTGCAAACAGTTTGA	96	110	114	154	214	170	9.64028	10.985	8.79788	14.9205	18.1388	16.7105
Brunello-44581	0.730389	3.86593	12.7154	0.00036266	0.0642505	DHX33	GCAGCTCCGAGTCTTCCAAG	188	232	262	110	152	142	18.8789	23.1685	20.2197	10.6575	12.8837	13.9582
Brunello-53384	-1.00195	2.97106	12.7106	0.000363591	0.0642685	PHF6	CTTTATCATGCAATGCACAG	36	60	66	94	120	104	3.6151	5.99184	5.09351	9.10734	10.1713	10.2229
Brunello-57664	0.736202	4.29717	12.6753	0.000370523	0.0653445	NUS1	TCCAGGTGCCGAACCGAACG	360	228	320	168	184	186	36.151	22.769	24.6958	16.277	15.596	18.2833
Brunello-47744	-1.02593	2.96804	12.6697	0.000371625	0.0653899	C5orf28	AATTGGCATGTGGTCATGGG	44	52	56	80	120	106	4.41846	5.19293	4.32177	7.75093	10.1713	10.4195
Brunello-9126	-0.6931	4.08372	12.6642	0.000372732	0.065436	ID3	CTGGTACCCGGAGTCCCGAG	106	108	152	180	228	172	10.6445	10.7853	11.7305	17.4396	19.3255	16.9071
Brunello-62339	-0.74276	3.91973	12.6584	0.000373884	0.0654897	CDPF1	ATGCACTCACACCATCGACT	130	96	136	172	216	208	13.0545	9.58695	10.4957	16.6645	18.3084	20.4458
Brunello-60788	-0.929747	3.44119	12.6252	0.000380573	0.0661656	RNF113B	TGGACCTGTACACCACGTCG	56	78	104	144	118	174	5.62349	7.78939	8.02614	13.9517	10.0018	17.1037
Brunello-102	-0.774517	4.16883	12.6224	0.000381161	0.0661656	ACADM	AATTGGCTTATGGATGTACA	86	186	132	258	224	202	8.63608	18.5747	10.187	24.9967	18.9864	19.856
Brunello-32598	0.818709	3.43769	12.6294	0.000379722	0.0661656	LARP1	TGTGAATAATCCACTATTGG	158	144	196	88	94	94	15.8663	14.3804	15.1262	8.52602	7.96752	9.23993
Brunello-17935	1.12678	2.56792	12.6261	0.000380397	0.0661656	SOD1	GGAAAGTAATGGACCAGTGA	112	92	122	42	46	58	11.247	9.18749	9.41528	4.06924	3.899	5.70123
Brunello-19831	-5.07277	-1.40851	12.6102	0.000383645	0.0662596	UBE2A	TCTCTTACCATCCTCAAACG	0	0	0	2	8	2	0	0	0	0.193773	0.678087	0.196594
Brunello-18524	-0.866787	3.47139	12.608	0.000384108	0.0662596	SURF4	TGGAGGACGGCATCCGTATG	90	54	104	154	162	126	9.03776	5.39266	8.02614	14.9205	13.7313	12.3854
Brunello-49044	0.750338	3.89914	12.6072	0.00038427	0.0662596	NOL12	GATTAAGCAGCGGCTGAAAG	190	248	302	148	176	108	19.0797	24.7663	23.3067	14.3392	14.9179	10.6161
Brunello-62358	-0.661204	4.15627	12.6008	0.000385577	0.0663373	SMYD1	GGGGGTGAAAGACAACCCCA	132	108	162	178	224	220	13.2554	10.7853	12.5023	17.2458	18.9864	21.6254
Brunello-26429	-0.901585	3.32795	12.5912	0.000387558	0.0664815	SEC16A	AGAGACACGCTAGAGGACTG	48	74	114	136	162	128	4.82014	7.38994	8.79788	13.1766	13.7313	12.582
Brunello-20953	-0.828923	3.77734	12.5885	0.000388133	0.0664815	EVI5	AAGAAAGATAGTCAGAAACC	76	74	94	112	176	140	7.63188	7.38994	7.2544	10.8513	14.9179	13.7616
Brunello-25869	0.556119	4.94404	12.5821	0.000389468	0.0665629	KMT2B	AAGATGCGCATGGCTCGATG	414	412	496	268	332	286	41.5737	41.144	38.2785	25.9656	28.1406	28.113
Brunello-66375	-0.804745	3.5483	12.5616	0.000393755	0.0671474	SFTA3	CTTCCAACTCATTAGGGACC	74	84	124	164	164	150	7.43105	8.38858	9.56963	15.8894	13.9008	14.7446
Brunello-19759	-0.929053	3.29647	12.5446	0.00039736	0.0676132	TWIST1	CGGGAGTCCGCAGTCTTACG	46	68	88	126	132	116	4.6193	6.79075	6.79135	12.2077	11.1884	11.4025
Brunello-46619	-1.45816	2.19845	12.5376	0.000398845	0.0677171	OSTC	ATCCAGCTTCCTATTTACAA	18	22	30	82	66	40	1.80755	2.19701	2.31523	7.9447	5.59422	3.93188
Brunello-10611	1.00849	2.90449	12.5134	0.000404046	0.0684501	LGALS7	GAATTCTCAGCACCGTGCCA	96	106	122	58	54	46	9.64028	10.5856	9.41528	5.61942	4.57709	4.52167
Brunello-18760	-0.560202	4.73811	12.5022	0.000406463	0.0686749	TBL1X	TGAGGCACTGTATACGAGAG	224	186	244	290	386	278	22.494	18.5747	18.8306	28.0971	32.7177	27.3266
Brunello-76056	0.909384	3.23244	12.4991	0.000407148	0.0686749	RPL17-C18orf32	TGGAGTTGGCAGGTGTGCGC	130	152	198	102	76	70	13.0545	15.1793	15.2805	9.88243	6.44183	6.8808
Brunello-32553	0.741988	3.94507	12.4931	0.000408449	0.0687446	HAUS5	GCTGTTCGGACATCACGCTA	262	196	258	144	146	132	26.3099	19.5733	19.911	13.9517	12.3751	12.9752
Brunello-20769	0.730289	3.92306	12.4882	0.000409524	0.068776	RNF113A	ATACAGAAGACCCGTGACAG	234	214	216	112	164	124	23.4982	21.3709	16.6697	10.8513	13.9008	12.1888
Brunello-47880	0.783449	3.79644	12.4703	0.00041348	0.0692902	SPANXC	AATCAACCCCCTCCAAATGG	184	190	258	96	126	136	18.4772	18.9742	19.911	9.30112	10.6799	13.3684
Brunello-37147	-0.978671	3.31096	12.4642	0.000414816	0.0693639	PIK3R4	ACTGGCAAATTCGTAAACAT	76	42	74	100	154	120	7.63188	4.19429	5.71091	9.68866	13.0532	11.7957
Brunello-10301	-2.40045	0.791923	12.4512	0.000417726	0.0694453	KRTAP5-9	AGACGGGTGCACAGCAGCTG	8	0	6	44	10	18	0.803356	0	0.463047	4.26301	0.847609	1.76935
Brunello-61949	-1.55864	1.43536	12.45	0.000417994	0.0694453	FAM187B	AATATGGAAATAATGCCCGA	14	14	16	36	44	48	1.40587	1.3981	1.23479	3.48792	3.72948	4.71826
Brunello-21037	0.766909	3.6568	12.4541	0.000417066	0.0694453	USP7	AGATGTATGATCCCAAAACG	180	194	252	100	134	126	18.0755	19.3736	19.448	9.68866	11.358	12.3854
Brunello-24672	-0.951612	3.2464	12.444	0.000419338	0.0695194	GRHPR	GGACTCACGCAGAGCACTGT	64	62	60	86	136	136	6.42685	6.19157	4.63047	8.33225	11.5275	13.3684
Brunello-26172	-0.871139	3.64665	12.4234	0.000423997	0.0701416	C2CD5	TTACAGTGTTTCGATCTGGA	54	94	102	136	204	112	5.42265	9.38722	7.87179	13.1766	17.2912	11.0093
Brunello-31728	0.648674	4.15024	12.4147	0.000425975	0.0703186	SARM1	AGGAGGCCGAGGTTCAGACG	228	238	276	172	148	144	22.8957	23.7676	21.3001	16.6645	12.5446	14.1548
Brunello-47116	-1.03295	2.96945	12.3925	0.000431066	0.0707067	NAPB	CATCGACATTTACACAGACA	66	36	60	116	110	100	6.62769	3.5951	4.63047	11.2388	9.3237	9.82971
Brunello-19430	-0.922674	3.37129	12.3928	0.000430995	0.0707067	TNS1	CAGAAAGCGTGTGTTCCACG	80	54	70	104	166	116	8.03356	5.39266	5.40221	10.0762	14.0703	11.4025
Brunello-52198	1.38542	1.91398	12.3941	0.000430697	0.0707067	NUF2	TGATCTTTATCCAAATCCAA	50	66	86	16	38	22	5.02098	6.59103	6.637	1.55019	3.22091	2.16254
Brunello-24290	-1.38946	2.1242	12.3716	0.000435918	0.0707531	GCNT3	AATACTTCCTGAATACATGT	16	22	34	50	76	58	1.60671	2.19701	2.62393	4.84433	6.44183	5.70123
Brunello-66015	-0.917942	3.39042	12.3769	0.000434685	0.0707531	RFX6	GGAGATAGGTTGTCTCCACG	86	64	72	128	160	130	8.63608	6.3913	5.55656	12.4015	13.5617	12.7786
Brunello-59800	-0.602168	4.58126	12.3723	0.000435741	0.0707531	C2orf76	TTCAAACCTGTAGTGTATCA	186	196	202	230	346	304	18.678	19.5733	15.5892	22.2839	29.3273	29.8823
Brunello-11175	-0.542046	4.89842	12.3844	0.000432945	0.0707531	MB	CTTAAGGATGCCACCCAGGG	248	242	296	360	426	342	24.904	24.1671	22.8436	34.8792	36.1081	33.6176
Brunello-29602	0.824098	3.39	12.3781	0.000434401	0.0707531	AFG3L2	TTCCACTCACCTGAAAACCC	172	152	208	92	120	84	17.2722	15.1793	16.0523	8.91357	10.1713	8.25696
Brunello-9320	0.713657	4.01926	12.3605	0.000438518	0.0709076	IGFBP3	GGCATCTACACCGAGCGCTG	224	218	296	112	178	152	22.494	21.7704	22.8436	10.8513	15.0874	14.9412
Brunello-23337	0.726071	4.00126	12.3597	0.000438702	0.0709076	BUD31	AGAGGAAAGTGGAATCTCTG	274	188	284	128	186	132	27.515	18.7744	21.9175	12.4015	15.7655	12.9752
Brunello-41390	0.674165	4.28174	12.3428	0.000442682	0.0709584	NOL8	GAAGAGCGGTCTGATTCAAG	298	224	356	162	232	148	29.925	22.3695	27.4741	15.6956	19.6645	14.548
Brunello-40229	0.768161	4.0701	12.3525	0.000440389	0.0709584	GNL3L	TGCCGTCAGAAAGTGCTCAG	246	210	270	174	132	112	24.7032	20.9714	20.8371	16.8583	11.1884	11.0093
Brunello-2074	1.04426	2.95049	12.3441	0.000442375	0.0709584	LDLRAD4	GAAGAGCCACCTCCTTACCA	86	114	150	64	50	50	8.63608	11.3845	11.5762	6.20074	4.23804	4.91485
Brunello-31085	1.18894	2.51008	12.3493	0.000441156	0.0709584	MLXIP	GGGTGCACAAAAGTTAACCG	66	84	122	40	48	28	6.62769	8.38858	9.41528	3.87546	4.06852	2.75232
Brunello-28220	-2.00772	1.17877	12.3071	0.00045123	0.0710124	UBE2E3	TTTCACTAACAGAATTCAGA	12	0	10	18	40	30	1.20503	0	0.771744	1.74396	3.39044	2.94891
Brunello-57980	-1.81555	1.11263	12.3141	0.000449554	0.0710124	TMC2	TGGTCTAGTCATAATCCCAG	0	10	16	34	32	22	0	0.99864	1.23479	3.29414	2.71235	2.16254
Brunello-36841	-1.27905	2.46687	12.3219	0.000447687	0.0710124	DSE	CCAAATCAGAAGGAACCGTG	28	30	22	72	64	58	2.81175	2.99592	1.69784	6.97584	5.4247	5.70123
Brunello-76159	-1.03127	3.27827	12.3104	0.000450445	0.0710124	KRTAP29-1	ACCACATACCCAGTTAAAGG	34	52	90	112	116	116	3.41426	5.19293	6.9457	10.8513	9.83226	11.4025
Brunello-48136	-0.992926	2.95976	12.307	0.000451274	0.0710124	FBXL17	ACCTTGAGCAGGATGGACGG	52	56	60	124	98	106	5.22182	5.59239	4.63047	12.0139	8.30657	10.4195
Brunello-43362	-0.725598	3.95965	12.3179	0.000448634	0.0710124	CMTR2	GAAATGCATTAAGTTCAGTG	118	110	136	162	230	202	11.8495	10.985	10.4957	15.6956	19.495	19.856
Brunello-68527	0.518286	4.93875	12.3303	0.00044566	0.0710124	VN1R4	GGATTTGGGATACTGTTCTG	406	404	490	262	354	280	40.7703	40.3451	37.8155	25.3843	30.0054	27.5232
Brunello-27360	1.16113	2.44908	12.327	0.000446444	0.0710124	USPL1	GTCCTGTGAAAGAGTACGAG	74	108	108	34	52	42	7.43105	10.7853	8.33484	3.29414	4.40757	4.12848
Brunello-2050	1.63826	2.39656	12.3297	0.000445817	0.0710124	ZNHIT2	CAGGGCGAGAGTATGCGCGT	52	128	130	38	28	30	5.22182	12.7826	10.0327	3.68169	2.3733	2.94891
Brunello-17778	-0.680886	4.03831	12.2831	0.000457066	0.0713597	SMARCE1	TATGTAAGCAAGGTACGCGG	120	92	132	168	198	176	12.0503	9.18749	10.187	16.277	16.7827	17.3003
Brunello-22547	-0.610999	4.72588	12.2892	0.000455587	0.0713597	KCNK5	CTGATCCACGTCAGGCAGAG	232	180	244	302	402	288	23.2973	17.9755	18.8306	29.2598	34.0739	28.3096
Brunello-70685	-0.495727	5.56591	12.2827	0.000457168	0.0713597	KRTAP10-8	ACAGCAGGCCTGTTGGCATG	358	360	442	496	570	540	35.9502	35.951	34.1111	48.0558	48.3137	53.0804
Brunello-3693	0.987195	3.10222	12.2868	0.000456176	0.0713597	CORT	CAGCAGCAGCAGGAGGCCGG	134	122	168	82	80	48	13.4562	12.1834	12.9653	7.9447	6.78087	4.71826
Brunello-18207	-1.22911	2.54289	12.2769	0.000458589	0.0714375	SRP19	TCCAGCTCAAACAGGAAGAT	56	20	36	94	98	70	5.62349	1.99728	2.77828	9.10734	8.30657	6.8808
Brunello-76328	0.858654	3.29345	12.2711	0.000460021	0.0715167	LOC101060389	GGATTTCACAGCCCAAATGG	128	166	214	84	92	96	12.8537	16.5774	16.5153	8.13848	7.798	9.43652
Brunello-396	-5.12323	-0.981846	12.2455	0.000466382	0.0722155	PARP4	TCTCCTGTACAAAACATCGT	0	0	0	6	2	4	0	0	0	0.58132	0.169522	0.393188
Brunello-21216	-0.742595	3.86158	12.2465	0.000466144	0.0722155	SHOC2	TCATACCTATAGTATCTGGG	86	104	154	158	234	170	8.63608	10.3859	11.8849	15.3081	19.834	16.7105
Brunello-63354	-1.85171	1.09373	12.232	0.000469761	0.0723811	GRASP	CCCCAGCATCTACGACACGC	6	2	20	42	38	16	0.602517	0.199728	1.54349	4.06924	3.22091	1.57275
Brunello-11186	-1.34786	2.08169	12.2306	0.000470124	0.0723811	MBNL1	CTTGGTGCAACTGAAAACAT	16	22	36	56	64	62	1.60671	2.19701	2.77828	5.42565	5.4247	6.09442
Brunello-9512	-1.12024	2.9891	12.2234	0.000471931	0.0723811	IL13	TGGTCAACAAAAGCGCCATG	42	72	42	116	100	122	4.21762	7.19021	3.24133	11.2388	8.47609	11.9922
Brunello-14668	0.754269	4.05162	12.2285	0.000470639	0.0723811	PPP4C	TGGATGTCGCCGCACACCTG	234	282	238	124	220	108	23.4982	28.1617	18.3675	12.0139	18.6474	10.6161
Brunello-26109	4.9973	-1.66676	12.2227	0.000472126	0.0723811	ARHGEF17	AGACGGAGGCGTCTTACCCG	0	2	10	0	0	0	0	0.199728	0.771744	0	0	0
Brunello-48773	1.06487	2.70563	12.2123	0.000474765	0.0726418	NABP2	GTGAGCCGGATAATGTCCCC	112	90	122	38	54	60	11.247	8.98776	9.41528	3.68169	4.57709	5.89783
Brunello-75951	-1.10289	2.94277	12.2013	0.000477552	0.0726571	SMLR1	GAAAACAAGTACAGACTCAG	42	54	30	102	88	82	4.21762	5.39266	2.31523	9.88243	7.45896	8.06036
Brunello-55547	-0.802055	3.80601	12.2031	0.000477109	0.0726571	ZNF700	AGACATGAAAGAAGTCACAT	58	114	150	176	174	190	5.82433	11.3845	11.5762	17.052	14.7484	18.6764
Brunello-41611	0.838662	3.42197	12.2008	0.00047768	0.0726571	ARHGAP17	ACCTCAGCTATGCCGTACAG	138	130	206	72	100	86	13.8579	12.9823	15.8979	6.97584	8.47609	8.45355
Brunello-47303	-1.30049	2.18947	12.179	0.000483299	0.0727071	LHPP	GTCTCCTTGTAGTAACGCCT	22	18	42	56	84	56	2.20923	1.79755	3.24133	5.42565	7.11991	5.50464
Brunello-49825	-1.0081	3.09482	12.1777	0.000483644	0.0727071	CLIP4	GGAACAACTGAATTTGCAAG	62	46	58	100	134	98	6.22601	4.59375	4.47612	9.68866	11.358	9.63311
Brunello-17382	-0.724758	3.82927	12.1819	0.000482561	0.0727071	SIM2	CGAGCGGCTGTTGTGCACCA	92	102	138	166	196	174	9.2386	10.1861	10.6501	16.0832	16.6131	17.1037
Brunello-25339	-0.628464	4.33253	12.1876	0.00048107	0.0727071	RNF14	GGAAGAACACCGTGGCAGCG	148	152	186	256	246	234	14.8621	15.1793	14.3544	24.803	20.8512	23.0015
Brunello-30044	-0.600709	4.4181	12.1892	0.00048068	0.0727071	TPPP	CCGGCGCTTTGCCGTGCACG	168	188	210	280	312	254	16.8705	18.7744	16.2066	27.1283	26.4454	24.9675
Brunello-61757	1.00707	3.1976	12.1853	0.000481673	0.0727071	SCGB1C1	CAATGTCAACGAAGATGCCA	112	146	166	72	68	66	11.247	14.5801	12.811	6.97584	5.76374	6.48761
Brunello-29332	0.571779	4.45354	12.1731	0.000484828	0.0727439	RUVBL2	GATGATTGAGTCCCTGACCA	290	302	370	194	254	190	29.1217	30.1589	28.5545	18.796	21.5293	18.6764
Brunello-39163	0.783686	3.90583	12.1692	0.000485842	0.0727551	CCZ1	AGGTTTATAGCTCGGTGCTG	236	214	292	122	186	118	23.699	21.3709	22.5349	11.8202	15.7655	11.5991
Brunello-25770	0.74165	4.00995	12.165	0.000486951	0.0727803	VPRBP	AATGTGGTTCAGTCCAACAA	182	290	302	144	184	128	18.2764	28.9606	23.3067	13.9517	15.596	12.582
Brunello-6716	-1.07835	2.97304	12.1582	0.000488715	0.0729033	XRCC6	TTCCAAGACATGATGGGCCA	50	46	62	90	124	114	5.02098	4.59375	4.78481	8.7198	10.5103	11.2059
Brunello-29082	1.27722	2.40724	12.1533	0.00049002	0.0729574	GIPC1	GCTGTATGGCAAGATCGCCG	76	88	112	52	28	30	7.63188	8.78803	8.64354	5.0381	2.3733	2.94891
Brunello-61483	0.664514	4.1228	12.1448	0.000492243	0.0731371	PGPEP1L	ATTACAGGGAGGCTAAGCGG	196	260	290	148	152	160	19.6822	25.9646	22.3806	14.3392	12.8837	15.7275
Brunello-15738	0.867336	3.42601	12.1415	0.000493117	0.0731371	RAD51	CTATAGCTTCCCATTGACCG	164	160	228	78	116	102	16.4688	15.9782	17.5958	7.55716	9.83226	10.0263
Brunello-73320	0.963775	3.66303	12.122	0.000498311	0.0737662	C9orf129	TCATCTTCCGACAACGACGA	168	206	230	92	126	88	16.8705	20.572	17.7501	8.91357	10.6799	8.65014
Brunello-47488	-1.51876	1.47462	12.1125	0.000500847	0.0738645	NECAB1	CCTGAATCTTTCCATCCTGA	8	16	18	44	42	32	0.803356	1.59782	1.38914	4.26301	3.55996	3.14551
Brunello-4569	-1.27783	2.3009	12.1124	0.000500883	0.0738645	DCK	TCAAGAAAATCTCCATCGAA	30	22	32	68	84	50	3.01259	2.19701	2.46958	6.58829	7.11991	4.91485
Brunello-62432	-1.89444	0.757021	12.0822	0.000509065	0.0747862	KANSL1L	TTATAAACAAAAGAAATTAG	10	4	4	20	26	22	1.0042	0.399456	0.308698	1.93773	2.20378	2.16254
Brunello-6202	-1.24776	2.29035	12.0852	0.00050824	0.0747862	FECH	TACAGATACTATAATCAAGT	24	20	42	68	58	70	2.41007	1.99728	3.24133	6.58829	4.91613	6.8808
Brunello-69877	0.750458	3.72792	12.0729	0.000511589	0.0750146	SERINC2	AGGAATGTAGAAGGCACCCA	190	156	206	122	106	94	19.0797	15.5788	15.8979	11.8202	8.98465	9.23993
Brunello-28989	-1.10417	2.84137	12.0616	0.00051471	0.0753296	MGEA5	ATTGAAACGTAAATTGGACC	48	34	50	102	88	88	4.82014	3.39538	3.85872	9.88243	7.45896	8.65014
Brunello-41365	-1.47237	2.16245	12.0572	0.000515932	0.0753659	C17orf80	CCACGTGCTAAAAAGATGAA	14	20	30	64	58	50	1.40587	1.99728	2.31523	6.20074	4.91613	4.91485
Brunello-36573	-1.16371	2.50985	12.0319	0.000522966	0.0761063	UHRF1	CTACAACCCCGACAACCCCA	20	30	52	72	80	68	2.00839	2.99592	4.01307	6.97584	6.78087	6.6842
Brunello-9068	0.794277	4.12397	12.0333	0.000522579	0.0761063	HUS1	TGTGACAAGCTGGCTAATGG	228	226	276	162	130	120	22.8957	22.5693	21.3001	15.6956	11.0189	11.7957
Brunello-32407	-0.967366	3.34795	12.0184	0.000526785	0.0763749	ICOSLG	CATCCATAAACGGCTACCCC	86	52	60	134	134	118	8.63608	5.19293	4.63047	12.9828	11.358	11.5991
Brunello-70563	0.778364	3.61222	12.0187	0.00052669	0.0763749	AGRN	GTGGCCCCCGTGATAAACGC	142	162	200	90	88	108	14.2596	16.178	15.4349	8.7198	7.45896	10.6161
Brunello-16626	1.08301	2.75335	12.0132	0.000528242	0.076443	RPS29	CGTGTCTGTTCAAACCGGCA	88	122	132	56	54	48	8.83692	12.1834	10.187	5.42565	4.57709	4.71826
Brunello-20772	0.729522	3.65744	11.9923	0.000534208	0.0771621	RNF113A	TGTAATCTGAACGGTCATGG	174	168	234	106	128	106	17.473	16.7772	18.0588	10.27	10.8494	10.4195
Brunello-76831	-0.524268	5.06866	11.9723	0.000539975	0.0778092	Non-Targeting Control	CGATGGATCCCTAGTTCCTG	262	258	358	400	460	376	26.3099	25.7649	27.6284	38.7546	38.99	36.9597
Brunello-59940	1.00164	2.96493	11.9698	0.000540697	0.0778092	TRIM71	GTCATTGGTTATGACCACGA	80	118	166	60	48	66	8.03356	11.784	12.811	5.8132	4.06852	6.48761
Brunello-73104	-5.035	-1.75334	11.9609	0.000543287	0.0778125	OR4F21	TCTCCACACCACCAATGACG	0	0	0	0	12	0	0	0	0	0	1.01713	0
Brunello-31748	-1.48584	1.72331	11.9516	0.000545999	0.0778125	MRPS27	ACAACTCACCTTATTTACAA	20	12	20	36	56	52	2.00839	1.19837	1.54349	3.48792	4.74661	5.11145
Brunello-18804	-1.43985	2.14752	11.9531	0.000545576	0.0778125	TCEB1	GTCAAATTGATATCATCTGA	36	8	28	52	84	58	3.6151	0.798912	2.16088	5.0381	7.11991	5.70123
Brunello-52711	-1.10455	2.76007	11.9476	0.000547171	0.0778125	IMMP2L	AAAGCACCACATCAGATGAC	36	30	50	56	96	92	3.6151	2.99592	3.85872	5.42565	8.13704	9.04333
Brunello-24832	-0.851278	3.34726	11.9558	0.000544779	0.0778125	MED17	TTTGCATCTACTGATTAGAG	78	74	86	132	156	136	7.83272	7.38994	6.637	12.789	13.2227	13.3684
Brunello-77002	-0.542165	4.73799	11.9456	0.000547756	0.0778125	Non-Targeting Control	GAGCAGCTGTCAGGTCTTGT	214	190	256	304	382	262	21.4898	18.9742	19.7567	29.4535	32.3787	25.7538
Brunello-34149	1.31175	2.22367	11.9586	0.000543958	0.0778125	FAM98A	TGAACTTACTGAGCAAGAGG	62	82	82	32	36	22	6.22601	8.18885	6.3283	3.10037	3.05139	2.16254
Brunello-59736	-0.574134	4.47943	11.9375	0.000550161	0.0778675	FBLN7	GTGAACGAGTGTGAGCTCTA	156	156	210	230	306	228	15.6654	15.5788	16.2066	22.2839	25.9368	22.4117
Brunello-50605	0.984579	2.96027	11.9341	0.00055116	0.0778675	WWC2	GGAGAAAACCACTTGTGTGT	88	114	164	64	74	42	8.83692	11.3845	12.6566	6.20074	6.27231	4.12848
Brunello-55178	1.07991	2.83783	11.9362	0.000550537	0.0778675	SIGLEC12	TGAACCAGGATCCATAAACA	92	110	150	52	60	50	9.2386	10.985	11.5762	5.0381	5.08565	4.91485
Brunello-23649	0.49579	5.27494	11.924	0.000554167	0.0781497	CCRL2	AACACAGCAGAGCAGAGTGA	538	450	576	318	422	356	54.0257	44.9388	44.4525	30.8099	35.7691	34.9938
Brunello-45822	-1.50399	1.94281	11.9024	0.000560602	0.0785135	MICAL3	TTTCGTCGGAAAGAATTCCG	6	18	42	46	80	52	0.602517	1.79755	3.24133	4.45678	6.78087	5.11145
Brunello-18109	-1.14	2.91563	11.9069	0.000559279	0.0785135	SPRR2B	CACTTTGGCGTGGGGCACAC	52	32	60	118	92	98	5.22182	3.19565	4.63047	11.4326	7.798	9.63311
Brunello-22407	0.821842	3.46354	11.9009	0.000561065	0.0785135	NOP14	CGGAAGACGCGCCACGACGT	182	162	168	90	106	92	18.2764	16.178	12.9653	8.7198	8.98465	9.04333
Brunello-25783	0.862069	3.56017	11.9113	0.000557932	0.0785135	SART3	TGGGATAGCATCATGACCAG	110	182	262	102	112	80	11.0461	18.1753	20.2197	9.88243	9.49322	7.86377
Brunello-31450	1.39114	1.89083	11.8984	0.000561818	0.0785135	RAB21	GTTCACTTACCCATATGGCA	50	72	64	14	26	30	5.02098	7.19021	4.93916	1.35641	2.20378	2.94891
Brunello-59750	-1.35835	2.19294	11.8818	0.000566846	0.0790735	BBS5	GCATATTGAATATTACAACA	26	26	26	64	66	68	2.61091	2.59646	2.00653	6.20074	5.59422	6.6842
Brunello-76746	-0.537356	5.14195	11.876	0.000568633	0.0790798	Non-Targeting Control	CATTGCACGCCACAGCATTG	278	236	336	406	460	346	27.9166	23.5679	25.9306	39.336	38.99	34.0108
Brunello-50007	0.557522	4.56539	11.8674	0.000571266	0.0790798	PTCD2	AAGCCGCGGATACCTCCGAG	264	302	386	200	226	206	26.5108	30.1589	29.7893	19.3773	19.156	20.2492
Brunello-39962	0.881314	3.30201	11.8687	0.000570858	0.0790798	TAF7L	GGATATCAAAAATCCTGGGA	126	118	196	70	90	72	12.6529	11.784	15.1262	6.78206	7.62848	7.07739
Brunello-42957	1.10446	2.63036	11.865	0.000571999	0.0790798	DDX27	GCAACTTGTCACAGACGCAG	82	122	122	50	44	54	8.2344	12.1834	9.41528	4.84433	3.72948	5.30804
Brunello-24133	1.15074	2.61832	11.8728	0.000569603	0.0790798	DDX21	CAACATTAAATACCCAATGA	68	90	142	40	48	42	6.82853	8.98776	10.9588	3.87546	4.06852	4.12848
Brunello-60699	-0.596741	4.71017	11.8597	0.000573609	0.0791611	FUNDC1	GTGGCTATGTGCAGATTGAC	180	160	242	298	298	262	18.0755	15.9782	18.6762	28.8722	25.2587	25.7538
Brunello-21988	1.38572	2.08795	11.8542	0.00057532	0.0792559	CUL1	TCGCTTCATAAACAACAACG	36	96	100	36	30	20	3.6151	9.58695	7.71744	3.48792	2.54283	1.96594
Brunello-47661	1.04382	2.7553	11.8508	0.000576376	0.0792604	HIF3A	GAACTGCTCTGGACATATGA	78	100	148	46	48	58	7.83272	9.9864	11.4218	4.45678	4.06852	5.70123
Brunello-67106	1.63565	0.868323	11.8431	0.000578766	0.0794479	ATP5L2	AGCTCTAGGGATCTCAGCAG	30	26	40	10	12	8	3.01259	2.59646	3.08698	0.968866	1.01713	0.786377
Brunello-14556	-1.2313	3.0723	11.8384	0.000580218	0.0795063	PPM1G	TTTCCTCCAACTCGGAACGT	78	18	42	114	132	80	7.83272	1.79755	3.24133	11.0451	11.1884	7.86377
Brunello-32043	-0.705896	4.00054	11.826	0.000584086	0.0798949	FAF2	ATGAAACAATGTCCCCAACG	116	122	152	178	226	220	11.6487	12.1834	11.7305	17.2458	19.156	21.6254
Brunello-65994	-1.0022	3.12368	11.8134	0.000588048	0.080295	BEND7	CCAGCTGATGAATTCACCAC	52	48	68	106	106	116	5.22182	4.79347	5.24786	10.27	8.98465	11.4025
Brunello-47887	1.13063	2.80044	11.8062	0.000590347	0.080467	GORASP1	ACCAACCACATAGTCTGTGT	78	142	120	60	42	50	7.83272	14.1807	9.26093	5.8132	3.55996	4.91485
Brunello-26244	-1.36361	2.37511	11.8008	0.000592038	0.0805557	PJA2	TTCAATGCTGAACCACAAGT	30	10	22	40	58	60	3.01259	0.99864	1.69784	3.87546	4.91613	5.89783
Brunello-48681	-1.04925	2.8626	11.7967	0.000593346	0.0805919	MIS12	CTTCAGAATAACCTGTTCAA	44	40	38	64	98	90	4.41846	3.99456	2.93263	6.20074	8.30657	8.84674
Brunello-77355	-0.602101	4.78095	11.7583	0.000605739	0.0821313	Non-Targeting Control	TGCCGTTAGCATGCGATCCC	206	188	298	386	314	316	20.6864	18.7744	22.998	37.3982	26.6149	31.0619
Brunello-53670	1.14556	2.80919	11.7506	0.00060825	0.0823275	SLX4	CCGACAGATAGAGGACCGTG	86	114	90	48	60	24	8.63608	11.3845	6.9457	4.65056	5.08565	2.35913
Brunello-13045	-0.598559	4.60774	11.7409	0.000611431	0.0826135	TNFRSF11B	CAACCGCGTGTGCGAATGCA	228	140	212	268	296	300	22.8957	13.981	16.361	25.9656	25.0892	29.4891
Brunello-7424	-4.85881	-1.56799	11.7348	0.000613418	0.0827376	GOLGA4	CAGTATCATTAAAGAACACG	0	0	0	6	2	2	0	0	0	0.58132	0.169522	0.196594
Brunello-54304	-1.07525	2.74499	11.7116	0.000621106	0.083629	TMEM25	GTCACCTGGATCGACCAGGA	50	34	52	104	84	92	5.02098	3.39538	4.01307	10.0762	7.11991	9.04333
Brunello-13701	0.628526	4.35184	11.7013	0.00062456	0.0838025	PF4	ACCCCAGGAACAGCAGCCCG	264	286	300	146	222	178	26.5108	28.5611	23.1523	14.1454	18.8169	17.4969
Brunello-74992	0.728311	3.84306	11.703	0.000624002	0.0838025	RGPD2	AAGCCGTTTACACACAGGAA	252	186	210	126	130	132	25.3057	18.5747	16.2066	12.2077	11.0189	12.9752
Brunello-69128	-0.600788	4.40086	11.6908	0.000628111	0.0839879	UNCX	GCCCGGCCAGCTCGTACACG	156	184	162	234	288	236	15.6654	18.375	12.5023	22.6715	24.4111	23.1981
Brunello-51202	0.558778	4.42953	11.6913	0.000627914	0.0839879	COASY	GGATGGAAGCCAGTACAACC	266	282	336	202	214	174	26.7116	28.1617	25.9306	19.5711	18.1388	17.1037
Brunello-24597	0.593818	4.40152	11.6752	0.000633374	0.0844111	LONP1	ACCCACAGGCGGACCTACGT	244	316	330	168	206	206	24.5024	31.557	25.4676	16.277	17.4607	20.2492
Brunello-26920	0.949981	3.56951	11.675	0.000633457	0.0844111	HUWE1	TGGTATGACGAAGGGTACAG	156	198	220	114	106	72	15.6654	19.7731	16.9784	11.0451	8.98465	7.07739
Brunello-39557	-4.86064	-1.84649	11.6672	0.000636106	0.0844734	TM6SF1	GATGGTGGCAGCCATAGCAT	0	0	0	4	2	4	0	0	0	0.387546	0.169522	0.393188
Brunello-64491	-0.646633	4.32016	11.6702	0.000635098	0.0844734	UBR1	TCTTACCCACAATATAGATG	130	122	224	280	258	182	13.0545	12.1834	17.2871	27.1283	21.8683	17.8901
Brunello-6944	-1.20094	2.75455	11.6604	0.000638435	0.0846375	GBP1	TTTAGTGTGAGACTGCACCG	50	20	62	88	126	82	5.02098	1.99728	4.78481	8.52602	10.6799	8.06036
Brunello-25545	-1.27804	2.20165	11.6533	0.000640878	0.0848162	ZNF432	AAGTGTTCTCCAGAAAGTCC	24	30	18	58	66	52	2.41007	2.99592	1.38914	5.61942	5.59422	5.11145
Brunello-5224	-4.84597	-1.65381	11.6422	0.000644734	0.0848911	E2F6	TCTCCTCCGTCGGGTCCAGG	0	0	0	2	4	4	0	0	0	0.193773	0.339044	0.393188
Brunello-35164	0.760912	3.60703	11.6434	0.000644293	0.0848911	OR10H1	GACGGTGAGCAGGAAGGAGT	156	192	232	106	132	98	15.6654	19.1739	17.9045	10.27	11.1884	9.63311
Brunello-18717	1.0743	2.93085	11.6447	0.000643847	0.0848911	TARS	CCTTTGATAGATCTCTGCCG	140	98	130	54	56	62	14.0587	9.78667	10.0327	5.23188	4.74661	6.09442
Brunello-53489	-1.24755	2.70131	11.6374	0.000646402	0.0849662	C16orf13	CTACACCTGGACGTGACGTG	60	16	36	88	104	74	6.02517	1.59782	2.77828	8.52602	8.81513	7.27398
Brunello-15036	-1.08506	2.82401	11.6252	0.000650654	0.0851	LGMN	TGTTTCCATACTGCATGACG	40	50	48	100	106	84	4.01678	4.9932	3.70437	9.68866	8.98465	8.25696
Brunello-7306	-0.898684	3.46085	11.6187	0.000652916	0.0851	GNAI1	TCTTAACAGAATGTTTGATG	66	54	104	126	162	118	6.62769	5.39266	8.02614	12.2077	13.7313	11.5991
Brunello-57827	-0.697956	3.91913	11.6221	0.000651722	0.0851	CNTROB	GCTACAGCAACAATTAGCCG	122	112	154	190	234	194	12.2512	11.1848	11.8849	18.4085	19.834	19.0696
Brunello-77321	-0.581182	4.58839	11.6292	0.000649232	0.0851	Non-Targeting Control	TCTACCTATTGTGGAATTTG	148	184	266	296	276	292	14.8621	18.375	20.5284	28.6784	23.394	28.7028
Brunello-39739	0.932097	3.22838	11.6205	0.000652303	0.0851	C21orf58	GGAGCAAGAACGGCAGAACG	144	124	142	44	92	78	14.4604	12.3831	10.9588	4.26301	7.798	7.66717
Brunello-28697	-1.2077	2.48838	11.6063	0.000657283	0.0851526	POLR3F	ACTAGTATATCAAATCATAG	28	22	50	76	92	56	2.81175	2.19701	3.85872	7.36338	7.798	5.50464
Brunello-271	-0.523476	4.93871	11.6051	0.00065771	0.0851526	ADARB1	TTCAGAAATCAGAGCGAGGG	214	216	330	318	418	330	21.4898	21.5706	25.4676	30.8099	35.43	32.438
Brunello-30576	0.608688	4.41463	11.6048	0.000657809	0.0851526	ZHX1	AGCACCTATAGCCTTGACAG	286	268	354	154	214	216	28.72	26.7636	27.3197	14.9205	18.1388	21.2322
Brunello-16605	0.928997	3.19867	11.602	0.000658819	0.0851526	RPS25	AGACCCAGTGAACAAATCCG	134	136	210	76	102	68	13.4562	13.5815	16.2066	7.36338	8.64561	6.6842
Brunello-16339	1.14928	2.40474	11.6063	0.000657291	0.0851526	RPL11	TGTCCACTGCACAGTTCGAG	102	84	92	34	42	48	10.2428	8.38858	7.10005	3.29414	3.55996	4.71826
Brunello-73023	-1.72389	0.993888	11.5682	0.000670904	0.0865701	ODF3B	ACGCGCGGACCCAAGAGCGA	6	10	12	44	22	24	0.602517	0.99864	0.926093	4.26301	1.86474	2.35913
Brunello-4170	1.1044	2.86032	11.564	0.000672416	0.0866208	CTAG1B	CATGGGTGTCGCGAAAGGCA	146	106	102	56	68	42	14.6613	10.5856	7.87179	5.42565	5.76374	4.12848
Brunello-39838	-0.782255	3.83267	11.5598	0.000673945	0.0866736	SNTG2	TGCAAACCGCTGTCAAAGAG	66	134	132	170	176	210	6.62769	13.3818	10.187	16.4707	14.9179	20.6424
Brunello-35441	-1.25111	2.51995	11.5502	0.000677404	0.0869051	ZBTB32	GTGATACTCTGATCACCGTA	26	30	58	96	88	76	2.61091	2.99592	4.47612	9.30112	7.45896	7.47058
Brunello-29145	0.923199	3.03942	11.5486	0.00067799	0.0869051	ZNF234	GTACATTGCAAATTACACTC	86	106	138	56	66	48	8.63608	10.5856	10.6501	5.42565	5.59422	4.71826
Brunello-33693	0.948582	3.10417	11.5421	0.000680387	0.0870682	RASGRP3	CAGTGGAAGATAAATACCAT	100	114	190	54	78	70	10.042	11.3845	14.6631	5.23188	6.61135	6.8808
Brunello-67682	-0.785316	3.74645	11.5344	0.000683188	0.0872604	LGALS9B	ATTTCAGATCACTGTCAATG	76	104	92	130	166	168	7.63188	10.3859	7.10005	12.5953	14.0703	16.5139
Brunello-47745	0.961839	2.99323	11.5318	0.000684144	0.0872604	C5orf28	GAATCACAGTAGAACAGTGA	82	142	170	56	68	72	8.2344	14.1807	13.1197	5.42565	5.76374	7.07739
Brunello-50538	0.826672	3.35395	11.5167	0.000689754	0.0878313	TTC26	TTTCAGATACAATACCAGGG	124	142	170	68	98	76	12.452	14.1807	13.1197	6.58829	8.30657	7.47058
Brunello-26995	0.673837	4.17493	11.5092	0.000692511	0.0878933	ACTR2	GGACGTATCATCAAAGTTGG	246	212	324	162	188	130	24.7032	21.1712	25.0045	15.6956	15.935	12.7786
Brunello-16335	1.07536	3.23617	11.5115	0.00069166	0.0878933	RPL10	TATGAGCAGCTGTCCTCTGA	64	208	228	80	92	58	6.42685	20.7717	17.5958	7.75093	7.798	5.70123
Brunello-59455	0.716236	4.2673	11.496	0.000697461	0.0883766	C1orf131	CAAGGATCTCTGGTCCTGTG	348	198	294	196	178	132	34.946	19.7731	22.6893	18.9898	15.0874	12.9752
Brunello-77225	-0.556128	4.65242	11.4906	0.000699498	0.0884899	Non-Targeting Control	TAAACCCTTGGCGCCCTCAC	192	184	250	288	314	298	19.2806	18.375	19.2936	27.9033	26.6149	29.2925
Brunello-21662	1.2844	2.02015	11.477	0.000704628	0.0889934	HIST1H2BN	ACACGGAGTAGCTCTCCTTG	62	74	106	38	32	26	6.22601	7.38994	8.18049	3.68169	2.71235	2.55572
Brunello-60834	-1.56553	1.64502	11.4713	0.000706793	0.0891216	APOBEC3D	CTCAAACCGGAAATACACCT	4	12	28	34	50	40	0.401678	1.19837	2.16088	3.29414	4.23804	3.93188
Brunello-699	-0.786846	3.68929	11.464	0.000709592	0.0893289	ALPPL2	TGGCTCACTCACCGTCACCC	122	66	106	180	172	148	12.2512	6.59103	8.18049	17.4396	14.5789	14.548
Brunello-23850	-4.86149	-1.27808	11.4555	0.000712835	0.0895915	TBX18	TCTCATCCAAGTCTCCCCCG	0	0	0	4	2	4	0	0	0	0.387546	0.169522	0.393188
Brunello-17861	-0.747871	3.73557	11.4436	0.000717402	0.0900194	SNRPA	ATAGAAAGGGAAACCCTGCA	104	70	94	148	152	144	10.4436	6.99048	7.2544	14.3392	12.8837	14.1548
Brunello-25392	-1.17941	2.40997	11.438	0.000719553	0.0901432	KLK4	TGCTTCGCAGTGCCCTACCG	22	28	46	74	72	64	2.20923	2.79619	3.55002	7.16961	6.10278	6.29101
Brunello-38945	-5.08962	-0.834079	11.4315	0.000722108	0.090151	OSER1	TCTCGATGCTAATCACACAG	0	0	0	0	6	6	0	0	0	0	0.508565	0.589783
Brunello-51918	-1.5977	1.05794	11.428	0.000723456	0.090151	ADAMTS10	TGCCATTCCAGAGAACGGTG	6	10	18	24	40	36	0.602517	0.99864	1.38914	2.32528	3.39044	3.5387
Brunello-39139	-0.956271	3.05015	11.418	0.000727345	0.090151	DPH5	CAGTGATGTTGCATTCCTTG	68	42	68	94	144	104	6.82853	4.19429	5.24786	9.10734	12.2056	10.2229
Brunello-16841	-0.880622	3.35907	11.424	0.000725009	0.090151	ATXN1	CAGCAGTCGTGATCCTTCGG	68	66	86	104	150	144	6.82853	6.59103	6.637	10.0762	12.7141	14.1548
Brunello-1527	-0.515807	4.85328	11.4216	0.000725969	0.090151	AVPR1A	GACATCACCTACCGCTTCCG	190	234	302	310	376	328	19.0797	23.3682	23.3067	30.0349	31.8701	32.2414
Brunello-21039	0.716027	4.4107	11.417	0.000727766	0.090151	USP7	GGCAGTAGAACAGCTCGATG	284	290	400	182	220	178	28.5191	28.9606	30.8698	17.6334	18.6474	17.4969
Brunello-30781	1.43809	2.12862	11.4339	0.000721162	0.090151	PHB2	CCTCACAGCTGATCACCCAG	110	36	102	26	40	24	11.0461	3.5951	7.87179	2.51905	3.39044	2.35913
Brunello-12989	1.10345	2.67115	11.4114	0.00072993	0.0902746	OCM2	CTTCATCCAGATACCCGCTC	70	122	122	44	60	40	7.02937	12.1834	9.41528	4.26301	5.08565	3.93188
Brunello-55692	0.950281	2.9843	11.4037	0.000732968	0.0905058	ZNF251	GAATTCTCCGATGAAGACGG	134	134	128	60	76	68	13.4562	13.3818	9.87833	5.8132	6.44183	6.6842
Brunello-29601	0.767945	4.02173	11.3985	0.000735047	0.0905876	AFG3L2	TGTCGGAGAAACCACTGCCA	250	260	272	112	214	134	25.1049	25.9646	20.9914	10.8513	18.1388	13.1718
Brunello-55310	0.879586	3.1477	11.3961	0.000735971	0.0905876	TSR2	GAGGATTACTTCATGCGCAA	130	106	162	64	64	82	13.0545	10.5856	12.5023	6.20074	5.4247	8.06036
Brunello-61900	-0.677647	4.02443	11.3897	0.000738538	0.0907593	ZNF420	TTGATGTTGTGTTAGGTGTG	124	100	146	186	172	218	12.452	9.9864	11.2675	18.0209	14.5789	21.4288
Brunello-70436	-4.86176	-1.56264	11.3842	0.000740701	0.0908808	C1orf95	TCTCACAGGGACATTCGTCT	0	0	0	4	2	4	0	0	0	0.387546	0.169522	0.393188
Brunello-23329	1.38653	1.81809	11.3589	0.000750886	0.0919848	EIF2S2	AAGAGACTACACATACGAGG	58	60	74	14	28	30	5.82433	5.99184	5.71091	1.35641	2.3733	2.94891
Brunello-50025	2.08006	0.32291	11.3556	0.000752208	0.0920011	AGMAT	TCTCCTGGACTGTAAGCGTG	22	12	28	4	6	4	2.20923	1.19837	2.16088	0.387546	0.508565	0.393188
Brunello-58162	-0.697768	4.22124	11.343	0.000757324	0.0923904	OR52J3	ACCCAGCATGCGAGGCACAG	118	174	156	214	238	264	11.8495	17.3763	12.0392	20.7337	20.1731	25.9504
Brunello-56438	1.12363	2.66725	11.3419	0.000757777	0.0923904	NAPRT	GAAGAAGAGCTCGAACTCGG	66	110	88	26	44	50	6.62769	10.985	6.79135	2.51905	3.72948	4.91485
Brunello-42740	0.647837	4.26366	11.3365	0.000759974	0.0925125	ZCCHC8	ATCCAGTATTGTGCTAGAGG	270	226	348	148	230	152	27.1133	22.5693	26.8567	14.3392	19.495	14.9412
Brunello-17887	0.672488	3.93076	11.3261	0.000764268	0.0928891	SNRPD2	TGGAGAACGTGAAGGAGATG	204	208	278	158	138	126	20.4856	20.7717	21.4545	15.3081	11.697	12.3854
Brunello-28709	-1.42225	2.47546	11.3132	0.0007696	0.0933905	IVNS1ABP	ATATACAAAGGTAATCAACT	4	28	48	36	88	80	0.401678	2.79619	3.70437	3.48792	7.45896	7.86377
Brunello-21834	1.31056	2.02172	11.3081	0.000771717	0.093501	PLA2G10	CACCAGTCAATGGCATCGCG	78	56	102	36	30	26	7.83272	5.59239	7.87179	3.48792	2.54283	2.55572
Brunello-28967	1.4159	1.8711	11.2966	0.000776472	0.0939301	AP4B1	CTTCTGGACAATATCTACAG	46	74	50	18	28	18	4.6193	7.38994	3.85872	1.74396	2.3733	1.76935
Brunello-1220	-4.86391	-1.5625	11.2904	0.000779072	0.093951	ART1	TCTCCCGGATCTCAACCACA	0	0	0	2	2	6	0	0	0	0.193773	0.169522	0.589783
Brunello-20033	1.94631	0.767099	11.291	0.000778826	0.093951	UQCRH	GTAGGAGGAAGAGGAAGAGG	16	46	42	10	8	8	1.60671	4.59375	3.24133	0.968866	0.678087	0.786377
Brunello-50447	0.835176	3.61674	11.2817	0.000782734	0.094105	NOL10	ACCCATGCATATATGCCCGG	234	174	224	118	124	108	23.4982	17.3763	17.2871	11.4326	10.5103	10.6161
Brunello-5467	1.034	2.75858	11.2816	0.000782781	0.094105	EIF5	GATGCCCCGTCTGATTGCCA	106	88	116	42	46	60	10.6445	8.78803	8.95223	4.06924	3.899	5.89783
Brunello-21976	-4.82841	-0.872078	11.2622	0.00079101	0.0945979	CUL4A	TCTCGCGCTCGATCAGCAGT	0	0	0	2	6	2	0	0	0	0.193773	0.508565	0.196594
Brunello-36035	-1.50109	1.74856	11.2631	0.000790635	0.0945979	RPS6KA6	CCTGAAGTAGTAAATAGGAG	18	20	10	36	52	50	1.80755	1.99728	0.771744	3.48792	4.40757	4.91485
Brunello-28064	-0.648127	4.17958	11.2543	0.000794387	0.0945979	RBM14	TCTTCACTCGGCCCATATGG	124	130	138	220	190	194	12.452	12.9823	10.6501	21.3151	16.1046	19.0696
Brunello-43860	0.531514	4.76193	11.258	0.000792813	0.0945979	ALG1	AGAACCTGAGGACCCAGTCA	366	314	382	234	286	208	36.7535	31.3573	29.4806	22.6715	24.2416	20.4458
Brunello-54880	0.570875	4.62174	11.2528	0.000795033	0.0945979	DNAJC14	ACCCAGCCGATGTCGACCAG	290	332	404	228	272	180	29.1217	33.1549	31.1785	22.0901	23.055	17.6935
Brunello-10847	0.655754	4.18473	11.2503	0.000796104	0.0945979	LTBP2	GAATGAGTGTCTGACTCCCG	240	224	306	190	164	124	24.1007	22.3695	23.6154	18.4085	13.9008	12.1888
Brunello-8724	0.742617	4.01952	11.249	0.000796655	0.0945979	HOXC6	GCGGCCGCCAGATCTACTCG	204	212	250	100	148	144	20.4856	21.1712	19.2936	9.68866	12.5446	14.1548
Brunello-16346	0.834223	3.41513	11.2628	0.000790745	0.0945979	RPL13	GCCGGATGGGACCCGACGCG	170	172	164	106	98	78	17.0713	17.1766	12.6566	10.27	8.30657	7.66717
Brunello-34016	1.08292	2.88515	11.2326	0.000803745	0.0952936	INTS7	ATAATACGGTATATACCGGA	130	102	172	62	54	68	13.0545	10.1861	13.274	6.00697	4.57709	6.6842
Brunello-62597	-0.831711	3.45484	11.2155	0.000811183	0.0958819	GLIPR2	GATCATAGGATGCCCATGCA	66	66	124	152	148	138	6.62769	6.59103	9.56963	14.7268	12.5446	13.565
Brunello-72260	-0.536133	4.86538	11.2155	0.000811163	0.0958819	LOC400736	TTATGGCTACCTATTGGAAG	238	216	278	336	398	312	23.8998	21.5706	21.4545	32.5539	33.7348	30.6687
Brunello-70996	-0.974019	2.979	11.2079	0.000814493	0.0959403	SHISA6	TGGGGCTACTACGACGTGAG	42	62	68	112	142	80	4.21762	6.19157	5.24786	10.8513	12.036	7.86377
Brunello-35175	-0.935977	3.03025	11.2059	0.000815395	0.0959403	RGS17	CACAAGCAAGCCAGAAAAGT	72	46	62	110	114	116	7.23021	4.59375	4.78481	10.6575	9.66274	11.4025
Brunello-55318	-0.644235	4.21106	11.2064	0.00081515	0.0959403	BTBD6	TGGTTGTTGCCGAGTGTGGG	166	122	194	230	306	206	16.6696	12.1834	14.9718	22.2839	25.9368	20.2492
Brunello-15529	-0.717942	3.90727	11.1961	0.00081971	0.0963016	PTS	GCAACAATCCAAATGGCCAT	112	100	112	150	198	180	11.247	9.9864	8.64354	14.533	16.7827	17.6935
Brunello-30725	0.791512	3.39193	11.1901	0.000822331	0.0964632	LYPLA2	CCAGGACGATTCGATTGGCA	114	146	196	80	92	84	11.4478	14.5801	15.1262	7.75093	7.798	8.25696
Brunello-72049	-1.46142	2.25943	11.1848	0.00082471	0.0965958	FLJ44635	CCGTCATCATGATTATCTAC	24	12	22	32	62	64	2.41007	1.19837	1.69784	3.10037	5.25517	6.29101
Brunello-49686	-1.07908	2.75438	11.1678	0.0008323	0.0968985	C11orf80	TCTTTGAAGAAAGTAGTCAT	40	32	54	60	116	86	4.01678	3.19565	4.16742	5.8132	9.83226	8.45355
Brunello-18891	0.55979	4.95265	11.1728	0.000830051	0.0968985	TCOF1	GACCAACGTAGTATTTGCTG	452	368	532	306	314	278	45.3896	36.75	41.0568	29.6473	26.6149	27.3266
Brunello-3767	0.71687	3.84238	11.1725	0.00083018	0.0968985	CPA2	TCACTTTGCTCACTAGACCA	224	180	224	132	122	122	22.494	17.9755	17.2871	12.789	10.3408	11.9922
Brunello-49654	1.26214	2.21587	11.1685	0.000831966	0.0968985	YRDC	TCTTGCATAAAAGCATGATC	44	64	86	24	26	28	4.41846	6.3913	6.637	2.32528	2.20378	2.75232
Brunello-16033	-0.700737	4.05894	11.163	0.000834433	0.0969923	RFC2	AATGCTTCGGATAAGATCAT	104	108	174	172	254	186	10.4436	10.7853	13.4283	16.6645	21.5293	18.2833
Brunello-21771	-0.56015	4.81231	11.1549	0.000838117	0.0969923	HIST1H4L	GTTCTGCGCGACAACATTCA	220	180	292	260	394	344	22.0923	17.9755	22.5349	25.1905	33.3958	33.8142
Brunello-32544	-0.551627	4.50286	11.1567	0.000837269	0.0969923	UBR4	GGAACCGATTGATATAGCGT	168	192	196	266	298	242	16.8705	19.1739	15.1262	25.7718	25.2587	23.7879
Brunello-6479	0.850771	3.28077	11.1587	0.000836376	0.0969923	FLT3LG	GGACGAAGCGAAGACAGCTG	104	138	162	56	90	74	10.4436	13.7812	12.5023	5.42565	7.62848	7.27398
Brunello-45917	-0.597734	4.25693	11.1473	0.000841543	0.0970985	PREX1	GTGGATCTACCACACCCATG	144	128	182	216	272	188	14.4604	12.7826	14.0457	20.9275	23.055	18.4799
Brunello-36627	0.929943	3.01854	11.1496	0.000840478	0.0970985	C2orf27A	CAGGGGCAGATTCCCCTCCA	86	134	124	60	64	54	8.63608	13.3818	9.56963	5.8132	5.4247	5.30804
Brunello-76845	-0.488108	5.09006	11.1418	0.00084405	0.0971483	Non-Targeting Control	CGCCTCTCACGTGTAGGCTT	274	254	350	396	400	406	27.515	25.3655	27.011	38.3671	33.9044	39.9086
Brunello-23581	0.496644	5.05994	11.138	0.000845762	0.0971483	TAF1C	ACAGACGAGATGAAGAGTAG	444	362	492	302	338	266	44.5863	36.1508	37.9698	29.2598	28.6492	26.147
Brunello-62796	1.20499	2.35599	11.1353	0.000846994	0.0971483	MARVELD2	TCCTGCAAAGATCCCTACGG	58	116	80	30	44	36	5.82433	11.5842	6.17395	2.9066	3.72948	3.5387
Brunello-16548	1.3759	2.13034	11.1407	0.000844554	0.0971483	RPS10	TGGACGGCTACGGCGTAGGG	100	60	94	34	32	30	10.042	5.99184	7.2544	3.29414	2.71235	2.94891
Brunello-11613	-0.853001	3.50071	11.1231	0.000852596	0.0972147	MMP11	ACCTTTACTGAGGTGCACGA	64	82	112	140	136	174	6.42685	8.18885	8.64354	13.5641	11.5275	17.1037
Brunello-36123	-0.700192	4.02606	11.125	0.000851714	0.0972147	MAT2B	AGTCAGCAAACATGGATCAC	82	140	120	166	190	192	8.2344	13.981	9.26093	16.0832	16.1046	18.873
Brunello-38712	0.878576	3.40969	11.1311	0.000848904	0.0972147	BIN2	GCTGAACCACAATCTCTACG	178	108	150	56	116	66	17.8747	10.7853	11.5762	5.42565	9.83226	6.48761
Brunello-75984	0.994301	2.74525	11.1283	0.0008502	0.0972147	NPIPB9	GAGGCTTTCTTGCAGAAGGG	98	84	136	52	64	40	9.84111	8.38858	10.4957	5.0381	5.4247	3.93188
Brunello-5847	-0.910828	3.34482	11.1157	0.000855983	0.0974291	ETV1	TGTCATCATAAAACTGCCTG	80	50	72	124	124	126	8.03356	4.9932	5.55656	12.0139	10.5103	12.3854
Brunello-39811	1.08405	2.50777	11.1136	0.000856992	0.0974291	CYCS	GGCTGTGTAAGAGTATCCAG	68	92	128	48	52	32	6.82853	9.18749	9.87833	4.65056	4.40757	3.14551
Brunello-24251	2.60702	-0.218038	11.1095	0.000858888	0.0975015	RAB11B	TCTCCAGGTTGAACTCGTTG	32	2	18	6	0	2	3.21343	0.199728	1.38914	0.58132	0	0.196594
Brunello-2548	-1.30661	2.0914	11.092	0.000867029	0.0982815	CD1E	TCTTAAATATGGCATATCAA	24	20	24	48	56	62	2.41007	1.99728	1.85219	4.65056	4.74661	6.09442
Brunello-58562	-1.22657	2.29602	11.0794	0.000872918	0.0988044	ISCA2	CAGTTATCAACCCCGACGAC	32	12	32	56	62	56	3.21343	1.19837	2.46958	5.42565	5.25517	5.50464
Brunello-54375	-0.854979	3.28854	11.0696	0.000877528	0.0990366	SLC7A3	ACCTGGTAGAAAGAGCACAG	64	54	84	116	120	120	6.42685	5.39266	6.48265	11.2388	10.1713	11.7957
Brunello-4370	0.689068	3.90734	11.0714	0.000876706	0.0990366	CYP2C8	ATATTTCCAATAATAGGAAG	194	162	244	100	136	128	19.4814	16.178	18.8306	9.68866	11.5275	12.582
Brunello-62966	0.590042	4.17334	11.0642	0.000880097	0.0991819	ZNF746	TGAGTGTCAGGCCTTACCCA	246	240	302	150	186	178	24.7032	23.9674	23.3067	14.533	15.7655	17.4969
Brunello-44032	-0.580064	4.79746	11.0583	0.000882929	0.0992123	PCDHA6	CGGAGCATTGTCATTCATGT	170	198	294	270	350	340	17.0713	19.7731	22.6893	26.1594	29.6663	33.421
Brunello-28779	-0.520279	4.65118	11.0602	0.000881997	0.0992123	IGF2BP2	AAAAGATGCCAAGTGCGCTG	170	190	256	288	306	268	17.0713	18.9742	19.7567	27.9033	25.9368	26.3436
Brunello-73360	-1.16322	2.41345	11.0555	0.000884236	0.0992151	H2AFB2	GCTCCAGGACCTTGGCCGTC	34	30	38	62	72	90	3.41426	2.99592	2.93263	6.00697	6.10278	8.84674
Brunello-30699	0.993073	2.99362	11.0452	0.000889153	0.0996224	MGAT4B	ACGTTGTGGACGTTTACCAG	136	118	120	70	76	42	13.6571	11.784	9.26093	6.78206	6.44183	4.12848
Brunello-54715	0.557562	4.67336	11.0393	0.000891992	0.0996534	TCEAL3	AGAATGCGAGGGAAAGAGAG	234	330	392	182	248	206	23.4982	32.9551	30.2524	17.6334	21.0207	20.2492
Brunello-30763	0.847613	3.39985	11.0368	0.00089321	0.0996534	DDX42	AGTGATTGTGTGTCCTACCA	102	160	226	72	100	90	10.2428	15.9782	17.4414	6.97584	8.47609	8.84674
Brunello-16426	0.851607	3.29783	11.0366	0.000893291	0.0996534	RPL35A	AGCAACACAGTCACTCCTGG	148	122	184	80	90	76	14.8621	12.1834	14.2001	7.75093	7.62848	7.47058
Brunello-54450	-0.951911	3.2132	11.0154	0.000903565	0.0999119	TMEM87B	TGCACCGGGTGATCGGACTG	34	78	74	82	126	144	3.41426	7.78939	5.71091	7.9447	10.6799	14.1548
Brunello-16906	-0.751399	3.73146	11.0226	0.000900053	0.0999119	SCN7A	GCCAGTTCCATGGATCACCG	124	78	106	174	172	166	12.452	7.78939	8.18049	16.8583	14.5789	16.3173
Brunello-60907	-0.679789	3.91789	11.0106	0.000905932	0.0999119	TRIM69	CTATCCAGTACATGGTATGG	94	90	128	164	188	138	9.43944	8.98776	9.87833	15.8894	15.935	13.565
Brunello-65814	-0.641634	3.99251	11.0126	0.000904928	0.0999119	PI16	GCACACCAGTAATTCGATGT	102	124	162	192	206	192	10.2428	12.3831	12.5023	18.6022	17.4607	18.873
Brunello-38266	-0.615717	4.24345	11.0177	0.000902443	0.0999119	TBC1D7	GCACCTTCCATACCAATGCA	156	108	192	228	266	190	15.6654	10.7853	14.8175	22.0901	22.5464	18.6764
Brunello-31196	0.835676	3.50539	11.0275	0.000897683	0.0999119	SACM1L	AGACATGGTTTAGCATCGCT	232	116	218	114	116	82	23.2973	11.5842	16.824	11.0451	9.83226	8.06036
Brunello-75748	1.22721	2.441	11.0251	0.000898853	0.0999119	SPDYE2B	GCTGACTGTTGAAGTCCTTG	100	78	110	48	36	36	10.042	7.78939	8.48919	4.65056	3.05139	3.5387
Brunello-22086	1.23735	2.05368	11.0169	0.000902844	0.0999119	PPM1D	ATAGCTCCACAAATCACCTG	64	78	76	30	40	22	6.42685	7.78939	5.86526	2.9066	3.39044	2.16254
Brunello-23305	-1.59986	1.60545	11.0063	0.000908029	0.100001	TAX1BP1	ATGTCTTCACAAAGAAAACG	26	4	14	60	36	36	2.61091	0.399456	1.08044	5.8132	3.05139	3.5387
Brunello-62346	0.699493	3.96239	11.0013	0.000910461	0.100126	CKAP2L	AGGGTCCGAATAAAGTGAGA	186	240	232	128	122	148	18.678	23.9674	17.9045	12.4015	10.3408	14.548
Brunello-16552	0.728252	3.72221	10.9933	0.000914419	0.100419	RPS11	GTAATGTGTCCATTCGAGGG	204	186	240	120	138	116	20.4856	18.5747	18.5219	11.6264	11.697	11.4025
Brunello-41598	-0.85985	3.13162	10.9905	0.000915807	0.100429	MAGOHB	TTATGTGCACAAGAGTGTAA	68	56	82	114	146	108	6.82853	5.59239	6.3283	11.0451	12.3751	10.6161
Brunello-6215	0.749863	3.88767	10.9862	0.000917944	0.100521	FER	GTATGTATTGGCGTTGAAAG	136	248	290	110	148	132	13.6571	24.7663	22.3806	10.6575	12.5446	12.9752
Brunello-12419	0.669644	3.7657	10.9824	0.000919802	0.100582	NEDD8	GGAGCGAATCAAGGAGCGTG	194	198	254	128	144	126	19.4814	19.7731	19.6023	12.4015	12.2056	12.3854
Brunello-49316	-1.46891	2.1629	10.9647	0.000928639	0.101262	SPAG16	TCACGAAGACCTTTCTGAGT	44	10	14	70	54	66	4.41846	0.99864	1.08044	6.78206	4.57709	6.48761
Brunello-69963	4.78875	-1.85233	10.9655	0.000928233	0.101262	GEN1	TCTCCATAAAGGTTCACCTA	0	4	6	0	0	0	0	0.399456	0.463047	0	0	0
Brunello-39511	0.706562	3.73644	10.9599	0.000931051	0.101382	PHAX	AAGAAGATTAACAACATATG	142	180	232	96	132	104	14.2596	17.9755	17.9045	9.30112	11.1884	10.2229
Brunello-28729	-1.02825	2.65432	10.94	0.000941086	0.102045	PDPN	ACAACTCAACGGGAACGATG	38	36	58	102	92	68	3.81594	3.5951	4.47612	9.88243	7.798	6.6842
Brunello-27951	-0.734785	3.73863	10.942	0.000940087	0.102045	NDRG1	GAGAAAAGCCACTCACTGCA	106	72	126	146	160	186	10.6445	7.19021	9.72398	14.1454	13.5617	18.2833
Brunello-70773	1.109	2.53673	10.9409	0.000940625	0.102045	TMEM189	AGAAGACGAAGCACTCCCAG	114	76	128	52	32	58	11.4478	7.58967	9.87833	5.0381	2.71235	5.70123
Brunello-74986	-0.82504	3.38244	10.9308	0.000945782	0.10224	FAM160A1	GTGTTCTACGTAATTCTGCA	68	86	74	106	154	142	6.82853	8.58831	5.71091	10.27	13.0532	13.9582
Brunello-41368	-0.787137	3.69266	10.9332	0.000944539	0.10224	FBXO34	ACCATCTGTATAACTGACAG	72	82	138	128	174	184	7.23021	8.18885	10.6501	12.4015	14.7484	18.0867
Brunello-56061	-0.691731	3.83715	10.9287	0.000946854	0.10224	ARRDC4	ATTGGCGACCATGTGTCGAA	108	104	124	182	204	150	10.8453	10.3859	9.56963	17.6334	17.2912	14.7446
Brunello-47594	-0.918204	3.43731	10.925	0.00094873	0.1023	PAPD5	TGTTGGAAGGAGTTCATATG	82	56	98	136	144	154	8.2344	5.59239	7.56309	13.1766	12.2056	15.1378
Brunello-11296	1.09265	2.72	10.9142	0.00095429	0.102757	MDM4	TCCAAGTCAAGACCAACTGA	76	130	124	56	54	42	7.63188	12.9823	9.56963	5.42565	4.57709	4.12848
Brunello-59909	-0.724474	3.92663	10.9035	0.000959802	0.103207	KCNH8	ACTATGGCAACAATACCTTG	118	78	162	162	214	198	11.8495	7.78939	12.5023	15.6956	18.1388	19.4628
Brunello-42591	0.652797	4.00524	10.8987	0.000962302	0.103332	ASIC4	AGGAGTACCTGCCCATCTGG	254	198	268	150	154	146	25.5066	19.7731	20.6827	14.533	13.0532	14.3514
Brunello-29291	-0.959889	3.0038	10.8935	0.000965039	0.103482	FTCD	ATCGACATGAGCAGGCACCA	42	40	74	84	112	98	4.21762	3.99456	5.71091	8.13848	9.49322	9.63311
Brunello-60682	-0.89323	3.08784	10.8823	0.000970867	0.103904	FAM199X	CAGGCAGTGACATTGCCAGT	60	48	86	134	122	94	6.02517	4.79347	6.637	12.9828	10.3408	9.23993
Brunello-22054	1.39211	2.32906	10.8808	0.00097166	0.103904	RAE1	CATTCCCTAGATATACCCCA	36	118	132	38	48	20	3.6151	11.784	10.187	3.68169	4.06852	1.96594
Brunello-36768	-0.791981	3.58466	10.8704	0.00097714	0.104346	UBIAD1	CAAGTGCTCCAGTTTCAGAG	64	64	98	144	126	110	6.42685	6.3913	7.56309	13.9517	10.6799	10.8127
Brunello-10551	-0.817371	3.29575	10.8654	0.000979751	0.104481	LCT	CTCCACAGGAGCCTTTAACG	60	74	84	126	124	126	6.02517	7.38994	6.48265	12.2077	10.5103	12.3854
Brunello-26071	0.576099	4.3219	10.8486	0.000988703	0.104858	KEAP1	CAGCACCGTTCATGACGTGG	284	252	338	192	194	188	28.5191	25.1657	26.085	18.6022	16.4436	18.4799
Brunello-28954	0.576572	4.45894	10.8532	0.000986258	0.104858	USP39	GAACATCAAACGTCCTCCAG	294	268	350	190	248	166	29.5233	26.7636	27.011	18.4085	21.0207	16.3173
Brunello-50819	0.773735	3.61023	10.8499	0.000988013	0.104858	PRR36	AGAAGCTTGGGTTTGCCTAG	164	154	238	102	112	102	16.4688	15.3791	18.3675	9.88243	9.49322	10.0263
Brunello-47806	1.32782	2.30054	10.8559	0.000984822	0.104858	NOM1	TCCCGGGCGAAAGCTCACCG	40	98	100	32	32	28	4.01678	9.78667	7.71744	3.10037	2.71235	2.75232
Brunello-8295	-1.02832	2.6392	10.8417	0.000992388	0.104907	HEXB	ATTAAACTTATTAAAAGCCA	44	34	54	74	100	90	4.41846	3.39538	4.16742	7.16961	8.47609	8.84674
Brunello-19543	-0.726698	3.72661	10.8401	0.000993231	0.104907	NR2C1	TGTGCTGATGACATCAGATA	78	86	126	164	158	144	7.83272	8.58831	9.72398	15.8894	13.3922	14.1548
Brunello-4918	0.826238	3.49478	10.8447	0.000990774	0.104907	DYNC1H1	CCAGGCGACGAAACGAGACA	174	128	216	90	114	82	17.473	12.7826	16.6697	8.7198	9.66274	8.06036
Brunello-21520	-0.885347	3.31186	10.8308	0.000998262	0.105295	HIST3H3	GCCGCTGGAAGGGCAACTTG	70	38	84	104	132	110	7.02937	3.79483	6.48265	10.0762	11.1884	10.8127
Brunello-75921	-1.14023	2.7107	10.8248	0.0010015	0.105349	SLFN12L	TTCTTCTTGTACATCAACAC	36	36	42	86	90	72	3.6151	3.5951	3.24133	8.33225	7.62848	7.07739
Brunello-27867	0.861419	3.3101	10.826	0.00100082	0.105349	CACNG3	GACTACTGGTTATATTCCAG	114	174	152	90	70	78	11.4478	17.3763	11.7305	8.7198	5.93326	7.66717
Brunello-31781	-0.559074	4.49229	10.8221	0.00100294	0.105358	NPIPB3	ATAAAGTTGTCATTACCCTC	210	166	208	302	288	258	21.0881	16.5774	16.0523	29.2598	24.4111	25.3606
Brunello-21574	0.821816	3.3527	10.8141	0.0010073	0.105673	BRAP	GCGGCCACATAGGATGTGGA	154	132	180	84	68	104	15.4646	13.1821	13.8914	8.13848	5.76374	10.2229
Brunello-46115	1.04552	2.65452	10.8031	0.0010133	0.106158	DHX37	CGAAGAACAAGTAATCATGG	108	92	150	64	70	32	10.8453	9.18749	11.5762	6.20074	5.93326	3.14551
Brunello-2781	1.21535	2.21316	10.7991	0.00101547	0.106241	CDK11B	AAAAGAGAAAAGAGAAACGT	86	68	78	30	46	24	8.63608	6.79075	6.0196	2.9066	3.899	2.35913
Brunello-9976	-0.710324	3.91636	10.7918	0.0010195	0.10643	KCNB1	GGTGAACCATGCGATGCACA	128	92	104	188	196	144	12.8537	9.18749	8.02614	18.2147	16.6131	14.1548
Brunello-48801	-0.571436	4.37652	10.7909	0.00102002	0.10643	KCTD15	GGACTTCAGTCTGCTGTACG	146	170	200	236	250	264	14.6613	16.9769	15.4349	22.8652	21.1902	25.9504
Brunello-26889	0.532045	4.51993	10.786	0.00102272	0.106568	SCAMP2	AGATCCCTGCCGACTACCAG	310	278	326	194	242	190	31.1301	27.7622	25.1589	18.796	20.5121	18.6764
Brunello-43951	0.766266	3.45821	10.7755	0.00102851	0.107007	PCDHB14	AAGACTCTGGAGACAATGGG	168	160	168	86	114	90	16.8705	15.9782	12.9653	8.33225	9.66274	8.84674
Brunello-54278	0.822729	3.20298	10.7734	0.0010297	0.107007	PHF5A	TGTAACTATGGATCTTACCA	120	138	186	90	82	72	12.0503	13.7812	14.3544	8.7198	6.95039	7.07739
Brunello-15001	0.890135	3.13203	10.7695	0.00103186	0.107088	PROX1	CCAAACTCCTTACAACCGGA	96	122	190	54	76	82	9.64028	12.1834	14.6631	5.23188	6.44183	8.06036
Brunello-75362	-0.90268	3.14984	10.7599	0.00103721	0.107355	TMEM194B	CTACAATCAAAATTCCCAAG	68	60	60	106	130	114	6.82853	5.99184	4.63047	10.27	11.0189	11.2059
Brunello-64673	0.553676	4.40511	10.7599	0.00103721	0.107355	KRTCAP2	AGAGGCGCCGGTTGGACTCA	274	248	352	208	204	170	27.515	24.7663	27.1654	20.1524	17.2912	16.7105
Brunello-975	-0.535948	4.79496	10.7538	0.00104064	0.107566	APOC3	GGATGCACTGAGCAGCGTGC	200	242	252	270	412	316	20.0839	24.1671	19.448	26.1594	34.9215	31.0619
Brunello-33415	-1.36277	1.93409	10.7494	0.0010431	0.107678	SSBP3	GCACGTACCTGAAAGAAACC	22	12	24	42	68	38	2.20923	1.19837	1.85219	4.06924	5.76374	3.73529
Brunello-74749	0.726267	3.89583	10.7446	0.00104582	0.107737	MEIKIN	TAAAGCAGTAGCGATAGAGA	198	180	232	126	90	142	19.8831	17.9755	17.9045	12.2077	7.62848	13.9582
Brunello-69133	4.85293	-1.56599	10.7435	0.00104647	0.107737	ABCB5	AGACGTGGATAGAGTCACTA	0	8	2	0	0	0	0	0.798912	0.154349	0	0	0
Brunello-56488	-4.82571	-0.933268	10.7381	0.00104953	0.107909	LEMD1	TTGGATTATAAGCCTTCCAA	0	0	0	2	6	2	0	0	0	0.193773	0.508565	0.196594
Brunello-224	-0.908033	3.34986	10.7224	0.00105845	0.10793	ACVR1	GCCATCGTTGATGCTCAGTG	90	48	90	146	136	136	9.03776	4.79347	6.9457	14.1454	11.5275	13.3684
Brunello-49405	-0.640435	4.00386	10.7266	0.00105608	0.10793	HMBOX1	CTGTTTGCATGGTAGCGAGT	124	96	160	180	210	188	12.452	9.58695	12.3479	17.4396	17.7998	18.4799
Brunello-9981	-0.502369	4.99685	10.7219	0.00105875	0.10793	KCNC2	AGCGGCCAGATTTGCCGTCG	226	268	340	336	398	418	22.6948	26.7636	26.2393	32.5539	33.7348	41.0882
Brunello-650	0.522313	4.71757	10.7253	0.00105678	0.10793	ALDOC	GCCCGGGGCTACAATCCGCA	348	300	410	234	234	252	34.946	29.9592	31.6415	22.6715	19.834	24.7709
Brunello-12265	0.788779	3.28507	10.7313	0.00105341	0.10793	NDUFA1	ATCCACAGGTTCACTAACGG	138	134	182	90	82	84	13.8579	13.3818	14.0457	8.7198	6.95039	8.25696
Brunello-46659	1.0989	2.35499	10.7206	0.00105949	0.10793	RBM25	CAGAGAACGAAAGAAAACCC	100	70	94	34	48	40	10.042	6.99048	7.2544	3.29414	4.06852	3.93188
Brunello-57012	2.13542	0.317572	10.7223	0.0010585	0.10793	TMEM54	GAGTGTGGGCGACTTCCGGA	12	12	32	2	8	2	1.20503	1.19837	2.46958	0.193773	0.678087	0.196594
Brunello-8971	0.612124	4.32398	10.7126	0.00106407	0.108254	IGSF3	GTAAGTACCGTATTCAAAGG	272	260	342	146	254	166	27.3141	25.9646	26.3937	14.1454	21.5293	16.3173
Brunello-9838	-1.27041	2.35841	10.7051	0.00106842	0.108269	ITIH2	CTTACTATACCTGATATCTC	34	10	32	72	68	40	3.41426	0.99864	2.46958	6.97584	5.76374	3.93188
Brunello-9857	0.486773	4.88066	10.7059	0.00106795	0.108269	ITPA	AGAAGATCGTGTTTGTAACG	340	338	490	278	288	246	34.1426	33.754	37.8155	26.9345	24.4111	24.1811
Brunello-1871	0.864983	3.09297	10.708	0.00106674	0.108269	BRCA2	AGCACAGTAGAACTAAGGGT	142	108	150	68	78	70	14.2596	10.7853	11.5762	6.58829	6.61135	6.8808
Brunello-58204	-0.501118	5.01232	10.7021	0.00107013	0.108302	OR52M1	GTAGGAGTGGGAGATAACAT	252	246	328	354	490	310	25.3057	24.5666	25.3132	34.2979	41.5328	30.4721
Brunello-18842	-1.31543	2.01722	10.6921	0.00107595	0.10864	ZEB1	CAGACCAGACAGTGTTACCA	18	16	34	52	64	48	1.80755	1.59782	2.62393	5.0381	5.4247	4.71826
Brunello-26620	-1.26813	2.32902	10.6893	0.00107755	0.10864	NR1D2	TTCCTAAGCGTGAAAAACAG	10	30	32	38	72	60	1.0042	2.99592	2.46958	3.68169	6.10278	5.89783
Brunello-13863	-0.614737	4.25579	10.6891	0.00107769	0.10864	PHKA1	GTAGGGGCTAGTTTAGGATG	164	118	200	276	232	210	16.4688	11.784	15.4349	26.7407	19.6645	20.6424
Brunello-61160	-1.0876	2.91702	10.68	0.001083	0.108685	HECTD2	GTAGATGTGTTATTAAACTG	36	54	70	104	114	112	3.6151	5.39266	5.40221	10.0762	9.66274	11.0093
Brunello-55575	-0.962816	2.94011	10.6763	0.00108515	0.108685	ZNF486	CAGAGCAAAATATTTCAATG	42	38	78	82	120	96	4.21762	3.79483	6.0196	7.9447	10.1713	9.43652
Brunello-29117	-0.86108	3.25164	10.6793	0.0010834	0.108685	PLK2	GTCCTCAACAAACAAGGACA	66	50	86	126	112	118	6.62769	4.9932	6.637	12.2077	9.49322	11.5991
Brunello-31663	0.565657	4.64205	10.678	0.00108418	0.108685	VWA8	AAGCGTAAGAGTTTGTACTG	332	288	396	244	246	184	33.3393	28.7608	30.5611	23.6403	20.8512	18.0867
Brunello-44882	0.700501	3.79565	10.6777	0.00108437	0.108685	RARS2	GTGGTGAGTGAAATCAGTAC	146	148	226	100	104	106	14.6613	14.7799	17.4414	9.68866	8.81513	10.4195
Brunello-51196	0.823255	3.3189	10.6722	0.00108756	0.108786	REEP4	GGGACGGGTGGACAAACTTG	154	114	164	90	86	64	15.4646	11.3845	12.6566	8.7198	7.28944	6.29101
Brunello-29810	-0.941258	2.94797	10.6627	0.00109315	0.109204	SLC27A2	TCAATCCGCTTACAAAAGTG	58	56	52	118	118	82	5.82433	5.59239	4.01307	11.4326	10.0018	8.06036
Brunello-39433	-0.634829	4.56444	10.6547	0.0010979	0.109537	ERAP1	CTCACTGTGATGGTTATTAG	158	166	260	262	308	308	15.8663	16.5774	20.0653	25.3843	26.1064	30.2755
Brunello-65429	0.482628	4.92502	10.6512	0.00109997	0.109549	TBCEL	AGGACGAGGGTATCCAGTGA	366	364	464	246	320	274	36.7535	36.3505	35.8089	23.8341	27.1235	26.9334
Brunello-10631	0.55731	4.62259	10.6474	0.00110227	0.109549	LHX1	GGGAATCCGGAGACAAACTG	284	354	356	236	266	168	28.5191	35.3519	27.4741	22.8652	22.5464	16.5139
Brunello-21681	0.777868	3.74954	10.6487	0.00110149	0.109549	HIST1H2BI	ACACGGAATAGCTCTCCTTG	124	228	290	126	148	90	12.452	22.769	22.3806	12.2077	12.5446	8.84674
Brunello-15710	0.654256	4.05514	10.641	0.00110609	0.109788	RAC2	ATCCCCAGGAACTCACACGG	188	254	248	140	150	142	18.8789	25.3655	19.1393	13.5641	12.7141	13.9582
Brunello-23314	0.632341	3.8921	10.6346	0.00110988	0.109969	EIF2B4	ATAAACTAAAACCCTACATG	202	196	254	132	144	136	20.2847	19.5733	19.6023	12.789	12.2056	13.3684
Brunello-17731	0.92089	3.1318	10.6332	0.00111076	0.109969	SLPI	TGCCAGTCACTCTGGCACTC	98	148	124	56	92	48	9.84111	14.7799	9.56963	5.42565	7.798	4.71826
Brunello-44875	-1.57003	1.32351	10.6294	0.00111304	0.110054	ANKMY2	AGGTAATAAAGACATCACAT	16	6	12	48	32	20	1.60671	0.599184	0.926093	4.65056	2.71235	1.96594
Brunello-64283	0.950156	2.82634	10.6223	0.00111731	0.110196	ZNF675	GAGATGGTGAATGAACCCCC	80	114	136	62	54	50	8.03356	11.3845	10.4957	6.00697	4.57709	4.91485
Brunello-60847	1.03335	2.7578	10.6224	0.00111726	0.110196	TCEAL2	CAGCTGAGGATGATATACCC	92	92	156	50	74	38	9.2386	9.18749	12.0392	4.84433	6.27231	3.73529
Brunello-16893	-1.49278	1.71329	10.6117	0.00112377	0.110437	SCN4A	AATCACATCCTGAACCACAT	24	6	18	36	70	30	2.41007	0.599184	1.38914	3.48792	5.93326	2.94891
Brunello-53986	-0.989736	2.86588	10.6095	0.00112506	0.110437	FAM126A	TTGTCAAAAGTGGTATACAG	50	46	44	74	112	92	5.02098	4.59375	3.39567	7.16961	9.49322	9.04333
Brunello-73255	0.806611	3.27563	10.6116	0.00112379	0.110437	RFPL4B	TCTGCTTTGATTGCATCCAG	114	124	158	60	86	76	11.4478	12.3831	12.1936	5.8132	7.28944	7.47058
Brunello-73837	0.986401	2.97368	10.6089	0.00112546	0.110437	LOC643802	CTTCCAACTCTCTGAAATGG	72	136	186	76	56	58	7.23021	13.5815	14.3544	7.36338	4.74661	5.70123
Brunello-40916	0.813524	3.37783	10.5854	0.00113982	0.111704	NCAPG2	CCTCCTTAGTAACATGACAA	108	112	168	76	92	48	10.8453	11.1848	12.9653	7.36338	7.798	4.71826
Brunello-58594	0.831671	3.26034	10.5771	0.00114498	0.112067	LEO1	TGAGAGACAACAGCTATCTG	174	110	158	74	96	76	17.473	10.985	12.1936	7.16961	8.13704	7.47058
Brunello-68158	-0.722365	3.93495	10.5721	0.00114807	0.112095	CYP4V2	GCATTATAAAGGGCCACCAT	124	88	136	164	176	220	12.452	8.78803	10.4957	15.8894	14.9179	21.6254
Brunello-73969	1.63683	0.732609	10.572	0.00114816	0.112095	ALG1L2	TGTGCTGGAAATGCTTCTGG	14	34	50	10	12	8	1.40587	3.39538	3.85872	0.968866	1.01713	0.786377
Brunello-50393	-0.675882	4.11858	10.564	0.00115312	0.112166	TNIP3	CTGTTTGAGGAAGTCTCGAG	92	152	178	222	244	192	9.2386	15.1793	13.737	21.5088	20.6817	18.873
Brunello-16457	0.712825	3.91544	10.5679	0.00115071	0.112166	RPLP0	AGACTGCTGCCTCATATCCG	250	176	226	138	160	98	25.1049	17.5761	17.4414	13.3704	13.5617	9.63311
Brunello-25187	1.56841	1.50434	10.5638	0.00115323	0.112166	ATP5J2	TGAAGAAGGGGAGCATCTCG	24	74	46	20	16	12	2.41007	7.38994	3.55002	1.93773	1.35617	1.17957
Brunello-58169	-0.676445	3.84437	10.5548	0.00115887	0.112573	OR51A7	AGACATAATTAGAAGTACTG	86	118	132	164	186	176	8.63608	11.784	10.187	15.8894	15.7655	17.3003
Brunello-51863	0.890663	3.33222	10.5523	0.00116041	0.112582	ISCA1	AAAGTTGGTGTCCGAACCAG	150	134	182	74	86	86	15.0629	13.3818	14.0457	7.16961	7.28944	8.45355
Brunello-29013	0.850565	3.39914	10.5459	0.00116444	0.11269	PLK4	CGATTCTGATAACCCCATGG	110	150	188	78	88	76	11.0461	14.9796	14.5088	7.55716	7.45896	7.47058
Brunello-63771	0.953683	3.83236	10.5477	0.0011633	0.11269	LRRN4	GGCGACAGAAGCAAGTGCTG	178	242	300	100	148	116	17.8747	24.1671	23.1523	9.68866	12.5446	11.4025
Brunello-973	-0.465001	5.41282	10.54	0.00116817	0.112769	APOC3	CACCAAGTGCTTACGGGCAG	360	302	464	526	546	446	36.151	30.1589	35.8089	50.9624	46.2794	43.8405
Brunello-50359	0.835482	3.32271	10.5417	0.00116711	0.112769	TCEAL4	AGTGTGGACAGAGATGGCGG	196	128	166	80	96	96	19.6822	12.7826	12.811	7.75093	8.13704	9.43652
Brunello-44843	-0.686	4.15358	10.5257	0.00117728	0.112902	AKR1B10	AGAGAAGGCTGTGAAGCGGG	154	112	118	186	222	208	15.4646	11.1848	9.10658	18.0209	18.8169	20.4458
Brunello-55130	-0.677507	3.90954	10.5258	0.00117719	0.112902	NAV1	GCTGAGTTAATATTGAGGAT	78	118	118	148	180	166	7.83272	11.784	9.10658	14.3392	15.257	16.3173
Brunello-20788	-0.671411	3.87532	10.5328	0.00117276	0.112902	ZNF189	GTTGAATGAAATGGGCCTTG	104	128	136	170	234	176	10.4436	12.7826	10.4957	16.4707	19.834	17.3003
Brunello-2825	-0.636248	3.96966	10.5338	0.00117212	0.112902	CDC42	AAGTGTGTTGTTGTGGGCGA	108	140	148	188	240	180	10.8453	13.981	11.4218	18.2147	20.3426	17.6935
Brunello-14099	0.681578	3.83605	10.5267	0.00117661	0.112902	PLAT	GAGCCAAGGTGTTTCAACGG	156	198	256	128	128	114	15.6654	19.7731	19.7567	12.4015	10.8494	11.2059
Brunello-14357	0.886343	3.45737	10.5241	0.00117829	0.112902	POLH	AGGCAACTACCCAAAACCAT	154	150	204	90	108	72	15.4646	14.9796	15.7436	8.7198	9.15418	7.07739
Brunello-1776	-0.667118	3.8882	10.5148	0.00118424	0.113058	BMP2	TGAGGTGATAAACTCCTCCG	106	128	148	168	240	190	10.6445	12.7826	11.4218	16.277	20.3426	18.6764
Brunello-15940	-0.628357	4.54099	10.5102	0.00118714	0.113058	RBP2	TGAAATCCACATCATAGTTG	214	126	206	210	318	304	21.4898	12.5829	15.8979	20.3462	26.954	29.8823
Brunello-60539	-0.545285	4.61143	10.5114	0.00118639	0.113058	DCAF4L2	TACTGAAAGAGTGATACGCG	182	228	244	324	360	258	18.2764	22.769	18.8306	31.3913	30.5139	25.3606
Brunello-26283	0.860987	3.12266	10.5132	0.00118525	0.113058	DDX46	GACATGTTAGCCGCTAACAG	136	140	160	64	82	90	13.6571	13.981	12.3479	6.20074	6.95039	8.84674
Brunello-25748	1.04662	2.86455	10.5101	0.00118722	0.113058	UTP14C	TGAGGCAGAAGAAAGACCAG	82	162	124	44	60	72	8.2344	16.178	9.56963	4.26301	5.08565	7.07739
Brunello-5306	1.41125	1.44972	10.5051	0.00119047	0.113227	EEF1A1	CATCTGATCTATAAATGCGG	48	30	78	22	20	14	4.82014	2.99592	6.0196	2.13151	1.69522	1.37616
Brunello-16539	1.37908	1.86788	10.5019	0.0011925	0.113282	RPS8	GCGCCCAGCTGCCAACACCA	32	56	88	16	18	30	3.21343	5.59239	6.79135	1.55019	1.5257	2.94891
Brunello-28384	0.585982	4.26776	10.4811	0.00120602	0.114299	IPO7	TTAACCAAGTAATCCAGACG	234	254	302	170	196	152	23.4982	25.3655	23.3067	16.4707	16.6131	14.9412
Brunello-11147	0.732731	3.49084	10.4809	0.00120616	0.114299	MAT2A	GTGCAGTATATGCAGGATCG	144	146	230	90	116	98	14.4604	14.5801	17.7501	8.7198	9.83226	9.63311
Brunello-21038	0.855018	3.54107	10.4783	0.00120782	0.114317	USP7	GGCAACCTTTCAGTTCACTG	162	168	202	80	150	64	16.268	16.7772	15.5892	7.75093	12.7141	6.29101
Brunello-12305	-0.930927	3.01396	10.4558	0.00122266	0.114462	NDUFA10	ACAGTTGCCATTATAGTCGG	66	36	70	104	124	94	6.62769	3.5951	5.40221	10.0762	10.5103	9.23993
Brunello-19111	-0.751405	3.73433	10.4669	0.00121533	0.114462	TGFBR2	GCAGAAGCTGAGTTCAACCT	72	114	108	136	164	186	7.23021	11.3845	8.33484	13.1766	13.9008	18.2833
Brunello-71846	-0.722444	3.82899	10.4606	0.00121947	0.114462	PABPN1L	GACCACAGATCCGTCTACGT	110	82	142	192	182	162	11.0461	8.18885	10.9588	18.6022	15.4265	15.9241
Brunello-37947	-0.698791	3.90274	10.4558	0.00122267	0.114462	DYNC1LI1	AGTACTAGTAGTTTGCACAA	128	78	130	158	198	180	12.8537	7.78939	10.0327	15.3081	16.7827	17.6935
Brunello-43766	-0.49286	4.8252	10.4619	0.00121865	0.114462	APOM	TGAAGACAATGTTGTCCACA	222	206	266	316	316	324	22.2931	20.572	20.5284	30.6162	26.7844	31.8483
Brunello-22585	0.773174	3.55987	10.461	0.00121923	0.114462	TNKS	CCTACATTAGTCAACTGCCA	182	172	186	88	106	118	18.2764	17.1766	14.3544	8.52602	8.98465	11.5991
Brunello-53067	1.22046	2.56111	10.4583	0.00122102	0.114462	FAM188B	AAGATGCTCAGAGACTACAC	136	44	100	32	56	32	13.6571	4.39402	7.71744	3.10037	4.74661	3.14551
Brunello-5821	1.22197	2.06299	10.4725	0.00121167	0.114462	ETF1	AATGGTCTGGTTGTATACTG	54	92	88	42	30	26	5.42265	9.18749	6.79135	4.06924	2.54283	2.55572
Brunello-75610	1.4512	1.15165	10.462	0.00121856	0.114462	USP17L17	GCATAGAGGACATAGACAAG	32	42	56	20	16	10	3.21343	4.19429	4.32177	1.93773	1.35617	0.982971
Brunello-17783	0.625526	4.2295	10.453	0.00122453	0.114498	SMN1	TCTGCCATTTGGTCAGAAGA	194	248	312	146	166	164	19.4814	24.7663	24.0784	14.1454	14.0703	16.1207
Brunello-17549	-0.721187	3.66781	10.4475	0.00122814	0.114697	SLC6A11	GCGCGTCAAGCGCGACAAGG	104	72	98	134	162	150	10.4436	7.19021	7.56309	12.9828	13.7313	14.7446
Brunello-18866	-1.11529	2.50309	10.4421	0.00123176	0.114758	TCF20	CAGTTCTGCTCGTAAAACCA	24	24	56	82	80	54	2.41007	2.39674	4.32177	7.9447	6.78087	5.30804
Brunello-6103	0.56591	4.31395	10.4429	0.00123123	0.114758	FAU	CGGTCGCCCAGATCAAGGTA	228	228	340	168	196	160	22.8957	22.769	26.2393	16.277	16.6131	15.7275
Brunello-57039	0.534247	5.19915	10.4094	0.00125374	0.116666	SDSL	GCTGCACATTCTCACACTTG	410	450	608	304	386	302	41.172	44.9388	46.922	29.4535	32.7177	29.6857
Brunello-35298	1.25312	2.40691	10.4061	0.001256	0.116736	GAGE12I	TTTCAGTGTGAAATATGAGT	74	102	134	46	44	36	7.43105	10.1861	10.3414	4.45678	3.72948	3.5387
Brunello-66691	0.857314	3.23904	10.4027	0.00125829	0.116808	ANKRD31	GCACTTCATGAAGCTAGTGT	108	140	172	66	80	80	10.8453	13.981	13.274	6.39452	6.78087	7.86377
Brunello-30982	0.649498	4.00792	10.3956	0.00126314	0.117118	VASH1	GGAAAGGATGTGGAAACACG	202	244	234	134	144	150	20.2847	24.3668	18.0588	12.9828	12.2056	14.7446
Brunello-58670	0.475485	4.94356	10.3857	0.00126993	0.117606	DCUN1D3	GCATTGACGGAATCTGTGCA	380	380	452	268	328	264	38.1594	37.9483	34.8828	25.9656	27.8016	25.9504
Brunello-15674	-0.589595	4.20208	10.3774	0.00127569	0.117999	MAP4K2	GTGGGGCGCCAAATTTCACC	128	132	178	236	206	200	12.8537	13.1821	13.737	22.8652	17.4607	19.6594
Brunello-66110	-0.714528	3.79819	10.372	0.00127941	0.118061	VGLL2	CTGGTACGCGCTATTCCAGA	78	100	156	160	212	160	7.83272	9.9864	12.0392	15.5019	17.9693	15.7275
Brunello-44926	0.696915	3.6479	10.3741	0.00127796	0.118061	CASC5	TACCAGAAGTCATATTATGG	164	176	214	120	126	90	16.4688	17.5761	16.5153	11.6264	10.6799	8.84674
Brunello-29585	0.683885	3.7755	10.355	0.00129126	0.119013	MORF4L1	TTCCTGAAGAGCTAAAACCG	196	178	242	110	120	144	19.6822	17.7758	18.6762	10.6575	10.1713	14.1548
Brunello-54422	-0.605261	4.22629	10.3513	0.00129384	0.119109	RNFT2	TGAGACCTGTTCTCGAAGCG	128	162	168	228	260	200	12.8537	16.178	12.9653	22.0901	22.0378	19.6594
Brunello-19317	-0.458955	5.22703	10.3475	0.00129647	0.119209	GPR137B	AGTACAAGTTCATCAGCGTG	272	300	388	400	462	428	27.3141	29.9592	29.9437	38.7546	39.1595	42.0712
Brunello-6451	-1.21511	2.39886	10.3408	0.00130123	0.119252	MLANA	GGGAACTTTACCAACCATCA	22	28	40	54	80	70	2.20923	2.79619	3.08698	5.23188	6.78087	6.8808
Brunello-14809	-0.843638	3.29942	10.3403	0.00130156	0.119252	PRKAR2A	ACTCGTCTATTAAATCTGCT	80	46	88	106	158	114	8.03356	4.59375	6.79135	10.27	13.3922	11.2059
Brunello-74384	1.7046	1.38021	10.3437	0.00129916	0.119252	MBD3L4	TCTTAAGTATCCTTGCACCG	54	40	50	20	20	4	5.42265	3.99456	3.85872	1.93773	1.69522	0.393188
Brunello-59642	-1.04529	2.83239	10.3278	0.0013104	0.119491	FAM83C	CCACCTAGAACATGCGTGTG	58	24	64	94	78	118	5.82433	2.39674	4.93916	9.10734	6.61135	11.5991
Brunello-18780	-0.907536	3.15579	10.3285	0.00130991	0.119491	TBX15	TTGCGAATCACATGAACTCG	56	66	84	120	120	136	5.62349	6.59103	6.48265	11.6264	10.1713	13.3684
Brunello-10211	-0.688644	4.04372	10.3257	0.00131189	0.119491	KLK1	CCCACCGAGGAACCCGAAGT	94	128	184	154	286	200	9.43944	12.7826	14.2001	14.9205	24.2416	19.6594
Brunello-44076	0.653867	4.02462	10.3335	0.00130638	0.119491	TEX11	ACTGGTTACACAACATTCTG	160	226	306	148	168	112	16.0671	22.5693	23.6154	14.3392	14.2398	11.0093
Brunello-2799	1.04245	2.72107	10.3288	0.00130974	0.119491	CDC6	GGTGGGAAGTTCAACAGCTG	64	150	122	48	52	60	6.42685	14.9796	9.41528	4.65056	4.40757	5.89783
Brunello-48517	-1.14463	2.62311	10.3222	0.00131441	0.11958	STK33	GGTCGGGGCAACTTTACAGA	44	16	36	46	84	80	4.41846	1.59782	2.77828	4.45678	7.11991	7.86377
Brunello-20824	0.905515	2.99693	10.3175	0.00131772	0.119741	ZNF208	TGGTGGAAGAATCCCCAGGT	104	110	176	74	78	50	10.4436	10.985	13.5827	7.16961	6.61135	4.91485
Brunello-20846	-1.37632	1.8153	10.3126	0.00132125	0.119921	ZNF223	GATGGATATAGCAACCCAAA	24	12	26	36	44	76	2.41007	1.19837	2.00653	3.48792	3.72948	7.47058
Brunello-17178	0.560883	4.49368	10.3044	0.00132712	0.120241	SFRP2	GCATCGAATACCAGAACATG	368	264	336	218	218	212	36.9544	26.3641	25.9306	21.1213	18.4779	20.839
Brunello-29319	0.940199	2.95115	10.3034	0.00132789	0.120241	CD3EAP	AGCGCCTCCAAGGAGAAACG	128	94	154	60	76	56	12.8537	9.38722	11.8849	5.8132	6.44183	5.50464
Brunello-44897	-1.38609	1.74292	10.2795	0.00134518	0.120988	UTP3	GAAAAAACTTTACTATGACA	8	20	16	30	44	40	0.803356	1.99728	1.23479	2.9066	3.72948	3.93188
Brunello-61568	-1.26655	1.92661	10.2797	0.00134503	0.120988	PRR35	TAGGCGTGGTGGAGCCACGG	20	26	24	46	70	52	2.00839	2.59646	1.85219	4.45678	5.93326	5.11145
Brunello-26232	-0.821705	3.592	10.279	0.00134551	0.120988	MAGI2	TAGGTTGCGTAGTCACTGCG	120	66	80	176	152	140	12.0503	6.59103	6.17395	17.052	12.8837	13.7616
Brunello-30384	-0.579778	4.20508	10.2877	0.00133922	0.120988	LZTS1	ATGGGGGAGCGGACACACGA	170	152	172	222	280	230	17.0713	15.1793	13.274	21.5088	23.733	22.6083
Brunello-76331	0.768325	3.48961	10.2863	0.00134023	0.120988	ERCC6-PGBD3	GAATCAGGAGATGAAGAAGG	116	134	204	86	112	62	11.6487	13.3818	15.7436	8.33225	9.49322	6.09442
Brunello-64642	1.01649	2.62303	10.2793	0.00134528	0.120988	NBPF11	GATGCTGTACACATTATCCC	96	72	128	52	50	40	9.64028	7.19021	9.87833	5.0381	4.23804	3.93188
Brunello-72512	-0.678542	3.85521	10.2666	0.00135462	0.121666	OR51A2	GTATCTCAGAGGATTGTGGA	118	76	146	174	190	166	11.8495	7.58967	11.2675	16.8583	16.1046	16.3173
Brunello-14991	-0.746536	3.75585	10.2537	0.00136412	0.122377	PRODH	CTAGCACTTACCAGAAACTG	62	112	158	138	222	180	6.22601	11.1848	12.1936	13.3704	18.8169	17.6935
Brunello-2122	-0.657927	4.09278	10.248	0.00136836	0.122474	CA8	GTACGAAGTGAGATTTCACT	108	164	158	218	254	198	10.8453	16.3777	12.1936	21.1213	21.5293	19.4628
Brunello-64701	1.06936	3.34302	10.248	0.00136836	0.122474	FOXD4L1	CAGCCTCCGGGACTCCGATG	144	164	206	96	106	40	14.4604	16.3777	15.8979	9.30112	8.98465	3.93188
Brunello-5195	-0.92959	3.34555	10.2395	0.00137463	0.122893	DYRK1A	TTACAGGAGTACAAACCACC	26	88	72	128	126	94	2.61091	8.78803	5.55656	12.4015	10.6799	9.23993
Brunello-77122	-0.512523	4.71867	10.2342	0.00137863	0.123108	Non-Targeting Control	GGCTTACGTGGGGGGCAAAA	186	228	284	318	356	300	18.678	22.769	21.9175	30.8099	30.1749	29.4891
Brunello-12692	0.688288	3.70244	10.2259	0.00138486	0.123522	NOP2	TGGGGGCCTGCAGATCAATG	194	154	240	116	124	116	19.4814	15.3791	18.5219	11.2388	10.5103	11.4025
Brunello-14818	-0.832006	3.47221	10.2019	0.00140294	0.123719	PRKCA	AGGTGGGGCTTCCGTAAGTG	64	100	88	128	198	122	6.42685	9.9864	6.79135	12.4015	16.7827	11.9922
Brunello-54547	-0.818014	3.30368	10.2206	0.00138881	0.123719	MUM1	AAATACGCTCTTACCTAACG	74	60	94	92	172	132	7.43105	5.99184	7.2544	8.91357	14.5789	12.9752
Brunello-16128	-0.705273	3.68664	10.2109	0.00139611	0.123719	RHAG	TCCAGCCTAGTGGAGCACCG	94	78	128	172	146	156	9.43944	7.78939	9.87833	16.6645	12.3751	15.3343
Brunello-21515	-0.701052	3.98957	10.2074	0.00139881	0.123719	ARID1A	CCTGTTGACCATACCCGCTG	114	92	122	168	180	176	11.4478	9.18749	9.41528	16.277	15.257	17.3003
Brunello-22584	-0.639307	4.33097	10.2163	0.00139202	0.123719	DYNLL1	CCACCTGGCATTGCATCGTG	166	136	180	304	200	228	16.6696	13.5815	13.8914	29.4535	16.9522	22.4117
Brunello-33352	-0.567427	4.47324	10.2044	0.00140107	0.123719	SPO11	GCTGTGCCATCGAATATTCA	176	184	192	294	296	220	17.6738	18.375	14.8175	28.4847	25.0892	21.6254
Brunello-18486	0.659862	3.92817	10.2103	0.0013966	0.123719	SUOX	CAGTCCCTCAAAGCAGACGT	234	168	208	124	132	126	23.4982	16.7772	16.0523	12.0139	11.1884	12.3854
Brunello-12351	0.710238	3.92729	10.2134	0.00139426	0.123719	NDUFB10	GGCTCAAAGCCTGTCAGCAG	176	224	240	124	168	96	17.6738	22.3695	18.5219	12.0139	14.2398	9.43652
Brunello-73298	0.854324	3.58466	10.2083	0.00139811	0.123719	ARHGEF35	CCTGGGAAGCGAAGAAGAGG	106	214	238	88	92	118	10.6445	21.3709	18.3675	8.52602	7.798	11.5991
Brunello-49261	0.882447	3.3116	10.2018	0.00140305	0.123719	OR4F5	CAAGTTTGATTACCCTAGGA	100	156	204	64	92	86	10.042	15.5788	15.7436	6.20074	7.798	8.45355
Brunello-22179	1.01324	2.54042	10.1986	0.00140544	0.123789	IFITM1	GCACAAGGAGGAACATGAGG	118	86	108	42	66	46	11.8495	8.58831	8.33484	4.06924	5.59422	4.52167
Brunello-46629	-0.670529	4.02332	10.193	0.00140978	0.12403	KMT2C	CTGTTGCCAATACACAATCA	148	96	128	170	228	190	14.8621	9.58695	9.87833	16.4707	19.3255	18.6764
Brunello-44719	-0.947948	2.82861	10.1828	0.00141759	0.124153	RGMA	AGCGGTCGGTGAAAGTCCTG	50	38	68	94	114	86	5.02098	3.79483	5.24786	9.10734	9.66274	8.45355
Brunello-10233	-0.945348	3.02928	10.1858	0.00141525	0.124153	KLRC3	AATGCTTCTCTGAATCATCA	68	44	42	80	130	90	6.82853	4.39402	3.24133	7.75093	11.0189	8.84674
Brunello-62454	-0.92405	3.33405	10.1832	0.00141727	0.124153	METTL21A	AGTATCAGGTCAAATTCTCC	26	88	92	120	144	116	2.61091	8.78803	7.10005	11.6264	12.2056	11.4025
Brunello-46337	-0.7487	3.55099	10.185	0.00141585	0.124153	METTL14	TGTTGGCAGTAATCATTATG	84	78	104	130	172	138	8.43524	7.78939	8.02614	12.5953	14.5789	13.565
Brunello-75624	1.0869	2.37338	10.1797	0.00141996	0.12422	USP17L19	ACACGTTTGAGAGTGCTCCC	62	82	138	38	54	36	6.22601	8.18885	10.6501	3.68169	4.57709	3.5387
Brunello-15566	0.754508	3.50245	10.177	0.00142205	0.124262	PWP2	GCACTTGACGTTGTACCGAG	166	162	184	68	134	100	16.6696	16.178	14.2001	6.58829	11.358	9.82971
Brunello-55337	0.790194	3.38253	10.1695	0.00142779	0.124624	EMILIN3	CCGCTACAGTCTCTACACGA	128	130	182	70	108	72	12.8537	12.9823	14.0457	6.78206	9.15418	7.07739
Brunello-1236	-0.800105	3.62456	10.1644	0.00143177	0.12483	ASAH1	TTTGCTGTGAAAGCCCAAGT	104	76	78	140	158	150	10.4436	7.58967	6.0196	13.5641	13.3922	14.7446
Brunello-9953	0.757915	3.81739	10.162	0.00143368	0.124856	KCNA4	AGCTCTCTGGATATTCAAAG	154	206	230	102	88	148	15.4646	20.572	17.7501	9.88243	7.45896	14.548
Brunello-66159	-0.702118	3.84634	10.1596	0.00143553	0.124876	DEFB119	TACCCATGCATCGAAGGATG	82	112	124	160	170	176	8.2344	11.1848	9.56963	15.5019	14.4094	17.3003
Brunello-14278	0.524398	4.50069	10.1529	0.00144071	0.125186	EXOSC9	AGATTACGGATGCTGCATTG	272	300	370	218	250	176	27.3141	29.9592	28.5545	21.1213	21.1902	17.3003
Brunello-60675	-0.773526	3.31907	10.1479	0.00144466	0.125244	PIH1D3	GTAGATAAACCATTTGTCTG	66	72	110	130	150	132	6.62769	7.19021	8.48919	12.5953	12.7141	12.9752
Brunello-9441	0.885191	2.96918	10.1418	0.00144946	0.125244	IL6ST	AAACGAAGCTGTCTTAGAGT	110	118	112	68	58	56	11.0461	11.784	8.64354	6.58829	4.91613	5.50464
Brunello-71152	0.918677	3.46714	10.1431	0.00144841	0.125244	NOTCH2NL	TGGAAGTACCTGTACCACTG	144	186	204	104	104	70	14.4604	18.5747	15.7436	10.0762	8.81513	6.8808
Brunello-32016	1.04574	2.8319	10.1475	0.00144495	0.125244	UBXN4	AGAGGACCTCAACATCCGAG	122	120	132	72	54	52	12.2512	11.9837	10.187	6.97584	4.57709	5.11145
Brunello-51566	1.11172	2.40595	10.1419	0.00144933	0.125244	OR4F16	TCATAATGGTCAGATAGTGG	62	86	130	44	46	34	6.22601	8.58831	10.0327	4.26301	3.899	3.3421
Brunello-47881	0.795577	3.22648	10.1376	0.00145274	0.125248	SPANXC	CGTGAAAAGAACATCTCCAG	132	170	194	98	100	82	13.2554	16.9769	14.9718	9.49489	8.47609	8.06036
Brunello-40698	1.30955	1.67295	10.1383	0.0014522	0.125248	ASPN	TCAAGCATTCGAGTATCAAA	64	40	64	16	20	30	6.42685	3.99456	4.93916	1.55019	1.69522	2.94891
Brunello-20904	-1.19818	2.37648	10.1265	0.00146151	0.125724	ZP2	TTCGGCATGTCGAGACCAAG	40	12	30	60	68	58	4.01678	1.19837	2.31523	5.8132	5.76374	5.70123
Brunello-11663	-0.530743	4.5221	10.1283	0.00146007	0.125724	MNT	GAAGCGGAACATCCCCAACG	154	174	230	226	292	270	15.4646	17.3763	17.7501	21.8964	24.7502	26.5402
Brunello-65765	-0.603148	4.47129	10.1223	0.00146487	0.125733	OPN5	AGGGTGCACGAGGTTCCGAA	190	164	206	330	226	274	19.0797	16.3777	15.8979	31.9726	19.156	26.9334
Brunello-50733	0.99041	2.6701	10.1233	0.00146407	0.125733	VCPIP1	CCTTTCGCACAGATGTGCCA	98	90	102	48	50	46	9.84111	8.98776	7.87179	4.65056	4.23804	4.52167
Brunello-17811	1.02247	2.53583	10.1129	0.00147238	0.126238	SUMO2	CATGGCCGACGAAAAGCCCA	106	80	118	40	66	42	10.6445	7.98912	9.10658	3.87546	5.59422	4.12848
Brunello-50017	-1.77283	0.926996	10.0961	0.00148584	0.126678	MMRN2	GACACCGGCAAGGACCCCGT	12	0	8	20	26	22	1.20503	0	0.617395	1.93773	2.20378	2.16254
Brunello-41859	-1.48901	1.88969	10.0902	0.0014906	0.126678	RIC8B	ATTCATACCATTGTATACCA	20	12	18	28	60	52	2.00839	1.19837	1.38914	2.71283	5.08565	5.11145
Brunello-51635	-1.33727	1.63876	10.1006	0.00148221	0.126678	SLC38A1	GCAAACAAATGCAAATGCAA	18	18	16	38	56	38	1.80755	1.79755	1.23479	3.68169	4.74661	3.73529
Brunello-42220	-0.910721	3.14352	10.0968	0.00148528	0.126678	BRF2	CAGAGTGCCGATATGCCTGT	52	68	64	104	122	116	5.22182	6.79075	4.93916	10.0762	10.3408	11.4025
Brunello-26016	-0.892369	3.07952	10.0964	0.00148563	0.126678	IST1	TTTGCAGATGGCATAGGCAT	48	62	66	76	140	108	4.82014	6.19157	5.09351	7.36338	11.8665	10.6161
Brunello-2828	0.626306	3.96528	10.0919	0.0014892	0.126678	CDC42	GCAGTCACAGTTATGATTGG	208	192	276	152	136	138	20.8873	19.1739	21.3001	14.7268	11.5275	13.565
Brunello-74624	0.784451	3.33863	10.0922	0.00148898	0.126678	KRTAP2-2	AGGGGCAGCAGGTGATGGGG	168	150	166	98	78	100	16.8705	14.9796	12.811	9.49489	6.61135	9.82971
Brunello-72277	1.08404	2.50643	10.0977	0.00148457	0.126678	NBPF9	AGTCGCTGAGGACTCACTGG	86	82	124	36	50	48	8.63608	8.18885	9.56963	3.48792	4.23804	4.71826
Brunello-36971	-0.697464	4.19196	10.0866	0.00149349	0.126785	SLC39A3	CAGCAGAGCGTTGAAGCACG	96	158	196	230	264	216	9.64028	15.7785	15.1262	22.2839	22.3769	21.2322
Brunello-40129	-0.733123	3.61528	10.0796	0.00149921	0.126943	MTRF1L	GAGACTGAGCACTTGCTGCA	102	80	102	168	166	132	10.2428	7.98912	7.87179	16.277	14.0703	12.9752
Brunello-43795	-0.726118	3.81116	10.0814	0.00149774	0.126943	NSFL1C	AGGAGGTGGCTACCGCCTTG	82	102	134	144	162	204	8.2344	10.1861	10.3414	13.9517	13.7313	20.0526
Brunello-11616	-0.667603	3.84472	10.0783	0.00150027	0.126943	MMP11	TGATGAGACCTGGACTATCG	98	122	108	168	178	170	9.84111	12.1834	8.33484	16.277	15.0874	16.7105
Brunello-22523	-0.680279	4.00253	10.069	0.00150788	0.127448	OASL	GATGGGACATCGTTGCTCAG	126	102	142	192	188	200	12.6529	10.1861	10.9588	18.6022	15.935	19.6594
Brunello-27906	-0.674117	3.85902	10.0602	0.00151506	0.127603	BTN3A3	ATAAAGTGGAGCGACACCAA	80	100	150	156	182	172	8.03356	9.9864	11.5762	15.1143	15.4265	16.9071
Brunello-74595	0.511487	4.56521	10.0587	0.00151631	0.127603	KRTAP4-8	CAGCTGGGGCGACAGCAGGT	296	338	374	218	268	212	29.7242	33.754	28.8632	21.1213	22.7159	20.839
Brunello-75341	0.90011	3.00879	10.0603	0.001515	0.127603	C7orf72	AAACAAGAAATGTAATGCAA	104	96	160	64	78	46	10.4436	9.58695	12.3479	6.20074	6.61135	4.52167
Brunello-22360	0.920028	2.98901	10.0621	0.00151349	0.127603	KHSRP	TTCCACGACAACGCCAACGG	88	144	140	68	58	66	8.83692	14.3804	10.8044	6.58829	4.91613	6.48761
Brunello-21211	-0.988966	2.61544	10.052	0.00152184	0.127652	SLC25A16	CGGACCCTAACCATGTCAAG	42	44	48	92	88	82	4.21762	4.39402	3.70437	8.91357	7.45896	8.06036
Brunello-7759	0.637124	3.98208	10.0542	0.00152002	0.127652	GRIN2A	GCTCTACTGTTCCAAAGACG	230	168	264	150	142	124	23.0965	16.7772	20.374	14.533	12.036	12.1888
Brunello-22408	0.785345	3.48095	10.0532	0.00152084	0.127652	NOP14	CTCTAACAGGATGAAGACGG	174	152	220	100	114	96	17.473	15.1793	16.9784	9.68866	9.66274	9.43652
Brunello-34736	0.707284	3.83463	10.0487	0.00152457	0.127743	FBXW2	ATATGCACTAGTATTTAGCG	178	218	212	134	128	106	17.8747	21.7704	16.361	12.9828	10.8494	10.4195
Brunello-59745	0.771556	3.76585	10.0458	0.00152694	0.127803	TRIM43	AATGTGTCATAAACCAGATG	146	208	248	96	108	138	14.6613	20.7717	19.1393	9.30112	9.15418	13.565
Brunello-10741	-1.44887	1.34555	10.0053	0.00156094	0.128542	VWA5A	CCACTCCAGAACATTTACAG	6	22	14	30	42	42	0.602517	2.19701	1.08044	2.9066	3.55996	4.12848
Brunello-13272	-1.37116	1.66805	9.98793	0.0015757	0.128542	SERPINE1	GCTGAGTTCACCACGCCCGA	18	16	22	50	46	46	1.80755	1.59782	1.69784	4.84433	3.899	4.52167
Brunello-31638	-1.36716	2.16038	9.97416	0.00158753	0.128542	CMTR1	TCGACAGGCAGAGATACGGA	40	18	10	64	78	40	4.01678	1.79755	0.771744	6.20074	6.61135	3.93188
Brunello-67143	-1.06654	2.54615	10.0193	0.00154905	0.128542	OR5J2	TTGTTGCCTTCACAACCAGG	26	40	44	64	66	94	2.61091	3.99456	3.39567	6.20074	5.59422	9.23993
Brunello-73635	-1.03086	2.87965	9.99156	0.00157259	0.128542	FAM229B	CTTCAATTGAGCTGGAACCT	60	22	42	72	80	98	6.02517	2.19701	3.24133	6.97584	6.78087	9.63311
Brunello-69544	-1.01186	2.72186	9.965	0.00159544	0.128542	BARHL2	TTCTATGGTAGGGACAAAGG	24	34	50	74	64	72	2.41007	3.39538	3.85872	7.16961	5.4247	7.07739
Brunello-73355	-0.862591	2.9989	9.99431	0.00157025	0.128542	LRRC18	TCAAGCCTAGGTTCACAGCG	60	50	74	116	102	108	6.02517	4.9932	5.71091	11.2388	8.64561	10.6161
Brunello-10664	-0.857317	3.30067	10.0019	0.00156382	0.128542	LIMK1	TCCGGCTTATACTCCCAGCG	54	82	84	134	126	130	5.42265	8.18885	6.48265	12.9828	10.6799	12.7786
Brunello-37808	-0.837096	3.59133	10.0106	0.00155642	0.128542	MECR	ATCCAGAATGCATCCAACAG	52	104	106	148	200	114	5.22182	10.3859	8.18049	14.3392	16.9522	11.2059
Brunello-47405	-0.819162	3.13443	9.97491	0.00158688	0.128542	MOAP1	TGCGGAGACTAGTCACGCCC	68	68	66	120	128	106	6.82853	6.79075	5.09351	11.6264	10.8494	10.4195
Brunello-56241	-0.817102	3.27975	9.9831	0.00157984	0.128542	MRRF	CAAGATAATTGCGAAAGGTA	52	54	78	114	110	92	5.22182	5.39266	6.0196	11.0451	9.3237	9.04333
Brunello-65495	-0.796063	3.52642	9.97749	0.00158466	0.128542	OR5A2	GATGTCAGACAGCATCTTAG	54	82	116	106	160	158	5.42265	8.18885	8.95223	10.27	13.5617	15.5309
Brunello-69823	-0.751117	3.5576	9.96646	0.00159418	0.128542	SOWAHD	CGCCCCTCGAGAGCGGACAC	98	68	94	150	156	126	9.84111	6.79075	7.2544	14.533	13.2227	12.3854
Brunello-66869	-0.635496	4.06061	10.0158	0.001552	0.128542	RNF214	ATAGTCATATCCAGTTAGTG	132	104	176	186	248	192	13.2554	10.3859	13.5827	18.0209	21.0207	18.873
Brunello-5117	-0.633957	4.24591	10.0276	0.00154212	0.128542	DTNA	AAATGAAAGAGTACACGTCA	178	116	194	240	284	220	17.8747	11.5842	14.9718	23.2528	24.0721	21.6254
Brunello-4169	-0.631779	4.03078	9.99388	0.00157061	0.128542	CTAG1B	AACTCAAGCAGGCGGCTCTC	128	104	154	196	194	194	12.8537	10.3859	11.8849	18.9898	16.4436	19.0696
Brunello-75380	-0.626208	4.47399	10.0025	0.00156324	0.128542	CD300LD	GAAGAATCGAGTTTCCATCA	210	130	170	264	268	248	21.0881	12.9823	13.1197	25.5781	22.7159	24.3777
Brunello-69653	-0.622068	4.09196	9.99048	0.00157352	0.128542	ATP13A5	AGTGCCCAAGAATTTCCCAC	132	110	170	184	212	222	13.2554	10.985	13.1197	17.8271	17.9693	21.822
Brunello-73644	-0.608911	4.23055	9.96347	0.00159676	0.128542	MBOAT4	TCGAGTGCATCTATGTCGTG	148	110	178	178	236	236	14.8621	10.985	13.737	17.2458	20.0036	23.1981
Brunello-58198	-0.586278	4.3047	10.0165	0.00155148	0.128542	OR4B1	CAAGCTTGAATAAAGGCTGG	190	136	168	234	292	212	19.0797	13.5815	12.9653	22.6715	24.7502	20.839
Brunello-30143	-0.547644	4.49822	9.99944	0.00156588	0.128542	PRDM5	ATGAACGAAGCGAAGCCAGT	174	178	232	262	266	304	17.473	17.7758	17.9045	25.3843	22.5464	29.8823
Brunello-77340	-0.53189	4.68693	9.95913	0.00160053	0.128542	Non-Targeting Control	TGACTCGGGCAATATCGGTT	176	170	326	332	326	276	17.6738	16.9769	25.1589	32.1664	27.632	27.13
Brunello-17321	-0.510461	4.6105	9.97807	0.00158416	0.128542	SHMT2	AACCTCACGACCGGATCATG	186	180	270	300	292	288	18.678	17.9755	20.8371	29.066	24.7502	28.3096
Brunello-58190	-0.503686	4.86041	10.0246	0.00154461	0.128542	OR4C46	GGTGGGATATGTGCTCATTG	236	224	296	320	388	344	23.699	22.3695	22.8436	31.0037	32.8872	33.8142
Brunello-34756	-0.434656	5.37653	10.0091	0.00155772	0.128542	OR2F1	CAGCTGAGGGACTACACTTG	336	356	430	460	560	472	33.741	35.5516	33.185	44.5678	47.4661	46.3962
Brunello-73830	0.537167	4.53308	9.95953	0.00160019	0.128542	GOLGA6L4	AGAACAGGAGAGGCAGCAGG	264	344	380	212	220	234	26.5108	34.3532	29.3263	20.54	18.6474	23.0015
Brunello-69273	0.674296	3.99439	10.0062	0.00156013	0.128542	OTOG	AGGTGCCATGGAGACAACAA	192	204	220	100	166	118	19.2806	20.3723	16.9784	9.68866	14.0703	11.5991
Brunello-24424	0.678994	3.70756	9.96942	0.00159162	0.128542	SRSF11	TGGACGATACTCACTCCGGC	184	162	228	110	136	106	18.4772	16.178	17.5958	10.6575	11.5275	10.4195
Brunello-39059	0.735385	3.48932	9.96191	0.00159812	0.128542	FAM49B	AGCTGGCCACGAAATACGAG	140	178	196	98	98	106	14.0587	17.7758	15.1262	9.49489	8.30657	10.4195
Brunello-30133	0.757293	3.54768	10.0057	0.00156057	0.128542	KRR1	TAAGCCACTAAAAGGTCCAA	180	184	212	84	126	126	18.0755	18.375	16.361	8.13848	10.6799	12.3854
Brunello-71215	0.848557	3.81383	9.98316	0.00157978	0.128542	MFSD2B	CAGAACAAGTGACACCTGGG	314	104	244	128	108	124	31.5317	10.3859	18.8306	12.4015	9.15418	12.1888
Brunello-39118	0.879725	3.01421	10.0268	0.00154281	0.128542	NOP58	GTTGTTAATGAACTTATGAG	116	94	152	50	74	68	11.6487	9.38722	11.7305	4.84433	6.27231	6.6842
Brunello-76297	0.896175	3.12946	9.98346	0.00157953	0.128542	NPIPA7	GTGAGCACAGAGAAGAGGAG	146	84	160	78	86	42	14.6613	8.38858	12.3479	7.55716	7.28944	4.12848
Brunello-53710	0.903561	2.90396	10.0195	0.00154895	0.128542	GHDC	TGGGAGCAGCTCGATAAAGG	94	96	120	50	54	58	9.43944	9.58695	9.26093	4.84433	4.57709	5.70123
Brunello-771	0.924649	2.80342	9.96085	0.00159904	0.128542	AMY1C	GCTGTAATTAATCATATGTG	86	84	150	56	54	52	8.63608	8.38858	11.5762	5.42565	4.57709	5.11145
Brunello-27248	0.927106	3.46682	9.96084	0.00159905	0.128542	RCL1	TGGAGGCCAGTTCAGCACTG	186	156	224	110	108	74	18.678	15.5788	17.2871	10.6575	9.15418	7.27398
Brunello-67927	0.95082	2.7316	9.98288	0.00158003	0.128542	NBPF15	TACGAGGCCAACATTTCAGG	92	86	142	56	54	50	9.2386	8.58831	10.9588	5.42565	4.57709	4.91485
Brunello-51506	1.10528	2.65913	10.0027	0.00156307	0.128542	CLPTM1L	TGAGCGTGTACACCACGACG	92	94	98	58	40	32	9.2386	9.38722	7.56309	5.61942	3.39044	3.14551
Brunello-23323	1.16275	2.55761	9.98949	0.00157437	0.128542	EIF2B2	GGACCACCGCTGGAGCAACG	58	114	128	26	66	40	5.82433	11.3845	9.87833	2.51905	5.59422	3.93188
Brunello-27096	-1.51374	1.36042	9.95219	0.00160658	0.128823	LRPPRC	TATTGGCGAGTAAAGCACAA	6	14	10	24	38	24	0.602517	1.3981	0.771744	2.32528	3.22091	2.35913
Brunello-77048	-0.562743	4.38428	9.9494	0.00160902	0.128823	Non-Targeting Control	GCCCCGCCGCCCTCCCCTCC	162	142	218	240	268	244	16.268	14.1807	16.824	23.2528	22.7159	23.9845
Brunello-49200	0.614905	4.28968	9.95066	0.00160792	0.128823	BCL2L14	ACAAGAAGTTTGTCCCAGAG	268	212	318	132	186	192	26.9124	21.1712	24.5415	12.789	15.7655	18.873
Brunello-22406	0.95314	2.89325	9.93698	0.00161991	0.129561	NOP14	CACAAGAAGACTCAACAGGA	150	86	148	64	64	66	15.0629	8.58831	11.4218	6.20074	5.4247	6.48761
Brunello-49940	-0.51871	4.61635	9.93126	0.00162495	0.129658	KLHL36	TGAAGGCATCAAGCCGCTTG	222	196	220	280	356	272	22.2931	19.5733	16.9784	27.1283	30.1749	26.7368
Brunello-74952	0.733388	3.75267	9.93267	0.00162371	0.129658	FAM231A	AACGTGTGGGACAAGAGCGA	180	206	268	124	174	90	18.0755	20.572	20.6827	12.0139	14.7484	8.84674
Brunello-28857	3.02941	-0.803677	9.92991	0.00162615	0.129658	CD226	TCTCTTTACACTTACCCACA	8	0	12	2	0	0	0.803356	0	0.926093	0.193773	0	0
Brunello-47698	-1.18887	2.01338	9.92507	0.00163043	0.129852	GMCL1	GTGGCTATTACACATCAGCA	22	22	30	56	64	46	2.20923	2.19701	2.31523	5.42565	5.4247	4.52167
Brunello-21484	0.635458	3.97638	9.92336	0.00163194	0.129852	UBL4A	GGTGCTACTAGAAGAAGGCG	230	174	242	122	156	132	23.0965	17.3763	18.6762	11.8202	13.2227	12.9752
Brunello-16520	-0.759904	3.54389	9.91931	0.00163554	0.129886	RPS6KA2	GGGGACCACTCACATCCTTG	62	98	86	138	150	124	6.22601	9.78667	6.637	13.3704	12.7141	12.1888
Brunello-57067	0.762511	3.61034	9.91911	0.00163571	0.129886	SLC35A4	CTGACGACAAGCCTGAGATG	162	178	202	96	92	124	16.268	17.7758	15.5892	9.30112	7.798	12.1888
Brunello-30018	-0.649364	3.90871	9.9108	0.00164312	0.13	CYB561D2	GCAAAGCCCACCTGGTTACG	90	130	128	160	216	164	9.03776	12.9823	9.87833	15.5019	18.3084	16.1207
Brunello-53093	0.509861	4.95542	9.91094	0.00164299	0.13	FAM96A	GGACGCTGAGCAGAGTCCTG	392	396	488	340	326	216	39.3645	39.5462	37.6611	32.9414	27.632	21.2322
Brunello-51235	0.751621	3.52612	9.90996	0.00164387	0.13	AKNA	CCTGGGGCACCATTCCCGTG	144	196	194	108	124	82	14.4604	19.5733	14.9718	10.4638	10.5103	8.06036
Brunello-43737	0.791213	3.50825	9.91474	0.00163961	0.13	NXT2	CACAACAAGAACTGTAGTTT	106	168	212	92	112	70	10.6445	16.7772	16.361	8.91357	9.49322	6.8808
Brunello-23929	0.570737	4.44203	9.90793	0.00164568	0.13001	SLC16A3	AGAAGACACTGACGGCCTTG	276	246	358	186	200	192	27.7158	24.5666	27.6284	18.0209	16.9522	18.873
Brunello-19641	-1.05325	3.00732	9.89142	0.00166052	0.130118	TSHB	ACATGTAAGGCCAAAAAGCA	16	60	70	86	88	116	1.60671	5.99184	5.40221	8.33225	7.45896	11.4025
Brunello-11174	-0.902025	3.02784	9.8905	0.00166134	0.130118	MB	CAAACTTCTCCAGAGTCTCT	50	48	74	86	156	76	5.02098	4.79347	5.71091	8.33225	13.2227	7.47058
Brunello-14670	-0.84427	3.07652	9.88487	0.00166643	0.130118	PPP3CB	GACCATAACAAGTCACACAT	58	62	64	94	130	104	5.82433	6.19157	4.93916	9.10734	11.0189	10.2229
Brunello-14303	-0.673374	4.02818	9.88768	0.00166389	0.130118	PNLIPRP2	CTGGCCATCGGACATGTGCA	96	132	144	174	226	184	9.64028	13.1821	11.1131	16.8583	19.156	18.0867
Brunello-42791	-0.64122	4.07517	9.89588	0.00165649	0.130118	FERMT1	AGAAGAAATTGATTGCACAG	118	122	138	156	220	206	11.8495	12.1834	10.6501	15.1143	18.6474	20.2492
Brunello-24477	-0.54508	4.51003	9.88401	0.00166721	0.130118	TRIP11	AAGTAATGTAAGCATCCAGA	214	152	208	236	316	276	21.4898	15.1793	16.0523	22.8652	26.7844	27.13
Brunello-76703	-0.504595	5.01767	9.88471	0.00166658	0.130118	Non-Targeting Control	CAAGTGAGCATAAGCGATGT	212	274	358	368	404	392	21.2889	27.3627	27.6284	35.6543	34.2434	38.5325
Brunello-41477	0.791205	3.3825	9.89142	0.00166051	0.130118	DET1	CAGCGGTCAGTGAATATCCG	146	146	202	90	94	94	14.6613	14.5801	15.5892	8.7198	7.96752	9.23993
Brunello-55695	0.918639	2.80516	9.9014	0.00165153	0.130118	KIFC2	AGCAGAGCCTGAGTCTCATG	96	106	134	58	64	52	9.64028	10.5856	10.3414	5.61942	5.4247	5.11145
Brunello-76284	0.970434	2.80947	9.89509	0.0016572	0.130118	C7orf55-LUC7L2	GTTCCAGAAAGGACATCATG	120	84	118	66	58	38	12.0503	8.38858	9.10658	6.39452	4.91613	3.73529
Brunello-42185	0.994	2.91392	9.88514	0.00166619	0.130118	TMEM140	GCAACAGTGATGAGAGAGCG	112	118	96	54	80	32	11.247	11.784	7.40874	5.23188	6.78087	3.14551
Brunello-53118	1.02965	2.61414	9.90192	0.00165106	0.130118	ANKRD20A1	TGTCAAAGGCGACGCCGCGG	80	96	124	38	60	46	8.03356	9.58695	9.56963	3.68169	5.08565	4.52167
Brunello-24979	0.929777	2.88789	9.87909	0.00167167	0.130335	CHST10	GGAACCGGACAGAGACCCGG	128	106	106	68	64	46	12.8537	10.5856	8.18049	6.58829	5.4247	4.52167
Brunello-38564	-0.562888	4.5693	9.87374	0.00167655	0.130583	FZR1	GAGGGCCACACGGCACGCGT	204	162	218	306	326	220	20.4856	16.178	16.824	29.6473	27.632	21.6254
Brunello-77152	-0.528023	4.88933	9.86931	0.00168059	0.130766	Non-Targeting Control	GGTCTCACCTGCACCCCGAA	260	240	270	408	306	374	26.1091	23.9674	20.8371	39.5297	25.9368	36.7631
Brunello-35411	-0.827798	3.30492	9.86527	0.00168428	0.130923	DNAI1	AGTTAAAGGAGGAGTTCACT	96	56	82	146	122	140	9.64028	5.59239	6.3283	14.1454	10.3408	13.7616
Brunello-73342	-1.03033	2.62414	9.86028	0.00168885	0.130954	LRRC37A2	CACTCCAGAATCCAAGACAG	30	38	54	64	120	62	3.01259	3.79483	4.16742	6.20074	10.1713	6.09442
Brunello-18922	-0.541871	4.29513	9.86259	0.00168674	0.130954	PPP1R11	CGAGACCGTCACTGAGACAA	148	180	196	236	284	232	14.8621	17.9755	15.1262	22.8652	24.0721	22.8049
Brunello-54447	0.834612	3.52665	9.85929	0.00168977	0.130954	TMEM87B	ACTTCACAGGCCCAGAACAA	96	212	228	114	102	76	9.64028	21.1712	17.5958	11.0451	8.64561	7.47058
Brunello-5409	-0.713946	3.65752	9.85464	0.00169404	0.131154	EHHADH	CGTGGAAAACAGCATCAGCG	86	82	108	148	176	122	8.63608	8.18885	8.33484	14.3392	14.9179	11.9922
Brunello-35013	0.694721	3.78299	9.85156	0.00169688	0.131243	GNL3	GAAGAAAGAATTGCCAACAG	174	236	246	128	174	100	17.473	23.5679	18.9849	12.4015	14.7484	9.82971
Brunello-28992	-1.28602	1.8413	9.84824	0.00169995	0.131349	NFAT5	CAAGTCAGTCAAATTCAGAG	24	28	18	60	80	34	2.41007	2.79619	1.38914	5.8132	6.78087	3.3421
Brunello-49560	-0.682085	3.66173	9.82886	0.00171795	0.13195	ICE2	ATAGATATATTACATGCTGA	86	96	128	176	174	136	8.63608	9.58695	9.87833	17.052	14.7484	13.3684
Brunello-36475	-0.616898	4.25548	9.82941	0.00171743	0.13195	SSU72	ACACTCTCTCTTCGCAAGTG	148	130	208	216	300	214	14.8621	12.9823	16.0523	20.9275	25.4283	21.0356
Brunello-56585	0.569698	4.32954	9.83399	0.00171316	0.13195	CGB5	GCCACGGCGTAGGAGACCAC	322	236	302	188	214	172	32.3351	23.5679	23.3067	18.2147	18.1388	16.9071
Brunello-18107	0.579489	4.44505	9.83782	0.0017096	0.13195	SPRR2A	GGCGTGGGGCACACAGGAGG	308	268	348	184	236	190	30.9292	26.7636	26.8567	17.8271	20.0036	18.6764
Brunello-18188	0.822691	3.17715	9.83349	0.00171363	0.13195	SRF	TCTGTTGTGGGGTCTGAACG	112	114	154	68	96	48	11.247	11.3845	11.8849	6.58829	8.13704	4.71826
Brunello-74776	1.05966	2.46039	9.83134	0.00171563	0.13195	NPIPB6	CATGCCCATGCGAGTACCTG	92	70	126	50	48	36	9.2386	6.99048	9.72398	4.84433	4.06852	3.5387
Brunello-44535	-1.80508	1.05468	9.82309	0.00172335	0.131958	THAP10	CCCGCCCCGGCACCTAAGAG	8	8	12	36	32	28	0.803356	0.798912	0.926093	3.48792	2.71235	2.75232
Brunello-10876	-0.948495	2.80259	9.81424	0.00173166	0.131958	LUM	GATTGCCCATAAATTGATAG	40	48	60	64	124	94	4.01678	4.79347	4.63047	6.20074	10.5103	9.23993
Brunello-76865	-0.644011	4.32194	9.81944	0.00172677	0.131958	Non-Targeting Control	CGGCCGCATCCTGTTATATT	158	112	212	280	246	204	15.8663	11.1848	16.361	27.1283	20.8512	20.0526
Brunello-9853	-0.526187	4.48239	9.81241	0.00173338	0.131958	STT3A	ACAGACATTCCGAATGTCGA	162	186	238	252	306	268	16.268	18.5747	18.3675	24.4154	25.9368	26.3436
Brunello-64211	-0.470863	5.00434	9.8124	0.00173339	0.131958	ADAMTS15	CATGGGGCATGTTGAACACG	240	246	360	362	396	382	24.1007	24.5666	27.7828	35.073	33.5653	37.5495
Brunello-76125	0.702869	3.78855	9.81348	0.00173237	0.131958	HSPE1-MOB4	TTTGAGTGCAAGTATCTGGA	158	196	228	124	140	88	15.8663	19.5733	17.5958	12.0139	11.8665	8.65014
Brunello-52195	0.775933	3.22376	9.81533	0.00173063	0.131958	NUF2	ACAGTTAAACGCCGCACACC	118	118	160	64	82	80	11.8495	11.784	12.3479	6.20074	6.95039	7.86377
Brunello-56294	0.88482	2.92161	9.82475	0.00172179	0.131958	TIMM50	CCGGGACACACCGACCACTC	108	112	126	56	80	50	10.8453	11.1848	9.72398	5.42565	6.78087	4.91485
Brunello-16329	1.24171	2.09532	9.82065	0.00172563	0.131958	RPL9	ATGACTACAAATAGTCCGAA	64	78	78	18	56	20	6.42685	7.78939	6.0196	1.74396	4.74661	1.96594
Brunello-28375	0.571781	4.35953	9.80927	0.00173634	0.132052	HYOU1	AGCTGACTTTCGACCCACAG	256	252	358	188	200	180	25.7074	25.1657	27.6284	18.2147	16.9522	17.6935
Brunello-11312	0.97603	2.68802	9.80202	0.0017432	0.132444	MECP2	GTCATGGTGATCAAACGCCC	104	86	106	32	70	48	10.4436	8.58831	8.18049	3.10037	5.93326	4.71826
Brunello-65050	-1.16151	2.48125	9.79996	0.00174516	0.132445	ADAM32	AACACTGCTCCCAAATAACG	32	30	24	80	78	36	3.21343	2.99592	1.85219	7.75093	6.61135	3.5387
Brunello-73322	-0.865691	3.07467	9.7984	0.00174664	0.132445	POTEE	AGACACTCAGGAACAAGATG	50	42	70	98	106	84	5.02098	4.19429	5.40221	9.49489	8.98465	8.25696
Brunello-26780	-0.4767	4.81616	9.79199	0.00175274	0.132513	MED16	TAGCCTTTAAGTGGACGGCG	200	236	288	316	350	320	20.0839	23.5679	22.2262	30.6162	29.6663	31.4551
Brunello-51443	0.965505	2.80809	9.79026	0.00175439	0.132513	SETD7	ACGGAGAAAAGAACGGACGG	112	64	116	38	70	40	11.247	6.3913	8.95223	3.68169	5.93326	3.93188
Brunello-18498	1.00411	2.59697	9.79467	0.00175018	0.132513	SUPT5H	CTGGGGGCTTAGATCACGGA	80	98	86	46	40	44	8.03356	9.78667	6.637	4.45678	3.39044	4.32507
Brunello-5314	1.62228	0.887748	9.79303	0.00175175	0.132513	EEF1B2	CCTCATCATCAGATCCAAAG	24	28	44	8	12	10	2.41007	2.79619	3.39567	0.775093	1.01713	0.982971
Brunello-56217	-1.23086	2.19001	9.78047	0.00176375	0.132607	GORAB	CAGAGACCATGAAACTAAAG	32	10	36	70	64	44	3.21343	0.99864	2.77828	6.78206	5.4247	4.32507
Brunello-24706	-1.07253	2.65256	9.78086	0.00176338	0.132607	NMT2	CGGGATAGACGGGGACAATG	52	24	54	78	136	58	5.22182	2.39674	4.16742	7.55716	11.5275	5.70123
Brunello-32034	-0.932944	2.94046	9.7866	0.00175788	0.132607	FBXL7	CTGTTACAATATCTCCAACG	34	52	64	88	90	100	3.41426	5.19293	4.93916	8.52602	7.62848	9.82971
Brunello-25470	0.740002	3.87947	9.78095	0.00176329	0.132607	CTR9	AGAAAAACGAGATATTGCCA	150	256	284	94	158	152	15.0629	25.5652	21.9175	9.10734	13.3922	14.9412
Brunello-23321	0.765061	3.69575	9.78002	0.00176419	0.132607	EIF2B2	GACATCCGGAGGCCTAAACG	156	200	268	110	140	108	15.6654	19.9728	20.6827	10.6575	11.8665	10.6161
Brunello-33949	0.565901	4.45172	9.77215	0.00177175	0.133046	C3orf17	GACAGTGCAGAACCCCGGCG	324	254	300	220	192	174	32.5359	25.3655	23.1523	21.3151	16.2741	17.1037
Brunello-48779	-0.64419	3.89913	9.75634	0.00178705	0.134065	PVRIG	AACTTGAACCCACACCTCCG	92	102	156	170	200	162	9.2386	10.1861	12.0392	16.4707	16.9522	15.9241
Brunello-36608	-1.28704	1.9281	9.74857	0.00179462	0.134197	PARVB	CCGCCTTCCTGAGCATGTAA	32	14	34	60	62	68	3.21343	1.3981	2.62393	5.8132	5.25517	6.6842
Brunello-71607	-1.11195	2.23367	9.75267	0.00179062	0.134197	OR52E4	CCTGCTAGGAATACCAGGAC	30	32	34	82	62	60	3.01259	3.19565	2.62393	7.9447	5.25517	5.89783
Brunello-20083	0.794081	3.14978	9.74742	0.00179575	0.134197	VARS	GTGGGTCAGTTACGCCGACA	128	136	154	80	72	84	12.8537	13.5815	11.8849	7.75093	6.10278	8.25696
Brunello-21979	0.799584	3.5561	9.74885	0.00179435	0.134197	CUL3	GAGCATCTCAAACACAACGA	154	168	202	72	150	78	15.4646	16.7772	15.5892	6.97584	12.7141	7.66717
Brunello-24346	-1.4675	1.69047	9.74527	0.00179784	0.134219	STK17A	CTTCTCTGTCTGCAACACAC	20	10	10	40	44	28	2.00839	0.99864	0.771744	3.87546	3.72948	2.75232
Brunello-21172	-1.01274	2.81562	9.74003	0.00180298	0.134219	GLRA3	TGTAGTCATCGTTAGCACAG	58	24	54	108	84	76	5.82433	2.39674	4.16742	10.4638	7.11991	7.47058
Brunello-74225	0.480804	5.08365	9.74005	0.00180296	0.134219	GATSL3	TTACACGCTTATGGTGGACG	344	478	524	306	342	298	34.5443	47.735	40.4394	29.6473	28.9882	29.2925
Brunello-47498	0.721736	3.56269	9.74208	0.00180097	0.134219	OSGEPL1	TGAGCCTCCATATGATGAAT	176	144	190	88	126	92	17.6738	14.3804	14.6631	8.52602	10.6799	9.04333
Brunello-67999	-0.686409	3.79064	9.73478	0.00180814	0.134406	SEC14L4	GGTCAAGTCGTTCATGAGTG	66	104	136	166	170	142	6.62769	10.3859	10.4957	16.0832	14.4094	13.9582
Brunello-1237	0.621417	4.20213	9.73395	0.00180895	0.134406	ASCL1	AAACGCCGGCTCAACTTCAG	184	210	300	166	134	136	18.4772	20.9714	23.1523	16.0832	11.358	13.3684
Brunello-48777	-4.54658	-1.27385	9.72681	0.00181599	0.134413	KXD1	TCTCATTGGTCTTCTCAAAG	0	0	0	2	2	4	0	0	0	0.193773	0.169522	0.393188
Brunello-19357	-0.781543	3.67604	9.73032	0.00181253	0.134413	TNF	AGAGCTCTTACCTACAACAT	126	52	90	146	172	140	12.6529	5.19293	6.9457	14.1454	14.5789	13.7616
Brunello-61452	-0.614257	4.11024	9.7319	0.00181097	0.134413	TTC7B	TTCTACCAGTAATCTCCATG	98	146	172	182	228	212	9.84111	14.5801	13.274	17.6334	19.3255	20.839
Brunello-30910	0.647273	3.98392	9.7269	0.00181591	0.134413	PHLDA1	GCCGAGCCGTCCCAACCCAG	194	214	338	156	178	128	19.4814	21.3709	26.085	15.1143	15.0874	12.582
Brunello-31511	-1.14364	2.44758	9.70485	0.00183782	0.134868	KDM4B	ACCCGTGATTGAAGCCGGCG	36	30	18	76	66	46	3.6151	2.99592	1.38914	7.36338	5.59422	4.52167
Brunello-540	-0.827214	3.47175	9.70621	0.00183646	0.134868	AHCY	GCGGGCTCCGAAACCCCGCA	100	48	82	132	168	106	10.042	4.79347	6.3283	12.789	14.2398	10.4195
Brunello-77416	-0.535255	4.40361	9.7126	0.00183009	0.134868	Non-Targeting Control	TTGCAATGCTGCTATAGAAG	172	146	226	244	316	214	17.2722	14.5801	17.4414	23.6403	26.7844	21.0356
Brunello-60340	0.545495	4.52431	9.708	0.00183467	0.134868	CD109	TACTGGAGCGGATCTAACAG	278	300	380	236	240	168	27.9166	29.9592	29.3263	22.8652	20.3426	16.5139
Brunello-17260	0.73581	3.89668	9.71846	0.00182426	0.134868	SCG5	TGAGCTGGATATTCCACTCG	130	246	264	122	146	108	13.0545	24.5666	20.374	11.8202	12.3751	10.6161
Brunello-51678	0.828575	3.1162	9.71112	0.00183157	0.134868	YIPF5	GGCTATGACTATTCGCAGCA	82	122	150	68	70	56	8.2344	12.1834	11.5762	6.58829	5.93326	5.50464
Brunello-47805	0.835088	3.41521	9.70709	0.00183559	0.134868	NOM1	CGGTCACCGGCAGGACACGG	200	106	202	82	94	102	20.0839	10.5856	15.5892	7.9447	7.96752	10.0263
Brunello-19698	1.35457	2.84376	9.711	0.00183168	0.134868	TTK	AAATGCTGGAAATTGCCCTG	200	22	152	36	62	46	20.0839	2.19701	11.7305	3.48792	5.25517	4.52167
Brunello-16545	1.62119	1.29579	9.71047	0.00183221	0.134868	RPS10	CAAGTCCCGAGGCTACGTGA	70	28	44	12	18	16	7.02937	2.79619	3.39567	1.16264	1.5257	1.57275
Brunello-160	-1.05912	2.62015	9.69835	0.00184434	0.135002	ACP1	GGGGTTCCCTATCTCATACC	30	32	62	76	102	72	3.01259	3.19565	4.78481	7.36338	8.64561	7.07739
Brunello-21477	0.539011	4.30033	9.69781	0.00184488	0.135002	F8A1	CATGCGCGTGAAGACCGCCA	282	246	308	190	214	164	28.3183	24.5666	23.7697	18.4085	18.1388	16.1207
Brunello-16561	1.00906	3.54919	9.70041	0.00184227	0.135002	RPS14	CAACATAGCAGCATATGGTG	116	254	276	124	96	90	11.6487	25.3655	21.3001	12.0139	8.13704	8.84674
Brunello-41492	0.458842	4.95982	9.69607	0.00184663	0.135003	UACA	CATATGGGCTGGTATACCTG	356	398	502	284	356	258	35.7494	39.7459	38.7416	27.5158	30.1749	25.3606
Brunello-12862	0.54341	4.32678	9.68856	0.00185418	0.135427	NRTN	GCGCAGCTCCATCGCATCCG	244	252	284	194	172	160	24.5024	25.1657	21.9175	18.796	14.5789	15.7275
Brunello-18501	1.46252	1.42842	9.68534	0.00185744	0.135537	SUPT6H	GCTGTGATTACCTAGACCGA	42	52	64	18	22	16	4.21762	5.19293	4.93916	1.74396	1.86474	1.57275
Brunello-73730	-0.794198	3.56562	9.68007	0.00186278	0.135799	FAM163B	CGCAACCTGGTGCTGACCAA	70	98	84	146	160	128	7.02937	9.78667	6.48265	14.1454	13.5617	12.582
Brunello-23086	-1.11014	2.53977	9.67255	0.00187041	0.136099	SAP30	GGCCGCGGCAGCGACCACTG	16	50	32	76	74	60	1.60671	4.9932	2.46958	7.36338	6.27231	5.89783
Brunello-54151	0.73058	3.83923	9.67368	0.00186926	0.136099	PCGF1	CCACGAAGTAGCCGGCGCAT	128	258	238	118	140	112	12.8537	25.7649	18.3675	11.4326	11.8665	11.0093
Brunello-43030	-1.34487	1.68118	9.65843	0.00188485	0.136366	MREG	TCAGTGATTCTAAAAACACA	18	8	18	42	40	28	1.80755	0.798912	1.38914	4.06924	3.39044	2.75232
Brunello-46945	-0.724797	3.43343	9.6635	0.00187965	0.136366	ELAC2	TCTGAGACACTACCTTACAG	72	86	116	136	164	142	7.23021	8.58831	8.95223	13.1766	13.9008	13.9582
Brunello-66265	-0.715082	3.73154	9.66637	0.00187672	0.136366	HEPACAM2	CATGACCCTGACATGCCATG	80	116	128	182	176	162	8.03356	11.5842	9.87833	17.6334	14.9179	15.9241
Brunello-44183	-0.669869	3.76724	9.66007	0.00188316	0.136366	LRRC8A	AAAGTCATCGACCGTCAGTG	110	88	126	148	202	158	11.0461	8.78803	9.72398	14.3392	17.1217	15.5309
Brunello-27354	-0.564058	4.35275	9.66032	0.0018829	0.136366	INADL	CTTGAACCACCTTCAGACAG	132	176	230	262	292	222	13.2554	17.5761	17.7501	25.3843	24.7502	21.822
Brunello-29112	0.682436	4.12225	9.66181	0.00188138	0.136366	AHCYL1	AGATGTTACAAGCAGACCAG	216	242	272	142	164	142	21.6906	24.1671	20.9914	13.7579	13.9008	13.9582
Brunello-62068	0.909754	2.82086	9.6569	0.00188642	0.136366	FAM163A	GGAACGGTTGTGATCACTGG	92	92	142	44	58	66	9.2386	9.18749	10.9588	4.26301	4.91613	6.48761
Brunello-8201	-0.582597	4.44241	9.6511	0.00189238	0.136543	HBD	AGGAGAGGACAGATCCCCAA	118	176	224	210	272	272	11.8495	17.5761	17.2871	20.3462	23.055	26.7368
Brunello-31276	0.898032	3.16473	9.65258	0.00189085	0.136543	POMZP3	GAAGAAGAAGAAAAGGACAG	98	120	208	78	86	56	9.84111	11.9837	16.0523	7.55716	7.28944	5.50464
Brunello-69179	-0.956087	2.7835	9.6475	0.00189609	0.136598	ZDHHC21	GAGAACCCCAAGATCCCACA	32	42	52	82	76	80	3.21343	4.19429	4.01307	7.9447	6.44183	7.86377
Brunello-65456	-0.512977	4.56747	9.64693	0.00189668	0.136598	OR9I1	TGAAGGTGCAAGTGGTACGC	178	182	208	276	262	258	17.8747	18.1753	16.0523	26.7407	22.2074	25.3606
Brunello-67066	-1.05792	2.58619	9.64268	0.00190107	0.136787	HS6ST3	GTTGGTGAGCTCCGTCCAGT	52	28	36	76	80	84	5.22182	2.79619	2.77828	7.36338	6.78087	8.25696
Brunello-16888	-0.865981	3.1737	9.63728	0.00190667	0.136967	SCN2B	TCAGGTTAATGATCTTCATG	40	70	90	104	132	118	4.01678	6.99048	6.9457	10.0762	11.1884	11.5991
Brunello-8925	-0.818349	3.33102	9.63346	0.00191064	0.136967	HSPA1B	ACACCGTGTTTGACGCGAAG	62	60	86	116	108	132	6.22601	5.99184	6.637	11.2388	9.15418	12.9752
Brunello-67635	0.65416	3.75593	9.63474	0.00190931	0.136967	PIGW	TAATATTAACCTCTTCAGTG	178	164	208	112	128	104	17.8747	16.3777	16.0523	10.8513	10.8494	10.2229
Brunello-43732	0.748687	3.51307	9.63628	0.00190771	0.136967	LANCL2	GTAAATTCCAGCCATGCCAT	118	166	198	80	84	114	11.8495	16.5774	15.2805	7.75093	7.11991	11.2059
Brunello-76143	-1.15103	2.43041	9.62779	0.00191655	0.137136	COMMD3-BMI1	ACAAAGCACACACATCAGGT	28	16	60	64	70	84	2.81175	1.59782	4.63047	6.20074	5.93326	8.25696
Brunello-14406	0.6095	4.07036	9.62798	0.00191636	0.137136	POLR2L	CCTGTACGCTGCTTCACTTG	234	214	272	158	148	156	23.4982	21.3709	20.9914	15.3081	12.5446	15.3343
Brunello-12068	-0.479787	4.74048	9.62117	0.00192347	0.137504	MYL2	TGTGTTCCTCACAATGTTTG	224	216	286	334	318	336	22.494	21.5706	22.0719	32.3601	26.954	33.0278
Brunello-18029	-1.51372	2.0773	9.61268	0.00193239	0.138014	SPAG1	ATTGTTATAGGCAACTACAG	30	8	32	42	134	26	3.01259	0.798912	2.46958	4.06924	11.358	2.55572
Brunello-26676	-4.5471	-1.84731	9.60476	0.00194074	0.138196	DGCR2	TCTCCCCGCTCAGGTAGACC	0	0	0	2	2	4	0	0	0	0.193773	0.169522	0.393188
Brunello-65893	-1.53972	1.02655	9.60524	0.00194022	0.138196	TWISTNB	CAAACCATGGAGATAAACAT	2	14	14	24	38	24	0.200839	1.3981	1.08044	2.32528	3.22091	2.35913
Brunello-67639	-0.592058	4.45116	9.60755	0.00193779	0.138196	C17orf78	GGGGATTAGGTGACAGCTTG	156	184	232	238	332	276	15.6654	18.375	17.9045	23.059	28.1406	27.13
Brunello-46490	-0.581117	4.34874	9.6035	0.00194207	0.138196	PTBP2	TGGTGGCAATACAGTCCTGT	188	124	178	208	288	230	18.8789	12.3831	13.737	20.1524	24.4111	22.6083
Brunello-15256	-0.840667	3.63598	9.59313	0.00195307	0.138448	PSMD5	CTGGGTTACCAATCCACTTG	68	88	112	112	220	142	6.82853	8.78803	8.64354	10.8513	18.6474	13.9582
Brunello-26557	-0.79113	3.37601	9.5939	0.00195225	0.138448	HS3ST2	ACCTGTACCAATCCAGCCCG	96	56	80	122	148	128	9.64028	5.59239	6.17395	11.8202	12.5446	12.582
Brunello-7935	-0.778413	3.29016	9.58986	0.00195655	0.138448	GTF2E1	GTGTATAAGTCTTCATAGGA	74	54	74	100	128	114	7.43105	5.39266	5.71091	9.68866	10.8494	11.2059
Brunello-74685	-0.593685	4.45845	9.58837	0.00195813	0.138448	TSPY4	GTTGGATGACATAATGGCGG	130	194	194	290	264	214	13.0545	19.3736	14.9718	28.0971	22.3769	21.0356
Brunello-75612	-0.532271	4.45429	9.59338	0.0019528	0.138448	PRSS46	AGCTGGTAGAGGTAGGCAAG	180	176	238	294	258	284	18.0755	17.5761	18.3675	28.4847	21.8683	27.9164
Brunello-2644	0.610377	4.5573	9.59168	0.00195461	0.138448	TNFSF8	TTATGGTGTTGGTCGTTCAG	350	222	326	180	188	210	35.1468	22.1698	25.1589	17.4396	15.935	20.6424
Brunello-36403	1.01314	2.80824	9.59329	0.0019529	0.138448	CCDC59	ACTGTTCTTCAAGCAACGGC	124	54	98	42	58	36	12.452	5.39266	7.56309	4.06924	4.91613	3.5387
Brunello-74375	0.785536	3.65555	9.58345	0.00196339	0.138693	GOLGA6C	AGCGTATTCAAGAATTGGAG	174	166	286	110	138	104	17.473	16.5774	22.0719	10.6575	11.697	10.2229
Brunello-74172	-0.749469	3.3513	9.57351	0.00197405	0.139065	SPATA31A1	CTGATGGCCAGAATGCCGTG	64	80	94	138	138	116	6.42685	7.98912	7.2544	13.3704	11.697	11.4025
Brunello-33983	0.774065	3.34871	9.57386	0.00197367	0.139065	POLR1A	CCTGATACTTACTTGCAGTG	146	158	154	88	118	62	14.6613	15.7785	11.8849	8.52602	10.0018	6.09442
Brunello-33986	1.29064	1.80821	9.5751	0.00197235	0.139065	POLR1A	TATCAAACACAATATTGACG	56	44	46	14	30	16	5.62349	4.39402	3.55002	1.35641	2.54283	1.57275
Brunello-35517	-0.554368	4.21842	9.57091	0.00197685	0.139117	LYPD3	GAGAGTGCATACCCGCCCAA	168	148	196	230	296	216	16.8705	14.7799	15.1262	22.2839	25.0892	21.2322
Brunello-21762	1.47371	1.83892	9.5695	0.00197837	0.139117	HIST1H4B	AGTCTCCTCATAAATCAAAC	22	78	86	20	20	24	2.20923	7.78939	6.637	1.93773	1.69522	2.35913
Brunello-52421	0.851369	3.3002	9.56701	0.00198105	0.139179	YPEL3	TCACACTGAGTTGAAGAGGT	108	136	178	98	46	80	10.8453	13.5815	13.737	9.49489	3.899	7.86377
Brunello-65680	-0.457714	4.83972	9.55953	0.00198914	0.139586	SLC39A12	GGCCGTCGGGACACTGTCTG	242	254	296	350	400	322	24.3015	25.3655	22.8436	33.9103	33.9044	31.6517
Brunello-8919	0.602001	4.13156	9.55666	0.00199226	0.139586	DNAJA1	TAGGACTGATCCGCTCCCCA	256	218	268	138	190	156	25.7074	21.7704	20.6827	13.3704	16.1046	15.3343
Brunello-67034	0.83907	3.19676	9.55798	0.00199082	0.139586	PRSS33	CCGTCCTCGGAGTAGTCCGG	94	156	150	82	80	58	9.43944	15.5788	11.5762	7.9447	6.78087	5.70123
Brunello-43919	-2.97112	-1.18819	9.53903	0.00201148	0.139669	PCDHGA7	AGACGATGAAACTAAGTACC	0	2	0	4	6	8	0	0.199728	0	0.387546	0.508565	0.786377
Brunello-20163	-0.991275	2.7446	9.5425	0.00200768	0.139669	VIP	GGTGACAGAATACCCTTTGA	28	36	56	66	92	74	2.81175	3.5951	4.32177	6.39452	7.798	7.27398
Brunello-23542	-0.785223	3.35701	9.54781	0.00200188	0.139669	SELENBP1	CATCTCCTCTCGCATCTATG	64	74	88	88	174	124	6.42685	7.38994	6.79135	8.52602	14.7484	12.1888
Brunello-56103	-0.773886	3.68972	9.53914	0.00201136	0.139669	ZC3HAV1L	GACAGGTGTGTGGATATCAT	122	82	108	178	154	192	12.2512	8.18885	8.33484	17.2458	13.0532	18.873
Brunello-61049	-0.70375	3.70896	9.54871	0.0020009	0.139669	DEFB129	ACAGCACTAGAATTCTTGGC	74	78	146	168	156	142	7.43105	7.78939	11.2675	16.277	13.2227	13.9582
Brunello-52444	-0.66224	4.10645	9.54191	0.00200832	0.139669	ITCH	ATTGTGTAATTCGTGTGTTG	122	134	150	204	254	178	12.2512	13.3818	11.5762	19.7649	21.5293	17.4969
Brunello-10703	-0.648169	4.12456	9.53988	0.00201055	0.139669	LMAN1	GATCAGCTGATCCAAACACA	110	142	152	230	198	192	11.0461	14.1807	11.7305	22.2839	16.7827	18.873
Brunello-76719	-0.431168	5.35262	9.5485	0.00200113	0.139669	Non-Targeting Control	CACTTACACATGAGGCGGTA	318	344	404	428	504	480	31.9334	34.3532	31.1785	41.4675	42.7195	47.1826
Brunello-40888	0.886418	2.8787	9.55025	0.00199923	0.139669	RETSAT	GCTGAACCACGGGCAATGGG	94	84	140	56	52	58	9.43944	8.38858	10.8044	5.42565	4.40757	5.70123
Brunello-13934	0.915919	2.94223	9.54325	0.00200686	0.139669	PIGA	CCGTACCCATAATATATGCA	114	82	116	70	50	42	11.4478	8.18885	8.95223	6.78206	4.23804	4.12848
Brunello-14169	-0.688078	3.81965	9.52727	0.00202441	0.140441	PLIN1	CATCGCGAGCACTTCAGACA	112	72	146	156	200	162	11.247	7.19021	11.2675	15.1143	16.9522	15.9241
Brunello-61003	-0.798152	3.17712	9.52521	0.00202668	0.140473	ZSWIM3	CAGTTCACAGGTGAACCAGT	66	62	62	108	118	102	6.62769	6.19157	4.78481	10.4638	10.0018	10.0263
Brunello-68881	0.635602	4.11538	9.52257	0.0020296	0.140549	CCDC137	ATAATCTCCCGGAGCCGGAA	188	230	290	146	170	130	18.8789	22.9687	22.3806	14.1454	14.4094	12.7786
Brunello-72553	0.885199	2.97188	9.52056	0.00203182	0.140577	OR2A42	CCCCACCAGGAAGAACACGC	114	108	122	50	68	66	11.4478	10.7853	9.41528	4.84433	5.76374	6.48761
Brunello-20843	0.681802	3.67375	9.51875	0.00203383	0.14059	ZNF217	GGACACATAATGGCAAATCG	134	164	230	96	120	104	13.4562	16.3777	17.7501	9.30112	10.1713	10.2229
Brunello-71972	-1.22067	2.39205	9.51337	0.0020398	0.140727	OR2M7	TGACACATCAATATTTGAAG	42	30	18	44	116	58	4.21762	2.99592	1.38914	4.26301	9.83226	5.70123
Brunello-59489	-0.963413	2.78793	9.5095	0.00204411	0.140727	ARHGEF19	CAGGATATCCCCGACGTACG	58	28	52	74	88	102	5.82433	2.79619	4.01307	7.16961	7.45896	10.0263
Brunello-36893	-0.923492	2.94676	9.51473	0.00203829	0.140727	TRHDE	GCGAAAACTGAGTAACACCA	58	34	44	72	108	78	5.82433	3.39538	3.39567	6.97584	9.15418	7.66717
Brunello-75736	-0.708876	3.661	9.50716	0.00204671	0.140727	GPR75-ASB3	CAAACACTGCTGAGTAAACA	70	106	108	172	160	124	7.02937	10.5856	8.33484	16.6645	13.5617	12.1888
Brunello-71873	0.661031	3.83889	9.51197	0.00204135	0.140727	NUDT19	AGTGGTGCCCCGCAAGAAAG	142	180	234	100	120	122	14.2596	17.9755	18.0588	9.68866	10.1713	11.9922
Brunello-27530	0.740591	3.30679	9.50837	0.00204537	0.140727	SPRY2	GTAAGGAGTGCACCTACCCA	126	128	200	80	100	84	12.6529	12.7826	15.4349	7.75093	8.47609	8.25696
Brunello-68055	-0.496682	4.70506	9.50525	0.00204885	0.140749	RGPD4	GCTCTATCTGATCCAGACAG	232	168	242	284	330	278	23.2973	16.7772	18.6762	27.5158	27.9711	27.3266
Brunello-19412	-4.56745	-1.95284	9.50037	0.0020543	0.140999	TNNT2	TCTCTCAAAGACAGGATCGT	0	0	0	2	0	6	0	0	0	0.193773	0	0.589783
Brunello-53354	-0.711046	3.52043	9.49509	0.00206022	0.141272	TMEM175	TGTGTGTGTGATCGCCATTG	74	78	106	124	160	130	7.43105	7.78939	8.18049	12.0139	13.5617	12.7786
Brunello-76286	0.705824	3.49216	9.49356	0.00206194	0.141272	PYURF	AGCGCCGGATCGAAGTCGCG	154	146	172	100	90	94	15.4646	14.5801	13.274	9.68866	7.62848	9.23993
Brunello-49469	0.812025	3.36548	9.48743	0.00206885	0.14162	ARMC7	CCAGCAACTACGAGTATCTG	150	154	214	92	106	90	15.0629	15.3791	16.5153	8.91357	8.98465	8.84674
Brunello-56842	-0.955467	2.89098	9.48447	0.00207218	0.141723	IL17F	ACAGCAGCAAGTACTTGACC	44	48	46	80	118	70	4.41846	4.79347	3.55002	7.75093	10.0018	6.8808
Brunello-57178	-0.77764	3.3933	9.48208	0.00207489	0.141728	LMTK3	CGGGGAGTACACTCCCCCTG	86	58	90	118	124	150	8.63608	5.79211	6.9457	11.4326	10.5103	14.7446
Brunello-68380	-0.726234	3.40002	9.48117	0.00207592	0.141728	FBXO43	GATACATTCAACCTTCTGCG	86	84	102	142	170	132	8.63608	8.38858	7.87179	13.7579	14.4094	12.9752
Brunello-23774	-1.42749	1.5394	9.47029	0.00208827	0.142065	CLDN6	AAGGAGGGCGATGACACAGA	4	18	16	44	32	24	0.401678	1.79755	1.23479	4.26301	2.71235	2.35913
Brunello-56793	-0.792042	3.51096	9.47102	0.00208743	0.142065	PRRT2	AAAATCCCCCCCAGCCAATG	94	52	90	130	146	126	9.43944	5.19293	6.9457	12.5953	12.3751	12.3854
Brunello-9832	-0.541546	4.41563	9.47047	0.00208806	0.142065	ITGB8	TTACCGCCATCTGTCCAGAT	140	168	256	246	330	224	14.0587	16.7772	19.7567	23.8341	27.9711	22.0185
Brunello-33353	0.532112	4.48738	9.47238	0.00208589	0.142065	SPO11	GGCAGGGAGCCCCCAACTGG	308	256	314	184	202	212	30.9292	25.5652	24.2328	17.8271	17.1217	20.839
Brunello-29320	1.10984	2.75003	9.46875	0.00209002	0.142065	CD3EAP	AGCTGCTGAGGACTCGATAG	62	148	154	58	42	62	6.22601	14.7799	11.8849	5.61942	3.55996	6.09442
Brunello-34302	0.683627	3.65179	9.46406	0.00209537	0.142303	CLIP3	GTTACCGTAGTCCTTAGGGA	168	144	192	104	108	96	16.8705	14.3804	14.8175	10.0762	9.15418	9.43652
Brunello-73811	0.573748	4.19513	9.45771	0.00210263	0.142671	ZNF862	GGTTAGTCAGAGGTTACACG	248	184	300	152	170	158	24.904	18.375	23.1523	14.7268	14.4094	15.5309
Brunello-25111	-1.00109	2.75667	9.45436	0.00210648	0.142807	GOSR1	CCCTGATGCATACATTACAG	30	44	70	76	120	84	3.01259	4.39402	5.40221	7.36338	10.1713	8.25696
Brunello-63856	-0.718008	3.88917	9.44877	0.00211291	0.142993	DNAJB8	CCATTCAATAGTGACCGTGG	120	86	104	190	130	180	12.0503	8.58831	8.02614	18.4085	11.0189	17.6935
Brunello-30688	1.22486	2.12342	9.4495	0.00211206	0.142993	KLF8	CCTTGGGCTTGTGAAAGGAG	102	38	72	30	34	26	10.2428	3.79483	5.55656	2.9066	2.88187	2.55572
Brunello-70749	-0.877897	2.95657	9.44194	0.0021208	0.143095	KRTAP5-10	ACAAGAACCACAGCCCCCCT	38	50	70	98	116	70	3.81594	4.9932	5.40221	9.49489	9.83226	6.8808
Brunello-53192	0.654594	3.6789	9.44241	0.00212024	0.143095	ZCCHC9	AATTATAGCAACAGACAGTG	162	166	216	108	138	94	16.268	16.5774	16.6697	10.4638	11.697	9.23993
Brunello-1332	0.789472	3.51455	9.44106	0.00212181	0.143095	ATP1A1	TGGTATTGTTGTCTACACTG	170	104	152	62	76	104	17.0713	10.3859	11.7305	6.00697	6.44183	10.2229
Brunello-38897	0.877591	4.09241	9.44481	0.00211747	0.143095	TRMT112	TCATACGCGCCACGAAGTTG	300	260	332	128	174	176	30.1259	25.9646	25.6219	12.4015	14.7484	17.3003
Brunello-14900	-1.37952	1.55236	9.43872	0.00212452	0.143133	MAPK7	TGCCATCTCAGACAATACTA	12	14	22	22	66	36	1.20503	1.3981	1.69784	2.13151	5.59422	3.5387
Brunello-55627	-0.598505	4.05081	9.43738	0.00212607	0.143133	TMEM55B	CAATCAAGAATGCACCCCCA	108	120	160	200	206	168	10.8453	11.9837	12.3479	19.3773	17.4607	16.5139
Brunello-39674	-4.54781	-1.57892	9.43299	0.00213117	0.143322	CLDN22	TTGTGGGCAACCCAAGAGAC	0	0	0	2	2	4	0	0	0	0.193773	0.169522	0.393188
Brunello-14274	-0.965112	2.72407	9.42881	0.00213603	0.143322	PMS1	AGACCATATAGATGAGAGTG	32	58	54	94	76	104	3.21343	5.79211	4.16742	9.10734	6.44183	10.2229
Brunello-58388	-0.685192	3.6742	9.42859	0.00213629	0.143322	IKBIP	GGATACTTCCTGCTCAAACT	76	104	104	128	182	142	7.63188	10.3859	8.02614	12.4015	15.4265	13.9582
Brunello-59795	-0.569067	4.6117	9.4317	0.00213266	0.143322	AP1S3	AGAGATTGTGCATCGTTACG	148	212	278	228	376	320	14.8621	21.1712	21.4545	22.0901	31.8701	31.4551
Brunello-74912	0.970674	2.8183	9.42229	0.00214364	0.14369	GAGE12C	ATAGGCCCAATCATTTCAGG	108	114	140	50	74	58	10.8453	11.3845	10.8044	4.84433	6.27231	5.70123
Brunello-16016	-0.52567	4.6116	9.42067	0.00214553	0.143693	DPF2	TGGATGGAAAAGCGACACCG	222	172	214	262	320	284	22.2931	17.1766	16.5153	25.3843	27.1235	27.9164
Brunello-50781	-0.721849	3.52162	9.41877	0.00214776	0.143718	THOC7	CAGCACCATCTCCATCAATG	58	90	104	128	164	116	5.82433	8.98776	8.02614	12.4015	13.9008	11.4025
Brunello-7316	-0.650747	3.86776	9.40903	0.0021592	0.144298	GNAI3	TCATGAGGATGGCTATTCAG	134	88	136	178	228	150	13.4562	8.78803	10.4957	17.2458	19.3255	14.7446
Brunello-16306	0.821821	3.11614	9.40822	0.00216015	0.144298	RPL4	CAGACTAGTGCTGAGTCTTG	110	148	168	90	84	62	11.0461	14.7799	12.9653	8.7198	7.11991	6.09442
Brunello-73434	-1.03069	2.65006	9.40386	0.00216529	0.144516	SPANXN5	CTCCAACAGCAAAAATGATG	38	24	50	64	76	82	3.81594	2.39674	3.85872	6.20074	6.44183	8.06036
Brunello-8792	-1.31032	2.08249	9.3959	0.00217471	0.14479	HPCAL1	TTCCGCACCTTCGACACCAA	16	22	26	36	60	60	1.60671	2.19701	2.00653	3.48792	5.08565	5.89783
Brunello-25246	-0.496273	4.82329	9.39736	0.00217298	0.14479	GOSR2	CCACGAGATCCAGTCTTGCA	224	184	284	308	294	346	22.494	18.375	21.9175	29.8411	24.9197	34.0108
Brunello-60258	0.954888	2.62727	9.39565	0.00217501	0.14479	GPR151	CAAGAGCCTGACAATCGTTG	88	88	90	44	50	42	8.83692	8.78803	6.9457	4.26301	4.23804	4.12848
Brunello-7016	0.608574	4.35926	9.39232	0.00217897	0.144929	OPN1MW	TGCGGCCCAGACGTGTTCAG	294	284	294	196	208	164	29.5233	28.3614	22.6893	18.9898	17.6303	16.1207
Brunello-1876	-1.40964	1.24743	9.38909	0.0021828	0.14506	BRDT	TGACGTTGTCAAAAATCCGA	14	8	16	26	44	30	1.40587	0.798912	1.23479	2.51905	3.72948	2.94891
Brunello-61827	-0.823831	3.11358	9.38442	0.00218837	0.145181	ZNF417	GATAAGCTGTCTTTCCAGTG	60	44	70	88	130	86	6.02517	4.39402	5.40221	8.52602	11.0189	8.45355
Brunello-13156	-0.493726	4.59529	9.38482	0.0021879	0.145181	OVOL1	TCGAGACTCTAGCTACAGCA	206	166	256	302	304	258	20.6864	16.5774	19.7567	29.2598	25.7673	25.3606
Brunello-24784	-0.528621	4.51156	9.38265	0.00219048	0.145197	CYP7B1	GGAGAAATATTATGTGCACG	150	174	254	240	312	260	15.0629	17.3763	19.6023	23.2528	26.4454	25.5572
Brunello-9692	-1.05409	2.47924	9.37401	0.00220083	0.145385	IRAK2	TTGAATCAGACGAAGTGGGG	42	36	28	68	70	82	4.21762	3.5951	2.16088	6.58829	5.93326	8.06036
Brunello-57263	-0.539618	4.42006	9.37475	0.00219995	0.145385	ZBED9	CATTAGTATCTAAGCTACTG	172	148	246	236	290	274	17.2722	14.7799	18.9849	22.8652	24.5807	26.9334
Brunello-51840	0.500621	4.41273	9.37785	0.00219623	0.145385	TSC22D4	CTGGGAGAGCCTTATCGCCG	244	280	354	190	230	188	24.5024	27.9619	27.3197	18.4085	19.495	18.4799
Brunello-7012	0.83417	3.10364	9.37512	0.0021995	0.145385	GCNT2	TTGCAAGGGACACTTCGCAA	84	136	170	72	74	66	8.43524	13.5815	13.1197	6.97584	6.27231	6.48761
Brunello-35811	-0.430178	5.2615	9.3723	0.00220288	0.145396	NMRK2	GAAGTTTGCCCGTGCCCACG	332	316	390	458	512	408	33.3393	31.557	30.098	44.3741	43.3976	40.1052
Brunello-6023	-4.54807	-1.07666	9.3674	0.00220878	0.145522	FABP7	TCTCAGCACATTCAAGAACA	0	0	0	2	2	4	0	0	0	0.193773	0.169522	0.393188
Brunello-10149	-1.72804	0.523782	9.36819	0.00220783	0.145522	KHK	GGTGGACAAGTACCCTAAGG	10	4	8	14	40	20	1.0042	0.399456	0.617395	1.35641	3.39044	1.96594
Brunello-48117	-0.805621	3.31329	9.36603	0.00221044	0.145522	IL25	GTCTGTAGGCTGACGCAGTG	54	72	92	110	138	124	5.42265	7.19021	7.10005	10.6575	11.697	12.1888
Brunello-455	-1.08303	2.46404	9.35722	0.00222109	0.145852	AP2A2	GGACGACGTGCAGGGCTACG	24	30	50	50	88	76	2.41007	2.99592	3.85872	4.84433	7.45896	7.47058
Brunello-17242	0.772796	3.28444	9.35891	0.00221904	0.145852	SGCB	TAATGTGGCAACTTACAGGC	126	136	172	94	82	72	12.6529	13.5815	13.274	9.10734	6.95039	7.07739
Brunello-33590	1.0577	2.95083	9.35803	0.00222011	0.145852	MTCH2	TTACCATAACTAAAGAGACC	58	158	172	58	80	44	5.82433	15.7785	13.274	5.61942	6.78087	4.32507
Brunello-42008	-0.738132	3.56033	9.34853	0.00223164	0.146311	PNMAL1	CTGCGAACCAAAGGTTTGGT	74	56	90	102	122	134	7.43105	5.59239	6.9457	9.88243	10.3408	13.1718
Brunello-68961	0.58189	4.04034	9.34835	0.00223186	0.146311	BRINP3	AAAGCCAATATAGTGATCGG	204	220	248	152	138	150	20.4856	21.9701	19.1393	14.7268	11.697	14.7446
Brunello-2815	0.581206	4.2051	9.34384	0.00223736	0.146547	CDC25C	GATGTCCCTAGAACTCCAGT	210	270	292	184	188	136	21.0881	26.9633	22.5349	17.8271	15.935	13.3684
Brunello-36874	-1.05284	2.47474	9.33624	0.00224666	0.146783	OSGIN1	GCTGCAGAGGAAGCTCACCG	28	30	42	68	66	68	2.81175	2.99592	3.24133	6.58829	5.59422	6.6842
Brunello-22636	-0.64746	4.08776	9.33769	0.00224488	0.146783	SLC4A4	TCTTCAAACTTGATCCACCT	158	90	124	172	242	168	15.8663	8.98776	9.56963	16.6645	20.5121	16.5139
Brunello-24041	0.539475	4.41066	9.33903	0.00224324	0.146783	SLC28A2	AGGTAGGGACGGATGAGCAG	246	276	334	174	214	190	24.7032	27.5625	25.7763	16.8583	18.1388	18.6764
Brunello-24907	-1.17413	2.02936	9.33203	0.00225183	0.146879	PICK1	CGGACCGCTGAGCTATACAA	26	22	22	38	64	56	2.61091	2.19701	1.69784	3.68169	5.4247	5.50464
Brunello-30873	-0.499432	4.85244	9.33196	0.00225191	0.146879	CLCA4	TGATGAAGTGAAACAAAGTG	194	228	358	348	382	336	19.4814	22.769	27.6284	33.7165	32.3787	33.0278
Brunello-53858	4.52991	-1.748	9.33025	0.00225401	0.146892	ZNF594	TCTCTCCAGTATGAACACGA	2	4	2	0	0	0	0.200839	0.399456	0.154349	0	0	0
Brunello-38304	-0.982622	2.63788	9.32583	0.00225946	0.147	PIPOX	GATGCAATTCGACAGCTAGG	46	30	42	60	98	74	4.6193	2.99592	3.24133	5.8132	8.30657	7.27398
Brunello-74764	0.696858	3.72367	9.32595	0.00225931	0.147	EIF3CL	GGATGCGGATATAGAACCGG	156	182	270	122	118	122	15.6654	18.1753	20.8371	11.8202	10.0018	11.9922
Brunello-18669	-0.728379	3.75967	9.31357	0.00227463	0.147244	TAF11	AGCGGCGATACATTTCATAA	112	62	126	118	170	196	11.247	6.19157	9.72398	11.4326	14.4094	19.2662
Brunello-44553	-0.667279	3.78994	9.32017	0.00226645	0.147244	IFT46	CCGTTGAGGTGTCAACTGTG	114	92	122	154	178	180	11.4478	9.18749	9.41528	14.9205	15.0874	17.6935
Brunello-22690	-0.574575	4.55111	9.31622	0.00227134	0.147244	KRT36	GGAGCCCACAGAACGGATGG	194	180	250	248	352	312	19.4814	17.9755	19.2936	24.0279	29.8358	30.6687
Brunello-35541	0.782309	3.31525	9.31841	0.00226863	0.147244	UQCRQ	GAATGCGGCGCAGAACATTG	106	124	204	80	96	68	10.6445	12.3831	15.7436	7.75093	8.13704	6.6842
Brunello-8944	0.901356	2.77274	9.31784	0.00226933	0.147244	HSPA5	GGTGAGAAGAGACACATCGA	106	96	152	68	64	52	10.6445	9.58695	11.7305	6.58829	5.4247	5.11145
Brunello-26303	0.954035	2.97877	9.31505	0.00227279	0.147244	LRRC37A	TAAACCATCTCCAACCACGG	164	90	118	50	58	82	16.4688	8.98776	9.10658	4.84433	4.91613	8.06036
Brunello-8736	-4.52647	-1.66527	9.30952	0.00227966	0.147447	HOXC10	TCTCCTCCTTGACACTAGGT	0	0	0	4	4	0	0	0	0	0.387546	0.339044	0
Brunello-22640	-0.710318	3.47313	9.30401	0.00228653	0.147582	EIF4G3	GGTGTAAAGTCTGGTCCTCG	88	78	100	118	172	140	8.83692	7.78939	7.71744	11.4326	14.5789	13.7616
Brunello-37126	0.832788	3.83893	9.30428	0.00228619	0.147582	DNTTIP2	TTCACTGACACTTATAACTG	274	176	264	130	150	116	27.515	17.5761	20.374	12.5953	12.7141	11.4025
Brunello-3143	1.05861	2.20362	9.30326	0.00228747	0.147582	CHEK1	TGGTATTGGAATAACTCACA	82	88	80	34	50	36	8.2344	8.78803	6.17395	3.29414	4.23804	3.5387
Brunello-3946	0.575591	4.20733	9.3006	0.00229079	0.147641	CRYBA1	ATGAGCATACCAGCTTCTGT	244	176	276	128	172	158	24.5024	17.5761	21.3001	12.4015	14.5789	15.5309
Brunello-19830	0.639931	3.9407	9.29947	0.0022922	0.147641	UBE2A	GAGACAAATCTAACTGTAGG	214	174	256	132	158	116	21.4898	17.3763	19.7567	12.789	13.3922	11.4025
Brunello-65422	-0.662586	3.84905	9.29654	0.00229587	0.147754	OR6T1	AGATGGTGTGATCCCCCGTG	92	110	152	164	202	180	9.2386	10.985	11.7305	15.8894	17.1217	17.6935
Brunello-72052	-0.854953	3.20339	9.29338	0.00229984	0.147887	FLJ44635	TTTGCCCTCAGGGCCTTCAG	66	56	76	124	126	102	6.62769	5.59239	5.86526	12.0139	10.6799	10.0263
Brunello-38774	0.700008	3.74722	9.28401	0.00231163	0.148522	YTHDF2	TGGGTTCGGTCATAATGGGG	166	190	256	126	158	86	16.6696	18.9742	19.7567	12.2077	13.3922	8.45355
Brunello-73025	-4.56581	-1.57766	9.27983	0.00231691	0.148586	CAPN14	AGACGGTCATCGATCACCAC	0	0	0	6	0	2	0	0	0	0.58132	0	0.196594
Brunello-71704	-4.5282	-1.40513	9.28011	0.00231655	0.148586	OR10V1	TCTCATCATTGTGGCAGAAT	0	0	0	2	4	2	0	0	0	0.193773	0.339044	0.196594
Brunello-9529	-0.876764	3.05467	9.27753	0.00231982	0.148586	IL16	AAGGATTTCTTCAGTCTCAG	72	38	52	94	108	94	7.23021	3.79483	4.01307	9.10734	9.15418	9.23993
Brunello-35357	-0.557851	4.48924	9.27714	0.00232031	0.148586	PABPC1	TCTGCATATACTGGTTAGTG	160	166	236	268	250	284	16.0671	16.5774	18.2132	25.9656	21.1902	27.9164
Brunello-6601	-0.644145	3.83433	9.27273	0.00232591	0.148699	FSHR	GATTATATGACTCAGGCTAG	110	94	144	158	182	190	11.0461	9.38722	11.1131	15.3081	15.4265	18.6764
Brunello-39652	0.858255	2.98716	9.2732	0.00232531	0.148699	FGFRL1	CGACTAACCCAGCACGACGA	104	110	118	48	78	56	10.4436	10.985	9.10658	4.65056	6.61135	5.50464
Brunello-29047	-1.08274	2.70492	9.27109	0.00232799	0.148709	PTTG2	CTTCAATCAAAGCATTAGAT	20	52	54	64	112	86	2.00839	5.19293	4.16742	6.20074	9.49322	8.45355
Brunello-20128	-0.911529	3.08859	9.26569	0.00233487	0.148799	VDR	CTGCCGGCTCAAACGCTGTG	32	62	86	110	78	134	3.21343	6.19157	6.637	10.6575	6.61135	13.1718
Brunello-36833	-0.760673	3.32242	9.26545	0.00233517	0.148799	RPA4	TATGACCGCGAAACCAATCG	58	62	76	96	118	112	5.82433	6.19157	5.86526	9.30112	10.0018	11.0093
Brunello-73766	-0.526067	4.8687	9.26372	0.00233738	0.148799	CT47B1	CCTGATCCAGGAGGCTGCGT	208	218	266	352	344	282	20.8873	21.7704	20.5284	34.1041	29.1577	27.7198
Brunello-56840	0.512372	4.63003	9.26245	0.002339	0.148799	RDH13	TCAACAACGCGGGTGTGATG	372	250	366	226	260	198	37.3561	24.966	28.2458	21.8964	22.0378	19.4628
Brunello-3691	1.55529	1.01115	9.26435	0.00233657	0.148799	SLC31A2	GACCATCGCAGAGACAGACG	32	42	40	16	12	10	3.21343	4.19429	3.08698	1.55019	1.01713	0.982971
Brunello-55073	1.16212	1.96869	9.25955	0.0023427	0.148912	ANKRD13A	GGAAAGGTCGAAGCGTTCGG	44	64	76	30	28	22	4.41846	6.3913	5.86526	2.9066	2.3733	2.16254
Brunello-67791	-0.59525	4.18911	9.25761	0.00234519	0.148947	IZUMO1	TTAATGAGGATGCCTATATG	156	116	190	214	298	176	15.6654	11.5842	14.6631	20.7337	25.2587	17.3003
Brunello-22018	-0.896938	2.93463	9.2506	0.00235419	0.149038	SUPT3H	CTGTCTGGTCAATAGAGTTG	50	46	58	76	136	74	5.02098	4.59375	4.47612	7.36338	11.5275	7.27398
Brunello-20757	-0.783967	3.44228	9.25151	0.00235302	0.149038	ZNF177	CACAAAAACTGGTAGTGTGG	82	68	118	156	174	120	8.2344	6.79075	9.10658	15.1143	14.7484	11.7957
Brunello-11729	-0.705765	3.7232	9.2505	0.00235431	0.149038	MPZ	AAAAACCCTCCAGACATAGT	74	80	96	104	142	154	7.43105	7.98912	7.40874	10.0762	12.036	15.1378
Brunello-16592	0.608794	3.91138	9.25217	0.00235217	0.149038	RPS20	GTGTGTGCTGACTTGATAAG	174	224	314	154	174	126	17.473	22.3695	24.2328	14.9205	14.7484	12.3854
Brunello-442	-1.27648	1.69462	9.24382	0.00236291	0.149068	ADSL	CAGCAACGTTCTGAACGCAT	12	20	18	48	44	28	1.20503	1.99728	1.38914	4.65056	3.72948	2.75232
Brunello-61119	-0.846519	3.52229	9.23979	0.00236812	0.149068	ASB12	TGGTAGTTTAGCTTTGACGT	104	38	78	108	166	120	10.4436	3.79483	6.0196	10.4638	14.0703	11.7957
Brunello-3334	-0.63445	3.90006	9.24116	0.00236636	0.149068	CLC	ATTCCTCCTTCATCTCAGTG	108	114	170	208	178	202	10.8453	11.3845	13.1197	20.1524	15.0874	19.856
Brunello-60667	-0.506072	4.71176	9.241	0.00236655	0.149068	DCAF12L1	GGAGCTGGGCACGGTCAACA	224	188	226	270	314	310	22.494	18.7744	17.4414	26.1594	26.6149	30.4721
Brunello-73312	-0.479527	4.75045	9.23967	0.00236827	0.149068	TRIM6-TRIM34	TCACCACACGTTCCTCGTGG	200	226	280	312	380	276	20.0839	22.5693	21.6088	30.2286	32.2091	27.13
Brunello-48417	0.839352	3.36658	9.247	0.00235881	0.149068	KRI1	ATCGTCGCAAAGTTATGTGG	188	110	164	94	80	80	18.8789	10.985	12.6566	9.10734	6.78087	7.86377
Brunello-74865	0.931835	2.88676	9.2439	0.00236281	0.149068	PRR20D	CACATCCAACTGGACCACCA	108	94	140	58	54	62	10.8453	9.38722	10.8044	5.61942	4.57709	6.09442
Brunello-58340	0.855237	3.01962	9.23675	0.00237206	0.149185	TMEM132D	AGTCAGACGTGATCTCTCCG	94	114	140	50	88	52	9.43944	11.3845	10.8044	4.84433	7.45896	5.11145
Brunello-100	0.920111	3.08007	9.22356	0.0023892	0.150142	ACADL	TAAAATGGGATTAAAAGCCC	112	124	176	46	100	68	11.247	12.3831	13.5827	4.45678	8.47609	6.6842
Brunello-54314	-0.564147	4.74373	9.21374	0.00240206	0.150705	HAVCR2	TGTGTTTGAATGTGGCAACG	184	246	248	342	336	308	18.4772	24.5666	19.1393	33.1352	28.4797	30.2755
Brunello-56058	-0.51712	4.53692	9.21489	0.00240055	0.150705	NDUFAF2	AGTCTTACCTCCATAGTAGG	202	152	230	236	286	296	20.2847	15.1793	17.7501	22.8652	24.2416	29.0959
Brunello-18960	-1.05171	2.67482	9.21213	0.00240416	0.150715	TEC	TCTTCCCTTTCACACTAACT	32	54	42	68	100	96	3.21343	5.39266	3.24133	6.58829	8.47609	9.43652
Brunello-59684	-4.5085	-1.75071	9.2043	0.00241447	0.150752	TMEM150A	TCTCCACAGGGCATACATGG	0	0	0	2	6	0	0	0	0	0.193773	0.508565	0
Brunello-33880	-0.819774	3.12559	9.20283	0.00241641	0.150752	ASF1A	CTAATTACTTGTACCTATCG	56	64	88	108	112	136	5.62349	6.3913	6.79135	10.4638	9.49322	13.3684
Brunello-28595	-0.676001	3.80885	9.20389	0.00241501	0.150752	DRAP1	GACGGACGAAGAGATTGGGA	76	78	150	176	172	120	7.63188	7.78939	11.5762	17.052	14.5789	11.7957
Brunello-21878	0.921294	3	9.21009	0.00240685	0.150752	ANXA9	GAGGTGTTCAGGATTTCGCT	82	126	110	38	80	50	8.2344	12.5829	8.48919	3.68169	6.78087	4.91485
Brunello-44772	0.929125	2.87507	9.20134	0.00241839	0.150752	PSMG2	ATGGAGACTCACCATTAGGA	100	80	132	68	42	48	10.042	7.98912	10.187	6.58829	3.55996	4.71826
Brunello-53647	1.20424	2.09327	9.20143	0.00241827	0.150752	L3MBTL3	AGCACGGAGGAAAAGACGAG	76	40	58	18	40	18	7.63188	3.99456	4.47612	1.74396	3.39044	1.76935
Brunello-30200	1.21933	1.73588	9.20371	0.00241525	0.150752	POLR3A	ACCAACTCAACAGCTAACCG	44	66	76	24	30	24	4.41846	6.59103	5.86526	2.32528	2.54283	2.35913
Brunello-5712	-1.10689	2.2457	9.19643	0.00242488	0.151035	EPOR	TCGGCTCAGCCATACGCGCG	20	32	36	66	52	66	2.00839	3.19565	2.77828	6.39452	4.40757	6.48761
Brunello-58142	-0.671458	3.79781	9.19465	0.00242723	0.15106	ANAPC16	ATGTTTCACCTGTTTAAGCG	90	92	142	150	220	136	9.03776	9.18749	10.9588	14.533	18.6474	13.3684
Brunello-12226	-1.53302	1.62652	9.19174	0.00243109	0.151081	NBN	AGCAGCCTCCACAAATTGAA	28	6	14	34	56	50	2.81175	0.599184	1.08044	3.29414	4.74661	4.91485
Brunello-49149	-1.50782	1.60101	9.19145	0.00243148	0.151081	OR5H6	TGATAACGAAGCATCCACAA	30	6	14	24	62	58	3.01259	0.599184	1.08044	2.32528	5.25517	5.70123
Brunello-8955	0.892416	3.09072	9.18338	0.00244223	0.151628	HSPA9	GGGTACTACCAACTCCTGCG	128	130	174	62	88	78	12.8537	12.9823	13.4283	6.00697	7.45896	7.66717
Brunello-14904	-0.91337	3.20812	9.18056	0.00244599	0.151677	MAPK8	TGATATTAGATATTGATCAG	54	56	88	100	148	116	5.42265	5.59239	6.79135	9.68866	12.5446	11.4025
Brunello-50111	0.463923	5.07603	9.1792	0.00244781	0.151677	NHEJ1	AAGGACTAGCTAGCATGCAG	408	346	536	274	346	294	40.9712	34.553	41.3655	26.5469	29.3273	28.8993
Brunello-41060	1.1602	2.03183	9.17839	0.0024489	0.151677	SOHLH2	CATCACCATCAGTGACACGA	44	62	68	24	26	26	4.41846	6.19157	5.24786	2.32528	2.20378	2.55572
Brunello-39761	-1.31409	1.94561	9.17648	0.00245145	0.151685	SETD4	AGCAAAGAACTCCTGCACGT	20	14	18	38	62	30	2.00839	1.3981	1.38914	3.68169	5.25517	2.94891
Brunello-76815	-0.489122	4.67712	9.17536	0.00245295	0.151685	Non-Targeting Control	CGAACTTAATCCCGTGGCAA	216	172	242	244	312	312	21.6906	17.1766	18.6762	23.6403	26.4454	30.6687
Brunello-49081	4.4967	-1.85062	9.16842	0.00246227	0.15214	ZNF343	TCTCCATCGAGTGTATACGA	0	4	4	0	0	0	0	0.399456	0.308698	0	0	0
Brunello-77256	-0.484324	4.66229	9.16522	0.00246658	0.152196	Non-Targeting Control	TAGCTCGAGTCATTTCTCTA	188	206	232	286	326	252	18.8789	20.572	17.9045	27.7096	27.632	24.7709
Brunello-40241	4.49667	-1.84954	9.16483	0.0024671	0.152196	ING3	TCTCGCGCATTTCCGTGAAG	0	4	4	0	0	0	0	0.399456	0.308698	0	0	0
Brunello-60108	-0.860708	3.25968	9.15415	0.00248155	0.152723	EVC2	TTGTCGAACACAAATCAGCA	60	60	90	146	102	120	6.02517	5.99184	6.9457	14.1454	8.64561	11.7957
Brunello-3576	-0.724334	3.44356	9.15413	0.00248158	0.152723	COL4A4	GTGGACCAAAGTGACTGGCA	88	64	100	112	148	148	8.83692	6.3913	7.71744	10.8513	12.5446	14.548
Brunello-53964	0.856821	2.93191	9.15682	0.00247793	0.152723	DPY30	CGGTCTCACAGACAACGTTG	90	102	134	68	66	42	9.03776	10.1861	10.3414	6.58829	5.59422	4.12848
Brunello-67260	0.629703	3.94976	9.1496	0.00248772	0.15298	KLHL35	GGATGGCGGCCCTACCTCCG	196	200	198	126	128	126	19.6822	19.9728	15.2805	12.2077	10.8494	12.3854
Brunello-66193	0.683092	3.76417	9.14489	0.00249414	0.153253	CTAG1A	CAGAATACAACTCAAGCAGG	150	194	268	114	154	104	15.0629	19.3736	20.6827	11.0451	13.0532	10.2229
Brunello-1805	0.632904	4.0182	9.1325	0.00251108	0.154112	BMPR1B	CATTGATTTAGCGTCTAGGG	202	204	266	130	150	144	20.2847	20.3723	20.5284	12.5953	12.7141	14.1548
Brunello-17076	1.44618	0.688258	9.13175	0.00251211	0.154112	SDCBP	TTCCAGTATAAACTATATGG	26	26	44	10	14	10	2.61091	2.59646	3.39567	0.968866	1.18665	0.982971
Brunello-13777	-0.561216	4.20905	9.12594	0.00252011	0.154379	CDK14	AAGAGTCACCTAAAGTTAGG	134	118	202	180	252	220	13.4562	11.784	15.5892	17.4396	21.3597	21.6254
Brunello-21566	-0.459341	4.86696	9.12569	0.00252044	0.154379	AXIN2	GGGAGCCTAAAGGTCGTGTG	200	258	306	350	368	310	20.0839	25.7649	23.6154	33.9103	31.192	30.4721
Brunello-27321	0.561985	4.46834	9.12213	0.00252536	0.154558	MPHOSPH10	AAGGTGCAAAACAAAGGACA	312	270	302	218	180	192	31.3309	26.9633	23.3067	21.1213	15.257	18.873
Brunello-46073	0.657405	3.63781	9.11905	0.00252961	0.154574	SH3RF1	CGGGGTCACAATTAACCCGG	158	150	214	110	124	90	15.8663	14.9796	16.5153	10.6575	10.5103	8.84674
Brunello-3857	1.04066	2.54382	9.11911	0.00252952	0.154574	CREB1	AGCTGTACTAGAGTTACGGT	60	88	142	42	58	36	6.02517	8.78803	10.9588	4.06924	4.91613	3.5387
Brunello-21990	-0.793428	3.16887	9.10136	0.00255419	0.154611	ATRN	CTCACCTTAACCCCATGGGT	76	58	82	134	112	120	7.63188	5.79211	6.3283	12.9828	9.49322	11.7957
Brunello-31344	-0.567631	4.58955	9.1099	0.00254229	0.154611	AKR7A3	CTGGCCCTCGCTGTACACGA	128	230	250	256	322	302	12.8537	22.9687	19.2936	24.803	27.293	29.6857
Brunello-20675	-0.476132	5.00805	9.10794	0.00254502	0.154611	ZNF135	GATTCCTGTGGGATGGTCTG	272	284	318	354	444	402	27.3141	28.3614	24.5415	34.2979	37.6338	39.5154
Brunello-54117	0.464667	4.99091	9.10609	0.0025476	0.154611	PRRC2B	TATGGCCCTTCCGACACATG	382	368	578	328	330	276	38.3603	36.75	44.6068	31.7788	27.9711	27.13
Brunello-71804	0.566908	4.22792	9.1108	0.00254105	0.154611	OR5AU1	GATGAGATAGCACTCACTGG	192	262	362	152	196	186	19.2806	26.1644	27.9371	14.7268	16.6131	18.2833
Brunello-34366	0.587569	4.14592	9.10389	0.00255066	0.154611	LRP10	GGACAGCAGATACACAGCGG	208	230	312	118	228	146	20.8873	22.9687	24.0784	11.4326	19.3255	14.3514
Brunello-5179	0.626333	3.97084	9.10437	0.00254999	0.154611	DUT	CCTGTACAGGTCGTAGCCCG	158	206	292	140	132	138	15.8663	20.572	22.5349	13.5641	11.1884	13.565
Brunello-74773	0.65419	3.95097	9.10857	0.00254415	0.154611	SPANXA2	GATGCCGGAGACCCCAACTG	192	204	282	104	208	114	19.2806	20.3723	21.7632	10.0762	17.6303	11.2059
Brunello-70382	0.71139	3.48326	9.10161	0.00255384	0.154611	B3GNT8	GCCTGACCTAGACTCACTAG	152	150	210	94	136	78	15.2638	14.9796	16.2066	9.10734	11.5275	7.66717
Brunello-42378	0.745355	3.90269	9.10494	0.0025492	0.154611	C19orf66	GTGCCAGCTGACAAGATGTG	302	142	224	130	144	122	30.3267	14.1807	17.2871	12.5953	12.2056	11.9922
Brunello-74778	0.892583	3.06499	9.10645	0.00254709	0.154611	ANKRD20A4	ACGCCCTGGACAAGCAGCAC	160	126	188	86	90	74	16.0671	12.5829	14.5088	8.33225	7.62848	7.27398
Brunello-42533	1.1703	2.51317	9.10207	0.0025532	0.154611	NDUFAF7	GACACCTTTCATATACACTG	34	94	146	52	28	34	3.41426	9.38722	11.2675	5.0381	2.3733	3.3421
Brunello-59623	-1.01338	2.80857	9.09235	0.00256681	0.155012	BPIFB6	GCATGACCGTCACTGGCAAG	40	52	46	96	78	100	4.01678	5.19293	3.55002	9.30112	6.61135	9.82971
Brunello-64402	-0.842719	3.28033	9.09317	0.00256566	0.155012	AMN1	AGTCGACACACTGCAAAAAT	66	42	82	88	122	122	6.62769	4.19429	6.3283	8.52602	10.3408	11.9922
Brunello-6884	0.715066	3.6871	9.09389	0.00256465	0.155012	GARS	TGGCTCGTGCATGACAGGAG	168	168	246	114	132	100	16.8705	16.7772	18.9849	11.0451	11.1884	9.82971
Brunello-44430	0.651261	3.6901	9.08898	0.00257154	0.155176	SPHK2	TTGACCAATAGAAGCAACCG	156	196	216	102	136	118	15.6654	19.5733	16.6697	9.88243	11.5275	11.5991
Brunello-70643	0.589104	4.21428	9.08552	0.00257642	0.15535	KCTD8	GAAGTAGTGGAGCTGAACGT	214	260	284	174	180	142	21.4898	25.9646	21.9175	16.8583	15.257	13.9582
Brunello-10459	0.741907	3.54753	9.08076	0.00258312	0.155633	LALBA	ATAACCACTGGTGTGAAACA	156	146	174	98	114	70	15.6654	14.5801	13.4283	9.49489	9.66274	6.8808
Brunello-65013	0.624841	3.98431	9.07906	0.00258552	0.155656	C7orf33	ACTTACCTTATGTCTTCCCG	152	236	254	116	152	140	15.2638	23.5679	19.6023	11.2388	12.8837	13.7616
Brunello-35300	-0.708456	3.45537	9.07494	0.00259136	0.155862	RPS6KC1	GATAGCGCAAGTGAACTCCT	84	82	112	122	174	150	8.43524	8.18885	8.64354	11.8202	14.7484	14.7446
Brunello-42386	-0.481877	4.57848	9.07381	0.00259296	0.155862	GIMAP5	TGGAGGGCGTGTCAACCACC	204	180	236	272	334	248	20.4856	17.9755	18.2132	26.3532	28.3101	24.3777
Brunello-44750	-0.837912	3.11786	9.05765	0.00261598	0.155914	STOX2	TGTATTCCAGAGATAGTCAG	62	60	84	138	126	96	6.22601	5.99184	6.48265	13.3704	10.6799	9.43652
Brunello-29384	-0.725182	4.02624	9.06168	0.00261022	0.155914	ME3	CTCAGAGACCCTCTGTACAT	116	120	92	144	184	214	11.6487	11.9837	7.10005	13.9517	15.596	21.0356
Brunello-64998	-0.717441	3.59046	9.06395	0.00260699	0.155914	STK32A	CATGAATAAACAAAAGTGCG	78	100	92	130	180	132	7.83272	9.9864	7.10005	12.5953	15.257	12.9752
Brunello-66414	-0.708547	4.04128	9.06403	0.00260687	0.155914	CXorf58	TAATAAGCTTAGCCTCTAAG	126	84	160	186	260	148	12.6529	8.38858	12.3479	18.0209	22.0378	14.548
Brunello-54023	-0.536006	4.39113	9.05833	0.002615	0.155914	INSM2	CAGCCGAATAGAGCGGACTG	206	160	188	228	324	248	20.6864	15.9782	14.5088	22.0901	27.4625	24.3777
Brunello-63312	-0.482722	4.65728	9.06673	0.00260303	0.155914	C11orf65	TGCCTATTTAGGTACTACTC	174	200	268	278	340	260	17.473	19.9728	20.6827	26.9345	28.8187	25.5572
Brunello-19789	0.463002	4.75107	9.06696	0.00260269	0.155914	TYR	ATATTGATGTCGTTAAACAT	308	300	388	222	268	220	30.9292	29.9592	29.9437	21.5088	22.7159	21.6254
Brunello-19507	0.550335	4.38776	9.06421	0.00260661	0.155914	TPM4	GGCGGATAAGAAAGCCGCTG	242	322	314	188	196	206	24.3015	32.1562	24.2328	18.2147	16.6131	20.2492
Brunello-19557	0.629694	4.01398	9.05869	0.00261449	0.155914	TRAF2	ACTTGCCACAAGTCTTGACG	144	234	272	150	134	124	14.4604	23.3682	20.9914	14.533	11.358	12.1888
Brunello-6235	0.84983	3.09488	9.06512	0.00260531	0.155914	FGF1	TGAGCCGTATAAAAGCCCGT	94	162	158	90	66	68	9.43944	16.178	12.1936	8.7198	5.59422	6.6842
Brunello-54696	1.18464	2.24656	9.06003	0.00261257	0.155914	PIGY	AGTCCTGCTAAAGAAACCAG	84	44	106	46	40	14	8.43524	4.39402	8.18049	4.45678	3.39044	1.37616
Brunello-32343	0.89783	3.03739	9.05198	0.0026241	0.156277	WWC1	CACTGACTCGTCCGATACGG	132	132	114	70	66	66	13.2554	13.1821	8.79788	6.78206	5.59422	6.48761
Brunello-60734	-0.831142	3.19137	9.04746	0.0026306	0.156424	FOXR2	CTGTGAGCTCAAAGTCACTG	56	80	64	124	128	102	5.62349	7.98912	4.93916	12.0139	10.8494	10.0263
Brunello-20661	0.763465	3.21535	9.04885	0.0026286	0.156424	ZNF132	AGACAGGGCATTACCAAGTG	104	136	184	84	82	76	10.4436	13.5815	14.2001	8.13848	6.95039	7.47058
Brunello-75381	-0.627601	4.30265	9.04269	0.00263747	0.156478	CD300LD	GATGCTGACAGTTATTGGTG	94	166	210	248	236	218	9.43944	16.5774	16.2066	24.0279	20.0036	21.4288
Brunello-2889	-0.475497	4.79201	9.04354	0.00263624	0.156478	CDH17	AGCCATCTCTCTTACCCGAG	184	234	306	294	348	338	18.4772	23.3682	23.6154	28.4847	29.4968	33.2244
Brunello-75918	0.66543	4.06806	9.04262	0.00263758	0.156478	SLFN12L	ACATTATTCCATAGTATGTG	170	226	326	148	174	120	17.0713	22.5693	25.1589	14.3392	14.7484	11.7957
Brunello-53219	0.850222	2.99308	9.0412	0.00263962	0.156479	ANKRD32	AGAGACCATGTATAGAACCC	92	112	106	70	58	42	9.2386	11.1848	8.18049	6.78206	4.91613	4.12848
Brunello-1076	0.893091	2.84114	9.03197	0.00265298	0.157151	ARF1	TGGAAGTAGTGGCGCCACAG	82	90	166	62	58	54	8.2344	8.98776	12.811	6.00697	4.91613	5.30804
Brunello-7284	0.593689	3.89761	9.02565	0.00266217	0.157575	GMFB	TGACAAGGATAAACGCCTGG	184	218	256	150	138	138	18.4772	21.7704	19.7567	14.533	11.697	13.565
Brunello-56396	-0.832116	3.39893	9.02098	0.00266898	0.157857	ADAMTSL1	TGTATGACTGGGAGTATGAG	94	44	86	146	122	122	9.43944	4.39402	6.637	14.1454	10.3408	11.9922
Brunello-73796	-1.0053	2.5814	9.01443	0.00267857	0.158303	SPINK9	CATTATAAAAAGTTACCACC	50	32	36	78	82	76	5.02098	3.19565	2.77828	7.55716	6.95039	7.47058
Brunello-25700	-0.726052	3.71959	9.0042	0.0026936	0.158828	KIAA0355	GGGGCGATGTTTCCTGACTG	88	88	124	126	172	186	8.83692	8.78803	9.56963	12.2077	14.5789	18.2833
Brunello-71094	-0.532241	4.30901	9.00556	0.0026916	0.158828	FAM132A	GGGGGCCGTGAACCGACCCG	152	148	182	204	236	244	15.2638	14.7799	14.0457	19.7649	20.0036	23.9845
Brunello-74665	0.612266	4.01402	9.00675	0.00268984	0.158828	POTEF	TCAGGAACAAGATGGGCAAG	276	168	262	144	174	138	27.7158	16.7772	20.2197	13.9517	14.7484	13.565
Brunello-20393	-0.979213	2.99261	9.00213	0.00269665	0.158887	YWHAE	AAGCGAATAGGATGCGTTGG	26	46	58	110	78	60	2.61091	4.59375	4.47612	10.6575	6.61135	5.89783
Brunello-50249	-0.810281	3.21688	8.99873	0.00270168	0.159062	PODNL1	TGAGGGTTCGCAGGCCACTG	48	58	108	126	144	92	4.82014	5.79211	8.33484	12.2077	12.2056	9.04333
Brunello-60075	-0.425447	5.2424	8.98829	0.00271715	0.159851	ZFP42	GTGGATGCACTAGGAAGTTG	328	278	418	432	484	428	32.9376	27.7622	32.2589	41.855	41.0243	42.0712
Brunello-24433	-0.51941	4.43255	8.98616	0.00272033	0.159917	CD83	ACACTACCAGCTGCAACTCG	170	170	226	244	284	266	17.0713	16.9769	17.4414	23.6403	24.0721	26.147
Brunello-40115	-1.45746	1.20596	8.97848	0.00273178	0.160104	HMGCLL1	ACATGAATATTCCAGCACGA	4	18	12	26	28	38	0.401678	1.79755	0.926093	2.51905	2.3733	3.73529
Brunello-36967	-0.567134	4.18434	8.97878	0.00273134	0.160104	RHOD	AAGGTACCCATCATCGTCGT	116	134	200	214	240	194	11.6487	13.3818	15.4349	20.7337	20.3426	19.0696
Brunello-76985	-0.51784	4.49351	8.97963	0.00273006	0.160104	Non-Targeting Control	GACCGCGTGAGATAACGTCA	180	182	240	292	336	220	18.0755	18.1753	18.5219	28.2909	28.4797	21.6254
Brunello-25522	0.787957	3.15835	8.98028	0.00272909	0.160104	PDE4DIP	AGAGTATGGAGAGTCTCCTG	92	128	156	60	94	60	9.2386	12.7826	12.0392	5.8132	7.96752	5.89783
Brunello-71044	2.5797	-1.01262	8.96874	0.00274638	0.160838	ZNF728	TCTCTTATAAGTAAGGGCTG	16	0	10	2	2	0	1.60671	0	0.771744	0.193773	0.169522	0
Brunello-23016	-4.54962	-0.574753	8.95609	0.00276546	0.160919	PEX11B	TCTCCACAAGTTCTACGCCT	0	0	0	2	2	4	0	0	0	0.193773	0.169522	0.393188
Brunello-11040	-2.20248	0.177457	8.96439	0.00275293	0.160919	MAGEA12	TCTCTGGAGTCAATCCGATG	8	2	0	18	30	2	0.803356	0.199728	0	1.74396	2.54283	0.196594
Brunello-55559	-0.965145	2.69052	8.96133	0.00275754	0.160919	STARD13	AAACGCATGGAAACACTCCG	34	52	36	62	106	72	3.41426	5.19293	2.77828	6.00697	8.98465	7.07739
Brunello-28858	-0.893508	2.93991	8.95484	0.00276735	0.160919	CD226	TTCCAGGTTCCGAAACAATG	52	44	70	90	118	94	5.22182	4.39402	5.40221	8.7198	10.0018	9.23993
Brunello-168	-0.842597	3.09776	8.95405	0.00276856	0.160919	ACP5	GTACCAGGGCACTTTGCGAA	36	64	78	100	108	102	3.6151	6.3913	6.0196	9.68866	9.15418	10.0263
Brunello-36238	-0.700131	3.44082	8.9585	0.00276182	0.160919	SLC27A6	TAGATGATGAAAGGTTTCCG	68	74	98	116	144	122	6.82853	7.38994	7.56309	11.2388	12.2056	11.9922
Brunello-76544	-0.452381	4.99297	8.95413	0.00276842	0.160919	Non-Targeting Control	ACTGAGTGGGTAACACGCAT	222	274	360	348	468	332	22.2931	27.3627	27.7828	33.7165	39.6681	32.6346
Brunello-28508	0.619039	4.0124	8.95575	0.00276597	0.160919	ARFGEF2	TGAATCGGATCCGACTACAG	178	242	272	164	144	132	17.8747	24.1671	20.9914	15.8894	12.2056	12.9752
Brunello-16599	0.751613	3.71719	8.95949	0.00276032	0.160919	RPS23	GTCGTGGACTTCGTACTGCT	160	212	214	124	148	74	16.0671	21.1712	16.5153	12.0139	12.5446	7.27398
Brunello-5427	1.09679	2.21843	8.95726	0.00276369	0.160919	EIF2S3	TATCACTTACCAATAAGCCG	78	84	82	36	50	28	7.83272	8.38858	6.3283	3.48792	4.23804	2.75232
Brunello-72686	1.03217	2.88482	8.95004	0.00277464	0.161152	GTF2H5	AGCAGAAACTGCTTCATGGC	102	98	124	38	62	56	10.2428	9.78667	9.56963	3.68169	5.25517	5.50464
Brunello-68087	-1.39208	1.23638	8.93837	0.00279242	0.161578	ZNF619	GATATAACTCAAAACTGTCA	14	14	14	42	42	26	1.40587	1.3981	1.08044	4.06924	3.55996	2.55572
Brunello-35421	-0.773461	3.62162	8.93998	0.00278995	0.161578	FOXD3	GAACTCGCAGATGCCGCTCA	110	70	124	168	214	130	11.0461	6.99048	9.56963	16.277	18.1388	12.7786
Brunello-151	-0.513927	4.42888	8.94278	0.00278568	0.161578	ACO2	GTGCAGCTACCAATTAGACC	138	172	234	222	292	244	13.8579	17.1766	18.0588	21.5088	24.7502	23.9845
Brunello-49957	0.530594	4.69086	8.94041	0.00278931	0.161578	GSDMD	CCACGTACACGTTGTCCCCG	312	342	388	236	254	220	31.3309	34.1535	29.9437	22.8652	21.5293	21.6254
Brunello-43136	0.543715	4.48149	8.93848	0.00279225	0.161578	POLR3E	GACTCGTCCAGCCCTCACAG	276	268	404	222	202	206	27.7158	26.7636	31.1785	21.5088	17.1217	20.2492
Brunello-55194	0.694742	3.73691	8.93635	0.00279551	0.161636	AQP10	ATTGTTCAGGGACAGATAGG	158	160	268	116	128	106	15.8663	15.9782	20.6827	11.2388	10.8494	10.4195
Brunello-4164	-0.658947	4.02942	8.92812	0.00280813	0.162124	CSTF3	TTGGAGCATTCTCATTCGAG	158	78	146	186	206	200	15.8663	7.78939	11.2675	18.0209	17.4607	19.6594
Brunello-61504	0.561731	4.49822	8.92864	0.00280734	0.162124	TMCO5A	GGAAAGGAAGAATAAGACGT	266	322	348	186	224	214	26.7116	32.1562	26.8567	18.0209	18.9864	21.0356
Brunello-42424	-1.44384	1.91558	8.92232	0.00281707	0.162156	STK32B	GTACCTCTGAAGATACTCCA	36	8	10	46	36	66	3.6151	0.798912	0.771744	4.45678	3.05139	6.48761
Brunello-17338	-1.18021	2.31037	8.92398	0.0028145	0.162156	SIAH1	AAGTTGCGAATGGATCCCAA	36	22	26	70	68	52	3.6151	2.19701	2.00653	6.78206	5.76374	5.11145
Brunello-3795	-0.723785	3.40274	8.9236	0.0028151	0.162156	CLDN3	GGCCCGCGCCCTCATCGTGG	92	60	112	122	162	142	9.2386	5.99184	8.64354	11.8202	13.7313	13.9582
Brunello-56170	0.541235	4.38	8.92369	0.00281495	0.162156	ATP6AP1L	CAGAAAAGCTGGCGAGAAGG	228	292	338	184	230	166	22.8957	29.1603	26.085	17.8271	19.495	16.3173
Brunello-43562	-1.16779	2.38931	8.91902	0.00282216	0.1622	ITFG2	GTCATGCTGATCAGCGACAT	36	12	42	54	88	56	3.6151	1.19837	3.24133	5.23188	7.45896	5.50464
Brunello-5840	-1.00007	2.48296	8.91836	0.00282317	0.1622	ETS1	TGCATGGGGAGGACCAGTCG	24	32	40	56	70	62	2.41007	3.19565	3.08698	5.42565	5.93326	6.09442
Brunello-56453	0.841352	2.98735	8.91776	0.00282411	0.1622	ZNF561	AAAGTCTTTACTCTAACTCC	90	104	132	64	66	48	9.03776	10.3859	10.187	6.20074	5.59422	4.71826
Brunello-19877	-1.10741	2.3786	8.90963	0.0028367	0.162258	UBE2N	CCTCAAAGGGGGAATCCTGA	28	30	40	54	52	98	2.81175	2.99592	3.08698	5.23188	4.40757	9.63311
Brunello-61676	-1.09799	2.38881	8.91155	0.00283372	0.162258	CCDC42	GGAAACCCTGAACCTGCGCT	50	26	34	86	92	58	5.02098	2.59646	2.62393	8.33225	7.798	5.70123
Brunello-33782	-0.654094	3.72279	8.9063	0.00284189	0.162258	SAMM50	CAAGGCCAAAAACCTAATTG	102	86	108	174	152	132	10.2428	8.58831	8.33484	16.8583	12.8837	12.9752
Brunello-65928	-0.51285	4.36715	8.90661	0.0028414	0.162258	MMD2	TCCAGAAGACGAAATACGCG	192	150	218	256	264	262	19.2806	14.9796	16.824	24.803	22.3769	25.7538
Brunello-7926	0.449847	4.77239	8.91263	0.00283205	0.162258	GTF2A2	ACAGATTCTGCGATAATGTG	326	312	416	236	254	264	32.7368	31.1576	32.1046	22.8652	21.5293	25.9504
Brunello-71875	0.716528	3.41395	8.91533	0.00282787	0.162258	NUDT19	GCAGCGACGGGAAAGCGGTG	156	158	154	98	112	74	15.6654	15.7785	11.8849	9.49489	9.49322	7.27398
Brunello-48065	0.875777	2.871	8.91136	0.00283403	0.162258	EPS8L2	CGAGGACATCGAGAGCGCGT	116	98	128	66	72	46	11.6487	9.78667	9.87833	6.39452	6.10278	4.52167
Brunello-74687	1.41269	1.43171	8.90797	0.00283928	0.162258	USP17L28	GCATAGAGGACATAGACGAG	48	38	52	18	10	22	4.82014	3.79483	4.01307	1.74396	0.847609	2.16254
Brunello-68931	-0.678873	3.87294	8.90267	0.00284754	0.162405	CLEC4G	TCGAAGGACAGCCACGACGT	92	106	140	186	186	156	9.2386	10.5856	10.8044	18.0209	15.7655	15.3343
Brunello-15628	0.843387	2.9999	8.90085	0.00285037	0.162405	QARS	TGGAGTGACCACATAGCCTG	144	88	134	60	82	60	14.4604	8.78803	10.3414	5.8132	6.95039	5.89783
Brunello-29122	2.58035	-0.908322	8.90061	0.00285076	0.162405	ZMYND11	TCTCTTTAGGGTGCATACCG	0	14	12	0	4	0	0	1.3981	0.926093	0	0.339044	0
Brunello-6791	-1.85967	0.703068	8.89721	0.00285606	0.162471	GABRG3	CCGCAATTCTAAAACCGCAG	10	0	6	24	20	14	1.0042	0	0.463047	2.32528	1.69522	1.37616
Brunello-63868	-0.961612	2.59705	8.89584	0.00285821	0.162471	RNF168	TGGGTGCGCCCCCACATCAG	44	32	58	100	70	82	4.41846	3.19565	4.47612	9.68866	5.93326	8.06036
Brunello-66086	-0.564358	4.14204	8.89639	0.00285735	0.162471	CCDC129	CTTCTCTTGTCTTACCAGTG	162	128	174	222	250	204	16.268	12.7826	13.4283	21.5088	21.1902	20.0526
Brunello-30630	-0.677843	3.56723	8.89418	0.0028608	0.162499	XPOT	TTATTCTTAGGCAATCATGT	80	112	112	150	164	164	8.03356	11.1848	8.64354	14.533	13.9008	16.1207
Brunello-75730	-0.771483	3.14077	8.89127	0.00286538	0.162581	ZNF783	GAACTCGTACCTCTACTCCA	56	60	74	98	130	92	5.62349	5.99184	5.71091	9.49489	11.0189	9.04333
Brunello-69237	0.505895	4.49049	8.89059	0.00286644	0.162581	LIPM	ACATATGCCAACTAAAGCTG	258	262	350	214	202	182	25.9082	26.1644	27.011	20.7337	17.1217	17.8901
Brunello-41159	-0.945681	2.87203	8.88789	0.00287068	0.162583	PIGX	CAAAATAATTTCAGAACACA	38	42	64	76	102	92	3.81594	4.19429	4.93916	7.36338	8.64561	9.04333
Brunello-72774	-0.612151	3.95384	8.88836	0.00286994	0.162583	DEFB103A	CTGGAACAGGCACCAAAAAC	110	114	132	178	212	148	11.0461	11.3845	10.187	17.2458	17.9693	14.548
Brunello-62147	-0.558468	4.2509	8.88433	0.00287629	0.162663	FAM78B	GAGACCAAAGTTTCACGACC	112	136	194	192	224	216	11.247	13.5815	14.9718	18.6022	18.9864	21.2322
Brunello-59349	-0.552554	4.14995	8.88445	0.0028761	0.162663	ZNF684	ACCCACTTGTTGATGAACCA	130	126	158	186	210	200	13.0545	12.5829	12.1936	18.0209	17.7998	19.6594
Brunello-51978	-1.28252	1.97533	8.8791	0.00288454	0.16301	SFXN3	GGTGACCCCAGGGATCACCG	18	14	30	42	70	36	1.80755	1.3981	2.31523	4.06924	5.93326	3.5387
Brunello-60424	-0.553748	4.30478	8.87579	0.00288977	0.163187	SSMEM1	TGCTGGAAGGATGACTCTTG	152	126	218	222	278	210	15.2638	12.5829	16.824	21.5088	23.5635	20.6424
Brunello-31457	0.451951	5.13963	8.87226	0.00289536	0.163383	SPEN	GATATTACCCGGGAGGTACG	526	402	526	342	384	324	52.8207	40.1453	40.5937	33.1352	32.5482	31.8483
Brunello-44813	-0.701195	3.51503	8.86942	0.00289987	0.163399	ADCK3	CCTGGGTCATGCCCACAGCG	78	84	96	152	156	106	7.83272	8.38858	7.40874	14.7268	13.2227	10.4195
Brunello-16001	0.682095	3.82687	8.86998	0.00289898	0.163399	REN	AATTCCCTTCGTAATGCTGG	186	154	282	114	128	132	18.678	15.3791	21.7632	11.0451	10.8494	12.9752
Brunello-74140	0.827398	3.0298	8.86544	0.00290621	0.163519	FAM227A	GTACAGAAGAAGACTGACAA	90	112	140	50	68	70	9.03776	11.1848	10.8044	4.84433	5.76374	6.8808
Brunello-16486	1.18661	2.18486	8.86659	0.00290437	0.163519	RPS2	ACAGCCGGGTACCTTGAACC	52	74	80	26	46	18	5.22182	7.38994	6.17395	2.51905	3.899	1.76935
Brunello-67501	1.36538	1.9358	8.86336	0.00290951	0.163586	NOMO2	AGAACGCTTGCTCAAACCGG	24	76	88	10	26	34	2.41007	7.58967	6.79135	0.968866	2.20378	3.3421
Brunello-4097	0.950458	2.54114	8.85899	0.00291649	0.163859	VCAN	AGACAGAGGCAGGACTACGT	96	72	108	38	52	50	9.64028	7.19021	8.33484	3.68169	4.40757	4.91485
Brunello-61501	0.49046	4.76092	8.85328	0.00292563	0.164239	TMCO5A	AAAGTGAGATCATTCAGACG	312	370	402	268	238	250	31.3309	36.9497	31.0241	25.9656	20.1731	24.5743
Brunello-9939	0.623704	3.79311	8.85211	0.00292751	0.164239	KARS	GGCCATGTAGAACTCACAGG	164	224	262	126	164	124	16.4688	22.3695	20.2197	12.2077	13.9008	12.1888
Brunello-32089	0.927569	2.72347	8.85024	0.00293051	0.164289	JMJD6	TTAATTCCCTCAGGATAACG	86	76	138	56	52	44	8.63608	7.58967	10.6501	5.42565	4.40757	4.32507
Brunello-45469	-1.50155	1.30116	8.84484	0.00293918	0.164325	NDRG2	CTGGAACAGCTACAACAAGT	16	2	20	34	38	32	1.60671	0.199728	1.54349	3.29414	3.22091	3.14551
Brunello-69140	-1.22867	1.76724	8.8419	0.00294392	0.164325	FAM221A	TAAACAACATAAAACTGACT	14	22	26	34	68	42	1.40587	2.19701	2.00653	3.29414	5.76374	4.12848
Brunello-51335	-0.530172	4.32337	8.83945	0.00294787	0.164325	STARD5	GACATAACGGATGCTCCACA	154	152	234	248	286	226	15.4646	15.1793	18.0588	24.0279	24.2416	22.2151
Brunello-13259	-0.456222	4.84037	8.84201	0.00294374	0.164325	PAFAH2	GATCCCTTTCCGTCGAGTTG	220	236	306	318	378	328	22.0923	23.5679	23.6154	30.8099	32.0396	32.2414
Brunello-32418	0.688212	3.58312	8.84118	0.00294508	0.164325	NCAPD3	GTTGACTGTTACCAGTGCGT	150	178	190	110	88	116	15.0629	17.7758	14.6631	10.6575	7.45896	11.4025
Brunello-32667	0.741566	3.28794	8.84113	0.00294517	0.164325	ZDHHC17	GTTGCCAAATATATCCCAAG	146	118	138	70	86	82	14.6613	11.784	10.6501	6.78206	7.28944	8.06036
Brunello-45523	0.773727	3.36745	8.8393	0.00294812	0.164325	STRIP2	AGGTCAAGAGTGTAAGAGGG	110	138	212	88	78	92	11.0461	13.7812	16.361	8.52602	6.61135	9.04333
Brunello-10844	0.822368	3.30259	8.84174	0.00294419	0.164325	LTBP1	TAACCCGCTTATAACCCGGT	130	120	208	76	88	86	13.0545	11.9837	16.0523	7.36338	7.45896	8.45355
Brunello-11299	0.770876	3.62602	8.83221	0.00295959	0.164845	ME1	TGCCGTAGTCCAATGTAGAG	130	194	234	94	112	112	13.0545	19.3736	18.0588	9.10734	9.49322	11.0093
Brunello-46493	0.482489	4.51517	8.82567	0.00297022	0.165081	NGB	GTGGTCCAGGAACTCAGGCG	286	296	370	206	238	224	28.72	29.5598	28.5545	19.9586	20.1731	22.0185
Brunello-23585	0.768566	3.71864	8.82747	0.00296729	0.165081	TAF1B	AAATAAAAGCCCTCAACCGG	198	168	206	98	160	78	19.8831	16.7772	15.8979	9.49489	13.5617	7.66717
Brunello-64487	0.796951	3.04065	8.82697	0.00296811	0.165081	LCTL	CTACTCGGTACATCACGGAA	120	96	158	64	80	66	12.0503	9.58695	12.1936	6.20074	6.78087	6.48761
Brunello-58396	-0.91012	2.96615	8.82251	0.00297538	0.165249	ERP27	GGTGACAGAGTACAACCCTG	40	60	54	90	102	94	4.01678	5.99184	4.16742	8.7198	8.64561	9.23993
Brunello-64855	-0.681848	3.57894	8.81956	0.00298018	0.165397	SLC16A13	GCTCTCAGCGTTCTTCCAGT	100	96	94	130	184	150	10.042	9.58695	7.2544	12.5953	15.596	14.7446
Brunello-54276	0.48379	4.64078	8.81684	0.00298462	0.165525	PHF5A	CACCAACACCAGCCTGCTTG	310	304	382	214	258	228	31.1301	30.3587	29.4806	20.7337	21.8683	22.4117
Brunello-15980	-0.99914	2.35904	8.80974	0.00299626	0.165577	RECQL	TGAAACTATTAACGTAACAA	30	36	40	64	88	58	3.01259	3.5951	3.08698	6.20074	7.45896	5.70123
Brunello-58979	-0.681464	3.50513	8.81308	0.00299078	0.165577	OR1M1	TGTACCTGGTCATGGTCGTG	90	80	128	162	154	148	9.03776	7.98912	9.87833	15.6956	13.0532	14.548
Brunello-65154	-0.664217	3.75025	8.81002	0.00299581	0.165577	SLC44A5	AGATAGTTAATACAGAACTT	90	98	142	186	172	150	9.03776	9.78667	10.9588	18.0209	14.5789	14.7446
Brunello-39008	0.523036	4.31935	8.81077	0.00299457	0.165577	CINP	AGAAAACTACCATTATGGGG	290	226	300	172	206	182	29.1217	22.5693	23.1523	16.6645	17.4607	17.8901
Brunello-58109	0.99938	2.36374	8.81055	0.00299494	0.165577	AGAP4	GATGGGTGTGCAGGCCGATG	78	70	82	38	46	30	7.83272	6.99048	6.3283	3.68169	3.899	2.94891
Brunello-38334	-0.858537	3.06072	8.80653	0.00300155	0.165751	IER5	TACAACTCGCGGGTCCAGCG	72	40	48	90	108	92	7.23021	3.99456	3.70437	8.7198	9.15418	9.04333
Brunello-47228	0.835031	3.64234	8.79657	0.00301797	0.166539	TP53AIP1	CATTCGGAGGCATCACCGAG	298	94	212	100	128	108	29.925	9.38722	16.361	9.68866	10.8494	10.6161
Brunello-815	0.933778	2.59364	8.7948	0.0030209	0.166582	SLC25A5	AGATACCGAAGTAGGCGGCT	100	66	116	44	52	48	10.042	6.59103	8.95223	4.26301	4.40757	4.71826
Brunello-13106	-0.914846	2.94787	8.7895	0.00302969	0.166712	ORC5	GTTTACCTATGCTGTAATCA	74	44	50	108	108	100	7.43105	4.39402	3.85872	10.4638	9.15418	9.82971
Brunello-33194	-0.561654	4.2871	8.78949	0.00302971	0.166712	LPAR3	TTCTAATTCTCTGGTCATCG	170	124	152	224	198	226	17.0713	12.3831	11.7305	21.7026	16.7827	22.2151
Brunello-23167	0.946661	2.67266	8.79044	0.00302813	0.166712	HDAC3	TCATCAATGCCATCCCGCAG	124	80	126	48	60	60	12.452	7.98912	9.72398	4.65056	5.08565	5.89783
Brunello-6587	0.978145	2.50666	8.78809	0.00303204	0.166721	FRG1	TATTAGATGCAATGAAGCAG	68	116	130	56	62	38	6.82853	11.5842	10.0327	5.42565	5.25517	3.73529
Brunello-6073	-1.06105	2.32218	8.78359	0.00303952	0.166895	FANCG	ACGGTCAGCACTCAACCAGA	26	36	34	60	54	82	2.61091	3.5951	2.62393	5.8132	4.57709	8.06036
Brunello-42734	0.825771	3.00022	8.78439	0.00303819	0.166895	VEZT	TGTAACCAACTACATCTGTG	126	88	142	52	86	60	12.6529	8.78803	10.9588	5.0381	7.28944	5.89783
Brunello-549	-0.797199	3.15453	8.77729	0.00305004	0.167355	AIF1	AAAAGCTTTCGGACTGCTGA	52	72	84	130	128	96	5.22182	7.19021	6.48265	12.5953	10.8494	9.43652
Brunello-25628	0.479946	4.48488	8.77413	0.00305533	0.167408	UBE3C	TGTTGAAGTCCAGAGACACG	366	300	396	254	272	224	36.7535	29.9592	30.5611	24.6092	23.055	22.0185
Brunello-29133	0.7568	3.35398	8.77419	0.00305523	0.167408	POP4	CTTCACCCGCCACAAGCGCA	136	136	170	80	86	90	13.6571	13.5815	13.1197	7.75093	7.28944	8.84674
Brunello-52095	1.28966	1.93692	8.77279	0.00305758	0.167412	SF3B5	CAATGGCGAAGTAGTTGAGA	58	68	78	12	52	20	5.82433	6.79075	6.0196	1.16264	4.40757	1.96594
Brunello-49895	1.13624	2.35309	8.76085	0.00307765	0.168392	MCTP1	CCCAAGCCGGAACTTCACGT	78	86	82	26	32	52	7.83272	8.58831	6.3283	2.51905	2.71235	5.11145
Brunello-60321	-1.13179	2.19217	8.75479	0.0030879	0.168715	NCOA7	AATTGTCGATACTTCACCGA	20	34	32	76	50	58	2.00839	3.39538	2.46958	7.36338	4.23804	5.70123
Brunello-54195	-0.743308	3.69286	8.75573	0.00308631	0.168715	C19orf48	CAGGCCACCAGGCTCATGCT	136	70	90	168	170	156	13.6571	6.99048	6.9457	16.277	14.4094	15.3343
Brunello-17940	0.581973	4.11215	8.75049	0.00309518	0.168755	SOD2	GACGTTCAGGTTGTTCACGT	240	180	252	126	182	136	24.1007	17.9755	19.448	12.2077	15.4265	13.3684
Brunello-12288	0.610361	4.20818	8.74844	0.00309867	0.168755	NDUFA6	TGGCGGTAGAAGTAGCTTGG	218	262	290	168	178	150	21.8915	26.1644	22.3806	16.277	15.0874	14.7446
Brunello-20374	0.630338	4.03802	8.74792	0.00309955	0.168755	XRCC4	ATTGGAATGATGTTCAAGGA	170	184	306	132	172	110	17.0713	18.375	23.6154	12.789	14.5789	10.8127
Brunello-18566	0.885042	3.17655	8.75194	0.00309273	0.168755	SYN1	CAGCAGTACAACGTACCCCG	100	134	122	92	58	40	10.042	13.3818	9.41528	8.91357	4.91613	3.93188
Brunello-31139	1.28345	1.58181	8.74793	0.00309953	0.168755	BAHD1	ACAGGCCATTGTAGTCGGCG	42	44	46	12	26	16	4.21762	4.39402	3.55002	1.16264	2.20378	1.57275
Brunello-42518	-0.626729	3.81736	8.74371	0.00310671	0.168908	STRADB	GTGTCCTACAGGATTTACAT	104	90	138	154	176	170	10.4436	8.98776	10.6501	14.9205	14.9179	16.7105
Brunello-38939	1.2771	1.82589	8.74474	0.00310496	0.168908	TMEM138	ATCTCCTTCAGAACTTACGC	34	72	52	18	18	28	3.41426	7.19021	4.01307	1.74396	1.5257	2.75232
Brunello-23259	-0.871567	3.08195	8.73778	0.00311683	0.1693	ARHGEF7	TATTTATCCAGGCGCATGAA	80	40	76	116	124	112	8.03356	3.99456	5.86526	11.2388	10.5103	11.0093
Brunello-30994	-0.60281	4.11044	8.73622	0.0031195	0.1693	CPEB3	GCCGCCCAAGTTCCCTCGCG	142	128	148	168	236	224	14.2596	12.7826	11.4218	16.277	20.0036	22.0185
Brunello-40178	0.493213	4.56273	8.73083	0.00312875	0.1693	FAM35A	TGAACCAAAGGCAAGTTACG	302	274	388	220	260	192	30.3267	27.3627	29.9437	21.3151	22.0378	18.873
Brunello-58028	0.513196	4.32768	8.73088	0.00312866	0.1693	EXOSC6	TCGTCGGCCGCGTACAGCTG	220	276	330	178	220	170	22.0923	27.5625	25.4676	17.2458	18.6474	16.7105
Brunello-40245	0.551598	4.16851	8.73244	0.00312598	0.1693	SGTB	TCAGATGGACACTTACACCT	218	256	288	152	194	166	21.8915	25.5652	22.2262	14.7268	16.4436	16.3173
Brunello-18095	0.568348	4.32475	8.7351	0.00312142	0.1693	SPR	GAGGGACGAGATGTTAACCA	236	242	334	192	204	140	23.699	24.1671	25.7763	18.6022	17.2912	13.7616
Brunello-67420	0.586261	4.04723	8.72982	0.00313048	0.1693	ZDHHC22	GGCCTGCCTCTACTCCATGG	172	244	298	166	170	128	17.2722	24.3668	22.998	16.0832	14.4094	12.582
Brunello-16544	1.3604	1.04371	8.72926	0.00313143	0.1693	RPS9	TGGGCTCCGGAACAAACGTG	36	30	56	10	20	16	3.6151	2.99592	4.32177	0.968866	1.69522	1.57275
Brunello-39381	0.993465	2.6794	8.71926	0.00314866	0.170113	CMPK1	CCGAGGACGAACACGACCAG	52	118	134	42	74	34	5.22182	11.784	10.3414	4.06924	6.27231	3.3421
Brunello-66302	-0.66267	3.64147	8.71463	0.00315666	0.170375	ZBTB38	ACAGAATACATAGGGACCCG	100	80	102	152	172	118	10.042	7.98912	7.87179	14.7268	14.5789	11.5991
Brunello-76663	-0.477436	4.90716	8.71265	0.0031601	0.170375	Non-Targeting Control	ATGATATCTGACATGCAGCG	182	278	314	350	350	350	18.2764	27.7622	24.2328	33.9103	29.6663	34.404
Brunello-27909	0.493221	4.665	8.71352	0.00315858	0.170375	BTN2A2	CGGGCACAACCTCACCGTAG	292	320	398	186	302	220	29.3225	31.9565	30.7154	18.0209	25.5978	21.6254
Brunello-20551	-0.73952	3.28721	8.7112	0.00316262	0.170392	ZNF35	TCCAAAAACTGAGATATGTG	72	60	78	118	130	98	7.23021	5.99184	6.0196	11.4326	11.0189	9.63311
Brunello-27365	0.579553	4.11462	8.70978	0.00316508	0.170406	TOPORS	AACAGTACTCCACTATCCGG	186	218	344	132	164	186	18.678	21.7704	26.548	12.789	13.9008	18.2833
Brunello-8509	-1.20189	2.18819	8.70377	0.00317552	0.170438	HMGCS2	ATCCACTATTGGGTACTCCG	34	22	28	44	54	92	3.41426	2.19701	2.16088	4.26301	4.57709	9.04333
Brunello-6301	0.530415	4.18848	8.70567	0.00317222	0.170438	FGFR2	CTTAGTCCAACTGATCACGG	208	264	302	178	194	154	20.8873	26.3641	23.3067	17.2458	16.4436	15.1378
Brunello-44543	0.574753	4.02413	8.70381	0.00317546	0.170438	STARD7	ATAAGAAACACTTTAAGCTG	206	192	290	150	162	138	20.6864	19.1739	22.3806	14.533	13.7313	13.565
Brunello-16609	1.05645	2.16267	8.70311	0.00317668	0.170438	RPS26	CGTCATTCGAAACATAGTGG	76	62	120	36	48	36	7.63188	6.19157	9.26093	3.48792	4.06852	3.5387
Brunello-10374	1.11875	2.36871	8.70323	0.00317646	0.170438	KRT18	CAGCTCTGGGTTGACCGTGG	58	86	122	56	40	22	5.82433	8.58831	9.41528	5.42565	3.39044	2.16254
Brunello-17741	-0.523647	4.41501	8.69773	0.00318606	0.170823	SMARCA2	ACACCTAGGCTATTCAAATG	176	138	252	274	286	230	17.6738	13.7812	19.448	26.5469	24.2416	22.6083
Brunello-65303	-0.76362	3.42825	8.69541	0.00319013	0.170922	LRRC55	GGACACCCGAAACCTCAGCC	96	66	80	116	166	128	9.64028	6.59103	6.17395	11.2388	14.0703	12.582
Brunello-48614	0.476046	4.76465	8.69012	0.0031994	0.171301	SLC2A11	GTGTCTCTGTATCCCCTGGG	342	330	428	226	284	266	34.3435	32.9551	33.0307	21.8964	24.0721	26.147
Brunello-7770	1.30293	1.53476	8.68589	0.00320684	0.17158	GRIN2D	CACCGAATTATTGAACACCA	24	44	54	16	20	12	2.41007	4.39402	4.16742	1.55019	1.69522	1.17957
Brunello-70716	-1.19203	1.83725	8.68298	0.00321196	0.171736	ZKSCAN4	TGAAATACAGACTAAGAGCA	16	16	30	46	56	36	1.60671	1.59782	2.31523	4.45678	4.74661	3.5387
Brunello-59666	-1.08233	2.34505	8.67749	0.00322165	0.172135	EMID1	ATTCTGCACATGGCATGAGA	30	30	26	58	68	56	3.01259	2.99592	2.00653	5.61942	5.76374	5.50464
Brunello-52973	1.38764	1.29994	8.67473	0.00322653	0.172276	UTP15	GTGACAGCATAATTATATGG	46	50	48	30	14	10	4.6193	4.9932	3.70437	2.9066	1.18665	0.982971
Brunello-49946	-0.666441	3.72157	8.67186	0.00323161	0.172429	ZNF665	GAGAAGTCTCCTAATAATCG	106	86	136	142	182	184	10.6445	8.58831	10.4957	13.7579	15.4265	18.0867
Brunello-76225	-0.868325	2.90479	8.66365	0.00324621	0.172767	MYZAP	TTCCAAAGTCACATCCACGA	42	46	64	78	126	70	4.21762	4.59375	4.93916	7.55716	10.6799	6.8808
Brunello-16621	0.530904	4.61323	8.66328	0.00324687	0.172767	RPS28	CCTGAGAACCGGTCCTGCCC	298	330	418	238	268	204	29.925	32.9551	32.2589	23.059	22.7159	20.0526
Brunello-55683	0.680775	3.62987	8.66356	0.00324636	0.172767	ADCK2	CCTCCGAAAACAGATCGCGC	188	122	190	98	124	86	18.8789	12.1834	14.6631	9.49489	10.5103	8.45355
Brunello-63618	0.739068	3.35046	8.66467	0.00324439	0.172767	ZNF709	TATAGAGGCCAAGTTAACAA	120	126	164	68	104	70	12.0503	12.5829	12.6566	6.58829	8.81513	6.8808
Brunello-39822	-1.42591	1.6965	8.6604	0.003252	0.172873	KCNK10	TCACACAGACATGATCCCGC	6	14	18	44	22	32	0.602517	1.3981	1.38914	4.26301	1.86474	3.14551
Brunello-27108	-0.643995	3.87746	8.65965	0.00325333	0.172873	TRAP1	GCTGCTGATAATCGAGTGCA	120	90	136	184	222	128	12.0503	8.98776	10.4957	17.8271	18.8169	12.582
Brunello-20838	-0.715536	3.63026	8.65778	0.00325668	0.172932	ZFAND5	AGAAATGAGCATTTCAAGAG	98	58	100	102	164	148	9.84111	5.79211	7.71744	9.88243	13.9008	14.548
Brunello-55989	-0.752261	3.34614	8.65579	0.00326023	0.173002	ZNF804A	AAGCAGGAAGACATTTGCAT	58	76	88	116	128	122	5.82433	7.58967	6.79135	11.2388	10.8494	11.9922
Brunello-61095	-4.56904	-1.48289	8.65198	0.00326705	0.173127	DUSP19	TCTCAGGAAGCAATGCACCA	0	0	0	8	0	0	0	0	0	0.775093	0	0
Brunello-31565	-0.675657	3.61685	8.65273	0.00326572	0.173127	TNIK	GTTGGTCATCCATGCCTGGT	86	98	112	126	162	176	8.63608	9.78667	8.64354	12.2077	13.7313	17.3003
Brunello-65366	0.599885	3.8199	8.65051	0.0032697	0.173149	ZNF25	AGTATGCTGATGTACTATGA	204	168	230	114	140	136	20.4856	16.7772	17.7501	11.0451	11.8665	13.3684
Brunello-26787	0.905269	2.91938	8.6453	0.00327906	0.173526	CHAF1A	CCAAAGAGGCCTCTAAATCG	134	94	122	50	78	58	13.4562	9.38722	9.41528	4.84433	6.61135	5.70123
Brunello-59206	0.592385	4.11145	8.64293	0.00328333	0.173633	SHE	GAGAGAGTCGGAGAGAACGA	282	212	230	122	190	168	28.3183	21.1712	17.7501	11.8202	16.1046	16.5139
Brunello-59138	-1.13126	2.28703	8.63964	0.00328927	0.173759	WTIP	GCGGCCCAAGCGCGGCCGAG	26	22	40	48	92	50	2.61091	2.19701	3.08698	4.65056	7.798	4.91485
Brunello-58462	0.576422	4.02607	8.63788	0.00329244	0.173759	TDRD9	CTATCCACTCCATTCAAGTG	184	252	256	154	174	130	18.4772	25.1657	19.7567	14.9205	14.7484	12.7786
Brunello-29171	0.687459	3.5944	8.63808	0.00329209	0.173759	IQGAP2	ACATCACTAATATTCGCAGT	168	118	210	88	110	102	16.8705	11.784	16.2066	8.52602	9.3237	10.0263
Brunello-28140	-0.65715	3.67426	8.6357	0.00329638	0.173848	HAX1	GCCGAAGCCAAATTCCTCAG	82	94	140	120	196	170	8.2344	9.38722	10.8044	11.6264	16.6131	16.7105
Brunello-4106	-0.677194	3.54072	8.63316	0.00330098	0.173972	CSPG4	CCGCTGGTGGAACGCCTGTG	92	88	98	148	164	128	9.2386	8.78803	7.56309	14.3392	13.9008	12.582
Brunello-51469	-0.838571	3.14391	8.62794	0.00331046	0.174212	TMPRSS5	TGCTGGCGTTCCATGCGACG	66	50	88	118	134	104	6.62769	4.9932	6.79135	11.4326	11.358	10.2229
Brunello-45458	-0.492323	4.46155	8.62446	0.00331679	0.174212	WDR18	TGAGCACCATATGTTCTGCG	162	184	240	266	294	246	16.268	18.375	18.5219	25.7718	24.9197	24.1811
Brunello-1008	-0.479479	4.67585	8.62688	0.00331239	0.174212	FAS	TAGGGACTGCACAGTCAATG	184	200	254	300	302	268	18.4772	19.9728	19.6023	29.066	25.5978	26.3436
Brunello-34834	-0.473124	4.73885	8.62647	0.00331312	0.174212	OR2K2	TGAACAGGTGCGTCTGTGCA	236	166	260	318	312	270	23.699	16.5774	20.0653	30.8099	26.4454	26.5402
Brunello-34074	0.485931	4.47419	8.62533	0.0033152	0.174212	RTTN	GTTGTCAGAACATTTCCGGT	270	290	402	238	206	222	27.1133	28.9606	31.0241	23.059	17.4607	21.822
Brunello-67650	-0.809473	3.2716	8.62158	0.00332204	0.174237	SLC13A5	GACCGGGACGGGACCCAACG	46	78	64	116	114	96	4.6193	7.78939	4.93916	11.2388	9.66274	9.43652
Brunello-2772	0.542199	4.5765	8.62135	0.00332246	0.174237	CD151	TTGATGCAGTTCCACTGCTG	272	276	374	232	248	142	27.3141	27.5625	28.8632	22.4777	21.0207	13.9582
Brunello-16560	1.37601	1.00542	8.6205	0.003324	0.174237	RPS13	GTTGACATCTGACGACGTGA	28	38	34	16	14	8	2.81175	3.79483	2.62393	1.55019	1.18665	0.786377
Brunello-3775	-0.735514	3.32255	8.61647	0.00333138	0.174387	CPB1	GCAGCTAGATCCAGTATGGG	62	62	102	136	120	108	6.22601	6.19157	7.87179	13.1766	10.1713	10.6161
Brunello-37221	-0.581048	4.12411	8.61654	0.00333125	0.174387	NOX4	TAATTCTGTAGGCGTGCATG	134	134	172	220	252	176	13.4562	13.3818	13.274	21.3151	21.3597	17.3003
Brunello-21941	0.843164	3.02438	8.61378	0.00333629	0.174526	GNPAT	ATGGCTAAAAGGCTTAACCC	108	110	154	44	92	68	10.8453	10.985	11.8849	4.26301	7.798	6.6842
Brunello-77274	-0.452189	5.02042	8.61028	0.00334272	0.174744	Non-Targeting Control	TATCGCTTCCGATTAGTCCG	252	258	350	388	344	410	25.3057	25.7649	27.011	37.592	29.1577	40.3018
Brunello-48382	-0.594091	3.94556	8.60738	0.00334804	0.174787	CDK15	TGGATGCTGAGACATATACT	148	104	158	184	204	218	14.8621	10.3859	12.1936	17.8271	17.2912	21.4288
Brunello-8042	-0.438577	5.2383	8.60851	0.00334595	0.174787	GYPC	ACGACAATGTCCATTATGGT	326	286	368	448	478	382	32.7368	28.5611	28.4002	43.4052	40.5157	37.5495
Brunello-68810	-0.478306	4.59191	8.60556	0.00335139	0.174844	KRT79	CCACGTGTCTAACACCAATG	172	178	276	256	298	292	17.2722	17.7758	21.3001	24.803	25.2587	28.7028
Brunello-25010	-0.84791	3.21934	8.59945	0.00336265	0.175313	SLC4A7	AGTAGTAATTCATCCGCCTG	84	36	66	132	108	90	8.43524	3.5951	5.09351	12.789	9.15418	8.84674
Brunello-37095	-1.01571	2.42375	8.59378	0.00337313	0.175623	KCNIP2	CTCAGGCCGGTGACACACGG	50	28	38	68	92	74	5.02098	2.79619	2.93263	6.58829	7.798	7.27398
Brunello-26744	1.15744	2.05313	8.59435	0.00337207	0.175623	PDCD6	TGCCGGACCAGAGCTTCCTG	76	48	78	36	24	28	7.63188	4.79347	6.0196	3.48792	2.03426	2.75232
Brunello-16914	-0.479028	4.51011	8.59092	0.00337844	0.175781	SCN9A	GGAACACCACCCAATGACTG	166	194	286	288	314	272	16.6696	19.3736	22.0719	27.9033	26.6149	26.7368
Brunello-47667	-1.623	1.19125	8.57741	0.00340359	0.175847	SIL1	CGAAGAAATACAGTACCTGA	12	6	16	22	54	28	1.20503	0.599184	1.23479	2.13151	4.57709	2.75232
Brunello-31686	-1.37086	1.35614	8.57882	0.00340095	0.175847	EXPH5	CAGATCTAAAGAATCACACG	12	8	14	18	46	24	1.20503	0.798912	1.08044	1.74396	3.899	2.35913
Brunello-22948	-0.990507	3.08623	8.56787	0.00342148	0.175847	MPDZ	TCTACAAATCAACGCCGACA	32	84	74	122	130	118	3.21343	8.38858	5.71091	11.8202	11.0189	11.5991
Brunello-57547	-0.899903	2.90663	8.56868	0.00341994	0.175847	TRMT61A	GCACCGCCACCATTGCACCA	46	46	54	92	92	84	4.6193	4.59375	4.16742	8.91357	7.798	8.25696
Brunello-7410	-0.858173	3.00987	8.55338	0.00344881	0.175847	GOLGA1	CCAAAGAGAAATTGTGAGCG	42	68	70	114	112	94	4.21762	6.79075	5.40221	11.0451	9.49322	9.23993
Brunello-50408	-0.832678	2.96689	8.56176	0.00343297	0.175847	CNTD2	GGAAGAGTGCGTGCTTCCCG	62	42	80	96	124	100	6.22601	4.19429	6.17395	9.30112	10.5103	9.82971
Brunello-15058	-0.827315	3.05583	8.58218	0.00339469	0.175847	KLK7	GAGCATGAGGTCATTAACAT	50	46	98	86	134	112	5.02098	4.59375	7.56309	8.33225	11.358	11.0093
Brunello-50291	-0.806937	3.22311	8.5527	0.00345011	0.175847	ATP8B4	TCAACATAACAGAGACCATG	68	82	80	118	160	122	6.82853	8.18885	6.17395	11.4326	13.5617	11.9922
Brunello-73269	-0.61353	3.81601	8.56949	0.00341843	0.175847	FAM47C	AGGAGACACTCCATTCTTGG	102	96	146	178	192	144	10.2428	9.58695	11.2675	17.2458	16.2741	14.1548
Brunello-57210	-0.534284	4.22205	8.56882	0.00341968	0.175847	KLHL32	TCTGCAAGGTCAAGGAACTT	128	162	194	226	246	214	12.8537	16.178	14.9718	21.8964	20.8512	21.0356
Brunello-43291	-0.487086	4.63204	8.55787	0.00344032	0.175847	ZNF701	ATGTTCTCATCAACAGGACA	208	174	270	314	334	246	20.8873	17.3763	20.8371	30.4224	28.3101	24.1811
Brunello-69077	-0.460577	4.71383	8.58864	0.00338267	0.175847	SLC6A19	GCAGTCGTCGTAGCGCTGTG	180	200	270	292	304	276	18.0755	19.9728	20.8371	28.2909	25.7673	27.13
Brunello-3235	-0.453139	4.71004	8.56329	0.00343008	0.175847	CHRNA5	GGGAGATTGTGAGTGCAACA	222	196	284	304	320	314	22.2931	19.5733	21.9175	29.4535	27.1235	30.8653
Brunello-43083	0.415714	5.52877	8.56503	0.00342681	0.175847	CCDC94	AAGACCGGCAGTACGTGGTG	520	498	686	438	486	330	52.2182	49.7323	52.9417	42.4363	41.1938	32.438
Brunello-9940	0.531427	4.44454	8.55448	0.00344673	0.175847	KARS	TGTCTACATGGAACTTGTGT	198	330	352	178	202	214	19.8831	32.9551	27.1654	17.2458	17.1217	21.0356
Brunello-44517	0.533498	4.36476	8.57373	0.00341048	0.175847	NDUFA4L2	GCCGTGCCTTTACCAGACGT	256	266	314	176	186	204	25.7074	26.5638	24.2328	17.052	15.7655	20.0526
Brunello-72989	0.565255	3.9149	8.55717	0.00344164	0.175847	ETV3L	AGACCTCTGGGGATAAGAAG	182	196	256	126	162	132	18.2764	19.5733	19.7567	12.2077	13.7313	12.9752
Brunello-56042	0.572883	4.58927	8.56381	0.00342911	0.175847	TTC5	GAACAGCCAACTTAGCCTGT	210	330	422	238	230	160	21.0881	32.9551	32.5676	23.059	19.495	15.7275
Brunello-21532	0.586495	3.96806	8.58225	0.00339456	0.175847	SERF1A	TAGCAAGGGAAAGAGGAAAG	202	214	254	172	150	116	20.2847	21.3709	19.6023	16.6645	12.7141	11.4025
Brunello-40828	0.605725	3.89693	8.58437	0.00339061	0.175847	TMEM104	AGAAGGTGAACGGTCCGAGG	236	172	262	158	156	118	23.699	17.1766	20.2197	15.3081	13.2227	11.5991
Brunello-35279	0.617028	3.75356	8.56113	0.00343417	0.175847	OR1L3	CATAGATAGTTATCTCCTGG	144	194	226	102	134	124	14.4604	19.3736	17.4414	9.88243	11.358	12.1888
Brunello-12579	0.617089	3.8546	8.5579	0.00344026	0.175847	NFYB	ATCTCTGCAGACTATATTGG	150	244	266	136	146	138	15.0629	24.3668	20.5284	13.1766	12.3751	13.565
Brunello-48620	0.637746	3.76711	8.5755	0.00340717	0.175847	BOLL	GATCACTGTTCCATATCTTG	134	176	236	118	132	92	13.4562	17.5761	18.2132	11.4326	11.1884	9.04333
Brunello-53988	0.642908	3.73736	8.56955	0.00341831	0.175847	USP32	CTGTAGTATTCACGTAACTG	204	156	204	104	126	126	20.4856	15.5788	15.7436	10.0762	10.6799	12.3854
Brunello-38790	0.716439	3.40252	8.56385	0.00342904	0.175847	PCYOX1	TTTCCTCCTATTGACAGGGG	128	142	172	110	76	76	12.8537	14.1807	13.274	10.6575	6.44183	7.47058
Brunello-29477	0.72322	3.387	8.55576	0.00344431	0.175847	JTB	CAGGAAGAGAAGCTGTCAGG	128	142	158	82	80	92	12.8537	14.1807	12.1936	7.9447	6.78087	9.04333
Brunello-21849	0.75763	3.57437	8.58222	0.00339462	0.175847	SPOP	ACAAGGCTATCTTAGCAGGT	186	98	208	90	108	86	18.678	9.78667	16.0523	8.7198	9.15418	8.45355
Brunello-58911	0.807621	2.9715	8.5641	0.00342856	0.175847	KRT222	GAGCTACAGGAAGTAAGGCG	114	118	114	68	68	60	11.4478	11.784	8.79788	6.58829	5.76374	5.89783
Brunello-72206	0.83349	2.93769	8.5544	0.00344689	0.175847	FAM174B	CCTCAAGGCAGCCGTGATCG	76	112	136	56	54	66	7.63188	11.1848	10.4957	5.42565	4.57709	6.48761
Brunello-44168	1.0964	2.37999	8.58675	0.00338617	0.175847	MEPCE	CGGAAGCGGCATAGACACCG	64	94	94	52	42	22	6.42685	9.38722	7.2544	5.0381	3.55996	2.16254
Brunello-8968	1.99101	0.548606	8.56528	0.00342634	0.175847	HSP90AA1	TCTCACGGGATATGTTTAGA	4	26	20	2	4	6	0.401678	2.59646	1.54349	0.193773	0.339044	0.589783
Brunello-17133	1.1736	1.83563	8.55095	0.00345343	0.1759	SELPLG	ATCTAGGTACTCATATTCGG	62	48	66	20	22	34	6.22601	4.79347	5.09351	1.93773	1.86474	3.3421
Brunello-29074	-0.673751	3.84057	8.54818	0.00345868	0.176052	CHL1	TTTAAACTTACTGTCAACTG	118	98	134	170	176	200	11.8495	9.78667	10.3414	16.4707	14.9179	19.6594
Brunello-61677	-0.986453	2.37833	8.54381	0.00346699	0.176359	PIK3R6	CCAGCTCAGGATCCACGAAG	32	36	34	64	68	68	3.21343	3.5951	2.62393	6.20074	5.76374	6.6842
Brunello-20267	-1.51211	1.10813	8.53924	0.00347571	0.176686	WNT3	GGATGCGCGCGAGAACAGGC	14	6	10	16	20	48	1.40587	0.599184	0.771744	1.55019	1.69522	4.71826
Brunello-57578	-0.778254	3.12423	8.53742	0.00347918	0.176747	WDFY2	AGGTTATCGGACCAGTGCTG	66	56	88	110	148	96	6.62769	5.59239	6.79135	10.6575	12.5446	9.43652
Brunello-44289	-0.517862	4.39324	8.53404	0.00348566	0.176959	ERO1LB	TGTGAGCAAGCTAATAAACT	188	134	214	210	312	234	18.8789	13.3818	16.5153	20.3462	26.4454	23.0015
Brunello-72822	-0.665098	3.90725	8.5305	0.00349244	0.177075	KRTAP5-5	CTCCGGCTGTGGAGGCTGTG	144	74	148	146	242	184	14.4604	7.38994	11.4218	14.1454	20.5121	18.0867
Brunello-56701	0.705604	3.59065	8.52851	0.00349626	0.177075	CGB8	AGCCACGGCGTAGGAGACCA	170	162	158	100	136	66	17.0713	16.178	12.1936	9.68866	11.5275	6.48761
Brunello-15165	0.838665	3.20626	8.52701	0.00349915	0.177075	PSMA7	AAAGTCGAAACCCACGATGA	98	132	158	74	96	44	9.84111	13.1821	12.1936	7.16961	8.13704	4.32507
Brunello-29570	0.888747	2.95821	8.52689	0.00349938	0.177075	DBF4	TTATAGGTGTGTTTAAGCAG	76	148	134	42	70	78	7.63188	14.7799	10.3414	4.06924	5.93326	7.66717
Brunello-67342	0.919792	2.63848	8.52836	0.00349655	0.177075	ADGRD1	CCTGCTCAGACCCTATCACG	80	84	100	34	60	44	8.03356	8.38858	7.71744	3.29414	5.08565	4.32507
Brunello-38734	-0.642016	3.76738	8.52376	0.0035054	0.177264	ZNF107	CTTATGCCTAGTAAGTTGTG	110	96	132	188	154	172	11.0461	9.58695	10.187	18.2147	13.0532	16.9071
Brunello-26170	-0.817809	2.9924	8.51555	0.00352124	0.177949	C2CD5	CTAAGAATTCAGATCACAGT	48	54	68	110	90	92	4.82014	5.39266	5.24786	10.6575	7.62848	9.04333
Brunello-18963	0.757668	3.48007	8.50974	0.00353251	0.178402	TECTA	CTGGATATTCACGATCTCGG	116	220	200	116	130	68	11.6487	21.9701	15.4349	11.2388	11.0189	6.6842
Brunello-62842	-0.697658	3.65965	8.50416	0.00354336	0.178834	RNF145	GAACTGGAGTTTGCCTATGA	102	80	116	140	186	150	10.2428	7.98912	8.95223	13.5641	15.7655	14.7446
Brunello-62731	-1.07673	2.28943	8.49514	0.00356097	0.179014	C4orf45	TATTCATATTTGCTTACCAT	34	22	28	62	46	66	3.41426	2.19701	2.16088	6.00697	3.899	6.48761
Brunello-22211	-0.960571	2.81536	8.49212	0.00356687	0.179014	CYP4F2	GTTTCCCACAACCCCCAAGA	24	52	66	82	102	84	2.41007	5.19293	5.09351	7.9447	8.64561	8.25696
Brunello-60728	-0.858197	3.23036	8.49229	0.00356654	0.179014	MAGEE2	TACAATTTAGTCAGCAAACG	24	78	96	114	128	104	2.41007	7.78939	7.40874	11.0451	10.8494	10.2229
Brunello-30480	-0.808799	3.08722	8.49698	0.00355736	0.179014	IRAK3	TACAACTCTGATGTTCTAGG	42	52	100	100	138	90	4.21762	5.19293	7.71744	9.68866	11.697	8.84674
Brunello-1761	-0.677901	3.68444	8.50034	0.00355079	0.179014	BNC1	AATGACCCTATCAGTGCAGG	88	132	112	178	202	148	8.83692	13.1821	8.64354	17.2458	17.1217	14.548
Brunello-58885	-0.661936	3.58175	8.49126	0.00356856	0.179014	EFCAB13	CTTTGTAAATGCTCTCGCCA	104	72	112	160	148	138	10.4436	7.19021	8.64354	15.5019	12.5446	13.565
Brunello-63567	-0.519514	4.62493	8.4905	0.00357006	0.179014	ZNF836	GTCAGACTTCACATCTTGTG	214	138	224	252	324	238	21.4898	13.7812	17.2871	24.4154	27.4625	23.3947
Brunello-18852	0.594636	4.07715	8.49994	0.00355158	0.179014	TCF12	GTGCTAGCGAACATACTGGT	206	274	306	186	196	130	20.6864	27.3627	23.6154	18.0209	16.6131	12.7786
Brunello-71520	0.683205	3.60894	8.49691	0.0035575	0.179014	PAGE2B	TTAGGTCCAGGAGCCCACTG	128	186	194	86	126	100	12.8537	18.5747	14.9718	8.33225	10.6799	9.82971
Brunello-70359	0.873358	2.94713	8.49449	0.00356224	0.179014	ZNF699	GTGAAGAGAGAACTTATCCA	114	96	120	58	68	52	11.4478	9.58695	9.26093	5.61942	5.76374	5.11145
Brunello-56324	0.710946	3.90045	8.48571	0.00357946	0.179253	ARRDC1	TCCCCCCAAGCAACCCAACG	288	124	222	140	124	118	28.9208	12.3831	17.1327	13.5641	10.5103	11.5991
Brunello-14281	1.22534	1.66198	8.4863	0.0035783	0.179253	EXOSC10	AGGCTGGCTGACCTTAACGA	42	72	64	20	38	18	4.21762	7.19021	4.93916	1.93773	3.22091	1.76935
Brunello-10825	-0.919646	2.90051	8.47832	0.00359404	0.179287	LTA4H	AAGTTACAAGGGATCGCCAA	52	46	62	76	98	122	5.22182	4.59375	4.78481	7.36338	8.30657	11.9922
Brunello-10678	-0.89614	3.02834	8.48381	0.00358321	0.179287	LIPC	ATCCTGACACGTGTGCACCC	52	34	90	100	96	116	5.22182	3.39538	6.9457	9.68866	8.13704	11.4025
Brunello-24116	-0.843318	3.16115	8.479	0.0035927	0.179287	RASSF9	TCTATGATGCAGTAATCACT	70	56	58	126	110	92	7.02937	5.59239	4.47612	12.2077	9.3237	9.04333
Brunello-31162	-0.563311	4.00173	8.47953	0.00359165	0.179287	ARHGEF15	GGTGCATCATTGGAGTTTCG	128	112	172	198	194	200	12.8537	11.1848	13.274	19.1836	16.4436	19.6594
Brunello-25169	0.478574	4.4003	8.48095	0.00358886	0.179287	RAB3D	GCCCACAGTACTGACGAAGG	270	266	358	198	228	202	27.1133	26.5638	27.6284	19.1836	19.3255	19.856
Brunello-15903	0.793904	3.38357	8.47837	0.00359395	0.179287	RBBP8	GAGCCCCTGAAATCATTGGG	100	170	200	116	60	84	10.042	16.9769	15.4349	11.2388	5.08565	8.25696
Brunello-58742	0.78465	3.20341	8.47379	0.00360301	0.179619	EARS2	GGACGGCGCGAGGCCAACCT	144	110	148	74	84	72	14.4604	10.985	11.4218	7.16961	7.11991	7.07739
Brunello-5289	-0.921608	2.92495	8.466	0.00361847	0.180201	EDNRA	CAACATCTCACAAGTCATGA	56	22	82	102	98	90	5.62349	2.19701	6.3283	9.88243	8.30657	8.84674
Brunello-39263	0.646982	3.72945	8.46556	0.00361933	0.180201	ASB4	GAAGACCAACAACCAAGATG	160	188	234	118	136	110	16.0671	18.7744	18.0588	11.4326	11.5275	10.8127
Brunello-35468	0.940485	2.82251	8.45282	0.00364478	0.181351	DIEXF	AGTAAAACGGGGCATAGAGT	122	88	150	68	76	40	12.2512	8.78803	11.5762	6.58829	6.44183	3.93188
Brunello-2849	-0.464471	4.70628	8.44997	0.0036505	0.181519	CDH6	AAAGCCAGCGACGCTGATGT	226	214	266	338	324	294	22.6948	21.3709	20.5284	32.7477	27.4625	28.8993
Brunello-26769	-1.25572	1.52578	8.44622	0.00365803	0.181759	FRAT1	CGCCGGCACGGACCCGACAG	22	10	22	40	40	46	2.20923	0.99864	1.69784	3.87546	3.39044	4.52167
Brunello-40309	-1.08844	2.51176	8.44523	0.00366002	0.181759	NDFIP2	TCGACGACGTCGTCGCCGCA	34	30	26	72	72	48	3.41426	2.99592	2.00653	6.97584	6.10278	4.71826
Brunello-13378	1.01968	2.67759	8.4412	0.00366815	0.182046	PCBP1	AGAGATCCGCGAGAGTACGG	152	54	102	50	64	38	15.2638	5.39266	7.87179	4.84433	5.4247	3.73529
Brunello-56665	0.580912	3.96826	8.43956	0.00367144	0.182093	SYAP1	ACCCGAGCAGCCGTCCGAGA	238	172	232	140	138	144	23.8998	17.1766	17.9045	13.5641	11.697	14.1548
Brunello-13829	1.82153	-0.264237	8.43788	0.00367485	0.182145	PGR	AGACGAAAGTTACGACGGCG	16	10	18	2	6	4	1.60671	0.99864	1.38914	0.193773	0.508565	0.393188
Brunello-40240	1.00915	2.65454	8.43619	0.00367827	0.182198	ING3	GAATTACAGAAATATTAGAG	76	88	110	48	38	46	7.63188	8.78803	8.48919	4.65056	3.22091	4.52167
Brunello-58741	-0.599957	3.90853	8.43038	0.00369003	0.182392	EARS2	CCTGATGAGAGCCCCCGCCG	98	110	142	178	178	162	9.84111	10.985	10.9588	17.2458	15.0874	15.9241
Brunello-71213	-0.569581	4.04034	8.42863	0.00369359	0.182392	MFSD2B	ACAAAGGTGTGCTATGGCAT	122	106	146	168	210	168	12.2512	10.5856	11.2675	16.277	17.7998	16.5139
Brunello-68114	-0.4713	4.8329	8.43033	0.00369014	0.182392	SLC9C1	GAAATGTCCACACTGTAACA	240	202	268	286	368	316	24.1007	20.1725	20.6827	27.7096	31.192	31.0619
Brunello-14408	0.518994	4.28215	8.42844	0.00369397	0.182392	POLR2L	TTCACTTGTGGCAAGATCGT	246	236	350	192	224	152	24.7032	23.5679	27.011	18.6022	18.9864	14.9412
Brunello-70122	0.757069	3.15276	8.42892	0.003693	0.182392	KAAG1	CACAAGCACGCTCTTCACGA	134	110	176	66	106	72	13.4562	10.985	13.5827	6.39452	8.98465	7.07739
Brunello-32279	-0.778394	3.12628	8.42082	0.00370948	0.182528	EXOC7	CAGCCCGGAACTCAACAAAG	48	62	88	122	118	90	4.82014	6.19157	6.79135	11.8202	10.0018	8.84674
Brunello-24645	-0.745432	3.39487	8.42337	0.00370428	0.182528	PPT2	CATTGAGGTACAAGTCATCG	70	80	90	138	142	116	7.02937	7.98912	6.9457	13.3704	12.036	11.4025
Brunello-29217	-0.706792	3.36419	8.42052	0.0037101	0.182528	CCR9	GCAGCAAGCCATGACCACGA	76	66	98	118	164	104	7.63188	6.59103	7.56309	11.4326	13.9008	10.2229
Brunello-53175	-0.659081	3.5952	8.4253	0.00370035	0.182528	MAF1	CAGCAAAAGCCAAGGCGGTG	100	84	96	144	160	134	10.042	8.38858	7.40874	13.9517	13.5617	13.1718
Brunello-46015	-0.607716	3.9307	8.4173	0.00371668	0.182528	ISLR2	CAGACTAAGCGTCGTCACGT	88	112	162	158	184	192	8.83692	11.1848	12.5023	15.3081	15.596	18.873
Brunello-16771	-0.442478	4.8036	8.42267	0.00370572	0.182528	S100P	TGCCGTGGATAAATTGCTCA	208	246	274	314	378	284	20.8873	24.5666	21.1458	30.4224	32.0396	27.9164
Brunello-76904	-0.435841	5.12304	8.41668	0.00371794	0.182528	Non-Targeting Control	CTAACGGACTGCAGAACGGA	286	314	332	450	434	360	28.72	31.3573	25.6219	43.599	36.7862	35.387
Brunello-4176	0.522913	4.19335	8.41746	0.00371635	0.182528	CTBS	TTGGTCACAGATTACAACTG	216	234	276	164	174	158	21.6906	23.3682	21.3001	15.8894	14.7484	15.5309
Brunello-52097	0.859425	2.90097	8.41987	0.00371142	0.182528	SF3B5	GCCACGCCGACACCACCAAG	128	96	138	72	70	54	12.8537	9.58695	10.6501	6.97584	5.93326	5.30804
Brunello-31475	0.719242	3.67205	8.4122	0.00372712	0.182863	CNOT1	ATGGCGCAAGGTATGCCAAG	184	146	228	130	108	92	18.4772	14.5801	17.5958	12.5953	9.15418	9.04333
Brunello-64817	-0.666752	3.82344	8.40984	0.00373196	0.182868	DHRS7C	GACCTTTCGTCAATGTGATG	110	90	120	154	164	180	11.0461	8.98776	9.26093	14.9205	13.9008	17.6935
Brunello-24965	0.874328	3.23619	8.41037	0.00373086	0.182868	ONECUT2	CAGCAGAGTCTGCCCAACTA	64	164	184	72	66	78	6.42685	16.3777	14.2001	6.97584	5.59422	7.66717
Brunello-60661	-0.679475	3.4494	8.40841	0.00373489	0.182896	PASD1	ACCTGGTTGAAGGCAACACA	76	74	94	124	140	120	7.63188	7.38994	7.2544	12.0139	11.8665	11.7957
Brunello-52315	0.832722	2.91274	8.40495	0.003742	0.183015	SELO	ACTCCCGGATGCTTGACCGT	76	108	138	60	66	50	7.63188	10.7853	10.6501	5.8132	5.59422	4.91485
Brunello-31530	0.92942	2.65174	8.40493	0.00374204	0.183015	SAMD4A	CTGATGACAAGCTCAATGGG	72	126	104	56	48	52	7.23021	12.5829	8.02614	5.42565	4.06852	5.11145
Brunello-62571	-1.12387	2.45061	8.40214	0.0037478	0.183181	CCDC80	TGGCCACCGAGACCCAAATG	38	24	48	80	88	66	3.81594	2.39674	3.70437	7.75093	7.45896	6.48761
Brunello-38611	1.3843	1.08791	8.39908	0.00375412	0.183374	POP5	CGTACGGGACACGATCGCCA	26	44	44	16	8	18	2.61091	4.39402	3.39567	1.55019	0.678087	1.76935
Brunello-7605	-0.411925	5.6329	8.39549	0.00376153	0.183505	GPR35	AAGCCCAGCTTGATCGCTGG	366	438	536	520	660	568	36.7535	43.7404	41.3655	50.381	55.9422	55.8327
Brunello-57765	0.873862	3.21172	8.39639	0.00375966	0.183505	TOP1MT	CCATACGAGCCCCTTCCCGA	168	112	172	104	64	72	16.8705	11.1848	13.274	10.0762	5.4247	7.07739
Brunello-42180	-0.644867	3.79418	8.38659	0.00378	0.184289	CWF19L1	AAACATTTGGTGGTCAACAT	92	100	142	162	176	170	9.2386	9.9864	10.9588	15.6956	14.9179	16.7105
Brunello-56805	0.619197	3.82403	8.38112	0.00379138	0.184728	DTD2	CTCATAGGTCCAAAGAGGAC	176	168	216	122	130	106	17.6738	16.7772	16.6697	11.8202	11.0189	10.4195
Brunello-39030	-1.1571	2.00888	8.36895	0.00381686	0.185848	NT5DC3	GAGGAAGTATTCATTCACGC	18	16	32	32	66	46	1.80755	1.59782	2.46958	3.10037	5.59422	4.52167
Brunello-15546	-0.890259	2.73666	8.36781	0.00381925	0.185848	PURB	ATAGAACACTACGCGCAGCT	32	40	62	82	80	78	3.21343	3.99456	4.78481	7.9447	6.78087	7.66717
Brunello-18807	1.1635	1.84399	8.3667	0.00382158	0.185848	TCEB2	GAGCAGCGGCTGTACAAGGT	44	56	108	38	28	22	4.41846	5.59239	8.33484	3.68169	2.3733	2.16254
Brunello-10792	-0.729064	3.64836	8.363	0.00382939	0.186111	LRP2	TGACAAACGCAACGACTGTG	102	70	78	164	138	110	10.2428	6.99048	6.0196	15.8894	11.697	10.8127
Brunello-11482	-0.556155	4.16747	8.35223	0.00385215	0.186887	MICB	ATTTGTGACGTTCATAGCCA	138	120	160	188	202	212	13.8579	11.9837	12.3479	18.2147	17.1217	20.839
Brunello-62275	-0.55558	4.04354	8.35287	0.00385079	0.186887	AIFM3	GCTGGCCCGAGGCCGCAACG	128	132	168	170	218	228	12.8537	13.1821	12.9653	16.4707	18.4779	22.4117
Brunello-69350	0.5217	4.44453	8.35202	0.0038526	0.186887	OR6S1	CCCTGTGCTTGGTCCCACAG	300	234	364	186	226	200	30.1259	23.3682	28.0915	18.0209	19.156	19.6594
Brunello-32341	0.510952	4.44638	8.34613	0.0038651	0.187376	KIAA1107	TCAGATGCAAGATTAATGAG	238	236	322	158	216	174	23.8998	23.5679	24.8502	15.3081	18.3084	17.1037
Brunello-28726	-0.545477	4.11168	8.34097	0.0038761	0.187791	TAF6L	CACCCCTTACCCGATCCTTG	116	134	180	196	236	182	11.6487	13.3818	13.8914	18.9898	20.0036	17.8901
Brunello-58423	-0.484285	4.62454	8.33984	0.0038785	0.187791	ALKBH2	CTTCCCGAATACCTGGACTC	180	186	256	286	306	258	18.0755	18.5747	19.7567	27.7096	25.9368	25.3606
Brunello-23253	0.55315	4.05654	8.33677	0.00388505	0.18799	CDC123	AAAGCAGAAAGATGTCGCTG	196	208	304	170	156	142	19.6822	20.7717	23.461	16.4707	13.2227	13.9582
Brunello-5135	0.644125	3.70228	8.33082	0.00389781	0.188372	DTYMK	GGAACCGGAGCAGTTCGGCG	216	156	220	134	142	98	21.6906	15.5788	16.9784	12.9828	12.036	9.63311
Brunello-26224	1.19337	2.09102	8.33148	0.00389638	0.188372	PSMD6	GGCCGTCCGCGATAACAGTG	96	68	76	46	32	26	9.64028	6.79075	5.86526	4.45678	2.71235	2.55572
Brunello-38673	0.88739	2.79362	8.32894	0.00390184	0.188449	NIP7	GCTGGCCGCCAATATTTCCG	82	108	102	34	58	64	8.2344	10.7853	7.87179	3.29414	4.91613	6.29101
Brunello-74382	0.796205	3.13116	8.32638	0.00390736	0.188598	MBD3L4	CCGTACTCACCAGAACAGGT	158	90	168	80	82	72	15.8663	8.98776	12.9653	7.75093	6.95039	7.07739
Brunello-58798	0.767778	3.20848	8.32059	0.00391981	0.189081	OVCA2	GAGGGCGCCAGATCAGACTT	96	136	138	66	80	68	9.64028	13.5815	10.6501	6.39452	6.78087	6.6842
Brunello-56264	-0.699081	3.39745	8.31602	0.0039297	0.189087	SPECC1	TATTGTGTAACTTGACAGCC	62	80	104	120	128	140	6.22601	7.98912	8.02614	11.6264	10.8494	13.7616
Brunello-13343	-0.660503	3.51095	8.3183	0.00392477	0.189087	PAX6	GAGACAGATTACTGTCCGAG	86	76	126	152	170	122	8.63608	7.58967	9.72398	14.7268	14.4094	11.9922
Brunello-66716	-0.435509	4.86052	8.31644	0.0039288	0.189087	OR4C3	TTGCTGACTCATTGTATGAG	224	244	334	314	382	362	22.494	24.3668	25.7763	30.4224	32.3787	35.5835
Brunello-41989	0.758039	3.21114	8.31701	0.00392755	0.189087	TRIM62	GCGTTGAGGATGGCGTCCAG	158	96	156	74	84	80	15.8663	9.58695	12.0392	7.16961	7.11991	7.86377
Brunello-19546	0.740389	3.59309	8.31471	0.00393253	0.189106	NR2C2	CCCCAGTAAACGCTCCACAG	192	138	158	84	118	90	19.2806	13.7812	12.1936	8.13848	10.0018	8.84674
Brunello-50942	-0.972771	2.37954	8.31315	0.00393591	0.189151	NAA50	GTTGGCGAGCTAGCAAAACT	38	38	42	62	76	90	3.81594	3.79483	3.24133	6.00697	6.44183	8.84674
Brunello-63324	-0.78484	3.38324	8.30859	0.0039458	0.189156	TMTC2	TTTGTACTACCGCAGCAACA	52	94	96	136	126	144	5.22182	9.38722	7.40874	13.1766	10.6799	14.1548
Brunello-44880	-0.776841	3.28086	8.3091	0.0039447	0.189156	RARS2	ATTGTGGTTGAATTCAGGTG	62	64	98	92	110	168	6.22601	6.3913	7.56309	8.91357	9.3237	16.5139
Brunello-49801	0.681934	3.42957	8.31172	0.00393901	0.189156	BBS10	ATTGGAAAAATTGTTCTCGG	142	112	198	84	104	86	14.2596	11.1848	15.2805	8.13848	8.81513	8.45355
Brunello-46790	0.730027	3.4144	8.31002	0.00394269	0.189156	SCPEP1	CTCGACTCCATTGTAGACGT	156	120	170	68	114	84	15.6654	11.9837	13.1197	6.58829	9.66274	8.25696
Brunello-55126	0.663325	4.01368	8.30686	0.00394957	0.18922	NAV3	GGAGTCATCATAGAGATCGA	176	202	292	104	146	160	17.6738	20.1725	22.5349	10.0762	12.3751	15.7275
Brunello-67655	-0.426496	4.90897	8.30471	0.00395424	0.189264	TMEM102	GTGAAGCCGGCATCGTAGTG	226	252	316	330	386	330	22.6948	25.1657	24.3871	31.9726	32.7177	32.438
Brunello-66709	0.598493	3.93395	8.30419	0.00395537	0.189264	TMEM196	AAGGTGCAGTGGGTATAGGG	190	176	284	152	160	106	19.0797	17.5761	21.9175	14.7268	13.5617	10.4195
Brunello-10966	-0.824493	3.05721	8.2971	0.00397084	0.189567	SMAD4	GGATACGTGGACCCTTCTGG	46	50	80	78	126	100	4.6193	4.9932	6.17395	7.55716	10.6799	9.82971
Brunello-42169	-0.551786	3.99945	8.29804	0.00396878	0.189567	FGGY	CCTCGGAGGACTGCTCATGG	140	128	168	222	210	194	14.0587	12.7826	12.9653	21.5088	17.7998	19.0696
Brunello-10946	0.57599	4.08288	8.2968	0.0039715	0.189567	MXD1	AGGCGGCCGACTATCTGGAG	204	198	256	128	130	172	20.4856	19.7731	19.7567	12.4015	11.0189	16.9071
Brunello-16558	1.88931	0.0546696	8.29804	0.00396879	0.189567	RPS13	CCAGCGCGCTACTTACAGTG	4	34	24	4	4	8	0.401678	3.39538	1.85219	0.387546	0.339044	0.786377
Brunello-49485	-1.49224	1.01058	8.28395	0.00399969	0.190202	ARSJ	TCTCTGAGTGTACATCTGTG	0	14	20	24	38	30	0	1.3981	1.54349	2.32528	3.22091	2.94891
Brunello-18485	-1.0627	2.21073	8.27846	0.00401182	0.190202	SUOX	AACACACATATACACTAAGG	32	24	30	74	46	56	3.21343	2.39674	2.31523	7.16961	3.899	5.50464
Brunello-32610	-1.03366	2.46835	8.28275	0.00400234	0.190202	ARHGEF18	GGAGCGCATCATCCAGAACA	20	26	56	52	62	84	2.00839	2.59646	4.32177	5.0381	5.25517	8.25696
Brunello-26766	-0.796884	3.02578	8.28652	0.00399404	0.190202	INSL5	CAGAAAACTCACGTTTATGT	56	50	80	82	108	124	5.62349	4.9932	6.17395	7.9447	9.15418	12.1888
Brunello-9229	-0.778677	3.20427	8.2892	0.00398817	0.190202	IFNA10	AGGAGGGCCTTGATACTCCT	48	80	82	128	148	80	4.82014	7.98912	6.3283	12.4015	12.5446	7.86377
Brunello-18901	-0.768243	3.60931	8.28299	0.00400181	0.190202	TCP11	AACATTCCATTCAGTATGAA	70	86	108	128	164	148	7.02937	8.58831	8.33484	12.4015	13.9008	14.548
Brunello-13244	-0.732509	3.65775	8.27867	0.00401136	0.190202	PAEP	GTAGTCAGTATCGAGCAGCG	118	56	142	168	190	152	11.8495	5.59239	10.9588	16.277	16.1046	14.9412
Brunello-13654	-0.683939	3.90625	8.28147	0.00400516	0.190202	PEG3	CATCGGAAGATTCATGCTAG	112	82	150	188	198	152	11.247	8.18885	11.5762	18.2147	16.7827	14.9412
Brunello-27484	-0.624751	3.8137	8.28017	0.00400805	0.190202	CALCOCO2	TCAGGTCATCTTTAACAGTG	124	96	114	148	202	162	12.452	9.58695	8.79788	14.3392	17.1217	15.9241
Brunello-7124	0.635594	3.87233	8.28305	0.00400168	0.190202	GHRHR	GTGAAGATTATCTACACCGT	124	192	214	96	108	128	12.452	19.1739	16.5153	9.30112	9.15418	12.582
Brunello-32998	0.862728	2.93003	8.27988	0.00400869	0.190202	NUP188	TTCAGCACAAACATTACACA	86	98	150	48	68	62	8.63608	9.78667	11.5762	4.65056	5.76374	6.09442
Brunello-13065	-1.0937	2.36616	8.27496	0.00401955	0.190219	OPRM1	GATCATCAGTCCATAGCACA	14	32	54	78	74	52	1.40587	3.19565	4.16742	7.55716	6.27231	5.11145
Brunello-55594	-0.475986	4.77003	8.27653	0.00401608	0.190219	PPP1R3E	TGCGTTTCGCCGACGCACTG	248	190	274	314	294	358	24.904	18.9742	21.1458	30.4224	24.9197	35.1904
Brunello-74293	1.22822	2.08755	8.2751	0.00401924	0.190219	KIAA0895L	TGTGCGCAAATACATGCAGA	68	32	102	10	48	26	6.82853	3.19565	7.87179	0.968866	4.06852	2.55572
Brunello-60045	-0.46477	4.5634	8.27082	0.00402873	0.190536	H1FOO	AAGGAGGACCCTCCCAACGT	196	178	206	246	300	246	19.6822	17.7758	15.8979	23.8341	25.4283	24.1811
Brunello-8340	-0.665342	3.66259	8.26856	0.00403375	0.190541	HIF1A	TTGTCCTTTAGTAAACACTA	106	74	94	130	136	162	10.6445	7.38994	7.2544	12.5953	11.5275	15.9241
Brunello-74410	0.679005	3.89444	8.26871	0.00403341	0.190541	ZG16	AGAGGCTGAGGCACAGAGAA	126	262	280	116	146	144	12.6529	26.1644	21.6088	11.2388	12.3751	14.1548
Brunello-34224	0.680214	3.78632	8.26681	0.00403764	0.190608	UNC50	ACAGAGCAGAGACTATGATG	140	230	260	160	122	100	14.0587	22.9687	20.0653	15.5019	10.3408	9.82971
Brunello-29915	0.992274	2.40844	8.26367	0.00404463	0.190822	RIPK3	ACTGCTTCGTACACGAGTGA	80	80	82	48	38	34	8.03356	7.98912	6.3283	4.65056	3.22091	3.3421
Brunello-5024	0.459461	4.67023	8.26251	0.00404722	0.190828	DR1	CAACGATGCTCGAGAGCTGG	356	300	360	242	242	244	35.7494	29.9592	27.7828	23.4466	20.5121	23.9845
Brunello-8516	0.833137	3.05832	8.26021	0.00405234	0.190953	HMGA1	GCTGTCCCGGGACTCACCGG	150	104	134	80	80	56	15.0629	10.3859	10.3414	7.75093	6.78087	5.50464
Brunello-57786	-0.813489	3.00486	8.25637	0.00406092	0.191241	MAS1L	CATTCAATAAGACCCCACAG	72	56	62	100	122	110	7.23021	5.59239	4.78481	9.68866	10.3408	10.8127
Brunello-51049	-0.88548	2.88731	8.25121	0.00407248	0.191669	CDK5RAP3	GTGGGGTCGTTCCACCACAG	48	24	58	74	88	72	4.82014	2.39674	4.47612	7.16961	7.45896	7.07739
Brunello-20952	-0.824683	3.13973	8.24369	0.0040894	0.191942	CSDE1	TTGAAGTATCATCGGACCGA	54	56	90	130	108	104	5.42265	5.59239	6.9457	12.5953	9.15418	10.2229
Brunello-59064	-0.682375	3.49865	8.24326	0.00409037	0.191942	NLRP8	TGGACATAATCTTTGACACG	92	68	102	114	162	138	9.2386	6.79075	7.87179	11.0451	13.7313	13.565
Brunello-59568	-0.41841	5.13244	8.24639	0.00408331	0.191942	OCSTAMP	GGTGCTGAGGTGTGTCACCG	256	320	362	420	420	388	25.7074	31.9565	27.9371	40.6924	35.5996	38.1393
Brunello-72125	0.732187	3.48775	8.24311	0.00409069	0.191942	C10orf120	AATTCTACAGATCAGACCCA	200	128	162	74	116	104	20.0839	12.7826	12.5023	7.16961	9.83226	10.2229
Brunello-19629	0.854186	2.74611	8.24693	0.0040821	0.191942	TSC1	GTGACATCGGCTGAACGATG	96	102	102	52	56	56	9.64028	10.1861	7.87179	5.0381	4.74661	5.50464
Brunello-46084	0.744159	3.34153	8.23746	0.00410344	0.192424	EP400	AGTGGTCATAAGGTTACACA	176	108	218	108	94	88	17.6738	10.7853	16.824	10.4638	7.96752	8.65014
Brunello-64099	0.726226	3.52754	8.23133	0.00411734	0.19261	ZNF169	GAGCTTGGGAAGATCTGTGT	140	182	184	104	94	102	14.0587	18.1753	14.2001	10.0762	7.96752	10.0263
Brunello-48067	0.763552	3.17613	8.23454	0.00411006	0.19261	LMF1	AGCCTTGACAGCGTCCACAG	148	124	142	92	90	60	14.8621	12.3831	10.9588	8.91357	7.62848	5.89783
Brunello-59662	0.766641	3.25256	8.23203	0.00411575	0.19261	SGSM1	GATCCTGAACACATAATCCG	104	134	190	82	72	88	10.4436	13.3818	14.6631	7.9447	6.10278	8.65014
Brunello-35733	1.02108	2.36625	8.23204	0.00411572	0.19261	GLS2	CCTCAAAGATGCGATCCACA	80	74	98	60	26	34	8.03356	7.38994	7.56309	5.8132	2.20378	3.3421
Brunello-48360	-0.882918	2.85288	8.21955	0.00414414	0.192914	PINK1	AGCACTGCAGCCCTTACCAA	64	38	60	104	118	74	6.42685	3.79483	4.63047	10.0762	10.0018	7.27398
Brunello-51531	-0.874694	2.80815	8.21793	0.00414784	0.192914	OR51E2	AATGTTTGGAAACTGCATCG	30	58	74	84	106	98	3.01259	5.79211	5.71091	8.13848	8.98465	9.63311
Brunello-76041	-0.678157	3.66989	8.22596	0.00412953	0.192914	C15orf38-AP3S2	TTACGGCGATGGATGTGACT	90	68	132	160	146	142	9.03776	6.79075	10.187	15.5019	12.3751	13.9582
Brunello-76711	-0.472372	4.71225	8.21753	0.00414877	0.192914	Non-Targeting Control	CACCCGGAACCACTACTGAG	228	188	302	278	326	364	22.8957	18.7744	23.3067	26.9345	27.632	35.7801
Brunello-52614	-0.456565	4.82899	8.2258	0.00412989	0.192914	TTLL2	TTGGGCATGACGAACGTCAG	198	282	296	368	390	290	19.8831	28.1617	22.8436	35.6543	33.0567	28.5062
Brunello-68528	0.572799	3.94541	8.2199	0.00414336	0.192914	VN1R4	TCTGGGGGACTCCTTTACAG	222	158	268	146	160	120	22.2931	15.7785	20.6827	14.1454	13.5617	11.7957
Brunello-54719	0.692599	3.30952	8.22405	0.00413388	0.192914	TMEM128	AACATAATAGGTCACAACAA	132	122	156	76	98	76	13.2554	12.1834	12.0392	7.36338	8.30657	7.47058
Brunello-66823	0.891676	2.93829	8.22312	0.00413601	0.192914	NPB	GCGCTCCCAGCCCTACAGAG	94	106	134	54	64	58	9.43944	10.5856	10.3414	5.23188	5.4247	5.70123
Brunello-16587	1.19589	1.60499	8.21992	0.00414331	0.192914	RPS19	GTAGAACCAGTTCTCATCGT	48	46	54	22	28	14	4.82014	4.59375	4.16742	2.13151	2.3733	1.37616
Brunello-38635	1.23049	1.68618	8.22241	0.00413763	0.192914	SNX7	ACTTACTGGAATAATCAGAG	56	48	52	18	26	22	5.62349	4.79347	4.01307	1.74396	2.20378	2.16254
Brunello-13860	-0.875108	2.76281	8.2113	0.00416304	0.193345	PHF2	GTGTGGCGTAGATCCAGCCT	42	38	66	84	94	82	4.21762	3.79483	5.09351	8.13848	7.96752	8.06036
Brunello-13891	-0.536153	4.48454	8.21228	0.00416078	0.193345	PI3	GAACCAGCGTCCCAGCGATG	166	136	214	270	238	220	16.6696	13.5815	16.5153	26.1594	20.1731	21.6254
Brunello-73321	0.746386	3.30382	8.20951	0.00416714	0.19342	POTEE	AAGCACGGAAGTACTCATGT	112	144	210	114	88	66	11.247	14.3804	16.2066	11.0451	7.45896	6.48761
Brunello-46817	-1.15012	2.13835	8.20654	0.00417397	0.193621	PBOV1	CTTAAGGAACCAGAAATATG	20	24	28	36	48	72	2.00839	2.39674	2.16088	3.48792	4.06852	7.07739
Brunello-51857	-0.539343	4.14083	8.20377	0.00418035	0.193801	VMP1	ATGGCATCGTCAAAGCATTG	126	142	164	228	192	194	12.6529	14.1807	12.6566	22.0901	16.2741	19.0696
Brunello-55195	-0.536568	4.32976	8.20155	0.00418546	0.193805	SLC25A21	ACTGCAACTTTGGGACGACA	190	142	168	196	304	224	19.0797	14.1807	12.9653	18.9898	25.7673	22.0185
Brunello-19713	-0.514546	4.5097	8.2024	0.0041835	0.193805	TTR	AAAGGCTGCTGATGACACCT	194	166	212	304	296	206	19.4814	16.5774	16.361	29.4535	25.0892	20.2492
Brunello-77423	-0.472737	5.17171	8.19656	0.00419698	0.194107	Non-Targeting Control	TTGTACGGTACTGGCTTTGT	328	234	316	382	392	424	32.9376	23.3682	24.3871	37.0107	33.2263	41.678
Brunello-63823	0.615649	3.93095	8.19578	0.0041988	0.194107	FAM179A	GCACCGGGTCTCAACTCGTG	160	242	236	96	170	146	16.0671	24.1671	18.2132	9.30112	14.4094	14.3514
Brunello-28618	0.627604	3.66218	8.19548	0.00419949	0.194107	AHSA1	TAAGAGTGATCTTACAAGTG	152	194	198	108	134	106	15.2638	19.3736	15.2805	10.4638	11.358	10.4195
Brunello-44761	-0.430884	5.09516	8.19143	0.00420888	0.194425	PRDM10	CCACACTTACACAAGTCGTG	276	262	370	354	448	396	27.7158	26.1644	28.5545	34.2979	37.9729	38.9256
Brunello-23007	0.657091	3.60822	8.18693	0.00421933	0.194791	TNFRSF10A	CTTCAAGTTTGTCGTCGTCG	156	156	172	92	118	94	15.6654	15.5788	13.274	8.91357	10.0018	9.23993
Brunello-62684	0.781002	3.12295	8.18572	0.00422215	0.194805	PAQR3	TGGATGGCATTAGATTATGC	114	126	152	52	104	70	11.4478	12.5829	11.7305	5.0381	8.81513	6.8808
Brunello-53685	-0.737217	3.28898	8.18027	0.00423484	0.195161	FAM120B	GGTTCAGAGCCTGTATACAT	82	62	98	148	116	128	8.2344	6.19157	7.56309	14.3392	9.83226	12.582
Brunello-14665	0.842758	2.88935	8.18025	0.00423489	0.195161	PPP4C	CGATCAGGATAGCGAACCTG	106	102	156	64	78	56	10.6445	10.1861	12.0392	6.20074	6.61135	5.50464
Brunello-36395	-1.00053	2.42788	8.16822	0.00426307	0.195629	NDUFAF4	CACGACTAATCTGCTCTCGC	46	26	38	72	78	68	4.6193	2.59646	2.93263	6.97584	6.61135	6.6842
Brunello-54111	-0.999131	2.56482	8.16858	0.00426224	0.195629	PLEKHA8	AGTCCAAGGTGAAATAAGGA	34	28	54	80	58	84	3.41426	2.79619	4.16742	7.75093	4.91613	8.25696
Brunello-11429	0.447232	4.87337	8.16986	0.00425921	0.195629	MGAT2	CAGGGTCTCCAACGTGTCGG	368	358	444	272	308	264	36.9544	35.7513	34.2654	26.3532	26.1064	25.9504
Brunello-63011	0.730094	3.45935	8.17354	0.00425058	0.195629	RDH10	GCTCATCAGGACATTCCAGA	92	178	192	80	104	88	9.2386	17.7758	14.8175	7.75093	8.81513	8.65014
Brunello-20245	0.733791	3.50577	8.16672	0.00426659	0.195629	WFS1	ATCACTAAGAAGTACGCCAA	110	160	218	92	102	90	11.0461	15.9782	16.824	8.91357	8.64561	8.84674
Brunello-52042	0.748569	3.23768	8.17169	0.00425493	0.195629	ABHD17A	TACACGGTCCTCTTCTCGCA	126	122	148	84	84	64	12.6529	12.1834	11.4218	8.13848	7.11991	6.29101
Brunello-70949	1.08635	2.25746	8.16621	0.00426779	0.195629	C16orf87	CATTCAGATCATATCAGACG	54	70	86	20	32	44	5.42265	6.99048	6.637	1.93773	2.71235	4.32507
Brunello-38126	1.1418	2.07735	8.1672	0.00426546	0.195629	DDX47	TCCTCTATTGGAGTGCAGAG	110	60	72	40	42	28	11.0461	5.99184	5.55656	3.87546	3.55996	2.75232
Brunello-2908	1.3033	1.69162	8.17431	0.00424879	0.195629	CDK4	GTCTACATGCTCAAACACCA	44	40	92	16	28	24	4.41846	3.99456	7.10005	1.55019	2.3733	2.35913
Brunello-43847	0.707586	3.56492	8.16296	0.00427545	0.195864	SMG9	AGAGGGACTACATTGCACCA	194	120	202	114	112	84	19.4814	11.9837	15.5892	11.0451	9.49322	8.25696
Brunello-42318	-0.567965	4.0815	8.16058	0.00428106	0.195936	C5orf22	GTACATACAGACCATCACTT	150	122	144	200	200	208	15.0629	12.1834	11.1131	19.3773	16.9522	20.4458
Brunello-12710	1.15187	1.87514	8.16015	0.00428209	0.195936	CNOT2	ATTAGCAGACCGAAACAGGA	42	62	70	20	24	32	4.21762	6.19157	5.40221	1.93773	2.03426	3.14551
Brunello-73118	-0.883415	2.77715	8.15499	0.00429428	0.196378	ANKRD20A2	CATAATCATGAAGAAATGAA	58	46	52	74	108	104	5.82433	4.59375	4.01307	7.16961	9.15418	10.2229
Brunello-68723	-0.776506	3.10134	8.15044	0.00430508	0.19658	IFNE	GTACCAAAAAGGACACACTC	44	74	92	98	130	122	4.41846	7.38994	7.10005	9.49489	11.0189	11.9922
Brunello-36069	0.484546	4.57874	8.14974	0.00430673	0.19658	UTP20	GATTCCAGATATAAGGCCCG	252	338	426	222	278	210	25.3057	33.754	32.8763	21.5088	23.5635	20.6424
Brunello-62345	0.875587	2.93419	8.14892	0.00430869	0.19658	CKAP2L	AGAACTGTCAAGAAAACCTG	124	88	140	60	70	58	12.452	8.78803	10.8044	5.8132	5.93326	5.70123
Brunello-17574	1.15007	1.70196	8.14885	0.00430885	0.19658	SLC7A4	CCAGAGGCACAGACCGCCGT	34	42	72	20	24	20	3.41426	4.19429	5.55656	1.93773	2.03426	1.96594
Brunello-72688	-0.802104	3.11302	8.14518	0.00431758	0.19663	GTF2H5	TTGGATGAGTCCAATGCCCT	80	42	78	108	120	114	8.03356	4.19429	6.0196	10.4638	10.1713	11.2059
Brunello-33800	-0.628037	4.07904	8.14544	0.00431695	0.19663	CCRN4L	CAGGTGACACCAAATACTCT	160	88	144	142	226	230	16.0671	8.78803	11.1131	13.7579	19.156	22.6083
Brunello-32144	0.625843	3.73839	8.14563	0.00431649	0.19663	NUP210	GTGTTGCTGATAATTCCGGG	164	172	238	120	160	86	16.4688	17.1766	18.3675	11.6264	13.5617	8.45355
Brunello-10923	0.705694	3.4687	8.14255	0.00432385	0.1968	EPCAM	GGTTCTCACTCGCTCAGAGC	188	140	158	94	122	82	18.8789	13.981	12.1936	9.10734	10.3408	8.06036
Brunello-53134	1.77045	0.778296	8.13865	0.00433315	0.197107	TBC1D3F	GGCATATGAGGAGTACAACC	16	44	30	10	10	6	1.60671	4.39402	2.31523	0.968866	0.847609	0.589783
Brunello-57199	-0.570198	4.23962	8.13021	0.00435337	0.197911	CSMD3	GAGGTGCACTCCACACTCGT	130	146	164	208	240	196	13.0545	14.5801	12.6566	20.1524	20.3426	19.2662
Brunello-40338	0.711235	3.57025	8.12842	0.00435767	0.19799	PAF1	CATCTCCAATGAGAAGCCTG	186	186	182	90	138	110	18.678	18.5747	14.0457	8.7198	11.697	10.8127
Brunello-33785	-0.822839	3.01219	8.12494	0.00436603	0.198245	ATXN10	TCAGCATGCCGCAAAAACAC	54	48	72	110	100	90	5.42265	4.79347	5.55656	10.6575	8.47609	8.84674
Brunello-16586	1.30686	1.33025	8.12396	0.0043684	0.198245	RPS19	GCGCGGCACCTGTACCTCCG	46	38	64	14	22	22	4.6193	3.79483	4.93916	1.35641	1.86474	2.16254
Brunello-73886	-0.634003	3.86076	8.12013	0.00437765	0.198549	CBWD6	AGAAATTAAGAACGACACTT	128	78	112	152	160	174	12.8537	7.78939	8.64354	14.7268	13.5617	17.1037
Brunello-73825	-1.24291	1.88642	8.11819	0.00438232	0.198644	CCDC168	TCTTATACAATACAGCAGCG	36	12	20	60	64	38	3.6151	1.19837	1.54349	5.8132	5.4247	3.73529
Brunello-30677	-0.857448	2.86328	8.11604	0.00438753	0.198647	SYNRG	TCTGTTGTATAGTTCCTGAG	54	48	48	96	94	80	5.42265	4.79347	3.70437	9.30112	7.96752	7.86377
Brunello-17900	1.18	1.80905	8.11658	0.00438623	0.198647	SNRPF	GTGATGGTGAAACTTAAGTG	58	74	80	26	54	14	5.82433	7.38994	6.17395	2.51905	4.57709	1.37616
Brunello-69345	0.558026	3.97467	8.11189	0.00439758	0.198986	NEK5	AAAAGGATCAATAGACAACG	212	164	234	122	158	128	21.2889	16.3777	18.0588	11.8202	13.3922	12.582
Brunello-13902	-0.720826	3.32908	8.11021	0.00440166	0.199054	SERPINB6	CTTCCGCTCAGGTAAAATTG	74	66	100	142	118	124	7.43105	6.59103	7.71744	13.7579	10.0018	12.1888
Brunello-51039	0.487021	4.64582	8.10815	0.00440667	0.199164	GRPEL1	ACACTGAGAACTTACGGCAG	320	290	410	258	272	184	32.1343	28.9606	31.6415	24.9967	23.055	18.0867
Brunello-14682	-0.463305	4.59747	8.1045	0.00441555	0.199217	PPP3R2	ATCGACGTCTTCGACACCGA	194	202	270	310	322	266	19.4814	20.1725	20.8371	30.0349	27.293	26.147
Brunello-60607	-0.426145	4.8593	8.10451	0.00441552	0.199217	RPP25L	GCAAAATTCGCAACCTGCTG	244	240	304	330	380	330	24.5024	23.9674	23.461	31.9726	32.2091	32.438
Brunello-74409	0.52007	4.41565	8.10497	0.00441441	0.199217	MZT2A	TGGGCAGAGACACGGCCGCA	272	272	306	202	200	182	27.3141	27.163	23.6154	19.5711	16.9522	17.8901
Brunello-9046	0.550981	4.0745	8.10329	0.00441851	0.199234	HTR3A	AGGAGTGTCTTCATGAACCA	190	240	246	136	194	128	19.0797	23.9674	18.9849	13.1766	16.4436	12.582
Brunello-60986	-0.866552	3.14353	8.09826	0.00443078	0.199554	KRT72	GGAGATTGCCCTAAAGAGCA	58	52	78	98	148	92	5.82433	5.19293	6.0196	9.49489	12.5446	9.04333
Brunello-68042	-0.811266	2.99095	8.09722	0.00443332	0.199554	FAM126B	GTTATGCAGCAACTTTACAC	42	60	60	80	102	98	4.21762	5.99184	4.63047	7.75093	8.64561	9.63311
Brunello-66959	-0.512234	4.27028	8.09833	0.00443061	0.199554	WFDC11	GCTCATGACATTCTTCTGTA	150	148	190	238	272	176	15.0629	14.7799	14.6631	23.059	23.055	17.3003
Brunello-9359	0.618036	3.72014	8.0909	0.00444881	0.200071	IGSF1	GTGTGATGGCATCCTAATGG	148	184	214	118	138	94	14.8621	18.375	16.5153	11.4326	11.697	9.23993
Brunello-4637	0.701706	3.47956	8.09042	0.00444998	0.200071	DDX3X	CGTGGACGGAGTGATTACGA	126	164	206	112	112	74	12.6529	16.3777	15.8979	10.8513	9.49322	7.27398
Brunello-32276	-0.596572	3.8953	8.08497	0.00446338	0.20044	ZC3H7B	TCTGCTCAGTAACGGCACTG	114	124	126	176	174	192	11.4478	12.3831	9.72398	17.052	14.7484	18.873
Brunello-20360	2.34207	-1.19848	8.08593	0.00446103	0.20044	XPO1	TCTCAGGGAAACTCTTATGG	4	8	10	0	4	0	0.401678	0.798912	0.771744	0	0.339044	0
Brunello-49724	-0.823866	2.93428	8.07523	0.00448744	0.20087	NPEPL1	CCAGACACCCACCTGCAATG	50	48	62	116	96	66	5.02098	4.79347	4.78481	11.2388	8.13704	6.48761
Brunello-27743	-0.770476	3.10241	8.07988	0.00447594	0.20087	IKZF1	GGGGCCTCATTCACCCAGAA	42	64	82	102	112	98	4.21762	6.3913	6.3283	9.88243	9.49322	9.63311
Brunello-46341	-0.689354	3.67038	8.07587	0.00448587	0.20087	IGDCC4	TATCGAGTACGGATTTCGGC	126	84	96	184	194	116	12.6529	8.38858	7.40874	17.8271	16.4436	11.4025
Brunello-22025	-0.664413	3.47571	8.0756	0.00448654	0.20087	FKBP6	AGGCCCTATTGCTTCTGCGC	64	82	110	126	132	136	6.42685	8.18885	8.48919	12.2077	11.1884	13.3684
Brunello-72105	0.445189	4.76127	8.07479	0.00448852	0.20087	MYO18A	CTCATTGAGGTACACCAGTG	266	358	442	228	298	240	26.7116	35.7513	34.1111	22.0901	25.2587	23.5913
Brunello-5866	0.53058	4.23911	8.07662	0.00448401	0.20087	ETV6	GGGAGACACTGACAGAGGGT	284	252	306	168	218	190	28.5191	25.1657	23.6154	16.277	18.4779	18.6764
Brunello-65377	-0.992244	2.38014	8.07336	0.00449209	0.200914	RTKN2	AAGCTGGCTGGGCAACTAGT	30	26	34	44	62	70	3.01259	2.59646	2.62393	4.26301	5.25517	6.8808
Brunello-46777	-0.818008	3.30807	8.06902	0.00450284	0.201279	PLEKHA2	GGTTGTCCATATACCAGAGG	64	48	102	120	114	128	6.42685	4.79347	7.87179	11.6264	9.66274	12.582
Brunello-62540	-1.02672	2.16673	8.06647	0.00450919	0.201446	FAM19A4	GGTCACCACCAAATCAAGCA	24	30	34	66	60	50	2.41007	2.99592	2.62393	6.39452	5.08565	4.91485
Brunello-59985	0.472543	5.37948	8.06016	0.00452491	0.202032	ERICH6	ATGGATGGTGGTCCGATGCT	668	406	616	392	432	378	67.0802	40.5448	47.5394	37.9796	36.6167	37.1563
Brunello-14663	-0.683076	3.46926	8.058	0.00453032	0.202157	PPP3CA	GCCTTTAAGATATCCACACG	60	92	86	122	146	110	6.02517	9.18749	6.637	11.8202	12.3751	10.8127
Brunello-37581	-0.48666	4.62343	8.05263	0.00454375	0.20229	GOLT1B	GACAAAGCACTACTGGCTAT	166	218	238	256	362	244	16.6696	21.7704	18.3675	24.803	30.6834	23.9845
Brunello-11342	0.565528	4.00842	8.05456	0.00453892	0.20229	MAP3K1	CAAGATGGATGATCGTCCAG	168	212	316	154	156	144	16.8705	21.1712	24.3871	14.9205	13.2227	14.1548
Brunello-75634	0.645756	3.51313	8.0532	0.00454232	0.20229	USP17L21	GAGTAACAGGAGACCTGCTG	170	154	216	108	106	122	17.0713	15.3791	16.6697	10.4638	8.98465	11.9922
Brunello-35797	1.00372	2.68415	8.0544	0.00453933	0.20229	GPR78	GATGCGCGGGCGGACACCGT	100	68	88	42	42	42	10.042	6.79075	6.79135	4.06924	3.55996	4.12848
Brunello-66854	-0.590486	3.83323	8.04906	0.00455273	0.202547	PLCXD2	CAGAACCAGGCATTTGTGAT	116	100	168	198	200	164	11.6487	9.9864	12.9653	19.1836	16.9522	16.1207
Brunello-1137	0.452398	4.88256	8.04825	0.00455475	0.202547	ARHGAP6	AGGGCCACCTACCATGAACA	310	356	502	226	340	268	31.1301	35.5516	38.7416	21.8964	28.8187	26.3436
Brunello-56087	-0.665127	3.70881	8.04663	0.00455883	0.202611	FAM58A	GCGGTTCAGCCAGTTCTGGA	124	74	94	166	160	134	12.452	7.38994	7.2544	16.0832	13.5617	13.1718
Brunello-44051	-0.603174	3.7753	8.03988	0.00457586	0.202786	PCDHA1	ATTGTATTTGCCTATCAGAG	110	108	126	164	212	142	11.0461	10.7853	9.72398	15.8894	17.9693	13.9582
Brunello-24326	-0.5807	4.04383	8.04278	0.00456853	0.202786	BZRAP1	GCGCACCATGTCGCCCCACG	128	106	134	150	192	200	12.8537	10.5856	10.3414	14.533	16.2741	19.6594
Brunello-356	-0.513004	4.26059	8.04038	0.00457459	0.202786	ADH6	TGCTGCAATCAATACTGCCA	156	150	174	236	246	194	15.6654	14.9796	13.4283	22.8652	20.8512	19.0696
Brunello-43352	-0.46858	4.61602	8.04127	0.00457234	0.202786	ERMARD	CATGCCATAAGACGTTACGC	234	166	250	258	326	300	23.4982	16.5774	19.2936	24.9967	27.632	29.4891
Brunello-40009	0.656881	3.45482	8.04104	0.00457293	0.202786	ARMCX6	TGCGTTTACAAACTGACCAT	134	146	204	104	98	96	13.4562	14.5801	15.7436	10.0762	8.30657	9.43652
Brunello-20463	0.912922	2.5375	8.03808	0.0045804	0.202872	ZNF711	GAGACTGATGTAGTAACAGA	68	98	94	48	48	40	6.82853	9.78667	7.2544	4.65056	4.06852	3.93188
Brunello-67101	-0.584232	3.94483	8.03703	0.00458305	0.202873	DAOA	AAGGTGATGACACTTGACTC	130	98	126	162	206	158	13.0545	9.78667	9.72398	15.6956	17.4607	15.5309
Brunello-1729	-0.655666	3.68721	8.03039	0.00459988	0.203153	BIK	AAGAATCGAAGTCCTCCATA	120	74	108	128	190	154	12.0503	7.38994	8.33484	12.4015	16.1046	15.1378
Brunello-74319	0.566063	3.95549	8.03191	0.00459603	0.203153	SRGAP2C	GAGCCCGGTTCAGACTTGCA	214	184	252	138	148	144	21.4898	18.375	19.448	13.3704	12.5446	14.1548
Brunello-72716	1.07325	2.68976	8.03097	0.00459841	0.203153	C2orf27B	GGCACCTCCTGTAGAGCCAC	104	108	160	76	46	48	10.4436	10.7853	12.3479	7.36338	3.899	4.71826
Brunello-28610	1.10061	2.53739	8.03084	0.00459874	0.203153	PRPF8	GGACGGGCCTTACATCACAG	110	68	142	50	48	46	11.0461	6.79075	10.9588	4.84433	4.06852	4.52167
Brunello-9927	-0.491808	4.38184	8.0293	0.00460266	0.20316	JUP	AGTTACGCATGATCTGCACG	174	176	194	254	260	240	17.473	17.5761	14.9718	24.6092	22.0378	23.5913
Brunello-63222	0.520512	4.27638	8.02639	0.00461007	0.203371	AKAP14	CAGAGATTCGTGCTACGGGT	232	258	336	194	214	156	23.2973	25.7649	25.9306	18.796	18.1388	15.3343
Brunello-48032	-1.01321	2.51091	8.02107	0.00462363	0.203853	MTHFSD	CCACCACAACTAAATCCACG	48	18	30	54	78	62	4.82014	1.79755	2.31523	5.23188	6.61135	6.09442
Brunello-13866	-1.07694	2.35392	8.01723	0.00463344	0.204063	PHKA2	CAGATATGTGTAGAACGATG	38	20	30	70	64	50	3.81594	1.99728	2.31523	6.78206	5.4247	4.91485
Brunello-67961	0.509291	4.47864	8.01671	0.00463477	0.204063	C1orf111	AAAGACAGCAGTACCCACTG	256	294	298	140	244	208	25.7074	29.36	22.998	13.5641	20.6817	20.4458
Brunello-28265	0.933816	2.67972	8.01611	0.0046363	0.204063	LRRC41	AAGTAATATATATTGAGCAG	66	106	122	44	74	34	6.62769	10.5856	9.41528	4.26301	6.27231	3.3421
Brunello-60168	0.523825	4.19728	8.01502	0.00463909	0.20407	PPARGC1B	GTCTCCGAGAACGCCGCACG	260	236	242	180	182	148	26.1091	23.5679	18.6762	17.4396	15.4265	14.548
Brunello-45975	-0.621687	3.71851	8.01249	0.00464559	0.204083	BAHCC1	AGACTCCATAGGGTGCAGCG	96	94	140	152	206	140	9.64028	9.38722	10.8044	14.7268	17.4607	13.7616
Brunello-15879	0.799741	3.07828	8.01182	0.0046473	0.204083	ARID4A	GATGCTAGTTGGTATACCGT	108	98	144	54	70	72	10.8453	9.78667	11.1131	5.23188	5.93326	7.07739
Brunello-64357	1.18125	2.21159	8.01317	0.00464383	0.204083	AAED1	CATCTGCAAGGAATACGTAG	68	56	94	30	22	40	6.82853	5.59239	7.2544	2.9066	1.86474	3.93188
Brunello-37394	-1.46806	0.962047	8.00614	0.0046619	0.204381	TAS2R13	TAAACATGCATATAAAAGAC	6	12	6	12	36	20	0.602517	1.19837	0.463047	1.16264	3.05139	1.96594
Brunello-62223	-0.578887	4.0051	8.00344	0.00466887	0.204381	GTSF1L	TCATCGTTCTGCTCTGAACT	112	120	152	176	220	168	11.247	11.9837	11.7305	17.052	18.6474	16.5139
Brunello-13740	-0.52014	4.26229	8.00793	0.00465728	0.204381	PFKFB1	CCTGCTTGCCGCGAACTGAG	168	138	196	210	254	242	16.8705	13.7812	15.1262	20.3462	21.5293	23.7879
Brunello-28074	0.566268	3.87181	8.00303	0.00466993	0.204381	EMG1	GCCTCGTGAACGAAGCGGTG	180	218	244	152	152	122	18.0755	21.7704	18.8306	14.7268	12.8837	11.9922
Brunello-36906	0.627832	3.77314	8.00373	0.0046681	0.204381	SLC25A24	AAAAAAAATCCGGACAATGG	184	158	204	112	128	108	18.4772	15.7785	15.7436	10.8513	10.8494	10.6161
Brunello-4659	1.18416	2.00192	8.00516	0.00466442	0.204381	DHX9	TCAATCACAGCATCCAAAGG	46	74	110	26	44	28	4.6193	7.38994	8.48919	2.51905	3.72948	2.75232
Brunello-9196	0.498899	4.362	7.99726	0.00468481	0.204917	IFIT1	GTCCGCTTAAATCCAGACAA	264	210	334	156	240	166	26.5108	20.9714	25.7763	15.1143	20.3426	16.3173
Brunello-60482	-0.600274	3.94478	7.99538	0.00468967	0.205014	VPS37A	CATAAGGAGACATCCCACTT	118	114	146	186	214	164	11.8495	11.3845	11.2675	18.0209	18.1388	16.1207
Brunello-54298	-0.611612	3.80054	7.99209	0.00469822	0.205271	MINA	TGAAGTTAGAAGCAGCTGGG	100	94	138	146	186	164	10.042	9.38722	10.6501	14.1454	15.7655	16.1207
Brunello-1465	-0.851381	2.79626	7.98314	0.0047215	0.205657	ATP6V1C1	ACTGCTTAATCCAGTCGTTG	36	60	52	82	96	86	3.6151	5.99184	4.01307	7.9447	8.13704	8.45355
Brunello-39154	-0.763858	3.27972	7.98692	0.00471166	0.205657	HMP19	GGTGATTGTGAAGACAAGAA	84	70	74	108	116	158	8.43524	6.99048	5.71091	10.4638	9.83226	15.5309
Brunello-9308	-0.467494	4.511	7.98257	0.00472299	0.205657	IGFALS	GTTGTTGCTGAGGCCGAGCG	178	192	248	258	282	294	17.8747	19.1739	19.1393	24.9967	23.9026	28.8993
Brunello-1200	0.598189	4.06103	7.98612	0.00471374	0.205657	ARSB	TACTGTGTTTCAGATAACGG	216	216	258	150	192	110	21.6906	21.5706	19.911	14.533	16.2741	10.8127
Brunello-59482	0.73646	3.98264	7.98348	0.0047206	0.205657	IQGAP3	GGTGACAGGCAACCCAACAG	312	174	200	112	192	114	31.3309	17.3763	15.4349	10.8513	16.2741	11.2059
Brunello-75594	0.880373	2.59612	7.9839	0.00471951	0.205657	USP17L12	GCAGGTCTCCTGTTACTCAG	90	78	94	54	46	40	9.03776	7.78939	7.2544	5.23188	3.899	3.93188
Brunello-62236	-0.739972	3.33648	7.97998	0.00472974	0.205758	COMMD7	TTCTCTTATAGGTCTTAGTG	68	106	68	128	138	138	6.82853	10.5856	5.24786	12.4015	11.697	13.565
Brunello-53074	-0.447424	4.7245	7.97761	0.00473593	0.205758	ZCCHC7	TGTAGAAATTGTGACAAACG	220	176	302	320	332	274	22.0923	17.5761	23.3067	31.0037	28.1406	26.9334
Brunello-19791	-0.426629	5.00758	7.97952	0.00473095	0.205758	TYR	TGCACAGATGAGTACATGGG	264	292	294	330	406	394	26.5108	29.1603	22.6893	31.9726	34.4129	38.7291
Brunello-21575	0.843597	2.94624	7.97788	0.00473525	0.205758	BRAP	TCACATCTGTCATTTCTCGA	72	138	134	56	70	62	7.23021	13.7812	10.3414	5.42565	5.93326	6.09442
Brunello-26262	0.514782	4.14645	7.97447	0.00474415	0.205999	FCHSD2	ATTCCAAAGCTACCCACGCA	198	190	274	134	182	138	19.8831	18.9742	21.1458	12.9828	15.4265	13.565
Brunello-2458	-1.18057	1.67807	7.96987	0.00475623	0.206148	CCBL1	GCCCGTCGTAGACCATCCAC	18	14	26	28	64	38	1.80755	1.3981	2.00653	2.71283	5.4247	3.73529
Brunello-5300	-1.08626	2.45646	7.96177	0.00477757	0.206148	PHC1	TCCCAGAAAGGGTACAGGAG	30	22	44	84	54	58	3.01259	2.19701	3.39567	8.13848	4.57709	5.70123
Brunello-56848	-0.932223	2.80226	7.96251	0.00477561	0.206148	IFT43	TCTGATTTAACCTACCTGGG	32	32	68	70	74	96	3.21343	3.19565	5.24786	6.78206	6.27231	9.43652
Brunello-7807	-0.755178	3.10337	7.96061	0.00478063	0.206148	GRM6	GCTCGGGGTCGGCGTTGACG	52	70	74	112	122	92	5.22182	6.99048	5.71091	10.8513	10.3408	9.04333
Brunello-32585	-0.552595	4.07253	7.96579	0.00476698	0.206148	OBSL1	GGATGTGCAGGTATACGACG	126	120	184	222	182	206	12.6529	11.9837	14.2001	21.5088	15.4265	20.2492
Brunello-17780	-0.489544	5.02036	7.96396	0.00477179	0.206148	SMARCE1	TGAAATTCTTAGTGAGAGTG	354	222	282	366	420	410	35.5485	22.1698	21.7632	35.4605	35.5996	40.3018
Brunello-35097	0.49392	4.61059	7.96214	0.00477658	0.206148	INTS6	CTTACCCCAAGATAGTAGGG	290	294	440	212	266	230	29.1217	29.36	33.9567	20.54	22.5464	22.6083
Brunello-12944	0.654193	3.64435	7.96467	0.00476991	0.206148	NUP98	TATTAGCAAGAGTCCAGTTG	198	168	210	114	140	108	19.8831	16.7772	16.2066	11.0451	11.8665	10.6161
Brunello-59711	0.660779	3.49909	7.97101	0.00475325	0.206148	DIS3L2	TGGATAAAGTGGCTGCCGAG	106	158	176	88	96	88	10.6445	15.7785	13.5827	8.52602	8.13704	8.65014
Brunello-72223	0.693864	3.62621	7.96472	0.00476979	0.206148	GRAPL	GAATAAATCCCTCGACACCC	186	126	200	66	130	116	18.678	12.5829	15.4349	6.39452	11.0189	11.4025
Brunello-75474	0.727434	3.17397	7.96002	0.00478219	0.206148	FAM25G	GTCCTCACTGGCTCCCTCGG	138	118	154	92	72	78	13.8579	11.784	11.8849	8.91357	6.10278	7.66717
Brunello-28310	0.788265	3.09862	7.96605	0.00476629	0.206148	SEMA6B	GACACACGTTTATGTCGCTG	84	158	132	72	78	64	8.43524	15.7785	10.187	6.97584	6.61135	6.29101
Brunello-53796	0.838489	3.0197	7.96602	0.00476635	0.206148	PARD6G	AGTTTGGGGCGGAATTCCGA	88	108	130	62	42	72	8.83692	10.7853	10.0327	6.00697	3.55996	7.07739
Brunello-17980	-0.950572	2.67065	7.95651	0.00479148	0.206204	SOX3	GTACACGCACGTGAACGGCT	40	34	40	54	98	68	4.01678	3.39538	3.08698	5.23188	8.30657	6.6842
Brunello-26493	0.682537	3.41201	7.95798	0.00478758	0.206204	DCLRE1A	ACGACATGGTCCCTTACTGA	114	144	194	86	120	70	11.4478	14.3804	14.9718	8.33225	10.1713	6.8808
Brunello-51751	0.853106	2.83929	7.95697	0.00479027	0.206204	CDADC1	AGATTGCTCTTATTAAACAT	74	116	152	46	74	64	7.43105	11.5842	11.7305	4.45678	6.27231	6.29101
Brunello-37582	-0.513354	4.44246	7.95505	0.00479534	0.206256	GOLT1B	TCGAAGATCATGCCTATCAA	126	170	246	218	314	222	12.6529	16.9769	18.9849	21.1213	26.6149	21.822
Brunello-70437	0.599187	4.03438	7.95281	0.00480129	0.206397	FAM89A	ACTCCTGAATCGACTCGTAG	266	182	274	174	126	164	26.7116	18.1753	21.1458	16.8583	10.6799	16.1207
Brunello-69056	-0.777873	3.12528	7.94968	0.00480959	0.206397	PRSS42	TAACTGTTGAGAACTTAGGG	66	52	84	108	102	126	6.62769	5.19293	6.48265	10.4638	8.64561	12.3854
Brunello-14403	-0.533211	4.43614	7.94879	0.00481194	0.206397	POLR2K	CCAATCAGATGCAGAGAATG	156	156	224	256	300	204	15.6654	15.5788	17.2871	24.803	25.4283	20.0526
Brunello-54455	0.413974	5.1964	7.95168	0.00480428	0.206397	SLC35B4	CATGTTCTTCACCGTGAGCG	412	434	572	298	390	354	41.3728	43.341	44.1438	28.8722	33.0567	34.7972
Brunello-47345	0.853549	2.87789	7.94879	0.00481196	0.206397	SAMSN1	GGAATGTTGAACAATAAAGT	114	94	82	46	50	64	11.4478	9.38722	6.3283	4.45678	4.23804	6.29101
Brunello-11795	-1.3001	1.12729	7.94433	0.00482384	0.206792	MST1R	GTGGCATGTTAGTCACGGTG	10	10	22	24	38	38	1.0042	0.99864	1.69784	2.32528	3.22091	3.73529
Brunello-18905	-0.912589	2.67712	7.93406	0.00485129	0.206984	TECTB	CCCATCCATAGGGACACTCG	36	32	58	84	82	64	3.6151	3.19565	4.47612	8.13848	6.95039	6.29101
Brunello-44909	-0.82978	2.79452	7.93472	0.0048495	0.206984	DAZ2	TCTGCTTATCCACATTCACC	40	64	64	92	110	92	4.01678	6.3913	4.93916	8.91357	9.3237	9.04333
Brunello-53245	-0.810726	2.94846	7.93265	0.00485505	0.206984	SYT3	GGGCCTAGGTCTTTGCGCAG	52	58	80	108	124	94	5.22182	5.79211	6.17395	10.4638	10.5103	9.23993
Brunello-69052	-0.45304	4.85036	7.93297	0.0048542	0.206984	GADL1	GTGGCTCAGCTTTGATGTCG	242	232	302	362	320	354	24.3015	23.1685	23.3067	35.073	27.1235	34.7972
Brunello-75712	-0.430351	4.93248	7.93575	0.00484675	0.206984	GS1-259H13.2	AAGGCTCTGAGGATGAAGCT	228	296	306	384	380	336	22.8957	29.5598	23.6154	37.2045	32.2091	33.0278
Brunello-46944	-0.415151	5.11932	7.93383	0.0048519	0.206984	ELAC2	GTGCCGTCATTACGGAGACC	266	312	370	420	430	388	26.7116	31.1576	28.5545	40.6924	36.4472	38.1393
Brunello-30865	0.417533	4.97839	7.93771	0.0048415	0.206984	RRAS2	GACTGGCGAAGGCTTCCTGT	396	386	492	330	332	274	39.7661	38.5475	37.9698	31.9726	28.1406	26.9334
Brunello-73477	0.43267	4.89504	7.93343	0.00485298	0.206984	DEFB107B	TTCATGGCTCCAGGCATCAG	422	342	424	274	318	278	42.377	34.1535	32.722	26.5469	26.954	27.3266
Brunello-72167	0.498571	4.76517	7.93529	0.00484799	0.206984	PATE4	TCAACAACAGCCTATTTCAG	272	404	404	204	274	274	27.3141	40.3451	31.1785	19.7649	23.2245	26.9334
Brunello-9325	0.654229	3.64572	7.9337	0.00485226	0.206984	IGFBP5	ACCCAGTCCAAGTTTGTCGG	168	178	166	94	104	124	16.8705	17.7758	12.811	9.10734	8.81513	12.1888
Brunello-74376	0.561394	3.93892	7.9302	0.00486164	0.207151	GOLGA6C	CGGTGGTGGCCACTCACCTG	198	220	268	132	168	156	19.8831	21.9701	20.6827	12.789	14.2398	15.3343
Brunello-42082	-0.627163	3.72829	7.92132	0.00488557	0.207599	ELP2	TGATAATCAAGTGATTCACT	134	94	102	160	200	150	13.4562	9.38722	7.87179	15.5019	16.9522	14.7446
Brunello-6332	-0.500728	4.54438	7.92223	0.0048831	0.207599	FHL1	TGTGCAACAAGTGCACCACT	158	210	218	242	278	294	15.8663	20.9714	16.824	23.4466	23.5635	28.8993
Brunello-52222	0.634196	3.6422	7.9227	0.00488184	0.207599	COG3	TTATTGAACAAATAGAACTG	166	152	206	108	130	94	16.6696	15.1793	15.8979	10.4638	11.0189	9.23993
Brunello-10350	0.71078	3.60159	7.92353	0.00487961	0.207599	KRT12	CGAGAATGGTATGAAACACG	186	114	154	72	128	78	18.678	11.3845	11.8849	6.97584	10.8494	7.66717
Brunello-21365	0.849083	3.33015	7.92467	0.00487652	0.207599	ELL	AGAACGTCCGCGCCTCTGCG	232	90	142	78	80	98	23.2973	8.98776	10.9588	7.55716	6.78087	9.63311
Brunello-21299	0.952316	2.36	7.9186	0.0048929	0.207797	PABPN1	GGCGCAGGGGACTACGGGAA	66	72	100	40	46	34	6.62769	7.19021	7.71744	3.87546	3.899	3.3421
Brunello-43920	-0.517265	4.39264	7.91681	0.00489775	0.207853	PCDHGA7	AGTGGGTACAAGACTGCTCA	174	140	268	248	312	248	17.473	13.981	20.6827	24.0279	26.4454	24.3777
Brunello-39432	0.421894	4.95476	7.91613	0.0048996	0.207853	ERAP1	AGATTATGCACTGGATGCTG	344	410	454	260	314	312	34.5443	40.9443	35.0372	25.1905	26.6149	30.6687
Brunello-76732	-0.444572	5.04628	7.91385	0.00490576	0.208001	Non-Targeting Control	CAGTAGCGATCGAATGTCAA	250	294	310	348	430	370	25.1049	29.36	23.9241	33.7165	36.4472	36.3699
Brunello-19281	0.484837	4.50995	7.91133	0.00491262	0.208177	TLR3	ACGACTGATGCTCCGAAGGG	306	250	330	174	270	184	30.7284	24.966	25.4676	16.8583	22.8854	18.0867
Brunello-45310	-0.580933	4.03983	7.90741	0.00492326	0.208286	ARFGEF3	TGACTTTACAGTTACGACAG	146	122	172	224	268	158	14.6613	12.1834	13.274	21.7026	22.7159	15.5309
Brunello-12017	-0.474321	4.35678	7.90901	0.00491891	0.208286	MYF6	AAGGCTCTCCTTTGTATCCA	166	146	210	224	258	228	16.6696	14.5801	16.2066	21.7026	21.8683	22.4117
Brunello-39224	0.440892	4.88026	7.90753	0.00492296	0.208286	MRPS33	AGAAGAAGGAGACTTATGAT	364	328	448	306	282	234	36.5527	32.7554	34.5741	29.6473	23.9026	23.0015
Brunello-66693	0.649546	3.79757	7.90608	0.00492688	0.208326	C12orf79	CTTGTTATTGGTTCATGACA	198	170	246	120	130	132	19.8831	16.9769	18.9849	11.6264	11.0189	12.9752
Brunello-66125	-0.712648	3.44911	7.90404	0.00493245	0.208447	DEFB107A	AGCACTAATTAGTAAGAGAA	86	86	78	124	164	122	8.63608	8.58831	6.0196	12.0139	13.9008	11.9922
Brunello-67621	0.69573	3.42517	7.90068	0.00494163	0.208721	TTLL6	CTTTCCAAAGTCGGGCACTG	152	170	138	76	124	86	15.2638	16.9769	10.6501	7.36338	10.5103	8.45355
Brunello-262	-0.830519	2.90916	7.89165	0.00496634	0.209156	ADAM10	GGAAATGGAATGGTAGAACA	66	46	52	88	120	84	6.62769	4.59375	4.01307	8.52602	10.1713	8.25696
Brunello-67568	-0.734278	3.34227	7.89119	0.00496762	0.209156	HID1	GGAGGGTGACTCTTCCCGCA	56	72	86	124	102	120	5.62349	7.19021	6.637	12.0139	8.64561	11.7957
Brunello-32591	0.473507	4.61024	7.891	0.00496814	0.209156	KIAA0895	AGAGAGCAAGCTACCACCAG	270	348	388	236	228	244	27.1133	34.7527	29.9437	22.8652	19.3255	23.9845
Brunello-54002	0.501523	4.23266	7.89108	0.00496793	0.209156	TRIM55	TTGGGTTCGGGTAATGACTT	214	222	312	170	174	170	21.4898	22.1698	24.0784	16.4707	14.7484	16.7105
Brunello-22200	0.653667	3.69135	7.89307	0.00496247	0.209156	DGKE	TCTTCCGCAAGAGCAAGCAC	126	198	250	142	124	88	12.6529	19.7731	19.2936	13.7579	10.5103	8.65014
Brunello-54216	1.07752	2.00507	7.89463	0.00495817	0.209156	BUD13	CGGTGTCTAGGTCTATTCCG	38	70	78	28	34	24	3.81594	6.99048	6.0196	2.71283	2.88187	2.35913
Brunello-48629	-1.16236	2.01846	7.88796	0.00497649	0.209188	MRPL57	GCGCGCAACGACACGAACCG	22	20	26	50	72	30	2.20923	1.99728	2.00653	4.84433	6.10278	2.94891
Brunello-51416	-0.681816	3.59089	7.88941	0.0049725	0.209188	APOL4	CTGGAAGAGATTTGTGCGTG	116	58	114	132	156	164	11.6487	5.79211	8.79788	12.789	13.2227	16.1207
Brunello-7944	0.904486	2.62254	7.88777	0.00497701	0.209188	GTF2F1	GTTCAACCGCAAGCTTCGGG	56	84	114	30	56	46	5.62349	8.38858	8.79788	2.9066	4.74661	4.52167
Brunello-9970	-1.10575	2.16792	7.88621	0.00498132	0.209256	KCNA10	TATAGGATTCCATCAAAACT	24	22	26	38	64	52	2.41007	2.19701	2.00653	3.68169	5.4247	5.11145
Brunello-61898	-1.15318	1.78926	7.88218	0.00499242	0.209304	ZNF420	TCTTGAAGAGTCCAATTCCA	26	18	22	52	36	56	2.61091	1.79755	1.69784	5.0381	3.05139	5.50464
Brunello-7056	-0.515531	4.16908	7.8825	0.00499153	0.209304	GEM	TGCAGGTGTGCATGACAGCA	146	116	204	214	236	198	14.6613	11.5842	15.7436	20.7337	20.0036	19.4628
Brunello-61508	-0.425736	4.99385	7.88187	0.00499329	0.209304	SPATA8	TTCTGAGAAATGTCGCGACG	232	298	320	374	362	382	23.2973	29.7595	24.6958	36.2356	30.6834	37.5495
Brunello-27363	1.1125	1.75427	7.8819	0.0049932	0.209304	EIF1	GAATTCAACAGAGAAACGGC	50	58	64	34	26	18	5.02098	5.79211	4.93916	3.29414	2.20378	1.76935
Brunello-34178	-2.26447	-0.484591	7.8754	0.00501117	0.209388	SYF2	TCTCTGTTCGCGCTTCTGAG	0	2	2	4	6	10	0	0.199728	0.154349	0.387546	0.508565	0.982971
Brunello-62324	-0.908119	2.74083	7.8786	0.00500232	0.209388	MEI1	TCTGGGAAAACTCCGCACAT	44	32	62	68	96	88	4.41846	3.19565	4.78481	6.58829	8.13704	8.65014
Brunello-58294	-0.722267	3.48076	7.87209	0.00502036	0.209388	OR56A1	ATAAACGTGCAGGACTCCAT	58	110	106	150	162	132	5.82433	10.985	8.18049	14.533	13.7313	12.9752
Brunello-66722	-0.532629	4.3366	7.87502	0.00501224	0.209388	HMCN2	CCTCGATACCAGATGACTCG	166	164	186	240	226	266	16.6696	16.3777	14.3544	23.2528	19.156	26.147
Brunello-29430	0.589021	3.93399	7.87706	0.00500657	0.209388	WDR3	GTACCGTCTAAAGGGGCACA	210	200	254	140	142	150	21.0881	19.9728	19.6023	13.5641	12.036	14.7446
Brunello-53787	0.658914	3.49997	7.87597	0.00500959	0.209388	TMEM185A	CCAGACTCCAGTTCCAACTG	130	178	182	94	116	96	13.0545	17.7758	14.0457	9.10734	9.83226	9.43652
Brunello-16163	0.66366	3.55649	7.87138	0.00502233	0.209388	RLBP1	CGCGCACGGAAGTTCAACGT	150	168	192	92	110	114	15.0629	16.7772	14.8175	8.91357	9.3237	11.2059
Brunello-74559	0.822663	2.8828	7.87263	0.00501887	0.209388	CT47A3	GAAGGGAGTGGACCATGTCC	90	106	136	38	76	70	9.03776	10.5856	10.4957	3.68169	6.44183	6.8808
Brunello-1458	1.07482	2.16304	7.87839	0.0050029	0.209388	ATP6V1B2	TCAATGTCGAATCTACCCAG	62	66	66	26	42	24	6.22601	6.59103	5.09351	2.51905	3.55996	2.35913
Brunello-72468	2.75966	-1.48889	7.87226	0.0050199	0.209388	CENPP	TCTCTTCCCAGGGCGCCGGT	0	8	8	0	2	0	0	0.798912	0.617395	0	0.169522	0
Brunello-76622	-0.421134	5.1759	7.86497	0.00504018	0.209568	Non-Targeting Control	ATACAATACTTTGGCGCATA	244	316	372	384	428	408	24.5024	31.557	28.7089	37.2045	36.2777	40.1052
Brunello-51760	0.607168	3.72855	7.86531	0.00503921	0.209568	URM1	CATGGCTGCGCCCTTGTCAG	154	172	236	104	136	120	15.4646	17.1766	18.2132	10.0762	11.5275	11.7957
Brunello-53351	0.650958	3.53436	7.86753	0.00503304	0.209568	TMEM175	CGACGGAGTCTACGCCATCG	114	148	178	90	100	84	11.4478	14.7799	13.737	8.7198	8.47609	8.25696
Brunello-53693	0.668859	3.67853	7.86665	0.00503549	0.209568	JPH4	GGCACTGAGACCTACTCCGA	146	156	220	84	138	100	14.6613	15.5788	16.9784	8.13848	11.697	9.82971
Brunello-64971	1.17003	1.60749	7.86615	0.00503689	0.209568	SPATA24	TAGCACCTCTACCTCTCCGA	36	52	74	14	32	24	3.6151	5.19293	5.71091	1.35641	2.71235	2.35913
Brunello-17756	-0.499177	4.35806	7.86381	0.00504341	0.20959	SMARCB1	TGAGAACGCATCTCAGCCCG	198	156	190	234	254	270	19.8831	15.5788	14.6631	22.6715	21.5293	26.5402
Brunello-13992	0.560335	3.98578	7.86107	0.00505104	0.209794	PIK3R1	TTTCCTAGATACACCCTCCG	204	182	238	144	170	104	20.4856	18.1753	18.3675	13.9517	14.4094	10.2229
Brunello-55661	0.748042	3.30357	7.85861	0.00505792	0.209855	SPSB3	TGGGCCTCACGCACCCGTGT	168	100	152	100	80	66	16.8705	9.9864	11.7305	9.68866	6.78087	6.48761
Brunello-8983	1.27972	1.05664	7.85912	0.0050565	0.209855	HSPE1	GCTGCTGAAACTGTAACCAA	28	34	36	10	20	10	2.81175	3.39538	2.77828	0.968866	1.69522	0.982971
Brunello-13448	-0.499619	4.36901	7.85469	0.0050689	0.210099	CHMP1A	GAACCTGGACGTCCATACAT	144	198	202	220	318	224	14.4604	19.7731	15.5892	21.3151	26.954	22.0185
Brunello-15562	0.528369	4.14424	7.8536	0.00507195	0.210099	PVRL2	AGCTGGGACCCATCTTAGGG	198	230	256	136	202	132	19.8831	22.9687	19.7567	13.1766	17.1217	12.9752
Brunello-41727	0.796697	3.3248	7.85454	0.00506932	0.210099	C19orf73	AAAGGTTGGATTTCAAGGCG	158	78	158	80	80	62	15.8663	7.78939	12.1936	7.75093	6.78087	6.09442
Brunello-4342	-1.10699	1.93622	7.85029	0.00508127	0.210263	CYP1B1	GCCACTGATCGGAAACGCGG	16	22	32	42	66	40	1.60671	2.19701	2.46958	4.06924	5.59422	3.93188
Brunello-23892	-0.660959	3.77248	7.8493	0.00508404	0.210263	NMI	TGAATTTAATGGAACTGGCT	88	92	128	156	176	144	8.83692	9.18749	9.87833	15.1143	14.9179	14.1548
Brunello-56587	1.12476	2.14177	7.84977	0.00508271	0.210263	CGB5	GGGCATCCAAGGAGCCGCTT	64	66	52	16	36	32	6.42685	6.59103	4.01307	1.55019	3.05139	3.14551
Brunello-42123	0.53267	4.28963	7.84682	0.00509102	0.210439	C7orf43	AAGCGGTCATCACAAAACAC	212	268	348	154	190	212	21.2889	26.7636	26.8567	14.9205	16.1046	20.839
Brunello-18771	-0.699067	3.31602	7.84431	0.0050981	0.210619	TBX5	GAAACCCGAGAGCGCGCTCG	80	68	94	126	124	134	8.03356	6.79075	7.2544	12.2077	10.5103	13.1718
Brunello-51927	-0.653133	3.68376	7.84251	0.00510317	0.210716	NETO2	CCTCTTATAGATCGTTACTG	90	96	92	120	178	138	9.03776	9.58695	7.10005	11.6264	15.0874	13.565
Brunello-46117	0.777463	3.52427	7.84106	0.00510727	0.210773	DHX37	GTATGAAGGAAACGTGACAG	214	148	182	116	102	96	21.4898	14.7799	14.0457	11.2388	8.64561	9.43652
Brunello-16233	-1.05653	2.27413	7.8353	0.00512356	0.210793	ROBO2	GAAGTCATCTCGTAACACTG	30	24	34	38	84	60	3.01259	2.39674	2.62393	3.68169	7.11991	5.89783
Brunello-34438	-0.977983	2.46848	7.83319	0.00512954	0.210793	LTN1	CTATCAACTGTGATTCGTGA	32	28	44	74	88	40	3.21343	2.79619	3.39567	7.16961	7.45896	3.93188
Brunello-1956	-0.509543	4.45702	7.83361	0.00512835	0.210793	SERPING1	TAAGGGCACCCTTACCACTC	124	180	266	222	306	258	12.452	17.9755	20.5284	21.5088	25.9368	25.3606
Brunello-48202	-0.48095	4.31484	7.83701	0.00511872	0.210793	NABP1	GCAGCATCACTATTTCCGTG	188	164	228	246	290	258	18.8789	16.3777	17.5958	23.8341	24.5807	25.3606
Brunello-61637	-0.426338	4.84841	7.83626	0.00512085	0.210793	RBFOX3	ACGGGGAACCCCTACACCAA	216	220	282	276	380	294	21.6906	21.9701	21.7632	26.7407	32.2091	28.8993
Brunello-62958	0.618801	3.61878	7.83329	0.00512925	0.210793	CRYGN	GTGACCACATGGGCTCCTGT	130	186	218	114	126	100	13.0545	18.5747	16.824	11.0451	10.6799	9.82971
Brunello-41247	0.739113	3.07373	7.83737	0.00511769	0.210793	C1orf159	AAGTCCATGGAGAACACGGT	100	116	132	62	86	58	10.042	11.5842	10.187	6.00697	7.28944	5.70123
Brunello-41155	1.36468	1.72678	7.83931	0.00511222	0.210793	C1orf56	CAGTGCGACTCCCAATACAG	58	54	72	28	26	16	5.82433	5.39266	5.55656	2.71283	2.20378	1.57275
Brunello-77211	-0.437635	4.81933	7.82557	0.00515123	0.211328	Non-Targeting Control	GTTCCCCGGGAAGTCTATGC	244	222	302	328	370	322	24.5024	22.1698	23.3067	31.7788	31.3615	31.6517
Brunello-6938	0.437667	4.80636	7.82627	0.00514922	0.211328	GBE1	ATTGTTTGCCTACTCCAGGT	284	344	444	256	240	272	28.5191	34.3532	34.2654	24.803	20.3426	26.7368
Brunello-57497	0.64566	3.81928	7.82478	0.00515347	0.211328	ZNF689	ATCCGCAGGAGTACCCGAGA	172	180	234	132	144	92	17.2722	17.9755	18.0588	12.789	12.2056	9.04333
Brunello-16601	0.857627	2.61961	7.8273	0.0051463	0.211328	RPS24	TACAAAGATGACATCCGGTG	84	100	144	58	68	50	8.43524	9.9864	11.1131	5.61942	5.76374	4.91485
Brunello-30801	0.792691	3.14923	7.82221	0.00516079	0.211516	EXOC3	GGAGACAGACAAGAAAGACT	134	90	122	52	78	68	13.4562	8.98776	9.41528	5.0381	6.61135	6.6842
Brunello-45258	-1.27276	1.32903	7.81986	0.00516751	0.211679	VN1R1	GCCCAAACTCATAAAATCAG	16	10	22	32	50	32	1.60671	0.99864	1.69784	3.10037	4.23804	3.14551
Brunello-23068	-0.998527	2.59637	7.80969	0.00519668	0.211817	CDKL1	TGACTACTATACAGACTACG	30	20	54	54	78	68	3.01259	1.99728	4.16742	5.23188	6.61135	6.6842
Brunello-53297	-0.670323	3.45134	7.80589	0.00520763	0.211817	POLDIP3	CTCTCGCAAGCAGCAGACCA	72	86	84	136	146	100	7.23021	8.58831	6.48265	13.1766	12.3751	9.82971
Brunello-41750	-0.585148	3.88232	7.8157	0.00517944	0.211817	ARMC1	CTGCTGCTAGATCCCGTAAC	132	104	130	180	174	186	13.2554	10.3859	10.0327	17.4396	14.7484	18.2833
Brunello-72953	-0.538725	4.00709	7.80764	0.00520258	0.211817	PRAMEF11	AGTTCTACAAACACAGTCAA	114	130	170	196	232	162	11.4478	12.9823	13.1197	18.9898	19.6645	15.9241
Brunello-54115	0.419684	4.8256	7.81654	0.00517701	0.211817	PRRC2B	AAGGAACTCGAGGTTCAAGG	378	354	480	306	322	260	37.9586	35.3519	37.0437	29.6473	27.293	25.5572
Brunello-34493	0.463437	4.53212	7.80799	0.00520159	0.211817	HACL1	GACAACACCCTTCCCCATAG	280	294	358	176	264	226	28.1175	29.36	27.6284	17.052	22.3769	22.2151
Brunello-53582	0.46515	4.45837	7.81023	0.00519513	0.211817	CARD11	TGAGGATCGAGATGGTGCGG	272	264	352	182	266	186	27.3141	26.3641	27.1654	17.6334	22.5464	18.2833
Brunello-57983	0.573523	3.8662	7.80535	0.00520918	0.211817	RLN3	ATCAGCATCTGCATCCGGGA	202	214	248	166	146	126	20.2847	21.3709	19.1393	16.0832	12.3751	12.3854
Brunello-32049	0.639227	4.12537	7.81167	0.00519098	0.211817	PSME4	GGGACTGTATTGTACAGACG	256	184	334	134	186	164	25.7074	18.375	25.7763	12.9828	15.7655	16.1207
Brunello-40861	0.651027	3.6327	7.80747	0.00520308	0.211817	ZCCHC2	GGCTCTGGACATGACACATG	166	124	226	86	108	124	16.6696	12.3831	17.4414	8.33225	9.15418	12.1888
Brunello-16541	0.792741	2.81966	7.81387	0.00518466	0.211817	RPS9	GCAAAACTTATGTGACCCCG	106	114	126	74	62	60	10.6445	11.3845	9.72398	7.16961	5.25517	5.89783
Brunello-30451	0.885221	2.76419	7.81172	0.00519084	0.211817	SUPT16H	AGACTTGAAGCGAATACCCA	120	76	94	44	56	56	12.0503	7.58967	7.2544	4.26301	4.74661	5.50464
Brunello-28177	1.15371	2.30346	7.80629	0.00520645	0.211817	COG5	AAAAAGTCACTATAACACCC	48	74	96	24	46	26	4.82014	7.38994	7.40874	2.32528	3.899	2.55572
Brunello-67692	2.78521	-1.02526	7.81139	0.00519179	0.211817	LAMA1	TCTCGACATTCGTTGCACTG	0	10	6	0	2	0	0	0.99864	0.463047	0	0.169522	0
Brunello-52166	0.785869	2.99539	7.80221	0.00521825	0.212075	ARHGAP24	TGGACTTTATCCGACAAAGG	130	88	124	74	54	66	13.0545	8.78803	9.56963	7.16961	4.57709	6.48761
Brunello-75889	-0.742383	3.36714	7.79965	0.00522565	0.21219	KRBOX1	TCCTGTTTCACCCAGCCACA	54	98	98	130	164	118	5.42265	9.78667	7.56309	12.5953	13.9008	11.5991
Brunello-19337	0.505358	4.42196	7.79933	0.00522657	0.21219	TMPO	AGTTCGGTACTGCCCAAAGG	242	290	338	234	202	164	24.3015	28.9606	26.085	22.6715	17.1217	16.1207
Brunello-49627	-0.821351	3.01403	7.79698	0.00523336	0.212354	MSANTD2	AGATCACTATTAGCGAAGCT	56	64	58	94	126	94	5.62349	6.3913	4.47612	9.10734	10.6799	9.23993
Brunello-22906	-0.491786	4.37781	7.79488	0.00523944	0.212379	CD164	CAGTTAGTGATTGTCAAGTG	134	184	218	260	256	220	13.4562	18.375	16.824	25.1905	21.6988	21.6254
Brunello-11530	0.943644	2.84844	7.79546	0.00523778	0.212379	MAP3K9	CTTAGCAGTCGCTTATGGAG	112	94	154	42	86	56	11.247	9.38722	11.8849	4.06924	7.28944	5.50464
Brunello-34115	-0.974705	2.58123	7.78843	0.00525819	0.212961	GEMIN5	ATAGATAAACAATCTTCACC	16	42	54	54	74	84	1.60671	4.19429	4.16742	5.23188	6.27231	8.25696
Brunello-26725	-0.555353	3.98926	7.78805	0.00525931	0.212961	SRA1	AGACTGCCGTGGCCACACAA	138	104	140	178	188	186	13.8579	10.3859	10.8044	17.2458	15.935	18.2833
Brunello-38973	-1.22248	2.04589	7.78461	0.00526932	0.213054	VTA1	GCAGACAATGAAGATCGTGC	22	8	20	22	54	40	2.20923	0.798912	1.54349	2.13151	4.57709	3.93188
Brunello-74531	-0.603957	3.80311	7.78442	0.00526986	0.213054	CT47A10	CCTCTGGGGCAGCAGCAGCG	100	110	130	158	186	164	10.042	10.985	10.0327	15.3081	15.7655	16.1207
Brunello-30191	-0.491371	4.58727	7.7859	0.00526554	0.213054	CD160	CTGGTGATGTTAATGCATCC	200	150	254	252	300	276	20.0839	14.9796	19.6023	24.4154	25.4283	27.13
Brunello-67717	-1.30529	1.39753	7.78039	0.00528165	0.21313	HMSD	CTTTGCCCCCATGAAAACCA	6	14	22	38	34	28	0.602517	1.3981	1.69784	3.68169	2.88187	2.75232
Brunello-49769	-0.804522	2.91939	7.78169	0.00527784	0.21313	PALB2	TCACCGCAGCTAAAACACTC	62	38	56	80	106	84	6.22601	3.79483	4.32177	7.75093	8.98465	8.25696
Brunello-1548	0.714672	3.58419	7.78001	0.00528275	0.21313	AZU1	TGGCCGCGGTCATCACGAAG	98	210	224	106	118	92	9.84111	20.9714	17.2871	10.27	10.0018	9.04333
Brunello-59255	1.28792	1.67303	7.78064	0.0052809	0.21313	HIST2H3C	GCAGGGCTACGGTGCCGGGC	60	32	58	24	20	16	6.02517	3.19565	4.47612	2.32528	1.69522	1.57275
Brunello-53830	-1.10139	2.50546	7.77864	0.00528675	0.21318	PARD6B	TTATCACAAAGCTGTTTCAA	18	38	46	70	106	40	1.80755	3.79483	3.55002	6.78206	8.98465	3.93188
Brunello-58065	0.527409	4.09383	7.77703	0.00529148	0.21326	PSTK	ATCATACGCGACAACACCGA	182	238	302	144	194	152	18.2764	23.7676	23.3067	13.9517	16.4436	14.9412
Brunello-13492	1.09761	2.48318	7.77269	0.00530421	0.213662	PDCD2	TCGCTGCGCAGTCGCCACGC	80	84	120	56	36	36	8.03356	8.38858	9.26093	5.42565	3.05139	3.5387
Brunello-48305	-0.810481	2.96468	7.76803	0.00531792	0.214101	MRPS6	CGCAGCTGTTGAAAGCATGG	34	58	68	90	84	98	3.41426	5.79211	5.24786	8.7198	7.11991	9.63311
Brunello-53325	0.508583	4.14278	7.76615	0.00532343	0.214101	PRADC1	CGGGTGGTCCAGGAGCACGG	216	230	264	160	184	148	21.6906	22.9687	20.374	15.5019	15.596	14.548
Brunello-16343	1.50899	0.660495	7.76699	0.00532098	0.214101	RPL12	GATAACGTACCAGACCCAGG	28	22	32	6	10	12	2.81175	2.19701	2.46958	0.58132	0.847609	1.17957
Brunello-74543	-0.884912	2.78838	7.76281	0.0053333	0.214134	CT47A8	CCGAGGAGGACTCAGATATC	40	30	60	88	76	68	4.01678	2.99592	4.63047	8.52602	6.44183	6.6842
Brunello-71248	-0.789281	3.31079	7.75969	0.00534252	0.214134	SLC9A4	GTGCCCGATTCATCGTTGTG	66	74	98	176	108	114	6.62769	7.38994	7.56309	17.052	9.15418	11.2059
Brunello-35429	-0.731988	3.22468	7.75932	0.0053436	0.214134	MLH3	GTGATTCAGATGACTTCTCA	72	58	108	122	128	132	7.23021	5.79211	8.33484	11.8202	10.8494	12.9752
Brunello-76697	-0.525911	4.45524	7.76081	0.0053392	0.214134	Non-Targeting Control	CAACACCCCGCGTTATGCTA	160	174	204	260	260	240	16.0671	17.3763	15.7436	25.1905	22.0378	23.5913
Brunello-17127	-0.499817	4.2363	7.76157	0.00533696	0.214134	SELL	GACTTACCAAACTGACACTG	136	170	192	220	238	232	13.6571	16.9769	14.8175	21.3151	20.1731	22.8049
Brunello-5794	0.831177	2.90627	7.76257	0.005334	0.214134	FBL	ACCAGATCCACATCAAACCG	132	106	140	54	66	88	13.2554	10.5856	10.8044	5.23188	5.59422	8.65014
Brunello-39797	0.879776	2.92199	7.75995	0.00534173	0.214134	MRPL39	CGACAGAATTGACAGAAATG	164	86	134	44	72	90	16.4688	8.58831	10.3414	4.26301	6.10278	8.84674
Brunello-10464	-2.46394	-0.90178	7.75246	0.00536396	0.214396	LAMA2	TCTCAGGCGAATATAGCGAG	2	0	2	6	18	0	0.200839	0	0.154349	0.58132	1.5257	0
Brunello-9199	-1.56516	0.757451	7.74779	0.00537783	0.214396	IFIT3	TCCTGATAACCAATACGTCA	6	10	4	24	20	16	0.602517	0.99864	0.308698	2.32528	1.69522	1.57275
Brunello-33513	-0.995101	2.63858	7.74799	0.00537723	0.214396	BHMT2	GCATTTACATCTTCCCACTG	50	18	42	52	98	68	5.02098	1.79755	3.24133	5.0381	8.30657	6.6842
Brunello-2603	-0.782862	3.17072	7.75033	0.00537028	0.214396	CD14	GTTTCTAAAGCGCGTCGATG	50	66	72	94	134	92	5.02098	6.59103	5.55656	9.10734	11.358	9.04333
Brunello-65276	-0.459767	4.46663	7.75058	0.00536954	0.214396	OR8K3	GATGGCCACATAGAGGTCGT	154	184	242	266	276	236	15.4646	18.375	18.6762	25.7718	23.394	23.1981
Brunello-42361	0.51508	4.15459	7.74935	0.0053732	0.214396	SYNJ2BP	CAGTATGTCTCCAACGACAG	236	210	260	164	168	154	23.699	20.9714	20.0653	15.8894	14.2398	15.1378
Brunello-26373	0.534173	4.01425	7.74903	0.00537415	0.214396	RBM19	CTTGTAGGACGACGATCCCA	180	206	278	138	172	138	18.0755	20.572	21.4545	13.3704	14.5789	13.565
Brunello-74955	0.552956	4.07687	7.74924	0.00537351	0.214396	FAM231A	CCAGCAGGATAAAGGCCACA	246	178	250	122	198	136	24.7032	17.7758	19.2936	11.8202	16.7827	13.3684
Brunello-33971	1.08269	2.53943	7.74996	0.00537136	0.214396	DCAF13	ACCAAGTTGGACTTACAGAG	84	112	132	46	44	60	8.43524	11.1848	10.187	4.45678	3.72948	5.89783
Brunello-21619	1.31722	1.05792	7.74858	0.00537548	0.214396	HIST1H2AI	GGCAACTATGCGGAGCGGGT	18	42	36	8	18	12	1.80755	4.19429	2.77828	0.775093	1.5257	1.17957
Brunello-16266	-0.901078	2.8242	7.74545	0.00538482	0.214564	RP1	GCAGACATTGACAGGAACGT	38	48	42	48	94	96	3.81594	4.79347	3.24133	4.65056	7.96752	9.43652
Brunello-40509	-0.496696	4.37051	7.74321	0.00539148	0.214719	KLHDC4	TAGACGACGATGCCGCCCTG	144	208	220	252	300	242	14.4604	20.7717	16.9784	24.4154	25.4283	23.7879
Brunello-3238	-0.455356	4.96943	7.73837	0.00540595	0.215185	CHRNA7	CTAGGTCCCATTCTCCATTG	284	206	360	338	400	396	28.5191	20.572	27.7828	32.7477	33.9044	38.9256
Brunello-74433	0.478975	4.62587	7.73481	0.00541662	0.215498	LGALS9C	GTACAGCCCTCCCGGAATGG	240	376	392	208	300	206	24.1007	37.5489	30.2524	20.1524	25.4283	20.2492
Brunello-68234	-1.28539	1.76572	7.73135	0.005427	0.215579	C5orf51	ATGACAATACATATACAGCA	18	20	22	42	48	54	1.80755	1.99728	1.69784	4.06924	4.06852	5.30804
Brunello-4457	0.631755	3.69365	7.73173	0.00542587	0.215579	CYP27B1	CCACGCAGCTCAGAGGCACG	148	232	190	122	140	104	14.8621	23.1685	14.6631	11.8202	11.8665	10.2229
Brunello-9996	1.05845	2.19617	7.73186	0.0054255	0.215579	KCND1	TGAACTTCTACCGAACGGGG	46	54	66	20	30	28	4.6193	5.39266	5.09351	1.93773	2.54283	2.75232
Brunello-32927	-1.20082	1.72087	7.72684	0.00544059	0.216008	TGDS	ATTAACATAGGTAAACTCAA	22	14	28	60	54	30	2.20923	1.3981	2.16088	5.8132	4.57709	2.94891
Brunello-41109	-0.874518	2.93202	7.72299	0.0054522	0.216102	TRNAU1AP	CCACAAAGAGGGAATACTCA	56	38	48	66	128	68	5.62349	3.79483	3.70437	6.39452	10.8494	6.6842
Brunello-33359	-0.757633	3.49634	7.72236	0.00545411	0.216102	KCNE5	CCAAGCCGCTGGCATTACCC	38	92	112	124	130	140	3.81594	9.18749	8.64354	12.0139	11.0189	13.7616
Brunello-33427	-0.505848	4.47376	7.72325	0.00545141	0.216102	PLXNB2	AGATGTTGCCTCGTCTAAGG	140	210	262	262	326	260	14.0587	20.9714	20.2197	25.3843	27.632	25.5572
Brunello-48380	0.843785	3.03915	7.72339	0.00545098	0.216102	CDK15	CTCCAAGTTCAAGTAAGATG	158	62	162	68	82	58	15.8663	6.19157	12.5023	6.58829	6.95039	5.70123
Brunello-32857	-1.06351	2.28576	7.7161	0.00547305	0.216314	ABCA6	GGCACCAAATAAAACACACA	28	20	48	38	96	62	2.81175	1.99728	3.70437	3.68169	8.13704	6.09442
Brunello-48351	-0.833476	2.87169	7.71548	0.00547493	0.216314	SLC26A6	AGATTTGAGGTAGATGTCGT	64	48	64	98	116	96	6.42685	4.79347	4.93916	9.49489	9.83226	9.43652
Brunello-54185	-0.557588	4.16686	7.71505	0.00547623	0.216314	TUBA1C	TACAGTAAGCTGTTCGTGGT	164	114	170	190	198	256	16.4688	11.3845	13.1197	18.4085	16.7827	25.1641
Brunello-66595	0.652442	3.4677	7.71622	0.00547269	0.216314	MYADML2	TGGCCACGTAGCGCCCGTAG	122	134	164	96	94	72	12.2512	13.3818	12.6566	9.30112	7.96752	7.07739
Brunello-38845	0.934974	2.81059	7.71762	0.00546843	0.216314	ISYNA1	GAGACTTCCGGTCTAGCGCG	112	94	130	24	80	70	11.247	9.38722	10.0327	2.32528	6.78087	6.8808
Brunello-16441	1.14386	1.5843	7.71812	0.00546693	0.216314	RPL38	CAGCAGATACCTTTACACCC	56	42	60	24	24	22	5.62349	4.19429	4.63047	2.32528	2.03426	2.16254
Brunello-43612	-0.743313	3.14579	7.70886	0.00549506	0.216454	ECHDC1	GAAATCACTAGGAACTCCAG	42	70	98	100	124	116	4.21762	6.99048	7.56309	9.68866	10.5103	11.4025
Brunello-73874	-0.718561	3.73486	7.71161	0.00548669	0.216454	PRR21	AGCCGTGGATGAAGGGACAT	48	98	154	180	150	140	4.82014	9.78667	11.8849	17.4396	12.7141	13.7616
Brunello-27089	-0.705236	3.41235	7.70948	0.00549315	0.216454	ZNF263	ATGTTCTCAGAGCATACAGA	88	76	92	104	168	142	8.83692	7.58967	7.10005	10.0762	14.2398	13.9582
Brunello-22579	-0.624391	3.65189	7.70837	0.00549654	0.216454	PDE5A	GGGGCACTGTTATCTGCACG	94	78	130	154	186	116	9.43944	7.78939	10.0327	14.9205	15.7655	11.4025
Brunello-6878	0.41667	4.92558	7.70995	0.00549173	0.216454	LRRC32	AGGTCCAGGGAGGTCACGCG	372	356	396	268	314	252	37.3561	35.5516	30.5611	25.9656	26.6149	24.7709
Brunello-27764	0.442375	4.71512	7.71156	0.00548684	0.216454	SIRPB1	TTGAGAGTGAACGTCCCCAC	300	288	426	246	250	230	30.1259	28.7608	32.8763	23.8341	21.1902	22.6083
Brunello-45418	-1.33753	1.88694	7.70561	0.00550495	0.216565	CYP20A1	TCATTGACTCCTTAGTACAA	32	8	26	34	60	70	3.21343	0.798912	2.00653	3.29414	5.08565	6.8808
Brunello-4728	-1.14136	2.20593	7.70621	0.00550312	0.216565	DFNA5	TCTTCTGTGTCAAAACGCAC	10	22	44	58	46	54	1.0042	2.19701	3.39567	5.61942	3.899	5.30804
Brunello-20989	-0.462949	4.54339	7.69927	0.00552433	0.217142	PAX8	CAGAGGTCTGCCATTCACAA	222	164	244	288	302	262	22.2931	16.3777	18.8306	27.9033	25.5978	25.7538
Brunello-8898	0.533069	4.1184	7.69767	0.0055292	0.217142	HSD17B4	ACGGACATCAGACAAAGTCA	158	242	288	144	174	146	15.8663	24.1671	22.2262	13.9517	14.7484	14.3514
Brunello-9770	0.646462	3.49205	7.69714	0.00553084	0.217142	ITGA9	GGAAACATTGAAGGACACGT	128	126	194	84	100	94	12.8537	12.5829	14.9718	8.13848	8.47609	9.23993
Brunello-35219	0.723422	3.475	7.6987	0.00552606	0.217142	VCX	ACCTCCGGCCAAGGCCACGG	120	162	228	110	98	90	12.0503	16.178	17.5958	10.6575	8.30657	8.84674
Brunello-62108	-0.630371	4.06459	7.69486	0.00553784	0.217306	NBPF12	GCTGCTGTAAGACTGGTATG	174	68	170	210	214	198	17.473	6.79075	13.1197	20.3462	18.1388	19.4628
Brunello-26618	-0.809101	3.15323	7.6915	0.00554813	0.217376	NR1D2	CGCAAGCATGAACTCCATAG	68	32	84	118	106	88	6.82853	3.19565	6.48265	11.4326	8.98465	8.65014
Brunello-48523	-0.629737	3.64865	7.68697	0.00556209	0.217376	PHACTR4	ACCATCCTTAGATCTACACC	84	108	134	146	172	174	8.43524	10.7853	10.3414	14.1454	14.5789	17.1037
Brunello-52351	-0.574709	3.90503	7.68711	0.00556167	0.217376	PARP9	ACAGTTTCAACGGTCCCAGT	90	112	126	128	196	158	9.03776	11.1848	9.72398	12.4015	16.6131	15.5309
Brunello-76762	-0.496489	4.68666	7.69136	0.00554859	0.217376	Non-Targeting Control	CCAGTTATAATTAGGGGTTT	172	166	238	214	312	270	17.2722	16.5774	18.3675	20.7337	26.4454	26.5402
Brunello-8336	0.526014	4.17417	7.68771	0.00555981	0.217376	HIC1	CTGTACGTGTGCATTCCGTG	210	212	280	158	142	174	21.0881	21.1712	21.6088	15.3081	12.036	17.1037
Brunello-15844	0.536504	3.92472	7.68875	0.00555661	0.217376	RARS	TAAGAAGAGGTTTGATACTG	190	182	252	148	144	128	19.0797	18.1753	19.448	14.3392	12.2056	12.582
Brunello-55550	0.542026	4.09758	7.69181	0.0055472	0.217376	ZNF700	TTCAAGCATTCGAAGACACA	212	150	246	122	164	124	21.2889	14.9796	18.9849	11.8202	13.9008	12.1888
Brunello-24602	0.710913	3.13495	7.69057	0.00555102	0.217376	CPNE6	CTGGGAACCGCTTATCACTG	106	116	146	78	78	64	10.6445	11.5842	11.2675	7.55716	6.61135	6.29101
Brunello-10320	2.73317	-1.02354	7.68345	0.00557295	0.217691	KRT4	TCTCAGGGTCAATCTCCACG	0	8	8	0	0	2	0	0.798912	0.617395	0	0	0.196594
Brunello-36505	-1.15788	2.51292	7.68221	0.00557677	0.21773	PYCARD	GCTGGAGAACCTGACCGCCG	42	14	46	82	86	54	4.21762	1.3981	3.55002	7.9447	7.28944	5.30804
Brunello-76582	-0.446114	4.6507	7.67978	0.0055843	0.217804	Non-Targeting Control	AGCTTTCGAAATTGAGTGTC	194	190	302	286	348	276	19.4814	18.9742	23.3067	27.7096	29.4968	27.13
Brunello-48079	0.67185	3.46945	7.68044	0.00558225	0.217804	CEP85	GAGAATGTTTCATTGCACCG	126	102	192	70	104	82	12.6529	10.1861	14.8175	6.78206	8.81513	8.06036
Brunello-74244	0.503451	4.1849	7.67733	0.0055919	0.217881	GOLGA8K	GCTGCAATGAATGTTGCAGG	278	242	284	186	214	162	27.9166	24.1671	21.9175	18.0209	18.1388	15.9241
Brunello-61753	1.29393	1.1598	7.67738	0.00559173	0.217881	TMEM99	AAATGCTCCACAAAAATCCA	34	40	36	14	12	18	3.41426	3.99456	2.77828	1.35641	1.01713	1.76935
Brunello-49849	0.717541	3.27163	7.67634	0.00559496	0.217891	ZFAND1	CCTAAGTGATCAATCACCTC	146	102	156	82	76	82	14.6613	10.1861	12.0392	7.9447	6.44183	8.06036
Brunello-54941	0.726225	3.42125	7.67454	0.00560053	0.217998	LRRCC1	TCAGATAAGACTGATCCAAG	204	118	152	80	110	96	20.4856	11.784	11.7305	7.75093	9.3237	9.43652
Brunello-73525	-0.504941	4.59694	7.67238	0.00560725	0.21815	SLX1A	TGTGCGCCAGCACGCGCAGG	174	214	216	242	340	268	17.473	21.3709	16.6697	23.4466	28.8187	26.3436
Brunello-77111	-0.817834	2.97269	7.67082	0.00561209	0.218229	Non-Targeting Control	GGCCACAAAAACTCGCTAAG	26	50	72	80	94	78	2.61091	4.9932	5.55656	7.75093	7.96752	7.66717
Brunello-55031	-0.595052	3.71079	7.66909	0.00561748	0.218306	DNAJC5B	AATGTCGGTAAGTATTGCGT	106	102	120	170	154	162	10.6445	10.1861	9.26093	16.4707	13.0532	15.9241
Brunello-72118	-0.494062	4.37668	7.66837	0.00561971	0.218306	CTXN2	ATCAGCTTTCTCATTGACTC	136	154	216	256	246	192	13.6571	15.3791	16.6697	24.803	20.8512	18.873
Brunello-58025	0.46729	4.53489	7.66481	0.00563081	0.218408	EXOSC6	GAGCAGGCGACCGCGCAGCG	350	316	374	234	262	246	35.1468	31.557	28.8632	22.6715	22.2074	24.1811
Brunello-5466	0.659624	3.47562	7.66552	0.0056286	0.218408	EIF5	CTGGGGAGAAGATACAACTG	174	166	188	102	118	110	17.473	16.5774	14.5088	9.88243	10.0018	10.8127
Brunello-6883	0.689051	3.61718	7.66651	0.00562553	0.218408	GARS	GCTTTGTCTACGTCTACTTG	146	160	188	110	98	92	14.6613	15.9782	14.5088	10.6575	8.30657	9.04333
Brunello-75622	1.64202	0.208064	7.66332	0.00563548	0.21848	POTEB2	GGACACTGACATGAACAAGA	18	16	24	4	8	6	1.80755	1.59782	1.85219	0.387546	0.678087	0.589783
Brunello-29689	-1.08943	2.15459	7.65966	0.00564691	0.218595	MLLT11	CTGGATCTGTCGGAGCTGGA	36	14	28	56	40	66	3.6151	1.3981	2.16088	5.42565	3.39044	6.48761
Brunello-28427	0.752661	3.05345	7.65988	0.00564623	0.218595	DCTN2	TGATCAAGCGGAGTTCGATG	104	84	142	50	66	74	10.4436	8.38858	10.9588	4.84433	5.59422	7.27398
[truncated: 75,422 more rows]

## Sheet: FDR<.01
guideName	logFC	logCPM	LR	PValue	FDR	geneName	sgRNA.sequence	raw_827_Day8_pos_R1	raw_827_Day8_pos_R2	raw_827_Day8_pos_R3	raw_827_Day8_Unsorted_R1	raw_827_Day8_Unsorted_R2	raw_827_Day8_Unsorted_R3	cpm_827_Day8_pos_R1	cpm_827_Day8_pos_R2	cpm_827_Day8_pos_R3	cpm_827_Day8_Unsorted_R1	cpm_827_Day8_Unsorted_R2	cpm_827_Day8_Unsorted_R3
Brunello-39951	-3.1862	4.50877	230.299	5.12905e-52	3.97096e-47	FBXO42	ACTGCATTGTGACAACCCAT	46	58	86	536	774	394	4.6193	5.79211	6.637	51.9312	65.6049	38.7291
Brunello-2927	-2.47916	4.14637	129.002	6.77437e-30	2.62239e-25	CDKN1A	GTCACCGAGACACCACTGGA	46	32	48	224	220	244	4.6193	3.19565	3.70437	21.7026	18.6474	23.9845
Brunello-17414	1.32731	4.03647	47.3389	5.97166e-12	1.54111e-07	SKP2	CTGAGACAGTATGCCGTGGA	248	288	352	102	142	104	24.904	28.7608	27.1654	9.88243	12.036	10.2229
Brunello-60268	1.65775	3.72515	46.114	1.11567e-11	2.1594e-07	WDR36	GTTCTATGTAACAACCTGCG	198	282	358	94	92	72	19.8831	28.1617	27.6284	9.10734	7.798	7.07739
Brunello-5796	1.2698	4.11184	43.5633	4.10455e-11	5.65896e-07	FBL	TAATGAGGTCACGGCCAGAG	312	276	394	126	160	114	31.3309	27.5625	30.4067	12.2077	13.5617	11.2059
Brunello-16573	1.65575	3.81392	43.4337	4.3856e-11	5.65896e-07	RPS16	ACAGAAGACAGCGACAGCTG	286	238	338	90	96	82	28.72	23.7676	26.085	8.7198	8.13704	8.06036
Brunello-47591	-1.94248	3.18319	41.9962	9.14511e-11	1.01146e-06	PAPD5	AAACGGAGGAACTACAACCA	44	18	38	120	114	142	4.41846	1.79755	2.93263	11.6264	9.66274	13.9582
Brunello-23315	1.00401	4.87639	40.1669	2.33168e-10	2.25651e-06	EIF2B4	CTGCAGGCCGAGTCGCACCA	488	478	568	212	316	230	49.0047	47.735	43.8351	20.54	26.7844	22.6083
Brunello-2325	1.33876	3.83747	39.2762	3.67905e-10	3.16484e-06	CARS	GCTTCGATGGACATTCACGG	274	264	280	112	130	80	27.515	26.3641	21.6088	10.8513	11.0189	7.86377
Brunello-28369	1.3851	3.61778	38.8266	4.63184e-10	3.58601e-06	KAT5	ATGAATGGGTGACGCATGAG	254	216	252	90	104	80	25.5066	21.5706	19.448	8.7198	8.81513	7.86377
Brunello-35735	1.08246	4.42442	38.4589	5.59184e-10	3.93569e-06	PRELID1	AATAGTCGCTCGGCCCAGCG	302	378	472	198	198	136	30.3267	37.7486	36.4263	19.1836	16.7827	13.3684
Brunello-56375	1.48376	3.44904	34.4327	4.41249e-09	2.84683e-05	IMP4	GGCGCCCAGCGAATGAACCG	160	222	238	70	64	82	16.0671	22.1698	18.3675	6.78206	5.4247	8.06036
Brunello-16309	1.04108	4.24641	33.4971	7.13718e-09	4.25052e-05	RPL5	GACTGGTGATGAATACAATG	262	280	448	156	174	136	26.3099	27.9619	34.5741	15.1143	14.7484	13.3684
Brunello-28073	1.09128	4.22292	32.0823	1.47775e-08	8.17205e-05	EMG1	GAAGAATGGACGGGACCCTG	330	312	340	160	160	136	33.1384	31.1576	26.2393	15.5019	13.5617	13.3684
Brunello-32066	1.13938	3.91089	31.1994	2.32841e-08	0.000120178	PMPCA	TAGCAAAGGCTTGGACACGG	286	228	294	134	112	114	28.72	22.769	22.6893	12.9828	9.49322	11.2059
Brunello-42149	1.44471	3.4782	29.9944	4.33285e-08	0.000209659	IMP3	GCGCAGCTTGAGGAGCACGG	248	188	252	96	78	74	24.904	18.7744	19.448	9.30112	6.61135	7.27398
Brunello-16490	1.0511	3.94692	29.1972	6.53751e-08	0.00029773	RPS3	AGATGGCTACTCTGGAGTTG	252	232	294	118	142	110	25.3057	23.1685	22.6893	11.4326	12.036	10.8127
Brunello-31963	-0.836508	4.66454	28.0059	1.20948e-07	0.000482438	ZCCHC14	AATTTGAGTCTCTTACCATG	158	156	214	298	364	264	15.8663	15.5788	16.5153	28.8722	30.853	25.9504
Brunello-45989	0.831436	4.65502	27.7645	1.37021e-07	0.000482438	USP36	GAGCACACGTATGAGAGCTG	360	370	484	224	242	202	36.151	36.9497	37.3524	21.7026	20.5121	19.856
Brunello-19440	0.938078	4.47874	28.0877	1.1594e-07	0.000482438	TOP1	TGGAAGAGGCTCATATGGTG	294	368	446	178	228	162	29.5233	36.75	34.4198	17.2458	19.3255	15.9241
Brunello-16511	1.28278	3.58813	27.764	1.37052e-07	0.000482438	RPS6	GTCCGCCTGCTACTGAGTAA	216	238	242	80	112	92	21.6906	23.7676	18.6762	7.75093	9.49322	9.04333
Brunello-74551	1.67446	2.76726	27.7635	1.3709e-07	0.000482438	CT47A5	AGGAAGAGGAGGAGGAAGAG	114	118	178	58	38	28	11.4478	11.784	13.737	5.61942	3.22091	2.75232
Brunello-23168	1.28417	3.32645	26.5904	2.51497e-07	0.00084657	HDAC3	TGGGTCAATGCCAGGCGATG	138	180	232	70	82	68	13.8579	17.9755	17.9045	6.78206	6.95039	6.6842
Brunello-16506	0.986172	4.53506	26.3159	2.8989e-07	0.000897742	RPS5	CATACACCTGCTCACAGGCG	376	372	456	216	182	196	37.7577	37.1494	35.1915	20.9275	15.4265	19.2662
Brunello-70211	2.49495	1.47579	26.386	2.79553e-07	0.000897742	NANOGNB	GCCGAGGCGGGCAGATCACG	56	58	92	6	24	6	5.62349	5.79211	7.10005	0.58132	2.03426	0.589783
Brunello-48934	-1.28398	3.56453	26.0813	3.27331e-07	0.000938604	C9orf16	GGTCCAGACAGGAGTTGATC	74	60	68	154	196	140	7.43105	5.99184	5.24786	14.9205	16.6131	13.7616
Brunello-67573	0.862725	4.56781	26.148	3.16232e-07	0.000938604	UBALD2	AAGGGGCTGAAGTTTGCAGG	330	254	394	190	168	166	33.1384	25.3655	30.4067	18.4085	14.2398	16.3173
Brunello-76909	-0.786665	4.65201	25.1197	5.38786e-07	0.00136244	Non-Targeting Control	CTATAACCGAATCAAAGGGT	160	164	206	300	312	284	16.0671	16.3777	15.8979	29.066	26.4454	27.9164
Brunello-68141	0.887162	4.27563	25.2197	5.11558e-07	0.00136244	DPH3	CATGGCAGTGTTTCATGACG	296	278	388	162	178	168	29.7242	27.7622	29.9437	15.6956	15.0874	16.5139
Brunello-21538	1.62822	2.56521	25.2286	5.09208e-07	0.00136244	TRRAP	CCACTGGGGATCGTTCAGTG	104	108	120	40	40	26	10.4436	10.7853	9.26093	3.87546	3.39044	2.55572
Brunello-64985	1.80045	3.12564	25.0957	5.45533e-07	0.00136244	CCDC125	ATTTAGGGTATGGCCTCGGA	58	258	220	46	56	48	5.82433	25.7649	16.9784	4.45678	4.74661	4.71826
Brunello-53116	1.14396	3.75418	24.7394	6.56278e-07	0.0014944	ANKRD20A1	CATTCAGCCTAGCACTGAAG	186	214	272	104	96	96	18.678	21.3709	20.9914	10.0762	8.13704	9.43652
Brunello-74898	1.41834	3.63551	24.7452	6.54318e-07	0.0014944	TRIM49D2	GTACAGGACTAACCTTCCAG	312	112	224	82	84	74	31.3309	11.1848	17.2871	7.9447	7.11991	7.27398
Brunello-13844	1.4731	2.85431	24.7701	6.45921e-07	0.0014944	PHB	TAATTGGTTTCTGTACCCAC	106	130	180	56	58	32	10.6445	12.9823	13.8914	5.42565	4.91613	3.14551
Brunello-8222	0.820257	4.48699	24.6134	7.00611e-07	0.00154977	HBZ	CGCACTTCGACCTGCACCCG	334	282	410	196	216	158	33.5401	28.1617	31.6415	18.9898	18.3084	15.5309
Brunello-57006	-1.31118	3.40204	24.4258	7.72266e-07	0.00166082	AZIN2	ACTTGACAGCATAAAAGGGC	52	46	56	114	128	134	5.22182	4.59375	4.32177	11.0451	10.8494	13.1718
Brunello-47593	-1.1029	3.89563	24.2485	8.46722e-07	0.00172511	PAPD5	GGCCGGCATGTATCGCTCCG	86	44	104	142	188	160	8.63608	4.39402	8.02614	13.7579	15.935	15.7275
Brunello-16590	1.43312	2.95427	24.2845	8.31064e-07	0.00172511	RPS20	ACCAGTTCGAATGCCTACCA	124	120	198	54	54	50	12.452	11.9837	15.2805	5.23188	4.57709	4.91485
Brunello-76908	-0.860909	4.49492	23.9613	9.82923e-07	0.00195125	Non-Targeting Control	CTAGCCGCCCAGATCGAGCC	160	128	196	234	348	282	16.0671	12.7826	15.1262	22.6715	29.4968	27.7198
Brunello-68024	1.43203	2.94034	23.6473	1.1571e-06	0.0022396	C2orf61	GGAAGCACGTTGTATTGCCC	140	140	132	50	56	46	14.0587	13.981	10.187	4.84433	4.74661	4.52167
Brunello-45990	0.989246	4.03798	23.5369	1.22543e-06	0.002314	USP36	GATCTGGAATCACACTCGGG	232	244	334	136	142	120	23.2973	24.3668	25.7763	13.1766	12.036	11.7957
Brunello-72250	-0.827381	4.43746	23.2139	1.44942e-06	0.00267181	ZNF772	ACTCAGAAGGCTTACCCCTG	126	168	168	270	290	248	12.6529	16.7772	12.9653	26.1594	24.5807	24.3777
Brunello-65349	1.88696	3.22114	23.1402	1.50608e-06	0.00271168	UNC5B	AGGGTGGCGTACAGGCGATG	70	242	266	68	32	48	7.02937	24.1671	20.5284	6.58829	2.71235	4.71826
Brunello-53191	1.02518	3.92658	22.8605	1.74199e-06	0.00299703	ZCCHC9	AAGAAAGACAGTCGACGGGA	222	278	350	114	172	124	22.2931	27.7622	27.011	11.0451	14.5789	12.1888
Brunello-43135	1.08452	3.7303	22.8936	1.71218e-06	0.00299703	POLR3E	AAAAGGCATGACCTTCACTG	240	186	280	110	136	82	24.1007	18.5747	21.6088	10.6575	11.5275	8.06036
Brunello-52690	-6.08747	-0.85915	22.4534	2.15299e-06	0.00354652	TMEM133	TCTGCGAATCAACAGGAGAC	0	0	0	4	8	12	0	0	0	0.387546	0.678087	1.17957
Brunello-63180	-6.06595	-0.84228	22.4702	2.13428e-06	0.00354652	LOC158434	GGCCGCATGATGACTGAGAC	0	0	0	4	12	8	0	0	0	0.387546	1.01713	0.786377
Brunello-19018	0.866868	4.13037	22.3576	2.26317e-06	0.00365035	TFAP4	AGGCTCCCCGGACATCTGGG	314	262	322	150	174	162	31.5317	26.1644	24.8502	14.533	14.7484	15.9241
Brunello-925	-2.57117	1.0504	22.2737	2.36421e-06	0.00373549	XIAP	ATGACAACTAAAGCACCGCA	4	8	4	26	50	22	0.401678	0.798912	0.308698	2.51905	4.23804	2.16254
Brunello-31978	-0.861529	4.38302	22.2065	2.44845e-06	0.00379123	CEP68	TGGAGACCTTCTGCTCTCCG	162	126	166	248	250	310	16.268	12.5829	12.811	24.0279	21.1902	30.4721
Brunello-44872	-0.703845	4.92164	22.1477	2.5246e-06	0.0038325	RSRP1	CGTAGCGCCTCTCTCGGTAA	200	222	282	356	418	350	20.0839	22.1698	21.7632	34.4916	35.43	34.404
Brunello-13723	-1.31384	2.95752	21.9358	2.81926e-06	0.0041975	PFDN2	GCCCGCTTTGGAGAACAACA	50	44	52	108	142	110	5.02098	4.39402	4.01307	10.4638	12.036	10.8127
Brunello-10505	1.2871	3.08781	21.8989	2.87396e-06	0.00419821	RPSA	CATAAATCTCAAGAGGACCT	160	114	138	56	66	46	16.0671	11.3845	10.6501	5.42565	5.59422	4.52167
Brunello-6298	-2.12523	1.4615	21.7414	3.11987e-06	0.0042376	GPC5	TACAACCACCTCATTAACCC	10	10	8	36	40	46	1.0042	0.99864	0.617395	3.48792	3.39044	4.52167
Brunello-17754	-1.42564	2.82472	21.7738	3.06767e-06	0.0042376	SMARCB1	GCAGATCGAGTCCTACCCCA	34	26	44	90	88	94	3.41426	2.59646	3.39567	8.7198	7.45896	9.23993
Brunello-50818	-1.16012	3.41712	21.7491	3.10738e-06	0.0042376	ATHL1	GCGATGCGCATAGATGCACT	52	58	72	118	172	112	5.22182	5.79211	5.55656	11.4326	14.5789	11.0093
Brunello-76054	1.70753	2.21405	21.8024	3.02223e-06	0.0042376	RPL17-C18orf32	CATGAGCTCTGTAGGTCCGG	94	94	104	34	30	24	9.43944	9.38722	8.02614	3.29414	2.54283	2.35913
Brunello-56226	-2.21841	1.60892	21.6026	3.35402e-06	0.00432786	C1orf105	ATAACTCATACAATTCTCAA	14	2	10	42	42	36	1.40587	0.199728	0.771744	4.06924	3.55996	3.5387
Brunello-57851	-1.40306	2.84882	21.6199	3.32385e-06	0.00432786	WDR17	AGTATAATCCCAGATTCGAA	42	34	50	116	108	102	4.21762	3.39538	3.85872	11.2388	9.15418	10.0263
Brunello-16508	1.84604	2.32347	21.6438	3.28278e-06	0.00432786	RPS5	TTCACTGCAATGTAATCCTG	88	92	144	36	40	12	8.83692	9.18749	11.1131	3.48792	3.39044	1.17957
Brunello-46402	1.35107	3.03639	21.4745	3.58561e-06	0.00455084	RAB40C	GGTTTCCAACCAAGATCCGG	88	112	230	46	60	54	8.83692	11.1848	17.7501	4.45678	5.08565	5.30804
Brunello-16352	1.64223	2.5051	21.4388	3.65309e-06	0.00456171	RPL15	TATAGGATTCGTGTTCGCCG	102	112	134	28	28	52	10.2428	11.1848	10.3414	2.71283	2.3733	5.11145
Brunello-2956	1.14958	3.34998	21.3891	3.74892e-06	0.00460706	CDKN3	GCAGAAGAACTAAAGAGCTG	168	132	204	54	82	86	16.8705	13.1821	15.7436	5.23188	6.95039	8.45355
Brunello-31704	0.94303	3.78927	21.2809	3.96662e-06	0.00479843	ARHGAP26	CCCTTGCTCGTTGATCCCTG	194	222	252	106	128	108	19.4814	22.1698	19.448	10.27	10.8494	10.6161
Brunello-62205	-5.98145	-0.24911	21.215	4.10529e-06	0.00488978	PYHIN1	AAACCATCTGAAGAAGAGAC	0	0	0	6	4	12	0	0	0	0.58132	0.339044	1.17957
Brunello-55892	1.17458	3.30575	21.1714	4.19977e-06	0.00492652	RPS19BP1	GACCAGGACGAGAAGCACCG	146	170	206	92	76	58	14.6613	16.9769	15.8979	8.91357	6.44183	5.70123
Brunello-36307	1.02521	3.60475	21.0927	4.37598e-06	0.00505661	NOB1	AGCCCTTACCGGAATACGTG	208	192	292	100	148	86	20.8873	19.1739	22.5349	9.68866	12.5446	8.45355
Brunello-56485	2.02688	1.68503	20.9946	4.60573e-06	0.00524383	LEMD1	CAGGACAGTGATGACAGCGA	50	74	66	14	18	14	5.02098	7.38994	5.09351	1.35641	1.5257	1.37616
Brunello-76578	-0.770866	4.74811	20.9538	4.70483e-06	0.00527902	Non-Targeting Control	AGCTGAAAATATACGTATTC	178	170	258	332	436	248	17.8747	16.9769	19.911	32.1664	36.9557	24.3777
Brunello-12864	6.06764	-0.816083	20.9197	4.78935e-06	0.00529709	NRTN	TCTCGTCGGACGCGTAGCCC	6	10	8	0	0	0	0.602517	0.99864	0.617395	0	0	0
Brunello-6101	0.940784	4.10836	20.8263	5.02868e-06	0.0054073	FAU	CACCCCGCACTGGCCCAGAG	264	286	324	150	176	124	26.5108	28.5611	25.0045	14.533	14.9179	12.1888
Brunello-14396	1.78944	2.02325	20.8302	5.01861e-06	0.0054073	POLR2I	TAACAACATGCTGTACCCCA	56	74	96	18	30	16	5.62349	7.38994	7.40874	1.74396	2.54283	1.57275
Brunello-14470	-0.69364	4.7866	20.7292	5.29037e-06	0.00556536	POU4F3	CAGATCCATCCACACCACCT	186	190	264	352	352	306	18.678	18.9742	20.374	34.1041	29.8358	30.0789
Brunello-15427	0.844175	4.31711	20.7187	5.31944e-06	0.00556536	PTPN4	TACTGATTAGGAGTTCCCGG	254	346	348	156	186	178	25.5066	34.553	26.8567	15.1143	15.7655	17.4969
Brunello-1676	-1.07011	3.8704	20.6639	5.47391e-06	0.00565061	OPN1SW	GACGAAGTATCCGTTACAGC	70	92	138	196	256	162	7.02937	9.18749	10.6501	18.9898	21.6988	15.9241
Brunello-51408	-1.38693	2.81712	20.4872	6.00317e-06	0.00603763	APOL6	CAGCATCGTGAGTGGTACGT	36	28	50	108	98	84	3.6151	2.79619	3.85872	10.4638	8.30657	8.25696
Brunello-25472	1.01178	3.85809	20.4867	6.0048e-06	0.00603763	CTR9	CCTGGCGAGATTATATGACG	162	280	322	122	108	136	16.268	27.9619	24.8502	11.8202	9.15418	13.3684
Brunello-22372	-1.60691	2.45791	20.4494	6.12293e-06	0.00607748	AKR7A2	CCCAGCTAGCATAGTTGGAG	28	20	24	70	98	52	2.81175	1.99728	1.85219	6.78206	8.30657	5.11145
Brunello-54479	1.70976	2.2194	20.2654	6.74082e-06	0.00660609	PPP1R15B	ACGCATAGACAATTTCAGTG	114	70	106	20	40	28	11.4478	6.99048	8.18049	1.93773	3.39044	2.75232
Brunello-73624	-1.17677	3.27789	20.1966	6.98782e-06	0.00676255	CTXN3	CCAAAAGAATCCGGAAGCAC	60	42	68	106	148	124	6.02517	4.19429	5.24786	10.27	12.5446	12.1888
Brunello-15626	1.67559	2.42913	20.1401	7.19732e-06	0.0068793	QARS	GGCTAGAAGAAACAGACCGG	78	124	132	26	36	40	7.83272	12.3831	10.187	2.51905	3.05139	3.93188
Brunello-47592	-0.900305	4.17107	20.0757	7.44353e-06	0.00702787	PAPD5	ACTGGCATCCGGATAAAGGA	78	106	154	210	206	194	7.83272	10.5856	11.8849	20.3462	17.4607	19.0696
Brunello-23189	-0.781096	4.30739	20.0516	7.53798e-06	0.0070313	KAT2B	ACCTCGGTACGAAACCACAC	122	132	182	228	252	250	12.2512	13.1821	14.0457	22.0901	21.3597	24.5743
Brunello-64413	-5.95738	-0.370755	19.9911	7.78022e-06	0.00706369	C12orf77	AGACGCTGGACAGCATACGA	0	0	0	8	8	6	0	0	0	0.775093	0.678087	0.589783
Brunello-38384	0.772356	4.3136	19.9749	7.84641e-06	0.00706369	GMPR2	AGGCATATATACTTCACCTG	266	256	358	152	188	164	26.7116	25.5652	27.6284	14.7268	15.935	16.1207
Brunello-57946	1.23647	3.10743	19.9896	7.78658e-06	0.00706369	FTSJ3	AGTGTTACGAACCATCCCCC	166	112	178	76	70	44	16.6696	11.1848	13.737	7.36338	5.93326	4.32507
Brunello-206	1.01954	3.49685	19.8176	8.51948e-06	0.00749531	ACTL6A	ACTGCAATTCCAGTCCACGA	166	156	246	78	98	96	16.6696	15.5788	18.9849	7.55716	8.30657	9.43652
Brunello-11996	1.22181	3.18565	19.8247	8.48796e-06	0.00749531	MYC	GCTGCACCGAGTCGTAGTCG	200	144	194	84	66	76	20.0839	14.3804	14.9718	8.13848	5.59422	7.47058
Brunello-30816	0.872729	3.9092	19.6826	9.14278e-06	0.00795329	EXOSC8	ACCGGAATCTCGATGAACAC	202	212	302	114	150	118	20.2847	21.1712	23.3067	11.0451	12.7141	11.5991
Brunello-31965	-1.03517	3.55499	19.5817	9.63864e-06	0.00829148	ZCCHC14	GGCCTGAGTCCAGATCCACG	68	72	82	136	196	120	6.82853	7.19021	6.3283	13.1766	16.6131	11.7957
Brunello-68143	0.782915	4.49086	19.516	9.97604e-06	0.00848742	DPH3	TTTATAATGAGAGAGCAGCT	376	294	342	178	216	190	37.7577	29.36	26.3937	17.2458	18.3084	18.6764
Brunello-3310	1.1725	3.84043	19.4153	1.0516e-05	0.00880623	CKS1B	CAGACATGTCATGCTGCCCA	308	172	280	114	116	102	30.9292	17.1766	21.6088	11.0451	9.83226	10.0263
Brunello-16551	1.30018	2.88918	19.404	1.05783e-05	0.00880623	RPS11	GGGCTTCAAGACACCCAAGG	98	144	180	68	54	44	9.84111	14.3804	13.8914	6.58829	4.57709	4.32507
Brunello-16575	0.912441	3.83517	19.361	1.08195e-05	0.00891121	RPS16	ATCCGTGTCCGTGTAAAGGG	204	240	280	142	140	96	20.4856	23.9674	21.6088	13.7579	11.8665	9.43652
Brunello-35738	1.11521	3.29943	19.2848	1.12602e-05	0.00917656	PRELID1	TCACTCGGTGTACGTCCTGG	188	166	200	82	88	82	18.8789	16.5774	15.4349	7.9447	7.45896	8.06036
Brunello-12058	1.46553	2.48787	19.1686	1.19667e-05	0.00958128	MYH11	GTCGGCCACAAACTTGTCGG	68	110	104	36	32	32	6.82853	10.985	8.02614	3.48792	2.71235	3.14551
Brunello-16386	2.15078	1.45092	19.1626	1.20043e-05	0.00958128	RPL24	CGTAGCGCCTCCCGTGTCCG	52	58	70	12	20	8	5.22182	5.79211	5.40221	1.16264	1.69522	0.786377
Brunello-36522	-1.1028	3.46247	19.0673	1.26186e-05	0.00963242	TAGLN3	GCAGAAGTATGATGCGGACC	82	62	66	150	170	130	8.2344	6.19157	5.09351	14.533	14.4094	12.7786
Brunello-58342	-0.830807	4.07678	19.0565	1.26904e-05	0.00963242	SLC15A4	GGAGCGATCCTGTCGTTAGG	106	120	156	242	216	204	10.6445	11.9837	12.0392	23.4466	18.3084	20.0526
Brunello-37783	0.800095	4.61928	19.0764	1.25591e-05	0.00963242	UTP18	AGACATAAAGAACCTTGCTG	240	374	504	200	216	204	24.1007	37.3491	38.8959	19.3773	18.3084	20.0526
Brunello-16574	0.84701	4.37521	19.1189	1.22819e-05	0.00963242	RPS16	ACCTTGTACTGTAGCGTGCG	314	322	410	224	184	160	31.5317	32.1562	31.6415	21.7026	15.596	15.7275
Brunello-44579	0.902473	3.94557	19.078	1.25485e-05	0.00963242	DHX33	AAAGCAAAGAAGTATAACCC	214	244	282	146	130	112	21.4898	24.3668	21.7632	14.1454	11.0189	11.0093
Brunello-27553	1.11229	3.36522	18.9746	1.32471e-05	0.0099573	SF3B4	AGAAACAGTTCCCACAGCAG	222	148	224	80	78	110	22.2931	14.7799	17.2871	7.75093	6.61135	10.8127
Brunello-63491	-5.66473	-1.48416	18.8205	1.43614e-05	0.00997306	C16orf82	TCTCCCTCGAGAAAAATGGG	0	0	0	6	8	4	0	0	0	0.58132	0.678087	0.393188
Brunello-65503	-1.10396	3.37644	18.8547	1.41065e-05	0.00997306	OR4D6	TGCACTATGTGACCATGATG	52	70	80	130	174	124	5.22182	6.99048	6.17395	12.5953	14.7484	12.1888
Brunello-26374	0.837856	4.42865	18.8973	1.37945e-05	0.00997306	RBM19	GGGTAGTGGAGCTCAGACAG	276	310	420	172	194	182	27.7158	30.9578	32.4133	16.6645	16.4436	17.8901
Brunello-52656	0.863331	3.97137	18.8572	1.40881e-05	0.00997306	KRTAP9-2	GCAGCTGGACCCACAGCAGG	214	240	312	124	156	132	21.4898	23.9674	24.0784	12.0139	13.2227	12.9752
Brunello-68144	0.922526	3.95718	18.831	1.42826e-05	0.00997306	DPH3	TTTGGAGAATGGGGAAGACG	264	218	264	140	166	86	26.5108	21.7704	20.374	13.5641	14.0703	8.45355
Brunello-36067	1.01571	3.40701	18.8118	1.44274e-05	0.00997306	UTP20	AATATGAGGTAACACCACGA	180	178	210	80	114	84	18.0755	17.7758	16.2066	7.75093	9.66274	8.25696
Brunello-4661	1.14493	3.5975	18.8825	1.39021e-05	0.00997306	DDX10	AGTGCAAGGATAGAAACACC	164	214	294	102	118	76	16.4688	21.3709	22.6893	9.88243	10.0018	7.47058
Brunello-10798	1.20077	3.12867	18.9093	1.3708e-05	0.00997306	LRP4	ATAGCGCTAACAAATTTACG	126	162	186	60	74	68	12.6529	16.178	14.3544	5.8132	6.27231	6.6842
Brunello-52948	1.30714	2.81038	18.9382	1.3502e-05	0.00997306	WDR75	TCAATAGTAGCTCCTAAACG	118	112	140	52	64	32	11.8495	11.1848	10.8044	5.0381	5.4247	3.14551
Brunello-16756	-1.09801	3.33764	18.7601	1.48234e-05	0.0101561	S100A11	GCTGTCTTCCAGAAGTATGC	58	50	96	146	130	144	5.82433	4.9932	7.40874	14.1454	11.0189	14.1548
