# Supplementary material for: KAT5 regulates neurodevelopmental states associated with G0-like populations in glioblastoma
Source: Nat Commun. 2025 May 9;16:4327. doi: 10.1038/s41467-025-59503-w (PMC12064679; doi:10.1038/s41467-025-59503-w)
Supplement: Supplementary file 8 — Supplementary Data 6 [file 41467_2025_59503_MOESM8_ESM.xlsx]

## Sheet: All clusters
cell line	cluster no	No of CD8AKOcells	No of KAT5KO	CD8/KAT5 ratio	% of control	Cluster type	Analysis Method
131	0	436	21	20.762	4.81651	Control	2
131	1	377	22	17.136	5.83554	Control	2
131	2	318	42	7.571	13.2075	Control	2
131	3	0	327	0	#DIV/0!	Novel	2
131	4	140	7	20	5	Control	2
131	5	0	142	0	#DIV/0!	Novel	2
131	6	3	96	0.031	3200	Novel	2
131	7	70	3	23.333	4.28571	Control	2
308	0	552	123	4.488	22.2826	Control	2
308	1	11	556	0.02	5054.55	Novel	2
308	2	286	99	2.889	34.6154	Control	1
308	3	330	24	13.75	7.27273	Control	2
308	4	1	271	0.004	27100	Novel	2
308	5	195	11	17.727	5.64103	Control	2
308	6	162	18	9	11.1111	Control	2
308	7	40	9	4.444	22.5	Control	2
827	0	454	35	12.971	7.70925	Control	2
827	1	0	400	0	#DIV/0!	Novel	2
827	2	355	19	18.684	5.35211	Control	2
827	3	3	315	0.01	10500	Novel	2
827	4	267	28	9.536	10.4869	Control	2
827	5	244	43	5.674	17.623	Control	2
1406	0	20	301	0.066	1505	Novel	2
1406	1	173	91	1.901	52.6012	Control	2
1406	2	165	99	1.667	60	Control	1
1406	3	207	46	4.5	22.2222	Control	2
1406	4	33	198	0.167	600	Novel	2
1406	5	41	139	0.295	339.024	Novel	2
1406	6	148	24	6.167	16.2162	Control	2
1406	7	56	107	0.523	191.071	Novel ?	1
1406	8	108	8	13.5	7.40741	Control	2
025T	0	367	231	1.589	62.9428	Control	1
025T	1	217	312	0.696	143.779	Control	1
025T	2	13	370	0.035	2846.15	Novel	2
025T	3	72	247	0.291	343.056	Novel	2
025T	4	123	115	1.07	93.4959	Control	1
025T	5	138	99	1.394	71.7391	Control	1
025T	6	150	71	2.113	47.3333	Control	1
025T	7	57	162	0.352	284.211	Control	1
025T	8	24	73	0.329	304.167	Novel	2
448T	0	401	119	3.37	29.6758	Control	2
448T	1	61	371	0.164	608.197	Novel	2
448T	2	304	123	2.472	40.4605	Control	1
448T	3	295	109	2.706	36.9492	Control	1
448T	4	3	383	0.008	12766.7	Novel	2
448T	5	207	173	1.197	83.5749	Control	1
448T	6	127	147	0.864	115.748	Control	1
448T	7	163	81	2.012	49.6933	Control	1
448T	8	92	88	1.045	95.6522	Control	1
448T	9	40	50	0.8	125	Control	1
448T	10	17	24	0.708	141.176	Control	1
464T	0	11	450	0.024	4090.91	Novel	2
464T	1	208	181	1.149	87.0192	Control	1
464T	2	208	73	2.849	35.0962	Control	1
464T	3	114	151	0.755	132.456	Control	1
464T	4	128	79	1.62	61.7188	Control	1
464T	5	10	197	0.051	1970	Novel	2
578T	0	11	478	0.023	4345.45	Novel	2
578T	1	394	95	4.147	24.1117	Control	2
578T	2	242	97	2.495	40.0826	Control	1
578T	3	165	124	1.331	75.1515	Control	1
578T	4	186	93	2	50	Control	1
578T	5	8	153	0.052	1912.5	Novel	2
578T	6	105	36	2.917	34.2857	Control	2
578T	7	12	16	0.75	133.333	Control	1
G7	0	554	126	4.397	22.7437	Control	2
G7	1	39	324	0.12	830.769	Novel	2
G7	2	223	119	1.874	53.3632	Control	1
G7	3	254	76	3.342	29.9213	Control	2
G7	4	194	84	2.31	43.299	Control	1
G7	5	124	111	1.117	89.5161	Control	1
G7	6	93	59	1.576	63.4409	Control	1
G7	7	10	19	0.526	190	Control	1

## Sheet: 025T
							Method 1: KAT5KO VS cd8ko				method 2: enriched marker genes per cluster			Method 1: KAT5KO VS cd8ko											method 2: enriched marker genes per cluster
cell line	cluster no	No of CD8AKOcells	No of KAT5KO	CD8/KAT5 ratio	Cluster type	Analysis Method	No of up-reg genes	No of down-reg genes	TOTAL		upreg_genes	downreg_genes		p_val	avg_log2FC	pct.1	pct.2	p_val_adj	gene	Expression	cluster				p_val	avg_log2FC	pct.1	pct.2	p_val_adj	cluster	gene	Expression
025T	0	367	231	1.589	Control	1	502	402	904		97	261		6.83815e-57	-1.12868	0.987	1	1.59787e-52	PPP1R14B	Down-regulated	0				1.07706e-122	1.89197	0.945	0.525	2.51676e-118	2	SYNDIG1	Up-regulated
025T	1	217	312	0.696	Control	1	643	1167	1810		767	491		2.58234e-50	-0.914882	1	1	6.03415e-46	MYL6	Down-regulated	0				1.03209e-110	1.90605	0.997	0.908	2.41169e-106	2	CADM1	Up-regulated
025T	2	13	370	0.035	Novel	2	1	25	26		609	568		1.15887e-49	-0.87042	1	1	2.70794e-45	MIF	Down-regulated	0				2.65004e-110	2.334	0.982	0.789	6.19234e-106	2	PDE1C	Up-regulated
025T	3	72	247	0.291	Novel	2	49	158	207		851	1030		3.02772e-46	-0.622517	1	1	7.07487e-42	NACA	Down-regulated	0				1.87147e-102	1.29103	0.564	0.128	4.37307e-98	2	AC020687.1	Up-regulated
025T	4	123	115	1.07	Control	1	135	325	460		276	193		5.03149e-42	-1.13966	0.97	0.995	1.17571e-37	LGALS1	Down-regulated	0				4.32505e-102	2.28597	0.88	0.461	1.01063e-97	2	CCN2	Up-regulated
025T	5	138	99	1.394	Control	1	196	319	515		385	289		1.62415e-40	-0.668797	0.996	1	3.79516e-36	EEF1G	Down-regulated	0				1.39351e-98	2.54007	0.937	0.647	3.25622e-94	2	SERPINE1	Up-regulated
025T	6	150	71	2.113	Control	1	105	234	339		903	352		2.82136e-40	-0.906998	0.84	0.997	6.59267e-36	ANP32A	Down-regulated	0				1.01344e-97	2.43368	0.648	0.193	2.36811e-93	2	COL11A1	Up-regulated
025T	7	57	162	0.352	Control	1	78	143	221		2034	1875		1.02888e-39	-0.941742	0.952	1	2.40418e-35	TPM4	Down-regulated	0				7.61061e-96	1.83283	0.982	0.681	1.77837e-91	2	TENM2	Up-regulated
025T	8	24	73	0.329	Novel	2	15	90	105		393	181		1.36977e-39	-0.529939	1	1	3.20074e-35	RPL29	Down-regulated	0				1.74711e-94	1.41433	0.755	0.289	4.08246e-90	2	AC099066.2	Up-regulated
														2.23524e-39	-0.785089	0.987	1	5.22308e-35	PFN1	Down-regulated	0				1.89449e-93	2.12569	0.88	0.477	4.42685e-89	2	LINC02742	Up-regulated
														2.36502e-39	-1.01346	0.814	0.975	5.52633e-35	CLIC1	Down-regulated	0				6.15185e-91	2.0046	0.888	0.526	1.4375e-86	2	LINC00907	Up-regulated
														1.23718e-36	-0.859231	0.935	0.995	2.89091e-32	PRMT1	Down-regulated	0				5.8798e-90	1.61644	0.969	0.781	1.37393e-85	2	COL8A1	Up-regulated
														6.54486e-36	-0.603722	1	1	1.52934e-31	RPL10	Down-regulated	0				2.18965e-89	1.59283	0.99	0.929	5.11656e-85	2	PMP22	Up-regulated
														1.29603e-35	-0.92304	0.866	0.992	3.02843e-31	MARCKSL1	Down-regulated	0				7.26047e-89	1.65432	0.817	0.363	1.69655e-84	2	RIPOR2	Up-regulated
														1.31815e-35	-0.538202	1	1	3.08012e-31	RPS18	Down-regulated	0				2.9217e-88	1.1275	0.742	0.289	6.82713e-84	2	STON1-GTF2A1L	Up-regulated
														2.03097e-35	-0.561321	1	1	4.74576e-31	RPS11	Down-regulated	0				3.84462e-88	1.14419	1	0.955	8.98372e-84	2	CD44	Up-regulated
														5.67845e-35	-0.546203	1	1	1.32688e-30	RPL18A	Down-regulated	0				4.27426e-88	1.10519	0.339	0.042	9.98767e-84	2	EDN1	Up-regulated
														1.9836e-33	-0.888806	0.905	0.989	4.63509e-29	HSPB1	Down-regulated	0				1.10632e-85	1.12448	0.99	0.924	2.58514e-81	2	VCL	Up-regulated
														8.47901e-33	-0.600089	1	1	1.98129e-28	CCT3	Down-regulated	0				1.69447e-85	0.951877	1	0.999	3.95948e-81	2	MACF1	Up-regulated
														8.48609e-33	-0.813959	0.978	0.995	1.98295e-28	LDHA	Down-regulated	0				3.31044e-82	1.57936	0.807	0.367	7.7355e-78	2	ZNF423	Up-regulated
														2.2048e-32	-1.0372	0.753	0.965	5.15195e-28	EMP3	Down-regulated	0				4.24535e-82	1.33735	0.932	0.643	9.92011e-78	2	CRIM1	Up-regulated
														3.42413e-32	-0.680164	0.996	1	8.00116e-28	EIF4A1	Down-regulated	0				5.92542e-81	0.792061	0.386	0.066	1.38459e-76	2	AC096719.1	Up-regulated
														6.17495e-32	-0.500172	1	1	1.4429e-27	RPS19	Down-regulated	0				2.56553e-80	1.60618	0.969	0.739	5.99488e-76	2	FBXO32	Up-regulated
														4.17325e-31	-0.648509	0.974	0.997	9.75162e-27	CDK2AP1	Down-regulated	0				4.44403e-80	1.08377	0.76	0.33	1.03844e-75	2	AMOTL2	Up-regulated
														6.68875e-30	-0.512135	1	1	1.56296e-25	RPL3	Down-regulated	0				2.16806e-79	0.821629	1	0.982	5.0661e-75	2	CNN3	Up-regulated
														8.83158e-30	-0.66346	0.996	1	2.06368e-25	PTMS	Down-regulated	0				1.72984e-77	1.12254	0.478	0.116	4.04213e-73	2	LINC01173	Up-regulated
														1.17272e-29	-0.831733	0.775	0.959	2.7403e-25	NME4	Down-regulated	0				2.1032e-77	1.13955	0.932	0.73	4.91455e-73	2	EML1	Up-regulated
														1.18389e-29	-0.810299	0.823	0.954	2.76639e-25	HDGF	Down-regulated	0				5.01737e-77	2.69638	0.796	0.459	1.17241e-72	2	KCNIP4	Up-regulated
														1.27497e-29	-0.510069	1	1	2.97923e-25	RPL7A	Down-regulated	0				6.5234e-76	1.72191	0.791	0.395	1.52432e-71	2	KCNH1	Up-regulated
														2.97458e-29	-0.465817	1	1	6.95071e-25	RPL27A	Down-regulated	0				6.70973e-75	1.20684	0.869	0.497	1.56786e-70	2	GPC4	Up-regulated
														6.35041e-29	-0.478104	1	1	1.4839e-24	RPL19	Down-regulated	0				1.24059e-74	1.22394	0.982	0.819	2.89888e-70	2	ADAM12	Up-regulated
														4.60917e-28	-0.418269	1	1	1.07702e-23	RPS9	Down-regulated	0				3.32079e-74	0.834893	0.41	0.084	7.75969e-70	2	KCNIP4-IT1	Up-regulated
														6.84363e-28	-0.772276	0.974	0.997	1.59915e-23	CYP51A1	Down-regulated	0				4.00312e-74	1.38163	0.59	0.189	9.35408e-70	2	DOK5	Up-regulated
														8.26862e-28	-0.631774	0.978	0.997	1.93213e-23	AP2M1	Down-regulated	0				5.35885e-74	1.05646	0.569	0.172	1.2522e-69	2	AC090791.1	Up-regulated
														2.13597e-27	-0.442727	1	1	4.99112e-23	RPL17	Down-regulated	0				8.28374e-74	1.13581	0.522	0.147	1.93566e-69	2	AC110058.1	Up-regulated
														5.70559e-27	-0.460139	1	1	1.33323e-22	GTF2I	Down-regulated	0				8.23703e-73	1.34446	0.809	0.372	1.92475e-68	2	COL14A1	Up-regulated
														6.37833e-27	-0.588029	1	1	1.49042e-22	GNG5	Down-regulated	0				7.12973e-72	0.906019	1	0.977	1.666e-67	2	PPP1CB	Up-regulated
														8.95495e-27	-0.560993	1	1	2.0925e-22	ENO1	Down-regulated	0				1.64294e-71	1.13874	0.89	0.546	3.83906e-67	2	SDC2	Up-regulated
														9.16775e-27	-0.529559	1	1	2.14223e-22	SERF2	Down-regulated	0				2.39563e-70	1.05486	0.452	0.109	5.59786e-66	2	AC009975.1	Up-regulated
														2.36523e-26	-0.391619	1	1	5.52684e-22	RPL41	Down-regulated	0				4.33217e-69	1.4868	0.971	0.792	1.0123e-64	2	KCNIP1	Up-regulated
														3.43347e-26	-0.595077	0.983	1	8.023e-22	ATP5F1D	Down-regulated	0				9.49194e-69	0.997337	0.984	0.787	2.21798e-64	2	NEDD9	Up-regulated
														4.00106e-26	-0.385521	1	1	9.34927e-22	RPL13	Down-regulated	0				6.20791e-68	0.820017	1	0.999	1.4506e-63	2	DST	Up-regulated
														4.02509e-26	-0.811016	0.545	0.866	9.40542e-22	CTXN1	Down-regulated	0				3.97725e-66	1.34107	0.927	0.689	9.29363e-62	2	DDAH1	Up-regulated
														6.78872e-26	-0.477136	1	1	1.58632e-21	RPS14	Down-regulated	0				8.04777e-65	0.953174	0.992	0.893	1.88052e-60	2	KHDRBS3	Up-regulated
														8.11899e-26	-0.829317	0.848	0.962	1.89716e-21	TPM2	Down-regulated	0				2.36042e-64	1.14079	0.755	0.376	5.51559e-60	2	TMEM170B	Up-regulated
														8.29512e-26	-0.622318	0.991	0.995	1.93832e-21	TPI1	Down-regulated	0				1.11999e-62	1.08466	0.969	0.787	2.61709e-58	2	PPP2R2B	Up-regulated
														1.17734e-25	-0.668812	0.905	0.973	2.7511e-21	METTL26	Down-regulated	0				2.54617e-62	0.886033	1	1	5.94964e-58	2	CDK6	Up-regulated
														2.55873e-25	-0.412982	1	1	5.97899e-21	RPL6	Down-regulated	0				1.25982e-61	0.605324	0.211	0.021	2.94382e-57	2	SYT4	Up-regulated
														5.78211e-25	-0.407386	1	1	1.35111e-20	RPL24	Down-regulated	0				1.58941e-61	1.54453	0.997	0.929	3.71396e-57	2	IMMP2L	Up-regulated
														7.03392e-25	-0.431059	1	1	1.64362e-20	RPL18	Down-regulated	0				4.54288e-61	1.21699	0.757	0.4	1.06153e-56	2	AC016745.1	Up-regulated
														8.19605e-25	-0.694852	0.926	0.975	1.91517e-20	PRDX5	Down-regulated	0				1.35686e-60	0.93928	0.559	0.195	3.17058e-56	2	BBOX1-AS1	Up-regulated
														1.09221e-24	-0.850751	0.208	0.627	2.55217e-20	MLLT11	Down-regulated	0				1.37888e-60	0.918835	0.405	0.101	3.22202e-56	2	CNR1	Up-regulated
														3.65229e-24	-0.38295	1	1	8.5343e-20	RPL22	Down-regulated	0				1.12416e-57	0.847373	0.963	0.847	2.62683e-53	2	TSC22D2	Up-regulated
														3.84675e-24	-0.745295	0.823	0.965	8.9887e-20	C12orf57	Down-regulated	0				3.22075e-57	1.04325	0.992	0.884	7.52592e-53	2	HDAC9	Up-regulated
														5.07215e-24	-0.431498	1	1	1.18521e-19	RPS4X	Down-regulated	0				3.7946e-57	0.910982	0.762	0.383	8.86685e-53	2	GJA1	Up-regulated
														1.15089e-23	-0.527799	0.996	1	2.68928e-19	EEF1B2	Down-regulated	0				7.43308e-57	0.968275	1	0.994	1.73689e-52	2	SEMA3A	Up-regulated
														1.23051e-23	-0.567833	0.987	1	2.87533e-19	SLC25A6	Down-regulated	0				1.18445e-56	0.945376	1	0.983	2.76771e-52	2	ENAH	Up-regulated
														1.48297e-23	-0.661078	0.97	0.995	3.46526e-19	LPP	Down-regulated	0				2.04464e-56	1.3214	0.95	0.828	4.77771e-52	2	SHROOM3	Up-regulated
														1.75591e-23	-0.412031	1	1	4.10303e-19	RPS26	Down-regulated	0				1.03652e-55	0.89756	0.992	0.915	2.42203e-51	2	NT5E	Up-regulated
														2.35504e-23	-0.38118	1	1	5.50303e-19	RPL14	Down-regulated	0				1.54375e-55	1.33357	0.804	0.444	3.60728e-51	2	CCN1	Up-regulated
														2.85249e-23	-0.576598	0.987	1	6.66541e-19	PRDX2	Down-regulated	0				1.70489e-55	1.21041	0.715	0.346	3.98381e-51	2	CDH6	Up-regulated
														3.22898e-23	-0.423074	1	1	7.54516e-19	RPL13A	Down-regulated	0				1.89841e-55	0.535454	0.358	0.083	4.436e-51	2	AC099066.1	Up-regulated
														4.00629e-23	-0.45868	1	1	9.36149e-19	FAU	Down-regulated	0				2.61253e-55	1.03649	0.896	0.592	6.10471e-51	2	ARHGAP29	Up-regulated
														7.07427e-23	-0.434709	1	1	1.65305e-18	RPL37	Down-regulated	0				3.49102e-55	0.885911	0.441	0.132	8.15747e-51	2	LINC02755	Up-regulated
														1.62067e-22	-0.57423	0.987	1	3.78701e-18	MZT2B	Down-regulated	0				1.81182e-54	1.11781	0.629	0.283	4.23367e-50	2	CITED2	Up-regulated
														1.71709e-22	-0.755596	0.857	0.954	4.01233e-18	GABARAP	Down-regulated	0				2.70783e-54	1.714	0.405	0.118	6.32738e-50	2	ADAMTS1	Up-regulated
														3.02056e-22	-0.716696	0.987	0.992	7.05815e-18	SH3BGRL3	Down-regulated	0				6.18262e-54	1.49619	0.948	0.747	1.44469e-49	2	MYC	Up-regulated
														4.61965e-22	-0.611089	0.983	0.995	1.07947e-17	SELENOW	Down-regulated	0				6.23776e-54	1.02038	0.822	0.493	1.45758e-49	2	PRSS23	Up-regulated
														5.60927e-22	-0.463121	0.987	0.997	1.31072e-17	HNRNPA1	Down-regulated	0				4.55496e-53	1.13586	0.997	0.952	1.06436e-48	2	IGFBP5	Up-regulated
														7.35941e-22	-0.569311	0.987	0.997	1.71967e-17	MAP4	Down-regulated	0				8.66851e-53	0.598758	0.251	0.04	2.02557e-48	2	RIT2	Up-regulated
														1.35576e-21	-0.53558	0.97	1	3.16802e-17	SNHG29	Down-regulated	0				1.79029e-52	0.975743	0.658	0.321	4.18338e-48	2	FLRT3	Up-regulated
														1.55777e-21	-0.70364	0.506	0.834	3.64005e-17	SERPINH1	Down-regulated	0				1.83695e-52	0.33539	0.201	0.024	4.2924e-48	2	TXK	Up-regulated
														2.74258e-21	-0.350965	1	1	6.40859e-17	GNAS	Down-regulated	0				4.8002e-52	1.15216	0.95	0.733	1.12166e-47	2	CTNND2	Up-regulated
														4.68111e-21	-0.642453	0.749	0.91	1.09384e-16	CAPNS1	Down-regulated	0				7.48469e-52	0.869295	0.958	0.852	1.74895e-47	2	CYTOR	Up-regulated
														9.91614e-21	-0.62306	0.983	0.995	2.3171e-16	CD99	Down-regulated	0				8.48545e-52	0.932787	0.948	0.785	1.98279e-47	2	ARSJ	Up-regulated
														1.00057e-20	-0.739068	0.623	0.88	2.33802e-16	NME3	Down-regulated	0				1.06525e-51	0.473999	0.272	0.05	2.48916e-47	2	AC110296.1	Up-regulated
														1.45244e-20	-0.571184	0.987	1	3.39392e-16	APRT	Down-regulated	0				1.67313e-51	0.975662	0.924	0.71	3.90961e-47	2	PDPN	Up-regulated
														1.9203e-20	-0.352388	1	1	4.48715e-16	RPL32	Down-regulated	0				1.72315e-51	0.644518	0.467	0.153	4.02647e-47	2	AC011369.1	Up-regulated
														1.93454e-20	-0.684308	0.61	0.894	4.52044e-16	TRIP6	Down-regulated	0				3.91175e-51	0.995711	0.995	0.961	9.14058e-47	2	PRICKLE1	Up-regulated
														6.17194e-20	-0.777027	0.524	0.796	1.4422e-15	PLP2	Down-regulated	0				1.2094e-50	1.22043	0.83	0.525	2.826e-46	2	LINC00472	Up-regulated
														6.50341e-20	-0.759958	0.944	0.981	1.51965e-15	MDK	Down-regulated	0				1.40414e-50	1.04951	0.885	0.647	3.28106e-46	2	TLE4	Up-regulated
														6.6666e-20	-0.405284	1	1	1.55778e-15	RPL10A	Down-regulated	0				1.78472e-50	1.17104	0.927	0.764	4.17035e-46	2	ALCAM	Up-regulated
														6.7226e-20	-0.538232	0.991	1	1.57087e-15	NME1	Down-regulated	0				2.21564e-50	0.787135	0.512	0.192	5.17728e-46	2	AP000462.1	Up-regulated
														1.23872e-19	-0.337165	1	1	2.89452e-15	RPS15A	Down-regulated	0				3.54278e-50	0.944114	0.817	0.472	8.2784e-46	2	AC002454.1	Up-regulated
														1.7637e-19	-0.755712	0.442	0.738	4.12125e-15	DBN1	Down-regulated	0				7.38783e-50	1.22935	0.927	0.809	1.72631e-45	2	MID1	Up-regulated
														2.76753e-19	-0.489579	0.944	0.992	6.46689e-15	GNB1	Down-regulated	0				5.02847e-49	0.828312	0.888	0.666	1.175e-44	2	RECK	Up-regulated
														2.98682e-19	-0.565447	0.918	0.992	6.97929e-15	UBE2M	Down-regulated	0				1.56712e-48	1.01816	0.987	0.946	3.66188e-44	2	CTSC	Up-regulated
														4.5764e-19	-0.483779	0.996	1	1.06937e-14	PDIA3	Down-regulated	0				2.41882e-47	1.11871	0.796	0.441	5.65206e-43	2	DCLK1	Up-regulated
														5.22075e-19	-0.490193	1	1	1.21993e-14	HNRNPU	Down-regulated	0				5.02226e-47	0.837425	0.569	0.236	1.17355e-42	2	TENM3-AS1	Up-regulated
														5.90573e-19	-0.384251	1	1	1.37999e-14	RPL35A	Down-regulated	0				4.43956e-46	0.962391	0.692	0.358	1.03739e-41	2	ABCC3	Up-regulated
														7.16458e-19	-0.564559	0.805	0.951	1.67415e-14	TLE5	Down-regulated	0				7.72241e-46	1.09557	0.977	0.871	1.8045e-41	2	RCAN1	Up-regulated
														7.22854e-19	-0.453135	0.996	1	1.68909e-14	NDUFS5	Down-regulated	0				1.08936e-45	0.724418	0.632	0.302	2.54552e-41	2	KCNJ2	Up-regulated
														8.79877e-19	-0.62332	0.758	0.921	2.05601e-14	TSPO	Down-regulated	0				4.62614e-45	0.764367	0.854	0.574	1.08099e-40	2	EFNB2	Up-regulated
														9.47876e-19	-0.538884	0.983	0.997	2.2149e-14	SSR4	Down-regulated	0				7.05945e-45	1.14085	0.715	0.414	1.64958e-40	2	SPDYA	Up-regulated
														1.50058e-18	-0.696949	0.485	0.766	3.5064e-14	FKBP4	Down-regulated	0				8.60441e-45	1.38032	0.637	0.337	2.01059e-40	2	DAPK2	Up-regulated
														2.11914e-18	-0.39218	1	1	4.95179e-14	NDUFA13	Down-regulated	0				1.41688e-44	0.936039	1	0.99	3.31082e-40	2	GLIS3	Up-regulated
														2.18508e-18	-0.679652	0.658	0.877	5.10587e-14	ALKBH7	Down-regulated	0				2.06331e-44	0.971511	0.856	0.671	4.82133e-40	2	NT5C2	Up-regulated
														3.17331e-18	-0.497186	0.974	0.995	7.41508e-14	NDUFB10	Down-regulated	0				3.1403e-44	1.23828	0.752	0.445	7.33794e-40	2	NTRK3	Up-regulated
														4.13469e-18	-0.503997	0.97	0.995	9.66154e-14	TIMM13	Down-regulated	0				4.24951e-44	0.619688	0.632	0.297	9.92983e-40	2	LINC02595	Up-regulated
														4.2766e-18	-0.462738	0.991	1	9.99314e-14	LSM7	Down-regulated	0				5.6159e-44	0.673325	0.264	0.056	1.31227e-39	2	AF165147.1	Up-regulated
														5.48323e-18	-0.583847	0.831	0.946	1.28127e-13	KDM1A	Down-regulated	0				1.00844e-43	0.742729	0.869	0.608	2.35643e-39	2	MIR222HG	Up-regulated
														6.19067e-18	-0.512225	0.987	0.997	1.44657e-13	ZFAS1	Down-regulated	0				3.08231e-43	0.979626	0.885	0.647	7.20243e-39	2	BNC2	Up-regulated
														7.07782e-18	-0.474306	1	1	1.65388e-13	HINT1	Down-regulated	0				1.06218e-42	0.666029	0.452	0.157	2.482e-38	2	LYPLAL1-AS1	Up-regulated
														1.10895e-17	-0.629187	0.385	0.698	2.59129e-13	TCF3	Down-regulated	0				1.21174e-42	0.563831	0.496	0.194	2.83147e-38	2	VLDLR	Up-regulated
														1.80858e-17	-0.570464	0.97	1	4.22611e-13	VCAN	Down-regulated	0				8.17861e-42	1.0054	0.789	0.583	1.9111e-37	2	NF2	Up-regulated
														2.29074e-17	-0.452648	0.991	0.997	5.35277e-13	PSMD8	Down-regulated	0				1.33524e-41	1.62864	0.465	0.183	3.12006e-37	2	PLK2	Up-regulated
														3.20236e-17	-0.368557	1	1	7.48296e-13	UQCRH	Down-regulated	0				1.51105e-41	1.15466	0.856	0.576	3.53088e-37	2	DMD	Up-regulated
														4.06656e-17	-0.476818	0.952	0.978	9.50232e-13	MAP2K2	Down-regulated	0				2.15399e-41	0.851968	1	0.995	5.03324e-37	2	CDH2	Up-regulated
														4.31964e-17	-0.387156	1	1	1.00937e-12	BTF3	Down-regulated	0				2.21808e-41	1.84744	0.543	0.247	5.18299e-37	2	SLC44A5	Up-regulated
														5.0252e-17	-0.58959	0.81	0.937	1.17424e-12	BAG1	Down-regulated	0				2.37471e-41	0.894833	0.963	0.849	5.54898e-37	2	SLC35F1	Up-regulated
														6.6083e-17	-0.523666	0.931	0.986	1.54416e-12	PHB	Down-regulated	0				2.44446e-41	0.871628	0.862	0.665	5.71196e-37	2	FOXD1	Up-regulated
														6.65043e-17	-0.556648	0.991	1	1.55401e-12	TUBA1A	Down-regulated	0				2.73088e-41	1.06099	0.88	0.669	6.38125e-37	2	GREB1L	Up-regulated
														7.34099e-17	-0.583379	0.758	0.921	1.71537e-12	PSME2	Down-regulated	0				3.63338e-41	0.491676	0.449	0.163	8.49013e-37	2	NUAK2	Up-regulated
														7.51961e-17	-0.537681	0.926	0.984	1.75711e-12	EIF5A	Down-regulated	0				3.88401e-41	0.481748	0.399	0.133	9.07576e-37	2	KCNJ2-AS1	Up-regulated
														1.0397e-16	-0.342409	1	1	2.42946e-12	RPS23	Down-regulated	0				3.88561e-41	0.839752	0.849	0.63	9.07949e-37	2	RGS12	Up-regulated
														1.16799e-16	-0.527724	0.918	0.989	2.72924e-12	MICOS13	Down-regulated	0				5.77628e-41	0.985253	0.7	0.365	1.34974e-36	2	ABCA1	Up-regulated
														1.36041e-16	-0.552914	0.883	0.967	3.17887e-12	ARPC1B	Down-regulated	0				6.4568e-41	0.769571	0.992	0.93	1.50876e-36	2	RTN1	Up-regulated
														1.88764e-16	-0.449051	0.991	0.997	4.41086e-12	SMARCC1	Down-regulated	0				1.0924e-40	1.06921	0.94	0.765	2.55261e-36	2	SPP1	Up-regulated
														3.07115e-16	-0.503149	0.939	0.981	7.17636e-12	DYNC1H1	Down-regulated	0				2.20308e-40	0.894559	0.815	0.574	5.14794e-36	2	GLIPR2	Up-regulated
														3.46061e-16	-0.436051	0.991	0.995	8.08641e-12	TPM3	Down-regulated	0				6.46089e-40	0.954527	0.916	0.775	1.50972e-35	2	ARID5B	Up-regulated
														4.34678e-16	-0.473122	1	1	1.01571e-11	RPS27A	Down-regulated	0				9.18341e-40	0.778591	0.992	0.965	2.14589e-35	2	NES	Up-regulated
														4.81332e-16	-0.677483	0.991	1	1.12473e-11	S100A6	Down-regulated	0				1.23849e-39	0.896698	0.883	0.705	2.89397e-35	2	MAN2A1	Up-regulated
														6.12723e-16	-0.512409	0.762	0.943	1.43175e-11	GSTO1	Down-regulated	0				1.42859e-39	0.640737	0.932	0.736	3.33819e-35	2	SPRY2	Up-regulated
														7.61363e-16	-0.392265	0.996	1	1.77908e-11	SRI	Down-regulated	0				3.76162e-39	0.5953	1	1	8.78978e-35	2	TMSB4X	Up-regulated
														8.83553e-16	-0.548041	0.827	0.935	2.0646e-11	POLD2	Down-regulated	0				3.78979e-39	1.14595	0.773	0.5	8.8556e-35	2	LINC00882	Up-regulated
														8.9595e-16	-0.383243	1	1	2.09357e-11	LDHB	Down-regulated	0				4.52781e-39	0.764181	0.956	0.849	1.05801e-34	2	LIMCH1	Up-regulated
														8.98529e-16	-0.361374	1	1	2.09959e-11	DDX5	Down-regulated	0				5.7533e-39	0.833549	0.969	0.865	1.34437e-34	2	CNTNAP3	Up-regulated
														1.15102e-15	-0.620586	0.913	0.978	2.68959e-11	ANP32B	Down-regulated	0				8.44414e-39	0.918643	0.663	0.359	1.97314e-34	2	CCDC80	Up-regulated
														1.27458e-15	-0.560418	1	1	2.97832e-11	TMSB10	Down-regulated	0				1.786e-38	0.56096	1	0.999	4.17335e-34	2	BICD1	Up-regulated
														1.31884e-15	-0.533992	1	1	3.08173e-11	NPAS3	Down-regulated	0				2.47391e-38	1.03207	0.888	0.718	5.78078e-34	2	PTPRJ	Up-regulated
														1.50322e-15	-0.582121	0.675	0.861	3.51258e-11	SNRPN	Down-regulated	0				6.54353e-38	0.837242	0.791	0.504	1.52903e-33	2	HULC	Up-regulated
														1.83583e-15	-0.519534	0.996	0.986	4.28978e-11	PFDN2	Down-regulated	0				8.88455e-38	0.830483	0.778	0.524	2.07605e-33	2	HS6ST1	Up-regulated
														1.90123e-15	-0.536471	0.693	0.88	4.44261e-11	MAZ	Down-regulated	0				9.96933e-38	0.833227	0.937	0.816	2.32953e-33	2	FNBP1	Up-regulated
														2.95279e-15	-0.481075	0.957	0.986	6.89979e-11	PGK1	Down-regulated	0				2.75821e-37	0.781629	0.561	0.263	6.44512e-33	2	BDNF	Up-regulated
														3.86994e-15	-0.432789	0.991	1	9.04289e-11	MYL12B	Down-regulated	0				3.42712e-37	0.363448	0.245	0.057	8.00814e-33	2	AC090124.1	Up-regulated
														1.10698e-14	-0.436391	0.996	1	2.58669e-10	TCF12	Down-regulated	0				4.04111e-37	0.910137	0.979	0.939	9.44287e-33	2	TNFRSF12A	Up-regulated
														1.2785e-14	-0.416159	0.996	1	2.98747e-10	CDC42	Down-regulated	0				5.0406e-37	1.03538	0.859	0.6	1.17784e-32	2	PCDH9	Up-regulated
														1.42978e-14	-0.607406	0.524	0.766	3.34097e-10	FADS1	Down-regulated	0				1.02138e-36	0.482322	0.446	0.173	2.38665e-32	2	C7orf57	Up-regulated
														1.7777e-14	-0.463843	0.996	0.995	4.15396e-10	CCT5	Down-regulated	0				1.32761e-36	0.796513	0.454	0.179	3.10222e-32	2	VSNL1	Up-regulated
														1.87779e-14	-0.407789	1	1	4.38783e-10	PSMA7	Down-regulated	0				1.56017e-36	1.20335	0.935	0.833	3.64565e-32	2	PLD5	Up-regulated
														1.94066e-14	-0.513959	0.935	0.984	4.53474e-10	FDPS	Down-regulated	0				1.94836e-36	0.727995	0.339	0.107	4.55272e-32	2	KCNB1	Up-regulated
														2.06369e-14	-0.51867	0.896	0.951	4.82222e-10	MLF2	Down-regulated	0				2.22956e-36	0.886242	0.817	0.619	5.2098e-32	2	BCL2L1	Up-regulated
														2.31502e-14	-0.366479	1	1	5.4095e-10	GSTP1	Down-regulated	0				2.42364e-36	0.954594	0.859	0.616	5.66333e-32	2	GPM6A	Up-regulated
														2.63536e-14	-0.598833	0.723	0.896	6.15804e-10	ACAT2	Down-regulated	0				2.88106e-36	0.721061	0.93	0.837	6.73218e-32	2	SH3BP4	Up-regulated
														2.82639e-14	-0.42054	0.983	0.995	6.60442e-10	TRMT112	Down-regulated	0				3.9913e-36	0.594258	1	0.961	9.32647e-32	2	NAALADL2	Up-regulated
														3.93794e-14	-0.508883	0.861	0.932	9.2018e-10	STIP1	Down-regulated	0				6.422e-36	0.991522	0.833	0.596	1.50063e-31	2	RUNX2	Up-regulated
														4.67942e-14	-0.37013	0.987	0.997	1.09344e-09	EIF4H	Down-regulated	0				1.34227e-35	0.795339	0.922	0.768	3.13648e-31	2	SLC22A23	Up-regulated
														4.93066e-14	-0.466122	0.991	0.997	1.15215e-09	S100A11	Down-regulated	0				2.01705e-35	1.06032	0.828	0.683	4.71325e-31	2	SH3BP5	Up-regulated
														5.54082e-14	-0.423777	0.996	1	1.29472e-09	VDAC1	Down-regulated	0				2.042e-35	0.967884	0.807	0.569	4.77154e-31	2	SLAIN1	Up-regulated
														5.73415e-14	-0.451434	0.913	0.986	1.3399e-09	CUTA	Down-regulated	0				2.53937e-35	0.793514	0.909	0.76	5.93374e-31	2	LRRC8D	Up-regulated
														6.00826e-14	-0.500426	0.866	0.932	1.40395e-09	SMARCA4	Down-regulated	0				2.68695e-35	0.512926	0.319	0.098	6.27859e-31	2	TTPA	Up-regulated
														6.89238e-14	-0.361263	1	1	1.61054e-09	SET	Down-regulated	0				2.69776e-35	0.959436	0.948	0.91	6.30385e-31	2	SPATA6	Up-regulated
														1.07262e-13	-0.412918	0.991	1	2.5064e-09	XRCC5	Down-regulated	0				3.79861e-35	0.624937	0.956	0.858	8.87621e-31	2	CNTNAP3B	Up-regulated
														1.16075e-13	-0.561526	0.606	0.872	2.71232e-09	COL9A3	Down-regulated	0				3.82658e-35	1.81521	0.666	0.398	8.94157e-31	2	UNC5D	Up-regulated
														1.19793e-13	-0.3501	0.996	1	2.79919e-09	HNRNPK	Down-regulated	0				4.31838e-35	1.14795	0.569	0.29	1.00908e-30	2	PAPPA	Up-regulated
														1.47997e-13	-0.336898	1	1	3.45825e-09	RPL27	Down-regulated	0				6.07086e-35	0.725508	0.569	0.298	1.41858e-30	2	LINC01579	Up-regulated
														1.48824e-13	-0.418449	0.974	0.984	3.47756e-09	ATP5F1B	Down-regulated	0				9.26106e-35	0.779112	0.726	0.46	2.16403e-30	2	FMN2	Up-regulated
														1.72384e-13	-0.356645	1	1	4.0281e-09	CCT6A	Down-regulated	0				2.74591e-34	0.592634	0.444	0.185	6.41636e-30	2	SMAD6	Up-regulated
														1.75492e-13	-0.380267	0.996	1	4.10073e-09	UBB	Down-regulated	0				3.27688e-34	0.842103	0.603	0.317	7.65709e-30	2	JAKMIP2-AS1	Up-regulated
														1.79115e-13	-0.476322	0.848	0.926	4.18538e-09	PSMC4	Down-regulated	0				3.8305e-34	0.676789	0.987	0.967	8.95072e-30	2	FAM172A	Up-regulated
														2.39749e-13	-0.450603	0.814	0.929	5.60221e-09	TOP2B	Down-regulated	0				4.24938e-34	0.942391	0.501	0.236	9.92952e-30	2	HHAT	Up-regulated
														2.41036e-13	-0.339379	1	1	5.63229e-09	RACK1	Down-regulated	0				4.34552e-34	0.656356	0.958	0.894	1.01542e-29	2	EPS8	Up-regulated
														2.8752e-13	-0.433317	0.922	0.975	6.71849e-09	EIF4B	Down-regulated	0				4.47455e-34	0.634686	0.992	0.956	1.04557e-29	2	FABP7	Up-regulated
														2.88016e-13	-0.503165	0.779	0.937	6.73006e-09	ORAI2	Down-regulated	0				5.01276e-34	0.679121	0.997	0.966	1.17133e-29	2	CSRP2	Up-regulated
														3.27663e-13	-0.374513	0.996	1	7.6565e-09	PPIB	Down-regulated	0				5.533e-34	0.637567	0.462	0.195	1.2929e-29	2	VLDLR-AS1	Up-regulated
														3.31413e-13	-0.433313	0.987	0.992	7.74412e-09	SELENOH	Down-regulated	0				1.7086e-33	0.626271	0.627	0.328	3.99248e-29	2	LZTS1	Up-regulated
														3.86682e-13	-0.455924	1	1	9.0356e-09	HNRNPD	Down-regulated	0				1.74286e-33	0.953628	0.611	0.33	4.07254e-29	2	CGNL1	Up-regulated
														4.22902e-13	-0.49108	0.818	0.937	9.88196e-09	ACACA	Down-regulated	0				2.20625e-33	1.10226	0.89	0.81	5.15535e-29	2	RAPH1	Up-regulated
														4.40013e-13	-0.413401	0.987	0.997	1.02818e-08	PRDX6	Down-regulated	0				2.65487e-33	0.93522	0.888	0.651	6.20363e-29	2	COL4A6	Up-regulated
														4.88914e-13	-0.443045	0.152	0.425	1.14244e-08	ZNF579	Down-regulated	0				3.45755e-33	0.631537	0.695	0.418	8.07925e-29	2	AL139807.1	Up-regulated
														5.14243e-13	-0.344293	1	1	1.20163e-08	ATP5MC2	Down-regulated	0				1.08601e-32	0.374724	1	0.998	2.53768e-28	2	POLR2L	Up-regulated
														5.1554e-13	-0.360373	0.991	0.995	1.20466e-08	NDUFA11	Down-regulated	0				1.35753e-32	0.734399	0.896	0.743	3.17214e-28	2	SCD	Up-regulated
														5.1646e-13	-0.430219	0.97	0.997	1.20681e-08	MYL12A	Down-regulated	0				1.38759e-32	1.00298	0.653	0.42	3.24239e-28	2	HOXB2	Up-regulated
														5.29338e-13	-0.461447	0.887	0.943	1.23691e-08	CAP1	Down-regulated	0				1.47889e-32	0.592011	0.846	0.642	3.45573e-28	2	EFHC1	Up-regulated
														5.51917e-13	-0.432285	0.948	0.986	1.28966e-08	ILF3	Down-regulated	0				1.49501e-32	1.03914	0.731	0.486	3.4934e-28	2	TGFB2	Up-regulated
														5.76338e-13	-0.592018	0.797	0.929	1.34673e-08	CRYAB	Down-regulated	0				3.84435e-32	1.09449	0.799	0.659	8.9831e-28	2	UGCG	Up-regulated
														6.26137e-13	-0.436449	0.104	0.371	1.46309e-08	DDAH2	Down-regulated	0				4.53223e-32	0.678191	0.478	0.215	1.05905e-27	2	AL589935.1	Up-regulated
														8.02248e-13	-0.497287	0.338	0.621	1.87461e-08	MFSD10	Down-regulated	0				4.77441e-32	0.751972	1	0.983	1.11564e-27	2	FRMD5	Up-regulated
														8.64888e-13	-0.444203	0.931	0.978	2.02098e-08	KDELR1	Down-regulated	0				8.23286e-32	0.622057	1	0.983	1.92377e-27	2	UBE2H	Up-regulated
														1.24307e-12	-0.546657	0.792	0.902	2.90469e-08	ARL6IP5	Down-regulated	0				1.10452e-31	1.11509	0.663	0.384	2.58093e-27	2	ELMO1	Up-regulated
														1.25306e-12	-0.496461	0.736	0.861	2.92803e-08	VPS28	Down-regulated	0				1.94433e-31	0.762182	0.927	0.778	4.54331e-27	2	RORA	Up-regulated
														1.26708e-12	-0.398926	0.97	1	2.96078e-08	PON2	Down-regulated	0				4.14162e-31	0.544189	0.397	0.158	9.67772e-27	2	DCDC2	Up-regulated
														1.27973e-12	-0.516835	0.957	0.989	2.99034e-08	GAS5	Down-regulated	0				4.48031e-31	0.786849	1	0.995	1.04691e-26	2	DCBLD2	Up-regulated
														1.35314e-12	-0.526153	0.294	0.569	3.16188e-08	TGFB1I1	Down-regulated	0				8.82098e-31	0.815952	0.943	0.891	2.0612e-26	2	EZR	Up-regulated
														1.56755e-12	-0.390216	0.991	1	3.66289e-08	CUX1	Down-regulated	0				9.66021e-31	0.994118	0.875	0.682	2.2573e-26	2	CCL2	Up-regulated
														1.75869e-12	-0.48502	0.983	0.986	4.10954e-08	SRM	Down-regulated	0				1.04076e-30	0.8173	0.53	0.274	2.43195e-26	2	FAM160A1	Up-regulated
														1.77729e-12	-0.479466	0.952	0.984	4.153e-08	CDV3	Down-regulated	0				1.2392e-30	0.760798	0.608	0.338	2.89564e-26	2	LBH	Up-regulated
														2.19805e-12	-0.361291	0.991	0.995	5.13619e-08	PAK2	Down-regulated	0				1.54159e-30	0.528371	0.995	0.974	3.60223e-26	2	PEG10	Up-regulated
														2.34584e-12	-0.352581	1	1	5.48151e-08	GAPDH	Down-regulated	0				1.57915e-30	0.676776	0.995	0.941	3.68999e-26	2	SLC1A3	Up-regulated
														2.77186e-12	-0.409419	0.978	0.986	6.477e-08	HSPA4	Down-regulated	0				2.88897e-30	0.930748	0.627	0.345	6.75066e-26	2	BICC1	Up-regulated
														3.32282e-12	-0.741686	0.81	0.943	7.76443e-08	ID3	Down-regulated	0				3.00292e-30	0.817386	0.974	0.942	7.01693e-26	2	SLC4A7	Up-regulated
														3.62155e-12	-0.346314	0.991	1	8.46247e-08	HNRNPR	Down-regulated	0				3.57186e-30	0.5708	0.977	0.924	8.34635e-26	2	MAN1A2	Up-regulated
														4.06395e-12	-0.478407	0.732	0.88	9.49622e-08	NELFCD	Down-regulated	0				4.21428e-30	0.446852	0.313	0.107	9.84752e-26	2	HRCT1	Up-regulated
														4.23819e-12	-0.453585	0.909	0.97	9.90339e-08	NDUFS8	Down-regulated	0				4.95156e-30	0.718678	0.426	0.179	1.15703e-25	2	NEBL	Up-regulated
														4.67645e-12	-0.478631	0.97	0.995	1.09275e-07	TIMP1	Down-regulated	0				5.44376e-30	0.690848	0.963	0.912	1.27204e-25	2	HERC1	Up-regulated
														4.81431e-12	-0.52845	0.571	0.757	1.12496e-07	DAZAP1	Down-regulated	0				6.10852e-30	0.454046	0.54	0.255	1.42738e-25	2	GADD45B	Up-regulated
														6.04983e-12	-0.442154	0.814	0.929	1.41366e-07	CYFIP1	Down-regulated	0				6.18361e-30	0.671577	0.924	0.802	1.44492e-25	2	RBPMS	Up-regulated
														6.34663e-12	-0.482827	0.654	0.809	1.48302e-07	IMPDH2	Down-regulated	0				6.98033e-30	0.685128	0.95	0.867	1.63109e-25	2	ITSN1	Up-regulated
														6.94585e-12	-0.425888	0.978	0.992	1.62304e-07	ARPC5	Down-regulated	0				1.54317e-29	0.60631	0.885	0.726	3.60593e-25	2	IRS2	Up-regulated
														9.86296e-12	-0.395386	0.974	0.989	2.30468e-07	ST13	Down-regulated	0				1.56393e-29	0.744484	0.582	0.316	3.65443e-25	2	AC073365.1	Up-regulated
														1.18309e-11	-0.381317	0.991	0.995	2.76452e-07	MDH2	Down-regulated	0				1.782e-29	0.631587	0.295	0.097	4.164e-25	2	OLFML3	Up-regulated
														1.41727e-11	-0.548813	0.861	0.937	3.31174e-07	RAB13	Down-regulated	0				4.70621e-29	0.829801	0.48	0.227	1.0997e-24	2	SLC27A6	Up-regulated
														1.41778e-11	-0.457826	0.749	0.88	3.31293e-07	CMIP	Down-regulated	0				4.85104e-29	0.568485	0.556	0.296	1.13354e-24	2	PIPOX	Up-regulated
														1.72952e-11	-0.398806	0.991	1	4.04137e-07	RAN	Down-regulated	0				5.22697e-29	0.690567	0.943	0.834	1.22139e-24	2	SETBP1	Up-regulated
														1.78713e-11	-0.578413	0.667	0.826	4.17598e-07	KDM5B	Down-regulated	0				6.25016e-29	1.09429	0.828	0.662	1.46047e-24	2	PLCH1	Up-regulated
														2.18782e-11	-0.364724	0.974	0.989	5.11228e-07	UBE2R2	Down-regulated	0				7.9507e-29	0.642709	0.773	0.498	1.85784e-24	2	EPHA4	Up-regulated
														2.52145e-11	-0.443886	0.394	0.649	5.89187e-07	CCNB1IP1	Down-regulated	0				8.77721e-29	0.70407	0.992	0.943	2.05097e-24	2	PDP1	Up-regulated
														2.52169e-11	-0.442193	0.264	0.526	5.89244e-07	GRAMD1A	Down-regulated	0				9.21835e-29	0.628821	0.499	0.247	2.15405e-24	2	LINC00639	Up-regulated
														2.84191e-11	-0.4129	0.87	0.959	6.64069e-07	WASF2	Down-regulated	0				1.18064e-28	1.09053	0.444	0.202	2.75879e-24	2	FGF12	Up-regulated
														3.0307e-11	-0.325311	1	1	7.08183e-07	HSP90B1	Down-regulated	0				1.25424e-28	0.93775	1	0.994	2.93078e-24	2	CALD1	Up-regulated
														3.29134e-11	-0.453654	0.81	0.91	7.69087e-07	CYC1	Down-regulated	0				1.53827e-28	0.834514	0.76	0.598	3.59447e-24	2	GGH	Up-regulated
														3.29257e-11	-0.45887	0.446	0.706	7.69374e-07	RFXANK	Down-regulated	0				1.66675e-28	0.926432	0.713	0.491	3.89469e-24	2	RRAS2	Up-regulated
														3.51597e-11	-0.44309	0.636	0.812	8.21577e-07	PTOV1	Down-regulated	0				1.77261e-28	0.552345	0.966	0.889	4.14207e-24	2	PAM	Up-regulated
														4.47078e-11	-0.350067	0.931	0.989	1.04469e-06	RNF7	Down-regulated	0				1.87023e-28	0.867774	0.93	0.806	4.37018e-24	2	NOS1AP	Up-regulated
														4.68677e-11	-0.421003	0.671	0.861	1.09516e-06	HRAS	Down-regulated	0				1.99635e-28	1.01187	0.645	0.402	4.66488e-24	2	PLAU	Up-regulated
														5.0201e-11	-0.359641	0.965	0.995	1.17305e-06	TCF25	Down-regulated	0				2.24034e-28	0.679307	0.402	0.172	5.235e-24	2	SFRP4	Up-regulated
														5.42407e-11	-0.354331	0.987	0.997	1.26744e-06	GNAI2	Down-regulated	0				2.27508e-28	0.484627	0.668	0.385	5.31617e-24	2	C5AR1	Up-regulated
														6.98995e-11	-0.46102	0.753	0.896	1.63334e-06	NT5DC2	Down-regulated	0				2.74401e-28	0.721668	0.914	0.791	6.41193e-24	2	ENC1	Up-regulated
														7.13092e-11	-0.414262	0.879	0.978	1.66628e-06	SLC25A13	Down-regulated	0				3.01034e-28	0.499749	0.188	0.042	7.03426e-24	2	PCP4	Up-regulated
														7.53472e-11	-0.378827	0.913	0.948	1.76064e-06	DDX39B	Down-regulated	0				3.82822e-28	0.721129	0.614	0.337	8.9454e-24	2	FAT3	Up-regulated
														7.64513e-11	-0.387608	0.948	0.995	1.78644e-06	SCAND1	Down-regulated	0				6.12333e-28	0.666693	0.593	0.321	1.43084e-23	2	AL022068.1	Up-regulated
														8.40039e-11	-0.492464	0.325	0.559	1.96292e-06	SLC2A4RG	Down-regulated	0				7.16981e-28	0.606454	0.637	0.387	1.67537e-23	2	RDH5	Up-regulated
														9.74501e-11	-0.498729	0.385	0.629	2.27712e-06	NOP16	Down-regulated	0				1.0212e-27	0.576591	0.373	0.149	2.38623e-23	2	NOL4	Up-regulated
														1.04277e-10	-0.510235	0.584	0.785	2.43665e-06	MAGED2	Down-regulated	0				1.18749e-27	0.457179	0.963	0.9	2.7748e-23	2	GTF2H5	Up-regulated
														1.09755e-10	-0.562967	0.281	0.54	2.56465e-06	S100A4	Down-regulated	0				1.81789e-27	0.641727	0.974	0.914	4.24787e-23	2	TTC28	Up-regulated
														1.14331e-10	-0.49839	0.736	0.875	2.67157e-06	PPME1	Down-regulated	0				2.70932e-27	0.689767	0.846	0.683	6.33086e-23	2	MYH9	Up-regulated
														1.24344e-10	-0.415169	0.13	0.371	2.90554e-06	MEX3A	Down-regulated	0				3.22618e-27	0.487465	0.493	0.237	7.53862e-23	2	KCNJ16	Up-regulated
														1.46325e-10	-0.416515	0.866	0.932	3.41919e-06	ILF2	Down-regulated	0				5.27475e-27	0.595406	0.979	0.862	1.23255e-22	2	SOX2-OT	Up-regulated
														1.84144e-10	-0.561189	0.589	0.755	4.30288e-06	SINHCAF	Down-regulated	0				6.59088e-27	0.407546	0.977	0.925	1.54009e-22	2	LANCL2	Up-regulated
														1.84263e-10	-0.352517	1	0.995	4.30568e-06	HNRNPM	Down-regulated	0				6.65599e-27	0.560214	0.708	0.461	1.55531e-22	2	CHST2	Up-regulated
														2.33548e-10	-0.408611	0.818	0.918	5.45732e-06	SARNP	Down-regulated	0				7.03667e-27	0.815944	0.898	0.754	1.64426e-22	2	TFPI2	Up-regulated
														2.63225e-10	-0.484609	0.732	0.866	6.15078e-06	HMGCR	Down-regulated	0				1.06007e-26	0.551957	0.883	0.69	2.47706e-22	2	ANKRD20A4	Up-regulated
														2.72917e-10	-0.406588	0.948	0.984	6.37726e-06	RBP1	Down-regulated	0				1.20202e-26	0.343798	1	1	2.80875e-22	2	MT-CO2	Up-regulated
														3.19133e-10	-0.418059	0.511	0.747	7.45719e-06	PSMB10	Down-regulated	0				1.43898e-26	0.589728	0.577	0.312	3.36247e-22	2	C6orf141	Up-regulated
														3.38258e-10	-0.402584	0.896	0.956	7.90407e-06	C1orf43	Down-regulated	0				1.54076e-26	0.725638	0.77	0.559	3.60028e-22	2	LRRN3	Up-regulated
														3.53215e-10	-0.443758	0.714	0.864	8.25358e-06	SSBP4	Down-regulated	0				1.59383e-26	0.822403	0.872	0.772	3.7243e-22	2	UPP1	Up-regulated
														4.32498e-10	-0.483276	1	1	1.01062e-05	CALD1	Down-regulated	0				1.77564e-26	0.458076	1	0.995	4.14913e-22	2	STK17A	Up-regulated
														4.54684e-10	-0.627101	0.571	0.774	1.06246e-05	PDZRN3	Down-regulated	0				2.03369e-26	0.881934	0.864	0.717	4.75212e-22	2	KLHL29	Up-regulated
														4.68885e-10	-0.465057	0.597	0.768	1.09564e-05	CSNK1G2	Down-regulated	0				2.69221e-26	0.871157	0.29	0.101	6.29089e-22	2	EFEMP1	Up-regulated
														4.83844e-10	-0.402212	0.978	0.989	1.1306e-05	SNRPB	Down-regulated	0				2.8661e-26	0.828566	0.624	0.408	6.69721e-22	2	PATJ	Up-regulated
														4.96092e-10	-0.489654	0.671	0.823	1.15922e-05	CENPV	Down-regulated	0				5.45205e-26	0.901054	0.493	0.252	1.27398e-21	2	SLC8A1	Up-regulated
														4.97116e-10	-0.410226	0.801	0.905	1.16161e-05	DEF8	Down-regulated	0				8.59535e-26	0.705657	0.621	0.381	2.00848e-21	2	FOXO1	Up-regulated
														5.72505e-10	-0.383014	0.797	0.94	1.33777e-05	ARPC4	Down-regulated	0				9.07575e-26	0.677788	0.206	0.057	2.12073e-21	2	KCNJ6	Up-regulated
														6.20908e-10	-0.401767	0.416	0.665	1.45088e-05	CCDC107	Down-regulated	0				1.17121e-25	0.546909	0.467	0.227	2.73677e-21	2	POT1-AS1	Up-regulated
														6.22372e-10	-0.43826	0.654	0.837	1.4543e-05	AIFM1	Down-regulated	0				1.44664e-25	0.602738	0.42	0.2	3.38036e-21	2	NEXN	Up-regulated
														6.26076e-10	-0.38614	0.983	1	1.46295e-05	PPDPF	Down-regulated	0				1.61265e-25	0.451874	0.872	0.65	3.76828e-21	2	RND3	Up-regulated
														6.90995e-10	-0.4796	0.511	0.733	1.61465e-05	PLIN3	Down-regulated	0				2.88877e-25	0.430266	0.864	0.684	6.75019e-21	2	AC027644.3	Up-regulated
														7.38989e-10	-0.492388	0.706	0.826	1.7268e-05	ANP32E	Down-regulated	0				2.94022e-25	0.573501	0.885	0.728	6.87041e-21	2	GALNT10	Up-regulated
														7.43748e-10	-0.404803	0.823	0.913	1.73792e-05	YTHDF2	Down-regulated	0				3.31493e-25	1.1187	0.619	0.382	7.746e-21	2	ALPK2	Up-regulated
														7.55475e-10	-0.379432	1	1	1.76532e-05	RPS7	Down-regulated	0				3.89108e-25	1.12967	0.413	0.19	9.09229e-21	2	DKK1	Up-regulated
														1.03846e-09	-0.525762	0.589	0.755	2.42657e-05	NT5C	Down-regulated	0				5.1497e-25	0.346756	0.157	0.034	1.20333e-20	2	AGBL1	Up-regulated
														1.04259e-09	-0.445193	0.455	0.678	2.43622e-05	ELF1	Down-regulated	0				2.34582e-24	0.733424	0.815	0.671	5.48147e-20	2	SPRY4-AS1	Up-regulated
														1.06655e-09	-0.439685	0.688	0.831	2.49221e-05	PLOD3	Down-regulated	0				2.79134e-24	0.622287	1	0.993	6.52253e-20	2	PTN	Up-regulated
														1.08952e-09	-0.47783	0.719	0.858	2.54588e-05	MRPL12	Down-regulated	0				3.82469e-24	0.769249	0.872	0.783	8.93716e-20	2	FRMD4A	Up-regulated
														1.13344e-09	-0.329424	0.987	0.997	2.64852e-05	COX5A	Down-regulated	0				5.56524e-24	0.633686	0.953	0.849	1.30043e-19	2	PLEKHG1	Up-regulated
														1.14063e-09	-0.481468	0.684	0.796	2.6653e-05	ARHGDIA	Down-regulated	0				6.38577e-24	0.407174	0.405	0.183	1.49216e-19	2	CYP46A1	Up-regulated
														1.22753e-09	-0.475831	0.355	0.58	2.86836e-05	SCARB1	Down-regulated	0				6.60076e-24	0.330649	0.308	0.118	1.5424e-19	2	ALDH3B1	Up-regulated
														1.25137e-09	-0.345325	0.957	0.989	2.92408e-05	TIMM8B	Down-regulated	0				7.3562e-24	0.599433	0.93	0.795	1.71892e-19	2	LAMA4	Up-regulated
														1.33921e-09	-0.398912	0.835	0.91	3.12934e-05	NUTF2	Down-regulated	0				7.3959e-24	0.541014	0.862	0.762	1.7282e-19	2	TACC1	Up-regulated
														1.55834e-09	-0.423107	0.437	0.662	3.64136e-05	MCRIP2	Down-regulated	0				9.07756e-24	0.651398	1	0.985	2.12115e-19	2	LRP1B	Up-regulated
														1.72488e-09	-0.383589	0.766	0.888	4.03052e-05	AIG1	Down-regulated	0				1.2971e-23	1.00756	0.825	0.742	3.03093e-19	2	RNF220	Up-regulated
														1.75423e-09	-0.451176	0.771	0.872	4.09911e-05	MRPS26	Down-regulated	0				1.69133e-23	0.578127	0.744	0.516	3.95214e-19	2	KIRREL1	Up-regulated
														2.02446e-09	-0.440637	0.667	0.82	4.73056e-05	FKBP8	Down-regulated	0				2.39553e-23	0.800045	0.522	0.312	5.59764e-19	2	PRKAG2	Up-regulated
														2.08375e-09	-0.519924	0.861	0.935	4.8691e-05	SRSF7	Down-regulated	0				2.57749e-23	1.24254	0.533	0.314	6.02281e-19	2	SORBS2	Up-regulated
														2.12372e-09	-0.494317	0.515	0.717	4.96251e-05	KIRREL1	Down-regulated	0				2.77973e-23	0.865839	0.695	0.48	6.49539e-19	2	AC083870.1	Up-regulated
														2.22396e-09	-0.401668	0.688	0.804	5.19673e-05	GPI	Down-regulated	0				3.80851e-23	0.501461	0.219	0.068	8.89935e-19	2	CPA4	Up-regulated
														2.23308e-09	-0.379641	0.909	0.918	5.21804e-05	CSNK2A1	Down-regulated	0				5.07306e-23	0.54955	0.979	0.933	1.18542e-18	2	MIR4435-2HG	Up-regulated
														2.44272e-09	-0.381756	0.706	0.85	5.70791e-05	CNIH4	Down-regulated	0				6.27529e-23	0.756843	0.77	0.581	1.46635e-18	2	KITLG	Up-regulated
														2.52154e-09	-0.373745	0.961	0.995	5.89209e-05	HNRNPDL	Down-regulated	0				6.75502e-23	0.773348	0.668	0.451	1.57844e-18	2	BHLHE41	Up-regulated
														2.62235e-09	-0.396791	0.805	0.902	6.12764e-05	MTCH1	Down-regulated	0				7.97193e-23	0.660706	0.956	0.875	1.8628e-18	2	POSTN	Up-regulated
														2.7224e-09	-0.345505	0.97	0.984	6.36143e-05	MRPS34	Down-regulated	0				9.59164e-23	0.496555	0.843	0.656	2.24128e-18	2	LYST	Up-regulated
														3.12196e-09	-0.405199	0.835	0.943	7.29509e-05	C1orf122	Down-regulated	0				1.08061e-22	0.821338	0.473	0.256	2.52506e-18	2	GRIN2B	Up-regulated
														3.19526e-09	-0.338885	0.952	0.984	7.46637e-05	EIF3I	Down-regulated	0				1.31517e-22	0.832725	0.546	0.316	3.07315e-18	2	ANKRD33B	Up-regulated
														3.51694e-09	-0.378099	0.844	0.91	8.21803e-05	YEATS2	Down-regulated	0				1.46992e-22	0.813727	0.778	0.57	3.43476e-18	2	CELF2	Up-regulated
														3.64108e-09	-0.351515	0.935	0.992	8.50811e-05	PSMB5	Down-regulated	0				1.62363e-22	0.998059	0.687	0.556	3.79393e-18	2	HIVEP1	Up-regulated
														4.07212e-09	-0.389871	0.771	0.866	9.51533e-05	CUL1	Down-regulated	0				1.62981e-22	0.426808	0.958	0.868	3.80837e-18	2	STK33	Up-regulated
														4.94608e-09	-0.354481	0.948	0.954	0.000115575	ZMYM4	Down-regulated	0				2.02884e-22	0.608613	0.945	0.899	4.74079e-18	2	LRRFIP2	Up-regulated
														5.18452e-09	-0.456371	0.978	0.975	0.000121147	PA2G4	Down-regulated	0				2.04091e-22	0.460485	0.347	0.151	4.769e-18	2	DIRC3-AS1	Up-regulated
														5.47081e-09	-0.335227	0.948	0.978	0.000127837	MSN	Down-regulated	0				2.25006e-22	0.456675	0.452	0.238	5.25771e-18	2	HOXB3	Up-regulated
														5.51431e-09	-0.350228	0.147	0.368	0.000128853	JADE2	Down-regulated	0				2.51003e-22	0.554806	0.864	0.665	5.86518e-18	2	SPARCL1	Up-regulated
														5.82714e-09	-0.41728	0.498	0.692	0.000136163	FADS2	Down-regulated	0				3.39e-22	0.780444	0.802	0.622	7.92142e-18	2	DPH6-DT	Up-regulated
														5.9078e-09	-0.368934	0.857	0.951	0.000138048	DDT	Down-regulated	0				3.67282e-22	0.914384	0.935	0.867	8.58229e-18	2	TPM1	Up-regulated
														6.23788e-09	-0.407179	0.537	0.728	0.00014576	NUDT16L1	Down-regulated	0				4.26289e-22	0.605882	0.413	0.203	9.96109e-18	2	CDKL5	Up-regulated
														6.44547e-09	-0.452238	0.948	1	0.000150611	TUBB	Down-regulated	0				4.34327e-22	0.591794	0.778	0.593	1.01489e-17	2	KCTD9	Up-regulated
														7.22705e-09	-0.676529	0.732	0.85	0.000168874	WDR43	Down-regulated	0				4.99412e-22	0.429258	0.94	0.842	1.16698e-17	2	NEK6	Up-regulated
														7.2729e-09	-0.337588	0.126	0.332	0.000169946	TRIM65	Down-regulated	0				5.37972e-22	0.329135	0.308	0.121	1.25708e-17	2	AC010997.3	Up-regulated
														8.69784e-09	-0.446206	0.502	0.665	0.000203242	PPAN	Down-regulated	0				5.63601e-22	0.640915	0.898	0.771	1.31697e-17	2	SESN3	Up-regulated
														9.23036e-09	-0.324061	0.939	0.984	0.000215686	GNB2	Down-regulated	0				6.80304e-22	0.631876	0.995	0.977	1.58967e-17	2	SEPTIN11	Up-regulated
														9.79326e-09	-0.393455	0.628	0.817	0.000228839	COMT	Down-regulated	0				7.11931e-22	0.768852	0.906	0.824	1.66357e-17	2	CBLB	Up-regulated
														1.01056e-08	-0.360351	0.961	0.978	0.000236138	RNASEK	Down-regulated	0				9.11532e-22	0.504751	0.431	0.218	2.12998e-17	2	HS3ST1	Up-regulated
														1.01622e-08	-0.373677	0.887	0.946	0.000237461	TBCB	Down-regulated	0				9.2399e-22	0.412522	0.614	0.367	2.15909e-17	2	LRGUK	Up-regulated
														1.09065e-08	-0.400677	0.641	0.815	0.000254853	BAZ1A	Down-regulated	0				9.80866e-22	0.519788	0.82	0.598	2.29199e-17	2	PRKN	Up-regulated
														1.12259e-08	-0.400882	0.221	0.439	0.000262315	REEP2	Down-regulated	0				1.05598e-21	0.569462	0.509	0.279	2.4675e-17	2	AC021231.1	Up-regulated
														1.15901e-08	-0.367901	0.892	0.946	0.000270825	RCN1	Down-regulated	0				1.17239e-21	0.630257	0.867	0.72	2.73953e-17	2	DPH6	Up-regulated
														1.15972e-08	-0.379141	0.957	0.989	0.000270991	SRSF3	Down-regulated	0				1.19579e-21	0.994314	0.619	0.413	2.7942e-17	2	NEK10	Up-regulated
														1.21507e-08	-0.402	0.861	0.913	0.000283924	MTHFD1L	Down-regulated	0				1.29497e-21	0.478583	0.916	0.81	3.02595e-17	2	KIFAP3	Up-regulated
														1.29084e-08	-0.356691	0.216	0.436	0.000301631	SOX12	Down-regulated	0				1.69784e-21	0.613103	0.54	0.314	3.96735e-17	2	LAMP5	Up-regulated
														1.30401e-08	-0.37516	0.922	0.951	0.000304709	PAICS	Down-regulated	0				1.87564e-21	0.730585	0.601	0.36	4.38281e-17	2	GUCY1A2	Up-regulated
														1.35852e-08	-0.425961	0.732	0.869	0.000317445	ECI1	Down-regulated	0				2.92485e-21	0.748984	0.856	0.694	6.8345e-17	2	SMAD3	Up-regulated
														1.37681e-08	-0.418767	0.515	0.703	0.00032172	NR2F6	Down-regulated	0				3.90511e-21	0.36842	1	0.998	9.12508e-17	2	METRN	Up-regulated
														1.45073e-08	-0.338112	0.788	0.929	0.000338992	RNH1	Down-regulated	0				6.10355e-21	0.391441	0.428	0.218	1.42622e-16	2	AL117381.1	Up-regulated
														1.55841e-08	-0.472561	0.498	0.687	0.000364153	MXD4	Down-regulated	0				6.36274e-21	0.480824	0.997	0.991	1.48678e-16	2	CALM2	Up-regulated
														1.59385e-08	-0.352928	0.944	0.973	0.000372434	PRDX4	Down-regulated	0				6.54921e-21	0.452784	0.47	0.253	1.53035e-16	2	CCDC126	Up-regulated
														1.67195e-08	-0.432717	0.684	0.801	0.000390684	CALM3	Down-regulated	0				7.79934e-21	0.421241	0.36	0.168	1.82247e-16	2	S1PR3	Up-regulated
														1.67546e-08	-0.379848	0.987	0.984	0.000391504	C1QBP	Down-regulated	0				9.40734e-21	0.694523	0.501	0.299	2.19821e-16	2	COL13A1	Up-regulated
														1.70239e-08	-0.407589	0.433	0.632	0.000397799	CHCHD10	Down-regulated	0				9.85652e-21	0.360656	0.277	0.109	2.30317e-16	2	AC027312.1	Up-regulated
														1.85664e-08	-0.393142	0.771	0.88	0.000433842	HNRNPUL1	Down-regulated	0				1.09507e-20	0.533265	0.614	0.398	2.55885e-16	2	SYNM	Up-regulated
														1.96898e-08	-0.36606	0.766	0.883	0.000460093	RRP36	Down-regulated	0				1.38384e-20	0.967992	0.465	0.254	3.23363e-16	2	GFAP	Up-regulated
														2.16811e-08	-0.365146	0.957	0.975	0.000506622	PSMB6	Down-regulated	0				1.55832e-20	0.641476	0.791	0.657	3.64131e-16	2	TGFBR2	Up-regulated
														2.57069e-08	-0.385301	0.745	0.869	0.000600694	SREBF2	Down-regulated	0				1.68249e-20	0.762464	0.535	0.312	3.93146e-16	2	ANKS1B	Up-regulated
														2.7065e-08	-0.417843	0.835	0.929	0.000632429	TPM1	Down-regulated	0				1.73403e-20	0.487684	0.88	0.802	4.0519e-16	2	RGL1	Up-regulated
														2.73564e-08	-0.368833	0.874	0.935	0.000639237	EHMT1	Down-regulated	0				1.74072e-20	0.998381	0.822	0.668	4.06753e-16	2	FBN2	Up-regulated
														2.96311e-08	-0.359499	0.221	0.425	0.00069239	UBL4A	Down-regulated	0				1.7413e-20	0.518533	0.997	0.965	4.0689e-16	2	NRG1	Up-regulated
														3.10736e-08	-0.405408	0.268	0.474	0.000726097	PHF23	Down-regulated	0				2.10517e-20	0.486476	0.655	0.425	4.91916e-16	2	CNTNAP3C	Up-regulated
														3.33923e-08	-0.35337	0.97	0.989	0.000780279	CLTC	Down-regulated	0				2.13927e-20	0.424434	0.381	0.175	4.99882e-16	2	COL21A1	Up-regulated
														3.35165e-08	-0.377654	0.801	0.916	0.000783179	FAAP20	Down-regulated	0				3.19272e-20	1.19339	0.441	0.252	7.46044e-16	2	RGS4	Up-regulated
														3.59521e-08	-0.348207	0.965	1	0.000840092	RSL1D1	Down-regulated	0				5.41473e-20	0.824107	0.987	0.955	1.26526e-15	2	PRKCA	Up-regulated
														3.78928e-08	-0.352862	0.952	0.97	0.000885441	PSMB3	Down-regulated	0				7.46573e-20	0.418045	0.749	0.546	1.74452e-15	2	FGFR1	Up-regulated
														4.14803e-08	-0.35573	0.645	0.798	0.000969271	YARS	Down-regulated	0				7.70614e-20	0.69338	0.862	0.753	1.80069e-15	2	PTPRD	Up-regulated
														4.22896e-08	-0.407345	0.511	0.698	0.000988181	FKBP10	Down-regulated	0				8.04311e-20	0.352976	0.992	0.959	1.87943e-15	2	BLOC1S1	Up-regulated
														4.25176e-08	-0.334651	0.208	0.414	0.000993508	CCDC106	Down-regulated	0				8.58426e-20	0.441759	0.864	0.685	2.00588e-15	2	NBEA	Up-regulated
														4.35086e-08	-0.324674	0.918	0.956	0.00101667	FNBP4	Down-regulated	0				9.06647e-20	0.34827	0.3	0.125	2.11856e-15	2	ACOT12	Up-regulated
														4.5895e-08	-0.323733	0.874	0.951	0.00107243	TAF10	Down-regulated	0				9.26544e-20	0.508181	0.984	0.928	2.16505e-15	2	SDK1	Up-regulated
														4.81316e-08	-0.421892	0.364	0.569	0.00112469	FAM171A1	Down-regulated	0				1.04422e-19	0.408963	0.235	0.086	2.44002e-15	2	HOXB5	Up-regulated
														4.82939e-08	-0.562675	0.615	0.793	0.00112848	STK32B	Down-regulated	0				1.54112e-19	0.397933	0.984	0.957	3.60113e-15	2	ATXN10	Up-regulated
														4.90109e-08	-0.447277	0.316	0.534	0.00114524	TM4SF1	Down-regulated	0				1.97616e-19	0.523282	0.987	0.974	4.61769e-15	2	DTNA	Up-regulated
														5.01335e-08	-0.338291	0.801	0.907	0.00117147	APEX1	Down-regulated	0				1.98865e-19	0.339096	0.997	0.983	4.64689e-15	2	CIRBP	Up-regulated
														5.2195e-08	-0.33629	0.965	0.978	0.00121964	FKBP1A	Down-regulated	0				2.04215e-19	0.593729	0.937	0.801	4.7719e-15	2	RGS6	Up-regulated
														5.26998e-08	-0.368925	0.632	0.779	0.00123144	EBPL	Down-regulated	0				2.13597e-19	0.549913	0.786	0.614	4.99112e-15	2	ACVR2A	Up-regulated
														5.31872e-08	-0.426619	0.693	0.826	0.00124282	CTBP2	Down-regulated	0				2.41092e-19	0.593545	0.799	0.622	5.6336e-15	2	MYOF	Up-regulated
														5.55011e-08	-0.426845	0.377	0.58	0.00129689	PDLIM2	Down-regulated	0				2.86631e-19	1.06833	0.7	0.519	6.69771e-15	2	SLC4A4	Up-regulated
														6.01942e-08	-0.337941	0.983	0.989	0.00140656	ANXA1	Down-regulated	0				3.57545e-19	0.411494	0.41	0.213	8.35475e-15	2	AC016745.2	Up-regulated
														6.21782e-08	-0.410115	0.727	0.85	0.00145292	MAGED1	Down-regulated	0				3.77648e-19	0.715113	0.982	0.947	8.82449e-15	2	MALT1	Up-regulated
														6.25003e-08	-0.33143	0.926	0.967	0.00146045	SETD5	Down-regulated	0				4.2476e-19	0.348148	0.368	0.179	9.92537e-15	2	IRS1	Up-regulated
														6.43334e-08	-0.376507	0.662	0.831	0.00150328	IVD	Down-regulated	0				5.48761e-19	0.760393	0.773	0.609	1.28229e-14	2	TENM3	Up-regulated
														6.56609e-08	-0.366213	0.887	0.943	0.0015343	CACYBP	Down-regulated	0				5.98013e-19	0.618312	0.559	0.348	1.39738e-14	2	FGFR2	Up-regulated
														7.30827e-08	-0.410646	0.749	0.866	0.00170772	SHTN1	Down-regulated	0				7.15304e-19	0.563288	1	0.978	1.67145e-14	2	ITGB8	Up-regulated
														7.33433e-08	-0.410046	0.758	0.861	0.00171381	IFITM3	Down-regulated	0				8.76944e-19	0.529164	0.802	0.635	2.04915e-14	2	TRAM2	Up-regulated
														7.97676e-08	-0.34715	0.853	0.954	0.00186393	TARS	Down-regulated	0				1.05135e-18	0.529061	0.83	0.714	2.45669e-14	2	CHKA	Up-regulated
														9.20964e-08	-0.346454	0.879	0.956	0.00215202	IGF2BP3	Down-regulated	0				1.08729e-18	0.515919	0.775	0.634	2.54066e-14	2	WEE1	Up-regulated
														1.11513e-07	-0.328096	0.905	0.975	0.00260572	GPATCH4	Down-regulated	0				1.18319e-18	0.388015	0.543	0.312	2.76477e-14	2	ELMOD1	Up-regulated
														1.12947e-07	-0.324449	0.844	0.916	0.00263923	CREBBP	Down-regulated	0				1.34768e-18	0.832514	0.206	0.071	3.14912e-14	2	PI15	Up-regulated
														1.15484e-07	-0.394439	0.913	0.94	0.00269853	KMT2E	Down-regulated	0				2.21382e-18	0.379137	0.266	0.108	5.17303e-14	2	AC004917.1	Up-regulated
														1.163e-07	-0.346833	0.987	1	0.00271758	FTX	Down-regulated	0				2.2274e-18	0.509795	0.666	0.48	5.20476e-14	2	FGGY	Up-regulated
														1.16955e-07	-0.363637	0.667	0.801	0.00273288	MSMO1	Down-regulated	0				2.81842e-18	0.666309	0.713	0.522	6.58581e-14	2	P3H2	Up-regulated
														1.17947e-07	-0.34407	0.879	0.948	0.00275608	ADH5	Down-regulated	0				2.85702e-18	0.496658	0.93	0.83	6.67599e-14	2	ADGRL3	Up-regulated
														1.19603e-07	-0.339716	0.827	0.937	0.00279476	GNB4	Down-regulated	0				3.14042e-18	0.592534	0.903	0.796	7.33822e-14	2	NECTIN3	Up-regulated
														1.21281e-07	-0.351498	0.913	0.948	0.00283396	JTB	Down-regulated	0				3.15006e-18	0.753886	0.415	0.226	7.36074e-14	2	HAS2	Up-regulated
														1.23769e-07	-0.394535	0.87	0.913	0.00289211	SACS	Down-regulated	0				3.52775e-18	0.501273	0.77	0.602	8.24329e-14	2	UXS1	Up-regulated
														1.28958e-07	-0.36458	0.857	0.905	0.00301336	GRHPR	Down-regulated	0				3.53717e-18	0.554703	0.836	0.736	8.2653e-14	2	UBASH3B	Up-regulated
														1.3545e-07	-0.43067	0.987	1	0.00316506	TUBA1B	Down-regulated	0				3.77261e-18	0.720171	0.95	0.925	8.81547e-14	2	PALLD	Up-regulated
														1.36421e-07	-0.324135	0.143	0.335	0.00318775	RAC3	Down-regulated	0				3.88528e-18	0.44213	0.982	0.939	9.07872e-14	2	PHLPP1	Up-regulated
														1.46895e-07	-0.338482	0.874	0.926	0.0034325	LAPTM4B	Down-regulated	0				4.40109e-18	0.355704	0.995	0.988	1.0284e-13	2	VMP1	Up-regulated
														1.47225e-07	-0.398944	0.359	0.561	0.0034402	MRGBP	Down-regulated	0				4.93929e-18	0.547917	0.381	0.189	1.15416e-13	2	LPAR1	Up-regulated
														1.54516e-07	-0.326038	0.745	0.902	0.00361057	USP3	Down-regulated	0				5.37117e-18	0.621278	0.376	0.194	1.25508e-13	2	GRIA1	Up-regulated
														1.64818e-07	-0.323264	0.948	0.973	0.0038513	ACTR3	Down-regulated	0				5.64494e-18	0.701173	0.969	0.888	1.31905e-13	2	COL4A5	Up-regulated
														1.66149e-07	-0.376587	0.662	0.817	0.00388241	IP6K2	Down-regulated	0				6.34645e-18	0.526955	0.676	0.465	1.48297e-13	2	CNKSR2	Up-regulated
														1.66962e-07	-0.505088	0.485	0.643	0.0039014	INAFM1	Down-regulated	0				6.66582e-18	0.764205	0.807	0.639	1.5576e-13	2	AC020551.1	Up-regulated
														1.75713e-07	-0.740464	0.515	0.684	0.00410589	CCN1	Down-regulated	0				7.09283e-18	0.468405	0.645	0.449	1.65738e-13	2	EPHA2	Up-regulated
														1.8026e-07	-0.334492	0.255	0.455	0.00421214	EGLN2	Down-regulated	0				7.40404e-18	0.584097	0.862	0.716	1.7301e-13	2	MED12L	Up-regulated
														1.80813e-07	-0.427609	0.537	0.698	0.00422505	WDR3	Down-regulated	0				8.45724e-18	0.488454	0.674	0.465	1.9762e-13	2	CALCRL	Up-regulated
														2.01296e-07	-0.474948	0.528	0.678	0.00470369	EIF4EBP1	Down-regulated	0				9.50876e-18	1.38474	0.752	0.628	2.22191e-13	2	CSMD2	Up-regulated
														2.13394e-07	-0.696387	0.429	0.599	0.00498637	MAML3	Down-regulated	0				1.13757e-17	0.594606	0.577	0.36	2.65815e-13	2	WWC1	Up-regulated
														2.13464e-07	-0.382184	0.732	0.869	0.00498801	PRRX1	Down-regulated	0				1.18821e-17	0.324298	1	1	2.7765e-13	2	VIM	Up-regulated
														2.16007e-07	-0.415927	0.294	0.493	0.00504743	AHNAK	Down-regulated	0				1.20554e-17	0.436164	0.903	0.781	2.81697e-13	2	FAM126A	Up-regulated
														2.22982e-07	-0.441847	0.45	0.665	0.00521041	SNTB1	Down-regulated	0				1.29881e-17	0.417883	0.885	0.819	3.03492e-13	2	CHPT1	Up-regulated
														2.45664e-07	-0.355496	0.281	0.474	0.00574044	CARM1	Down-regulated	0				1.4737e-17	0.323648	0.473	0.267	3.44359e-13	2	AC091729.3	Up-regulated
														2.53592e-07	-0.569152	0.359	0.548	0.00592567	AC092957.1	Down-regulated	0				1.93636e-17	0.689199	0.269	0.113	4.5247e-13	2	KIRREL3	Up-regulated
														2.57283e-07	-0.36099	0.784	0.896	0.00601194	HMGCS1	Down-regulated	0				1.95933e-17	0.717149	0.426	0.238	4.57838e-13	2	HBEGF	Up-regulated
														2.70065e-07	-0.416035	0.42	0.608	0.00631061	MSANTD3	Down-regulated	0				2.1242e-17	0.601606	0.715	0.541	4.96362e-13	2	NUAK1	Up-regulated
														2.70437e-07	-0.338413	0.519	0.725	0.0063193	NOB1	Down-regulated	0				2.27982e-17	0.544941	0.825	0.668	5.32724e-13	2	PPM1E	Up-regulated
														2.74949e-07	-0.396568	0.74	0.823	0.00642474	MRPL34	Down-regulated	0				2.47216e-17	0.405306	0.953	0.906	5.77671e-13	2	BTBD9	Up-regulated
														2.97763e-07	-0.43208	0.835	0.921	0.00695783	SLC38A1	Down-regulated	0				2.86615e-17	0.59988	0.402	0.219	6.69734e-13	2	DIRC3	Up-regulated
														3.03157e-07	-0.344288	0.727	0.847	0.00708387	HSD17B10	Down-regulated	0				2.99596e-17	0.546677	0.877	0.78	7.00066e-13	2	STARD13	Up-regulated
														3.04433e-07	-0.389294	0.411	0.597	0.00711368	PAGR1	Down-regulated	0				3.28916e-17	0.411817	0.125	0.031	7.68578e-13	2	CRTAM	Up-regulated
														3.79776e-07	-0.373933	0.532	0.711	0.00887423	PITX1	Down-regulated	0				4.36716e-17	0.489019	0.645	0.439	1.02047e-12	2	PLCE1	Up-regulated
														4.40101e-07	-0.35841	0.242	0.433	0.0102838	FHL3	Down-regulated	0				4.47558e-17	0.569585	0.564	0.382	1.04581e-12	2	AL078459.1	Up-regulated
														4.91017e-07	-0.374405	0.563	0.708	0.0114736	MTHFD1	Down-regulated	0				4.59581e-17	0.510991	0.272	0.119	1.0739e-12	2	AC009264.1	Up-regulated
														4.93872e-07	-0.335488	0.511	0.695	0.0115403	VEGFB	Down-regulated	0				4.60703e-17	0.615249	0.974	0.922	1.07653e-12	2	LHFPL6	Up-regulated
														5.03197e-07	-0.427673	0.918	0.94	0.0117582	JPT1	Down-regulated	0				5.48512e-17	0.461558	0.89	0.796	1.28171e-12	2	ARFGEF1	Up-regulated
														5.47297e-07	-0.38185	0.74	0.858	0.0127887	ST5	Down-regulated	0				5.77007e-17	0.450316	0.611	0.421	1.34829e-12	2	FAHD2A	Up-regulated
														6.2364e-07	-0.388362	0.545	0.67	0.0145726	PTGES2	Down-regulated	0				6.72782e-17	0.393766	0.601	0.395	1.57209e-12	2	SNX18	Up-regulated
														6.48383e-07	-0.358866	0.701	0.826	0.0151508	PAFAH1B3	Down-regulated	0				6.95189e-17	0.544958	0.287	0.132	1.62445e-12	2	ITGA11	Up-regulated
														6.9241e-07	-0.324602	0.736	0.883	0.0161795	MRTFB	Down-regulated	0				7.91493e-17	0.443494	0.872	0.766	1.84948e-12	2	JUN	Up-regulated
														6.98254e-07	-0.391504	0.472	0.665	0.0163161	THY1	Down-regulated	0				8.21214e-17	0.739709	0.903	0.823	1.91893e-12	2	ARHGAP26	Up-regulated
														7.86815e-07	-0.351323	0.433	0.61	0.0183855	ARL8A	Down-regulated	0				9.33822e-17	0.556985	0.695	0.504	2.18206e-12	2	CPEB2	Up-regulated
														9.36732e-07	-0.349075	1	1	0.0218886	HSPD1	Down-regulated	0				9.92976e-17	0.556988	0.264	0.114	2.32029e-12	2	LINC01497	Up-regulated
														9.45706e-07	-0.467386	0.368	0.556	0.0220983	FIRRE	Down-regulated	0				1.06131e-16	0.479066	0.927	0.873	2.47996e-12	2	TCF7L2	Up-regulated
														1.19151e-06	-0.324279	0.723	0.812	0.0278421	MRPL23	Down-regulated	0				1.1106e-16	0.397881	0.958	0.922	2.59515e-12	2	COTL1	Up-regulated
														1.30088e-06	-0.341074	0.316	0.493	0.0303976	CNOT3	Down-regulated	0				1.29615e-16	0.601288	0.29	0.134	3.02872e-12	2	GABBR2	Up-regulated
														1.32895e-06	-0.394577	0.351	0.518	0.0310536	NTHL1	Down-regulated	0				1.43182e-16	0.715056	0.645	0.465	3.34572e-12	2	AC104365.1	Up-regulated
														1.35497e-06	-0.336628	0.766	0.858	0.0316617	ZNF580	Down-regulated	0				1.58138e-16	0.600644	0.444	0.264	3.69521e-12	2	NXN	Up-regulated
														1.35892e-06	-0.391942	0.693	0.787	0.0317538	CHD7	Down-regulated	0				1.6921e-16	0.436337	0.736	0.528	3.95393e-12	2	CFI	Up-regulated
														1.50129e-06	-0.339344	0.74	0.82	0.0350806	AK2	Down-regulated	0				2.0327e-16	0.401768	0.266	0.112	4.74981e-12	2	ITPRID1	Up-regulated
														1.52986e-06	-0.32412	0.403	0.575	0.0357483	STX2	Down-regulated	0				2.05059e-16	0.378968	0.512	0.316	4.79162e-12	2	AC234582.1	Up-regulated
														1.56429e-06	-0.36314	0.532	0.681	0.0365528	HOMER3	Down-regulated	0				2.10005e-16	0.542255	0.817	0.65	4.90718e-12	2	MACROD2	Up-regulated
														1.63849e-06	-0.446862	0.662	0.771	0.0382865	GYPC	Down-regulated	0				2.37931e-16	0.50094	0.997	0.991	5.55974e-12	2	CAMK2D	Up-regulated
														1.70909e-06	-0.340883	0.532	0.722	0.0399363	SKIL	Down-regulated	0				2.62434e-16	0.327088	0.428	0.243	6.13229e-12	2	TRDMT1	Up-regulated
														1.74301e-06	-0.32927	0.991	1	0.040729	PHPT1	Down-regulated	0				2.64039e-16	0.36093	0.509	0.303	6.16979e-12	2	AC000065.1	Up-regulated
														1.75081e-06	-0.341261	0.442	0.624	0.0409112	NCS1	Down-regulated	0				2.81835e-16	0.724814	0.556	0.351	6.58564e-12	2	COL5A2	Up-regulated
														1.94979e-06	-0.384217	0.723	0.834	0.0455608	SMARCA1	Down-regulated	0				3.6232e-16	0.372952	0.632	0.443	8.46634e-12	2	HCFC1R1	Up-regulated
														1.95664e-06	-0.347273	0.71	0.812	0.0457208	GRSF1	Down-regulated	0				3.66653e-16	0.456049	0.922	0.742	8.56759e-12	2	ROBO2	Up-regulated
														4.65218e-50	0.89915	1	1	1.08707e-45	MT-CO2	Up-regulated	0				4.18151e-16	0.342787	0.305	0.142	9.77094e-12	2	AP001528.1	Up-regulated
														5.4953e-34	0.599846	1	1	1.28409e-29	MT-CYB	Up-regulated	0				5.61361e-16	0.445771	0.663	0.478	1.31173e-11	2	POU3F3	Up-regulated
														5.07284e-29	0.487935	1	1	1.18537e-24	MT-ND4	Up-regulated	0				6.65386e-16	0.561319	0.807	0.673	1.55481e-11	2	RARB	Up-regulated
														1.45376e-28	1.88397	0.805	0.493	3.39699e-24	LINC00907	Up-regulated	0				7.77246e-16	0.994724	0.23	0.096	1.81619e-11	2	CPA6	Up-regulated
														2.71595e-27	0.632693	0.996	0.997	6.34636e-23	POLR2L	Up-regulated	0				8.36564e-16	0.322478	0.188	0.067	1.9548e-11	2	MYBPC1	Up-regulated
														4.99048e-24	0.865618	0.645	0.286	1.16613e-19	SCGB2B2	Up-regulated	0				9.95515e-16	0.345365	0.47	0.276	2.32622e-11	2	LRRIQ1	Up-regulated
														7.58141e-23	0.883057	1	1	1.77155e-18	FTH1	Up-regulated	0				1.03254e-15	0.452849	0.488	0.288	2.41275e-11	2	FAM43A	Up-regulated
														2.24831e-22	0.840553	0.424	0.098	5.25363e-18	LUCAT1	Up-regulated	0				1.05812e-15	0.346206	0.243	0.1	2.47252e-11	2	SYT6	Up-regulated
														4.12654e-22	0.648587	0.978	0.932	9.64249e-18	USP16	Up-regulated	0				1.29079e-15	0.508868	0.428	0.248	3.01619e-11	2	EVA1A	Up-regulated
														4.94603e-22	0.415307	1	1	1.15574e-17	MT-CO3	Up-regulated	0				1.39116e-15	0.588784	0.567	0.371	3.25071e-11	2	NLGN1	Up-regulated
														1.0009e-21	0.792137	0.874	0.583	2.33879e-17	WARS2-AS1	Up-regulated	0				1.49786e-15	0.505998	0.619	0.454	3.50005e-11	2	LEMD2	Up-regulated
														1.47487e-21	0.423112	1	1	3.44633e-17	MT-CO1	Up-regulated	0				1.50549e-15	0.541056	0.379	0.215	3.51789e-11	2	MPP4	Up-regulated
														4.41383e-21	0.40424	1	1	1.03138e-16	MT-ND3	Up-regulated	0				1.6413e-15	0.380681	0.833	0.721	3.83522e-11	2	CEP290	Up-regulated
														2.21014e-20	0.583458	0.571	0.21	5.16444e-16	CPM	Up-regulated	0				2.09739e-15	0.549643	0.603	0.432	4.90097e-11	2	MTCL1	Up-regulated
														4.35287e-20	0.744322	0.641	0.313	1.01713e-15	CCDC152	Up-regulated	0				2.16359e-15	0.456236	0.846	0.723	5.05566e-11	2	AGK	Up-regulated
														4.61691e-20	0.504709	0.996	0.997	1.07883e-15	POLR2J3	Up-regulated	0				2.80747e-15	0.728881	0.608	0.439	6.56022e-11	2	LGR4	Up-regulated
														5.27882e-20	0.967069	1	1	1.2335e-15	SQSTM1	Up-regulated	0				2.85946e-15	0.446396	0.332	0.167	6.6817e-11	2	LINC02853	Up-regulated
														7.6354e-20	0.862903	0.732	0.439	1.78416e-15	BX664727.3	Up-regulated	0				2.9368e-15	0.616316	0.963	0.868	6.86241e-11	2	LSAMP	Up-regulated
														8.33588e-20	0.680166	0.537	0.196	1.94784e-15	GPR137C	Up-regulated	0				3.00788e-15	0.4821	0.507	0.325	7.02851e-11	2	CYTH3	Up-regulated
														1.30578e-19	1.08461	0.792	0.526	3.05121e-15	SEMA5A	Up-regulated	0				3.14372e-15	0.426593	0.593	0.413	7.34593e-11	2	ZNF503	Up-regulated
														2.06777e-19	0.998583	0.983	0.965	4.83175e-15	PGM2L1	Up-regulated	0				3.25212e-15	0.528649	0.681	0.534	7.59922e-11	2	EPDR1	Up-regulated
														2.41174e-19	0.903151	0.636	0.33	5.63551e-15	RDH5	Up-regulated	0				3.61783e-15	0.469726	0.504	0.337	8.45379e-11	2	HOXB4	Up-regulated
														5.51998e-19	0.702119	0.792	0.485	1.28985e-14	CFAP44	Up-regulated	0				3.75471e-15	0.386471	0.198	0.076	8.77362e-11	2	LINC01483	Up-regulated
														5.62364e-19	0.604582	0.961	0.883	1.31408e-14	LANCL2	Up-regulated	0				4.31843e-15	0.34642	0.919	0.823	1.00909e-10	2	ZNF655	Up-regulated
														7.02027e-19	0.843126	0.571	0.24	1.64043e-14	CEP128	Up-regulated	0				4.56294e-15	0.374319	0.58	0.39	1.06622e-10	2	TRAC	Up-regulated
														9.6373e-19	0.682624	0.913	0.687	2.25195e-14	TYW1B	Up-regulated	0				4.85619e-15	0.681935	0.846	0.758	1.13475e-10	2	ARHGAP42	Up-regulated
														2.03033e-18	1.56579	0.628	0.33	4.74426e-14	AC244502.1	Up-regulated	0				5.31187e-15	0.435846	0.52	0.338	1.24122e-10	2	TMEM47	Up-regulated
														3.12735e-18	0.619431	0.866	0.662	7.30769e-14	C6orf62	Up-regulated	0				5.32335e-15	0.491202	0.807	0.642	1.24391e-10	2	MICAL3	Up-regulated
														3.36924e-18	1.24821	0.948	0.779	7.87289e-14	OXR1	Up-regulated	0				7.81379e-15	0.395431	0.431	0.241	1.82585e-10	2	MEOX2	Up-regulated
														3.841e-18	0.809705	0.987	0.929	8.97526e-14	LMO4	Up-regulated	0				8.57449e-15	0.566958	0.666	0.511	2.0036e-10	2	ADARB1	Up-regulated
														5.23327e-18	0.855218	0.489	0.172	1.22286e-13	AGBL4	Up-regulated	0				9.9586e-15	0.494776	0.966	0.922	2.32703e-10	2	FER	Up-regulated
														9.56395e-18	0.940976	0.874	0.692	2.23481e-13	CENPP	Up-regulated	0				9.99328e-15	0.379506	0.775	0.631	2.33513e-10	2	ZIC1	Up-regulated
														1.25659e-17	0.650644	0.593	0.289	2.93628e-13	NME5	Up-regulated	0				1.27559e-14	0.419359	0.52	0.319	2.98066e-10	2	AGBL4	Up-regulated
														2.97461e-17	0.84527	0.827	0.64	6.95077e-13	ANKRD20A4	Up-regulated	0				1.29081e-14	0.363466	0.467	0.295	3.01623e-10	2	OLMALINC	Up-regulated
														3.97247e-17	0.608928	0.905	0.719	9.28246e-13	LARP7	Up-regulated	0				1.34215e-14	0.353287	0.48	0.294	3.13621e-10	2	FZD1	Up-regulated
														2.17095e-16	0.895195	0.805	0.597	5.07285e-12	SPRY4-AS1	Up-regulated	0				1.34648e-14	0.466756	0.977	0.964	3.14631e-10	2	PPP1R9A	Up-regulated
														3.78578e-16	0.458312	0.996	0.975	8.84624e-12	PCBP2	Up-regulated	0				1.40557e-14	0.339432	0.295	0.144	3.28439e-10	2	AHNAK2	Up-regulated
														4.86985e-16	0.639431	0.558	0.248	1.13794e-11	LRGUK	Up-regulated	0				1.83701e-14	0.461323	0.838	0.746	4.29253e-10	2	LUZP1	Up-regulated
														1.18293e-15	0.610662	0.801	0.55	2.76414e-11	AAMDC	Up-regulated	0				1.86277e-14	0.423114	0.83	0.685	4.35273e-10	2	SPRY1	Up-regulated
														1.37771e-15	0.667887	0.892	0.749	3.21929e-11	BRD2	Up-regulated	0				2.18334e-14	0.549291	0.661	0.496	5.10182e-10	2	IQCJ-SCHIP1	Up-regulated
														2.0514e-15	0.473877	0.983	0.959	4.79351e-11	BLOC1S1	Up-regulated	0				2.29382e-14	0.40402	0.752	0.572	5.35997e-10	2	HIST1H2AC	Up-regulated
														2.2372e-15	0.532277	0.489	0.202	5.22766e-11	AL445524.1	Up-regulated	0				2.86825e-14	0.550309	0.914	0.895	6.70224e-10	2	CHN1	Up-regulated
														3.10288e-15	0.539657	0.926	0.766	7.2505e-11	WDR7	Up-regulated	0				3.28065e-14	0.412893	0.368	0.2	7.6659e-10	2	CYP1B1	Up-regulated
														3.13713e-15	0.955098	1	1	7.33053e-11	FTL	Up-regulated	0				3.3816e-14	0.346149	0.979	0.949	7.90179e-10	2	FILIP1L	Up-regulated
														3.46865e-15	0.544572	0.974	0.921	8.10519e-11	NSMCE2	Up-regulated	0				3.62442e-14	0.326108	0.997	0.981	8.46919e-10	2	TEAD1	Up-regulated
														5.50945e-15	0.590132	0.736	0.458	1.28739e-10	ALG14	Up-regulated	0				4.52801e-14	0.326711	1	0.989	1.05806e-09	2	MARCKS	Up-regulated
														6.39849e-15	0.572348	0.584	0.302	1.49514e-10	AC012360.3	Up-regulated	0				4.76179e-14	0.512238	0.781	0.624	1.11269e-09	2	PKIB	Up-regulated
														8.45836e-15	0.612995	0.788	0.61	1.97646e-10	MRPL48	Up-regulated	0				5.86596e-14	0.444208	0.906	0.858	1.3707e-09	2	PKD2	Up-regulated
														9.01771e-15	0.953755	0.29	0.063	2.10717e-10	DNER	Up-regulated	0				6.07824e-14	0.412389	0.903	0.834	1.4203e-09	2	TLN2	Up-regulated
														9.34954e-15	0.549982	0.446	0.169	2.18471e-10	TPRG1	Up-regulated	0				6.15841e-14	0.358298	0.846	0.725	1.43903e-09	2	MXRA7	Up-regulated
														1.11165e-14	0.511952	0.952	0.877	2.5976e-10	GTF2H5	Up-regulated	0				7.43397e-14	0.570332	0.702	0.581	1.73709e-09	2	PCGF5	Up-regulated
														1.15164e-14	0.891401	0.788	0.534	2.69104e-10	DPH6-DT	Up-regulated	0				9.65131e-14	0.499796	0.653	0.509	2.25522e-09	2	TOM1L2	Up-regulated
														1.35734e-14	0.557243	0.649	0.349	3.1717e-10	CENPW	Up-regulated	0				1.19202e-13	0.350341	0.666	0.492	2.7854e-09	2	CCDC152	Up-regulated
														1.37719e-14	0.566643	0.758	0.488	3.21808e-10	RIC3	Up-regulated	0				1.24497e-13	0.554257	0.752	0.604	2.90913e-09	2	RHOJ	Up-regulated
														1.66463e-14	0.540508	0.537	0.234	3.88975e-10	SGO2	Up-regulated	0				1.39201e-13	0.573868	0.561	0.395	3.25271e-09	2	CDCA2	Up-regulated
														1.70428e-14	0.779181	0.537	0.253	3.9824e-10	POLQ	Up-regulated	0				1.39397e-13	0.545003	0.867	0.771	3.25728e-09	2	SH3RF1	Up-regulated
														1.87228e-14	0.538814	0.926	0.779	4.37496e-10	CHPF	Up-regulated	0				1.65347e-13	0.520867	0.791	0.649	3.86367e-09	2	TTYH1	Up-regulated
														2.27572e-14	0.4797	0.97	0.91	5.31767e-10	NDUFB3	Up-regulated	0				1.9036e-13	0.399114	0.958	0.89	4.44815e-09	2	PARD3B	Up-regulated
														2.29117e-14	0.44852	0.294	0.065	5.35377e-10	OTUD7A	Up-regulated	0				1.95876e-13	0.546814	0.961	0.91	4.57702e-09	2	DENND2A	Up-regulated
														2.66241e-14	0.504269	0.519	0.232	6.22125e-10	AL110114.1	Up-regulated	0				2.05739e-13	0.554346	0.948	0.897	4.80749e-09	2	JARID2	Up-regulated
														4.09068e-14	0.869776	0.706	0.46	9.55869e-10	HULC	Up-regulated	0				2.09238e-13	0.348134	0.457	0.286	4.88926e-09	2	STARD13-AS	Up-regulated
														4.2254e-14	0.651493	0.584	0.305	9.87349e-10	ALOX12-AS1	Up-regulated	0				2.1013e-13	0.489837	0.559	0.365	4.91012e-09	2	KCND3	Up-regulated
														5.08516e-14	0.566145	0.974	0.891	1.18825e-09	STK33	Up-regulated	0				2.3848e-13	0.393339	0.828	0.737	5.57257e-09	2	CDKN2C	Up-regulated
														6.23135e-14	0.718415	0.515	0.253	1.45608e-09	KNL1	Up-regulated	0				2.43897e-13	0.322868	0.914	0.843	5.69913e-09	2	ZDHHC21	Up-regulated
														6.2566e-14	0.474534	0.991	0.986	1.46198e-09	LSM5	Up-regulated	0				2.61144e-13	0.60209	0.632	0.488	6.10214e-09	2	KLF7	Up-regulated
														6.92395e-14	0.577592	0.511	0.229	1.61792e-09	TMEM232	Up-regulated	0				2.91008e-13	0.367175	0.46	0.286	6.79997e-09	2	BX255923.1	Up-regulated
														6.98296e-14	0.927712	0.628	0.376	1.63171e-09	DIAPH3	Up-regulated	0				3.94995e-13	0.333503	0.567	0.394	9.22984e-09	2	AC243964.3	Up-regulated
														7.69613e-14	0.554825	0.792	0.542	1.79836e-09	ACYP2	Up-regulated	0				4.03135e-13	0.522944	0.606	0.431	9.42006e-09	2	CACNG4	Up-regulated
														9.31922e-14	0.447727	0.957	0.916	2.17762e-09	LYRM2	Up-regulated	0				4.23585e-13	0.40178	0.789	0.632	9.8979e-09	2	DNMBP	Up-regulated
														9.62867e-14	0.470114	0.978	0.877	2.24993e-09	MRPL33	Up-regulated	0				4.69835e-13	0.551629	0.59	0.447	1.09786e-08	2	PDE9A	Up-regulated
														9.97536e-14	0.675023	0.606	0.327	2.33094e-09	E2F7	Up-regulated	0				4.96172e-13	0.579341	0.222	0.098	1.15941e-08	2	CXCL14	Up-regulated
														1.03125e-13	0.440033	0.29	0.068	2.40971e-09	CKAP2L	Up-regulated	0				5.10397e-13	0.336884	0.739	0.554	1.19264e-08	2	BX664727.3	Up-regulated
														1.18449e-13	0.848459	0.948	0.894	2.76779e-09	HDAC9	Up-regulated	0				5.45415e-13	0.600411	0.279	0.144	1.27447e-08	2	ADAMTS17	Up-regulated
														1.22807e-13	0.422521	0.377	0.123	2.86963e-09	CTSO	Up-regulated	0				5.89578e-13	0.495948	0.423	0.267	1.37767e-08	2	RHOBTB1	Up-regulated
														1.28429e-13	0.790908	0.939	0.869	3.001e-09	CNTNAP3B	Up-regulated	0				7.49481e-13	0.452935	0.637	0.465	1.75131e-08	2	SPRY4	Up-regulated
														1.65586e-13	0.694092	0.502	0.245	3.86925e-09	NUF2	Up-regulated	0				7.76898e-13	0.346368	0.621	0.463	1.81538e-08	2	AKIP1	Up-regulated
														1.76714e-13	0.784639	0.861	0.717	4.12927e-09	DPH6	Up-regulated	0				8.89236e-13	0.365866	0.214	0.093	2.07788e-08	2	LINC02224	Up-regulated
														3.25473e-13	0.430604	0.372	0.123	7.60533e-09	C11orf65	Up-regulated	0				9.31005e-13	0.444646	1	0.991	2.17548e-08	2	GRB10	Up-regulated
														3.34089e-13	0.505022	0.727	0.46	7.80665e-09	BBIP1	Up-regulated	0				9.4431e-13	0.431321	0.687	0.508	2.20657e-08	2	AC244502.1	Up-regulated
														3.48923e-13	0.852372	0.762	0.561	8.15329e-09	AC073050.1	Up-regulated	0				1.05309e-12	0.789921	0.843	0.812	2.46076e-08	2	HMGCS1	Up-regulated
														3.49861e-13	0.521981	0.632	0.351	8.17521e-09	ZNF518A	Up-regulated	0				1.06576e-12	0.475769	0.681	0.54	2.49037e-08	2	FSTL1	Up-regulated
														3.62457e-13	0.573721	0.762	0.529	8.46953e-09	PPP1R12B	Up-regulated	0				1.0958e-12	0.587304	0.493	0.336	2.56056e-08	2	SLC7A5	Up-regulated
														3.64863e-13	0.745792	0.693	0.452	8.52575e-09	LINC01266	Up-regulated	0				1.26175e-12	0.33132	0.452	0.283	2.94833e-08	2	SSPN	Up-regulated
														4.38542e-13	0.592907	0.866	0.624	1.02474e-08	RTTN	Up-regulated	0				1.43977e-12	0.495727	0.624	0.48	3.36432e-08	2	MAP3K14	Up-regulated
														4.56999e-13	0.488338	0.831	0.58	1.06787e-08	MORN2	Up-regulated	0				1.73731e-12	0.383033	0.462	0.284	4.05958e-08	2	MYO16	Up-regulated
														5.31701e-13	0.617038	0.403	0.15	1.24242e-08	WDR49	Up-regulated	0				1.77286e-12	0.496326	0.546	0.39	4.14265e-08	2	DIPK2A	Up-regulated
														5.65158e-13	0.811015	0.978	0.962	1.3206e-08	PDP1	Up-regulated	0				1.96554e-12	0.409672	0.653	0.466	4.59287e-08	2	THSD7A	Up-regulated
														6.04266e-13	0.68199	0.515	0.264	1.41199e-08	STON1-GTF2A1L	Up-regulated	0				1.97536e-12	0.356912	0.979	0.943	4.61581e-08	2	USP9X	Up-regulated
														6.77157e-13	0.754542	0.606	0.343	1.58231e-08	AC073475.1	Up-regulated	0				1.98672e-12	0.855934	0.768	0.645	4.64236e-08	2	SAMD4A	Up-regulated
														7.20882e-13	0.546674	0.571	0.289	1.68449e-08	MCM8	Up-regulated	0				2.58808e-12	0.500238	0.958	0.925	6.04756e-08	2	MYCBP2	Up-regulated
														7.30466e-13	0.44077	0.991	0.962	1.70688e-08	CDKAL1	Up-regulated	0				2.59092e-12	0.377198	0.997	0.996	6.05421e-08	2	NFIB	Up-regulated
														7.94738e-13	0.583909	0.723	0.477	1.85706e-08	RNF213-AS1	Up-regulated	0				2.69888e-12	0.329458	0.982	0.939	6.30648e-08	2	PGM2L1	Up-regulated
														8.02995e-13	0.687081	0.645	0.425	1.87636e-08	AP001347.1	Up-regulated	0				2.91423e-12	0.402215	0.642	0.483	6.80968e-08	2	AC017002.5	Up-regulated
														8.11077e-13	0.3979	0.359	0.12	1.89524e-08	MELTF-AS1	Up-regulated	0				3.32453e-12	0.363917	0.319	0.177	7.76844e-08	2	SCN8A	Up-regulated
														8.90585e-13	0.377591	0.325	0.095	2.08103e-08	FGF14-AS2	Up-regulated	0				3.87934e-12	0.394822	0.561	0.406	9.06485e-08	2	RBMS2	Up-regulated
														1.17284e-12	0.675441	0.212	0.033	2.74058e-08	CLSTN2	Up-regulated	0				4.01912e-12	0.551664	0.956	0.907	9.39148e-08	2	NLGN4X	Up-regulated
														1.22536e-12	0.497552	0.424	0.18	2.86329e-08	DBF4B	Up-regulated	0				4.28108e-12	0.3507	0.773	0.657	1.00036e-07	2	BCKDHB	Up-regulated
														1.27653e-12	0.540462	0.498	0.24	2.98287e-08	ZRANB2-AS2	Up-regulated	0				4.75158e-12	0.394332	0.621	0.443	1.1103e-07	2	ZNF248	Up-regulated
														1.42305e-12	0.509584	0.537	0.27	3.32524e-08	ASRGL1	Up-regulated	0				4.7538e-12	0.360659	0.185	0.078	1.11082e-07	2	DGKB	Up-regulated
														1.5702e-12	0.756207	0.242	0.049	3.6691e-08	LINC02224	Up-regulated	0				4.8009e-12	0.423478	0.992	0.959	1.12183e-07	2	MIR99AHG	Up-regulated
														1.82026e-12	0.560716	0.368	0.134	4.25341e-08	BBOX1-AS1	Up-regulated	0				5.09746e-12	0.326644	1	0.985	1.19112e-07	2	ZSWIM6	Up-regulated
														2.1184e-12	0.429756	0.97	0.861	4.95007e-08	POLR2K	Up-regulated	0				5.09895e-12	0.66825	0.392	0.24	1.19147e-07	2	CADM2	Up-regulated
														2.26396e-12	0.534785	0.81	0.662	5.29019e-08	RECQL	Up-regulated	0				5.17123e-12	0.395086	0.499	0.331	1.20836e-07	2	ZRANB2-AS2	Up-regulated
														2.41516e-12	0.683935	0.775	0.567	5.64349e-08	LINC01572	Up-regulated	0				5.29782e-12	0.48604	0.937	0.822	1.23794e-07	2	SNTG1	Up-regulated
														2.63591e-12	0.438829	0.424	0.163	6.15934e-08	ESCO2	Up-regulated	0				5.74812e-12	0.423829	0.916	0.86	1.34316e-07	2	WLS	Up-regulated
														2.72249e-12	0.40084	0.39	0.144	6.36165e-08	FANCM	Up-regulated	0				6.39887e-12	0.32211	0.854	0.728	1.49522e-07	2	WARS2-AS1	Up-regulated
														2.73931e-12	0.43289	0.502	0.232	6.40094e-08	DET1	Up-regulated	0				6.60052e-12	0.75172	0.629	0.479	1.54234e-07	2	AC110023.1	Up-regulated
														2.91896e-12	0.373626	0.372	0.128	6.82074e-08	PRKAR2B	Up-regulated	0				7.21477e-12	0.402283	0.979	0.937	1.68588e-07	2	SIPA1L1	Up-regulated
														3.51118e-12	0.65229	0.784	0.54	8.20458e-08	MACROD2	Up-regulated	0				7.581e-12	0.392332	0.997	0.998	1.77145e-07	2	TRIO	Up-regulated
														4.2594e-12	0.841025	0.922	0.76	9.95294e-08	DNM3	Up-regulated	0				8.44601e-12	0.503598	0.867	0.791	1.97358e-07	2	MAST4	Up-regulated
														4.64862e-12	0.503382	0.645	0.36	1.08624e-07	AC006115.2	Up-regulated	0				8.69192e-12	0.355911	0.661	0.477	2.03104e-07	2	PTHLH	Up-regulated
														4.71584e-12	0.374466	0.407	0.155	1.10195e-07	ARHGAP11A	Up-regulated	0				9.14109e-12	0.499779	0.875	0.785	2.136e-07	2	AFAP1	Up-regulated
														5.26613e-12	0.532535	0.455	0.207	1.23054e-07	TAPT1-AS1	Up-regulated	0				1.01935e-11	0.430461	0.995	0.971	2.38192e-07	2	HIVEP3	Up-regulated
														5.35951e-12	0.840287	0.939	0.866	1.25236e-07	TIAM1	Up-regulated	0				1.18501e-11	0.473192	0.82	0.694	2.76902e-07	2	CDH4	Up-regulated
														5.53843e-12	0.38111	0.996	0.981	1.29417e-07	SEC62	Up-regulated	0				1.19476e-11	0.341638	0.851	0.773	2.79179e-07	2	UQCC1	Up-regulated
														5.63755e-12	0.378381	0.234	0.049	1.31733e-07	AC010997.3	Up-regulated	0				1.36957e-11	0.376596	1	0.998	3.20027e-07	2	ACTG1	Up-regulated
														6.67231e-12	0.571901	0.818	0.591	1.55912e-07	UMAD1	Up-regulated	0				1.42748e-11	0.459174	0.715	0.568	3.3356e-07	2	EHD4	Up-regulated
														6.7896e-12	0.438554	0.913	0.714	1.58653e-07	NUP107	Up-regulated	0				1.50554e-11	0.680269	0.256	0.132	3.51799e-07	2	ESRRG	Up-regulated
														7.30129e-12	0.487442	0.762	0.548	1.70609e-07	MAP9	Up-regulated	0				1.63256e-11	0.329122	0.932	0.848	3.81481e-07	2	PBX1	Up-regulated
														7.36033e-12	0.374368	0.368	0.128	1.71989e-07	RELL1	Up-regulated	0				1.89565e-11	0.39843	0.945	0.916	4.42956e-07	2	PTPN14	Up-regulated
														7.80379e-12	0.580595	0.506	0.253	1.82351e-07	RAD51AP1	Up-regulated	0				2.11803e-11	1.09547	0.381	0.237	4.94921e-07	2	ADAMTSL1	Up-regulated
														8.11248e-12	0.611056	0.437	0.199	1.89564e-07	AC021231.1	Up-regulated	0				2.40116e-11	0.332196	0.379	0.228	5.6108e-07	2	SLC25A18	Up-regulated
														8.27112e-12	0.463914	0.866	0.67	1.93271e-07	ORC3	Up-regulated	0				2.71496e-11	0.413489	0.943	0.876	6.34404e-07	2	CAMK2N1	Up-regulated
														8.90101e-12	0.575088	0.762	0.526	2.0799e-07	PRIM2	Up-regulated	0				3.19506e-11	0.516064	0.906	0.867	7.4659e-07	2	SYNJ2	Up-regulated
														9.05194e-12	0.368063	0.307	0.087	2.11517e-07	PCDH10	Up-regulated	0				3.55413e-11	0.430569	0.423	0.274	8.30494e-07	2	PDCD1LG2	Up-regulated
														9.44313e-12	0.402745	0.225	0.044	2.20658e-07	GLRA2	Up-regulated	0				4.27701e-11	0.517378	0.473	0.317	9.99409e-07	2	TNS3	Up-regulated
														9.82179e-12	0.477476	0.42	0.166	2.29506e-07	CCDC148	Up-regulated	0				4.50248e-11	0.33091	0.457	0.305	1.0521e-06	2	C5orf30	Up-regulated
														1.03437e-11	0.535798	0.991	0.973	2.41701e-07	VMP1	Up-regulated	0				6.43984e-11	0.34746	0.217	0.102	1.5048e-06	2	AC073114.1	Up-regulated
														1.04186e-11	0.541355	0.706	0.482	2.43452e-07	ITFG2	Up-regulated	0				6.9211e-11	0.323301	0.995	0.994	1.61725e-06	2	TXNRD1	Up-regulated
														1.10002e-11	0.401372	0.502	0.232	2.57041e-07	CEP152	Up-regulated	0				7.42462e-11	0.449717	0.645	0.49	1.73491e-06	2	ADAMTS9	Up-regulated
														1.13386e-11	0.585425	0.264	0.071	2.6495e-07	AC020687.1	Up-regulated	0				8.77033e-11	0.737138	0.663	0.526	2.04936e-06	2	MEIS2	Up-regulated
														1.14024e-11	0.364423	0.359	0.125	2.6644e-07	SKA1	Up-regulated	0				1.00463e-10	0.346246	0.83	0.738	2.34753e-06	2	DHCR24	Up-regulated
														1.28759e-11	0.488564	0.576	0.324	3.00872e-07	PDE6D	Up-regulated	0				1.07861e-10	0.334089	0.846	0.714	2.52038e-06	2	SPAG16	Up-regulated
														1.2983e-11	0.680425	0.662	0.39	3.03374e-07	CLSPN	Up-regulated	0				1.17763e-10	0.343034	0.888	0.844	2.75177e-06	2	FHL1	Up-regulated
														1.58472e-11	0.512346	0.511	0.262	3.70302e-07	AP002495.1	Up-regulated	0				1.53844e-10	1.41211	0.405	0.282	3.59487e-06	2	TMEFF2	Up-regulated
														1.88994e-11	0.509395	0.792	0.605	4.41623e-07	DNAJC1	Up-regulated	0				2.00255e-10	0.402907	0.569	0.433	4.67937e-06	2	CNN2	Up-regulated
														2.01735e-11	0.556121	0.515	0.243	4.71395e-07	Z94721.1	Up-regulated	0				2.0153e-10	0.363952	0.956	0.916	4.70914e-06	2	LIMA1	Up-regulated
														2.07204e-11	0.500231	0.606	0.362	4.84175e-07	PIGK	Up-regulated	0				2.24004e-10	0.362674	0.501	0.352	5.2343e-06	2	NFASC	Up-regulated
														2.08755e-11	0.479054	0.346	0.123	4.87799e-07	KIF14	Up-regulated	0				2.53467e-10	0.37946	0.449	0.299	5.92276e-06	2	S100A2	Up-regulated
														2.37724e-11	1.01762	0.593	0.349	5.55489e-07	AC078923.1	Up-regulated	0				2.59852e-10	0.417697	0.943	0.851	6.07196e-06	2	GAP43	Up-regulated
														2.47077e-11	0.496597	0.71	0.493	5.77345e-07	ETFRF1	Up-regulated	0				2.75707e-10	0.423452	0.838	0.79	6.44245e-06	2	PYGB	Up-regulated
														2.79801e-11	0.543342	0.918	0.768	6.5381e-07	TLN2	Up-regulated	0				3.19033e-10	0.328362	0.778	0.629	7.45485e-06	2	CRADD	Up-regulated
														2.87463e-11	0.641046	0.701	0.512	6.71715e-07	CENPK	Up-regulated	0				3.21857e-10	0.353609	0.243	0.128	7.52082e-06	2	AUXG01000058.1	Up-regulated
														3.07358e-11	0.563975	0.766	0.564	7.18203e-07	SMC2	Up-regulated	0				3.27052e-10	0.50852	0.713	0.603	7.64223e-06	2	SLF2	Up-regulated
														3.24444e-11	0.485212	0.277	0.076	7.58127e-07	KCNN2	Up-regulated	0				4.10138e-10	0.334899	0.859	0.785	9.5837e-06	2	ST5	Up-regulated
														3.42198e-11	0.469795	0.823	0.665	7.99614e-07	BET1	Up-regulated	0				4.79933e-10	0.768949	0.896	0.881	1.12146e-05	2	RASAL2	Up-regulated
														3.4253e-11	0.520752	0.532	0.3	8.0039e-07	MTBP	Up-regulated	0				4.94509e-10	0.35212	0.582	0.437	1.15552e-05	2	MAF	Up-regulated
														3.45423e-11	0.590628	1	1	8.07149e-07	MALAT1	Up-regulated	0				7.69845e-10	0.418007	0.958	0.954	1.7989e-05	2	PPP1R12A	Up-regulated
														3.662e-11	0.364837	0.987	0.975	8.55699e-07	RSRC1	Up-regulated	0				1.04202e-09	0.409738	0.731	0.626	2.43488e-05	2	ARNT2	Up-regulated
														3.91329e-11	0.666271	0.723	0.531	9.14418e-07	FANCI	Up-regulated	0				1.06022e-09	0.377261	0.815	0.733	2.47741e-05	2	RAPGEF2	Up-regulated
														4.24136e-11	0.653603	0.273	0.079	9.91078e-07	NXPH1	Up-regulated	0				1.34422e-09	0.326561	0.833	0.76	3.14104e-05	2	NR2F1-AS1	Up-regulated
														4.60679e-11	0.410579	0.97	0.913	1.07647e-06	SELENOK	Up-regulated	0				1.39629e-09	0.476515	0.475	0.339	3.26272e-05	2	MEST	Up-regulated
														4.63997e-11	0.673227	0.714	0.499	1.08422e-06	PRKN	Up-regulated	0				1.58732e-09	0.334829	0.493	0.351	3.70909e-05	2	GPR137C	Up-regulated
														4.92715e-11	0.36969	0.294	0.09	1.15133e-06	TRIM16L	Up-regulated	0				1.77107e-09	0.458584	0.935	0.93	4.13847e-05	2	SH3D19	Up-regulated
														5.01722e-11	0.793418	0.532	0.275	1.17237e-06	NEK10	Up-regulated	0				1.9264e-09	0.333532	0.668	0.539	4.50143e-05	2	TMTC3	Up-regulated
														5.18686e-11	0.43988	0.446	0.207	1.21201e-06	PBK	Up-regulated	0				2.01415e-09	0.43071	0.577	0.434	4.70647e-05	2	2023-03-03	Up-regulated
														5.51961e-11	0.339341	0.385	0.147	1.28977e-06	MAP6	Up-regulated	0				2.44182e-09	0.343516	0.319	0.189	5.7058e-05	2	CPED1	Up-regulated
														5.63488e-11	0.403514	0.996	0.995	1.3167e-06	G3BP1	Up-regulated	0				2.6342e-09	0.576438	0.47	0.328	6.15534e-05	2	PCSK5	Up-regulated
														6.76443e-11	0.646957	0.835	0.695	1.58065e-06	PYGB	Up-regulated	0				2.81945e-09	0.404202	0.93	0.906	6.5882e-05	2	RIC1	Up-regulated
														6.89732e-11	0.635842	0.983	0.989	1.6117e-06	HIVEP3	Up-regulated	0				3.26544e-09	0.355451	0.744	0.632	7.63036e-05	2	SHB	Up-regulated
														7.22252e-11	0.502709	0.905	0.744	1.68769e-06	MPC1	Up-regulated	0				6.56327e-09	0.335805	0.533	0.395	0.000153364	2	FRMD6	Up-regulated
														7.43853e-11	0.454129	0.455	0.223	1.73816e-06	AK9	Up-regulated	0				7.57073e-09	0.410873	0.507	0.381	0.000176905	2	IRX3	Up-regulated
														7.62653e-11	0.532017	0.935	0.839	1.78209e-06	SMC4	Up-regulated	0				9.56077e-09	0.411048	0.7	0.587	0.000223406	2	DISP1	Up-regulated
														8.37598e-11	0.518831	0.658	0.414	1.95722e-06	CPEB4	Up-regulated	0				1.07072e-08	0.397193	0.77	0.68	0.000250196	2	RAB34	Up-regulated
														8.37981e-11	0.48409	0.338	0.128	1.95811e-06	MPP4	Up-regulated	0				1.11377e-08	0.421843	0.689	0.586	0.000260254	2	MBNL2	Up-regulated
														8.7544e-11	0.439114	0.45	0.202	2.04564e-06	BUB1	Up-regulated	0				1.17494e-08	0.336208	0.595	0.437	0.000274547	2	AC098829.1	Up-regulated
														9.46538e-11	0.527199	0.632	0.373	2.21177e-06	AC011447.3	Up-regulated	0				1.18085e-08	0.364418	0.765	0.663	0.000275929	2	SUPT3H	Up-regulated
														9.7909e-11	0.522875	0.723	0.548	2.28784e-06	ZSCAN5A	Up-regulated	0				1.38631e-08	0.404865	0.46	0.334	0.000323938	2	TFPI	Up-regulated
														1.00722e-10	0.522837	0.589	0.36	2.35357e-06	CCDC171	Up-regulated	0				1.56835e-08	0.346295	0.133	0.057	0.000366476	2	U91319.1	Up-regulated
														1.01845e-10	0.458009	0.9	0.812	2.37981e-06	SDCCAG8	Up-regulated	0				1.58155e-08	0.531652	0.337	0.216	0.000369562	2	CALB1	Up-regulated
														1.11231e-10	1.184	0.879	0.725	2.59913e-06	SPP1	Up-regulated	0				1.74121e-08	0.374772	0.734	0.65	0.000406869	2	CEMIP2	Up-regulated
														1.11392e-10	0.513632	0.649	0.384	2.6029e-06	GSTCD	Up-regulated	0				1.75254e-08	0.335131	0.629	0.502	0.000409515	2	TMEM189	Up-regulated
														1.14109e-10	0.418599	0.987	0.967	2.66637e-06	KRT10	Up-regulated	0				1.80264e-08	0.403996	0.658	0.555	0.000421222	2	TMEM65	Up-regulated
														1.21743e-10	0.87786	0.801	0.621	2.84476e-06	AC020551.1	Up-regulated	0				1.89856e-08	0.404974	0.99	0.967	0.000443635	2	CHRM3	Up-regulated
														1.24018e-10	0.37802	0.403	0.169	2.89794e-06	DDIAS	Up-regulated	0				1.92327e-08	0.551938	0.386	0.253	0.000449411	2	CEMIP	Up-regulated
														1.59456e-10	0.467915	0.597	0.357	3.72601e-06	LIPE-AS1	Up-regulated	0				1.96232e-08	0.533195	0.658	0.538	0.000458534	2	FAM78B	Up-regulated
														1.62752e-10	0.554358	0.545	0.316	3.80303e-06	CIP2A	Up-regulated	0				2.10153e-08	0.405684	0.585	0.443	0.000491065	2	THBS1	Up-regulated
														1.63777e-10	0.469856	0.39	0.163	3.82698e-06	TEX14	Up-regulated	0				2.19117e-08	0.712792	0.689	0.58	0.00051201	2	PLCB4	Up-regulated
														1.6881e-10	0.773314	0.511	0.286	3.94459e-06	SERINC5	Up-regulated	0				2.45639e-08	0.484909	0.695	0.593	0.000573984	2	CPEB4	Up-regulated
														1.69215e-10	0.546581	0.675	0.414	3.95404e-06	ADGRV1	Up-regulated	0				2.81999e-08	0.323496	0.522	0.406	0.000658947	2	AC010198.2	Up-regulated
														1.74601e-10	0.482225	0.576	0.343	4.07991e-06	NPHP1	Up-regulated	0				3.10462e-08	0.359793	0.478	0.365	0.000725457	2	AC091212.1	Up-regulated
														1.8137e-10	0.56316	0.961	0.937	4.23808e-06	KRR1	Up-regulated	0				3.62988e-08	0.377379	0.676	0.586	0.000848195	2	SYNE1	Up-regulated
														1.81773e-10	0.497456	0.918	0.782	4.24749e-06	SELENOT	Up-regulated	0				3.90169e-08	0.33532	0.89	0.842	0.000911708	2	MCC	Up-regulated
														1.90168e-10	0.63449	0.355	0.15	4.44365e-06	HHAT	Up-regulated	0				4.32578e-08	0.393592	0.736	0.644	0.0010108	2	USP6NL	Up-regulated
														2.03666e-10	0.363218	0.364	0.136	4.75906e-06	SPC25	Up-regulated	0				4.55661e-08	0.3519	0.478	0.345	0.00106474	2	CCDC175	Up-regulated
														2.31547e-10	0.558142	0.537	0.294	5.41056e-06	XRCC2	Up-regulated	0				5.70544e-08	0.358711	0.538	0.419	0.00133319	2	LMCD1-AS1	Up-regulated
														2.62433e-10	0.458434	0.68	0.463	6.13226e-06	SCRN3	Up-regulated	0				5.9979e-08	0.435378	0.757	0.641	0.00140153	2	MEIS1	Up-regulated
														3.07066e-10	0.336459	0.342	0.131	7.17522e-06	RBM26-AS1	Up-regulated	0				6.11125e-08	0.456391	0.386	0.267	0.00142801	2	AC114971.1	Up-regulated
														3.13081e-10	0.465331	0.654	0.431	7.31576e-06	TAF3	Up-regulated	0				7.33218e-08	0.454604	0.872	0.813	0.00171331	2	CORO2B	Up-regulated
														3.37776e-10	0.485684	0.853	0.711	7.8928e-06	VPS50	Up-regulated	0				7.5852e-08	0.377415	0.585	0.461	0.00177243	2	MYO1E	Up-regulated
														3.55271e-10	0.459627	0.437	0.21	8.30161e-06	ATP2B1-AS1	Up-regulated	0				1.06578e-07	0.332046	0.676	0.57	0.0024904	2	TMTC1	Up-regulated
														3.59536e-10	0.427573	0.615	0.376	8.40128e-06	C2orf76	Up-regulated	0				1.22278e-07	0.334811	0.352	0.232	0.00285727	2	DPYD	Up-regulated
														3.64495e-10	0.514161	1	0.986	8.51715e-06	FAM3C	Up-regulated	0				1.75972e-07	0.409868	0.762	0.684	0.00411195	2	PTPN9	Up-regulated
														3.72285e-10	0.398894	1	0.984	8.69919e-06	LSM3	Up-regulated	0				1.92361e-07	0.355029	0.504	0.379	0.00449491	2	AC073529.1	Up-regulated
														4.40148e-10	0.452989	0.714	0.507	1.02849e-05	SPICE1	Up-regulated	0				2.47482e-07	0.409663	0.723	0.667	0.0057829	2	ARFGAP3	Up-regulated
														4.48112e-10	0.4381	0.831	0.608	1.0471e-05	LMTK2	Up-regulated	0				5.04099e-07	0.414105	0.702	0.618	0.0117793	2	MEGF9	Up-regulated
														4.95512e-10	0.838675	0.502	0.286	1.15786e-05	AC016745.1	Up-regulated	0				5.21737e-07	0.489376	0.752	0.642	0.0121914	2	BACH2	Up-regulated
														5.26399e-10	0.485974	0.61	0.395	1.23004e-05	PPIL3	Up-regulated	0				5.4628e-07	0.607741	0.253	0.154	0.0127649	2	CAVIN2	Up-regulated
														5.59491e-10	0.434246	0.433	0.204	1.30736e-05	KIF15	Up-regulated	0				6.50342e-07	0.570469	0.462	0.36	0.0151965	2	LMO7	Up-regulated
														5.91053e-10	0.522457	0.835	0.698	1.38111e-05	TACC1	Up-regulated	0				6.845e-07	0.348201	0.3	0.195	0.0159947	2	AL596087.2	Up-regulated
														5.99256e-10	0.432617	0.831	0.654	1.40028e-05	VPS8	Up-regulated	0				7.21014e-07	0.341383	0.817	0.757	0.0168479	2	WWC2	Up-regulated
														6.12182e-10	0.50404	0.766	0.602	1.43049e-05	XRCC4	Up-regulated	0				9.38491e-07	0.370516	0.674	0.602	0.0219297	2	HEG1	Up-regulated
														6.30267e-10	0.470241	0.554	0.316	1.47274e-05	AC004943.2	Up-regulated	0				1.1857e-06	0.529578	0.251	0.153	0.0277064	2	PRKCB	Up-regulated
														6.84593e-10	0.439236	0.58	0.36	1.59969e-05	SLC39A9	Up-regulated	0				1.20412e-06	0.354702	0.708	0.617	0.0281367	2	UACA	Up-regulated
														7.10461e-10	0.464856	0.952	0.864	1.66013e-05	ULK4	Up-regulated	0				1.36195e-06	0.638262	0.611	0.521	0.0318247	2	AC091078.1	Up-regulated
														7.45295e-10	0.381057	0.913	0.815	1.74153e-05	ANAPC16	Up-regulated	0				1.48811e-06	0.358226	0.877	0.832	0.0347726	2	ME1	Up-regulated
														7.5395e-10	0.344292	0.351	0.139	1.76176e-05	LRRIQ1	Up-regulated	0				1.89687e-06	0.473409	0.817	0.763	0.0443241	2	KIAA1217	Up-regulated
														7.56501e-10	0.334057	0.359	0.147	1.76772e-05	NBR2	Up-regulated	0				3.84739e-74	-0.891427	1	1	8.9902e-70	2	MIF	Down-regulated
														7.87334e-10	0.520508	0.939	0.842	1.83976e-05	THUMPD3-AS1	Up-regulated	0				8.29156e-74	-1.38341	0.595	0.884	1.93749e-69	2	EMP3	Down-regulated
														8.64738e-10	0.487179	0.732	0.586	2.02063e-05	UBE4A	Up-regulated	0				1.9256e-69	-1.26411	0.89	0.965	4.49954e-65	2	PPP1R14B	Down-regulated
														8.91345e-10	0.43594	0.247	0.071	2.0828e-05	LINC00973	Up-regulated	0				5.79575e-62	-1.11652	0.932	0.974	1.35429e-57	2	LDHA	Down-regulated
														9.22016e-10	0.747966	0.939	0.905	2.15447e-05	CNTNAP3	Up-regulated	0				4.61593e-57	-0.786085	0.93	0.988	1.0786e-52	2	CDK2AP1	Down-regulated
														9.27157e-10	0.531129	0.732	0.537	2.16649e-05	CEP112	Up-regulated	0				7.32736e-57	-1.15769	0.655	0.869	1.71218e-52	2	CLIC1	Down-regulated
														9.62344e-10	0.37117	0.957	0.924	2.24871e-05	KRIT1	Up-regulated	0				1.3422e-56	-1.02514	0.768	0.928	3.13632e-52	2	MARCKSL1	Down-regulated
														1.00552e-09	0.425704	0.835	0.706	2.34959e-05	MRPS28	Up-regulated	0				3.75882e-52	-1.08785	0.334	0.692	8.78322e-48	2	PLP2	Down-regulated
														1.03622e-09	0.632343	0.827	0.654	2.42134e-05	PTPRD	Up-regulated	0				1.66071e-50	-1.03827	0.791	0.92	3.88057e-46	2	ANP32B	Down-regulated
														1.10832e-09	0.567723	0.879	0.823	2.5898e-05	EXT1	Up-regulated	0				1.3653e-48	-0.734543	0.997	1	3.19029e-44	2	MYL6	Down-regulated
														1.10832e-09	0.439344	0.823	0.719	2.58982e-05	NSL1	Up-regulated	0				3.65124e-48	-0.652592	0.997	1	8.53185e-44	2	HINT1	Down-regulated
														1.11755e-09	0.534209	0.329	0.134	2.61138e-05	LINC01060	Up-regulated	0				1.18706e-46	-0.795726	0.995	0.996	2.7738e-42	2	HSPE1	Down-regulated
														1.15582e-09	0.36529	0.961	0.918	2.70081e-05	MRPS33	Up-regulated	0				1.56682e-45	-0.640008	0.997	0.999	3.6612e-41	2	EEF1B2	Down-regulated
														1.17348e-09	0.478169	0.303	0.112	2.74207e-05	CD163L1	Up-regulated	0				2.2345e-45	-0.755507	0.987	0.991	5.22136e-41	2	PFN1	Down-regulated
														1.30197e-09	0.661537	0.987	0.984	3.04232e-05	ATP2B1	Up-regulated	0				3.22422e-43	-0.612941	0.987	0.997	7.53404e-39	2	ARPC2	Down-regulated
														1.32546e-09	0.408911	0.835	0.64	3.0972e-05	MICU2	Up-regulated	0				5.22127e-43	-0.669913	1	1	1.22005e-38	2	PTMA	Down-regulated
														1.35316e-09	0.623748	0.446	0.229	3.16194e-05	AC073529.1	Up-regulated	0				2.00055e-42	-1.31959	0.274	0.614	4.67468e-38	2	DOCK10	Down-regulated
														1.43171e-09	0.511375	0.978	0.926	3.34548e-05	CADPS2	Up-regulated	0				2.21649e-41	-0.634074	0.984	0.989	5.17926e-37	2	MZT2B	Down-regulated
														1.44151e-09	0.430479	0.801	0.627	3.36838e-05	IFT80	Up-regulated	0				2.44802e-41	-1.51309	0.736	0.906	5.72029e-37	2	PHLDA2	Down-regulated
														1.50659e-09	0.404183	0.346	0.144	3.52045e-05	MDGA1	Up-regulated	0				3.54522e-41	-0.496955	1	1	8.28411e-37	2	RPL10	Down-regulated
														1.61696e-09	0.471248	0.615	0.387	3.77835e-05	FANCB	Up-regulated	0				1.36845e-39	-0.480841	0.997	1	3.19765e-35	2	UBB	Down-regulated
														1.61763e-09	0.347647	0.351	0.144	3.77991e-05	C1orf53	Up-regulated	0				3.74938e-39	-0.995414	0.953	0.981	8.76118e-35	2	LGALS1	Down-regulated
														1.67295e-09	0.520528	0.818	0.646	3.90917e-05	SLC12A2	Up-regulated	0				7.26608e-39	-0.754814	1	1	1.69786e-34	2	DBI	Down-regulated
														1.82674e-09	0.341071	1	1	4.26855e-05	B2M	Up-regulated	0				1.17731e-35	-0.591103	0.997	0.999	2.75103e-31	2	EIF4A1	Down-regulated
														1.82774e-09	0.502262	0.827	0.708	4.27088e-05	ZRANB3	Up-regulated	0				5.23573e-35	-0.843651	0.681	0.863	1.22343e-30	2	TPM2	Down-regulated
														1.98106e-09	0.450095	0.801	0.659	4.62915e-05	AC027644.3	Up-regulated	0				1.55424e-34	-0.359355	1	1	3.6318e-30	2	RPL41	Down-regulated
														2.05533e-09	0.467383	0.342	0.142	4.80269e-05	SLC25A21	Up-regulated	0				3.88425e-34	-0.751259	0.783	0.886	9.07633e-30	2	ANP32A	Down-regulated
														2.14386e-09	0.495321	0.887	0.76	5.00956e-05	LINC01004	Up-regulated	0				5.62956e-34	-0.527933	0.99	0.996	1.31546e-29	2	PSMD8	Down-regulated
														2.14735e-09	0.41149	0.714	0.507	5.01771e-05	YIPF4	Up-regulated	0				8.50864e-34	-0.418241	1	1	1.98821e-29	2	NACA	Down-regulated
														2.15282e-09	0.651616	0.476	0.264	5.0305e-05	AL022068.1	Up-regulated	0				2.06969e-33	-0.812621	0.363	0.651	4.83625e-29	2	SERPINH1	Down-regulated
														2.22473e-09	0.491497	0.649	0.431	5.19854e-05	H2AFX	Up-regulated	0				1.49745e-32	-0.567273	0.979	0.991	3.49908e-28	2	ATP5F1D	Down-regulated
														2.22743e-09	0.333126	0.961	0.918	5.20483e-05	TMEM230	Up-regulated	0				8.07318e-32	-0.44188	1	1	1.88646e-27	2	FAU	Down-regulated
														2.27452e-09	0.430359	0.506	0.272	5.31487e-05	ZNF519	Up-regulated	0				1.18446e-31	-0.657132	0.99	0.994	2.76773e-27	2	S100A11	Down-regulated
														2.37633e-09	0.469721	0.935	0.826	5.55276e-05	ARL6IP1	Up-regulated	0				4.02136e-31	-0.436034	0.997	0.999	9.39672e-27	2	GSTP1	Down-regulated
														2.38656e-09	0.426278	0.671	0.45	5.57666e-05	PIK3R1	Up-regulated	0				1.34628e-30	-0.693428	0.65	0.837	3.14586e-26	2	PSME2	Down-regulated
														2.56991e-09	0.508329	0.818	0.722	6.00511e-05	ANAPC15	Up-regulated	0				3.02477e-30	-0.950348	0.146	0.446	7.06798e-26	2	GNG4	Down-regulated
														2.65474e-09	0.385807	0.892	0.76	6.20332e-05	ITGB3BP	Up-regulated	0				9.98905e-30	-0.690931	0.911	0.954	2.33414e-25	2	PRMT1	Down-regulated
														2.71391e-09	0.430388	0.351	0.144	6.34159e-05	HJURP	Up-regulated	0				1.17608e-29	-0.657745	0.634	0.837	2.74814e-25	2	TTC39C	Down-regulated
														2.76242e-09	0.432945	0.71	0.523	6.45495e-05	CENPS	Up-regulated	0				1.38452e-29	-0.59562	0.963	0.983	3.23522e-25	2	SNRPB	Down-regulated
														2.77845e-09	0.393349	0.567	0.338	6.4924e-05	SLC38A9	Up-regulated	0				7.35103e-29	-0.677369	0.598	0.788	1.71772e-24	2	NT5DC2	Down-regulated
														2.79747e-09	0.348294	0.437	0.218	6.53684e-05	LRRC6	Up-regulated	0				1.04691e-28	-0.559778	0.969	0.988	2.44632e-24	2	NME1	Down-regulated
														2.8373e-09	0.352562	0.524	0.286	6.62993e-05	FAM111A	Up-regulated	0				1.35912e-28	-0.435026	1	1	3.17586e-24	2	LDHB	Down-regulated
														2.85643e-09	0.377323	0.42	0.207	6.67463e-05	CCDC28A	Up-regulated	0				1.36738e-28	-0.342566	1	1	3.19517e-24	2	GNAS	Down-regulated
														2.93611e-09	0.408547	0.957	0.896	6.86081e-05	BOD1L1	Up-regulated	0				1.52141e-28	-0.48958	0.979	0.991	3.55507e-24	2	SNHG29	Down-regulated
														3.12025e-09	0.482705	0.623	0.42	7.2911e-05	ICA1L	Up-regulated	0				1.66547e-28	-0.468516	0.935	0.968	3.8917e-24	2	UBE2R2	Down-regulated
														3.3437e-09	0.42239	0.498	0.27	7.81322e-05	SHCBP1	Up-regulated	0				6.52939e-28	-0.562987	0.851	0.927	1.52572e-23	2	RCN1	Down-regulated
														3.58954e-09	0.531293	0.407	0.213	8.38767e-05	SGO1	Up-regulated	0				7.0162e-28	-0.486303	0.997	0.996	1.63948e-23	2	XRCC5	Down-regulated
														3.70271e-09	0.403703	0.506	0.283	8.65212e-05	TMEM44-AS1	Up-regulated	0				7.42006e-28	-0.386226	1	1	1.73385e-23	2	NME2	Down-regulated
														3.75e-09	0.563162	0.563	0.349	8.76263e-05	LY96	Up-regulated	0				9.89438e-28	-0.386339	1	1	2.31202e-23	2	GTF2I	Down-regulated
														3.75322e-09	1.27267	0.338	0.142	8.77015e-05	CHGB	Up-regulated	0				1.05822e-27	-0.468325	0.911	0.98	2.47275e-23	2	NFIC	Down-regulated
														3.83892e-09	0.472844	0.688	0.471	8.97041e-05	NUBPL	Up-regulated	0				1.739e-27	-0.634122	0.867	0.925	4.06353e-23	2	METTL26	Down-regulated
														4.00874e-09	0.544505	0.619	0.395	9.36722e-05	ORC6	Up-regulated	0				2.04888e-27	-0.418122	0.997	0.999	4.78762e-23	2	DNAJA1	Down-regulated
														4.10211e-09	0.379298	0.554	0.322	9.58539e-05	CTSL	Up-regulated	0				3.06632e-27	-0.688354	0.948	0.974	7.16506e-23	2	FMNL2	Down-regulated
														4.12337e-09	0.488418	0.342	0.153	9.63508e-05	HIST1H2BD	Up-regulated	0				4.22104e-27	-0.411687	1	1	9.86331e-23	2	UQCRH	Down-regulated
														4.1352e-09	0.371872	0.407	0.185	9.66271e-05	AC002074.1	Up-regulated	0				4.2323e-27	-0.725632	0.554	0.755	9.88962e-23	2	GYPC	Down-regulated
														4.17182e-09	0.506542	0.931	0.839	9.74829e-05	BTG1	Up-regulated	0				4.84935e-27	-0.414557	1	0.998	1.13315e-22	2	EEF1G	Down-regulated
														4.2332e-09	0.406379	0.602	0.384	9.89172e-05	GIHCG	Up-regulated	0				5.19389e-27	-0.685408	0.64	0.802	1.21366e-22	2	NME4	Down-regulated
														4.27909e-09	0.497292	0.732	0.55	9.99895e-05	SLF1	Up-regulated	0				7.40916e-27	-0.641989	0.997	0.999	1.7313e-22	2	HSPD1	Down-regulated
														4.37237e-09	0.397158	0.887	0.719	0.000102169	WDPCP	Up-regulated	0				8.3788e-27	-0.891253	0.979	0.995	1.95787e-22	2	S100A6	Down-regulated
														4.57034e-09	0.437944	0.814	0.659	0.000106795	CYP20A1	Up-regulated	0				9.09038e-27	-0.514365	0.88	0.945	2.12415e-22	2	ACTR3	Down-regulated
														4.62329e-09	0.468923	0.515	0.281	0.000108032	ASPM	Up-regulated	0				9.2994e-27	-0.363416	1	1	2.17299e-22	2	RPL7A	Down-regulated
														4.85631e-09	0.452688	0.814	0.698	0.000113477	CCDC14	Up-regulated	0				1.23211e-26	-0.383977	1	1	2.87908e-22	2	CD63	Down-regulated
														5.15547e-09	0.441819	0.537	0.335	0.000120468	ZNF100	Up-regulated	0				1.48206e-26	-0.533954	0.977	0.991	3.46313e-22	2	TPI1	Down-regulated
														5.43204e-09	0.502412	0.463	0.259	0.00012693	BRCA2	Up-regulated	0				1.48308e-26	-0.502049	0.977	0.993	3.46551e-22	2	HNRNPD	Down-regulated
														5.50523e-09	0.40063	0.455	0.24	0.000128641	CAMK2N2	Up-regulated	0				1.92334e-26	-0.667031	0.674	0.881	4.49428e-22	2	TUBB2B	Down-regulated
														5.53195e-09	0.627397	0.528	0.313	0.000129265	AC091212.1	Up-regulated	0				2.23375e-26	-0.644754	0.548	0.766	5.21959e-22	2	CD9	Down-regulated
														5.6741e-09	0.345959	0.58	0.338	0.000132587	PLEKHM3	Up-regulated	0				2.57573e-26	-0.612859	0.971	0.987	6.01871e-22	2	AGAP1	Down-regulated
														6.08959e-09	0.353864	0.398	0.191	0.000142295	AL356599.1	Up-regulated	0				6.70436e-26	-0.342381	1	1	1.56661e-21	2	RPL18A	Down-regulated
														6.12676e-09	0.466629	0.58	0.392	0.000143164	SHLD1	Up-regulated	0				7.26736e-26	-0.49264	0.979	0.988	1.69816e-21	2	PRDX2	Down-regulated
														6.16759e-09	0.450692	0.476	0.262	0.000144118	CENPQ	Up-regulated	0				1.17958e-25	-0.60339	0.825	0.906	2.75631e-21	2	ARPC1B	Down-regulated
														6.53255e-09	0.479126	0.965	0.866	0.000152646	SUMF1	Up-regulated	0				1.40942e-25	-0.756373	0.828	0.93	3.29339e-21	2	NEDD4L	Down-regulated
														6.87074e-09	0.620819	1	0.995	0.000160549	TXNRD1	Up-regulated	0				1.53438e-25	-0.567722	0.352	0.63	3.58537e-21	2	ELF1	Down-regulated
														6.95203e-09	0.348269	0.965	0.926	0.000162448	NDUFB5	Up-regulated	0				1.602e-25	-0.468673	0.997	0.999	3.74339e-21	2	PSMA7	Down-regulated
														7.21419e-09	0.348251	0.71	0.46	0.000168574	LINC00909	Up-regulated	0				1.73167e-25	-0.475605	0.953	0.98	4.04639e-21	2	ATP5F1B	Down-regulated
														7.26085e-09	0.396188	0.502	0.292	0.000169664	ZBTB43	Up-regulated	0				2.25216e-25	-0.91152	0.883	0.947	5.26263e-21	2	UBE2S	Down-regulated
														7.43255e-09	0.544288	0.385	0.177	0.000173676	AC090579.1	Up-regulated	0				2.96965e-25	-0.468584	0.995	0.997	6.93919e-21	2	ATP5MC3	Down-regulated
														7.56932e-09	0.806941	0.667	0.436	0.000176872	PRSS23	Up-regulated	0				4.71443e-25	-0.576797	0.752	0.856	1.10162e-20	2	BAG1	Down-regulated
														7.65322e-09	0.325072	0.463	0.243	0.000178833	SPACA9	Up-regulated	0				5.24754e-25	-0.345685	1	1	1.22619e-20	2	RPS14	Down-regulated
														7.96925e-09	0.324479	0.242	0.076	0.000186217	CDC25C	Up-regulated	0				6.17559e-25	-0.446869	0.995	0.995	1.44305e-20	2	VDAC1	Down-regulated
														8.28642e-09	0.357819	0.307	0.12	0.000193629	DEPDC1	Up-regulated	0				8.39453e-25	-0.489595	0.979	0.989	1.96155e-20	2	ZFAS1	Down-regulated
														8.53675e-09	0.440962	0.792	0.654	0.000199478	UPF3A	Up-regulated	0				8.52674e-25	-0.468108	0.82	0.913	1.99244e-20	2	TMEM165	Down-regulated
														8.65894e-09	0.758386	0.649	0.458	0.000202333	TMTC1	Up-regulated	0				9.01953e-25	-0.525247	0.822	0.914	2.10759e-20	2	MLF2	Down-regulated
														8.80667e-09	0.486852	0.723	0.504	0.000205786	BEX1	Up-regulated	0				1.15575e-24	-0.547601	0.598	0.779	2.70063e-20	2	MAZ	Down-regulated
														8.97396e-09	0.431626	0.658	0.439	0.000209694	EPB41L5	Up-regulated	0				1.72587e-24	-0.520361	0.713	0.843	4.03283e-20	2	GSTO1	Down-regulated
														9.36923e-09	0.390297	0.784	0.578	0.000218931	CLEC11A	Up-regulated	0				3.11172e-24	-0.574255	0.734	0.872	7.27117e-20	2	ARL6IP5	Down-regulated
														9.46156e-09	0.415736	0.359	0.163	0.000221088	CD226	Up-regulated	0				3.97945e-24	-0.381029	1	1	9.29878e-20	2	GAPDH	Down-regulated
														9.7255e-09	0.478482	0.688	0.504	0.000227256	MRE11	Up-regulated	0				4.8001e-24	-0.474477	0.914	0.969	1.12164e-19	2	UBXN4	Down-regulated
														1.06915e-08	0.515884	0.455	0.264	0.000249829	DNAH7	Up-regulated	0				6.77659e-24	-0.505297	0.984	0.995	1.58349e-19	2	SSR4	Down-regulated
														1.07219e-08	0.518936	0.957	0.924	0.000250538	PRKCA	Up-regulated	0				7.69996e-24	-0.370771	1	1	1.79925e-19	2	RPS11	Down-regulated
														1.07349e-08	0.588816	0.156	0.027	0.000250842	HLA-DRA	Up-regulated	0				1.00637e-23	-0.663372	0.927	0.958	2.35158e-19	2	MDK	Down-regulated
														1.09318e-08	0.402027	0.515	0.308	0.000255444	DZANK1	Up-regulated	0				1.0939e-23	-0.444348	0.901	0.954	2.55611e-19	2	PSMB5	Down-regulated
														1.12788e-08	0.354388	0.532	0.302	0.000263552	NRDE2	Up-regulated	0				1.23844e-23	-0.573104	0.648	0.819	2.89386e-19	2	ATP1A1	Down-regulated
														1.3972e-08	0.358809	0.515	0.3	0.000326483	THAP6	Up-regulated	0				2.10412e-23	-0.488738	0.676	0.831	4.9167e-19	2	CAPNS1	Down-regulated
														1.46516e-08	0.358624	0.459	0.251	0.000342364	RABL2A	Up-regulated	0				2.74808e-23	-1.26219	0.661	0.81	6.42144e-19	2	NQO1	Down-regulated
														1.48744e-08	1.71181	0.835	0.7	0.000347571	MYC	Up-regulated	0				3.06535e-23	-0.490048	0.723	0.874	7.1628e-19	2	ORAI2	Down-regulated
														1.72748e-08	0.524929	0.727	0.534	0.000403661	PGPEP1	Up-regulated	0				3.2428e-23	-0.488027	0.966	0.978	7.57745e-19	2	TIMM13	Down-regulated
														1.85583e-08	0.600217	0.935	0.858	0.000433652	C1orf21	Up-regulated	0				3.36555e-23	-0.677581	0.883	0.925	7.86428e-19	2	B4GALT5	Down-regulated
														1.91908e-08	0.356993	0.896	0.771	0.000448431	SECISBP2	Up-regulated	0				4.6853e-23	-0.78642	0.922	0.969	1.09482e-18	2	PPP3CA	Down-regulated
														1.93942e-08	0.463269	0.442	0.245	0.000453183	GPR155	Up-regulated	0				8.22953e-23	-0.334112	1	0.999	1.923e-18	2	ATP5MC2	Down-regulated
														2.14853e-08	0.385428	0.671	0.469	0.000502046	ERCC4	Up-regulated	0				1.51998e-22	-0.669788	0.501	0.715	3.55174e-18	2	PHF19	Down-regulated
														2.16828e-08	0.439813	0.277	0.104	0.000506663	PCED1B	Up-regulated	0				1.69914e-22	-0.33557	1	1	3.97037e-18	2	RPL29	Down-regulated
														2.25418e-08	0.407665	0.918	0.853	0.000526735	XRN1	Up-regulated	0				1.92251e-22	-0.629816	0.329	0.571	4.49233e-18	2	AIF1L	Down-regulated
														2.2642e-08	0.480206	0.61	0.39	0.000529075	BIRC5	Up-regulated	0				2.3732e-22	-0.508179	0.924	0.948	5.54545e-18	2	UBE2M	Down-regulated
														2.33549e-08	0.347395	0.459	0.245	0.000545734	CASC2	Up-regulated	0				3.03323e-22	-0.724099	0.569	0.749	7.08774e-18	2	COL9A3	Down-regulated
														2.5138e-08	0.365526	0.411	0.207	0.000587399	STIL	Up-regulated	0				7.44965e-22	-0.461654	0.979	0.985	1.74076e-17	2	TRMT112	Down-regulated
														2.62787e-08	0.48026	0.255	0.09	0.000614054	AMIGO2	Up-regulated	0				8.33955e-22	-0.443648	0.783	0.884	1.9487e-17	2	SARNP	Down-regulated
														2.78023e-08	0.342511	0.775	0.575	0.000649656	LTN1	Up-regulated	0				8.75305e-22	-0.437584	0.833	0.934	2.04533e-17	2	YES1	Down-regulated
														2.79136e-08	0.414237	0.506	0.297	0.000652256	ATP6AP1L	Up-regulated	0				9.14907e-22	-0.616786	0.977	0.978	2.13786e-17	2	TPM4	Down-regulated
														2.812e-08	0.49837	0.81	0.668	0.000657081	CCDC82	Up-regulated	0				9.73936e-22	-0.945376	0.17	0.405	2.2758e-17	2	TPD52L1	Down-regulated
														2.82691e-08	0.327078	0.303	0.125	0.000660565	C5	Up-regulated	0				1.34552e-21	-0.368978	0.987	0.991	3.14408e-17	2	OLA1	Down-regulated
														2.96503e-08	0.578137	0.866	0.722	0.000692839	ARL15	Up-regulated	0				1.41147e-21	-0.422522	0.984	0.994	3.29817e-17	2	LSM7	Down-regulated
														3.00916e-08	0.665481	0.554	0.371	0.000703151	2023-03-03	Up-regulated	0				1.4838e-21	-0.426009	0.958	0.981	3.4672e-17	2	HDLBP	Down-regulated
														3.05612e-08	0.379283	0.835	0.681	0.000714124	POP5	Up-regulated	0				1.69042e-21	-0.594181	0.117	0.359	3.95e-17	2	GPX8	Down-regulated
														3.28179e-08	0.361784	0.931	0.877	0.000766857	DCAF10	Up-regulated	0				2.16671e-21	-1.28529	0.645	0.809	5.06294e-17	2	LDB2	Down-regulated
														3.28684e-08	0.369516	0.693	0.504	0.000768036	SLC25A46	Up-regulated	0				2.35035e-21	-0.407127	0.922	0.967	5.49205e-17	2	GNB2	Down-regulated
														3.29345e-08	0.367492	0.532	0.302	0.00076958	LRRC49	Up-regulated	0				3.23516e-21	-0.4033	0.869	0.932	7.5596e-17	2	FNBP4	Down-regulated
														3.31064e-08	0.39677	0.506	0.292	0.000773597	KIF20B	Up-regulated	0				3.35771e-21	-0.447187	0.911	0.95	7.84596e-17	2	PSMB3	Down-regulated
														3.46214e-08	0.346645	0.498	0.278	0.000808999	ZNF66	Up-regulated	0				3.50531e-21	-0.465878	0.159	0.405	8.19085e-17	2	TRIM47	Down-regulated
														3.54617e-08	0.380033	0.957	0.853	0.000828633	RPA3	Up-regulated	0				4.78146e-21	-0.46407	0.624	0.778	1.11728e-16	2	SLC39A6	Down-regulated
														3.60074e-08	0.378135	0.697	0.49	0.000841385	GTF2IRD2B	Up-regulated	0				4.87807e-21	-0.702976	0.193	0.422	1.13986e-16	2	MLLT11	Down-regulated
														3.64476e-08	0.346497	0.727	0.518	0.000851672	SNHG25	Up-regulated	0				5.81521e-21	-0.403	0.984	0.997	1.35884e-16	2	MTDH	Down-regulated
														3.66926e-08	0.379789	0.537	0.313	0.000857395	MNS1	Up-regulated	0				7.01356e-21	-0.516965	0.744	0.852	1.63886e-16	2	MZT2A	Down-regulated
														4.16319e-08	0.377437	0.481	0.283	0.000972814	PTPRG-AS1	Up-regulated	0				9.2611e-21	-0.482951	0.906	0.963	2.16404e-16	2	STAG1	Down-regulated
														4.21436e-08	0.675602	0.688	0.488	0.00098477	SERPINE2	Up-regulated	0				9.70725e-21	-0.471607	0.995	0.996	2.26829e-16	2	PRELID1	Down-regulated
														4.39972e-08	0.449174	0.532	0.305	0.00102808	BRIP1	Up-regulated	0				9.7691e-21	-0.569101	0.804	0.891	2.28275e-16	2	C12orf57	Down-regulated
														4.42037e-08	0.357007	0.706	0.537	0.00103291	TPRKB	Up-regulated	0				1.23929e-20	-0.472441	0.833	0.939	2.89585e-16	2	TLK1	Down-regulated
														4.50929e-08	0.441258	0.879	0.736	0.00105368	SPATA5	Up-regulated	0				1.29948e-20	-0.366206	1	1	3.0365e-16	2	RPS27A	Down-regulated
														4.74202e-08	0.474487	0.866	0.703	0.00110807	RFX3-AS1	Up-regulated	0				1.40228e-20	-0.431582	0.89	0.941	3.2767e-16	2	CHD4	Down-regulated
														4.90041e-08	0.329607	0.463	0.262	0.00114508	ZNF85	Up-regulated	0				1.61469e-20	-0.434186	0.681	0.839	3.77306e-16	2	CRTAP	Down-regulated
														4.91054e-08	0.361837	0.424	0.218	0.00114744	KIF24	Up-regulated	0				1.63405e-20	-0.45591	0.961	0.983	3.81829e-16	2	HSPA9	Down-regulated
														4.92894e-08	0.380605	0.602	0.401	0.00115175	HIRIP3	Up-regulated	0				2.58579e-20	-0.420145	0.966	0.972	6.04222e-16	2	PGK1	Down-regulated
														5.30048e-08	0.39888	0.758	0.58	0.00123856	NEK1	Up-regulated	0				3.62406e-20	-0.511061	0.642	0.781	8.46834e-16	2	LY6E	Down-regulated
														5.53853e-08	0.426734	0.831	0.665	0.00129419	RAB30-DT	Up-regulated	0				4.83351e-20	-0.523644	0.979	0.98	1.12945e-15	2	PFDN2	Down-regulated
														5.58245e-08	0.594669	0.377	0.188	0.00130445	NDRG1	Up-regulated	0				5.20077e-20	-0.63672	0.574	0.779	1.21526e-15	2	GPCPD1	Down-regulated
														5.67722e-08	0.533415	0.848	0.73	0.0013266	MAST4	Up-regulated	0				6.26168e-20	-0.98732	0.99	0.988	1.46317e-15	2	MT2A	Down-regulated
														5.87288e-08	0.564896	0.991	0.975	0.00137232	CADM1	Up-regulated	0				6.74144e-20	-0.386162	0.987	0.995	1.57527e-15	2	HNRNPA3	Down-regulated
														6.02484e-08	0.57825	0.84	0.763	0.00140782	GCLM	Up-regulated	0				8.62905e-20	-0.402608	0.937	0.978	2.01635e-15	2	TCF25	Down-regulated
														6.03673e-08	0.378619	0.935	0.872	0.0014106	SMC1A	Up-regulated	0				1.0753e-19	-0.544092	1	0.999	2.51265e-15	2	HMGB1	Down-regulated
														6.1579e-08	0.361951	0.576	0.36	0.00143892	ATAD5	Up-regulated	0				1.09171e-19	-0.326715	1	0.999	2.55101e-15	2	TXNL4A	Down-regulated
														6.27253e-08	0.370572	0.459	0.264	0.0014657	IFI6	Up-regulated	0				1.10167e-19	-0.418399	0.627	0.793	2.57428e-15	2	HSD17B10	Down-regulated
														6.69001e-08	0.362474	0.39	0.199	0.00156325	OIP5	Up-regulated	0				1.35551e-19	-0.458143	0.245	0.471	3.16743e-15	2	MFSD10	Down-regulated
														6.88996e-08	0.3995	0.636	0.452	0.00160998	CFAP69	Up-regulated	0				1.38291e-19	-0.525602	0.922	0.951	3.23145e-15	2	PRDX5	Down-regulated
														6.97765e-08	0.373531	0.597	0.395	0.00163047	ZNF337-AS1	Up-regulated	0				1.44342e-19	-0.357652	0.987	0.992	3.37284e-15	2	NDUFB11	Down-regulated
														7.33848e-08	0.548397	0.186	0.052	0.00171478	AC005999.2	Up-regulated	0				1.56024e-19	-0.390302	0.974	0.985	3.64582e-15	2	NDUFB10	Down-regulated
														7.39838e-08	0.356201	0.169	0.041	0.00172878	ZBTB7C	Up-regulated	0				1.79625e-19	-0.454336	0.869	0.934	4.19729e-15	2	C4orf48	Down-regulated
														7.64789e-08	0.370464	0.403	0.21	0.00178708	NPIPB2	Up-regulated	0				2.8633e-19	-0.442323	0.948	0.98	6.69068e-15	2	JMJD1C	Down-regulated
														7.66252e-08	0.331148	0.446	0.24	0.0017905	EML6	Up-regulated	0				2.94704e-19	-0.451657	0.702	0.845	6.88635e-15	2	CDK4	Down-regulated
														7.6938e-08	0.485486	0.896	0.774	0.00179781	CENPF	Up-regulated	0				3.18966e-19	-0.433682	0.723	0.865	7.45327e-15	2	NDUFS1	Down-regulated
														7.70412e-08	0.383849	0.87	0.782	0.00180022	PNPLA8	Up-regulated	0				3.7093e-19	-0.464569	0.601	0.762	8.66751e-15	2	MRPL34	Down-regulated
														7.84355e-08	0.353287	0.905	0.771	0.0018328	SLC25A26	Up-regulated	0				5.1262e-19	-0.514561	0.593	0.765	1.19784e-14	2	FAM168A	Down-regulated
														7.94003e-08	0.354819	0.42	0.215	0.00185535	ZGRF1	Up-regulated	0				5.21346e-19	-0.360765	1	1	1.21823e-14	2	CCT6A	Down-regulated
														8.03459e-08	0.521152	0.32	0.144	0.00187744	FGF12	Up-regulated	0				5.34698e-19	-0.385079	0.977	0.993	1.24943e-14	2	SMARCC1	Down-regulated
														8.11941e-08	0.470241	0.502	0.302	0.00189726	KIF4A	Up-regulated	0				5.66404e-19	-0.383779	0.966	0.981	1.32352e-14	2	SF3B1	Down-regulated
														8.20628e-08	0.426879	0.645	0.474	0.00191756	CPVL	Up-regulated	0				7.43457e-19	-0.400091	0.89	0.949	1.73724e-14	2	SETD5	Down-regulated
														8.31625e-08	0.434504	0.537	0.343	0.00194326	BMP2K	Up-regulated	0				7.58269e-19	-0.378704	1	0.997	1.77185e-14	2	SRI	Down-regulated
														8.33368e-08	0.352646	0.831	0.668	0.00194733	TTC14	Up-regulated	0				8.9165e-19	-0.494496	0.927	0.97	2.08352e-14	2	SIK3	Down-regulated
														8.34451e-08	0.357646	0.615	0.401	0.00194986	SDCBP2-AS1	Up-regulated	0				1.05612e-18	-0.505545	0.862	0.922	2.46784e-14	2	PAICS	Down-regulated
														8.38852e-08	0.348609	0.26	0.098	0.00196015	OSTF1	Up-regulated	0				1.07773e-18	-0.49604	0.36	0.568	2.51833e-14	2	KIF22	Down-regulated
														8.89676e-08	0.391839	0.766	0.569	0.00207891	TAF12	Up-regulated	0				1.33841e-18	-0.534041	0.24	0.471	3.12746e-14	2	JUNB	Down-regulated
														9.00456e-08	0.469437	0.377	0.18	0.0021041	CENPE	Up-regulated	0				1.39816e-18	-0.324464	1	0.999	3.26708e-14	2	SNRPD2	Down-regulated
														9.10197e-08	0.365212	0.316	0.142	0.00212686	MYLIP	Up-regulated	0				1.85897e-18	-0.530925	0.337	0.541	4.34385e-14	2	NINJ1	Down-regulated
														9.23849e-08	0.496775	0.229	0.079	0.00215876	ALK	Up-regulated	0				2.11749e-18	-0.507848	0.104	0.316	4.94794e-14	2	SLCO4A1	Down-regulated
														9.36644e-08	1.14109	0.364	0.174	0.00218866	TMEFF2	Up-regulated	0				2.38527e-18	-0.439465	0.971	0.985	5.57365e-14	2	TIMP1	Down-regulated
														9.58431e-08	0.336766	0.558	0.351	0.00223957	AC008267.5	Up-regulated	0				2.86424e-18	-0.486743	0.366	0.567	6.69288e-14	2	PAGR1	Down-regulated
														9.96717e-08	0.409004	0.688	0.499	0.00232903	C3orf14	Up-regulated	0				2.95804e-18	-0.340758	0.945	0.978	6.91206e-14	2	SCAF11	Down-regulated
														1.01482e-07	0.484857	0.623	0.455	0.00237132	ECT2	Up-regulated	0				3.93779e-18	-1.00972	0.653	0.767	9.20143e-14	2	TMEM158	Down-regulated
														1.0277e-07	0.339666	0.866	0.708	0.00240142	C8orf33	Up-regulated	0				4.2461e-18	-0.354098	0.992	0.999	9.92185e-14	2	BAZ1B	Down-regulated
														1.04483e-07	0.327594	0.957	0.926	0.00244145	COX17	Up-regulated	0				5.1919e-18	-0.335954	1	0.998	1.21319e-13	2	HNRNPA1	Down-regulated
														1.05815e-07	0.48936	0.745	0.548	0.00247259	ENTPD1-AS1	Up-regulated	0				8.5004e-18	-0.433629	0.261	0.477	1.98629e-13	2	NTAN1	Down-regulated
														1.06719e-07	0.388255	0.9	0.787	0.00249371	MOCS2	Up-regulated	0				9.69938e-18	-0.406647	0.71	0.836	2.26645e-13	2	PSME1	Down-regulated
														1.10514e-07	0.363734	0.398	0.204	0.00258239	NDC80	Up-regulated	0				9.77857e-18	-0.408546	0.966	0.976	2.28496e-13	2	MRPS34	Down-regulated
														1.17729e-07	0.47607	0.792	0.649	0.00275098	DHFR	Up-regulated	0				9.81525e-18	-0.482869	0.765	0.843	2.29353e-13	2	CYC1	Down-regulated
														1.18804e-07	0.359099	1	1	0.00277609	APLP2	Up-regulated	0				1.08848e-17	-0.409841	0.945	0.983	2.54344e-13	2	HLA-A	Down-regulated
														1.18879e-07	0.380558	0.502	0.316	0.00277784	NUDT15	Up-regulated	0				1.14028e-17	-0.570339	0.112	0.321	2.66449e-13	2	ARHGAP22	Down-regulated
														1.23868e-07	0.3957	0.394	0.204	0.00289443	LINC01515	Up-regulated	0				1.2284e-17	-0.918041	0.525	0.697	2.87041e-13	2	ANKH	Down-regulated
														1.24572e-07	0.353155	0.476	0.272	0.00291088	TRAPPC6A	Up-regulated	0				1.35994e-17	-0.524976	0.608	0.757	3.17778e-13	2	SLC39A10	Down-regulated
														1.25582e-07	0.354338	0.58	0.381	0.00293447	HHLA3	Up-regulated	0				1.52481e-17	-0.400862	0.684	0.824	3.56303e-13	2	ZFP91	Down-regulated
														1.34946e-07	0.386986	0.883	0.804	0.00315329	TAOK3	Up-regulated	0				1.58144e-17	-0.429048	0.875	0.917	3.69534e-13	2	PSMC3	Down-regulated
														1.43873e-07	0.361626	0.879	0.858	0.00336189	ST3GAL3	Up-regulated	0				1.59465e-17	-0.456	0.736	0.835	3.72622e-13	2	TSPO	Down-regulated
														1.44787e-07	0.335453	0.134	0.025	0.00338325	FAM155A	Up-regulated	0				1.70739e-17	-0.6581	0.883	0.933	3.98966e-13	2	FRMD4B	Down-regulated
														1.467e-07	0.365618	0.429	0.234	0.00342794	EPM2A	Up-regulated	0				1.73782e-17	-0.524748	0.666	0.794	4.06077e-13	2	ZFAND5	Down-regulated
														1.53414e-07	0.392125	0.558	0.346	0.00358483	KNTC1	Up-regulated	0				2.14936e-17	-0.425292	0.937	0.943	5.02242e-13	2	PRDX4	Down-regulated
														1.54586e-07	0.385631	0.805	0.649	0.00361221	TRIP11	Up-regulated	0				2.5009e-17	-0.547096	0.781	0.884	5.84385e-13	2	RAMP1	Down-regulated
														1.57313e-07	0.350147	0.489	0.3	0.00367594	LMF1	Up-regulated	0				3.04757e-17	-0.431712	0.593	0.754	7.12127e-13	2	TPD52	Down-regulated
														1.63839e-07	0.326248	0.446	0.253	0.00382842	ARL6	Up-regulated	0				3.22451e-17	-0.414294	0.911	0.957	7.53472e-13	2	MICOS13	Down-regulated
														1.69913e-07	0.401812	0.658	0.501	0.00397037	RASSF8-AS1	Up-regulated	0				3.24103e-17	-0.381996	0.979	0.99	7.57331e-13	2	NHP2	Down-regulated
														1.76631e-07	0.373317	0.312	0.139	0.00412734	LINC02853	Up-regulated	0				3.34348e-17	-0.580526	0.995	0.999	7.81271e-13	2	H2AFZ	Down-regulated
														1.84375e-07	0.325139	0.498	0.294	0.0043083	SLC35A5	Up-regulated	0				3.50953e-17	-0.460735	0.452	0.653	8.20071e-13	2	MRC2	Down-regulated
														2.00558e-07	0.693259	0.519	0.335	0.00468645	ELMOD1	Up-regulated	0				4.24963e-17	-0.675004	0.457	0.646	9.93011e-13	2	LIMD1	Down-regulated
														2.01987e-07	0.516514	0.931	0.883	0.00471983	MEF2C	Up-regulated	0				4.75632e-17	-0.474236	0.974	0.973	1.11141e-12	2	FKBP1A	Down-regulated
														2.0229e-07	0.362223	1	0.995	0.00472691	CMSS1	Up-regulated	0				4.87347e-17	-0.430005	0.997	0.997	1.13878e-12	2	RAN	Down-regulated
														2.03863e-07	0.408382	0.706	0.567	0.00476366	ZNF138	Up-regulated	0				4.99129e-17	-0.364449	0.937	0.973	1.16631e-12	2	UBE2I	Down-regulated
														2.1446e-07	0.360233	0.81	0.681	0.00501129	ATP6V1A	Up-regulated	0				5.46957e-17	-0.434414	0.943	0.955	1.27807e-12	2	SELENOW	Down-regulated
														2.21246e-07	0.522426	0.593	0.403	0.00516985	SERPINI1	Up-regulated	0				5.90715e-17	-0.394039	0.836	0.901	1.38032e-12	2	EHMT1	Down-regulated
														2.23751e-07	0.447732	0.455	0.264	0.0052284	CDK1	Up-regulated	0				6.28681e-17	-0.429019	0.394	0.592	1.46904e-12	2	PTGES2	Down-regulated
														2.25068e-07	0.366619	0.489	0.286	0.00525917	TMEM47	Up-regulated	0				6.69394e-17	-0.476263	0.172	0.384	1.56417e-12	2	MREG	Down-regulated
														2.2507e-07	0.408623	0.528	0.368	0.0052592	LINC00963	Up-regulated	0				7.26408e-17	-0.53079	0.799	0.873	1.6974e-12	2	BAZ2B	Down-regulated
														2.31484e-07	0.396291	0.671	0.501	0.00540909	FKTN	Up-regulated	0				7.31074e-17	-0.550434	0.561	0.698	1.7083e-12	2	PLIN2	Down-regulated
														2.33155e-07	0.498106	0.848	0.741	0.00544814	IRS2	Up-regulated	0				7.97234e-17	-0.480445	0.903	0.945	1.8629e-12	2	CUTA	Down-regulated
														2.35929e-07	0.437466	0.805	0.668	0.00551295	UFM1	Up-regulated	0				1.05496e-16	-0.826438	0.465	0.653	2.46513e-12	2	ANKRD44	Down-regulated
														2.44332e-07	0.382173	0.874	0.736	0.00570932	GCC2	Up-regulated	0				1.0876e-16	-0.49978	0.977	0.987	2.54139e-12	2	SH3BGRL3	Down-regulated
														2.5701e-07	0.524574	0.706	0.548	0.00600554	PPM1L	Up-regulated	0				1.13245e-16	-0.333095	0.974	0.993	2.6462e-12	2	TLN1	Down-regulated
														2.64636e-07	0.330713	0.528	0.324	0.00618375	CEP162	Up-regulated	0				1.22553e-16	-0.351763	0.99	0.996	2.86371e-12	2	GNG5	Down-regulated
														2.66175e-07	0.626354	0.519	0.33	0.0062197	FAT3	Up-regulated	0				1.24996e-16	-0.509823	0.611	0.775	2.92078e-12	2	IKBIP	Down-regulated
														2.79885e-07	0.324011	0.753	0.564	0.00654006	CZIB	Up-regulated	0				1.27621e-16	-0.402008	0.828	0.893	2.98212e-12	2	LAPTM4B	Down-regulated
														2.87267e-07	0.397252	0.965	0.905	0.00671258	EPS8	Up-regulated	0				1.43071e-16	-0.372853	0.958	0.982	3.34313e-12	2	BRI3	Down-regulated
														2.90113e-07	0.655267	0.87	0.793	0.00677907	HIST1H4C	Up-regulated	0				1.50549e-16	-0.608025	0.561	0.727	3.51788e-12	2	CEBPB	Down-regulated
														2.93104e-07	0.384182	0.723	0.545	0.00684895	TTBK2	Up-regulated	0				1.57293e-16	-0.395254	0.755	0.889	3.67548e-12	2	GNB4	Down-regulated
														3.0004e-07	0.428476	0.701	0.534	0.00701102	BCKDHB	Up-regulated	0				1.82034e-16	-0.501098	0.838	0.904	4.2536e-12	2	SRA1	Down-regulated
														3.32018e-07	0.352273	0.554	0.371	0.00775826	FCGRT	Up-regulated	0				1.90255e-16	-0.395358	0.822	0.882	4.44569e-12	2	KMT2A	Down-regulated
														3.33874e-07	0.360693	0.987	0.962	0.00780165	COMMD10	Up-regulated	0				2.07291e-16	-0.423355	0.676	0.79	4.84377e-12	2	PLOD3	Down-regulated
														3.3564e-07	0.434334	0.814	0.719	0.00784291	XRRA1	Up-regulated	0				2.08426e-16	-0.357661	1	1	4.87029e-12	2	HNRNPA2B1	Down-regulated
														3.42697e-07	0.371571	0.861	0.768	0.00800779	WDR61	Up-regulated	0				2.19316e-16	-0.387233	0.94	0.977	5.12476e-12	2	SLC25A5	Down-regulated
														3.45992e-07	0.567063	0.706	0.561	0.00808479	ITPR1	Up-regulated	0				2.25362e-16	-0.444027	0.992	0.987	5.26604e-12	2	CCT5	Down-regulated
														3.48632e-07	0.35712	0.675	0.48	0.00814648	RXYLT1	Up-regulated	0				2.25535e-16	-0.433409	0.397	0.581	5.27007e-12	2	TCF3	Down-regulated
														3.5293e-07	0.337042	0.944	0.899	0.00824692	CGGBP1	Up-regulated	0				2.46883e-16	-0.43958	0.454	0.625	5.76892e-12	2	NR2F6	Down-regulated
														3.53519e-07	0.434379	0.87	0.757	0.00826069	ILF3-DT	Up-regulated	0				2.62589e-16	-0.524008	0.298	0.51	6.13592e-12	2	TM4SF1	Down-regulated
														3.63042e-07	0.469402	0.706	0.515	0.0084832	CHEK1	Up-regulated	0				3.18479e-16	-0.410333	0.922	0.954	7.44189e-12	2	PHB	Down-regulated
														3.63644e-07	0.355222	0.628	0.455	0.00849727	ADAL	Up-regulated	0				3.82056e-16	-0.34734	1	0.998	8.92751e-12	2	NDUFS5	Down-regulated
														3.67639e-07	0.408925	0.554	0.379	0.00859062	DHRS7B	Up-regulated	0				4.24932e-16	-0.374588	0.969	0.982	9.92939e-12	2	KMT2C	Down-regulated
														3.72842e-07	0.517694	0.619	0.46	0.0087122	ANKRD44	Up-regulated	0				4.25304e-16	-0.374944	0.859	0.92	9.93807e-12	2	ARL2BP	Down-regulated
														3.91113e-07	0.330852	0.329	0.161	0.00913913	ANKRD20A3	Up-regulated	0				4.25362e-16	-0.401195	0.825	0.893	9.93943e-12	2	CSNK2B	Down-regulated
														3.98289e-07	0.360141	0.987	0.981	0.00930683	OSBPL8	Up-regulated	0				4.30284e-16	-0.512785	0.48	0.638	1.00545e-11	2	CARD19	Down-regulated
														4.07702e-07	0.364673	0.472	0.275	0.00952678	AC025159.1	Up-regulated	0				4.34186e-16	-0.516734	0.436	0.603	1.01456e-11	2	DDX39A	Down-regulated
														4.12322e-07	0.340083	0.844	0.725	0.00963472	GBF1	Up-regulated	0				4.49537e-16	-0.371688	0.757	0.856	1.05043e-11	2	DEF8	Down-regulated
														4.24455e-07	0.340886	0.654	0.466	0.00991825	EPG5	Up-regulated	0				4.79874e-16	-0.385691	0.99	0.994	1.12132e-11	2	EIF3K	Down-regulated
														4.36993e-07	0.330692	0.411	0.226	0.0102112	WDR17	Up-regulated	0				4.98913e-16	-0.405195	0.632	0.769	1.16581e-11	2	GPI	Down-regulated
														4.42164e-07	0.430604	0.623	0.444	0.0103321	CHST2	Up-regulated	0				5.24485e-16	-0.327086	0.982	0.979	1.22556e-11	2	PAK2	Down-regulated
														4.50295e-07	0.349684	0.706	0.529	0.010522	CDC23	Up-regulated	0				5.5052e-16	-0.437845	0.796	0.881	1.2864e-11	2	STIP1	Down-regulated
														4.51149e-07	0.39973	0.16	0.041	0.010542	AC083837.1	Up-regulated	0				5.61166e-16	-0.491685	0.358	0.572	1.31128e-11	2	JAZF1	Down-regulated
														4.56542e-07	0.384878	0.584	0.381	0.010668	GINS1	Up-regulated	0				7.46507e-16	-0.551675	0.731	0.843	1.74436e-11	2	SOBP	Down-regulated
														4.5951e-07	0.451941	0.667	0.499	0.0107374	MAD2L1	Up-regulated	0				7.61142e-16	-0.425741	0.614	0.76	1.77856e-11	2	CEP57	Down-regulated
														4.64468e-07	0.358319	0.468	0.278	0.0108532	PAG1	Up-regulated	0				7.91341e-16	-0.349209	0.953	0.969	1.84913e-11	2	PSMD14	Down-regulated
														4.77127e-07	0.394126	0.558	0.362	0.011149	AC010198.2	Up-regulated	0				9.50045e-16	-1.10153	0.355	0.534	2.21997e-11	2	RAPGEF5	Down-regulated
														4.96472e-07	0.520752	0.333	0.161	0.0116011	CADM2	Up-regulated	0				1.13161e-15	-0.493599	0.77	0.858	2.64423e-11	2	DTYMK	Down-regulated
														4.98085e-07	0.372926	0.771	0.58	0.0116388	LYPLAL1	Up-regulated	0				1.2225e-15	-0.372539	0.065	0.247	2.85661e-11	2	SLCO4A1-AS1	Down-regulated
														5.20577e-07	0.450177	0.532	0.36	0.0121643	ZNF503	Up-regulated	0				1.24398e-15	-1.26818	0.245	0.436	2.90681e-11	2	SNED1	Down-regulated
														5.61953e-07	0.455824	0.784	0.624	0.0131312	BBS9	Up-regulated	0				1.25368e-15	-0.50641	0.439	0.622	2.92947e-11	2	FKBP10	Down-regulated
														5.86298e-07	0.347057	0.684	0.512	0.0137	PPP2R3C	Up-regulated	0				1.2998e-15	-0.396228	0.911	0.969	3.03724e-11	2	KDELR1	Down-regulated
														5.88324e-07	0.58897	0.658	0.485	0.0137474	HIST1H2AC	Up-regulated	0				1.33719e-15	-0.44718	0.807	0.886	3.12462e-11	2	PSMC4	Down-regulated
														6.10545e-07	0.390899	0.532	0.341	0.0142666	HEATR5A	Up-regulated	0				1.95881e-15	-0.400496	0.927	0.95	4.57715e-11	2	EIF5A	Down-regulated
														6.20392e-07	0.49066	0.628	0.452	0.0144967	SLC2A13	Up-regulated	0				2.09706e-15	-0.379945	0.833	0.902	4.9002e-11	2	TARS	Down-regulated
														6.22801e-07	0.334805	0.251	0.101	0.014553	LINC01091	Up-regulated	0				2.31571e-15	-0.431126	0.491	0.647	5.41111e-11	2	UBE2L6	Down-regulated
														6.447e-07	0.356315	0.987	0.94	0.0150647	NFE2L2	Up-regulated	0				2.47538e-15	-0.336225	0.112	0.303	5.78423e-11	2	PRKX	Down-regulated
														6.48833e-07	0.799835	0.84	0.681	0.0151613	GLCCI1	Up-regulated	0				4.43622e-15	-0.674002	0.371	0.53	1.03661e-10	2	LMNB1	Down-regulated
														6.57768e-07	0.326565	0.623	0.42	0.0153701	HES6	Up-regulated	0				4.51739e-15	-0.387325	0.802	0.867	1.05558e-10	2	SMARCA4	Down-regulated
														6.70268e-07	0.391283	0.407	0.223	0.0156622	ARSG	Up-regulated	0				4.68522e-15	-0.42857	0.987	0.993	1.0948e-10	2	MDH2	Down-regulated
														6.94285e-07	0.325072	0.455	0.27	0.0162234	ANKRD13A	Up-regulated	0				4.9614e-15	-0.436556	0.538	0.676	1.15933e-10	2	IFRD2	Down-regulated
														7.19974e-07	0.327029	0.532	0.362	0.0168236	C11orf74	Up-regulated	0				4.97648e-15	-0.419734	0.285	0.477	1.16285e-10	2	CHCHD10	Down-regulated
														7.27699e-07	0.609614	0.519	0.368	0.0170041	PATJ	Up-regulated	0				5.22831e-15	-0.324958	1	1	1.2217e-10	2	SET	Down-regulated
														7.46974e-07	0.357819	0.294	0.136	0.0174546	NIPAL2	Up-regulated	0				5.2501e-15	-0.42675	0.849	0.899	1.22679e-10	2	CACYBP	Down-regulated
														7.50853e-07	0.33236	0.342	0.172	0.0175452	CCDC150	Up-regulated	0				6.49319e-15	-0.384218	0.645	0.784	1.51726e-10	2	SRSF1	Down-regulated
														7.53691e-07	0.466415	0.286	0.125	0.0176115	AC007422.1	Up-regulated	0				7.07457e-15	-0.394388	0.781	0.89	1.65312e-10	2	HNRNPH3	Down-regulated
														7.56503e-07	0.375871	0.801	0.706	0.0176772	TRIM4	Up-regulated	0				7.10083e-15	-0.335991	0.932	0.957	1.65925e-10	2	CUL3	Down-regulated
														8.13641e-07	0.35103	0.571	0.384	0.0190123	KRCC1	Up-regulated	0				7.758e-15	-0.371859	0.99	0.992	1.81281e-10	2	APRT	Down-regulated
														8.23321e-07	0.507779	0.346	0.18	0.0192385	LINC02450	Up-regulated	0				8.45693e-15	-0.558909	0.629	0.755	1.97613e-10	2	ANP32E	Down-regulated
														8.93387e-07	0.422055	0.732	0.594	0.0208758	BLZF1	Up-regulated	0				8.77219e-15	-0.405892	0.496	0.651	2.0498e-10	2	ACAA2	Down-regulated
														9.08396e-07	0.344115	0.558	0.371	0.0212265	RNASEH2B	Up-regulated	0				8.97979e-15	-0.473744	0.151	0.343	2.09831e-10	2	CD163L1	Down-regulated
														9.20052e-07	0.364225	0.55	0.354	0.0214988	FAM171B	Up-regulated	0				9.03249e-15	-0.380709	0.559	0.71	2.11062e-10	2	RAB8A	Down-regulated
														9.31803e-07	0.34572	0.948	0.891	0.0217734	HERC1	Up-regulated	0				9.86423e-15	-0.32991	0.969	0.984	2.30497e-10	2	PSMB7	Down-regulated
														9.66241e-07	0.420532	0.641	0.496	0.0225781	RFC3	Up-regulated	0				1.1447e-14	-0.340067	0.82	0.91	2.67482e-10	2	RAB14	Down-regulated
														9.77496e-07	0.341677	0.922	0.853	0.0228412	PRPF6	Up-regulated	0				1.15574e-14	-0.457924	0.786	0.886	2.70062e-10	2	SRSF7	Down-regulated
														9.83643e-07	0.34027	0.909	0.782	0.0229848	LARGE1	Up-regulated	0				1.27896e-14	-0.735774	0.663	0.764	2.98854e-10	2	CREB3	Down-regulated
														9.86233e-07	0.403419	0.9	0.856	0.0230453	CYTOR	Up-regulated	0				1.27955e-14	-0.411702	0.117	0.302	2.98992e-10	2	LINC01237	Down-regulated
														1.00487e-06	0.35998	0.615	0.422	0.0234808	AC053527.2	Up-regulated	0				1.34711e-14	-0.409351	0.595	0.725	3.1478e-10	2	BAZ1A	Down-regulated
														1.05802e-06	0.331501	0.701	0.504	0.0247227	ERLEC1	Up-regulated	0				1.50861e-14	-0.522769	0.099	0.278	3.52517e-10	2	NETO1	Down-regulated
														1.0632e-06	0.343305	0.68	0.499	0.0248438	KLHL20	Up-regulated	0				1.61658e-14	-0.362541	1	1	3.77746e-10	2	SERF2	Down-regulated
														1.0745e-06	0.404853	0.368	0.193	0.0251079	SNHG31	Up-regulated	0				1.6293e-14	-0.367357	0.543	0.72	3.80719e-10	2	LCORL	Down-regulated
														1.09114e-06	0.603278	0.199	0.068	0.0254967	COL19A1	Up-regulated	0				1.63505e-14	-0.38548	0.843	0.917	3.82063e-10	2	CSNK2A1	Down-regulated
														1.09708e-06	0.398478	0.455	0.286	0.0256354	THBS4	Up-regulated	0				1.69764e-14	-0.369207	0.661	0.798	3.96687e-10	2	SERPINB6	Down-regulated
														1.11091e-06	0.32668	0.558	0.384	0.0259586	FEM1C	Up-regulated	0				2.01628e-14	-0.354821	0.781	0.875	4.71144e-10	2	FIP1L1	Down-regulated
														1.12027e-06	0.324631	0.42	0.243	0.0261775	RADX	Up-regulated	0				2.10764e-14	-0.373803	0.225	0.421	4.92493e-10	2	TGFB1I1	Down-regulated
														1.12644e-06	0.363759	0.55	0.379	0.0263214	AC078785.1	Up-regulated	0				2.15151e-14	-0.409798	0.191	0.384	5.02744e-10	2	CBR3	Down-regulated
														1.16972e-06	0.591938	0.26	0.114	0.0273329	ENOX1	Up-regulated	0				2.21326e-14	-0.380846	0.58	0.723	5.17172e-10	2	ERGIC1	Down-regulated
														1.18772e-06	0.385754	0.909	0.801	0.0277535	METTL15	Up-regulated	0				2.24232e-14	-0.385903	0.799	0.888	5.23964e-10	2	RBMX	Down-regulated
														1.22128e-06	0.639625	0.944	0.883	0.0285376	PPP2R2B	Up-regulated	0				2.30037e-14	-0.364265	0.825	0.9	5.37527e-10	2	SH3GLB1	Down-regulated
														1.24922e-06	0.435629	0.918	0.847	0.0291905	ABHD2	Up-regulated	0				2.36407e-14	-0.622734	0.979	0.976	5.52413e-10	2	TUBA1B	Down-regulated
														1.29409e-06	0.498292	0.991	0.975	0.030239	GNG11	Up-regulated	0				2.4194e-14	-0.337273	1	1	5.65341e-10	2	PRDX1	Down-regulated
														1.30937e-06	0.402634	0.736	0.575	0.0305962	CRADD	Up-regulated	0				2.50984e-14	-0.463942	0.88	0.935	5.86473e-10	2	ETV6	Down-regulated
														1.45746e-06	0.432061	0.944	0.918	0.0340565	PARD3B	Up-regulated	0				3.25995e-14	-0.443526	0.535	0.667	7.61753e-10	2	PSMB10	Down-regulated
														1.50166e-06	0.325495	0.29	0.136	0.0350892	C7orf57	Up-regulated	0				3.31164e-14	-0.391197	0.546	0.699	7.7383e-10	2	BACE2	Down-regulated
														1.51314e-06	0.435343	0.502	0.313	0.0353576	TMTC2	Up-regulated	0				3.47574e-14	-0.331695	0.982	0.985	8.12177e-10	2	CUX1	Down-regulated
														1.68058e-06	0.661154	0.68	0.529	0.03927	CA12	Up-regulated	0				3.51286e-14	-0.469329	0.781	0.872	8.2085e-10	2	OCIAD2	Down-regulated
														1.70876e-06	0.352233	0.619	0.444	0.0399285	GTF2IRD2	Up-regulated	0				3.54744e-14	-0.726664	0.538	0.701	8.28931e-10	2	TNC	Down-regulated
														1.74895e-06	0.551638	0.996	1	0.0408676	PTPRZ1	Up-regulated	0				3.57569e-14	-0.391849	0.728	0.823	8.35531e-10	2	YAP1	Down-regulated
														1.76321e-06	0.373615	0.749	0.597	0.0412008	ANAPC10	Up-regulated	0				4.23566e-14	-0.437007	0.329	0.521	9.89747e-10	2	PARP8	Down-regulated
														1.769e-06	0.325476	1	0.984	0.0413362	AKAP13	Up-regulated	0				4.42223e-14	-0.372966	0.379	0.55	1.03334e-09	2	BAZ2A	Down-regulated
														1.78879e-06	1.09704	0.455	0.294	0.0417987	NRXN3	Up-regulated	0				4.52879e-14	-0.364051	0.217	0.402	1.05824e-09	2	SH2D4A	Down-regulated
														1.83894e-06	0.507591	0.398	0.232	0.0429705	AL110292.1	Up-regulated	0				5.27272e-14	-0.546533	0.836	0.892	1.23208e-09	2	HSPB1	Down-regulated
														1.84476e-06	0.743655	0.887	0.812	0.0431064	TFPI2	Up-regulated	0				6.20433e-14	-0.437497	0.595	0.733	1.44977e-09	2	TRIP6	Down-regulated
														1.85042e-06	0.424345	0.714	0.54	0.0432388	ATAD2	Up-regulated	0				6.38523e-14	-0.341416	0.922	0.954	1.49204e-09	2	AP3B1	Down-regulated
														1.85548e-06	0.405792	0.606	0.436	0.043357	CEP295	Up-regulated	0				6.43802e-14	-0.38785	0.601	0.75	1.50437e-09	2	IP6K2	Down-regulated
														1.8935e-06	0.699457	0.286	0.136	0.0442454	DPYD	Up-regulated	0				6.82929e-14	-0.386601	0.836	0.893	1.5958e-09	2	RAB13	Down-regulated
														2.10318e-06	0.333208	0.385	0.21	0.0491451	ARHGAP11B	Up-regulated	0				7.32844e-14	-0.453091	0.953	0.968	1.71244e-09	2	MBD5	Down-regulated
														2.12322e-06	0.354184	0.416	0.259	0.0496132	DLGAP1-AS1	Up-regulated	0				7.57669e-14	-0.546931	0.642	0.793	1.77044e-09	2	HIP1	Down-regulated
														6.57602e-70	-1.72955	0.897	1	1.53662e-65	PPP1R14B	Down-regulated	1				7.59288e-14	-0.379223	0.684	0.807	1.77423e-09	2	SP3	Down-regulated
														1.85021e-62	-1.42884	0.965	1	4.32339e-58	PFN1	Down-regulated	1				8.10389e-14	-0.328225	0.726	0.84	1.89364e-09	2	PPP1CA	Down-regulated
														2.85148e-60	-1.58514	0.785	0.991	6.66306e-56	CLIC1	Down-regulated	1				9.47599e-14	-0.492879	0.138	0.312	2.21426e-09	2	BMP7	Down-regulated
														2.53238e-59	-1.16518	1	1	5.91741e-55	MYL6	Down-regulated	1				9.64584e-14	-0.441938	0.82	0.875	2.25394e-09	2	TOMM40	Down-regulated
														2.41639e-56	-1.41473	0.974	1	5.64639e-52	TPM4	Down-regulated	1				1.09769e-13	-0.846731	0.574	0.704	2.56497e-09	2	HS6ST2	Down-regulated
														7.65709e-56	-1.00297	0.997	1	1.78923e-51	MIF	Down-regulated	1				1.11149e-13	-0.407203	0.64	0.732	2.59721e-09	2	ARHGDIA	Down-regulated
														9.10734e-53	-1.37064	0.974	1	2.12811e-48	LGALS1	Down-regulated	1				1.33389e-13	-0.328193	0.932	0.945	3.11691e-09	2	MAP2K2	Down-regulated
														6.96647e-52	-1.31278	0.708	0.986	1.62785e-47	ANP32A	Down-regulated	1				1.5545e-13	-0.399778	0.587	0.742	3.63239e-09	2	E2F3	Down-regulated
														7.9951e-52	-0.999618	0.987	1	1.86822e-47	CDK2AP1	Down-regulated	1				1.58492e-13	-0.58759	0.995	0.997	3.70348e-09	2	NEAT1	Down-regulated
														1.74466e-51	-1.27968	0.891	0.995	4.07676e-47	PRMT1	Down-regulated	1				2.00593e-13	-0.528903	0.433	0.596	4.68726e-09	2	TBL1X	Down-regulated
														4.58742e-51	-0.779738	1	1	1.07194e-46	NACA	Down-regulated	1				2.07371e-13	-0.377476	0.431	0.594	4.84564e-09	2	VEGFB	Down-regulated
														4.10274e-49	-1.43349	0.199	0.806	9.58687e-45	MLLT11	Down-regulated	1				2.16898e-13	-0.366969	0.089	0.257	5.06826e-09	2	ICAM3	Down-regulated
														5.23823e-49	-1.35943	0.744	0.972	1.22402e-44	TPM2	Down-regulated	1				2.22265e-13	-0.457619	0.851	0.893	5.19367e-09	2	IARS	Down-regulated
														4.18743e-47	-1.25361	0.869	1	9.78476e-43	EMP3	Down-regulated	1				2.53207e-13	-0.337917	0.841	0.887	5.9167e-09	2	REEP5	Down-regulated
														2.08264e-45	-1.16207	0.962	0.995	4.86651e-41	PFDN2	Down-regulated	1				2.65565e-13	-0.430855	0.251	0.435	6.20546e-09	2	ANXA11	Down-regulated
														2.18834e-45	-1.0049	0.958	1	5.1135e-41	NME1	Down-regulated	1				3.1908e-13	-0.386733	0.812	0.917	7.45594e-09	2	RRBP1	Down-regulated
														6.40717e-45	-1.30393	0.994	1	1.49716e-40	S100A6	Down-regulated	1				3.41632e-13	-0.335324	0.963	0.974	7.98292e-09	2	ATP5MD	Down-regulated
														3.01173e-44	-0.91813	0.987	1	7.03751e-40	TPI1	Down-regulated	1				3.42706e-13	-0.532076	0.611	0.737	8.00801e-09	2	ARHGEF3	Down-regulated
														1.29282e-43	-1.2235	0.452	0.908	3.02093e-39	SERPINH1	Down-regulated	1				4.14369e-13	-0.425802	0.838	0.902	9.68257e-09	2	GABARAP	Down-regulated
														1.56104e-43	-1.29644	0.846	0.982	3.64768e-39	ANP32B	Down-regulated	1				4.33019e-13	-0.361204	0.919	0.952	1.01184e-08	2	PSMB6	Down-regulated
														3.95557e-43	-0.934875	0.971	1	9.24298e-39	MAP4	Down-regulated	1				4.48864e-13	-0.345663	0.909	0.949	1.04886e-08	2	TIMM8B	Down-regulated
														9.79473e-43	-1.06177	0.734	0.982	2.28873e-38	HDGF	Down-regulated	1				4.543e-13	-0.37051	0.305	0.472	1.06156e-08	2	MRGBP	Down-regulated
														1.36271e-42	-1.09168	0.792	0.977	3.18423e-38	PSME2	Down-regulated	1				5.60399e-13	-0.358262	0.898	0.948	1.30948e-08	2	ILF3	Down-regulated
														4.60304e-42	-0.63049	1	1	1.07559e-37	RPL41	Down-regulated	1				5.61288e-13	-0.351798	0.261	0.446	1.31156e-08	2	SLC2A4RG	Down-regulated
														2.01311e-41	-0.913782	1	1	4.70403e-37	TMSB10	Down-regulated	1				6.07685e-13	-0.353607	1	1	1.41998e-08	2	B2M	Down-regulated
														3.87683e-41	-1.18088	0.641	0.972	9.059e-37	PLP2	Down-regulated	1				6.41689e-13	-0.365119	0.525	0.666	1.49943e-08	2	LEPROTL1	Down-regulated
														6.13913e-41	-0.647739	1	1	1.43453e-36	RPL29	Down-regulated	1				7.28669e-13	-0.359404	0.992	0.993	1.70268e-08	2	PHPT1	Down-regulated
														1.28661e-40	-0.72325	1	1	3.00641e-36	NME2	Down-regulated	1				7.36584e-13	-0.340068	0.386	0.583	1.72118e-08	2	VAV2	Down-regulated
														1.77503e-40	-0.965636	0.888	0.995	4.14772e-36	UBE2M	Down-regulated	1				7.87897e-13	-0.415635	0.742	0.854	1.84108e-08	2	FOXP1	Down-regulated
														3.42549e-40	-0.747559	0.997	1	8.00433e-36	LDHB	Down-regulated	1				8.94569e-13	-0.371918	0.781	0.864	2.09034e-08	2	MRPL52	Down-regulated
														1.04781e-39	-0.857983	0.99	1	2.44842e-35	CCT3	Down-regulated	1				9.04868e-13	-0.399328	0.966	0.974	2.11441e-08	2	CD99	Down-regulated
														2.99156e-39	-1.11156	0.619	0.959	6.99038e-35	NME4	Down-regulated	1				9.35392e-13	-0.464013	0.574	0.719	2.18573e-08	2	CHD7	Down-regulated
														5.75918e-39	-0.906352	0.987	1	1.34575e-34	ARPC2	Down-regulated	1				9.4437e-13	-0.336729	0.413	0.589	2.20671e-08	2	AHSA1	Down-regulated
														6.04925e-39	-0.936914	0.946	1	1.41353e-34	PRDX2	Down-regulated	1				9.61188e-13	-0.357763	0.815	0.897	2.24601e-08	2	RNF130	Down-regulated
														1.30057e-38	-0.915833	0.878	0.986	3.03904e-34	SELENOW	Down-regulated	1				9.6469e-13	-0.367619	0.971	0.972	2.25419e-08	2	SRSF3	Down-regulated
														3.14156e-38	-0.858169	1	1	7.34089e-34	XRCC5	Down-regulated	1				1.04659e-12	-0.340375	0.802	0.893	2.44556e-08	2	2023-03-07	Down-regulated
														3.98413e-38	-0.792896	1	1	9.30971e-34	HINT1	Down-regulated	1				1.17734e-12	-0.395975	0.695	0.78	2.75109e-08	2	MRPL12	Down-regulated
														7.22952e-38	-0.855186	0.994	1	1.68932e-33	RAN	Down-regulated	1				1.22686e-12	-0.442079	0.347	0.518	2.8668e-08	2	SMIM3	Down-regulated
														7.31025e-38	-0.809746	0.997	1	1.70819e-33	PSMA7	Down-regulated	1				1.24252e-12	-0.353159	0.373	0.551	2.90339e-08	2	METTL8	Down-regulated
														6.6779e-37	-0.79325	0.978	0.995	1.56042e-32	GNG5	Down-regulated	1				1.28019e-12	-0.362421	0.141	0.312	2.99141e-08	2	TRERF1	Down-regulated
														1.34731e-36	-0.540504	1	1	3.14826e-32	RPS9	Down-regulated	1				1.32729e-12	-0.468066	0.504	0.651	3.10149e-08	2	EIF4EBP1	Down-regulated
														1.54069e-36	-0.866635	0.971	1	3.60013e-32	MZT2B	Down-regulated	1				1.5219e-12	-0.407823	0.906	0.943	3.55621e-08	2	CNPY2	Down-regulated
														1.67569e-36	-0.966369	0.83	0.977	3.91558e-32	METTL26	Down-regulated	1				1.60198e-12	-0.335878	0.828	0.9	3.74335e-08	2	BCAT1	Down-regulated
														1.00021e-35	-0.853313	0.978	0.995	2.33718e-31	TPM3	Down-regulated	1				1.61724e-12	-0.36098	0.789	0.85	3.77901e-08	2	KDM1A	Down-regulated
														1.38347e-35	-0.678402	0.99	1	3.23275e-31	EEF1G	Down-regulated	1				1.63937e-12	-0.328898	0.93	0.936	3.8307e-08	2	JTB	Down-regulated
														4.23281e-35	-0.793506	1	1	9.89081e-31	EIF4A1	Down-regulated	1				1.71523e-12	-0.367764	0.695	0.815	4.00798e-08	2	PGP	Down-regulated
														4.59181e-35	-0.83787	0.962	1	1.07297e-30	ATP5F1D	Down-regulated	1				1.85083e-12	-0.3232	0.893	0.944	4.32484e-08	2	G3BP2	Down-regulated
														4.70633e-35	-1.14748	0.913	0.991	1.09973e-30	TUBB	Down-regulated	1				2.01039e-12	-0.635985	0.71	0.778	4.69768e-08	2	CKS2	Down-regulated
														5.55629e-35	-1.06225	0.779	0.968	1.29834e-30	HSPB1	Down-regulated	1				2.08117e-12	-0.364789	0.961	0.978	4.86307e-08	2	PDCD5	Down-regulated
														6.66302e-35	-0.722972	1	1	1.55695e-30	CCT6A	Down-regulated	1				2.36749e-12	-0.353987	0.193	0.367	5.53212e-08	2	RELB	Down-regulated
														1.28302e-34	-0.75815	0.987	1	2.99803e-30	PSMD8	Down-regulated	1				2.52437e-12	-0.468911	0.958	0.978	5.89869e-08	2	CTNNB1	Down-regulated
														5.17296e-34	-0.656476	1	1	1.20876e-29	HSP90AB1	Down-regulated	1				2.66276e-12	-0.393535	0.608	0.707	6.22207e-08	2	PAFAH1B3	Down-regulated
														6.11671e-34	-0.893809	0.974	0.995	1.42929e-29	SNRPB	Down-regulated	1				2.67712e-12	-0.414977	0.634	0.757	6.25563e-08	2	BMPR1A	Down-regulated
														7.25593e-34	-0.620922	1	1	1.69549e-29	RPL3	Down-regulated	1				3.01125e-12	-0.525616	0.467	0.629	7.0364e-08	2	GAB1	Down-regulated
														2.64355e-33	-0.87279	0.888	0.991	6.17719e-29	PSMB6	Down-regulated	1				3.62115e-12	-0.346096	0.368	0.541	8.46153e-08	2	CCDC107	Down-regulated
														5.26904e-33	-0.611783	1	1	1.23122e-28	PPIA	Down-regulated	1				3.988e-12	-0.339458	0.909	0.942	9.31877e-08	2	CLINT1	Down-regulated
														6.88713e-33	-1.38389	0.923	0.986	1.60932e-28	TUBA1B	Down-regulated	1				4.04209e-12	-0.386759	0.303	0.478	9.44516e-08	2	ARRDC3	Down-regulated
														9.97126e-33	-1.00796	0.942	1	2.32998e-28	CYP51A1	Down-regulated	1				4.18542e-12	-0.380125	0.585	0.723	9.78006e-08	2	UBA6	Down-regulated
														1.36732e-32	-0.959879	0.734	0.959	3.19502e-28	MZT2A	Down-regulated	1				4.19777e-12	-0.411258	0.253	0.426	9.80892e-08	2	HILPDA	Down-regulated
														1.62663e-32	-0.652466	1	1	3.80095e-28	FAU	Down-regulated	1				4.33373e-12	-0.897099	0.963	0.974	1.01266e-07	2	EGFR	Down-regulated
														1.89732e-32	-0.588483	1	1	4.43347e-28	RPS19	Down-regulated	1				4.36532e-12	-0.390946	0.277	0.454	1.02005e-07	2	MIR181A2HG	Down-regulated
														2.69032e-32	-0.902616	0.769	0.954	6.28647e-28	TSPO	Down-regulated	1				4.88089e-12	-0.362163	0.59	0.71	1.14052e-07	2	TMEM123	Down-regulated
														3.6243e-32	-0.945565	0.449	0.862	8.4689e-28	FKBP4	Down-regulated	1				5.0553e-12	-0.344322	0.585	0.721	1.18127e-07	2	REV1	Down-regulated
														5.45941e-32	-1.04272	0.554	0.917	1.2757e-27	EIF4EBP1	Down-regulated	1				6.30702e-12	-0.37453	0.914	0.95	1.47376e-07	2	RANBP1	Down-regulated
														1.29761e-31	-0.804631	0.859	0.982	3.03212e-27	CAP1	Down-regulated	1				6.55709e-12	-0.436655	0.533	0.644	1.53219e-07	2	CTXN1	Down-regulated
														1.31433e-31	-0.785391	0.965	0.991	3.07118e-27	MRPS34	Down-regulated	1				6.96978e-12	-0.700788	0.82	0.881	1.62863e-07	2	AKR1B1	Down-regulated
														1.72541e-31	-0.829646	0.971	1	4.03176e-27	CCT5	Down-regulated	1				7.47047e-12	-0.431382	0.634	0.734	1.74562e-07	2	NME3	Down-regulated
														1.96882e-31	-0.53771	1	1	4.60055e-27	RPL7A	Down-regulated	1				8.30704e-12	-0.360715	0.491	0.648	1.94111e-07	2	FKBP14	Down-regulated
														1.97634e-31	-0.787335	0.981	1	4.61811e-27	SH3BGRL3	Down-regulated	1				8.93826e-12	-0.364564	0.843	0.91	2.0886e-07	2	TRIM24	Down-regulated
														2.83499e-31	-0.663752	0.997	1	6.62453e-27	SET	Down-regulated	1				8.99684e-12	-0.343048	0.533	0.682	2.10229e-07	2	HDAC1	Down-regulated
														4.56283e-31	-0.761187	1	1	1.0662e-26	EEF1B2	Down-regulated	1				9.14927e-12	-0.427	0.567	0.695	2.13791e-07	2	PGAP1	Down-regulated
														4.91887e-31	-0.809728	0.968	1	1.14939e-26	HNRNPD	Down-regulated	1				9.2108e-12	-0.511716	0.319	0.471	2.15229e-07	2	FIRRE	Down-regulated
														5.76217e-31	-0.820947	0.795	0.963	1.34645e-26	PSME1	Down-regulated	1				9.94198e-12	-0.460709	0.94	0.965	2.32314e-07	2	TUBB	Down-regulated
														6.24187e-31	-0.882383	0.808	0.972	1.45854e-26	FDPS	Down-regulated	1				1.11972e-11	-0.335463	1	0.996	2.61645e-07	2	CCT3	Down-regulated
														6.9194e-31	-0.825232	0.901	0.995	1.61686e-26	EIF5A	Down-regulated	1				1.13789e-11	-0.676795	0.653	0.748	2.65892e-07	2	SLC20A1	Down-regulated
														7.12523e-31	-0.782746	1	1	1.66495e-26	PTMA	Down-regulated	1				1.15319e-11	-0.496735	0.397	0.546	2.69465e-07	2	TBC1D4	Down-regulated
														1.6876e-30	-0.859523	0.715	0.949	3.94341e-26	TLE5	Down-regulated	1				1.16833e-11	-0.384753	0.433	0.582	2.73004e-07	2	PSMB9	Down-regulated
														1.84427e-30	-0.549449	1	1	4.3095e-26	RPL10	Down-regulated	1				1.25596e-11	-0.349609	0.872	0.935	2.9348e-07	2	NOP58	Down-regulated
														2.24788e-30	-0.77903	0.99	1	5.25261e-26	PRELID1	Down-regulated	1				1.2581e-11	-0.344074	0.676	0.788	2.93979e-07	2	SMIM15	Down-regulated
														2.93766e-30	-0.496625	1	1	6.86443e-26	RPL6	Down-regulated	1				1.26575e-11	-0.340317	0.82	0.895	2.95767e-07	2	ADRM1	Down-regulated
														3.66686e-30	-0.551385	1	1	8.56834e-26	GNAS	Down-regulated	1				1.27123e-11	-0.409332	0.728	0.791	2.97049e-07	2	MRTFB	Down-regulated
														7.48968e-30	-0.68013	0.99	0.995	1.75011e-25	VDAC1	Down-regulated	1				1.27188e-11	-0.462404	0.277	0.441	2.972e-07	2	ASPHD1	Down-regulated
														8.6427e-30	-1.36601	0.545	0.88	2.01954e-25	TNC	Down-regulated	1				1.28193e-11	-0.324474	0.467	0.626	2.99549e-07	2	DNPEP	Down-regulated
														1.27141e-29	-0.918735	0.997	1	2.9709e-25	HSPD1	Down-regulated	1				1.82795e-11	-0.371644	0.41	0.566	4.27136e-07	2	HOMER3	Down-regulated
														1.45561e-29	-0.557413	1	1	3.40132e-25	RPSA	Down-regulated	1				2.02053e-11	-0.33803	0.355	0.522	4.72137e-07	2	SLC25A43	Down-regulated
														1.87536e-29	-0.489828	1	1	4.38215e-25	RPL17	Down-regulated	1				2.50965e-11	-0.510408	0.238	0.399	5.86429e-07	2	CACNB4	Down-regulated
														2.10385e-29	-0.633939	1	1	4.91606e-25	UQCRH	Down-regulated	1				2.74288e-11	-0.418471	0.574	0.703	6.4093e-07	2	SNTB2	Down-regulated
														2.54578e-29	-1.10417	0.872	0.991	5.94873e-25	HMGA1	Down-regulated	1				2.7822e-11	-0.342457	0.661	0.76	6.50116e-07	2	RCC2	Down-regulated
														2.70188e-29	-0.728751	0.994	1	6.31348e-25	LDHA	Down-regulated	1				2.8424e-11	-0.415153	0.836	0.864	6.64183e-07	2	HDGF	Down-regulated
														3.95405e-29	-0.718634	1	1	9.23943e-25	ACTB	Down-regulated	1				3.16051e-11	-0.418326	0.023	0.144	7.38518e-07	2	PECAM1	Down-regulated
														4.54374e-29	-0.819983	0.837	0.963	1.06174e-24	STIP1	Down-regulated	1				3.30496e-11	-0.357421	0.222	0.385	7.72269e-07	2	TMEM164	Down-regulated
														5.94466e-29	-0.906049	1	1	1.38909e-24	HSPE1	Down-regulated	1				3.37288e-11	-0.341106	0.838	0.897	7.88141e-07	2	TMEM131	Down-regulated
														6.91622e-29	-0.790622	0.894	0.986	1.61611e-24	PHB	Down-regulated	1				3.37575e-11	-0.362913	0.713	0.823	7.88811e-07	2	ARID2	Down-regulated
														8.06132e-29	-0.832296	0.622	0.908	1.88369e-24	ARHGDIA	Down-regulated	1				3.56177e-11	-0.40407	0.379	0.524	8.3228e-07	2	UBALD2	Down-regulated
														1.00635e-28	-0.805016	0.971	0.995	2.35155e-24	PA2G4	Down-regulated	1				3.76924e-11	-0.399806	0.982	0.974	8.80758e-07	2	PA2G4	Down-regulated
														1.10064e-28	-0.838036	0.244	0.696	2.57186e-24	TGFB1I1	Down-regulated	1				3.8702e-11	-0.422412	0.128	0.282	9.0435e-07	2	KCNN4	Down-regulated
														1.20222e-28	-0.838784	0.801	0.968	2.80923e-24	HNRNPH3	Down-regulated	1				4.50154e-11	-0.403025	1	0.998	1.05187e-06	2	TXN	Down-regulated
														1.24076e-28	-0.774488	0.304	0.765	2.89928e-24	MFSD10	Down-regulated	1				4.51884e-11	-0.379007	0.316	0.476	1.05592e-06	2	ITGA6	Down-regulated
														1.92562e-28	-0.813114	0.942	0.995	4.4996e-24	SRM	Down-regulated	1				4.84281e-11	-0.3392	0.525	0.662	1.13162e-06	2	BRD8	Down-regulated
														2.09746e-28	-0.712455	0.913	0.991	4.90114e-24	PSMB5	Down-regulated	1				5.52712e-11	-0.421879	0.99	0.995	1.29152e-06	2	YWHAZ	Down-regulated
														2.12321e-28	-0.812271	0.942	0.991	4.9613e-24	C1QBP	Down-regulated	1				6.51238e-11	-0.353597	0.632	0.734	1.52175e-06	2	SNRPN	Down-regulated
														2.20908e-28	-0.908364	0.837	0.972	5.16196e-24	PAICS	Down-regulated	1				6.60953e-11	-0.412297	0.984	0.991	1.54445e-06	2	S100A13	Down-regulated
														2.43311e-28	-0.548351	0.997	1	5.68544e-24	GSTP1	Down-regulated	1				7.27487e-11	-0.369865	0.974	0.988	1.69992e-06	2	KANK1	Down-regulated
														3.2426e-28	-0.803174	0.971	0.995	7.57698e-24	MYL12A	Down-regulated	1				1.10367e-10	-0.416054	0.864	0.933	2.57895e-06	2	FBXL17	Down-regulated
														5.29954e-28	-0.775269	0.792	0.963	1.23834e-23	FSCN1	Down-regulated	1				1.13888e-10	-2.1009	0.136	0.274	2.66121e-06	2	CCK	Down-regulated
														5.79629e-28	-0.459434	1	1	1.35442e-23	RPL27A	Down-regulated	1				1.1954e-10	-0.623675	0.211	0.355	2.79328e-06	2	CCNB2	Down-regulated
														1.04321e-27	-0.533563	1	1	2.43767e-23	RPL8	Down-regulated	1				1.35464e-10	-0.334319	0.36	0.517	3.16538e-06	2	TSC22D4	Down-regulated
														1.23839e-27	-0.527564	1	1	2.89373e-23	RPS18	Down-regulated	1				1.39197e-10	-0.35075	0.901	0.937	3.25263e-06	2	KMT2E	Down-regulated
														1.25209e-27	-0.703182	0.99	1	2.92576e-23	SRI	Down-regulated	1				1.43542e-10	-0.497276	0.128	0.274	3.35414e-06	2	CD82	Down-regulated
														2.23462e-27	-0.795059	0.76	0.945	5.22163e-23	ILF2	Down-regulated	1				1.44857e-10	-0.335225	0.715	0.81	3.38488e-06	2	CLTB	Down-regulated
														2.40194e-27	-0.804387	0.199	0.645	5.61261e-23	GPX8	Down-regulated	1				1.45247e-10	-0.521919	0.663	0.75	3.39398e-06	2	TMPO	Down-regulated
														2.71211e-27	-0.792508	0.683	0.935	6.3374e-23	HEBP2	Down-regulated	1				1.59354e-10	-1.00965	0.475	0.56	3.72362e-06	2	SULF2	Down-regulated
														3.43105e-27	-0.741214	0.958	0.995	8.01733e-23	TIMM13	Down-regulated	1				1.65697e-10	-0.521603	0.115	0.258	3.87185e-06	2	PLK1	Down-regulated
														4.82281e-27	-0.630766	1	1	1.12695e-22	ELOB	Down-regulated	1				1.66647e-10	-0.370481	0.624	0.728	3.89404e-06	2	ALYREF	Down-regulated
														5.32191e-27	-0.670539	0.965	1	1.24357e-22	NDUFB10	Down-regulated	1				1.67528e-10	-0.693896	0.948	0.959	3.91462e-06	2	P4HB	Down-regulated
														5.37334e-27	-0.528544	1	1	1.25559e-22	GTF2I	Down-regulated	1				1.70194e-10	-0.333063	0.841	0.896	3.97692e-06	2	ZNF706	Down-regulated
														6.39376e-27	-0.645883	1	1	1.49403e-22	HNRNPA1	Down-regulated	1				1.74475e-10	-0.328764	0.914	0.947	4.07695e-06	2	FAM174C	Down-regulated
														6.65008e-27	-0.658316	1	1	1.55392e-22	HNRNPA2B1	Down-regulated	1				1.77799e-10	-0.395681	0.807	0.856	4.15463e-06	2	UBE2J1	Down-regulated
														9.71494e-27	-0.813358	0.478	0.853	2.27009e-22	NR2F6	Down-regulated	1				1.91659e-10	-0.365701	0.794	0.869	4.4785e-06	2	SNRPA1	Down-regulated
														1.08634e-26	-0.680966	0.968	0.991	2.53845e-22	EIF2S2	Down-regulated	1				1.95753e-10	-0.324163	0.99	0.982	4.57416e-06	2	RSL1D1	Down-regulated
														1.37111e-26	-0.505339	1	1	3.20387e-22	RPL19	Down-regulated	1				1.96058e-10	-0.352578	0.54	0.668	4.58128e-06	2	CD276	Down-regulated
														1.628e-26	-0.480766	1	1	3.80415e-22	RPS11	Down-regulated	1				1.96095e-10	-0.506843	0.329	0.475	4.58215e-06	2	HRH1	Down-regulated
														2.41146e-26	-0.86724	0.176	0.604	5.63487e-22	PLPP2	Down-regulated	1				2.01754e-10	-0.333007	0.538	0.664	4.71439e-06	2	EBPL	Down-regulated
														3.41005e-26	-0.635078	1	1	7.96827e-22	HNRNPU	Down-regulated	1				2.0684e-10	-0.62924	0.496	0.618	4.83323e-06	2	FAM20C	Down-regulated
														3.86452e-26	-0.60986	0.997	1	9.03022e-22	NDUFS5	Down-regulated	1				2.17496e-10	-1.06863	0.146	0.289	5.08223e-06	2	SLC14A1	Down-regulated
														4.88504e-26	-0.781192	0.712	0.945	1.14149e-21	PLOD3	Down-regulated	1				2.27858e-10	-0.352057	0.757	0.824	5.32437e-06	2	TLE5	Down-regulated
														5.23021e-26	-0.993437	0.647	0.894	1.22214e-21	ACAT2	Down-regulated	1				2.30214e-10	-0.369018	0.705	0.793	5.3794e-06	2	DNAJC10	Down-regulated
														1.06695e-25	-0.503798	1	1	2.49315e-21	RPL10A	Down-regulated	1				2.38978e-10	-0.331641	0.757	0.844	5.58419e-06	2	ARHGAP21	Down-regulated
														1.07694e-25	-0.581103	0.987	1	2.5165e-21	EIF4H	Down-regulated	1				2.39136e-10	-0.376371	0.245	0.398	5.58788e-06	2	FAM114A1	Down-regulated
														1.16382e-25	-0.864163	0.631	0.889	2.7195e-21	MRPL12	Down-regulated	1				2.60952e-10	-0.486988	1	0.993	6.09767e-06	2	TUBA1A	Down-regulated
														1.37301e-25	-0.720074	0.33	0.751	3.20831e-21	MRGBP	Down-regulated	1				2.66365e-10	-0.359752	0.705	0.793	6.22416e-06	2	PHF21A	Down-regulated
														1.60276e-25	-0.606744	0.997	1	3.74517e-21	GADD45GIP1	Down-regulated	1				3.18126e-10	-0.436985	0.987	0.981	7.43365e-06	2	ZEB1	Down-regulated
														2.17133e-25	-0.791473	0.34	0.751	5.07375e-21	DBN1	Down-regulated	1				3.18177e-10	-0.401664	0.055	0.18	7.43483e-06	2	WNT9A	Down-regulated
														2.39507e-25	-0.670063	0.984	1	5.59656e-21	ARPC5	Down-regulated	1				3.46358e-10	-0.482096	0.979	0.977	8.09334e-06	2	ACSL3	Down-regulated
														2.64096e-25	-0.741814	0.795	0.954	6.17112e-21	MRPL52	Down-regulated	1				3.48451e-10	-0.332011	0.627	0.721	8.14227e-06	2	MRPL32	Down-regulated
														4.25489e-25	-1.1587	0.696	0.931	9.9424e-21	GCHFR	Down-regulated	1				3.59691e-10	-0.39947	0.131	0.273	8.4049e-06	2	RFTN2	Down-regulated
														4.94961e-25	-0.945373	0.548	0.862	1.15658e-20	ANP32E	Down-regulated	1				3.90061e-10	-0.33474	0.41	0.559	9.11455e-06	2	MCRIP2	Down-regulated
														5.09308e-25	-0.631398	0.997	1	1.1901e-20	MTDH	Down-regulated	1				3.94433e-10	-0.324595	0.078	0.212	9.21671e-06	2	CDKN1C	Down-regulated
														5.42297e-25	-0.827149	0.433	0.802	1.26718e-20	CTXN1	Down-regulated	1				3.96154e-10	-0.328523	0.705	0.788	9.25694e-06	2	NDUFS3	Down-regulated
														5.69944e-25	-0.547529	0.994	1	1.33179e-20	PDAP1	Down-regulated	1				4.08661e-10	-0.372824	0.559	0.673	9.54918e-06	2	PSMB8	Down-regulated
														6.08182e-25	-0.541439	1	1	1.42114e-20	TXNL4A	Down-regulated	1				4.23742e-10	-0.779413	0.548	0.633	9.90159e-06	2	HMGB2	Down-regulated
														7.59404e-25	-0.946812	0.731	0.94	1.7745e-20	CCND1	Down-regulated	1				4.60183e-10	-0.555403	0.418	0.552	1.07531e-05	2	MAML3	Down-regulated
														8.25187e-25	-0.866885	0.99	1	1.92821e-20	TUBA1A	Down-regulated	1				4.79994e-10	-0.4368	0.235	0.384	1.1216e-05	2	GALNT4	Down-regulated
														1.18449e-24	-0.893941	0.321	0.751	2.76779e-20	THY1	Down-regulated	1				5.04111e-10	-0.335233	0.405	0.561	1.17796e-05	2	VPS37B	Down-regulated
														1.56522e-24	-0.739224	0.638	0.903	3.65746e-20	MAZ	Down-regulated	1				5.04234e-10	-0.368496	0.047	0.167	1.17824e-05	2	AC005237.1	Down-regulated
														2.35225e-24	-0.841162	0.526	0.848	5.4965e-20	NT5DC2	Down-regulated	1				5.25785e-10	-0.343133	0.99	0.991	1.2286e-05	2	ATP1B3	Down-regulated
														2.94846e-24	-0.686085	0.728	0.963	6.88967e-20	ORAI2	Down-regulated	1				5.70014e-10	-0.326952	0.736	0.847	1.33195e-05	2	MSRA	Down-regulated
														3.06859e-24	-0.469469	1	1	7.17036e-20	RPL18A	Down-regulated	1				5.74882e-10	-0.340326	0.916	0.954	1.34333e-05	2	PPFIBP1	Down-regulated
														3.3257e-24	-0.455165	1	1	7.77115e-20	RPS26	Down-regulated	1				6.01033e-10	-0.414948	0.663	0.756	1.40443e-05	2	NSD2	Down-regulated
														4.12787e-24	-0.513515	1	1	9.6456e-20	CHCHD2	Down-regulated	1				6.19937e-10	-0.325419	0.749	0.829	1.44861e-05	2	FSCN1	Down-regulated
														4.44764e-24	-0.690433	0.878	0.986	1.03928e-19	ILF3	Down-regulated	1				6.68906e-10	-0.659645	0.54	0.647	1.56303e-05	2	POC1B	Down-regulated
														4.49627e-24	-0.77583	0.712	0.917	1.05064e-19	CYC1	Down-regulated	1				6.73013e-10	-0.368853	0.616	0.711	1.57263e-05	2	SINHCAF	Down-regulated
														4.63947e-24	-0.76324	0.875	0.959	1.0841e-19	CUTA	Down-regulated	1				7.18609e-10	-0.368827	0.507	0.64	1.67917e-05	2	FADS1	Down-regulated
														4.72801e-24	-0.656909	0.978	1	1.10479e-19	SNHG29	Down-regulated	1				8.13199e-10	-0.362251	0.742	0.829	1.9002e-05	2	IFI16	Down-regulated
														4.93598e-24	-0.627933	0.974	0.995	1.15339e-19	GNB1	Down-regulated	1				8.13663e-10	-0.370313	0.668	0.778	1.90129e-05	2	JAM3	Down-regulated
														7.553e-24	-0.726513	0.75	0.972	1.76491e-19	POLD2	Down-regulated	1				9.05075e-10	-0.484671	0.59	0.73	2.11489e-05	2	ARHGAP24	Down-regulated
														7.84024e-24	-0.691262	0.952	0.991	1.83203e-19	PSMB2	Down-regulated	1				9.47105e-10	-0.333427	0.655	0.728	2.2131e-05	2	BOLA2	Down-regulated
														8.99578e-24	-0.605848	1	1	2.10204e-19	LMAN1	Down-regulated	1				9.64815e-10	-0.326152	0.653	0.75	2.25448e-05	2	ECI1	Down-regulated
														1.08568e-23	-0.768895	0.971	1	2.53692e-19	LPP	Down-regulated	1				1.13e-09	-0.348227	0.708	0.795	2.64048e-05	2	IQCK	Down-regulated
														1.14146e-23	-0.7548	0.917	0.995	2.66726e-19	ARPC1B	Down-regulated	1				1.14117e-09	-0.337831	0.554	0.675	2.66657e-05	2	HDAC4	Down-regulated
														1.62328e-23	-0.787334	0.83	0.959	3.79311e-19	CACYBP	Down-regulated	1				1.26495e-09	-0.475065	0.945	0.978	2.9558e-05	2	REV3L	Down-regulated
														2.00506e-23	-0.551697	0.981	1	4.68521e-19	HNRNPR	Down-regulated	1				1.2667e-09	-0.339327	0.896	0.95	2.9599e-05	2	SMAD1	Down-regulated
														2.38355e-23	-0.860609	0.779	0.949	5.56963e-19	SRSF7	Down-regulated	1				1.29428e-09	-0.333215	0.629	0.759	3.02435e-05	2	SURF4	Down-regulated
														2.82774e-23	-0.703102	0.952	0.995	6.60757e-19	SRSF3	Down-regulated	1				1.30034e-09	-0.363019	0.321	0.467	3.03849e-05	2	FAM171A1	Down-regulated
														4.40258e-23	-0.734839	0.417	0.797	1.02875e-18	VASP	Down-regulated	1				1.32942e-09	-0.469621	0.097	0.228	3.10647e-05	2	SLC1A1	Down-regulated
														6.57615e-23	-0.671911	0.782	0.963	1.53665e-18	CAPNS1	Down-regulated	1				1.33772e-09	-0.423786	0.206	0.344	3.12586e-05	2	SRPX	Down-regulated
														8.21032e-23	-0.510036	1	1	1.91851e-18	DNAJA1	Down-regulated	1				1.34138e-09	-0.4462	0.671	0.734	3.1344e-05	2	ALKBH7	Down-regulated
														8.84858e-23	-0.771404	0.529	0.829	2.06765e-18	RAB34	Down-regulated	1				1.40836e-09	-0.356319	0.65	0.771	3.29091e-05	2	SCMH1	Down-regulated
														9.37681e-23	-0.61717	0.949	0.995	2.19108e-18	CCT8	Down-regulated	1				1.42106e-09	-0.978081	0.389	0.497	3.32058e-05	2	CCNB1	Down-regulated
														1.40601e-22	-0.607928	0.978	1	3.28542e-18	PSMD2	Down-regulated	1				1.50498e-09	-0.485236	0.3	0.437	3.51669e-05	2	PRR11	Down-regulated
														1.46484e-22	-0.772105	0.846	0.986	3.42288e-18	RAB13	Down-regulated	1				1.61924e-09	-0.338857	0.786	0.863	3.78368e-05	2	POP7	Down-regulated
														1.69742e-22	-0.587315	0.984	0.982	3.96635e-18	UBE2I	Down-regulated	1				1.61937e-09	-0.350617	0.611	0.719	3.78398e-05	2	IMP4	Down-regulated
														1.86302e-22	-0.655345	0.865	0.982	4.35332e-18	TARS	Down-regulated	1				1.66582e-09	-0.328313	0.935	0.962	3.89253e-05	2	HM13	Down-regulated
														1.91834e-22	-0.71516	0.814	0.945	4.48259e-18	PSMC4	Down-regulated	1				1.70495e-09	-0.396147	0.564	0.673	3.98396e-05	2	CENPV	Down-regulated
														2.04352e-22	-0.664224	0.901	0.977	4.77508e-18	PSMC5	Down-regulated	1				1.78002e-09	-0.331296	0.648	0.755	4.15937e-05	2	NPDC1	Down-regulated
														2.31717e-22	-0.695757	0.827	0.986	5.41454e-18	MLF2	Down-regulated	1				1.83105e-09	-0.534399	0.264	0.404	4.27861e-05	2	IRAK2	Down-regulated
														2.33467e-22	-0.693919	0.856	0.982	5.45542e-18	PRDX5	Down-regulated	1				2.16813e-09	-0.51415	0.266	0.408	5.06628e-05	2	STX1A	Down-regulated
														2.44694e-22	-0.508872	0.997	1	5.71777e-18	C19orf53	Down-regulated	1				2.61913e-09	-0.332092	0.467	0.611	6.12013e-05	2	KLHL23	Down-regulated
														2.57187e-22	-0.704681	0.554	0.899	6.00969e-18	HRAS	Down-regulated	1				2.80822e-09	-0.32705	0.527	0.632	6.56197e-05	2	NOB1	Down-regulated
														2.93362e-22	-0.597718	0.955	0.982	6.85499e-18	PAK2	Down-regulated	1				3.02944e-09	-0.366425	0.681	0.764	7.07889e-05	2	NEK7	Down-regulated
														3.35972e-22	-0.507137	1	1	7.85065e-18	UBB	Down-regulated	1				3.10226e-09	-0.322656	0.47	0.613	7.24906e-05	2	COQ10B	Down-regulated
														3.96715e-22	-0.728304	0.744	0.954	9.27004e-18	SMARCA4	Down-regulated	1				3.31593e-09	-0.326018	0.979	0.978	7.74833e-05	2	C1QBP	Down-regulated
														4.83449e-22	-0.615801	0.974	1	1.12968e-17	HNRNPDL	Down-regulated	1				3.36261e-09	-0.407425	0.48	0.578	7.85741e-05	2	FKBP4	Down-regulated
														5.32033e-22	-0.533247	1	1	1.2432e-17	RPS27A	Down-regulated	1				3.46079e-09	-0.361209	0.757	0.838	8.08684e-05	2	TUBB3	Down-regulated
														5.60017e-22	-1.02978	0.843	0.949	1.30859e-17	STMN1	Down-regulated	1				3.75153e-09	-0.468186	0.431	0.557	8.76619e-05	2	SEC24D	Down-regulated
														5.72584e-22	-0.593969	0.974	1	1.33796e-17	NUDC	Down-regulated	1				4.03715e-09	-0.322509	0.368	0.509	9.43361e-05	2	CD58	Down-regulated
														6.26249e-22	-0.703672	0.92	0.982	1.46336e-17	LRRFIP1	Down-regulated	1				4.16368e-09	-0.608249	0.274	0.409	9.72927e-05	2	MAMDC2	Down-regulated
														6.80681e-22	-0.499395	1	1	1.59055e-17	BTF3	Down-regulated	1				4.67393e-09	-0.373746	0.493	0.616	0.000109216	2	NDE1	Down-regulated
														7.11105e-22	-1.03508	0.946	0.991	1.66164e-17	AKAP12	Down-regulated	1				5.79067e-09	-0.439589	0.426	0.549	0.000135311	2	A1BG	Down-regulated
														7.26935e-22	-0.653558	0.913	0.986	1.69863e-17	PSMB3	Down-regulated	1				6.46455e-09	-0.360786	0.512	0.635	0.000151057	2	FAM13A	Down-regulated
														8.7943e-22	-0.589486	0.936	0.986	2.05496e-17	UBE2R2	Down-regulated	1				7.77232e-09	-0.391077	0.614	0.727	0.000181616	2	DBF4	Down-regulated
														1.02163e-21	-0.724473	0.837	0.972	2.38725e-17	GABARAP	Down-regulated	1				8.26026e-09	-0.349159	0.731	0.79	0.000193017	2	SIVA1	Down-regulated
														1.2214e-21	-0.549341	1	1	2.85404e-17	PTGES3	Down-regulated	1				9.01251e-09	-0.381757	0.715	0.8	0.000210595	2	UBA6-AS1	Down-regulated
														1.69528e-21	-0.687465	0.74	0.931	3.96135e-17	IARS	Down-regulated	1				9.44307e-09	-0.427842	0.54	0.629	0.000220656	2	HMGB3	Down-regulated
														1.75631e-21	-0.696318	0.673	0.908	4.10396e-17	MRPL34	Down-regulated	1				1.19453e-08	-0.754885	0.535	0.643	0.000279126	2	RMRP	Down-regulated
														1.80484e-21	-0.491612	1	1	4.21737e-17	RPS17	Down-regulated	1				1.35961e-08	-0.331268	0.856	0.906	0.000317701	2	HLA-C	Down-regulated
														2.00401e-21	-0.434471	1	1	4.68278e-17	NDUFA13	Down-regulated	1				1.65615e-08	-0.377828	0.491	0.6	0.000386993	2	LRP8	Down-regulated
														2.09107e-21	-0.595492	0.99	0.995	4.8862e-17	HNRNPM	Down-regulated	1				1.67279e-08	-0.366104	0.59	0.674	0.00039088	2	ELOVL6	Down-regulated
														2.20099e-21	-0.572177	0.962	1	5.14304e-17	PGK1	Down-regulated	1				1.72266e-08	-0.366973	0.58	0.678	0.000402535	2	UCK2	Down-regulated
														2.24026e-21	-0.483124	1	1	5.23481e-17	SEPTIN7	Down-regulated	1				2.0443e-08	-0.33504	0.862	0.905	0.000477691	2	BACH1	Down-regulated
														2.24524e-21	-0.738058	0.554	0.853	5.24644e-17	ECI2	Down-regulated	1				2.4167e-08	-0.395061	0.405	0.553	0.000564709	2	TNFRSF19	Down-regulated
														2.33165e-21	-0.738966	0.59	0.876	5.44838e-17	NME3	Down-regulated	1				2.61478e-08	-0.330829	0.522	0.62	0.000610995	2	KMT5A	Down-regulated
														2.74203e-21	-0.999406	0.532	0.843	6.4073e-17	MGLL	Down-regulated	1				2.98102e-08	-0.642713	0.587	0.7	0.000696575	2	MT1X	Down-regulated
														3.05324e-21	-0.659142	0.679	0.917	7.13451e-17	NELFCD	Down-regulated	1				3.09219e-08	-0.332049	0.319	0.455	0.000722552	2	TET3	Down-regulated
														4.00308e-21	-0.604201	0.997	1	9.354e-17	SNRPD1	Down-regulated	1				3.09741e-08	-0.35813	0.671	0.738	0.000723771	2	KDM5B	Down-regulated
														4.23633e-21	-0.464794	1	1	9.89904e-17	RPS21	Down-regulated	1				3.1044e-08	-0.50204	0.961	0.96	0.000725406	2	COBL	Down-regulated
														4.28012e-21	-0.579823	0.978	0.995	1.00014e-16	MDH2	Down-regulated	1				3.24454e-08	-0.38274	0.332	0.461	0.000758152	2	RILPL2	Down-regulated
														4.63492e-21	-0.491933	1	1	1.08304e-16	HNRNPK	Down-regulated	1				3.37549e-08	-0.359812	0.697	0.78	0.000788751	2	ZNF713	Down-regulated
														4.65903e-21	-0.454833	1	1	1.08867e-16	RPL27	Down-regulated	1				3.38694e-08	-0.365521	0.339	0.469	0.000791427	2	SUSD6	Down-regulated
														4.66522e-21	-0.567994	0.981	0.995	1.09012e-16	PSMB7	Down-regulated	1				3.42822e-08	-0.489646	0.256	0.378	0.000801073	2	BUB1B	Down-regulated
														4.966e-21	-0.844533	0.628	0.88	1.1604e-16	DCTPP1	Down-regulated	1				3.70184e-08	-0.483008	0.919	0.913	0.00086501	2	STMN1	Down-regulated
														7.5299e-21	-0.690059	0.375	0.737	1.75951e-16	SLC2A4RG	Down-regulated	1				4.29713e-08	-0.346942	0.726	0.766	0.00100411	2	BRIX1	Down-regulated
														7.63306e-21	-0.625359	0.994	1	1.78362e-16	ATP5MC3	Down-regulated	1				4.55827e-08	-0.387127	0.313	0.433	0.00106513	2	ACVR1	Down-regulated
														8.16365e-21	-0.667497	0.699	0.922	1.9076e-16	AIG1	Down-regulated	1				4.59346e-08	-0.323657	0.982	0.976	0.00107335	2	SRM	Down-regulated
														8.8504e-21	-0.57963	0.971	0.991	2.06807e-16	CNBP	Down-regulated	1				4.74201e-08	-0.331801	0.446	0.558	0.00110807	2	DBN1	Down-regulated
														9.11425e-21	-0.656418	0.946	0.995	2.12973e-16	ACTR3	Down-regulated	1				4.88576e-08	-0.601358	0.245	0.367	0.00114165	2	HMMR	Down-regulated
														1.138e-20	-0.677426	0.776	0.94	2.65917e-16	MRPL14	Down-regulated	1				5.17331e-08	-0.877413	0.172	0.287	0.00120885	2	OLIG1	Down-regulated
														1.1769e-20	-0.413644	1	1	2.75007e-16	RPL14	Down-regulated	1				5.23025e-08	-0.323725	0.645	0.757	0.00122215	2	ITGA2	Down-regulated
														1.19074e-20	-0.702188	0.404	0.756	2.7824e-16	SNRPA	Down-regulated	1				5.87252e-08	-0.445145	0.324	0.451	0.00137223	2	AC004784.1	Down-regulated
														1.20349e-20	-0.68534	0.606	0.885	2.81219e-16	IFRD2	Down-regulated	1				6.208e-08	-0.505197	0.172	0.296	0.00145062	2	AURKA	Down-regulated
														1.2424e-20	-0.600041	0.311	0.719	2.90311e-16	PFKP	Down-regulated	1				7.19557e-08	-0.367822	0.454	0.556	0.00168139	2	SALL1	Down-regulated
														1.56377e-20	-0.612964	0.978	1	3.65406e-16	LSM7	Down-regulated	1				8.22362e-08	-0.329063	0.188	0.309	0.00192161	2	FBLIM1	Down-regulated
														1.98198e-20	-0.633258	0.984	0.995	4.6313e-16	RSL1D1	Down-regulated	1				8.24272e-08	-0.616815	0.752	0.824	0.00192608	2	PTTG1	Down-regulated
														2.12916e-20	-0.474485	0.048	0.355	4.97521e-16	TEAD2	Down-regulated	1				8.30541e-08	-0.471496	0.525	0.623	0.00194073	2	SESTD1	Down-regulated
														2.50173e-20	-0.667427	0.821	0.954	5.8458e-16	TOMM40	Down-regulated	1				8.45703e-08	-0.389228	0.154	0.273	0.00197616	2	PCSK6	Down-regulated
														2.72694e-20	-0.639433	0.859	0.968	6.37204e-16	PSMC3	Down-regulated	1				8.70655e-08	-0.347872	0.415	0.519	0.00203446	2	NOP16	Down-regulated
														2.92029e-20	-0.427517	1	1	6.82384e-16	RPL24	Down-regulated	1				8.79604e-08	-0.330841	0.89	0.919	0.00205537	2	JPT1	Down-regulated
														3.10134e-20	-0.673365	0.391	0.765	7.2469e-16	PAGR1	Down-regulated	1				8.83594e-08	-0.339107	0.77	0.843	0.00206469	2	RAB6A	Down-regulated
														4.77952e-20	-0.687098	0.224	0.599	1.11683e-15	CHCHD10	Down-regulated	1				9.58391e-08	-0.436244	0.828	0.856	0.00223947	2	LDLRAD3	Down-regulated
														6.0661e-20	-0.592587	0.958	1	1.41747e-15	KDELR1	Down-regulated	1				9.78058e-08	-0.406231	0.546	0.657	0.00228543	2	FHL2	Down-regulated
														6.56903e-20	-0.596353	0.949	0.995	1.53499e-15	RNASEK	Down-regulated	1				1.05818e-07	-0.406537	0.59	0.703	0.00247266	2	NPAS2	Down-regulated
														7.07197e-20	-0.54606	0.968	0.995	1.65251e-15	ATP5F1B	Down-regulated	1				1.12658e-07	-0.34429	0.17	0.291	0.00263247	2	PALD1	Down-regulated
														7.22582e-20	-0.655356	0.67	0.912	1.68846e-15	BOLA2	Down-regulated	1				1.13995e-07	-0.401118	0.402	0.527	0.00266371	2	RNF217	Down-regulated
														7.82172e-20	-0.7189	0.997	1	1.8277e-15	HMGB1	Down-regulated	1				1.14366e-07	-0.72503	0.23	0.345	0.00267239	2	UBE2C	Down-regulated
														8.41136e-20	-0.874786	0.808	0.963	1.96548e-15	TMEM158	Down-regulated	1				1.19964e-07	-0.37781	0.522	0.633	0.0028032	2	DIAPH2	Down-regulated
														9.81611e-20	-0.57959	0.827	0.982	2.29373e-15	NDUFS8	Down-regulated	1				1.3304e-07	-0.341001	0.044	0.14	0.00310875	2	GRIK3	Down-regulated
														9.92682e-20	-0.539028	1	1	2.3196e-15	VIM	Down-regulated	1				1.39087e-07	-0.331266	0.222	0.347	0.00325004	2	OSBPL10	Down-regulated
														1.02325e-19	-0.367974	1	1	2.39104e-15	RPS15A	Down-regulated	1				1.39611e-07	-0.37376	0.739	0.815	0.0032623	2	POLE3	Down-regulated
														1.05834e-19	-0.742908	0.779	0.935	2.47302e-15	CDK4	Down-regulated	1				1.47964e-07	-0.436872	0.269	0.393	0.00345748	2	PDGFRA	Down-regulated
														1.06404e-19	-0.616205	0.894	0.963	2.48635e-15	AP1S1	Down-regulated	1				1.51394e-07	-0.377038	0.718	0.81	0.00353763	2	EXTL3	Down-regulated
														1.22304e-19	-0.815583	0.503	0.783	2.85788e-15	CENPV	Down-regulated	1				1.86841e-07	-0.646368	0.363	0.475	0.00436591	2	MKI67	Down-regulated
														1.28293e-19	-0.519747	0.112	0.456	2.99783e-15	BATF3	Down-regulated	1				1.90119e-07	-0.447639	0.198	0.313	0.00444252	2	CDC20	Down-regulated
														1.36134e-19	-0.584147	0.984	0.995	3.18105e-15	ZFAS1	Down-regulated	1				2.43648e-07	-0.334966	0.768	0.831	0.00569332	2	ESCO1	Down-regulated
														1.47653e-19	-0.626479	0.965	0.977	3.4502e-15	PDCD5	Down-regulated	1				3.40567e-07	-0.718459	0.99	0.985	0.00795803	2	ATP2B1	Down-regulated
														1.61873e-19	-0.680309	0.753	0.926	3.78248e-15	EIF2AK4	Down-regulated	1				3.65912e-07	-0.412118	0.608	0.702	0.00855026	2	STK32B	Down-regulated
														2.00717e-19	-0.669247	0.856	0.963	4.69016e-15	KPNB1	Down-regulated	1				4.07645e-07	-0.773792	0.097	0.199	0.00952545	2	COL23A1	Down-regulated
														2.10951e-19	-0.78747	0.635	0.88	4.92929e-15	MTHFD1L	Down-regulated	1				4.39908e-07	-0.354264	0.749	0.813	0.0102793	2	ITPRID2	Down-regulated
														2.48994e-19	-0.686818	0.369	0.714	5.81824e-15	NCS1	Down-regulated	1				4.51352e-07	-0.802678	0.308	0.404	0.0105467	2	GCHFR	Down-regulated
														2.65588e-19	-0.6005	0.753	0.945	6.20598e-15	CUL1	Down-regulated	1				5.18034e-07	-0.329519	0.407	0.528	0.0121049	2	DGKH	Down-regulated
														2.65638e-19	-0.648298	0.785	0.931	6.20717e-15	SARNP	Down-regulated	1				5.1983e-07	-0.452209	0.047	0.138	0.0121469	2	CXCL8	Down-regulated
														4.94842e-19	-0.692934	0.529	0.797	1.1563e-14	DAZAP1	Down-regulated	1				5.29155e-07	-0.392186	0.076	0.174	0.0123648	2	SLIT1	Down-regulated
														5.58982e-19	-0.378135	1	1	1.30617e-14	RPL32	Down-regulated	1				5.35413e-07	-0.337351	0.292	0.41	0.012511	2	BST2	Down-regulated
														5.81963e-19	-0.607145	0.84	0.935	1.35987e-14	MRPS12	Down-regulated	1				5.56913e-07	-0.715469	0.295	0.401	0.0130134	2	CITED1	Down-regulated
														6.70956e-19	-0.577258	0.76	0.949	1.56782e-14	APEX1	Down-regulated	1				6.72569e-07	-0.324219	0.655	0.727	0.0157159	2	APBA2	Down-regulated
														7.31693e-19	-0.545844	0.987	1	1.70975e-14	PRDX6	Down-regulated	1				6.99418e-07	-0.336243	0.825	0.873	0.0163433	2	MGST3	Down-regulated
														7.32161e-19	-0.521318	0.974	0.995	1.71084e-14	ARPC1A	Down-regulated	1				7.27892e-07	-0.534391	0.817	0.86	0.0170087	2	DOCK4	Down-regulated
														7.68139e-19	-0.563711	1	1	1.79491e-14	BAZ1B	Down-regulated	1				7.8797e-07	-0.338769	0.467	0.564	0.0184125	2	FAM136A	Down-regulated
														8.09221e-19	-0.549875	0.978	1	1.89091e-14	COX5A	Down-regulated	1				8.25717e-07	-0.394768	0.256	0.367	0.0192945	2	SALL3	Down-regulated
														1.0227e-18	-0.504769	0.987	1	2.38975e-14	PSMA2	Down-regulated	1				8.74045e-07	-0.531683	0.554	0.628	0.0204238	2	SLC26A2	Down-regulated
														1.11397e-18	-0.621606	0.843	0.954	2.60302e-14	GSTO1	Down-regulated	1				8.82164e-07	-0.387809	0.031	0.112	0.0206135	2	NTSR1	Down-regulated
														1.25364e-18	-0.425344	1	1	2.92938e-14	RAC1	Down-regulated	1				9.4887e-07	-0.721318	0.452	0.532	0.0221722	2	TPX2	Down-regulated
														1.31274e-18	-0.549846	0.91	0.982	3.06747e-14	MBD2	Down-regulated	1				1.00936e-06	-0.495969	0.232	0.338	0.0235858	2	TFAP2C	Down-regulated
														1.31897e-18	-0.598398	0.804	0.945	3.08203e-14	GNB4	Down-regulated	1				1.00942e-06	-0.352151	0.512	0.582	0.0235872	2	LYAR	Down-regulated
														1.70504e-18	-0.682549	0.772	0.949	3.98417e-14	DEF8	Down-regulated	1				1.03527e-06	-0.396596	0.525	0.601	0.0241911	2	PITPNC1	Down-regulated
														1.73231e-18	-0.577756	0.199	0.553	4.0479e-14	JADE2	Down-regulated	1				1.10885e-06	-0.361622	0.097	0.197	0.0259105	2	CSGALNACT1	Down-regulated
														1.82219e-18	-1.19069	1	1	4.25792e-14	EGFR	Down-regulated	1				1.21554e-06	-0.359752	0.308	0.417	0.0284035	2	KCNE4	Down-regulated
														1.83958e-18	-0.547891	0.978	1	4.29855e-14	HMGN1	Down-regulated	1				1.46048e-06	-0.522863	0.151	0.256	0.0341271	2	FAM181B	Down-regulated
														2.00701e-18	-0.579863	0.913	0.968	4.68979e-14	MICOS13	Down-regulated	1				1.81819e-06	-0.33791	0.235	0.343	0.0424858	2	BCL2L11	Down-regulated
														2.16074e-18	-0.534394	0.962	0.972	5.04901e-14	NOP10	Down-regulated	1				1.84743e-06	-0.323562	0.689	0.758	0.0431689	2	MTHFD2L	Down-regulated
														2.1993e-18	-0.397926	1	1	5.13909e-14	YBX1	Down-regulated	1				1.96099e-06	-0.352259	0.399	0.515	0.0458223	2	AC027031.2	Down-regulated
														2.30557e-18	-0.664768	0.551	0.843	5.38743e-14	PAFAH1B3	Down-regulated	1				2.05597e-06	-0.478769	0.363	0.467	0.0480418	2	GAB2	Down-regulated
														2.48025e-18	-0.368276	1	1	5.79561e-14	RPL35A	Down-regulated	1				2.08455e-06	-0.342406	0.279	0.389	0.0487097	2	FRMD3	Down-regulated
														2.53296e-18	-0.557274	0.196	0.544	5.91877e-14	PHF23	Down-regulated	1				2.11828e-06	-0.495577	0.128	0.229	0.0494979	2	COL19A1	Down-regulated
														2.62074e-18	-0.79972	0.663	0.885	6.12388e-14	NSD2	Down-regulated	1				2.36893e-96	1.06521	0.299	0.009	5.53548e-92	8	MATN3	Up-regulated
														2.69695e-18	-0.546112	0.974	0.995	6.30197e-14	TRMT112	Down-regulated	1				1.83901e-87	4.17808	0.794	0.13	4.29721e-83	8	CCBE1	Up-regulated
														2.70068e-18	-0.512105	1	1	6.31067e-14	SERBP1	Down-regulated	1				2.86578e-85	1.13932	0.361	0.018	6.69648e-81	8	MYBPC2	Up-regulated
														2.92446e-18	-0.541095	0.971	0.991	6.83359e-14	RNF7	Down-regulated	1				8.32285e-65	2.4515	0.536	0.068	1.9448e-60	8	SLPI	Up-regulated
														3.19362e-18	-0.590917	0.907	0.995	7.46252e-14	TCP1	Down-regulated	1				1.31242e-64	2.35168	0.742	0.144	3.06672e-60	8	PPM1H	Up-regulated
														3.32787e-18	-0.61212	0.808	0.977	7.77624e-14	SRSF2	Down-regulated	1				1.73008e-57	1.16986	0.289	0.019	4.04268e-53	8	C6orf15	Up-regulated
														3.71041e-18	-0.604181	0.349	0.719	8.67012e-14	NTAN1	Down-regulated	1				3.5389e-53	2.93443	0.99	0.522	8.26935e-49	8	ANK3	Up-regulated
														3.7902e-18	-0.615372	0.958	0.995	8.85655e-14	SLC25A5	Down-regulated	1				6.28876e-51	0.590327	0.155	0.004	1.4695e-46	8	DDIT4L	Up-regulated
														3.83768e-18	-0.623172	0.295	0.659	8.96752e-14	AEBP1	Down-regulated	1				1.6635e-43	1.29881	0.557	0.109	3.8871e-39	8	TMEM178A	Up-regulated
														4.21387e-18	-0.551018	0.965	0.986	9.84655e-14	HSPA4	Down-regulated	1				4.31644e-43	0.454134	0.134	0.004	1.00862e-38	8	PTGS2	Up-regulated
														4.29444e-18	-0.706956	0.519	0.806	1.00348e-13	PLIN3	Down-regulated	1				1.1668e-42	2.13435	0.99	0.66	2.72647e-38	8	PHLDB2	Up-regulated
														4.83095e-18	-0.760291	0.436	0.737	1.12885e-13	FAM136A	Down-regulated	1				7.35993e-41	0.643125	0.32	0.035	1.7198e-36	8	TTC9	Up-regulated
														4.83889e-18	-0.541073	0.798	0.935	1.1307e-13	CSNK2B	Down-regulated	1				1.34094e-39	1.337	0.443	0.073	3.13338e-35	8	ITGBL1	Up-regulated
														5.24303e-18	-0.542075	0.907	0.986	1.22514e-13	RCN1	Down-regulated	1				2.14328e-38	1.86631	0.856	0.334	5.0082e-34	8	AC099066.2	Up-regulated
														5.37006e-18	-0.668615	0.782	0.94	1.25482e-13	BAG1	Down-regulated	1				4.41862e-38	1.2652	0.505	0.1	1.0325e-33	8	COL12A1	Up-regulated
														5.3835e-18	-0.61047	0.792	0.926	1.25796e-13	FBL	Down-regulated	1				2.29244e-37	2.60614	0.68	0.191	5.35675e-33	8	SLC24A3	Up-regulated
														6.05772e-18	-0.684787	0.718	0.885	1.41551e-13	KDM1A	Down-regulated	1				4.85679e-37	0.967852	0.34	0.046	1.13489e-32	8	PKP2	Up-regulated
														6.30061e-18	-0.410956	1	1	1.47226e-13	RPL35	Down-regulated	1				3.01387e-36	1.78937	0.784	0.252	7.04252e-32	8	SLC14A1	Up-regulated
														6.32172e-18	-0.576402	0.99	1	1.4772e-13	APRT	Down-regulated	1				8.69139e-36	1.94878	0.948	0.569	2.03092e-31	8	TSHZ3	Up-regulated
														7.67002e-18	-0.496023	1	1	1.79225e-13	SERF2	Down-regulated	1				9.60636e-34	2.22452	0.825	0.343	2.24472e-29	8	ADAMTS18	Up-regulated
														8.13438e-18	-0.561919	0.481	0.825	1.90076e-13	MSANTD3	Down-regulated	1				8.21756e-33	1.2012	0.619	0.173	1.9202e-28	8	CHST15	Up-regulated
														8.70118e-18	-0.567353	0.506	0.862	2.0332e-13	PGAM1	Down-regulated	1				1.65921e-32	1.80334	0.804	0.325	3.87708e-28	8	ANKS1B	Up-regulated
														9.32238e-18	-0.673991	0.535	0.829	2.17836e-13	ALKBH7	Down-regulated	1				2.22347e-32	1.84735	0.845	0.424	5.19557e-28	8	ATP13A2	Up-regulated
														9.63149e-18	-0.578243	0.83	0.945	2.25059e-13	DDX39B	Down-regulated	1				6.53766e-31	1.41168	1	0.984	1.52766e-26	8	ENAH	Up-regulated
														9.88885e-18	-0.669551	0.67	0.903	2.31073e-13	TUBB6	Down-regulated	1				8.58292e-31	1.89952	0.969	0.883	2.00557e-26	8	POSTN	Up-regulated
														1.1563e-17	-0.619074	0.349	0.687	2.70192e-13	CCDC107	Down-regulated	1				2.3874e-30	2.46785	0.907	0.496	5.57863e-26	8	RAPGEF5	Up-regulated
														1.17683e-17	-0.487494	0.984	1	2.74989e-13	MORF4L2	Down-regulated	1				3.44705e-30	1.79494	0.907	0.547	8.05472e-26	8	SERPINI1	Up-regulated
														1.24301e-17	-0.549585	0.763	0.959	2.90454e-13	ZFP91	Down-regulated	1				8.69985e-30	1.25007	0.732	0.265	2.03289e-25	8	TENM3-AS1	Up-regulated
														1.41777e-17	-0.463309	0.147	0.484	3.31291e-13	ZNF579	Down-regulated	1				1.28673e-29	1.38199	0.619	0.179	3.00669e-25	8	KIAA1755	Up-regulated
														1.42088e-17	-0.649835	0.878	0.977	3.32016e-13	CAPN2	Down-regulated	1				1.6303e-28	1.26476	0.577	0.169	3.80952e-24	8	LINC01091	Up-regulated
														1.51712e-17	-0.941021	0.904	0.968	3.54505e-13	UBE2S	Down-regulated	1				7.58984e-28	1.36321	1	0.954	1.77352e-23	8	CRNDE	Up-regulated
														1.58236e-17	-0.717609	0.785	0.922	3.69749e-13	EHBP1	Down-regulated	1				7.793e-28	1.83918	0.577	0.177	1.82099e-23	8	C2CD4A	Up-regulated
														1.65112e-17	-0.637593	0.423	0.751	3.85818e-13	PDLIM7	Down-regulated	1				8.5947e-28	1.4507	0.845	0.412	2.00832e-23	8	IL17RD	Up-regulated
														1.78691e-17	-0.492438	0.99	1	4.17547e-13	NDUFAB1	Down-regulated	1				1.68401e-26	1.03241	0.619	0.197	3.93502e-22	8	LRRC17	Up-regulated
														1.78703e-17	-0.439151	1	1	4.17575e-13	RPS7	Down-regulated	1				5.95927e-26	1.58289	0.959	0.789	1.3925e-21	8	ST5	Up-regulated
														1.95299e-17	-0.456181	1	1	4.56355e-13	SMARCC1	Down-regulated	1				1.18388e-25	1.21318	0.794	0.332	2.76637e-21	8	CHGB	Up-regulated
														2.04436e-17	-0.612099	0.946	0.991	4.77707e-13	PPDPF	Down-regulated	1				1.38717e-25	0.84285	0.526	0.152	3.24139e-21	8	AP001528.1	Up-regulated
														2.32123e-17	-0.452487	1	1	5.42403e-13	PEBP1	Down-regulated	1				1.90107e-25	1.16937	0.536	0.164	4.44223e-21	8	AL049569.1	Up-regulated
														2.33436e-17	-0.429056	1	1	5.45469e-13	PPIB	Down-regulated	1				2.44729e-25	0.654703	0.289	0.047	5.71858e-21	8	FRZB	Up-regulated
														2.48811e-17	-0.372593	1	1	5.81397e-13	RPL22	Down-regulated	1				5.59135e-25	1.79588	1	0.985	1.30653e-20	8	EYA4	Up-regulated
														2.63096e-17	-0.405701	0.99	1	6.14775e-13	ATP5MF	Down-regulated	1				6.02425e-25	0.788963	0.423	0.1	1.40769e-20	8	MAP3K9	Up-regulated
														2.7807e-17	-0.724512	0.401	0.719	6.49767e-13	DDX39A	Down-regulated	1				9.28847e-25	1.18069	0.474	0.123	2.17044e-20	8	NOG	Up-regulated
														3.33806e-17	-0.630955	0.452	0.765	7.80005e-13	TCF3	Down-regulated	1				3.41917e-24	1.18138	0.598	0.191	7.98957e-20	8	TGM2	Up-regulated
														3.98774e-17	-0.770688	0.423	0.733	9.31815e-13	RGS20	Down-regulated	1				3.97604e-24	1.14885	1	0.99	9.29082e-20	8	S100A13	Up-regulated
														4.08261e-17	-0.542856	0.92	0.977	9.53983e-13	MAP2K2	Down-regulated	1				1.21559e-23	1.02505	0.351	0.073	2.84048e-19	8	SCN5A	Up-regulated
														4.22782e-17	-0.665532	0.474	0.77	9.87915e-13	MRPL15	Down-regulated	1				1.24747e-23	1.63732	0.567	0.19	2.91495e-19	8	COL21A1	Up-regulated
														4.30512e-17	-0.750643	0.853	0.94	1.00598e-12	JPT1	Down-regulated	1				3.23906e-23	1.32859	0.969	0.8	7.56871e-19	8	LRIG1	Up-regulated
														5.44777e-17	-0.799787	0.766	0.931	1.27298e-12	OCIAD2	Down-regulated	1				5.26395e-23	0.606934	0.32	0.062	1.23003e-18	8	TM4SF18	Up-regulated
														5.47609e-17	-0.373086	0.997	1	1.2796e-12	SUMO2	Down-regulated	1				6.76295e-23	0.663786	0.485	0.141	1.5803e-18	8	AC025809.1	Up-regulated
														6.58265e-17	-0.447344	0.99	1	1.53817e-12	AP2S1	Down-regulated	1				2.09058e-22	0.809328	0.443	0.119	4.88507e-18	8	EPB41L4B	Up-regulated
														6.83429e-17	-0.552022	0.856	0.972	1.59697e-12	CSNK2A1	Down-regulated	1				1.28098e-21	1.95811	0.753	0.367	2.99326e-17	8	FMN1	Up-regulated
														7.18673e-17	-0.522119	0.946	0.995	1.67932e-12	SYNCRIP	Down-regulated	1				1.83798e-21	1.29491	0.969	0.795	4.2948e-17	8	MAST4	Up-regulated
														7.22359e-17	-0.71687	0.237	0.581	1.68794e-12	CDCP1	Down-regulated	1				3.07445e-21	1.50657	0.928	0.602	7.18408e-17	8	DMD	Up-regulated
														7.2489e-17	-0.637399	0.115	0.433	1.69385e-12	GAL	Down-regulated	1				3.89431e-21	1.54884	0.691	0.285	9.09983e-17	8	TMEFF2	Up-regulated
														8.1913e-17	-0.522498	0.779	0.986	1.91406e-12	DRAP1	Down-regulated	1				3.95212e-21	1.41266	0.948	0.764	9.23491e-17	8	FBXO32	Up-regulated
														8.51832e-17	-0.471678	0.981	1	1.99047e-12	CCT2	Down-regulated	1				4.35571e-21	1.11141	0.588	0.222	1.0178e-16	8	TMEM51	Up-regulated
														9.32615e-17	-0.610897	0.542	0.853	2.17924e-12	NOB1	Down-regulated	1				5.19796e-21	1.05124	0.99	0.888	1.21461e-16	8	GMDS	Up-regulated
														9.47145e-17	-0.578107	0.76	0.935	2.21319e-12	MYL6B	Down-regulated	1				5.23759e-21	0.637183	0.227	0.035	1.22387e-16	8	C2CD4B	Up-regulated
														1.05362e-16	-0.676539	0.234	0.562	2.46198e-12	TRERF1	Down-regulated	1				7.52268e-21	0.454082	0.227	0.035	1.75782e-16	8	CDH15	Up-regulated
														1.11168e-16	-0.582946	0.756	0.926	2.59766e-12	LRRC59	Down-regulated	1				2.0876e-20	0.55619	0.371	0.091	4.87809e-16	8	LINC02300	Up-regulated
														1.23764e-16	-0.448495	1	1	2.892e-12	SNRPD2	Down-regulated	1				2.74319e-20	1.68874	0.825	0.42	6.41002e-16	8	UNC5D	Up-regulated
														1.27127e-16	-0.516976	0.929	0.968	2.97058e-12	VDAC2	Down-regulated	1				2.99814e-20	1.46804	0.495	0.156	7.00575e-16	8	CAVIN2	Up-regulated
														1.30054e-16	-0.529493	0.91	0.982	3.03897e-12	NDUFB9	Down-regulated	1				4.87531e-20	0.952375	0.969	0.716	1.13921e-15	8	COL9A3	Up-regulated
														1.43843e-16	-0.515536	0.76	0.945	3.36119e-12	PSMC1	Down-regulated	1				6.79873e-20	2.03796	0.907	0.671	1.58866e-15	8	TP63	Up-regulated
														1.47295e-16	-0.591618	0.535	0.857	3.44185e-12	PSMB9	Down-regulated	1				8.36102e-20	1.03092	0.969	0.893	1.95372e-15	8	ABHD2	Up-regulated
														1.58955e-16	-0.564384	0.644	0.903	3.71429e-12	BCL7C	Down-regulated	1				1.07554e-19	0.499339	0.392	0.099	2.51323e-15	8	AC023421.2	Up-regulated
														1.84323e-16	-0.551018	0.936	0.986	4.30708e-12	LSM4	Down-regulated	1				1.83824e-19	1.20405	1	0.987	4.29542e-15	8	GOLIM4	Up-regulated
														1.90656e-16	-0.458916	0.997	1	4.45505e-12	ATP5MC2	Down-regulated	1				3.28955e-19	0.765638	1	0.999	7.6867e-15	8	DST	Up-regulated
														1.91159e-16	-0.54933	0.917	0.982	4.46682e-12	PON2	Down-regulated	1				3.52667e-19	0.710351	0.536	0.19	8.24078e-15	8	KLRC2	Up-regulated
														1.99481e-16	-0.508584	0.949	0.995	4.66128e-12	NOL7	Down-regulated	1				5.14789e-19	1.13775	0.619	0.246	1.20291e-14	8	EYA1	Up-regulated
														2.15277e-16	-0.356528	1	1	5.03038e-12	RPL21	Down-regulated	1				6.49681e-19	1.57643	0.876	0.714	1.51811e-14	8	AKAP6	Up-regulated
														2.72917e-16	-0.47085	0.981	1	6.37725e-12	KHDRBS1	Down-regulated	1				8.60137e-19	0.903793	0.825	0.411	2.00988e-14	8	FAM189A1	Up-regulated
														2.87958e-16	-0.473764	0.978	0.995	6.72872e-12	CBX3	Down-regulated	1				9.17129e-19	1.26376	0.732	0.418	2.14305e-14	8	LRP1	Up-regulated
														3.02034e-16	-0.627584	0.673	0.876	7.05763e-12	FDFT1	Down-regulated	1				1.7872e-18	0.835599	0.67	0.321	4.17615e-14	8	IRX5	Up-regulated
														3.08753e-16	-0.596059	0.542	0.806	7.21464e-12	ECI1	Down-regulated	1				2.13591e-18	1.23322	0.887	0.683	4.99099e-14	8	PIK3R3	Up-regulated
														3.62751e-16	-0.531861	1	1	8.4764e-12	NPM1	Down-regulated	1				2.41678e-18	1.13944	0.763	0.432	5.6473e-14	8	DUBR	Up-regulated
														3.72143e-16	-0.49143	0.769	0.94	8.69586e-12	PPP1CA	Down-regulated	1				3.73208e-18	1.36573	0.68	0.332	8.72075e-14	8	SORBS2	Up-regulated
														4.19716e-16	-0.646936	0.792	0.94	9.8075e-12	SNRPA1	Down-regulated	1				3.87496e-18	1.03779	0.887	0.561	9.05462e-14	8	LINC01949	Up-regulated
														4.27184e-16	-0.574745	0.5	0.811	9.98201e-12	IRAK1	Down-regulated	1				3.8913e-18	1.43294	0.887	0.691	9.0928e-14	8	MIR181A1HG	Up-regulated
														4.29991e-16	-0.724333	0.612	0.857	1.00476e-11	ERRFI1	Down-regulated	1				5.8566e-18	1.0416	0.969	0.808	1.36851e-13	8	APBB2	Up-regulated
														4.49947e-16	-0.642551	0.619	0.853	1.05139e-11	IMP4	Down-regulated	1				8.82829e-18	1.72844	0.825	0.519	2.06291e-13	8	PDE4D	Up-regulated
														4.51784e-16	-0.351901	1	1	1.05568e-11	RPL18	Down-regulated	1				1.80781e-17	1.31225	0.732	0.423	4.22431e-13	8	SLC35D1	Up-regulated
														4.7768e-16	-0.440219	0.978	1	1.1162e-11	SRSF9	Down-regulated	1				2.19993e-17	0.411693	0.351	0.092	5.14057e-13	8	KLRC3	Up-regulated
														4.89282e-16	-0.401726	1	1	1.1433e-11	HSP90B1	Down-regulated	1				2.39721e-17	0.865601	0.99	0.948	5.60157e-13	8	PDP1	Up-regulated
														5.45187e-16	-0.428367	0.994	1	1.27394e-11	TLN1	Down-regulated	1				4.69214e-17	0.964834	0.423	0.137	1.09641e-12	8	PRR4	Up-regulated
														5.55279e-16	-0.611663	0.728	0.931	1.29752e-11	TRIP6	Down-regulated	1				4.7856e-17	1.70549	0.742	0.376	1.11825e-12	8	NRXN3	Up-regulated
														5.63766e-16	-0.529906	0.808	0.949	1.31735e-11	DCUN1D5	Down-regulated	1				5.44578e-17	0.773519	1	0.996	1.27251e-12	8	AKAP13	Up-regulated
														5.73329e-16	-0.693509	0.455	0.765	1.3397e-11	SRPX	Down-regulated	1				6.25519e-17	0.967581	1	0.961	1.46165e-12	8	FLOT1	Up-regulated
														5.88083e-16	-0.365285	1	1	1.37417e-11	YWHAB	Down-regulated	1				8.20759e-17	1.16976	0.701	0.363	1.91787e-12	8	FRMD3	Up-regulated
														6.0075e-16	-0.550877	0.801	0.935	1.40377e-11	MTCH1	Down-regulated	1				9.49367e-17	0.797705	0.691	0.366	2.21838e-12	8	SIX1	Up-regulated
														6.99477e-16	-0.573509	0.728	0.912	1.63447e-11	CDC123	Down-regulated	1				1.12603e-16	0.406442	0.196	0.032	2.6312e-12	8	CHRNA1	Up-regulated
														7.03493e-16	-0.79468	0.333	0.659	1.64385e-11	LMNB1	Down-regulated	1				1.19198e-16	0.948435	1	0.992	2.78529e-12	8	ITM2B	Up-regulated
														7.51699e-16	-0.620459	0.513	0.788	1.7565e-11	PITX1	Down-regulated	1				1.52665e-16	0.951665	0.588	0.227	3.56733e-12	8	ITGA1	Up-regulated
														8.08643e-16	-0.506463	0.929	0.986	1.88956e-11	ATP5MD	Down-regulated	1				2.54726e-16	0.975106	0.588	0.263	5.95218e-12	8	PALD1	Up-regulated
														8.08958e-16	-0.654812	0.978	1	1.89029e-11	PHLDA2	Down-regulated	1				2.63752e-16	1.21845	0.897	0.622	6.16309e-12	8	TENM3	Up-regulated
														8.37881e-16	-0.522116	0.753	0.959	1.95788e-11	MCUR1	Down-regulated	1				2.8227e-16	1.02916	0.392	0.125	6.59581e-12	8	RIPOR3	Up-regulated
														8.6044e-16	-0.687992	0.641	0.862	2.01059e-11	PSMB8	Down-regulated	1				3.40434e-16	1.44235	0.742	0.415	7.95493e-12	8	RGS16	Up-regulated
														9.66821e-16	-0.588632	0.593	0.853	2.25917e-11	UBE2L6	Down-regulated	1				4.6488e-16	0.456316	0.268	0.061	1.08628e-11	8	SLC26A4	Up-regulated
														9.81053e-16	-0.581451	0.962	1	2.29243e-11	CD99	Down-regulated	1				5.61968e-16	1.06086	0.979	0.902	1.31315e-11	8	GALNT2	Up-regulated
														1.00031e-15	-0.581566	0.651	0.876	2.33741e-11	SCRN1	Down-regulated	1				6.19599e-16	0.70745	0.206	0.038	1.44782e-11	8	PADI2	Up-regulated
														1.09167e-15	-0.612388	0.804	0.931	2.5509e-11	POP7	Down-regulated	1				9.19462e-16	0.906199	0.948	0.825	2.14851e-11	8	RAI14	Up-regulated
														1.20206e-15	-0.398863	1	1	2.80885e-11	DDX5	Down-regulated	1				9.64149e-16	0.774846	0.392	0.125	2.25293e-11	8	FZD4	Up-regulated
														1.20716e-15	-0.609169	0.599	0.866	2.82077e-11	PSMB10	Down-regulated	1				1.10559e-15	0.763853	1	0.995	2.58343e-11	8	DCBLD2	Up-regulated
														1.26055e-15	-0.632349	0.712	0.885	2.94553e-11	GARS	Down-regulated	1				1.45153e-15	1.1116	0.99	0.946	3.39179e-11	8	SLC1A3	Up-regulated
														1.32062e-15	-0.592285	0.782	0.917	3.08588e-11	MRPS26	Down-regulated	1				1.67916e-15	0.539873	0.381	0.115	3.9237e-11	8	AC121154.1	Up-regulated
														1.38614e-15	-0.691693	0.24	0.567	3.23899e-11	FIRRE	Down-regulated	1				1.97328e-15	0.332273	0.247	0.053	4.61097e-11	8	AC107074.1	Up-regulated
														1.71089e-15	-0.568507	0.571	0.843	3.99783e-11	CTPS1	Down-regulated	1				2.0436e-15	1.60255	0.907	0.773	4.77527e-11	8	GLCCI1	Up-regulated
														1.74729e-15	-0.58115	0.426	0.77	4.08288e-11	TWF2	Down-regulated	1				2.04468e-15	0.995543	0.979	0.876	4.77781e-11	8	CNTNAP3	Up-regulated
														1.93346e-15	-0.502957	0.952	0.991	4.51792e-11	TCF25	Down-regulated	1				2.85974e-15	1.41873	0.794	0.527	6.68236e-11	8	LINC00882	Up-regulated
														1.9737e-15	-0.558846	0.327	0.654	4.61195e-11	TSTA3	Down-regulated	1				2.88555e-15	0.845895	0.825	0.556	6.74266e-11	8	NUAK1	Up-regulated
														2.07146e-15	-0.536155	0.782	0.954	4.84038e-11	NUTF2	Down-regulated	1				3.15681e-15	0.669583	0.629	0.303	7.37653e-11	8	EPHX4	Up-regulated
														2.34518e-15	-0.405185	0.997	0.995	5.47998e-11	NDUFV2	Down-regulated	1				3.52351e-15	1.24576	0.99	0.858	8.23339e-11	8	CHST11	Up-regulated
														2.80515e-15	-0.48195	0.978	0.995	6.5548e-11	SEPTIN2	Down-regulated	1				3.5859e-15	0.80355	0.969	0.876	8.37918e-11	8	AMD1	Up-regulated
														2.82348e-15	-0.530754	0.984	0.995	6.59764e-11	HNRNPA3	Down-regulated	1				5.7105e-15	0.712511	1	0.992	1.33437e-10	8	TCF4	Up-regulated
														2.86441e-15	-0.507159	0.885	0.972	6.69326e-11	TIMM8B	Down-regulated	1				7.13595e-15	1.02131	0.247	0.057	1.66746e-10	8	AP005230.1	Up-regulated
														3.55332e-15	-0.960777	0.542	0.793	8.30305e-11	MAML3	Down-regulated	1				7.87292e-15	0.732558	0.361	0.11	1.83967e-10	8	AC008056.1	Up-regulated
														3.56966e-15	-0.540339	0.295	0.613	8.34123e-11	GRAMD1A	Down-regulated	1				9.78228e-15	0.943281	0.722	0.413	2.28583e-10	8	C5AR1	Up-regulated
														3.5889e-15	-0.550945	0.862	0.959	8.38619e-11	ATP5F1C	Down-regulated	1				1.04501e-14	1.3336	0.598	0.296	2.44186e-10	8	PTX3	Up-regulated
														3.81799e-15	-0.61588	0.388	0.7	8.92151e-11	CMTM3	Down-regulated	1				1.09453e-14	0.954806	0.876	0.649	2.55758e-10	8	TRAM2	Up-regulated
														4.22382e-15	-0.460521	0.984	1	9.86979e-11	MYL12B	Down-regulated	1				1.38141e-14	2.28408	0.34	0.106	3.22793e-10	8	CXCL14	Up-regulated
														4.24589e-15	-0.522998	0.955	0.972	9.92137e-11	SNRPF	Down-regulated	1				1.79189e-14	1.0878	0.68	0.378	4.18711e-10	8	PCDH19	Up-regulated
														4.36891e-15	-0.59131	0.817	0.968	1.02088e-10	FRMD4A	Down-regulated	1				1.93202e-14	0.924722	0.948	0.895	4.51455e-10	8	PKIG	Up-regulated
														4.72168e-15	-0.555275	0.67	0.899	1.10332e-10	MRPL4	Down-regulated	1				1.9659e-14	0.609692	1	0.993	4.59372e-10	8	S100A11	Up-regulated
														4.77528e-15	-0.527051	0.907	0.982	1.11584e-10	PRDX4	Down-regulated	1				2.42698e-14	0.912503	1	0.998	5.67112e-10	8	SPARC	Up-regulated
														5.10975e-15	-0.353671	1	1	1.194e-10	RPS2	Down-regulated	1				2.85362e-14	0.829756	0.907	0.698	6.66806e-10	8	SPRY1	Up-regulated
														5.20245e-15	-0.333782	1	1	1.21566e-10	CLTA	Down-regulated	1				3.10602e-14	0.730669	0.66	0.343	7.25783e-10	8	AC008957.2	Up-regulated
														6.22435e-15	-0.60248	0.984	1	1.45444e-10	MDK	Down-regulated	1				3.66512e-14	0.963095	0.433	0.167	8.56429e-10	8	RDH10	Up-regulated
														6.7503e-15	-0.521597	0.91	0.991	1.57734e-10	TUFM	Down-regulated	1				3.90421e-14	1.12095	0.99	0.933	9.12297e-10	8	SDK1	Up-regulated
														7.06322e-15	-0.560025	0.391	0.71	1.65046e-10	PML	Down-regulated	1				5.10776e-14	0.72386	0.876	0.525	1.19353e-09	8	TNFRSF21	Up-regulated
														7.51685e-15	-0.553295	0.388	0.696	1.75646e-10	EXOSC4	Down-regulated	1				5.24314e-14	0.517502	0.206	0.042	1.22516e-09	8	PI3	Up-regulated
														7.92662e-15	-0.53915	0.346	0.673	1.85221e-10	JPT2	Down-regulated	1				6.3363e-14	0.780955	0.99	0.976	1.4806e-09	8	VGLL4	Up-regulated
														8.24145e-15	-0.586347	0.689	0.899	1.92578e-10	PGP	Down-regulated	1				7.4251e-14	0.965064	0.979	0.882	1.73502e-09	8	MEF2C	Up-regulated
														1.05129e-14	-0.554094	0.875	0.977	2.45656e-10	VOPP1	Down-regulated	1				8.90337e-14	0.797394	0.99	0.943	2.08045e-09	8	VPS13C	Up-regulated
														1.09742e-14	-0.35716	1	1	2.56434e-10	RPL37	Down-regulated	1				9.13491e-14	0.84322	0.278	0.076	2.13456e-09	8	SLC8A1-AS1	Up-regulated
														1.11946e-14	-0.478259	0.92	0.986	2.61585e-10	DNAJC2	Down-regulated	1				1.15679e-13	0.741097	0.99	0.923	2.70308e-09	8	NT5E	Up-regulated
														1.17e-14	-0.56288	0.474	0.756	2.73393e-10	FKBP10	Down-regulated	1				1.18048e-13	0.648042	0.825	0.511	2.75843e-09	8	GSN	Up-regulated
														1.22298e-14	-0.457295	0.926	0.986	2.85774e-10	GNB2	Down-regulated	1				1.23734e-13	1.02146	0.691	0.388	2.89129e-09	8	IRX3	Up-regulated
														1.2235e-14	-0.4256	1	1	2.85894e-10	ENO1	Down-regulated	1				1.37259e-13	0.568288	0.598	0.266	3.20732e-09	8	TMCC3	Up-regulated
														1.2409e-14	-0.57369	0.779	0.949	2.89962e-10	SLC38A1	Down-regulated	1				1.44394e-13	0.643915	0.649	0.309	3.37405e-09	8	LINC02450	Up-regulated
														1.32758e-14	-0.482875	0.92	0.972	3.10216e-10	SLIRP	Down-regulated	1				1.69558e-13	1.10094	0.753	0.464	3.96205e-09	8	ADD3	Up-regulated
														1.46365e-14	-0.553517	0.628	0.894	3.42012e-10	ELK3	Down-regulated	1				1.72148e-13	1.36973	0.814	0.536	4.02258e-09	8	ABCA13	Up-regulated
														1.48654e-14	-0.583177	0.631	0.857	3.4736e-10	FKBP8	Down-regulated	1				2.22208e-13	0.802593	1	0.945	5.19233e-09	8	SLC4A7	Up-regulated
														1.57171e-14	-0.468066	0.981	1	3.67261e-10	ARPC3	Down-regulated	1				2.30036e-13	0.629893	0.773	0.455	5.37524e-09	8	TPBG	Up-regulated
														1.60051e-14	-0.564738	0.949	0.986	3.73991e-10	UBXN4	Down-regulated	1				2.40306e-13	0.949228	0.773	0.504	5.61523e-09	8	NINJ1	Up-regulated
														1.66321e-14	-0.527426	0.231	0.544	3.88642e-10	PDLIM2	Down-regulated	1				2.45539e-13	1.2955	0.732	0.488	5.7375e-09	8	AC078923.1	Up-regulated
														1.69417e-14	-0.817582	0.474	0.728	3.95876e-10	HMGB3	Down-regulated	1				2.63044e-13	0.626339	0.99	0.985	6.14656e-09	8	UBE2H	Up-regulated
														1.72007e-14	-0.624407	0.333	0.636	4.01928e-10	FAM114A1	Down-regulated	1				2.63145e-13	1.21375	0.835	0.655	6.14891e-09	8	CEMIP2	Up-regulated
														1.72182e-14	-0.456737	0.958	0.991	4.02337e-10	RPL36AL	Down-regulated	1				2.76773e-13	0.563314	0.649	0.337	6.46737e-09	8	CYB5R1	Up-regulated
														1.73831e-14	-0.617326	0.394	0.677	4.0619e-10	MTHFD1	Down-regulated	1				2.87658e-13	0.74715	0.969	0.949	6.72171e-09	8	KRR1	Up-regulated
														1.78865e-14	-0.478867	0.974	0.995	4.17954e-10	RBM8A	Down-regulated	1				2.9005e-13	0.679346	0.32	0.1	6.77761e-09	8	HRH2	Up-regulated
														1.87159e-14	-0.551059	0.811	0.931	4.37335e-10	TPGS2	Down-regulated	1				3.79304e-13	0.462749	0.299	0.085	8.8632e-09	8	AC098617.1	Up-regulated
														1.94419e-14	-0.495727	0.74	0.926	4.54298e-10	RRP36	Down-regulated	1				3.89687e-13	0.750784	0.464	0.181	9.10582e-09	8	AC083837.1	Up-regulated
														2.01847e-14	-0.520118	0.16	0.461	4.71657e-10	2023-12-01	Down-regulated	1				4.30099e-13	0.722827	0.216	0.049	1.00501e-08	8	LINC02775	Up-regulated
														2.31739e-14	-0.686384	0.436	0.705	5.41505e-10	S100A4	Down-regulated	1				4.88578e-13	0.818069	0.835	0.573	1.14166e-08	8	GRAMD2B	Up-regulated
														2.4267e-14	-0.50023	0.888	0.959	5.67048e-10	YES1	Down-regulated	1				5.0287e-13	0.424786	0.485	0.191	1.17506e-08	8	PTPRF	Up-regulated
														2.506e-14	-0.440143	0.936	0.986	5.85576e-10	EIF3B	Down-regulated	1				5.99907e-13	0.975522	0.639	0.36	1.4018e-08	8	AC022075.1	Up-regulated
														2.83973e-14	-0.634669	0.397	0.696	6.63561e-10	NOP16	Down-regulated	1				7.00487e-13	0.465551	0.289	0.085	1.63683e-08	8	TBC1D2	Up-regulated
														2.88584e-14	-0.568474	0.119	0.401	6.74335e-10	ANO1	Down-regulated	1				7.07987e-13	0.915843	0.691	0.403	1.65435e-08	8	FRMD6	Up-regulated
														3.13522e-14	-0.49618	0.917	0.959	7.32607e-10	EPRS	Down-regulated	1				7.29651e-13	0.655333	0.959	0.778	1.70498e-08	8	GLIPR1	Up-regulated
														3.43863e-14	-0.566839	0.446	0.747	8.03506e-10	PTGES2	Down-regulated	1				8.12111e-13	0.729574	0.619	0.297	1.89766e-08	8	FAM160A1	Up-regulated
														3.75642e-14	-0.453501	0.987	0.986	8.77762e-10	CDC42	Down-regulated	1				8.29292e-13	0.822722	0.979	0.845	1.93781e-08	8	SH3BP4	Up-regulated
														3.87873e-14	-0.415175	0.981	1	9.06342e-10	YWHAG	Down-regulated	1				9.04294e-13	0.68752	0.845	0.568	2.11306e-08	8	RIN2	Up-regulated
														3.967e-14	-0.487912	0.894	0.982	9.2697e-10	SETD5	Down-regulated	1				1.06426e-12	0.759638	1	0.964	2.48686e-08	8	PRICKLE1	Up-regulated
														4.07012e-14	-0.525097	0.785	0.935	9.51066e-10	PLIN2	Down-regulated	1				1.10768e-12	1.92361	0.474	0.219	2.58831e-08	8	PLA2G4A	Up-regulated
														4.28633e-14	-0.432169	0.962	0.995	1.00159e-09	MSN	Down-regulated	1				1.16979e-12	0.674306	0.907	0.703	2.73344e-08	8	PCDHGC3	Up-regulated
														4.42174e-14	-0.43399	0.978	1	1.03323e-09	COPS6	Down-regulated	1				1.38032e-12	1.06231	0.66	0.419	3.22539e-08	8	PARD6B	Up-regulated
														4.46556e-14	-0.507213	0.881	0.968	1.04347e-09	UBA2	Down-regulated	1				1.50939e-12	1.27629	0.619	0.347	3.527e-08	8	IL13RA2	Up-regulated
														4.48084e-14	-0.40291	1	1	1.04704e-09	RPS14	Down-regulated	1				1.55723e-12	1.14305	0.773	0.524	3.63877e-08	8	AC244502.1	Up-regulated
														5.21238e-14	-0.408286	1	1	1.21798e-09	RPL12	Down-regulated	1				1.85659e-12	0.877447	1	0.935	4.3383e-08	8	VOPP1	Up-regulated
														5.441e-14	-0.499938	0.846	0.968	1.2714e-09	UQCRC1	Down-regulated	1				2.70282e-12	2.17435	0.351	0.125	6.31568e-08	8	FGF13	Up-regulated
														5.52877e-14	-0.605449	0.926	0.977	1.29191e-09	ANXA1	Down-regulated	1				2.71786e-12	0.832231	0.814	0.633	6.35081e-08	8	SLC27A1	Up-regulated
														6.35842e-14	-0.508653	0.593	0.862	1.48577e-09	EXOSC7	Down-regulated	1				3.10744e-12	0.552965	0.216	0.052	7.26116e-08	8	ARHGAP28	Up-regulated
														6.70359e-14	-0.55388	0.824	0.917	1.56643e-09	NAE1	Down-regulated	1				3.99088e-12	0.510291	0.268	0.076	9.32549e-08	8	LINC01549	Up-regulated
														7.1588e-14	-0.517761	0.84	0.949	1.6728e-09	HSPH1	Down-regulated	1				4.05012e-12	0.727312	0.536	0.259	9.46392e-08	8	DOCK6	Up-regulated
														7.18709e-14	-0.488902	0.981	0.986	1.67941e-09	PHPT1	Down-regulated	1				5.17882e-12	0.93881	0.732	0.462	1.21013e-07	8	RAB3IP	Up-regulated
														7.33922e-14	-0.556091	0.468	0.742	1.71496e-09	ACLY	Down-regulated	1				5.25298e-12	0.867803	0.918	0.773	1.22746e-07	8	TRIM2	Up-regulated
														8.09876e-14	-0.484323	0.949	0.995	1.89244e-09	STOML2	Down-regulated	1				5.73259e-12	0.922491	0.979	0.788	1.33954e-07	8	FRMD4A	Up-regulated
														8.70079e-14	-0.54994	0.465	0.747	2.03311e-09	KMT5A	Down-regulated	1				6.6023e-12	1.03253	0.969	0.925	1.54276e-07	8	FRMD4B	Up-regulated
														9.14987e-14	-0.454566	0.981	0.991	2.13805e-09	CUX1	Down-regulated	1				6.67328e-12	1.282	0.763	0.538	1.55935e-07	8	FBN1	Up-regulated
														1.00877e-13	-0.534609	0.635	0.848	2.35719e-09	RAB8A	Down-regulated	1				6.6827e-12	1.14825	0.577	0.304	1.56155e-07	8	PRKCH	Up-regulated
														1.06247e-13	-0.328216	1	1	2.48266e-09	RPL11	Down-regulated	1				7.08721e-12	0.839	0.969	0.944	1.65607e-07	8	PGM2L1	Up-regulated
														1.08998e-13	-0.569767	0.718	0.885	2.54695e-09	LYPLA1	Down-regulated	1				7.17572e-12	0.767579	0.443	0.181	1.67675e-07	8	DCDC2	Up-regulated
														1.12034e-13	-0.520892	0.401	0.691	2.61789e-09	NCLN	Down-regulated	1				8.42068e-12	0.828847	0.567	0.279	1.96766e-07	8	TARID	Up-regulated
														1.14649e-13	-0.469887	0.962	0.995	2.67901e-09	POLR2I	Down-regulated	1				1.15856e-11	0.53335	0.33	0.112	2.70721e-07	8	AC099066.1	Up-regulated
														1.35244e-13	-0.495151	0.628	0.853	3.16025e-09	HDAC1	Down-regulated	1				1.29659e-11	0.801463	0.773	0.51	3.02974e-07	8	TGFB2	Up-regulated
														1.36675e-13	-0.437025	0.99	1	3.19368e-09	EIF3K	Down-regulated	1				1.30336e-11	0.613972	0.68	0.404	3.04557e-07	8	ALPK2	Up-regulated
														1.37844e-13	-0.567148	0.449	0.728	3.221e-09	FADS2	Down-regulated	1				1.61688e-11	0.929364	0.866	0.718	3.77817e-07	8	CXADR	Up-regulated
														1.38462e-13	-0.59424	0.462	0.733	3.23545e-09	EBP	Down-regulated	1				1.66005e-11	0.324099	0.206	0.05	3.87903e-07	8	VSTM2L	Up-regulated
														1.44633e-13	-0.424955	0.933	0.986	3.37965e-09	MARCKSL1	Down-regulated	1				1.69229e-11	0.601379	0.959	0.889	3.95437e-07	8	MNAT1	Up-regulated
														1.47625e-13	-0.452494	0.163	0.452	3.44956e-09	TMEM44	Down-regulated	1				1.91464e-11	0.708075	0.907	0.689	4.47393e-07	8	NT5C2	Up-regulated
														1.5072e-13	-0.537483	0.564	0.806	3.52187e-09	YARS	Down-regulated	1				2.04167e-11	0.941734	0.32	0.111	4.77078e-07	8	RRAD	Up-regulated
														1.55018e-13	-0.546843	0.699	0.876	3.62231e-09	GART	Down-regulated	1				2.15375e-11	1.17388	0.742	0.463	5.03267e-07	8	BCAR3	Up-regulated
														1.67545e-13	-0.476828	0.939	0.982	3.91503e-09	CDV3	Down-regulated	1				2.3066e-11	0.338092	0.247	0.069	5.38984e-07	8	VEPH1	Up-regulated
														1.69748e-13	-0.468051	0.968	0.986	3.96649e-09	BRI3	Down-regulated	1				2.33946e-11	0.840407	0.649	0.363	5.46663e-07	8	CASC15	Up-regulated
														1.88651e-13	-0.490557	0.446	0.737	4.40821e-09	VEGFB	Down-regulated	1				2.42581e-11	0.868985	0.938	0.848	5.66839e-07	8	SH3KBP1	Up-regulated
														1.92157e-13	-0.637419	0.772	0.917	4.49014e-09	DTYMK	Down-regulated	1				2.47986e-11	0.605682	0.959	0.813	5.7947e-07	8	FSCN1	Up-regulated
														1.95699e-13	-0.527782	0.651	0.871	4.5729e-09	E2F3	Down-regulated	1				2.58968e-11	0.745449	0.299	0.094	6.0513e-07	8	BMPER	Up-regulated
														1.96242e-13	-0.37951	1	1	4.58559e-09	COX4I1	Down-regulated	1				3.50603e-11	0.626764	0.897	0.665	8.19254e-07	8	BCKDHB	Up-regulated
														1.96531e-13	-0.421394	1	1	4.59233e-09	RACK1	Down-regulated	1				3.61884e-11	0.736422	0.68	0.406	8.45615e-07	8	AC109492.1	Up-regulated
														1.98004e-13	-0.65685	0.846	0.963	4.62676e-09	TUBA1C	Down-regulated	1				3.73336e-11	0.694747	0.918	0.774	8.72375e-07	8	NT5DC3	Up-regulated
														2.29521e-13	-0.462969	0.138	0.41	5.36322e-09	UBL4A	Down-regulated	1				3.91431e-11	0.414145	0.134	0.024	9.14657e-07	8	AL589693.1	Up-regulated
														2.38287e-13	-0.500623	0.869	0.954	5.56805e-09	JTB	Down-regulated	1				3.95389e-11	0.649275	0.577	0.308	9.23905e-07	8	PCBP4	Up-regulated
														2.46697e-13	-0.453189	0.962	0.986	5.76458e-09	U2SURP	Down-regulated	1				3.95972e-11	1.37977	0.526	0.251	9.25268e-07	8	CADM2	Up-regulated
														2.59267e-13	-0.85833	0.654	0.779	6.05829e-09	TMPO	Down-regulated	1				4.11089e-11	0.699544	0.577	0.291	9.60591e-07	8	NPL	Up-regulated
														2.61525e-13	-0.521324	0.91	0.931	6.11104e-09	SSR3	Down-regulated	1				4.57318e-11	0.913345	0.969	0.868	1.06862e-06	8	CNTNAP3B	Up-regulated
														2.76957e-13	-0.414785	0.994	0.995	6.47166e-09	PDIA3	Down-regulated	1				5.23376e-11	0.815927	0.938	0.856	1.22297e-06	8	MYO6	Up-regulated
														3.24679e-13	-0.464813	0.907	0.986	7.58677e-09	TXNDC17	Down-regulated	1				5.63978e-11	0.763212	0.928	0.917	1.31785e-06	8	DENND2A	Up-regulated
														3.29938e-13	-0.583972	0.776	0.903	7.70967e-09	WDR43	Down-regulated	1				5.70168e-11	0.869517	0.959	0.823	1.33231e-06	8	SOBP	Up-regulated
														3.37336e-13	-0.515081	0.891	0.968	7.88252e-09	SNU13	Down-regulated	1				6.26837e-11	0.634233	0.742	0.513	1.46473e-06	8	LAMA5	Up-regulated
														3.48481e-13	-0.360656	0.968	1	8.14296e-09	SELENOH	Down-regulated	1				6.33325e-11	0.68071	1	0.972	1.47989e-06	8	FKBP1A	Up-regulated
														3.53897e-13	-0.342557	1	1	8.26951e-09	RPS3	Down-regulated	1				7.12479e-11	1.0302	1	0.974	1.66485e-06	8	MAP4K4	Up-regulated
														3.63408e-13	-0.466974	0.846	0.949	8.49175e-09	YY1	Down-regulated	1				7.55802e-11	0.604192	0.907	0.698	1.76608e-06	8	MYH9	Up-regulated
														3.91324e-13	-0.487325	0.99	0.995	9.14406e-09	HNRNPAB	Down-regulated	1				7.88643e-11	0.671051	0.773	0.501	1.84282e-06	8	LOXL1	Up-regulated
														3.9463e-13	-0.456737	0.423	0.742	9.22132e-09	ICK	Down-regulated	1				8.43929e-11	1.04411	0.443	0.202	1.97201e-06	8	SLC1A1	Up-regulated
														4.44961e-13	-0.583775	0.343	0.604	1.03974e-08	IMPDH1	Down-regulated	1				9.1565e-11	0.893959	0.814	0.603	2.1396e-06	8	SESTD1	Up-regulated
														4.88268e-13	-0.486498	0.779	0.94	1.14094e-08	MGST3	Down-regulated	1				9.72046e-11	0.792609	0.99	0.95	2.27138e-06	8	RASA1	Up-regulated
														5.76022e-13	-0.549062	0.574	0.82	1.34599e-08	TSEN34	Down-regulated	1				1.02185e-10	0.588202	0.969	0.897	2.38776e-06	8	HDAC9	Up-regulated
														5.88955e-13	-0.528922	0.487	0.756	1.37621e-08	HPRT1	Down-regulated	1				1.03749e-10	0.794653	0.99	0.926	2.4243e-06	8	RYK	Up-regulated
														6.18793e-13	-0.574256	0.282	0.567	1.44593e-08	F2R	Down-regulated	1				1.23826e-10	0.486456	0.186	0.044	2.89343e-06	8	NTN4	Up-regulated
														6.33917e-13	-0.473444	0.99	1	1.48127e-08	SLC25A6	Down-regulated	1				1.28121e-10	0.852871	0.536	0.266	2.9938e-06	8	PLXNA2	Up-regulated
														7.16874e-13	-0.574477	0.276	0.553	1.67512e-08	LMNB2	Down-regulated	1				1.84207e-10	0.592898	0.567	0.29	4.30437e-06	8	FGF1	Up-regulated
														7.43567e-13	-0.492513	0.516	0.783	1.73749e-08	ISOC2	Down-regulated	1				1.90838e-10	0.607622	0.907	0.71	4.45932e-06	8	ANKRD20A4	Up-regulated
														7.84141e-13	-0.520225	0.817	0.931	1.8323e-08	RAI14	Down-regulated	1				2.05501e-10	0.670102	0.412	0.179	4.80195e-06	8	TGFBR3	Up-regulated
														7.84752e-13	-0.580615	0.676	0.885	1.83373e-08	ZNF609	Down-regulated	1				2.06814e-10	0.587954	1	0.997	4.83263e-06	8	ANXA2	Up-regulated
														7.94775e-13	-0.406461	0.987	1	1.85715e-08	NDUFB11	Down-regulated	1				2.34674e-10	1.35586	0.144	0.029	5.48364e-06	8	NTNG1	Up-regulated
														7.96064e-13	-0.516077	0.994	1	1.86016e-08	SSR4	Down-regulated	1				2.48428e-10	0.896606	0.485	0.237	5.80501e-06	8	TPPP3	Up-regulated
														8.2092e-13	-0.47381	0.878	0.968	1.91824e-08	WASF2	Down-regulated	1				3.16655e-10	0.861289	0.969	0.938	7.39929e-06	8	RTN1	Up-regulated
														8.23921e-13	-0.379712	0.99	1	1.92526e-08	ARL6IP4	Down-regulated	1				3.18137e-10	0.433002	0.289	0.097	7.43391e-06	8	SOCS1	Up-regulated
														8.34601e-13	-0.496681	0.474	0.751	1.95021e-08	DDX56	Down-regulated	1				3.44504e-10	0.754043	0.979	0.9	8.05002e-06	8	SLC5A3	Up-regulated
														8.68848e-13	-0.406014	0.237	0.544	2.03024e-08	EGLN2	Down-regulated	1				3.84217e-10	0.463264	0.361	0.142	8.97799e-06	8	LINC02762	Up-regulated
														8.75744e-13	-0.488554	0.622	0.857	2.04635e-08	PTOV1	Down-regulated	1				4.10969e-10	0.525008	0.99	0.988	9.6031e-06	8	OSBPL8	Up-regulated
														9.03386e-13	-0.37668	0.99	1	2.11094e-08	ANXA5	Down-regulated	1				4.52133e-10	0.451134	1	0.995	1.0565e-05	8	CDH2	Up-regulated
														9.9507e-13	-0.522753	0.946	0.949	2.32518e-08	GCSH	Down-regulated	1				4.78888e-10	0.715644	0.948	0.788	1.11902e-05	8	ARL15	Up-regulated
														1.03576e-12	-0.395021	0.208	0.512	2.42027e-08	DBNDD2	Down-regulated	1				4.80835e-10	0.670393	0.784	0.567	1.12357e-05	8	DDR1	Up-regulated
														1.04381e-12	-0.428295	0.955	0.991	2.43907e-08	IDS	Down-regulated	1				5.33613e-10	0.609426	0.639	0.381	1.24689e-05	8	FOXC1	Up-regulated
														1.08067e-12	-0.526402	0.49	0.77	2.52521e-08	SLC25A24	Down-regulated	1				6.16383e-10	0.543071	0.907	0.753	1.4403e-05	8	LUZP1	Up-regulated
														1.11848e-12	-0.438903	0.949	0.986	2.61356e-08	EIF3I	Down-regulated	1				7.30707e-10	0.561212	1	0.995	1.70744e-05	8	TOP1	Up-regulated
														1.17923e-12	-0.458716	0.878	0.949	2.7555e-08	RPL7L1	Down-regulated	1				7.91569e-10	0.387227	1	0.996	1.84966e-05	8	APLP2	Up-regulated
														1.33489e-12	-0.456737	0.321	0.608	3.11925e-08	NTHL1	Down-regulated	1				7.97292e-10	0.878162	0.485	0.24	1.86303e-05	8	DPYD	Up-regulated
														1.35368e-12	-0.395169	0.179	0.461	3.16314e-08	TRIM65	Down-regulated	1				8.86239e-10	0.549013	0.495	0.242	2.07087e-05	8	AL589935.1	Up-regulated
														1.35575e-12	-0.429214	0.304	0.608	3.16798e-08	NACC1	Down-regulated	1				9.44979e-10	0.491483	0.515	0.258	2.20813e-05	8	OGFRL1	Up-regulated
														1.38277e-12	-0.346271	1	1	3.23113e-08	NDUFA4	Down-regulated	1				1.03591e-09	0.804708	0.814	0.599	2.42062e-05	8	CPEB4	Up-regulated
														1.4147e-12	-0.513219	0.657	0.839	3.30573e-08	VPS28	Down-regulated	1				1.06953e-09	0.816614	0.299	0.103	2.49917e-05	8	MSMP	Up-regulated
														1.41752e-12	-0.540316	0.657	0.871	3.31231e-08	CLPP	Down-regulated	1				1.10637e-09	0.759584	0.825	0.669	2.58525e-05	8	PNRC1	Up-regulated
														1.42895e-12	-0.521254	0.484	0.728	3.33902e-08	CSNK1E	Down-regulated	1				1.17089e-09	0.669512	0.969	0.9	2.73602e-05	8	EPS8	Up-regulated
														1.43477e-12	-0.498035	0.654	0.88	3.35263e-08	SRSF1	Down-regulated	1				1.55267e-09	0.562539	0.897	0.749	3.62811e-05	8	SLC38A2	Up-regulated
														1.46857e-12	-0.517228	0.564	0.797	3.4316e-08	ALYREF	Down-regulated	1				1.64578e-09	0.611616	0.928	0.791	3.8457e-05	8	SOX4	Up-regulated
														1.48253e-12	-0.519042	0.606	0.788	3.46423e-08	SMARCB1	Down-regulated	1				2.07073e-09	1.07111	0.443	0.209	4.83866e-05	8	RANBP3L	Up-regulated
														1.62066e-12	-0.547454	0.413	0.668	3.78701e-08	POLR3H	Down-regulated	1				2.07847e-09	0.646472	0.66	0.413	4.85677e-05	8	SEMA3B	Up-regulated
														1.75592e-12	-0.430995	0.901	0.968	4.10305e-08	FNBP4	Down-regulated	1				2.15282e-09	0.737271	0.711	0.473	5.03051e-05	8	TM4SF1	Up-regulated
														1.92371e-12	-0.484968	0.817	0.954	4.49512e-08	DHRSX	Down-regulated	1				2.32335e-09	0.697533	0.546	0.307	5.42898e-05	8	ASS1	Up-regulated
														1.94007e-12	-0.564236	0.766	0.935	4.53336e-08	BCAT1	Down-regulated	1				2.41735e-09	0.986729	0.918	0.77	5.64862e-05	8	RALGAPA2	Up-regulated
														2.05739e-12	-0.408054	0.176	0.456	4.80751e-08	MYO1C	Down-regulated	1				2.46772e-09	1.07773	0.773	0.559	5.76633e-05	8	LINC00472	Up-regulated
														2.09222e-12	-0.571066	0.385	0.664	4.88888e-08	CD109	Down-regulated	1				2.62284e-09	0.765753	0.835	0.749	6.12879e-05	8	GPCPD1	Up-regulated
														2.16147e-12	-0.387671	0.981	1	5.0507e-08	LUC7L2	Down-regulated	1				2.66434e-09	0.765576	0.742	0.442	6.22576e-05	8	TSPAN9	Up-regulated
														2.6189e-12	-0.447026	0.875	0.977	6.11957e-08	RTRAF	Down-regulated	1				2.94739e-09	0.658794	0.66	0.374	6.88717e-05	8	BICC1	Up-regulated
														2.86599e-12	-0.479818	0.413	0.7	6.69696e-08	RRP1	Down-regulated	1				3.15062e-09	0.392164	0.165	0.04	7.36205e-05	8	BANK1	Up-regulated
														2.91496e-12	-0.487758	0.724	0.899	6.81139e-08	HNRNPUL1	Down-regulated	1				3.15941e-09	0.794281	1	0.961	7.38259e-05	8	PPP3CA	Up-regulated
														3.01416e-12	-0.478671	0.728	0.876	7.04318e-08	HSD17B10	Down-regulated	1				3.48456e-09	1.18478	0.443	0.213	8.14237e-05	8	PLK2	Up-regulated
														3.12225e-12	-0.391298	0.971	0.991	7.29576e-08	ST13	Down-regulated	1				3.54217e-09	0.465654	0.412	0.188	8.27699e-05	8	AC026894.1	Up-regulated
														3.71121e-12	-0.46263	0.689	0.88	8.67198e-08	ARF3	Down-regulated	1				3.64533e-09	0.642682	0.732	0.462	8.51805e-05	8	SERINC5	Up-regulated
														3.9189e-12	-0.473983	0.776	0.917	9.1573e-08	METTL5	Down-regulated	1				3.85749e-09	0.680509	0.866	0.738	9.0138e-05	8	MAP2K1	Up-regulated
														4.25031e-12	-0.538776	0.458	0.724	9.9317e-08	FADS1	Down-regulated	1				4.7064e-09	0.654851	0.979	0.857	0.000109974	8	SVIL	Up-regulated
														4.4104e-12	-0.490137	0.663	0.866	1.03058e-07	NDUFS3	Down-regulated	1				4.72515e-09	0.630312	0.742	0.53	0.000110413	8	PDK3	Up-regulated
														4.83466e-12	-0.486307	0.824	0.931	1.12971e-07	EHMT1	Down-regulated	1				5.15203e-09	1.38113	0.649	0.433	0.000120387	8	NEK10	Up-regulated
														4.94999e-12	-0.358494	0.981	0.991	1.15666e-07	EIF3H	Down-regulated	1				5.35653e-09	0.770741	0.567	0.316	0.000125166	8	NDRG1	Up-regulated
														5.00833e-12	-0.399894	0.987	0.995	1.1703e-07	AP2M1	Down-regulated	1				5.86806e-09	0.772037	0.887	0.708	0.000137119	8	MMP2	Up-regulated
														5.17719e-12	-0.36899	0.997	1	1.20975e-07	TXNL1	Down-regulated	1				6.15243e-09	0.644902	0.948	0.898	0.000143764	8	PAM	Up-regulated
														5.22806e-12	-0.56379	0.497	0.747	1.22164e-07	MAGED2	Down-regulated	1				6.23075e-09	0.668452	0.68	0.426	0.000145594	8	GJA1	Up-regulated
														5.27354e-12	-0.457048	0.628	0.848	1.23227e-07	DCTN2	Down-regulated	1				7.00047e-09	0.875438	1	0.973	0.00016358	8	HIVEP3	Up-regulated
														5.64261e-12	-0.566391	0.696	0.876	1.31851e-07	CENPX	Down-regulated	1				7.33092e-09	0.601766	0.278	0.102	0.000171302	8	CLMN	Up-regulated
														5.88221e-12	-0.52134	0.452	0.733	1.3745e-07	NIBAN2	Down-regulated	1				7.34781e-09	0.662772	0.67	0.44	0.000171696	8	TEX2	Up-regulated
														6.64457e-12	-0.426104	0.923	0.982	1.55264e-07	SRP72	Down-regulated	1				7.61362e-09	0.573627	0.66	0.427	0.000177908	8	MSRB3	Up-regulated
														6.78147e-12	-0.49497	0.513	0.728	1.58463e-07	STX10	Down-regulated	1				7.88287e-09	0.939255	0.629	0.388	0.000184199	8	CDH6	Up-regulated
														6.86883e-12	-0.391007	1	1	1.60504e-07	CALU	Down-regulated	1				8.24166e-09	0.583107	1	0.976	0.000192583	8	HIF1A	Up-regulated
														7.124e-12	-0.616586	0.295	0.585	1.66466e-07	SOCS2	Down-regulated	1				8.55535e-09	0.633832	0.856	0.664	0.000199913	8	SLK	Up-regulated
														7.5613e-12	-0.497707	0.849	0.949	1.76685e-07	GLO1	Down-regulated	1				8.98776e-09	0.902882	0.763	0.562	0.000210017	8	ST6GAL1	Up-regulated
														7.86066e-12	-0.473752	0.529	0.783	1.8368e-07	CALM3	Down-regulated	1				1.21233e-08	0.811372	0.938	0.836	0.000283286	8	SLCO3A1	Up-regulated
														8.2121e-12	-0.648876	0.718	0.899	1.91892e-07	IER2	Down-regulated	1				1.2163e-08	0.541652	0.969	0.899	0.000284212	8	AKIRIN2	Up-regulated
														8.34289e-12	-0.491671	0.237	0.502	1.94948e-07	LYSMD2	Down-regulated	1				1.30362e-08	1.00598	0.918	0.743	0.000304616	8	UBASH3B	Up-regulated
														8.41898e-12	-0.710063	0.625	0.82	1.96726e-07	MCM7	Down-regulated	1				1.40205e-08	0.709272	0.99	0.982	0.000327616	8	ZEB1	Up-regulated
														8.70612e-12	-0.499913	0.731	0.866	2.03436e-07	PAIP1	Down-regulated	1				1.42121e-08	0.578698	0.928	0.818	0.000332095	8	ALDH7A1	Up-regulated
														9.13427e-12	-0.399027	0.997	1	2.1344e-07	ZNHIT1	Down-regulated	1				1.44801e-08	0.49783	0.711	0.503	0.000338356	8	SLC9A3R1	Up-regulated
														9.9583e-12	-0.53567	0.763	0.903	2.32696e-07	CLTB	Down-regulated	1				1.47891e-08	0.695594	0.845	0.714	0.000345577	8	CHSY1	Up-regulated
														1.01869e-11	-0.501425	0.173	0.438	2.38037e-07	TK1	Down-regulated	1				1.63437e-08	0.503173	0.959	0.879	0.000381903	8	ETV1	Up-regulated
														1.09503e-11	-0.447636	0.965	0.986	2.55876e-07	SF3B1	Down-regulated	1				1.6725e-08	0.743598	0.113	0.022	0.000390814	8	ANKRD1	Up-regulated
														1.11493e-11	-0.506903	0.635	0.82	2.60525e-07	MRPL17	Down-regulated	1				1.85744e-08	0.690853	0.794	0.64	0.000434029	8	BCL2L1	Up-regulated
														1.13005e-11	-0.497789	0.917	0.982	2.64059e-07	SH3KBP1	Down-regulated	1				1.86751e-08	0.66859	0.825	0.622	0.000436382	8	CMTM7	Up-regulated
														1.1902e-11	-0.376715	1	1	2.78113e-07	S100A11	Down-regulated	1				2.0257e-08	0.61305	0.433	0.207	0.000473345	8	LPAR1	Up-regulated
														1.33643e-11	-0.54638	0.734	0.88	3.12284e-07	VKORC1	Down-regulated	1				2.10919e-08	0.554201	0.351	0.152	0.000492853	8	ZBTB46	Up-regulated
														1.4324e-11	-0.629952	0.135	0.382	3.34708e-07	MAL	Down-regulated	1				2.15982e-08	0.387897	0.134	0.03	0.000504686	8	CXCL6	Up-regulated
														1.4699e-11	-0.385214	0.151	0.41	3.43472e-07	ISG20	Down-regulated	1				2.21056e-08	0.530921	0.186	0.053	0.000516541	8	AL109838.1	Up-regulated
														1.47514e-11	-0.442826	0.856	0.94	3.44695e-07	PSMD13	Down-regulated	1				2.22226e-08	0.69615	0.969	0.914	0.000519275	8	NEDD4L	Up-regulated
														1.47958e-11	-0.555614	0.484	0.747	3.45733e-07	DIXDC1	Down-regulated	1				2.24852e-08	0.441026	1	0.994	0.000525412	8	YWHAZ	Up-regulated
														1.4869e-11	-0.529657	0.587	0.825	3.47445e-07	FAM168A	Down-regulated	1				2.26254e-08	0.65521	0.907	0.825	0.000528688	8	SEC14L1	Up-regulated
														1.49361e-11	-0.434187	0.923	0.986	3.49011e-07	TCEA1	Down-regulated	1				2.37016e-08	0.646359	0.979	0.953	0.000553836	8	MAP3K4	Up-regulated
														1.49951e-11	-0.557447	0.66	0.839	3.5039e-07	BRIX1	Down-regulated	1				2.39376e-08	0.709285	0.67	0.463	0.00055935	8	INPP4B	Up-regulated
														1.502e-11	-0.866917	0.635	0.788	3.50973e-07	S100A16	Down-regulated	1				2.39635e-08	0.724998	0.907	0.837	0.000559956	8	GALNT7	Up-regulated
														1.5097e-11	-0.441974	0.635	0.876	3.52771e-07	PPP2R2A	Down-regulated	1				2.44698e-08	0.497141	0.485	0.255	0.000571787	8	TRIM62	Up-regulated
														1.5359e-11	-0.483749	0.766	0.899	3.58893e-07	PITPNB	Down-regulated	1				2.52378e-08	0.692193	0.732	0.536	0.000589732	8	HULC	Up-regulated
														1.62574e-11	-0.437723	0.91	0.995	3.79888e-07	UBE2J1	Down-regulated	1				3.15991e-08	0.33922	0.443	0.212	0.000738376	8	CCDC9B	Up-regulated
														1.63357e-11	-0.342418	1	1	3.81716e-07	GAPDH	Down-regulated	1				3.16906e-08	0.601532	0.608	0.369	0.000740514	8	DAPK2	Up-regulated
														1.72114e-11	-0.516	0.651	0.857	4.0218e-07	SH3BGRL	Down-regulated	1				3.38071e-08	0.334677	0.186	0.054	0.00078997	8	AC105230.1	Up-regulated
														1.78052e-11	-0.389589	0.997	1	4.16053e-07	NDUFA11	Down-regulated	1				3.60335e-08	0.350537	0.186	0.054	0.000841996	8	FRMPD1	Up-regulated
														1.78116e-11	-0.387608	0.942	0.991	4.16204e-07	EIF3G	Down-regulated	1				3.60943e-08	0.453472	0.701	0.447	0.000843414	8	CNTNAP3C	Up-regulated
														1.78302e-11	-0.469131	0.859	0.963	4.16638e-07	ARPC4	Down-regulated	1				3.62156e-08	0.867146	0.371	0.175	0.00084625	8	AC116362.1	Up-regulated
														1.81234e-11	-0.350773	0.997	1	4.23489e-07	PSMB1	Down-regulated	1				3.93408e-08	0.551911	0.959	0.859	0.000919277	8	ZNF106	Up-regulated
														1.85925e-11	-0.521922	0.901	0.954	4.3445e-07	RANBP1	Down-regulated	1				5.21208e-08	0.725998	0.784	0.609	0.00121791	8	PROX1	Up-regulated
														1.86605e-11	-0.46065	0.99	0.995	4.3604e-07	MAP1B	Down-regulated	1				5.84352e-08	0.765035	0.258	0.095	0.00136546	8	MET	Up-regulated
														1.87943e-11	-0.395527	0.183	0.442	4.39167e-07	CAPN15	Down-regulated	1				6.4328e-08	0.891792	0.588	0.392	0.00150315	8	GLRX	Up-regulated
														1.88813e-11	-0.396815	0.968	0.991	4.41199e-07	ARF1	Down-regulated	1				7.09004e-08	0.684582	0.485	0.264	0.00165673	8	HHAT	Up-regulated
														1.91915e-11	-0.521884	0.686	0.876	4.48449e-07	CREB3	Down-regulated	1				7.34891e-08	0.455148	0.835	0.628	0.00171722	8	RNF11	Up-regulated
														2.0255e-11	-0.339546	0.997	1	4.73299e-07	MICOS10	Down-regulated	1				8.08791e-08	0.605275	0.454	0.223	0.0018899	8	THSD4	Up-regulated
														2.06554e-11	-0.523851	0.558	0.783	4.82655e-07	ACAA2	Down-regulated	1				8.4896e-08	0.582686	0.619	0.423	0.00198377	8	AHDC1	Up-regulated
														2.10416e-11	-0.509409	0.426	0.668	4.91678e-07	DYNLT3	Down-regulated	1				8.49361e-08	0.51482	0.773	0.623	0.0019847	8	STX6	Up-regulated
														2.29371e-11	-0.456233	0.474	0.751	5.35971e-07	TIMM17B	Down-regulated	1				8.77094e-08	0.64972	0.876	0.715	0.0020495	8	ARHGEF3	Up-regulated
														2.301e-11	-0.494325	0.516	0.724	5.37674e-07	FARSA	Down-regulated	1				8.81894e-08	0.560117	0.753	0.551	0.00206072	8	GXYLT2	Up-regulated
														2.32226e-11	-0.543873	0.58	0.797	5.42641e-07	TFPT	Down-regulated	1				9.14324e-08	0.730294	0.969	0.896	0.0021365	8	COL4A5	Up-regulated
														2.43964e-11	-0.435242	0.907	0.977	5.7007e-07	KIF2A	Down-regulated	1				1.10777e-07	0.426914	1	1	0.00258852	8	HSP90B1	Up-regulated
														2.53847e-11	-0.46395	0.904	0.991	5.93164e-07	NDUFB8	Down-regulated	1				1.11395e-07	0.430662	0.732	0.466	0.00260298	8	EPHA2	Up-regulated
														2.59279e-11	-0.474785	0.808	0.922	6.05856e-07	PAM16	Down-regulated	1				1.14881e-07	0.58445	0.495	0.273	0.00268442	8	LINC00639	Up-regulated
														2.70983e-11	-0.492919	0.615	0.843	6.33206e-07	SUMO3	Down-regulated	1				1.16779e-07	0.444217	1	0.999	0.00272877	8	COX6C	Up-regulated
														2.77967e-11	-0.439095	0.984	1	6.49526e-07	LMNA	Down-regulated	1				1.18472e-07	0.684604	0.773	0.621	0.00276834	8	TMEM135	Up-regulated
														2.80181e-11	-0.502992	0.567	0.802	6.547e-07	IMPDH2	Down-regulated	1				1.19796e-07	0.451689	0.979	0.91	0.00279926	8	BTBD9	Up-regulated
														2.85324e-11	-0.490124	0.689	0.853	6.66717e-07	BAZ1A	Down-regulated	1				1.21012e-07	0.420684	0.639	0.382	0.00282768	8	RGS3	Up-regulated
														2.92434e-11	-0.503387	0.365	0.636	6.83331e-07	RELB	Down-regulated	1				1.22259e-07	0.978575	0.969	0.889	0.00285683	8	TMEM181	Up-regulated
														3.11754e-11	-0.403557	0.913	0.977	7.28477e-07	UBE2L3	Down-regulated	1				1.23489e-07	1.12369	0.711	0.522	0.00288556	8	CDH13	Up-regulated
														3.15236e-11	-0.566792	0.619	0.797	7.36612e-07	INO80C	Down-regulated	1				1.42457e-07	1.14028	0.526	0.327	0.0033288	8	AFF3	Up-regulated
														3.167e-11	-0.453852	0.609	0.862	7.40032e-07	SEPTIN9	Down-regulated	1				1.46994e-07	0.677416	0.835	0.703	0.00343481	8	BTBD3	Up-regulated
														3.30518e-11	-0.672929	0.173	0.424	7.7232e-07	KRT18	Down-regulated	1				1.5297e-07	0.584467	0.309	0.132	0.00357445	8	KCNB1	Up-regulated
														3.37751e-11	-0.52546	0.769	0.912	7.89223e-07	YEATS2	Down-regulated	1				1.57612e-07	0.463281	0.237	0.087	0.00368293	8	C3	Up-regulated
														3.44341e-11	-0.459198	0.426	0.691	8.04621e-07	MCRIP2	Down-regulated	1				1.63369e-07	0.727731	0.866	0.688	0.00381744	8	ROR1	Up-regulated
														3.47749e-11	-0.664765	0.276	0.567	8.12586e-07	NTSR1	Down-regulated	1				1.67544e-07	0.421418	0.979	0.968	0.00391499	8	YBX3	Up-regulated
														4.07445e-11	-0.429793	0.401	0.691	9.52077e-07	AKR1A1	Down-regulated	1				1.6833e-07	0.626578	0.443	0.22	0.00393337	8	ANO4	Up-regulated
														4.27042e-11	-0.392763	0.776	0.922	9.9787e-07	ACOT7	Down-regulated	1				1.81907e-07	0.469237	0.237	0.086	0.00425063	8	CDK15	Up-regulated
														4.59322e-11	-0.363868	0.987	1	1.0733e-06	SFPQ	Down-regulated	1				2.14888e-07	0.739883	0.938	0.9	0.00502129	8	PCCA	Up-regulated
														4.80709e-11	-0.440193	0.292	0.553	1.12327e-06	TIA1	Down-regulated	1				2.1634e-07	0.558288	0.742	0.553	0.00505521	8	FAM214A	Up-regulated
														5.13467e-11	-0.348001	0.157	0.406	1.19982e-06	ESYT1	Down-regulated	1				2.18574e-07	0.428329	0.66	0.428	0.00510741	8	BAG3	Up-regulated
														5.14684e-11	-0.410365	0.923	0.986	1.20266e-06	MRPL36	Down-regulated	1				2.22539e-07	0.832771	0.753	0.559	0.00520007	8	CDK19	Up-regulated
														5.18705e-11	-0.405869	0.865	0.977	1.21206e-06	PPP4R2	Down-regulated	1				2.23753e-07	0.680283	1	0.993	0.00522845	8	PTK2	Up-regulated
														5.42835e-11	-0.363386	0.135	0.378	1.26844e-06	ICAM3	Down-regulated	1				2.47019e-07	1.11628	0.66	0.441	0.00577209	8	KCNH1	Up-regulated
														5.44342e-11	-0.616143	0.667	0.839	1.27196e-06	GTF2IRD1	Down-regulated	1				2.47527e-07	0.538902	0.361	0.17	0.00578396	8	AP001816.1	Up-regulated
														5.58006e-11	-0.374238	0.994	1	1.30389e-06	SNRPE	Down-regulated	1				2.58412e-07	0.42257	0.907	0.793	0.00603832	8	AFAP1	Up-regulated
														5.67215e-11	-0.416163	0.288	0.567	1.32541e-06	SNAPC2	Down-regulated	1				3.00052e-07	0.355788	0.361	0.169	0.00701133	8	ZNF699	Up-regulated
														5.72892e-11	-0.392026	0.135	0.369	1.33868e-06	YDJC	Down-regulated	1				3.03216e-07	0.623372	0.443	0.229	0.00708524	8	MEGF10	Up-regulated
														5.80573e-11	-0.48106	0.712	0.876	1.35663e-06	OXSR1	Down-regulated	1				3.24157e-07	0.59437	0.175	0.053	0.00757458	8	PAWR	Up-regulated
														6.07451e-11	-0.388773	0.792	0.931	1.41943e-06	SF3B2	Down-regulated	1				3.3309e-07	0.530431	1	0.925	0.00778331	8	HMGA2	Up-regulated
														6.40592e-11	-0.443637	0.865	0.949	1.49687e-06	C1orf43	Down-regulated	1				4.09559e-07	0.529948	0.649	0.444	0.00957017	8	CNN2	Up-regulated
														6.48605e-11	-0.477984	0.657	0.834	1.51559e-06	LSM2	Down-regulated	1				4.54292e-07	0.666441	0.959	0.918	0.0106154	8	B4GALT5	Up-regulated
														7.1472e-11	-0.442286	0.381	0.631	1.67009e-06	SHMT2	Down-regulated	1				4.67841e-07	0.745714	0.505	0.297	0.010932	8	HUNK	Up-regulated
														7.54969e-11	-0.519087	0.779	0.894	1.76414e-06	TRAP1	Down-regulated	1				4.815e-07	0.703852	0.845	0.672	0.0112512	8	VAV3	Up-regulated
														7.60631e-11	-0.607106	0.567	0.788	1.77737e-06	GNG4	Down-regulated	1				5.78413e-07	0.699886	0.505	0.296	0.0135158	8	BDNF	Up-regulated
														7.67944e-11	-0.402545	0.311	0.571	1.79445e-06	CARM1	Down-regulated	1				5.93754e-07	0.49765	0.784	0.526	0.0138743	8	EPHA4	Up-regulated
														7.69659e-11	-0.5073	0.462	0.705	1.79846e-06	MRPS2	Down-regulated	1				6.09513e-07	0.33472	0.722	0.475	0.0142425	8	B4GALT1	Up-regulated
														8.14194e-11	-0.438837	0.965	0.982	1.90253e-06	DYNC1H1	Down-regulated	1				6.13738e-07	0.5731	0.639	0.433	0.0143412	8	FNBP1L	Up-regulated
														8.36815e-11	-0.51033	0.821	0.94	1.95538e-06	SMURF1	Down-regulated	1				6.66704e-07	0.335652	0.186	0.061	0.0155789	8	PLCXD2	Up-regulated
														8.76737e-11	-0.37831	0.212	0.479	2.04867e-06	MAPKAPK3	Down-regulated	1				6.90289e-07	0.505783	0.237	0.095	0.01613	8	STEAP2-AS1	Up-regulated
														8.80876e-11	-0.531603	0.657	0.853	2.05834e-06	FLNB	Down-regulated	1				6.92528e-07	0.330299	0.206	0.071	0.0161823	8	VASH2	Up-regulated
														8.9152e-11	-0.464053	0.625	0.848	2.08322e-06	VDAC3	Down-regulated	1				6.97149e-07	0.606928	0.948	0.86	0.0162903	8	CNIH3	Up-regulated
														9.18844e-11	-0.436217	0.413	0.687	2.14706e-06	MAP7D1	Down-regulated	1				7.02917e-07	0.547719	0.794	0.614	0.0164251	8	GGH	Up-regulated
														9.4594e-11	-0.427636	0.692	0.871	2.21038e-06	SMIM15	Down-regulated	1				7.11644e-07	0.377482	0.495	0.273	0.016629	8	PSTPIP2	Up-regulated
														9.61242e-11	-0.478357	0.333	0.585	2.24614e-06	ABRACL	Down-regulated	1				7.53358e-07	0.379673	0.567	0.35	0.0176037	8	TSPAN13	Up-regulated
														9.66245e-11	-0.430742	0.692	0.857	2.25782e-06	TMEM123	Down-regulated	1				7.56967e-07	0.612313	0.701	0.52	0.017688	8	NCK2	Up-regulated
														9.74244e-11	-0.414163	0.564	0.825	2.27652e-06	CSNK1G2	Down-regulated	1				7.70555e-07	0.503583	0.639	0.448	0.0180056	8	SHROOM2	Up-regulated
														9.87137e-11	-0.417612	0.978	1	2.30664e-06	LIMS1	Down-regulated	1				8.17289e-07	0.912422	0.876	0.816	0.0190976	8	CAMK1D	Up-regulated
														9.90697e-11	-0.439384	0.651	0.912	2.31496e-06	ELOVL6	Down-regulated	1				8.53171e-07	0.354293	0.608	0.38	0.0199361	8	AMOTL2	Up-regulated
														1.04325e-10	-0.438848	0.699	0.899	2.43776e-06	FOXK2	Down-regulated	1				8.71275e-07	0.427557	0.567	0.374	0.0203591	8	PLXNA1	Up-regulated
														1.04549e-10	-0.451	0.849	0.931	2.443e-06	ABCE1	Down-regulated	1				8.77076e-07	0.333365	0.402	0.204	0.0204946	8	NABP1	Up-regulated
														1.089e-10	-0.469151	0.853	0.935	2.54466e-06	SRPK1	Down-regulated	1				8.89646e-07	0.537943	0.959	0.85	0.0207884	8	MIR100HG	Up-regulated
														1.09746e-10	-0.511828	0.519	0.765	2.56445e-06	MSMO1	Down-regulated	1				9.07573e-07	0.911259	0.485	0.28	0.0212072	8	SLC44A5	Up-regulated
														1.19784e-10	-0.499136	0.388	0.631	2.799e-06	RFXANK	Down-regulated	1				9.09512e-07	0.471012	0.68	0.493	0.0212526	8	SCPEP1	Up-regulated
														1.23773e-10	-0.478904	0.561	0.806	2.89221e-06	GOLGA2	Down-regulated	1				9.51016e-07	0.601003	0.845	0.746	0.0222224	8	GALNT10	Up-regulated
														1.24217e-10	-0.419514	0.728	0.926	2.90257e-06	CARD19	Down-regulated	1				1.04078e-06	0.740358	0.742	0.542	0.0243198	8	SCG2	Up-regulated
														1.36649e-10	-0.431657	0.881	0.977	3.19308e-06	ADRM1	Down-regulated	1				1.10178e-06	0.459887	0.825	0.661	0.0257452	8	LARP6	Up-regulated
														1.37406e-10	-0.395164	0.965	0.995	3.21076e-06	CLTC	Down-regulated	1				1.10767e-06	0.464196	0.412	0.219	0.025883	8	ZIC2	Up-regulated
														1.40048e-10	-0.392606	0.099	0.313	3.27251e-06	PYCR1	Down-regulated	1				1.12216e-06	0.345068	0.237	0.09	0.0262215	8	AC006299.1	Up-regulated
														1.48393e-10	-0.521025	0.292	0.558	3.46749e-06	UHRF1	Down-regulated	1				1.13758e-06	0.622655	0.794	0.591	0.0265819	8	CELF2	Up-regulated
														1.51928e-10	-0.517472	0.965	0.972	3.5501e-06	DEK	Down-regulated	1				1.18773e-06	0.890294	0.763	0.586	0.0277536	8	EFNA5	Up-regulated
														1.53664e-10	-0.446518	0.401	0.664	3.59067e-06	WDR18	Down-regulated	1				1.21018e-06	0.613924	0.856	0.677	0.0282783	8	COL4A6	Up-regulated
														1.54348e-10	-0.481416	0.381	0.636	3.60664e-06	MACROD1	Down-regulated	1				1.32418e-06	0.347753	1	1	0.0309422	8	MT-CO2	Up-regulated
														1.54918e-10	-0.547915	0.535	0.756	3.61998e-06	C12orf75	Down-regulated	1				1.35287e-06	0.462889	0.969	0.912	0.0316125	8	PTTG1IP	Up-regulated
														1.66666e-10	-0.453239	0.619	0.811	3.89448e-06	EBPL	Down-regulated	1				1.40489e-06	0.487684	0.959	0.938	0.0328281	8	MIR4435-2HG	Up-regulated
														1.77117e-10	-0.384714	0.978	0.995	4.13869e-06	PSMA4	Down-regulated	1				1.52905e-06	0.5723	0.969	0.981	0.0357292	8	SMS	Up-regulated
														1.77564e-10	-0.403872	1	1	4.14914e-06	ACTG1	Down-regulated	1				1.5586e-06	0.421554	0.485	0.247	0.0364198	8	CCK	Up-regulated
														1.86647e-10	-0.442013	0.478	0.733	4.36137e-06	RBFA	Down-regulated	1				1.69146e-06	0.574702	0.742	0.562	0.0395244	8	GLCE	Up-regulated
														1.873e-10	-0.342901	1	1	4.37664e-06	VCP	Down-regulated	1				1.75492e-06	0.607854	0.887	0.785	0.0410073	8	SLC22A23	Up-regulated
														1.91883e-10	-0.441454	0.91	0.954	4.48374e-06	GMPS	Down-regulated	1				1.7816e-06	1.42135	0.309	0.138	0.0416306	8	PADI4	Up-regulated
														1.92163e-10	-0.334449	0.99	1	4.49026e-06	NDUFB2	Down-regulated	1				1.82613e-06	0.525875	0.969	0.897	0.0426711	8	COL4A2	Up-regulated
														1.99419e-10	-0.442034	0.449	0.687	4.65983e-06	PPAN	Down-regulated	1				1.82978e-06	0.534062	0.969	0.92	0.0427564	8	TTC28	Up-regulated
														2.00944e-10	-0.466089	0.577	0.811	4.69545e-06	WDR12	Down-regulated	1				1.88859e-06	0.546471	0.639	0.45	0.0441308	8	PIP4P2	Up-regulated
														2.13429e-10	-0.429038	1	1	4.98719e-06	YWHAZ	Down-regulated	1				1.89571e-06	0.656371	0.701	0.557	0.0442971	8	OSBP2	Up-regulated
														2.16897e-10	-0.416679	0.737	0.922	5.06823e-06	WDR1	Down-regulated	1				1.95318e-06	0.712659	0.959	0.888	0.04564	8	STK39	Up-regulated
														2.18864e-10	-0.329392	0.087	0.295	5.1142e-06	RAC3	Down-regulated	1				2.06035e-06	0.482869	0.753	0.574	0.0481441	8	RNF180	Up-regulated
														2.25697e-10	-0.376692	0.971	0.995	5.27387e-06	TRIR	Down-regulated	1				7.12661e-22	-2.42746	0.485	0.832	1.66528e-17	8	RGS6	Down-regulated
														2.29338e-10	-0.429959	0.42	0.677	5.35895e-06	RDH11	Down-regulated	1				1.84313e-18	-1.35941	0.897	0.979	4.30684e-14	8	TUBA1B	Down-regulated
														2.29621e-10	-0.468709	0.234	0.475	5.36556e-06	STEAP1	Down-regulated	1				3.072e-18	-1.48777	0.639	0.871	7.17834e-14	8	GAP43	Down-regulated
														2.33912e-10	-0.400328	0.974	0.995	5.46582e-06	PSMD12	Down-regulated	1				7.25711e-18	-0.913584	0.979	0.996	1.69577e-13	8	HSPE1	Down-regulated
														2.34352e-10	-0.477773	0.875	0.959	5.47611e-06	PHB2	Down-regulated	1				1.79705e-17	-1.06642	0.959	0.983	4.19917e-13	8	GPM6B	Down-regulated
														2.40653e-10	-0.379756	0.974	0.995	5.62333e-06	RTN4	Down-regulated	1				6.66881e-15	-0.969347	0.907	0.962	1.5583e-10	8	SOX2	Down-regulated
														2.44907e-10	-0.497192	0.843	0.954	5.72274e-06	RBFOX2	Down-regulated	1				1.12955e-13	-1.28478	0.784	0.907	2.63941e-09	8	GRIK2	Down-regulated
														2.45985e-10	-0.497619	0.535	0.765	5.74793e-06	PHACTR2	Down-regulated	1				1.26895e-13	-0.781177	1	1	2.96516e-09	8	DBI	Down-regulated
														2.48355e-10	-0.421639	0.76	0.912	5.80332e-06	CYFIP1	Down-regulated	1				1.77104e-13	-1.1333	0.474	0.808	4.13839e-09	8	LONRF2	Down-regulated
														2.55582e-10	-0.46852	0.631	0.806	5.97217e-06	ERGIC1	Down-regulated	1				4.28995e-13	-0.913546	0.856	0.953	1.00243e-08	8	VCAN	Down-regulated
														2.56585e-10	-0.462346	0.564	0.756	5.99562e-06	RNF126	Down-regulated	1				7.60038e-13	-0.652653	0.948	0.99	1.77598e-08	8	MZT2B	Down-regulated
														2.60402e-10	-0.416412	0.843	0.949	6.08482e-06	KMT2A	Down-regulated	1				9.66834e-13	-0.971889	0.567	0.793	2.2592e-08	8	UPP1	Down-regulated
														2.65163e-10	-0.399715	0.192	0.429	6.19607e-06	EHD2	Down-regulated	1				1.63168e-12	-0.85369	0.99	0.999	3.81274e-08	8	H2AFZ	Down-regulated
														2.65518e-10	-0.429252	0.609	0.82	6.20435e-06	CTTN	Down-regulated	1				4.01155e-12	-1.46206	0.206	0.544	9.3738e-08	8	AC091078.1	Down-regulated
														2.75863e-10	-0.427079	0.327	0.581	6.44609e-06	ZNRD1	Down-regulated	1				4.019e-12	-0.88296	0.99	0.996	9.39119e-08	8	MAP1B	Down-regulated
														2.8222e-10	-0.406182	0.987	0.995	6.59464e-06	UCHL1	Down-regulated	1				6.97761e-12	-1.59442	0.175	0.511	1.63046e-07	8	AC110023.1	Down-regulated
														2.83849e-10	-0.389651	0.103	0.318	6.63271e-06	DDAH2	Down-regulated	1				3.50513e-11	-0.882588	0.979	0.986	8.19044e-07	8	KANK1	Down-regulated
														3.16036e-10	-0.436659	0.622	0.816	7.38482e-06	NUBP2	Down-regulated	1				4.04816e-11	-0.584606	0.979	0.997	9.45933e-07	8	ATP5MC3	Down-regulated
														3.17994e-10	-0.434866	0.577	0.839	7.43058e-06	SPIN1	Down-regulated	1				4.84953e-11	-1.12387	0.526	0.76	1.13319e-06	8	ST8SIA5	Down-regulated
														3.28472e-10	-0.556612	0.497	0.7	7.67541e-06	POLR1E	Down-regulated	1				5.12396e-11	-1.00277	0.351	0.618	1.19732e-06	8	MAD2L1	Down-regulated
														3.29183e-10	-0.430547	0.423	0.664	7.69201e-06	WDR46	Down-regulated	1				5.29108e-11	-0.593995	0.99	0.989	1.23637e-06	8	RDX	Down-regulated
														3.34521e-10	-0.392858	0.978	1	7.81675e-06	OLA1	Down-regulated	1				8.1004e-11	-0.784879	0.505	0.732	1.89282e-06	8	TUBB2A	Down-regulated
														3.3636e-10	-0.417274	0.84	0.949	7.85972e-06	RABL6	Down-regulated	1				1.06323e-10	-0.676679	0.474	0.723	2.48445e-06	8	ECI2	Down-regulated
														3.37223e-10	-0.577744	0.503	0.705	7.87989e-06	LYAR	Down-regulated	1				1.26046e-10	-0.865032	0.969	0.995	2.94533e-06	8	TUBA1A	Down-regulated
														3.43049e-10	-0.425565	0.497	0.737	8.01602e-06	OGFR	Down-regulated	1				2.09566e-10	-0.727346	0.979	0.99	4.89692e-06	8	NPAS3	Down-regulated
														3.61131e-10	-0.442779	0.679	0.871	8.43855e-06	COPZ1	Down-regulated	1				2.33515e-10	-1.26203	0.412	0.695	5.45653e-06	8	MT1X	Down-regulated
														3.72128e-10	-0.43124	0.897	0.94	8.69551e-06	REXO2	Down-regulated	1				3.80254e-10	-0.545766	0.928	0.977	8.8854e-06	8	MRPS34	Down-regulated
														3.85955e-10	-0.442753	0.587	0.793	9.01861e-06	PRR13	Down-regulated	1				4.65816e-10	-0.771166	0.742	0.864	1.08847e-05	8	OCIAD2	Down-regulated
														3.9673e-10	-0.404813	0.865	0.959	9.2704e-06	ERCC1	Down-regulated	1				4.72116e-10	-0.609928	1	0.999	1.10319e-05	8	HMGB1	Down-regulated
														4.04917e-10	-0.366287	0.984	1	9.4617e-06	GSPT1	Down-regulated	1				6.75676e-10	-0.868363	0.918	0.961	1.57885e-05	8	NOVA1	Down-regulated
														4.12532e-10	-0.436055	0.859	0.94	9.63962e-06	GNL3	Down-regulated	1				7.54817e-10	-0.58607	1	1	1.76378e-05	8	PTMA	Down-regulated
														4.27016e-10	-0.454933	0.955	0.995	9.97808e-06	NHSL1	Down-regulated	1				7.80561e-10	-1.19837	0.247	0.54	1.82394e-05	8	NUSAP1	Down-regulated
														4.2884e-10	-0.356858	0.997	1	1.00207e-05	SEC61B	Down-regulated	1				8.59103e-10	-0.867183	0.67	0.851	2.00747e-05	8	EMP3	Down-regulated
														4.53953e-10	-0.400904	0.846	0.945	1.06075e-05	HNRNPF	Down-regulated	1				9.35526e-10	-0.703336	0.381	0.674	2.18604e-05	8	TRIM9	Down-regulated
														4.58134e-10	-0.447601	0.692	0.876	1.07052e-05	SERPINB6	Down-regulated	1				1.10037e-09	-0.641015	0.948	0.985	2.57124e-05	8	PJA2	Down-regulated
														4.6734e-10	-0.513564	0.446	0.677	1.09203e-05	FBLIM1	Down-regulated	1				1.62075e-09	-0.672955	1	0.999	3.7872e-05	8	HSPD1	Down-regulated
														4.67763e-10	-0.332273	0.205	0.452	1.09302e-05	FSD1	Down-regulated	1				1.658e-09	-0.685426	0.588	0.813	3.87424e-05	8	POLE3	Down-regulated
														4.99621e-10	-0.532996	0.949	0.991	1.16746e-05	COBL	Down-regulated	1				1.82502e-09	-0.479801	0.918	0.981	4.26453e-05	8	COPS6	Down-regulated
														5.09173e-10	-0.465923	0.84	0.926	1.18978e-05	MYO10	Down-regulated	1				2.03997e-09	-0.43892	1	1	4.7668e-05	8	LDHB	Down-regulated
														5.22323e-10	-0.387029	0.929	0.986	1.22051e-05	P4HB	Down-regulated	1				2.04816e-09	-0.720719	0.474	0.72	4.78593e-05	8	DBF4	Down-regulated
														5.2247e-10	-0.429807	0.59	0.811	1.22086e-05	TMEM141	Down-regulated	1				2.07377e-09	-0.717681	0.711	0.851	4.84578e-05	8	DTYMK	Down-regulated
														5.26039e-10	-0.440214	0.737	0.908	1.2292e-05	ACACA	Down-regulated	1				2.20304e-09	-0.568346	0.99	0.996	5.14785e-05	8	PRELID1	Down-regulated
														5.77911e-10	-0.456212	0.612	0.806	1.35041e-05	CBX1	Down-regulated	1				2.63308e-09	-1.96343	0.804	0.881	6.15271e-05	8	SOX2-OT	Down-regulated
														5.79362e-10	-0.432758	0.526	0.742	1.35379e-05	CSNK1D	Down-regulated	1				2.85588e-09	-0.58309	0.948	0.973	6.67334e-05	8	DEK	Down-regulated
														5.86272e-10	-0.45753	0.641	0.829	1.36994e-05	SINHCAF	Down-regulated	1				3.58214e-09	-0.487196	0.979	0.994	8.3704e-05	8	HNRNPA3	Down-regulated
														5.92483e-10	-0.476299	0.551	0.751	1.38445e-05	RNF181	Down-regulated	1				3.65786e-09	-0.72213	0.639	0.828	8.54732e-05	8	CORO2B	Down-regulated
														5.93901e-10	-0.359303	0.965	1	1.38777e-05	RBX1	Down-regulated	1				3.98754e-09	-0.737025	0.825	0.905	9.31768e-05	8	ANP32B	Down-regulated
														6.08629e-10	-0.423563	0.641	0.829	1.42218e-05	PDHB	Down-regulated	1				4.01348e-09	-0.515122	1	1	9.3783e-05	8	HINT1	Down-regulated
														6.59992e-10	-0.428622	0.359	0.604	1.5422e-05	BAG2	Down-regulated	1				4.30379e-09	-0.516817	1	0.999	0.000100567	8	EEF1B2	Down-regulated
														6.77945e-10	-0.368439	0.901	0.991	1.58415e-05	G3BP2	Down-regulated	1				4.62711e-09	-0.499287	0.959	0.992	0.000108122	8	PSIP1	Down-regulated
														6.82145e-10	-0.566625	0.24	0.475	1.59397e-05	MYBL2	Down-regulated	1				4.83129e-09	-0.427209	1	0.998	0.000112893	8	BAZ1B	Down-regulated
														6.86984e-10	-0.398759	0.962	0.995	1.60528e-05	BEX3	Down-regulated	1				4.95565e-09	-1.08914	0.113	0.396	0.000115799	8	CITED1	Down-regulated
														6.94446e-10	-0.421779	0.141	0.359	1.62271e-05	MEX3A	Down-regulated	1				5.19282e-09	-0.937152	0.691	0.835	0.000121341	8	NRP2	Down-regulated
														6.99099e-10	-0.399774	0.519	0.77	1.63358e-05	HOMER3	Down-regulated	1				5.30873e-09	-0.482137	0.938	0.984	0.000124049	8	HNRNPDL	Down-regulated
														7.08477e-10	-0.352483	0.173	0.41	1.6555e-05	LRRC42	Down-regulated	1				7.46207e-09	-0.504752	0.959	0.961	0.000174366	8	PON2	Down-regulated
														7.20087e-10	-0.344797	0.994	1	1.68263e-05	S100A10	Down-regulated	1				7.63016e-09	-0.510628	0.979	0.993	0.000178294	8	PHPT1	Down-regulated
														7.84226e-10	-0.401367	0.708	0.889	1.8325e-05	MRPL28	Down-regulated	1				7.67547e-09	-0.444009	0.979	0.992	0.000179353	8	ATP5ME	Down-regulated
														7.97939e-10	-0.520387	0.663	0.857	1.86454e-05	TM4SF1	Down-regulated	1				9.51315e-09	-0.610598	0.464	0.746	0.000222294	8	CD9	Down-regulated
														7.98384e-10	-0.363721	0.933	0.991	1.86558e-05	PSMA1	Down-regulated	1				9.58386e-09	-0.93386	0.351	0.628	0.000223946	8	AC019068.1	Down-regulated
														7.98527e-10	-0.448413	0.663	0.811	1.86592e-05	MRPL23	Down-regulated	1				9.74141e-09	-0.407126	0.959	0.987	0.000227627	8	SNX3	Down-regulated
														8.09959e-10	-0.475352	0.436	0.627	1.89263e-05	CTDNEP1	Down-regulated	1				1.07189e-08	-1.39047	0.608	0.772	0.000250468	8	ROBO2	Down-regulated
														8.13001e-10	-0.372843	0.401	0.659	1.89974e-05	TOR1A	Down-regulated	1				1.09957e-08	-0.592103	0.557	0.786	0.000256936	8	MCUB	Down-regulated
														8.26319e-10	-0.417734	0.824	0.908	1.93086e-05	EEF1E1	Down-regulated	1				1.21595e-08	-0.933769	0.928	0.972	0.000284132	8	CHRM3	Down-regulated
														8.32416e-10	-0.393652	0.234	0.475	1.94511e-05	C8orf82	Down-regulated	1				1.43039e-08	-0.450627	0.99	0.998	0.000334239	8	SRI	Down-regulated
														8.34424e-10	-0.489992	0.657	0.829	1.9498e-05	HMGCR	Down-regulated	1				1.54376e-08	-0.391612	1	1	0.000360731	8	SEPTIN7	Down-regulated
														8.51332e-10	-0.41785	0.526	0.77	1.98931e-05	SLC39A7	Down-regulated	1				1.56398e-08	-0.716899	0.66	0.847	0.000365456	8	CLIC1	Down-regulated
														8.69951e-10	-0.366713	0.933	0.968	2.03281e-05	DHX9	Down-regulated	1				1.57711e-08	-0.417103	1	1	0.000368523	8	RPL10	Down-regulated
														8.81506e-10	-0.505439	0.426	0.664	2.05981e-05	CBR3	Down-regulated	1				1.58004e-08	-0.353616	1	1	0.000369208	8	RPL35	Down-regulated
														8.93897e-10	-0.432101	0.785	0.912	2.08877e-05	MRTO4	Down-regulated	1				1.8403e-08	-0.444525	1	1	0.000430023	8	HNRNPA2B1	Down-regulated
														9.05879e-10	-0.387072	0.212	0.452	2.11677e-05	SLFN11	Down-regulated	1				2.50708e-08	-0.469424	0.99	0.996	0.000585829	8	XRCC5	Down-regulated
														9.13101e-10	-0.534023	0.199	0.433	2.13364e-05	ANPEP	Down-regulated	1				2.64431e-08	-0.446488	0.969	0.991	0.000617897	8	BZW1	Down-regulated
														9.2842e-10	-0.49443	0.545	0.774	2.16944e-05	SNRPN	Down-regulated	1				2.81675e-08	-1.17295	0.443	0.628	0.00065819	8	HMGB2	Down-regulated
														9.62797e-10	-0.407784	1	1	2.24977e-05	TMSB4X	Down-regulated	1				2.90388e-08	-0.451771	1	0.995	0.00067855	8	GNG5	Down-regulated
														9.68858e-10	-0.430005	0.891	0.935	2.26393e-05	SUPT16H	Down-regulated	1				2.944e-08	-0.841152	0.814	0.9	0.000687925	8	CHN1	Down-regulated
														9.94032e-10	-0.454007	0.455	0.677	2.32275e-05	ZNRD2	Down-regulated	1				3.26323e-08	-1.28142	0.794	0.888	0.000762518	8	RCAN1	Down-regulated
														1.00523e-09	-0.398053	0.423	0.668	2.34892e-05	ZNF358	Down-regulated	1				3.2841e-08	-0.459842	0.99	0.997	0.000767397	8	IGFBP2	Down-regulated
														1.02084e-09	-0.458118	0.667	0.857	2.3854e-05	RUVBL2	Down-regulated	1				3.67481e-08	-1.01177	0.309	0.569	0.000858692	8	PRC1	Down-regulated
														1.02358e-09	-0.390742	0.981	0.991	2.3918e-05	PUM3	Down-regulated	1				3.78859e-08	-0.472933	0.979	0.993	0.000885279	8	LSM7	Down-regulated
														1.04411e-09	-0.389385	0.276	0.53	2.43976e-05	FLAD1	Down-regulated	1				3.80308e-08	-0.56232	0.959	0.981	0.000888665	8	SNRPB	Down-regulated
														1.05138e-09	-0.549719	0.545	0.774	2.45675e-05	OPTN	Down-regulated	1				3.93704e-08	-0.464695	0.742	0.882	0.000919969	8	RABL6	Down-regulated
														1.05324e-09	-0.441059	0.692	0.876	2.4611e-05	DDA1	Down-regulated	1				4.23589e-08	-0.709283	0.247	0.518	0.000989801	8	LMNB1	Down-regulated
														1.05965e-09	-0.45953	0.59	0.788	2.47608e-05	QSER1	Down-regulated	1				4.24496e-08	-0.371037	1	0.996	0.000991919	8	HNRNPR	Down-regulated
														1.09637e-09	-0.449141	0.458	0.691	2.56188e-05	RRP9	Down-regulated	1				4.24966e-08	-0.379575	0.979	0.995	0.000993019	8	TMBIM6	Down-regulated
														1.15334e-09	-0.397553	0.446	0.696	2.69502e-05	ACOT9	Down-regulated	1				4.29832e-08	-0.422669	0.969	0.992	0.00100439	8	NDUFB11	Down-regulated
														1.17246e-09	-0.465247	0.721	0.866	2.73968e-05	SIVA1	Down-regulated	1				4.86318e-08	-0.690123	0.052	0.314	0.00113638	8	STK32A	Down-regulated
														1.18491e-09	-0.452512	0.609	0.797	2.76878e-05	TTL	Down-regulated	1				5.09008e-08	-0.506765	0.99	0.993	0.0011894	8	SSR4	Down-regulated
														1.19603e-09	-0.384126	0.192	0.429	2.79477e-05	DBNDD1	Down-regulated	1				5.23405e-08	-0.440724	0.99	0.991	0.00122304	8	HNRNPD	Down-regulated
														1.19657e-09	-0.466365	0.59	0.797	2.79603e-05	LIMK1	Down-regulated	1				5.30219e-08	-0.435126	1	0.999	0.00123896	8	GSTP1	Down-regulated
														1.23369e-09	-0.456535	0.644	0.806	2.88275e-05	PSMD3	Down-regulated	1				5.95297e-08	-1.07386	0.268	0.53	0.00139103	8	TPX2	Down-regulated
														1.23685e-09	-0.326018	0.212	0.465	2.89016e-05	PARVB	Down-regulated	1				6.02209e-08	-0.465301	1	0.995	0.00140718	8	ARPC2	Down-regulated
														1.2396e-09	-0.621883	0.167	0.387	2.89658e-05	PAK3	Down-regulated	1				6.69157e-08	-0.490303	0.804	0.947	0.00156362	8	PRDX4	Down-regulated
														1.33353e-09	-0.433224	0.442	0.7	3.11606e-05	SLC25A43	Down-regulated	1				6.78046e-08	-0.892515	0.845	0.949	0.00158439	8	SOX5	Down-regulated
														1.34651e-09	-0.402637	0.487	0.724	3.14639e-05	LEPROTL1	Down-regulated	1				6.94684e-08	-0.621378	0.649	0.798	0.00162327	8	RFC2	Down-regulated
														1.35063e-09	-0.384342	0.708	0.876	3.15601e-05	STARD3NL	Down-regulated	1				8.0619e-08	-0.765832	0.299	0.551	0.00188382	8	ORC6	Down-regulated
														1.3537e-09	-0.422922	0.622	0.816	3.16318e-05	UTP18	Down-regulated	1				8.33403e-08	-0.467663	0.959	0.989	0.00194741	8	NHP2	Down-regulated
														1.36332e-09	-0.415494	0.452	0.696	3.18567e-05	PM20D2	Down-regulated	1				8.819e-08	-0.616533	0.402	0.634	0.00206074	8	MRC2	Down-regulated
														1.36441e-09	-0.390584	0.372	0.622	3.18822e-05	PLEKHJ1	Down-regulated	1				9.15832e-08	-0.572001	0.515	0.721	0.00214003	8	ALYREF	Down-regulated
														1.37888e-09	-0.504691	0.529	0.756	3.22202e-05	ARHGAP22	Down-regulated	1				9.62765e-08	-0.807898	0.186	0.448	0.00224969	8	KIF4A	Down-regulated
														1.44807e-09	-0.488878	0.962	0.995	3.38371e-05	HMGN2	Down-regulated	1				9.62923e-08	-0.845787	0.423	0.691	0.00225006	8	PDZRN3	Down-regulated
														1.45821e-09	-0.365528	0.958	0.995	3.40739e-05	SCAND1	Down-regulated	1				1.01238e-07	-0.347678	1	0.999	0.00236563	8	TXNL4A	Down-regulated
														1.46013e-09	-0.460627	0.615	0.848	3.41188e-05	SRRT	Down-regulated	1				1.02123e-07	-0.585687	0.897	0.947	0.00238631	8	RANBP1	Down-regulated
														1.50878e-09	-0.415598	0.833	0.908	3.52557e-05	SNHG16	Down-regulated	1				1.0603e-07	-0.357129	1	1	0.00247761	8	PPIA	Down-regulated
														1.56077e-09	-0.921273	0.647	0.788	3.64705e-05	RMRP	Down-regulated	1				1.09859e-07	-0.512817	0.938	0.987	0.00256707	8	NME1	Down-regulated
														1.6316e-09	-0.360476	0.394	0.636	3.81255e-05	INO80E	Down-regulated	1				1.1567e-07	-0.486093	0.887	0.958	0.00270286	8	STAG1	Down-regulated
														1.63731e-09	-0.41058	0.381	0.631	3.82591e-05	STX2	Down-regulated	1				1.18419e-07	-0.832404	0.639	0.774	0.0027671	8	CKS2	Down-regulated
														1.66584e-09	-0.403788	0.545	0.802	3.89256e-05	LDLR	Down-regulated	1				1.28631e-07	-0.927914	0.897	0.94	0.00300572	8	UBE2S	Down-regulated
														1.69241e-09	-0.407144	0.788	0.917	3.95466e-05	ARPC5L	Down-regulated	1				1.31327e-07	-0.633771	0.144	0.424	0.00306872	8	NCAPG	Down-regulated
														1.7743e-09	-0.473556	0.317	0.553	4.146e-05	CITED4	Down-regulated	1				1.40815e-07	-0.485568	0.99	0.989	0.00329042	8	ATP5F1D	Down-regulated
														1.80922e-09	-0.447326	0.49	0.705	4.2276e-05	GRWD1	Down-regulated	1				1.52642e-07	-0.416486	1	0.998	0.00356679	8	ZNHIT1	Down-regulated
														1.82939e-09	-0.625491	0.378	0.636	4.27474e-05	BIRC5	Down-regulated	1				1.54018e-07	-0.437382	0.918	0.97	0.00359895	8	SNRPG	Down-regulated
														1.88385e-09	-0.405015	0.599	0.816	4.402e-05	LSM12	Down-regulated	1				1.56065e-07	-0.539645	0.753	0.884	0.00364678	8	C12orf57	Down-regulated
														1.88633e-09	-0.406597	0.391	0.636	4.40778e-05	NOP2	Down-regulated	1				1.73028e-07	-0.494383	0.557	0.762	0.00404315	8	MAZ	Down-regulated
														1.93585e-09	-0.422568	0.849	0.959	4.5235e-05	RNF145	Down-regulated	1				2.23902e-07	-0.404317	1	1	0.00523192	8	SET	Down-regulated
														1.98703e-09	-0.405456	0.417	0.645	4.64309e-05	XPOT	Down-regulated	1				2.29819e-07	-0.450688	0.979	0.996	0.00537019	8	SNRPD1	Down-regulated
														2.1367e-09	-0.440733	0.455	0.677	4.99283e-05	FAM207A	Down-regulated	1				2.34957e-07	-0.631516	0.144	0.391	0.00549024	8	KIF11	Down-regulated
														2.14256e-09	-0.396095	0.276	0.512	5.00653e-05	MLX	Down-regulated	1				2.50714e-07	-1.19461	0.134	0.386	0.00585843	8	ARHGAP20	Down-regulated
														2.16252e-09	-0.42145	0.433	0.71	5.05317e-05	NT5C	Down-regulated	1				2.55647e-07	-0.569306	0.196	0.446	0.0059737	8	ZNF503	Down-regulated
														2.18737e-09	-0.374473	0.933	0.968	5.11123e-05	UQCRFS1	Down-regulated	1				2.56563e-07	-0.491602	0.907	0.974	0.00599512	8	SRSF3	Down-regulated
														2.19454e-09	-0.465784	0.846	0.949	5.12799e-05	MANF	Down-regulated	1				2.81934e-07	-0.468964	1	0.999	0.00658796	8	SEC61B	Down-regulated
														2.26451e-09	-0.4002	0.67	0.862	5.29147e-05	CNIH4	Down-regulated	1				3.35986e-07	-0.454179	0.897	0.974	0.00785099	8	PGK1	Down-regulated
														2.34298e-09	-0.379099	0.272	0.516	5.47483e-05	B4GALT2	Down-regulated	1				3.46906e-07	-0.35117	0.979	0.993	0.00810616	8	FUS	Down-regulated
														2.36968e-09	-0.424685	0.458	0.7	5.53723e-05	NXT1	Down-regulated	1				3.54343e-07	-0.682231	0.876	0.956	0.00827994	8	CREB5	Down-regulated
														2.38253e-09	-0.417351	0.747	0.88	5.56725e-05	PGRMC1	Down-regulated	1				3.88226e-07	-0.68668	0.082	0.319	0.00907168	8	HJURP	Down-regulated
														2.42156e-09	-0.477681	0.41	0.631	5.65845e-05	KIF22	Down-regulated	1				3.94062e-07	-0.522469	0.814	0.887	0.00920805	8	SMC1A	Down-regulated
														2.42895e-09	-0.41912	0.346	0.585	5.67572e-05	SMAGP	Down-regulated	1				3.96978e-07	-0.522574	0.742	0.84	0.00927618	8	MZT2A	Down-regulated
														2.5135e-09	-0.392937	0.208	0.447	5.87329e-05	ARRB1	Down-regulated	1				4.01669e-07	-0.486875	0.474	0.717	0.00938581	8	LHFPL2	Down-regulated
														2.6139e-09	-0.487846	0.462	0.691	6.1079e-05	ISG15	Down-regulated	1				4.7407e-07	-0.723282	0.289	0.544	0.0110776	8	RFFL	Down-regulated
														2.69981e-09	-0.373164	0.942	0.991	6.30865e-05	IQGAP1	Down-regulated	1				4.89988e-07	-0.611595	0.577	0.744	0.0114495	8	TMPO	Down-regulated
														2.87212e-09	-0.360826	0.163	0.378	6.71129e-05	PUSL1	Down-regulated	1				5.36107e-07	-0.371765	1	0.994	0.0125272	8	SEPTIN2	Down-regulated
														2.88207e-09	-0.432151	0.647	0.797	6.73454e-05	ANKLE2	Down-regulated	1				5.52624e-07	-0.44094	1	1	0.0129132	8	MIF	Down-regulated
														2.93615e-09	-0.49773	0.692	0.88	6.8609e-05	CD9	Down-regulated	1				5.56468e-07	-0.960437	0.216	0.441	0.013003	8	AC125613.1	Down-regulated
														3.01863e-09	-0.460525	0.756	0.912	7.05363e-05	PARP14	Down-regulated	1				5.58426e-07	-0.665462	0.629	0.779	0.0130487	8	TFPI2	Down-regulated
														3.04442e-09	-0.542109	0.997	1	7.1139e-05	H2AFZ	Down-regulated	1				5.7368e-07	-0.363859	0.99	0.996	0.0134052	8	EIF4H	Down-regulated
														3.08164e-09	-0.394147	0.853	0.954	7.20086e-05	DNAJC7	Down-regulated	1				5.81193e-07	-0.639189	0.773	0.888	0.0135807	8	HSPB1	Down-regulated
														3.12677e-09	-0.408008	0.827	0.931	7.30632e-05	ADH5	Down-regulated	1				6.42725e-07	-0.931511	0.206	0.45	0.0150186	8	C1QL1	Down-regulated
														3.20514e-09	-0.395968	0.654	0.862	7.48945e-05	BID	Down-regulated	1				6.75295e-07	-0.650336	0.402	0.634	0.0157796	8	KLHL13	Down-regulated
														3.21229e-09	-0.397868	0.875	0.931	7.50616e-05	PNN	Down-regulated	1				7.03907e-07	-0.324673	1	0.999	0.0164482	8	SUB1	Down-regulated
														3.38973e-09	-0.44985	0.606	0.779	7.92078e-05	NDUFA6	Down-regulated	1				7.22831e-07	-0.481254	0.825	0.897	0.0168904	8	RAD21	Down-regulated
														3.46169e-09	-0.442167	0.433	0.668	8.08892e-05	SHTN1	Down-regulated	1				7.24356e-07	-0.397607	1	0.995	0.016926	8	PSMD8	Down-regulated
														3.49594e-09	-0.460135	0.846	0.903	8.16896e-05	DANCR	Down-regulated	1				7.60887e-07	-0.567248	0.361	0.601	0.0177796	8	GMNN	Down-regulated
														3.52184e-09	-0.356188	0.965	0.991	8.22948e-05	HSPA9	Down-regulated	1				7.81752e-07	-0.415062	0.887	0.943	0.0182672	8	NDUFC1	Down-regulated
														3.70455e-09	-0.538077	0.712	0.908	8.65641e-05	VAV3	Down-regulated	1				7.83255e-07	-0.441268	0.526	0.751	0.0183023	8	NSD2	Down-regulated
														3.70773e-09	-0.385197	0.92	0.963	8.66385e-05	XRCC6	Down-regulated	1				9.17415e-07	-0.394581	0.959	0.961	0.0214372	8	GNB2	Down-regulated
														3.71652e-09	-0.520487	0.788	0.94	8.6844e-05	GYPC	Down-regulated	1				9.18533e-07	-0.467188	0.629	0.776	0.0214634	8	HSD17B10	Down-regulated
														3.72379e-09	-0.418881	0.465	0.747	8.70138e-05	SLCO4A1	Down-regulated	1				9.40461e-07	-0.479391	0.825	0.897	0.0219758	8	GGCT	Down-regulated
														3.74448e-09	-0.439109	0.564	0.751	8.74973e-05	TMEM219	Down-regulated	1				9.46703e-07	-0.851227	0.361	0.587	0.0221216	8	ID4	Down-regulated
														3.83989e-09	-0.405937	0.218	0.447	8.97267e-05	SAC3D1	Down-regulated	1				9.75563e-07	-0.477096	0.876	0.929	0.022796	8	NOP58	Down-regulated
														4.25309e-09	-0.409072	0.853	0.945	9.9382e-05	TBCB	Down-regulated	1				1.02101e-06	-0.451629	0.845	0.894	0.023858	8	CACYBP	Down-regulated
														4.41013e-09	-0.408627	0.821	0.931	0.000103052	RNH1	Down-regulated	1				1.0589e-06	-0.851324	0.99	0.992	0.0247433	8	PTPRZ1	Down-regulated
														4.45589e-09	-0.418777	0.715	0.894	0.000104121	GLRX3	Down-regulated	1				1.06131e-06	-0.326011	1	0.996	0.0247996	8	GADD45GIP1	Down-regulated
														4.60491e-09	-0.336224	0.987	1	0.000107603	NDUFB4	Down-regulated	1				1.08283e-06	-0.364133	1	0.999	0.0253025	8	DNAJA1	Down-regulated
														4.66403e-09	-0.325343	1	1	0.000108984	EID1	Down-regulated	1				1.09228e-06	-0.351547	1	1	0.0255233	8	DYNLL1	Down-regulated
														4.67826e-09	-0.432306	0.506	0.719	0.000109317	PCBD1	Down-regulated	1				1.09374e-06	-0.587239	0.155	0.4	0.0255575	8	KIF15	Down-regulated
														4.75723e-09	-0.410608	0.74	0.922	0.000111162	ME2	Down-regulated	1				1.14198e-06	-0.702835	0.278	0.53	0.0266847	8	BIRC5	Down-regulated
														4.79945e-09	-0.376056	0.843	0.959	0.000112149	ARL2BP	Down-regulated	1				1.15032e-06	-0.462846	0.495	0.701	0.0268796	8	PAFAH1B3	Down-regulated
														4.7995e-09	-0.438604	0.779	0.88	0.00011215	DKC1	Down-regulated	1				1.16551e-06	-0.332802	1	1	0.0272344	8	CHCHD2	Down-regulated
														5.01174e-09	-0.381699	0.692	0.876	0.000117109	BTF3L4	Down-regulated	1				1.20718e-06	-0.469039	0.804	0.901	0.0282081	8	SRSF2	Down-regulated
														5.14884e-09	-0.352748	0.942	0.968	0.000120313	EIF4B	Down-regulated	1				1.20869e-06	-0.468794	0.763	0.884	0.0282436	8	RPA3	Down-regulated
														5.25793e-09	-0.544412	0.513	0.719	0.000122862	C19orf48	Down-regulated	1				1.23955e-06	-0.729681	0.598	0.739	0.0289645	8	CKS1B	Down-regulated
														5.36709e-09	-0.422121	0.333	0.576	0.000125413	JADE1	Down-regulated	1				1.2618e-06	-0.839393	0.474	0.655	0.0294845	8	GPM6A	Down-regulated
														5.80912e-09	-0.429563	0.378	0.613	0.000135742	SCARB1	Down-regulated	1				1.31738e-06	-1.17819	0.237	0.457	0.0307832	8	ADAMTS3	Down-regulated
														5.8441e-09	-0.41524	0.433	0.668	0.000136559	DCPS	Down-regulated	1				1.32836e-06	-0.45517	0.814	0.89	0.0310398	8	XPO1	Down-regulated
														5.8846e-09	-0.40227	0.712	0.876	0.000137505	MRPS5	Down-regulated	1				1.34248e-06	-0.490976	0.103	0.333	0.0313698	8	ESCO2	Down-regulated
														5.96098e-09	-0.649571	0.372	0.594	0.00013929	CLMP	Down-regulated	1				1.36933e-06	-0.597693	0.082	0.311	0.0319972	8	GPAT3	Down-regulated
														6.02808e-09	-0.386515	0.753	0.889	0.000140858	TAPBP	Down-regulated	1				1.41684e-06	-0.546789	0.887	0.942	0.0331073	8	CUTA	Down-regulated
														6.13518e-09	-0.352734	0.968	0.986	0.000143361	SMS	Down-regulated	1				1.49118e-06	-0.434293	0.866	0.935	0.0348445	8	SRSF10	Down-regulated
														6.33442e-09	-0.471452	0.612	0.825	0.000148017	NMB	Down-regulated	1				1.51114e-06	-0.470492	0.103	0.327	0.0353107	8	FZD1	Down-regulated
														6.57315e-09	-0.355453	0.766	0.908	0.000153595	ECHS1	Down-regulated	1				1.57373e-06	-0.489325	0.979	0.993	0.0367734	8	MDH2	Down-regulated
														6.61245e-09	-0.374602	0.244	0.47	0.000154513	TGIF2	Down-regulated	1				1.60626e-06	-0.563122	0.392	0.623	0.0375335	8	ATAD2	Down-regulated
														6.71515e-09	-0.41771	0.756	0.88	0.000156913	GPI	Down-regulated	1				1.62049e-06	-0.407541	0.732	0.865	0.037866	8	VBP1	Down-regulated
														7.12669e-09	-0.377517	0.423	0.673	0.000166529	THOP1	Down-regulated	1				1.62172e-06	-0.939654	0.639	0.745	0.0378948	8	DCLK2	Down-regulated
														7.32662e-09	-0.402259	0.487	0.71	0.000171201	MED28	Down-regulated	1				1.66432e-06	-0.637705	0.351	0.57	0.0388901	8	H2AFX	Down-regulated
														7.33874e-09	-0.503896	0.766	0.885	0.000171484	SMURF2	Down-regulated	1				1.66653e-06	-0.418134	0.763	0.891	0.0389417	8	TECR	Down-regulated
														7.34735e-09	-0.357928	0.247	0.479	0.000171686	UBALD1	Down-regulated	1				1.67702e-06	-0.365615	0.876	0.94	0.0391869	8	G3BP2	Down-regulated
														7.50953e-09	-0.341229	0.907	0.949	0.000175475	GDI2	Down-regulated	1				1.69907e-06	-0.654689	0.773	0.886	0.0397021	8	KIAA1958	Down-regulated
														7.51876e-09	-0.348395	0.788	0.917	0.000175691	DCAF13	Down-regulated	1				1.76666e-06	-0.446094	0.32	0.577	0.0412816	8	PITX1	Down-regulated
														7.56223e-09	-0.450505	0.372	0.585	0.000176707	PFKL	Down-regulated	1				1.81697e-06	-0.525861	0.763	0.876	0.0424571	8	SRSF7	Down-regulated
														7.75357e-09	-0.40778	0.545	0.76	0.000181178	PDCL3	Down-regulated	1				1.87599e-06	-0.412278	1	0.999	0.0438363	8	NUCKS1	Down-regulated
														7.87686e-09	-0.348144	0.179	0.396	0.000184058	PNP	Down-regulated	1				1.91736e-06	-0.746184	0.237	0.462	0.044803	8	ANLN	Down-regulated
														8.13752e-09	-0.356297	0.298	0.562	0.000190149	STAT5B	Down-regulated	1				2.04521e-06	-0.512659	0.289	0.503	0.0477904	8	MIS18BP1	Down-regulated
														8.18985e-09	-0.358981	0.929	0.972	0.000191372	PPA1	Down-regulated	1				2.07065e-06	-0.431731	0.928	0.963	0.0483848	8	KIF1B	Down-regulated
														8.34008e-09	-0.330286	0.974	0.972	0.000194883	EIF6	Down-regulated	1
														8.39316e-09	-0.394413	0.769	0.894	0.000196123	MTCH2	Down-regulated	1
														8.62547e-09	-0.415598	0.484	0.71	0.000201551	CBL	Down-regulated	1
														8.64344e-09	-0.417097	0.679	0.802	0.000201971	NUDT5	Down-regulated	1
														8.92895e-09	-0.368246	0.26	0.479	0.000208643	RIPOR1	Down-regulated	1
														9.19348e-09	-0.440357	0.606	0.793	0.000214824	DNPEP	Down-regulated	1
														9.2993e-09	-0.329083	0.949	0.977	0.000217297	UBE2D2	Down-regulated	1
														9.40916e-09	-0.401951	0.372	0.594	0.000219864	DAXX	Down-regulated	1
														9.45896e-09	-0.437177	0.635	0.802	0.000221028	UBA6	Down-regulated	1
														9.65381e-09	-0.396967	0.554	0.737	0.00022558	SPAG7	Down-regulated	1
														9.71561e-09	-0.341056	0.843	0.959	0.000227025	COA4	Down-regulated	1
														9.91481e-09	-0.381776	0.792	0.926	0.000231679	ELAVL1	Down-regulated	1
														1.0034e-08	-0.340987	0.285	0.512	0.000234464	BTN2A1	Down-regulated	1
														1.01613e-08	-0.496033	0.522	0.71	0.000237439	WDR3	Down-regulated	1
														1.084e-08	-0.356954	0.378	0.618	0.000253297	TNFRSF10B	Down-regulated	1
														1.13322e-08	-0.355728	0.231	0.456	0.000264801	PFKM	Down-regulated	1
														1.15334e-08	-0.374841	0.314	0.544	0.000269501	MPST	Down-regulated	1
														1.15656e-08	-0.355223	0.288	0.512	0.000270252	SCO2	Down-regulated	1
														1.18134e-08	-0.49637	0.59	0.788	0.000276044	CHD7	Down-regulated	1
														1.18642e-08	-0.425671	0.728	0.866	0.000277232	PTBP2	Down-regulated	1
														1.24274e-08	-0.41206	0.622	0.806	0.000290391	ITGB1BP1	Down-regulated	1
														1.25781e-08	-0.349561	0.865	0.926	0.000293913	RAB14	Down-regulated	1
														1.28682e-08	-0.344302	0.128	0.336	0.000300692	FXYD5	Down-regulated	1
														1.32462e-08	-0.427335	0.878	0.935	0.000309523	GPATCH4	Down-regulated	1
														1.37867e-08	-0.643859	0.452	0.668	0.000322153	TYMS	Down-regulated	1
														1.38683e-08	-0.357659	0.208	0.424	0.000324061	SORD	Down-regulated	1
														1.40916e-08	-0.351898	0.337	0.567	0.000329278	DESI1	Down-regulated	1
														1.41752e-08	-0.393216	0.824	0.926	0.000331233	EIF4E	Down-regulated	1
														1.48809e-08	-0.41932	0.913	0.968	0.000347723	YWHAQ	Down-regulated	1
														1.507e-08	-0.395818	0.51	0.7	0.000352141	FASN	Down-regulated	1
														1.55365e-08	-0.428045	0.561	0.77	0.000363041	UBE2Q2	Down-regulated	1
														1.56783e-08	-0.382707	0.987	1	0.000366355	NHP2	Down-regulated	1
														1.57547e-08	-0.388763	0.474	0.673	0.00036814	WDR74	Down-regulated	1
														1.63883e-08	-0.331402	0.856	0.949	0.000382944	APPL1	Down-regulated	1
														1.67889e-08	-0.436388	0.599	0.816	0.000392306	ALG3	Down-regulated	1
														1.69501e-08	-0.414591	0.433	0.654	0.000396074	TCOF1	Down-regulated	1
														1.6979e-08	-0.332709	0.673	0.843	0.000396749	PCYT1A	Down-regulated	1
														1.74153e-08	-0.387968	0.311	0.548	0.000406943	C11orf24	Down-regulated	1
														1.78469e-08	-0.367732	0.897	0.935	0.000417029	SRSF10	Down-regulated	1
														1.78508e-08	-0.421945	0.901	0.968	0.00041712	SLC20A1	Down-regulated	1
														1.79236e-08	-0.477839	0.327	0.544	0.000418821	SNHG15	Down-regulated	1
														1.79594e-08	-0.404451	0.359	0.576	0.000419657	B3GNT5	Down-regulated	1
														1.79627e-08	-0.386667	0.266	0.512	0.000419735	ETS2	Down-regulated	1
														1.80767e-08	-0.345954	0.923	0.991	0.000422397	RAD23B	Down-regulated	1
														1.84409e-08	-0.383253	0.272	0.493	0.00043091	NPM3	Down-regulated	1
														1.85755e-08	-0.420757	0.41	0.618	0.000434055	SHC1	Down-regulated	1
														1.86347e-08	-0.379976	0.766	0.922	0.000435437	VBP1	Down-regulated	1
														1.96618e-08	-0.391243	0.955	0.982	0.000459436	SSB	Down-regulated	1
														2.03804e-08	-0.449991	0.465	0.677	0.000476228	ATIC	Down-regulated	1
														2.05206e-08	-0.40606	0.654	0.825	0.000479504	BAD	Down-regulated	1
														2.06616e-08	-0.366787	0.112	0.3	0.000482799	PNPLA3	Down-regulated	1
														2.07922e-08	-0.451701	0.394	0.622	0.000485851	ABCA3	Down-regulated	1
														2.08636e-08	-0.362159	0.279	0.502	0.000487519	BPNT1	Down-regulated	1
														2.11671e-08	-0.389778	0.372	0.585	0.000494612	CCNB1IP1	Down-regulated	1
														2.13659e-08	-0.339142	0.984	1	0.000499256	AURKAIP1	Down-regulated	1
														2.1898e-08	-0.390017	0.753	0.894	0.000511691	FHL1	Down-regulated	1
														2.25402e-08	-0.350456	0.984	0.995	0.000526697	PRPF40A	Down-regulated	1
														2.30096e-08	-0.348259	0.747	0.917	0.000537665	FAAP20	Down-regulated	1
														2.31044e-08	-0.366007	0.462	0.71	0.00053988	TRIM47	Down-regulated	1
														2.37491e-08	-0.380226	0.83	0.954	0.000554945	TIMM10	Down-regulated	1
														2.40206e-08	-0.33158	0.987	1	0.000561289	FUS	Down-regulated	1
														2.47912e-08	-0.364194	0.256	0.488	0.000579297	CPNE2	Down-regulated	1
														2.53946e-08	-0.369489	0.628	0.834	0.000593396	TRAPPC3	Down-regulated	1
														2.56773e-08	-0.472175	0.378	0.599	0.000600002	FAR2	Down-regulated	1
														2.60602e-08	-0.379964	0.324	0.548	0.000608949	CHRAC1	Down-regulated	1
														2.65506e-08	-0.331489	0.955	0.977	0.000620407	SBDS	Down-regulated	1
														2.6801e-08	-0.369128	0.372	0.604	0.000626259	NECTIN2	Down-regulated	1
														2.68589e-08	-0.468432	0.66	0.82	0.000627611	DNTTIP1	Down-regulated	1
														2.68838e-08	-0.444996	0.817	0.903	0.000628195	SRA1	Down-regulated	1
														2.70572e-08	-0.399386	0.644	0.82	0.000632245	CCDC137	Down-regulated	1
														2.72922e-08	-0.399912	0.635	0.816	0.000637738	TPD52	Down-regulated	1
														2.77238e-08	-0.355397	0.385	0.608	0.000647823	DLAT	Down-regulated	1
														2.83829e-08	-0.423714	0.638	0.779	0.000663223	NIP7	Down-regulated	1
														2.96496e-08	-0.404629	0.619	0.793	0.000692822	C12orf10	Down-regulated	1
														3.19892e-08	-0.434179	0.853	0.94	0.000747491	CCT7	Down-regulated	1
														3.20539e-08	-0.429091	0.795	0.912	0.000749003	DECR1	Down-regulated	1
														3.20716e-08	-0.370004	0.308	0.539	0.000749418	ABHD11	Down-regulated	1
														3.22063e-08	-0.345984	0.865	0.963	0.000752564	COL9A3	Down-regulated	1
														3.2891e-08	-0.431713	0.702	0.853	0.000768564	EIF4E2	Down-regulated	1
														3.35266e-08	-0.365273	0.853	0.931	0.000783417	ATP6V0E2	Down-regulated	1
														3.41009e-08	-0.342495	0.423	0.654	0.000796835	ATN1	Down-regulated	1
														3.47295e-08	-0.4663	0.471	0.673	0.000811525	RILPL2	Down-regulated	1
														3.48506e-08	-0.387873	0.516	0.724	0.000814354	KHSRP	Down-regulated	1
														3.62582e-08	-0.377241	0.292	0.53	0.000847245	WNT7B	Down-regulated	1
														3.64266e-08	-0.323682	0.923	0.972	0.000851179	PSMD4	Down-regulated	1
														3.68599e-08	-0.397622	0.696	0.829	0.000861306	USP22	Down-regulated	1
														3.77353e-08	-0.432593	0.449	0.677	0.000881761	RFC4	Down-regulated	1
														3.7856e-08	-0.390119	0.92	0.959	0.000884581	SSR2	Down-regulated	1
														3.8698e-08	-0.393916	0.92	0.959	0.000904256	SBF2	Down-regulated	1
														4.18319e-08	-0.399206	0.564	0.733	0.000977485	OIP5-AS1	Down-regulated	1
														4.22058e-08	-0.393595	0.497	0.714	0.000986223	ATAD3A	Down-regulated	1
														4.26756e-08	-0.410303	0.288	0.512	0.000997202	XBP1	Down-regulated	1
														4.35036e-08	-0.386892	0.468	0.687	0.00101655	NABP2	Down-regulated	1
														4.35372e-08	-0.505426	0.189	0.396	0.00101733	CTSS	Down-regulated	1
														4.37575e-08	-0.358981	0.375	0.608	0.00102248	SCNM1	Down-regulated	1
														4.42739e-08	-0.383321	0.625	0.797	0.00103455	HNRNPL	Down-regulated	1
														4.5138e-08	-0.408374	0.163	0.369	0.00105474	ATP10A	Down-regulated	1
														4.53143e-08	-0.374765	0.817	0.922	0.00105886	DYNC1LI1	Down-regulated	1
														4.53252e-08	-0.415014	0.513	0.719	0.00105911	AHSA1	Down-regulated	1
														4.63625e-08	-0.364495	0.359	0.59	0.00108335	ARHGEF1	Down-regulated	1
														4.84257e-08	-0.330847	0.548	0.756	0.00113156	TAF6	Down-regulated	1
														4.92723e-08	-0.391939	0.615	0.806	0.00115135	PPAT	Down-regulated	1
														4.98111e-08	-0.459362	0.151	0.341	0.00116394	IL32	Down-regulated	1
														5.08715e-08	-0.440663	0.696	0.871	0.00118871	TBL1X	Down-regulated	1
														5.09078e-08	-0.335501	0.907	0.982	0.00118956	PDLIM4	Down-regulated	1
														5.12956e-08	-0.405456	0.891	0.968	0.00119863	PPM1G	Down-regulated	1
														5.30023e-08	-0.394678	0.872	0.954	0.00123851	DAP	Down-regulated	1
														5.36801e-08	-0.40404	0.715	0.839	0.00125434	MRPL32	Down-regulated	1
														5.56127e-08	-0.343453	0.875	0.959	0.0012995	LAPTM4B	Down-regulated	1
														5.68603e-08	-0.377398	0.635	0.811	0.00132865	HARS	Down-regulated	1
														5.80954e-08	-0.369915	0.26	0.47	0.00135752	HDAC7	Down-regulated	1
														5.88652e-08	-0.347251	0.606	0.82	0.0013755	PARP4	Down-regulated	1
														6.2233e-08	-0.37785	0.885	0.922	0.0014542	NOP56	Down-regulated	1
														6.2694e-08	-0.337786	0.827	0.931	0.00146497	TMEM160	Down-regulated	1
														6.42344e-08	-0.392897	0.779	0.931	0.00150096	SIPA1L3	Down-regulated	1
														6.42582e-08	-0.391666	0.654	0.816	0.00150152	UBTF	Down-regulated	1
														6.5655e-08	-0.381163	0.837	0.945	0.00153416	XPO1	Down-regulated	1
														6.59633e-08	-0.399513	0.949	0.977	0.00154136	HM13	Down-regulated	1
														6.6564e-08	-0.350718	0.571	0.774	0.0015554	NUDCD1	Down-regulated	1
														6.65644e-08	-0.415355	0.971	0.986	0.00155541	SULF2	Down-regulated	1
														6.66914e-08	-0.350106	0.365	0.594	0.00155838	NET1	Down-regulated	1
														6.74476e-08	-0.390877	0.388	0.594	0.00157605	IRF3	Down-regulated	1
														6.76188e-08	-0.360226	0.33	0.558	0.00158005	THYN1	Down-regulated	1
														6.83232e-08	-0.408525	0.702	0.843	0.00159651	XPO6	Down-regulated	1
														7.029e-08	-0.341323	0.962	1	0.00164247	MRPL3	Down-regulated	1
														7.11235e-08	-0.362968	0.824	0.935	0.00166194	TOP2B	Down-regulated	1
														7.69753e-08	-0.35436	0.26	0.475	0.00179868	NIPSNAP1	Down-regulated	1
														7.70198e-08	-0.330529	0.92	0.991	0.00179972	ZNF706	Down-regulated	1
														7.74632e-08	-0.331206	0.115	0.295	0.00181008	SRSF12	Down-regulated	1
														7.75979e-08	-0.3621	0.747	0.866	0.00181323	HNRNPA0	Down-regulated	1
														7.83695e-08	-0.347105	0.388	0.604	0.00183126	MBOAT7	Down-regulated	1
														7.90553e-08	-0.327312	0.282	0.498	0.00184729	RIT1	Down-regulated	1
														7.95294e-08	-0.382495	0.843	0.922	0.00185836	DDX21	Down-regulated	1
														7.9976e-08	-0.356438	0.426	0.636	0.0018688	RABEPK	Down-regulated	1
														8.17045e-08	-0.388173	0.804	0.889	0.00190919	MRPS35	Down-regulated	1
														8.33528e-08	-0.354866	0.795	0.922	0.0019477	ADSS	Down-regulated	1
														8.3409e-08	-0.391627	0.413	0.622	0.00194902	VARS	Down-regulated	1
														8.36417e-08	-0.370721	0.295	0.516	0.00195445	RNF5	Down-regulated	1
														8.46535e-08	-0.433339	0.298	0.512	0.0019781	SLC35F2	Down-regulated	1
														8.55395e-08	-0.397036	0.429	0.636	0.0019988	C1orf159	Down-regulated	1
														8.68367e-08	-0.349206	0.282	0.493	0.00202911	MYBBP1A	Down-regulated	1
														9.20506e-08	-0.325811	0.228	0.447	0.00215095	JAM2	Down-regulated	1
														9.57681e-08	-0.397415	0.776	0.899	0.00223781	CMPK1	Down-regulated	1
														9.73521e-08	-0.405015	0.603	0.77	0.00227483	UTP14A	Down-regulated	1
														9.89862e-08	-0.359081	0.346	0.571	0.00231301	TBL2	Down-regulated	1
														9.96684e-08	-0.326702	0.974	0.986	0.00232895	PDIA6	Down-regulated	1
														1.01378e-07	-0.566125	0.603	0.779	0.00236889	CKS1B	Down-regulated	1
														1.02207e-07	-0.359178	0.792	0.926	0.00238827	CYB5B	Down-regulated	1
														1.03915e-07	-0.342404	0.298	0.53	0.00242818	E2F5	Down-regulated	1
														1.05033e-07	-0.366959	0.285	0.493	0.0024543	FADD	Down-regulated	1
														1.09567e-07	-0.326442	0.859	0.931	0.00256025	DAP3	Down-regulated	1
														1.13175e-07	-0.371158	0.654	0.811	0.00264455	PRELID3B	Down-regulated	1
														1.1371e-07	-0.325811	0.266	0.484	0.00265707	HILPDA	Down-regulated	1
														1.17411e-07	-0.33646	0.407	0.65	0.00274355	LRP10	Down-regulated	1
														1.19317e-07	-0.389401	0.782	0.903	0.00278808	CMIP	Down-regulated	1
														1.20623e-07	-0.339478	0.84	0.959	0.00281861	ARL6IP5	Down-regulated	1
														1.20995e-07	-0.357	0.49	0.719	0.00282729	SSX2IP	Down-regulated	1
														1.21644e-07	-0.59656	0.359	0.539	0.00284246	UBE2T	Down-regulated	1
														1.22219e-07	-0.412206	0.343	0.548	0.0028559	RCC1	Down-regulated	1
														1.22303e-07	-0.378011	0.904	0.972	0.00285786	TNFRSF12A	Down-regulated	1
														1.23843e-07	-0.382988	0.587	0.788	0.00289385	C20orf27	Down-regulated	1
														1.25397e-07	-0.444417	0.333	0.53	0.00293015	EVA1B	Down-regulated	1
														1.27383e-07	-0.385321	0.862	0.94	0.00297655	CCT4	Down-regulated	1
														1.32625e-07	-0.407816	0.609	0.783	0.00309905	PSENEN	Down-regulated	1
														1.33358e-07	-0.393665	0.615	0.779	0.00311618	LSM10	Down-regulated	1
														1.35084e-07	-0.472466	0.429	0.622	0.0031565	MCM4	Down-regulated	1
														1.36772e-07	-0.365722	0.792	0.912	0.00319594	USP3	Down-regulated	1
														1.37724e-07	-0.62738	0.253	0.447	0.00321819	CCNB2	Down-regulated	1
														1.44076e-07	-0.324179	0.324	0.548	0.00336662	AP4M1	Down-regulated	1
														1.44182e-07	-0.347837	0.631	0.806	0.00336911	RAB5C	Down-regulated	1
														1.47354e-07	-0.346596	0.853	0.945	0.00344323	SH3D19	Down-regulated	1
														1.4993e-07	-0.333578	0.83	0.917	0.00350341	SAFB	Down-regulated	1
														1.51519e-07	-0.330996	0.811	0.94	0.00354053	FIP1L1	Down-regulated	1
														1.51545e-07	-0.376728	0.772	0.931	0.00354116	TUBB2B	Down-regulated	1
														1.5199e-07	-0.374201	0.885	0.954	0.00355155	NDUFC1	Down-regulated	1
														1.62216e-07	-0.594629	0.663	0.834	0.0037905	ID3	Down-regulated	1
														1.63738e-07	-0.383921	0.452	0.677	0.00382606	C20orf194	Down-regulated	1
														1.64391e-07	-0.392258	0.942	0.982	0.00384133	STAG1	Down-regulated	1
														1.67125e-07	-0.336797	0.66	0.834	0.00390521	GGNBP2	Down-regulated	1
														1.68783e-07	-0.400634	0.606	0.77	0.00394396	CIAPIN1	Down-regulated	1
														1.73255e-07	-0.342275	0.529	0.71	0.00404844	HSF1	Down-regulated	1
														1.74593e-07	-0.346188	0.952	0.977	0.00407972	PSMA6	Down-regulated	1
														1.7789e-07	-0.533169	0.321	0.507	0.00415676	COL27A1	Down-regulated	1
														1.77959e-07	-0.378839	0.157	0.336	0.00415838	SLC43A3	Down-regulated	1
														1.78649e-07	-0.465269	0.401	0.613	0.00417448	NCAPG2	Down-regulated	1
														1.78863e-07	-0.426131	0.202	0.396	0.0041795	RNF144A	Down-regulated	1
														1.79968e-07	-0.369494	0.804	0.94	0.0042053	CTNNBIP1	Down-regulated	1
														1.80996e-07	-0.552872	0.564	0.714	0.00422934	AHNAK	Down-regulated	1
														1.83088e-07	-0.583972	0.212	0.406	0.00427821	TAGLN3	Down-regulated	1
														1.85887e-07	-0.350285	0.946	0.982	0.00434363	C4orf48	Down-regulated	1
														1.86614e-07	-0.379313	0.433	0.641	0.00436061	TMEM126B	Down-regulated	1
														1.88522e-07	-0.540884	0.205	0.406	0.0044052	CDC20	Down-regulated	1
														1.93362e-07	-0.373773	0.66	0.853	0.00451829	LGALS3BP	Down-regulated	1
														1.93664e-07	-0.475424	0.792	0.876	0.00452534	SMARCA1	Down-regulated	1
														1.96703e-07	-0.340907	0.423	0.627	0.00459636	GLOD4	Down-regulated	1
														2.03372e-07	-0.331657	0.356	0.576	0.00475219	CNOT3	Down-regulated	1
														2.06261e-07	-0.405206	0.282	0.498	0.0048197	PDE9A	Down-regulated	1
														2.06453e-07	-0.337026	0.974	0.963	0.00482419	RUVBL1	Down-regulated	1
														2.06964e-07	-0.382773	0.612	0.793	0.00483612	PAK1IP1	Down-regulated	1
														2.08591e-07	-0.341911	0.279	0.484	0.00487414	NFKBIB	Down-regulated	1
														2.16885e-07	-0.338519	0.452	0.659	0.00506794	MRM2	Down-regulated	1
														2.20153e-07	-0.363235	0.885	0.959	0.00514432	PIN1	Down-regulated	1
														2.25946e-07	-0.373561	0.686	0.853	0.00527968	SURF4	Down-regulated	1
														2.29441e-07	-0.368362	0.901	0.949	0.00536136	CHD4	Down-regulated	1
														2.30409e-07	-0.348947	0.433	0.645	0.00538398	PPP1R35	Down-regulated	1
														2.40781e-07	-0.590607	0.654	0.825	0.00562633	IRF1	Down-regulated	1
														2.41023e-07	-0.436571	0.372	0.581	0.00563198	MVD	Down-regulated	1
														2.42175e-07	-0.339275	0.304	0.507	0.00565891	LIX1L	Down-regulated	1
														2.45061e-07	-0.416604	0.635	0.783	0.00572635	GRPEL1	Down-regulated	1
														2.48105e-07	-0.390803	0.699	0.825	0.00579747	HMGCS1	Down-regulated	1
														2.49047e-07	-0.353483	0.978	0.991	0.00581949	HDLBP	Down-regulated	1
														2.57012e-07	-0.388921	0.522	0.687	0.0060056	OGFOD1	Down-regulated	1
														2.63921e-07	-0.36557	0.904	0.935	0.00616704	EIF2S3	Down-regulated	1
														2.6813e-07	-0.359803	0.705	0.825	0.00626538	GRSF1	Down-regulated	1
														2.7146e-07	-0.360071	0.458	0.687	0.0063432	EVA1C	Down-regulated	1
														2.78363e-07	-0.322753	0.49	0.677	0.0065045	DNAAF5	Down-regulated	1
														2.82869e-07	-0.367233	0.484	0.687	0.0066098	EHD4	Down-regulated	1
														2.94791e-07	-0.336314	0.766	0.917	0.00688838	BAX	Down-regulated	1
														2.98216e-07	-0.397464	0.744	0.857	0.0069684	GSE1	Down-regulated	1
														3.00609e-07	-0.429684	0.529	0.737	0.00702433	RRM1	Down-regulated	1
														3.05626e-07	-0.339038	0.686	0.857	0.00714155	PLAUR	Down-regulated	1
														3.10648e-07	-0.341394	0.715	0.853	0.0072589	POLR1D	Down-regulated	1
														3.11308e-07	-0.383553	0.804	0.931	0.00727433	ARCN1	Down-regulated	1
														3.14967e-07	-0.403992	0.506	0.71	0.00735982	SIN3B	Down-regulated	1
														3.19116e-07	-0.417896	0.859	0.94	0.00745679	CKLF	Down-regulated	1
														3.33384e-07	-0.396973	0.381	0.581	0.00779019	RNF149	Down-regulated	1
														3.33417e-07	-0.423687	0.587	0.774	0.00779096	FBXO17	Down-regulated	1
														3.34049e-07	-0.403749	0.631	0.788	0.00780572	MRPS30	Down-regulated	1
														3.37089e-07	-0.386212	0.814	0.889	0.00787676	OSBPL1A	Down-regulated	1
														3.46719e-07	-0.336535	0.817	0.926	0.00810178	BACE2	Down-regulated	1
														3.55592e-07	-0.361094	0.689	0.848	0.00830911	CTBP2	Down-regulated	1
														3.56222e-07	-0.342404	0.317	0.525	0.00832384	KLHDC3	Down-regulated	1
														3.63088e-07	-0.375228	0.407	0.618	0.00848428	SCLY	Down-regulated	1
														3.63762e-07	-0.325912	0.436	0.631	0.00850003	DDX55	Down-regulated	1
														3.67068e-07	-0.40041	0.231	0.433	0.00857727	PRDM1	Down-regulated	1
														3.68196e-07	-0.356352	0.362	0.585	0.00860363	LRRK1	Down-regulated	1
														3.77797e-07	-0.417592	0.436	0.613	0.00882798	ST3GAL2	Down-regulated	1
														3.79039e-07	-0.353152	0.381	0.576	0.008857	ENTR1	Down-regulated	1
														3.8078e-07	-0.360597	0.83	0.931	0.00889769	ASXL1	Down-regulated	1
														3.82837e-07	-0.452592	0.606	0.742	0.00894575	NOLC1	Down-regulated	1
														3.94551e-07	-0.414504	0.458	0.654	0.00921948	WDR34	Down-regulated	1
														3.95048e-07	-0.40472	0.593	0.728	0.00923108	ABCF2	Down-regulated	1
														4.02866e-07	-0.358676	0.872	0.968	0.00941377	ATP5MC1	Down-regulated	1
														4.1755e-07	-0.342874	0.378	0.585	0.00975689	GDI1	Down-regulated	1
														4.23568e-07	-0.39208	0.609	0.765	0.00989752	PIH1D1	Down-regulated	1
														4.3389e-07	-0.340387	0.737	0.899	0.0101387	CAV1	Down-regulated	1
														4.54543e-07	-0.371177	0.811	0.88	0.0106213	GATAD2B	Down-regulated	1
[truncated: 2,458 more rows]

## Sheet: 1406
							Method 1: KAT5KO VS cd8ko			method 2: enriched marker genes per cluster				Method 1: KAT5KO VS cd8ko											method 2: enriched marker genes per cluster
cell line	cluster no	No of CD8AKOcells	No of KAT5KO	CD8/KAT5 ratio	Cluster type	Analysis Method	No of up-reg genes	No of down-reg genes		upreg_genes	downreg_genes			p_val	avg_log2FC	pct.1	pct.2	p_val_adj	gene	Expression	cluster				p_val	avg_log2FC	pct.1	pct.2	p_val_adj	cluster	gene	Expression
1406	0	20	301	0.066	Novel	2	161	597		681	1325			8.90975e-30	-1.43045	0.909	1	1.97102e-25	PPP1R14B	Down-regulated	2				2.23628e-135	1.57365	0.611	0.074	4.94711e-131	0	LINC01727	Up-regulated
1406	1	173	91	1.901	Control	2	227	337		893	903			2.39301e-25	-1.2322	1	1	5.29382e-21	ACTG1	Down-regulated	2				8.38545e-114	1.81191	1	0.999	1.85503e-109	0	S100B	Up-regulated
1406	2	165	99	1.667	Control	1	182	388		1923	1751			7.18605e-25	-1.14013	0.97	1	1.5897e-20	PFN1	Down-regulated	2				2.74632e-95	1.34759	1	0.995	6.07542e-91	0	SPARC	Up-regulated
1406	3	207	46	4.5	Control	2	22	35		366	960			2.31837e-24	-1.33342	0.768	0.982	5.1287e-20	JPT1	Down-regulated	2				6.53578e-95	1.95374	0.819	0.307	1.44584e-90	0	AC110023.1	Up-regulated
1406	4	33	198	0.167	Novel	2	45	66		731	966			3.09291e-24	-1.14627	0.97	1	6.84212e-20	MYL6	Down-regulated	2				8.95259e-95	0.748557	1	1	1.98049e-90	0	MT-ND3	Up-regulated
1406	5	41	139	0.295	Novel	2	27	75		1967	1660			5.16337e-23	-1.27173	0.657	0.97	1.14224e-18	FADS1	Down-regulated	2				3.32311e-90	1.17389	1	0.999	7.35137e-86	0	PTN	Up-regulated
1406	6	148	24	6.167	Control	2	5	0		1179	1056			2.6866e-22	-1.28422	0.828	0.976	5.94329e-18	MAGED2	Down-regulated	2				1.64618e-88	1.51147	0.972	0.853	3.64168e-84	0	CA12	Up-regulated
1406	7	56	107	0.523	Novel ?	1	143	166		530	907			3.04478e-22	-1.15591	0.939	1	6.73566e-18	FDPS	Down-regulated	2				2.57927e-88	1.55173	0.997	0.994	5.70586e-84	0	MAP1B	Up-regulated
1406	8	108	8	13.5	Control	2	30	0		2492	1108			3.61094e-22	-0.803421	1	1	7.98812e-18	RPL29	Down-regulated	2				5.59143e-87	0.779842	1	1	1.23694e-82	0	MT-CO2	Up-regulated
	Total cells	951	1013											5.01802e-22	-0.906821	0.99	1	1.11009e-17	EIF4A1	Down-regulated	2				8.12079e-87	1.52352	0.925	0.617	1.79648e-82	0	C21orf62	Up-regulated
														5.46725e-22	-1.27302	0.818	0.994	1.20946e-17	TPM4	Down-regulated	2				1.03765e-84	1.64656	0.791	0.273	2.29549e-80	0	ALK	Up-regulated
														7.26003e-22	-1.08649	1	1	1.60606e-17	IGFBP2	Down-regulated	2				1.16029e-83	1.58688	0.85	0.427	2.5668e-79	0	ZNF423	Up-regulated
														1.48007e-20	-1.00831	0.949	0.994	3.27421e-16	PRDX5	Down-regulated	2				1.90111e-83	1.20711	0.988	0.938	4.20564e-79	0	SYNM	Up-regulated
														1.01852e-19	-1.18809	0.768	0.982	2.25317e-15	TUBB	Down-regulated	2				2.9249e-81	2.28261	0.751	0.31	6.47047e-77	0	SPARCL1	Up-regulated
														1.43429e-19	-0.781016	1	1	3.17294e-15	RPL7A	Down-regulated	2				7.25409e-81	1.19289	1	0.927	1.60475e-76	0	RTN1	Up-regulated
														2.51056e-19	-0.883762	0.98	0.994	5.55385e-15	CDK2AP1	Down-regulated	2				1.12475e-79	1.78025	0.913	0.588	2.48818e-75	0	AC091078.1	Up-regulated
														2.59478e-19	-0.735862	1	1	5.74018e-15	RPL6	Down-regulated	2				1.85822e-78	0.640898	1	1	4.11076e-74	0	MT-CO1	Up-regulated
														4.78875e-19	-0.970039	0.717	0.945	1.05937e-14	FADS2	Down-regulated	2				2.26668e-78	1.88779	0.645	0.196	5.01436e-74	0	A2M	Up-regulated
														7.84465e-19	-0.733683	1	1	1.73539e-14	RPS2	Down-regulated	2				5.57199e-78	1.66384	0.822	0.379	1.23264e-73	0	ZMAT4	Up-regulated
														1.50083e-18	-0.685494	1	1	3.32015e-14	NACA	Down-regulated	2				5.42428e-77	0.663433	1	1	1.19996e-72	0	MT-CYB	Up-regulated
														1.56511e-18	-0.762337	1	0.994	3.46234e-14	PPIA	Down-regulated	2				1.35221e-75	1.48139	0.913	0.563	2.99136e-71	0	ECSCR	Up-regulated
														1.65596e-18	-0.78332	1	1	3.66332e-14	NPM1	Down-regulated	2				2.40174e-75	1.07018	0.994	0.973	5.31313e-71	0	CLU	Up-regulated
														2.2018e-18	-0.696778	1	1	4.87081e-14	RPS18	Down-regulated	2				3.7267e-75	1.02452	0.997	0.974	8.24421e-71	0	PON2	Up-regulated
														2.67008e-18	-0.848545	0.99	1	5.90676e-14	HINT1	Down-regulated	2				7.92139e-75	1.30121	0.869	0.508	1.75237e-70	0	MLC1	Up-regulated
														3.89979e-18	-0.993878	0.778	0.97	8.62711e-14	C12orf57	Down-regulated	2				9.57418e-75	1.63921	0.779	0.339	2.118e-70	0	SERPINA3	Up-regulated
														1.05141e-17	-1.42963	0.485	0.873	2.32592e-13	LDB2	Down-regulated	2				1.313e-74	1.53286	0.922	0.72	2.90462e-70	0	POLR3G	Up-regulated
														1.86197e-17	-0.908708	0.869	0.982	4.11904e-13	ANP32A	Down-regulated	2				3.45685e-73	1.55599	0.903	0.578	7.64724e-69	0	FMN1	Up-regulated
														6.43734e-17	-1.07317	0.333	0.788	1.42407e-12	NME4	Down-regulated	2				5.59644e-72	1.14912	0.96	0.784	1.23804e-67	0	CHPF	Up-regulated
														1.33084e-16	-0.844439	0.889	0.988	2.94409e-12	TPI1	Down-regulated	2				6.84225e-71	0.619621	1	1	1.51364e-66	0	MT-ND2	Up-regulated
														1.34114e-16	-1.04291	0.455	0.824	2.96686e-12	DDAH2	Down-regulated	2				9.96574e-71	1.02071	0.991	0.914	2.20462e-66	0	ZIC1	Up-regulated
														1.80183e-16	-0.891006	0.929	0.988	3.98602e-12	MARCKSL1	Down-regulated	2				1.17789e-70	1.28817	0.785	0.356	2.60572e-66	0	CAPS	Up-regulated
														2.9629e-16	-0.638239	1	1	6.55452e-12	EEF1G	Down-regulated	2				3.98724e-70	0.838634	0.994	1	8.82057e-66	0	B2M	Up-regulated
														4.2264e-16	-1.23415	0.758	0.97	9.34964e-12	PTPRO	Down-regulated	2				1.80508e-69	0.859043	0.477	0.094	3.9932e-65	0	LINC00488	Up-regulated
														4.98575e-16	-0.878809	0.949	1	1.10295e-11	GABARAP	Down-regulated	2				1.92279e-69	1.13951	0.688	0.234	4.2536e-65	0	CCDC175	Up-regulated
														8.34639e-16	-0.818617	0.949	0.994	1.84639e-11	EEF1B2	Down-regulated	2				5.69654e-69	1.18293	0.978	0.85	1.26019e-64	0	ENOSF1	Up-regulated
														1.2577e-15	-0.71365	0.97	0.994	2.78229e-11	PSMA7	Down-regulated	2				1.0282e-68	1.39461	0.907	0.578	2.27459e-64	0	AC138409.3	Up-regulated
														1.34649e-15	-0.614644	1	1	2.97871e-11	SET	Down-regulated	2				4.48546e-68	1.18691	0.642	0.217	9.92274e-64	0	B3GALT5	Up-regulated
														1.47988e-15	-0.944983	0.768	0.958	3.27379e-11	PRMT1	Down-regulated	2				1.04931e-67	1.29934	0.96	0.716	2.32129e-63	0	TENM2	Up-regulated
														1.49826e-15	-0.938061	0.848	0.97	3.31444e-11	TMEM160	Down-regulated	2				3.16415e-66	1.14525	0.994	0.928	6.99973e-62	0	CNTNAP3B	Up-regulated
														2.50666e-15	-1.01766	0.848	0.976	5.54524e-11	DUSP6	Down-regulated	2				1.32044e-65	1.29148	0.361	0.052	2.92108e-61	0	NWD2	Up-regulated
														1.11573e-14	-0.548745	1	1	2.46823e-10	RPS11	Down-regulated	2				2.1638e-65	1.0085	0.997	0.953	4.78677e-61	0	RAMP1	Up-regulated
														1.11855e-14	-0.963006	0.586	0.891	2.47446e-10	BASP1	Down-regulated	2				1.06424e-64	0.974908	0.984	0.904	2.35431e-60	0	FZD3	Up-regulated
														1.25798e-14	-0.783291	0.889	0.982	2.7829e-10	GNAI2	Down-regulated	2				6.33651e-64	0.613065	0.492	0.111	1.40176e-59	0	RSPH1	Up-regulated
														1.36466e-14	-0.922475	0.343	0.782	3.01891e-10	CTXN1	Down-regulated	2				7.70904e-63	1.14384	0.835	0.45	1.70539e-58	0	NIPAL2	Up-regulated
														1.49118e-14	-0.725513	0.98	1	3.29878e-10	RAN	Down-regulated	2				8.96183e-63	1.4543	0.838	0.438	1.98254e-58	0	DCN	Up-regulated
														1.63487e-14	-0.791963	0.949	0.994	3.61667e-10	HSPE1	Down-regulated	2				9.83054e-62	1.09285	0.997	0.948	2.17471e-57	0	GREB1L	Up-regulated
														1.833e-14	-0.75942	0.909	1	4.05496e-10	NME1	Down-regulated	2				1.49266e-61	0.555792	1	1	3.30205e-57	0	MT-ND4	Up-regulated
														2.24635e-14	-0.63261	1	1	4.96937e-10	RPL35	Down-regulated	2				2.82821e-61	0.722957	0.489	0.12	6.25657e-57	0	AL035446.1	Up-regulated
														2.73221e-14	-1.02294	0.758	0.952	6.04419e-10	ADAM19	Down-regulated	2				2.91975e-61	0.975138	0.523	0.14	6.45907e-57	0	AL591686.2	Up-regulated
														7.5176e-14	-0.693991	0.99	1	1.66304e-09	RPS26	Down-regulated	2				6.46539e-61	1.14777	0.66	0.243	1.43027e-56	0	WDR49	Up-regulated
														7.61446e-14	-0.521963	1	1	1.68447e-09	RPL41	Down-regulated	2				1.24775e-60	1.17641	0.888	0.66	2.76027e-56	0	ATP1B1	Up-regulated
														8.88837e-14	-0.58149	1	1	1.96629e-09	RPL32	Down-regulated	2				9.23341e-60	0.896092	0.626	0.214	2.04262e-55	0	CFI	Up-regulated
														1.03941e-13	-0.511154	1	1	2.29938e-09	GNAS	Down-regulated	2				9.7212e-60	1.03376	0.729	0.307	2.15052e-55	0	TMEM232	Up-regulated
														1.17609e-13	-0.831359	0.859	0.964	2.60174e-09	RGS12	Down-regulated	2				1.21997e-59	1.21011	0.645	0.24	2.69883e-55	0	AC006206.2	Up-regulated
														1.20442e-13	-1.07605	0.556	0.879	2.66441e-09	EMILIN2	Down-regulated	2				1.79845e-59	0.855413	0.555	0.163	3.97852e-55	0	CFAP54	Up-regulated
														1.22046e-13	-0.79135	0.869	0.964	2.6999e-09	MZT2B	Down-regulated	2				7.47799e-59	0.752112	1	1	1.65428e-54	0	CDH2	Up-regulated
														1.32834e-13	-0.636718	1	1	2.93855e-09	RPS17	Down-regulated	2				1.28756e-57	0.844048	0.997	0.989	2.84835e-53	0	SIPA1L1	Up-regulated
														1.4988e-13	-0.566839	1	1	3.31565e-09	RPL19	Down-regulated	2				1.98128e-57	0.568925	0.333	0.05	4.38298e-53	0	BTBD17	Up-regulated
														1.5035e-13	-1.10938	0.535	0.855	3.32604e-09	PDGFA	Down-regulated	2				2.39225e-57	1.17968	0.885	0.55	5.29214e-53	0	MIR3681HG	Up-regulated
														1.61693e-13	-0.640288	1	1	3.57698e-09	NME2	Down-regulated	2				2.80572e-57	0.877362	0.997	0.963	6.20682e-53	0	RBPMS	Up-regulated
														2.88822e-13	-0.515404	1	1	6.38932e-09	HSP90AA1	Down-regulated	2				3.78581e-57	0.625796	0.389	0.072	8.37498e-53	0	SERPINI2	Up-regulated
														2.95368e-13	-0.733421	0.96	1	6.53412e-09	PSMB5	Down-regulated	2				6.35829e-57	0.807233	0.502	0.128	1.40658e-52	0	LINC02192	Up-regulated
														2.98254e-13	-0.698032	0.98	0.994	6.59797e-09	NDUFS5	Down-regulated	2				1.48402e-56	1.04371	0.941	0.765	3.28295e-52	0	CCDC80	Up-regulated
														3.06276e-13	-1.13481	0.808	0.927	6.77545e-09	COTL1	Down-regulated	2				3.16553e-56	1.03706	0.941	0.69	7.00279e-52	0	SDC2	Up-regulated
														3.35656e-13	-0.946299	0.909	1	7.42537e-09	RBPMS	Down-regulated	2				3.69597e-56	1.1137	0.869	0.596	8.17623e-52	0	BOC	Up-regulated
														3.3709e-13	-0.948838	0.495	0.861	7.4571e-09	CCDC80	Down-regulated	2				4.59088e-56	1.00822	0.991	0.978	1.01559e-51	0	MIR99AHG	Up-regulated
														4.3856e-13	-0.912733	0.273	0.703	9.70182e-09	ANXA6	Down-regulated	2				4.63791e-56	0.807048	0.632	0.218	1.026e-51	0	SLC7A8	Up-regulated
														4.51024e-13	-0.863218	0.788	0.988	9.97756e-09	KLF12	Down-regulated	2				5.16515e-56	0.836659	0.729	0.329	1.14263e-51	0	MTTP	Up-regulated
														5.77103e-13	-0.769428	0.768	0.945	1.27667e-08	SNRPB	Down-regulated	2				6.8708e-56	0.585328	1	1	1.51996e-51	0	MT-CO3	Up-regulated
														7.57972e-13	-0.949618	0.434	0.776	1.67678e-08	HSPB1	Down-regulated	2				6.07616e-55	0.497667	1	1	1.34417e-50	0	MT-ND1	Up-regulated
														9.33367e-13	-0.713032	0.818	0.927	2.06479e-08	TLE5	Down-regulated	2				6.12892e-55	1.11398	0.888	0.554	1.35584e-50	0	EFCAB13	Up-regulated
														1.21704e-12	-0.682967	1	1	2.69233e-08	PTMS	Down-regulated	2				1.09071e-54	0.966185	0.685	0.28	2.41287e-50	0	BBOX1-AS1	Up-regulated
														1.40899e-12	-0.805651	0.939	0.994	3.11697e-08	HMGN3	Down-regulated	2				1.10263e-54	0.776933	0.405	0.086	2.43925e-50	0	MAP7	Up-regulated
														1.52091e-12	-0.627459	0.96	1	3.36455e-08	CCT5	Down-regulated	2				1.42154e-54	0.741669	0.489	0.13	3.14473e-50	0	CYP46A1	Up-regulated
														1.75457e-12	-0.596053	1	1	3.88146e-08	RPL3	Down-regulated	2				3.80223e-54	1.21717	0.894	0.558	8.4113e-50	0	PAPPA	Up-regulated
														1.77244e-12	-0.976471	0.232	0.655	3.921e-08	SCN3A	Down-regulated	2				4.51205e-54	1.16081	0.947	0.718	9.98157e-50	0	COL23A1	Up-regulated
														1.97687e-12	-0.60295	0.98	0.988	4.37322e-08	HNRNPA1	Down-regulated	2				1.14723e-53	0.963209	0.832	0.502	2.53789e-49	0	CDC42EP4	Up-regulated
														2.15225e-12	-0.661896	0.99	1	4.76121e-08	HSP90AB1	Down-regulated	2				2.15227e-53	0.963834	0.832	0.46	4.76126e-49	0	REC8	Up-regulated
														2.38899e-12	-0.911007	0.111	0.527	5.28493e-08	KCNQ2	Down-regulated	2				2.88552e-53	1.02647	0.925	0.75	6.38335e-49	0	MEGF9	Up-regulated
														2.39281e-12	-0.53365	1	1	5.29337e-08	SERF2	Down-regulated	2				6.31675e-53	1.41143	0.925	0.733	1.39739e-48	0	GLI3	Up-regulated
														2.4972e-12	-1.13894	0.96	0.994	5.52432e-08	TUBA1B	Down-regulated	2				1.23105e-52	0.716911	1	1	2.72333e-48	0	TMSB4X	Up-regulated
														2.72097e-12	-0.587917	1	1	6.01932e-08	RPSA	Down-regulated	2				1.6357e-52	1.12016	0.984	0.871	3.61851e-48	0	PCDH9	Up-regulated
														3.00019e-12	-0.82103	0.869	0.958	6.63703e-08	THY1	Down-regulated	2				2.93284e-52	1.07361	0.769	0.422	6.48804e-48	0	LRRN3	Up-regulated
														3.00385e-12	-0.574666	1	1	6.64511e-08	RPS3	Down-regulated	2				6.57742e-52	1.11023	0.785	0.456	1.45506e-47	0	PTK2B	Up-regulated
														3.28486e-12	-0.511839	1	1	7.26676e-08	RPL27	Down-regulated	2				2.59967e-51	0.981845	0.564	0.194	5.75098e-47	0	LINC01091	Up-regulated
														3.74928e-12	-0.828863	0.899	0.982	8.29415e-08	FGFR1	Down-regulated	2				3.04832e-51	0.805267	0.741	0.334	6.74349e-47	0	TRPM8	Up-regulated
														3.76341e-12	-0.847997	0.394	0.77	8.32542e-08	NT5DC2	Down-regulated	2				7.17857e-50	1.05228	0.953	0.792	1.58804e-45	0	ADGRV1	Up-regulated
														4.39155e-12	-0.62549	1	1	9.715e-08	CALM1	Down-regulated	2				1.82001e-49	0.971448	0.984	0.9	4.02622e-45	0	UNC5C	Up-regulated
														4.72047e-12	-0.621418	0.99	1	1.04426e-07	PTMA	Down-regulated	2				2.73943e-49	0.761289	0.642	0.268	6.06016e-45	0	AC007666.2	Up-regulated
														4.78812e-12	-0.691878	0.939	0.994	1.05923e-07	SSR4	Down-regulated	2				8.46691e-49	1.0356	0.813	0.459	1.87305e-44	0	CADPS2	Up-regulated
														5.10263e-12	-0.754255	0.859	0.945	1.1288e-07	SMARCA4	Down-regulated	2				1.07429e-48	0.613407	1	0.993	2.37654e-44	0	SARAF	Up-regulated
														5.8656e-12	-0.730503	0.929	1	1.29759e-07	CALR	Down-regulated	2				4.15726e-48	1.0165	0.523	0.169	9.1967e-44	0	PDE3A	Up-regulated
														6.41445e-12	-0.589542	1	1	1.419e-07	CD63	Down-regulated	2				4.27261e-48	1.12548	0.713	0.332	9.45186e-44	0	NNMT	Up-regulated
														6.85354e-12	-0.700409	0.97	0.994	1.51614e-07	UBE2E2	Down-regulated	2				1.33565e-47	0.848377	0.71	0.349	2.95473e-43	0	ZNF503	Up-regulated
														6.88498e-12	-0.644234	1	1	1.5231e-07	RACK1	Down-regulated	2				2.07285e-47	0.762198	0.579	0.209	4.58556e-43	0	DNAH7	Up-regulated
														7.1104e-12	-0.698266	0.919	0.994	1.57296e-07	HMGN1	Down-regulated	2				7.39545e-47	0.955577	0.838	0.485	1.63602e-42	0	LY96	Up-regulated
														7.34834e-12	-0.795453	0.677	0.903	1.6256e-07	CALM3	Down-regulated	2				8.46596e-47	0.818043	0.972	0.853	1.87284e-42	0	PIR	Up-regulated
														7.40887e-12	-1.00307	0.495	0.806	1.63899e-07	MAP2K1	Down-regulated	2				9.18417e-47	0.998331	0.838	0.538	2.03172e-42	0	CNTNAP3	Up-regulated
														9.31497e-12	-0.607457	1	1	2.06066e-07	CCT3	Down-regulated	2				1.04535e-46	0.799562	0.997	0.991	2.31252e-42	0	FNDC3B	Up-regulated
														1.08229e-11	-0.54795	1	1	2.39424e-07	ACTB	Down-regulated	2				1.59298e-46	0.494334	1	1	3.524e-42	0	MT-ND5	Up-regulated
														1.11197e-11	-1.0074	0.626	0.885	2.4599e-07	MPPED2	Down-regulated	2				2.38883e-46	0.798923	0.994	0.996	5.28456e-42	0	COX5B	Up-regulated
														1.16812e-11	-0.579868	1	1	2.58411e-07	LDHB	Down-regulated	2				2.51993e-46	0.91466	0.807	0.487	5.5746e-42	0	PIPOX	Up-regulated
														1.17318e-11	-0.895946	0.495	0.842	2.59531e-07	TMSB15A	Down-regulated	2				3.29735e-46	1.07545	0.589	0.218	7.2944e-42	0	CEMIP	Up-regulated
														1.29649e-11	-0.462442	1	1	2.8681e-07	RPS19	Down-regulated	2				3.49879e-46	0.969727	0.984	0.856	7.74003e-42	0	CAMK2N1	Up-regulated
														1.66463e-11	-0.815743	0.596	0.842	3.68249e-07	DBN1	Down-regulated	2				4.08067e-46	0.615393	1	1	9.02726e-42	0	RPL27A	Up-regulated
														1.68536e-11	-0.616163	0.97	1	3.72835e-07	ATP5F1B	Down-regulated	2				6.34395e-46	1.14188	0.981	0.874	1.40341e-41	0	SLC4A4	Up-regulated
														1.71e-11	-0.507319	1	1	3.78287e-07	RPL24	Down-regulated	2				6.42462e-46	1.17465	0.885	0.587	1.42125e-41	0	GABBR2	Up-regulated
														2.12394e-11	-0.859334	0.434	0.752	4.69858e-07	CRIP2	Down-regulated	2				1.09854e-45	0.79981	0.994	0.943	2.43018e-41	0	GABARAPL2	Up-regulated
														2.19388e-11	-0.747792	0.798	0.952	4.8533e-07	ATP5F1D	Down-regulated	2				2.20338e-45	0.509125	0.371	0.086	4.87433e-41	0	AL031666.1	Up-regulated
														2.28696e-11	-0.593829	0.929	0.994	5.0592e-07	CYP51A1	Down-regulated	2				2.36222e-45	1.02627	0.776	0.43	5.2257e-41	0	CLDN11	Up-regulated
														2.56477e-11	-0.58475	1	1	5.67378e-07	RPL18	Down-regulated	2				2.54897e-45	0.503534	1	1	5.63883e-41	0	SKP1	Up-regulated
														2.79109e-11	-0.755166	0.646	0.909	6.17444e-07	ILK	Down-regulated	2				6.03831e-45	1.18126	0.826	0.493	1.3358e-40	0	FMN2	Up-regulated
														2.9136e-11	-0.623151	0.949	0.982	6.44547e-07	PSMB6	Down-regulated	2				7.24613e-45	0.806576	0.773	0.418	1.60299e-40	0	C2orf80	Up-regulated
														3.01476e-11	-0.808294	0.737	0.903	6.66926e-07	KIF5C	Down-regulated	2				7.78628e-45	0.37647	0.283	0.046	1.72248e-40	0	AL592528.1	Up-regulated
														3.0993e-11	-0.543241	1	1	6.85628e-07	RPS27A	Down-regulated	2				1.56057e-44	0.850818	0.975	0.87	3.45229e-40	0	BCHE	Up-regulated
														3.41085e-11	-0.6516	0.97	0.994	7.54548e-07	PSMD8	Down-regulated	2				1.75471e-44	1.14027	0.701	0.309	3.88178e-40	0	DLK1	Up-regulated
														3.91781e-11	-0.490191	1	1	8.66697e-07	RPL23A	Down-regulated	2				2.47379e-44	0.849162	0.96	0.727	5.47252e-40	0	IRX2	Up-regulated
														3.9825e-11	-0.961455	0.737	0.927	8.81009e-07	VAV3	Down-regulated	2				3.33811e-44	0.650992	0.567	0.209	7.38458e-40	0	SYBU	Up-regulated
														4.0516e-11	-0.575312	0.97	0.988	8.96295e-07	KHDRBS1	Down-regulated	2				6.01209e-44	0.982808	0.897	0.659	1.33e-39	0	RAB34	Up-regulated
														4.19465e-11	-1.13724	0.687	0.891	9.2794e-07	PIP5K1B	Down-regulated	2				8.08312e-44	0.875567	0.642	0.307	1.78815e-39	0	SLC25A18	Up-regulated
														5.35967e-11	-0.880787	0.152	0.533	1.18567e-06	TM7SF2	Down-regulated	2				1.24615e-43	0.667471	0.511	0.18	2.75673e-39	0	AC022182.2	Up-regulated
														5.68175e-11	-0.49226	1	1	1.25692e-06	RPL26	Down-regulated	2				1.54256e-43	0.935681	0.826	0.518	3.41246e-39	0	CELSR1	Up-regulated
														5.79061e-11	-0.514781	1	1	1.281e-06	RPS7	Down-regulated	2				1.61828e-43	0.625212	1	0.999	3.57997e-39	0	TKT	Up-regulated
														6.41581e-11	-0.618043	1	1	1.4193e-06	TMSB10	Down-regulated	2				2.22716e-43	0.858397	0.43	0.123	4.92692e-39	0	CACNA1C	Up-regulated
														6.44389e-11	-0.707253	0.98	1	1.42552e-06	ATP2B1	Down-regulated	2				2.4175e-43	0.715389	0.477	0.145	5.34799e-39	0	LINC01508	Up-regulated
														7.13611e-11	-0.449558	1	1	1.57865e-06	XRCC5	Down-regulated	2				2.55327e-43	0.981075	0.96	0.813	5.64834e-39	0	SPP1	Up-regulated
														7.70904e-11	-0.623437	0.818	0.952	1.70539e-06	MYL6B	Down-regulated	2				2.95628e-43	0.563012	0.277	0.046	6.53987e-39	0	LINC00378	Up-regulated
														8.12142e-11	-0.871844	0.313	0.709	1.79662e-06	ETV4	Down-regulated	2				3.41286e-43	1.05617	0.847	0.549	7.54993e-39	0	SPAG16	Up-regulated
														8.87084e-11	-0.446396	1	1	1.96241e-06	RPS14	Down-regulated	2				1.7311e-42	1.02464	0.938	0.644	3.82955e-38	0	LINC02163	Up-regulated
														9.00881e-11	-0.501562	1	1	1.99293e-06	RPL8	Down-regulated	2				1.78459e-42	0.418861	0.361	0.08	3.94787e-38	0	HLA-DPA1	Up-regulated
														9.2512e-11	-0.650297	0.97	1	2.04655e-06	HSPD1	Down-regulated	2				2.13155e-42	0.631192	0.984	0.89	4.71541e-38	0	SPRY1	Up-regulated
														9.33991e-11	-0.778002	0.505	0.794	2.06618e-06	CD151	Down-regulated	2				4.15001e-42	0.9247	0.925	0.593	9.18066e-38	0	TESC	Up-regulated
														1.05994e-10	-1.04496	0.283	0.63	2.3448e-06	QPRT	Down-regulated	2				7.75897e-42	0.921024	0.913	0.678	1.71644e-37	0	NRP2	Up-regulated
														1.156e-10	-0.517906	0.99	1	2.5573e-06	PPIB	Down-regulated	2				1.118e-41	0.939415	0.835	0.581	2.47325e-37	0	WDR25	Up-regulated
														1.17382e-10	-0.623898	0.838	0.958	2.59673e-06	SH3BGRL	Down-regulated	2				1.9976e-41	1.02176	0.545	0.212	4.41909e-37	0	JAKMIP2-AS1	Up-regulated
														1.20199e-10	-0.605602	0.909	0.97	2.65903e-06	HDLBP	Down-regulated	2				2.57723e-41	0.798904	0.838	0.564	5.70136e-37	0	SRD5A1	Up-regulated
														1.54993e-10	-0.75498	0.848	0.982	3.42876e-06	TIMP1	Down-regulated	2				3.02143e-41	0.757279	0.536	0.203	6.684e-37	0	KCNJ16	Up-regulated
														1.75996e-10	-0.609535	0.768	0.964	3.89338e-06	DCTN2	Down-regulated	2				7.80728e-41	0.790341	0.779	0.483	1.72713e-36	0	TIMP4	Up-regulated
														2.37424e-10	-1.26662	0.97	0.982	5.25229e-06	IGFBP5	Down-regulated	2				1.13171e-40	0.519951	1	1	2.50357e-36	0	VIM	Up-regulated
														2.52999e-10	-0.445105	1	1	5.59685e-06	NDUFA4	Down-regulated	2				1.89401e-40	0.719651	0.91	0.723	4.18993e-36	0	CETN2	Up-regulated
														2.58986e-10	-0.48303	1	1	5.72929e-06	RPL17	Down-regulated	2				1.90846e-40	1.07101	0.751	0.427	4.2219e-36	0	DNER	Up-regulated
														2.64281e-10	-0.780133	0.697	0.921	5.84642e-06	SPRY4	Down-regulated	2				2.41831e-40	0.610138	0.52	0.187	5.34978e-36	0	BBOX1	Up-regulated
														3.18342e-10	-0.764165	0.798	0.964	7.04237e-06	ACAT2	Down-regulated	2				3.71792e-40	0.914252	0.956	0.825	8.22479e-36	0	AC092958.1	Up-regulated
														4.52018e-10	-0.631334	0.828	0.97	9.99954e-06	SLC25A6	Down-regulated	2				7.92209e-40	0.988066	0.62	0.287	1.75252e-35	0	BMX	Up-regulated
														4.57986e-10	-1.02002	0.838	0.939	1.01316e-05	PALM2-AKAP2	Down-regulated	2				7.99324e-40	0.913382	0.919	0.647	1.76827e-35	0	HECW1	Up-regulated
														4.74956e-10	-0.567889	0.838	1	1.0507e-05	APEX1	Down-regulated	2				8.1464e-40	0.774024	0.941	0.783	1.80215e-35	0	FAT1	Up-regulated
														4.80669e-10	-0.724422	0.253	0.63	1.06334e-05	FASN	Down-regulated	2				9.8685e-40	0.696809	0.991	0.951	2.18311e-35	0	PCSK1N	Up-regulated
														4.90533e-10	-0.744161	0.758	0.921	1.08516e-05	LSM4	Down-regulated	2				1.10308e-39	0.625686	0.604	0.248	2.44023e-35	0	CPE	Up-regulated
														5.05052e-10	-0.411448	1	1	1.11728e-05	RPS25	Down-regulated	2				4.69571e-39	1.04234	0.907	0.657	1.03879e-34	0	NEAT1	Up-regulated
														5.29895e-10	-0.754888	0.747	0.933	1.17223e-05	CTBP2	Down-regulated	2				5.56685e-39	0.6443	0.636	0.29	1.2315e-34	0	NME5	Up-regulated
														5.38108e-10	-0.425139	1	1	1.1904e-05	RPL13	Down-regulated	2				7.5105e-39	0.445149	0.302	0.063	1.66147e-34	0	SEZ6	Up-regulated
														5.62331e-10	-0.643492	0.788	0.933	1.24399e-05	SPATS2	Down-regulated	2				9.19505e-39	0.781832	0.832	0.522	2.03413e-34	0	ITGB3	Up-regulated
														5.69295e-10	-0.571451	0.929	0.982	1.25939e-05	SPTAN1	Down-regulated	2				1.36959e-38	0.801018	0.95	0.722	3.02981e-34	0	ZFPM2-AS1	Up-regulated
														6.04634e-10	-0.523987	1	1	1.33757e-05	RPL12	Down-regulated	2				2.11082e-38	0.521826	0.458	0.154	4.66956e-34	0	LCAT	Up-regulated
														6.13253e-10	-0.902933	0.323	0.661	1.35664e-05	TTC7B	Down-regulated	2				2.40082e-38	0.520747	0.343	0.083	5.3111e-34	0	AC004485.1	Up-regulated
														7.19913e-10	-0.787054	0.303	0.642	1.59259e-05	MLLT11	Down-regulated	2				3.01209e-38	0.675903	0.371	0.103	6.66334e-34	0	CP	Up-regulated
														7.63258e-10	-0.590943	0.909	0.958	1.68848e-05	NDUFB10	Down-regulated	2				4.24139e-38	0.77089	0.994	0.975	9.3828e-34	0	LMCD1-AS1	Up-regulated
														8.63665e-10	-0.850774	0.364	0.727	1.9106e-05	IL1RAP	Down-regulated	2				4.84712e-38	0.786433	0.925	0.661	1.07228e-33	0	PDLIM4	Up-regulated
														8.8415e-10	-0.813762	0.475	0.77	1.95592e-05	FAM171A1	Down-regulated	2				6.67309e-38	0.67502	0.972	0.881	1.47622e-33	0	ITM2C	Up-regulated
														9.71085e-10	-0.455109	1	1	2.14823e-05	RPS15A	Down-regulated	2				7.1157e-38	1.03176	0.607	0.264	1.57413e-33	0	TRPM3	Up-regulated
														9.71844e-10	-0.709248	0.758	0.921	2.14991e-05	CAP2	Down-regulated	2				7.12936e-38	0.737188	0.822	0.553	1.57716e-33	0	PLTP	Up-regulated
														1.01143e-09	-0.655958	0.889	0.958	2.23748e-05	DENND2A	Down-regulated	2				1.00525e-37	0.551903	0.455	0.149	2.22381e-33	0	AC096719.1	Up-regulated
														1.02827e-09	-0.68775	0.929	0.994	2.27474e-05	STMN1	Down-regulated	2				2.36691e-37	0.722703	0.975	0.818	5.23607e-33	0	PARD3B	Up-regulated
														1.03721e-09	-0.501053	0.98	1	2.29452e-05	MAP4	Down-regulated	2				2.50872e-37	0.493304	1	1	5.5498e-33	0	TPT1	Up-regulated
														1.08266e-09	-0.624352	0.929	0.994	2.39506e-05	HLA-A	Down-regulated	2				3.27216e-37	0.618273	0.997	0.978	7.23866e-33	0	SPATA6	Up-regulated
														1.10768e-09	-0.727407	0.697	0.921	2.45041e-05	CCND1	Down-regulated	2				3.7823e-37	1.03159	0.794	0.55	8.36721e-33	0	LDLRAD4	Up-regulated
														1.11392e-09	-0.753839	0.374	0.709	2.46422e-05	ECI1	Down-regulated	2				3.90703e-37	0.97406	0.85	0.629	8.64313e-33	0	KLHL29	Up-regulated
														1.13876e-09	-0.831678	0.758	0.915	2.51916e-05	MDK	Down-regulated	2				6.05179e-37	0.726218	0.458	0.159	1.33878e-32	0	AC007906.2	Up-regulated
														1.16157e-09	-0.582361	0.899	0.982	2.56963e-05	C1QBP	Down-regulated	2				8.286e-37	0.813314	0.991	0.943	1.83303e-32	0	RHOJ	Up-regulated
														1.19566e-09	-1.11609	0.727	0.915	2.64504e-05	UBE2S	Down-regulated	2				1.14334e-36	0.867643	0.741	0.399	2.52929e-32	0	NTF3	Up-regulated
														1.26381e-09	-0.967529	0.788	0.897	2.79579e-05	BMPR1A	Down-regulated	2				1.21669e-36	1.04712	0.903	0.75	2.69156e-32	0	RNF19A	Up-regulated
														1.26477e-09	-0.823749	0.636	0.909	2.79793e-05	LGALS1	Down-regulated	2				2.07912e-36	0.643686	0.991	0.967	4.59944e-32	0	DPYSL2	Up-regulated
														1.30634e-09	-0.75351	0.394	0.715	2.88989e-05	PDLIM2	Down-regulated	2				2.76943e-36	0.980014	0.564	0.231	6.12654e-32	0	AC009264.1	Up-regulated
														1.34072e-09	-0.657432	0.283	0.624	2.96595e-05	EHMT2	Down-regulated	2				3.31938e-36	0.933861	0.782	0.47	7.34314e-32	0	CUBN	Up-regulated
														1.46685e-09	-0.58935	0.576	0.824	3.24498e-05	PAICS	Down-regulated	2				6.07727e-36	0.453421	0.389	0.116	1.34441e-31	0	AC011369.1	Up-regulated
														1.48452e-09	-0.545282	0.97	1	3.28405e-05	CBX5	Down-regulated	2				1.5706e-35	0.676826	0.963	0.775	3.47449e-31	0	CD44	Up-regulated
														1.59156e-09	-0.598637	0.879	0.958	3.52084e-05	TIMM8B	Down-regulated	2				1.92599e-35	0.863137	0.729	0.407	4.26067e-31	0	MAPK4	Up-regulated
														1.60085e-09	-0.574534	0.889	0.994	3.54139e-05	UBE2R2	Down-regulated	2				3.36755e-35	0.677137	0.913	0.713	7.4497e-31	0	VAMP5	Up-regulated
														1.70369e-09	-0.858678	0.818	0.885	3.7689e-05	MYH10	Down-regulated	2				3.89301e-35	0.767899	0.981	0.895	8.61213e-31	0	CCDC102B	Up-regulated
														1.74518e-09	-0.479635	1	1	3.86069e-05	RPS15	Down-regulated	2				5.19971e-35	0.67854	0.741	0.417	1.15028e-30	0	AC107419.1	Up-regulated
														1.78231e-09	-0.601102	0.828	0.952	3.94283e-05	NDUFS8	Down-regulated	2				5.20142e-35	0.683329	0.863	0.593	1.15066e-30	0	NPC2	Up-regulated
														1.84429e-09	-0.768795	0.364	0.691	4.07993e-05	CHCHD10	Down-regulated	2				5.37076e-35	0.779379	0.941	0.837	1.18812e-30	0	MGAT5	Up-regulated
														1.88324e-09	-0.556669	0.98	0.994	4.16611e-05	SMARCC1	Down-regulated	2				8.24087e-35	0.707525	0.838	0.631	1.82304e-30	0	BCAT2	Up-regulated
														1.90949e-09	-0.595067	0.859	0.952	4.22418e-05	MLF2	Down-regulated	2				8.67583e-35	0.660364	0.991	0.97	1.91927e-30	0	MTSS1	Up-regulated
														2.27022e-09	-0.534567	0.97	0.994	5.02218e-05	MYL12B	Down-regulated	2				9.22612e-35	0.564323	0.595	0.279	2.041e-30	0	AC133552.5	Up-regulated
														2.31744e-09	-0.719673	0.283	0.648	5.12664e-05	ZNF618	Down-regulated	2				1.01466e-34	0.74912	0.869	0.54	2.24463e-30	0	ALPK2	Up-regulated
														2.72416e-09	-0.509042	0.99	1	6.02639e-05	COX8A	Down-regulated	2				1.13058e-34	0.642376	0.692	0.358	2.50106e-30	0	EFCAB6	Up-regulated
														2.7642e-09	-0.604896	0.657	0.909	6.11495e-05	YIF1A	Down-regulated	2				1.29849e-34	0.685255	0.455	0.17	2.87252e-30	0	VEPH1	Up-regulated
														2.85154e-09	-0.505066	1	1	6.30817e-05	TTC28	Down-regulated	2				1.39491e-34	0.649123	1	0.973	3.08581e-30	0	SSBP2	Up-regulated
														2.98658e-09	-0.570663	0.96	0.994	6.60691e-05	SRGAP1	Down-regulated	2				1.5898e-34	0.520201	1	0.996	3.51694e-30	0	CST3	Up-regulated
														3.13593e-09	-0.562325	0.869	0.97	6.93731e-05	HNRNPH3	Down-regulated	2				1.89716e-34	0.70828	0.411	0.138	4.1969e-30	0	ABCA10	Up-regulated
														3.17876e-09	-0.620137	0.717	0.909	7.03206e-05	CAPNS1	Down-regulated	2				2.14772e-34	0.568538	0.981	0.937	4.7512e-30	0	TUSC3	Up-regulated
														3.18025e-09	-0.711272	0.758	0.873	7.03534e-05	VPS28	Down-regulated	2				2.2559e-34	0.850551	0.96	0.782	4.9905e-30	0	AL110292.1	Up-regulated
														3.29412e-09	-0.573421	0.909	0.964	7.28724e-05	FEZ1	Down-regulated	2				2.26934e-34	0.762673	0.847	0.566	5.02024e-30	0	KITLG	Up-regulated
														3.7825e-09	-0.459581	1	0.994	8.36765e-05	HNRNPU	Down-regulated	2				2.36491e-34	0.435564	0.364	0.104	5.23166e-30	0	ABCA8	Up-regulated
														4.0345e-09	-0.526426	0.99	1	8.92512e-05	MAP1B	Down-regulated	2				2.38851e-34	0.707634	0.667	0.35	5.28387e-30	0	BFSP1	Up-regulated
														4.06406e-09	-0.590705	0.889	0.982	8.99051e-05	VCP	Down-regulated	2				3.13816e-34	0.716379	0.95	0.816	6.94223e-30	0	STK33	Up-regulated
														4.33183e-09	-0.579478	0.838	0.976	9.58287e-05	CUTA	Down-regulated	2				6.18734e-34	0.386696	0.212	0.034	1.36876e-29	0	ADA2	Up-regulated
														4.37916e-09	-0.420355	1	1	9.68757e-05	FAU	Down-regulated	2				6.52174e-34	0.714183	0.654	0.332	1.44274e-29	0	LUCAT1	Up-regulated
														4.59395e-09	-0.538488	0.889	0.964	0.000101627	NARS	Down-regulated	2				6.88734e-34	0.835618	0.657	0.361	1.52362e-29	0	PTX3	Up-regulated
														4.95177e-09	-0.782987	0.495	0.739	0.000109543	MAZ	Down-regulated	2				7.51066e-34	0.4655	0.495	0.186	1.66151e-29	0	ALDH3B1	Up-regulated
														5.09889e-09	-0.538808	0.919	0.988	0.000112798	CRMP1	Down-regulated	2				8.39741e-34	0.870808	0.785	0.493	1.85767e-29	0	SORBS2	Up-regulated
														5.38535e-09	-0.41564	1	1	0.000119135	YBX1	Down-regulated	2				8.41458e-34	0.982311	0.882	0.724	1.86147e-29	0	MOB1B	Up-regulated
														5.79335e-09	-0.56741	0.879	0.982	0.000128161	NDUFB11	Down-regulated	2				8.47694e-34	0.734119	0.857	0.54	1.87527e-29	0	MIR31HG	Up-regulated
														6.91781e-09	-0.527534	0.939	0.988	0.000153036	PDIA3	Down-regulated	2				1.41801e-33	0.648604	0.632	0.311	3.13693e-29	0	ACSBG1	Up-regulated
														6.93983e-09	-0.651052	0.232	0.576	0.000153523	EBP	Down-regulated	2				1.64226e-33	0.78536	0.804	0.589	3.633e-29	0	TMEM189	Up-regulated
														6.9429e-09	-0.597926	0.899	0.976	0.000153591	HNRNPAB	Down-regulated	2				1.83644e-33	0.536657	0.383	0.12	4.06257e-29	0	AC092958.4	Up-regulated
														7.25637e-09	-0.552345	0.96	0.994	0.000160525	BAALC	Down-regulated	2				2.35605e-33	0.568735	0.704	0.387	5.21206e-29	0	AC026979.2	Up-regulated
														7.3542e-09	-0.436242	0.99	1	0.00016269	CANX	Down-regulated	2				2.49335e-33	0.649062	0.997	0.957	5.51578e-29	0	FGFR1	Up-regulated
														8.16583e-09	-0.428858	1	1	0.000180645	RPL13A	Down-regulated	2				2.581e-33	0.866214	0.626	0.306	5.70969e-29	0	GDF15	Up-regulated
														9.90795e-09	-0.570857	0.545	0.812	0.000219184	ARPC4	Down-regulated	2				4.57268e-33	0.569351	0.969	0.848	1.01157e-28	0	CYB5R3	Up-regulated
														1.03723e-08	-0.604374	0.687	0.903	0.000229456	SNRPN	Down-regulated	2				6.05068e-33	0.633829	0.717	0.411	1.33853e-28	0	SEZ6L2	Up-regulated
														1.08582e-08	-0.470711	0.98	1	0.000240206	TPM3	Down-regulated	2				6.25492e-33	0.526358	0.539	0.234	1.38371e-28	0	ZNF295-AS1	Up-regulated
														1.12963e-08	-1.21428	0.354	0.642	0.000249897	SEL1L3	Down-regulated	2				6.89296e-33	0.479955	0.997	0.999	1.52486e-28	0	COX6C	Up-regulated
														1.23777e-08	-0.393693	1	1	0.00027382	CFL1	Down-regulated	2				1.4616e-32	0.515183	0.445	0.167	3.23334e-28	0	GBX2	Up-regulated
														1.26511e-08	-0.503662	0.99	1	0.000279868	CBX3	Down-regulated	2				1.67543e-32	0.539549	0.997	0.984	3.70638e-28	0	FABP7	Up-regulated
														1.29154e-08	-0.576206	0.99	1	0.000285715	PLCB1	Down-regulated	2				1.9541e-32	0.509008	1	0.981	4.32286e-28	0	ADAM9	Up-regulated
														1.30791e-08	-1.12012	0.273	0.6	0.000289337	CHL1	Down-regulated	2				2.94706e-32	0.525692	0.96	0.813	6.51948e-28	0	GPRC5B	Up-regulated
														1.37573e-08	-0.607734	0.495	0.776	0.000304339	FKBP10	Down-regulated	2				4.30387e-32	0.707419	0.907	0.778	9.52103e-28	0	PTPN9	Up-regulated
														1.41837e-08	-0.417122	1	1	0.000313772	RPS4X	Down-regulated	2				4.89835e-32	0.733439	0.819	0.485	1.08361e-27	0	AC020551.1	Up-regulated
														1.53584e-08	-0.669153	0.909	0.988	0.000339758	SNTB1	Down-regulated	2				6.25056e-32	0.699687	0.682	0.363	1.38275e-27	0	LINC02577	Up-regulated
														1.54371e-08	-0.678072	0.616	0.812	0.000341499	ARHGDIA	Down-regulated	2				6.67856e-32	0.888386	0.779	0.55	1.47743e-27	0	CDKN1A	Up-regulated
														1.6936e-08	-0.698156	0.778	0.933	0.000374659	SIPA1L3	Down-regulated	2				6.7216e-32	0.636254	0.782	0.519	1.48695e-27	0	PPIC	Up-regulated
														1.78489e-08	-0.596072	1	1	0.000394853	HMGB1	Down-regulated	2				8.44442e-32	0.539096	0.598	0.283	1.86807e-27	0	AC015878.1	Up-regulated
														1.82614e-08	-0.530648	0.96	1	0.000403978	ARPC5	Down-regulated	2				8.88587e-32	0.345794	0.265	0.059	1.96573e-27	0	MRVI1	Up-regulated
														1.84729e-08	-0.61193	0.606	0.842	0.000408657	PAFAH1B3	Down-regulated	2				9.56813e-32	0.489189	0.302	0.078	2.11666e-27	0	LINC00578	Up-regulated
														1.93074e-08	-0.811625	0.525	0.824	0.000427118	TCF7L1	Down-regulated	2				1.1366e-31	0.783329	0.748	0.492	2.51439e-27	0	ABCA5	Up-regulated
														2.0149e-08	-0.486739	0.97	0.994	0.000445736	CCT2	Down-regulated	2				1.15828e-31	0.699159	0.991	0.861	2.56235e-27	0	RGS6	Up-regulated
														2.05679e-08	-0.808634	0.343	0.667	0.000455003	HIST1H1E	Down-regulated	2				1.68768e-31	0.447638	0.374	0.121	3.73348e-27	0	TMEM173	Up-regulated
														2.11436e-08	-0.634679	0.859	0.97	0.000467738	STK17A	Down-regulated	2				2.6481e-31	0.56092	0.439	0.163	5.85812e-27	0	AL442636.1	Up-regulated
														2.14989e-08	-0.830449	0.586	0.848	0.000475599	L3MBTL4	Down-regulated	2				2.76774e-31	0.589799	0.632	0.334	6.1228e-27	0	PLEKHA6	Up-regulated
														2.38965e-08	-0.512796	0.919	1	0.000528638	XPO1	Down-regulated	2				2.8736e-31	0.561501	0.421	0.153	6.35699e-27	0	LUM	Up-regulated
														2.46376e-08	-0.63905	0.444	0.752	0.000545033	PGP	Down-regulated	2				3.15953e-31	0.742686	0.754	0.461	6.98952e-27	0	CPNE8	Up-regulated
														2.61087e-08	-0.362064	1	1	0.000577577	RPL27A	Down-regulated	2				3.18719e-31	0.619943	0.988	0.939	7.0507e-27	0	SIL1	Up-regulated
														2.65411e-08	-0.6435	0.616	0.867	0.000587142	RCOR1	Down-regulated	2				4.74218e-31	0.595882	0.984	0.92	1.04907e-26	0	ZMYND8	Up-regulated
														2.81399e-08	-0.620378	0.475	0.758	0.00062251	DHRS7	Down-regulated	2				4.84006e-31	0.929689	0.776	0.549	1.07072e-26	0	LONRF2	Up-regulated
														2.90237e-08	-0.566312	0.626	0.848	0.000642063	MTCH1	Down-regulated	2				1.82924e-30	0.454108	0.38	0.125	4.04665e-26	0	AC036108.3	Up-regulated
														2.99697e-08	-0.53932	0.939	1	0.000662989	SETD5	Down-regulated	2				3.25714e-30	0.493843	0.436	0.164	7.20544e-26	0	LRRC9	Up-regulated
														3.22029e-08	-0.374286	1	1	0.000712392	RPL39	Down-regulated	2				6.03207e-30	0.431901	0.355	0.108	1.33441e-25	0	COL4A6	Up-regulated
														3.23848e-08	-0.615336	0.677	0.903	0.000716417	MTHFD1L	Down-regulated	2				7.3079e-30	0.653247	0.894	0.668	1.61665e-25	0	AL590617.2	Up-regulated
														3.44048e-08	-0.575312	0.182	0.509	0.000761103	LGALSL	Down-regulated	2				9.29229e-30	0.73858	0.732	0.458	2.05564e-25	0	CRISPLD1	Up-regulated
														3.45721e-08	-0.603025	0.768	0.909	0.000764804	EIF5A	Down-regulated	2				1.46801e-29	0.644354	0.972	0.899	3.24753e-25	0	LIFR	Up-regulated
														3.48018e-08	-0.800518	0.535	0.836	0.000769885	MECOM	Down-regulated	2				2.11381e-29	0.68563	0.863	0.658	4.67616e-25	0	OLMALINC	Up-regulated
														3.56091e-08	-0.461904	0.99	1	0.000787744	NDUFA13	Down-regulated	2				2.22235e-29	0.621944	0.857	0.634	4.91628e-25	0	PFKFB3	Up-regulated
														3.66423e-08	-0.915111	0.394	0.673	0.0008106	TNS1	Down-regulated	2				2.80052e-29	0.582244	0.991	0.948	6.19531e-25	0	TIMP1	Up-regulated
														3.80547e-08	-0.477313	0.848	0.958	0.000841847	ARID5B	Down-regulated	2				3.14679e-29	0.422122	1	1	6.96132e-25	0	MT-ATP6	Up-regulated
														3.98277e-08	-0.501003	0.818	0.933	0.000881068	LARP1	Down-regulated	2				3.75154e-29	1.42921	0.545	0.25	8.29916e-25	0	AC105411.1	Up-regulated
														4.07003e-08	-0.394906	1	1	0.000900372	RAC1	Down-regulated	2				3.79431e-29	0.569512	0.975	0.836	8.39378e-25	0	SYNJ2	Up-regulated
														4.58385e-08	-0.718932	0.778	0.964	0.00101404	IQGAP2	Down-regulated	2				3.96806e-29	0.559865	0.972	0.909	8.77815e-25	0	STK3	Up-regulated
														4.67681e-08	-0.763668	0.535	0.752	0.0010346	CSRP1	Down-regulated	2				5.22305e-29	0.578159	0.645	0.351	1.15544e-24	0	HYDIN	Up-regulated
														4.67983e-08	-0.513013	0.848	0.958	0.00103527	ERP29	Down-regulated	2				5.22555e-29	0.58236	0.682	0.36	1.156e-24	0	KIAA0825	Up-regulated
														4.6889e-08	-0.736235	0.596	0.855	0.00103728	ANP32B	Down-regulated	2				5.55894e-29	0.568487	0.988	0.943	1.22975e-24	0	AP1S2	Up-regulated
														4.69859e-08	-0.694819	0.495	0.77	0.00103942	LDHA	Down-regulated	2				8.51971e-29	0.841607	0.916	0.855	1.88473e-24	0	WIPF1	Up-regulated
														4.84161e-08	-0.590016	0.485	0.715	0.00107106	VEGFB	Down-regulated	2				1.94751e-28	0.605945	0.866	0.637	4.30829e-24	0	EML1	Up-regulated
														4.9059e-08	-0.60041	0.818	0.921	0.00108528	CXXC5	Down-regulated	2				2.77917e-28	0.631872	0.981	0.935	6.14808e-24	0	ASPH	Up-regulated
														4.92622e-08	-0.594149	0.909	0.964	0.00108978	GOLM1	Down-regulated	2				3.18616e-28	0.74827	0.791	0.615	7.04842e-24	0	CKMT2-AS1	Up-regulated
														4.9766e-08	-0.575337	0.869	0.939	0.00110092	STK39	Down-regulated	2				3.38089e-28	0.344899	0.243	0.057	7.47921e-24	0	ESPN	Up-regulated
														5.79842e-08	-0.432038	1	1	0.00128273	CLTA	Down-regulated	2				4.13908e-28	0.66884	0.941	0.796	9.15646e-24	0	SRGAP3	Up-regulated
														5.86779e-08	-0.644052	0.556	0.745	0.00129807	MFSD10	Down-regulated	2				4.9928e-28	0.455696	0.417	0.153	1.10451e-23	0	DCDC1	Up-regulated
														6.44877e-08	-0.505955	0.919	0.933	0.0014266	KDELR1	Down-regulated	2				5.4961e-28	0.681198	0.798	0.512	1.21585e-23	0	MEGF11	Up-regulated
														6.85124e-08	-0.713856	0.768	0.903	0.00151563	PDZD2	Down-regulated	2				9.14995e-28	0.44127	0.997	1	2.02415e-23	0	MSI2	Up-regulated
														7.11627e-08	-0.520957	1	0.994	0.00157426	ZEB1	Down-regulated	2				9.7925e-28	0.560075	0.626	0.33	2.1663e-23	0	ELMOD1	Up-regulated
														7.45202e-08	-0.58855	0.717	0.867	0.00164854	IARS	Down-regulated	2				1.04137e-27	0.489614	0.467	0.199	2.30371e-23	0	CRB2	Up-regulated
														7.61593e-08	-0.529921	0.848	0.97	0.0016848	NFIC	Down-regulated	2				1.05243e-27	0.614159	0.495	0.227	2.32818e-23	0	AL035446.2	Up-regulated
														7.92682e-08	-0.590699	0.697	0.855	0.00175357	AGPAT4	Down-regulated	2				1.07766e-27	0.382419	0.305	0.089	2.38401e-23	0	C5AR1	Up-regulated
														8.01269e-08	-0.611613	0.717	0.861	0.00177257	FKBP8	Down-regulated	2				1.09214e-27	0.608287	0.994	0.991	2.41603e-23	0	PEG10	Up-regulated
														8.13146e-08	-0.729352	0.586	0.812	0.00179884	TSPAN7	Down-regulated	2				2.32515e-27	0.627873	0.85	0.582	5.14369e-23	0	PRKAR2B	Up-regulated
														8.37642e-08	-0.613563	0.97	1	0.00185303	HSP90B1	Down-regulated	2				2.33736e-27	0.474576	0.533	0.254	5.1707e-23	0	PPIL6	Up-regulated
														8.66633e-08	-0.438928	0.939	0.982	0.00191717	HNRNPR	Down-regulated	2				2.43815e-27	0.581315	0.978	0.853	5.39368e-23	0	PANTR1	Up-regulated
														9.42025e-08	-0.654955	0.414	0.703	0.00208395	ELOVL6	Down-regulated	2				2.68519e-27	0.623016	0.928	0.66	5.94019e-23	0	SNHG19	Up-regulated
														1.0236e-07	-0.660627	0.596	0.794	0.00226442	FIBP	Down-regulated	2				2.85585e-27	0.441206	1	1	6.31772e-23	0	RPL23A	Up-regulated
														1.02767e-07	-0.413687	1	1	0.00227342	UBA52	Down-regulated	2				2.86108e-27	0.450107	0.994	0.984	6.32927e-23	0	UQCRB	Up-regulated
														1.07396e-07	-0.648885	0.465	0.752	0.00237581	MANF	Down-regulated	2				2.90766e-27	0.434529	1	0.999	6.43233e-23	0	CALM1	Up-regulated
														1.15243e-07	-0.615112	0.333	0.667	0.0025494	FBLIM1	Down-regulated	2				2.9395e-27	0.541339	0.368	0.127	6.50275e-23	0	AGBL4	Up-regulated
														1.17033e-07	-0.413319	0.99	0.994	0.00258901	DYNC1H1	Down-regulated	2				3.46476e-27	0.324377	0.262	0.067	7.66475e-23	0	WDR63	Up-regulated
														1.24007e-07	-0.523157	0.192	0.503	0.00274328	FKBP4	Down-regulated	2				4.42529e-27	0.626916	0.738	0.456	9.78963e-23	0	IER3	Up-regulated
														1.32397e-07	-0.534591	0.939	1	0.00292888	HSPA5	Down-regulated	2				5.21439e-27	0.577533	0.623	0.335	1.15353e-22	0	CASC2	Up-regulated
														1.40792e-07	-0.471031	1	1	0.00311461	SOX5	Down-regulated	2				6.38682e-27	0.466853	0.358	0.123	1.41289e-22	0	GRIA1	Up-regulated
														1.42753e-07	-0.891926	0.687	0.836	0.00315799	THSD7A	Down-regulated	2				9.89816e-27	0.554399	0.701	0.365	2.18967e-22	0	LINC02742	Up-regulated
														1.47178e-07	-0.621862	0.576	0.8	0.00325587	ERCC1	Down-regulated	2				9.91452e-27	0.769708	0.607	0.331	2.19329e-22	0	LINC02320	Up-regulated
														1.47534e-07	-0.644542	0.737	0.939	0.00326375	PXDN	Down-regulated	2				1.57696e-26	0.564195	0.969	0.861	3.48855e-22	0	RORA	Up-regulated
														1.51581e-07	-0.725567	0.828	0.958	0.00335328	KCNIP1	Down-regulated	2				1.61436e-26	0.654213	0.969	0.841	3.57129e-22	0	PKIG	Up-regulated
														1.57302e-07	-0.583482	0.545	0.806	0.00347984	PTOV1	Down-regulated	2				1.71443e-26	0.52275	0.349	0.122	3.79265e-22	0	LRRC10B	Up-regulated
														1.71156e-07	-0.505295	0.96	0.988	0.00378632	TOP1	Down-regulated	2				2.01202e-26	0.4911	0.498	0.23	4.45099e-22	0	MUC12	Up-regulated
														1.74047e-07	-0.536135	0.96	1	0.00385026	GSTP1	Down-regulated	2				2.09365e-26	0.694582	0.879	0.701	4.63156e-22	0	PLEKHA5	Up-regulated
														1.75968e-07	-0.53275	0.899	0.939	0.00389277	SRSF3	Down-regulated	2				2.17881e-26	0.667405	0.984	0.906	4.81996e-22	0	SOX2-OT	Up-regulated
														1.78358e-07	-0.520234	0.97	0.994	0.00394564	RBFOX2	Down-regulated	2				2.95852e-26	0.485486	0.963	0.792	6.54485e-22	0	PYGB	Up-regulated
														1.79826e-07	-0.419943	1	1	0.00397812	RPL14	Down-regulated	2				3.34289e-26	0.522664	0.788	0.56	7.39513e-22	0	MAP9	Up-regulated
														1.81832e-07	-0.39079	1	1	0.00402249	SEPTIN2	Down-regulated	2				3.45269e-26	0.656947	0.642	0.389	7.63804e-22	0	GABBR1	Up-regulated
														1.90498e-07	-0.728229	0.394	0.667	0.0042142	MDFI	Down-regulated	2				3.80991e-26	0.485882	0.283	0.081	8.42828e-22	0	AC018616.1	Up-regulated
														1.98319e-07	-0.745427	0.737	0.879	0.00438721	MGAT5	Down-regulated	2				4.14823e-26	0.623209	0.645	0.372	9.17672e-22	0	FGF1	Up-regulated
														2.00689e-07	-0.415605	1	1	0.00443965	RPS6	Down-regulated	2				4.30649e-26	0.479116	0.452	0.195	9.52682e-22	0	PKDCC	Up-regulated
														2.222e-07	-0.481514	0.929	0.976	0.0049155	PRELID1	Down-regulated	2				4.62969e-26	0.526059	0.991	0.949	1.02418e-21	0	VCL	Up-regulated
														2.23497e-07	-0.488133	1	0.988	0.0049442	C4orf48	Down-regulated	2				4.93187e-26	0.503452	0.542	0.268	1.09103e-21	0	KCNJ2-AS1	Up-regulated
														2.28652e-07	-0.329574	1	1	0.00505823	RPLP2	Down-regulated	2				5.40242e-26	0.419332	0.994	0.946	1.19512e-21	0	TAX1BP1	Up-regulated
														2.36477e-07	-0.551604	0.313	0.624	0.00523134	PHF23	Down-regulated	2				5.56988e-26	0.435571	0.941	0.727	1.23217e-21	0	KCNIP4	Up-regulated
														2.48646e-07	-0.53114	0.919	0.952	0.00550054	PGLS	Down-regulated	2				6.13358e-26	0.554724	0.988	0.939	1.35687e-21	0	PMP22	Up-regulated
														2.62628e-07	-0.683878	0.485	0.733	0.00580986	MMAB	Down-regulated	2				6.15755e-26	0.537241	0.891	0.603	1.36217e-21	0	SFRP1	Up-regulated
														2.75312e-07	-0.527491	0.838	0.921	0.00609046	GLS	Down-regulated	2				7.17919e-26	0.518185	0.941	0.841	1.58818e-21	0	UBN1	Up-regulated
														2.89276e-07	-0.786967	0.889	0.945	0.00639937	ARHGEF7	Down-regulated	2				7.7806e-26	0.395993	0.361	0.128	1.72122e-21	0	LINC01579	Up-regulated
														3.03944e-07	-0.450098	0.919	0.982	0.00672385	ARL6IP4	Down-regulated	2				1.06023e-25	0.534426	1	0.984	2.34544e-21	0	ATXN1	Up-regulated
														3.11652e-07	-0.511262	0.687	0.867	0.00689436	SEPTIN10	Down-regulated	2				1.0794e-25	0.394828	0.171	0.03	2.38785e-21	0	TMEM163	Up-regulated
														3.2259e-07	-0.711061	0.818	0.903	0.00713634	TMEM108	Down-regulated	2				1.30195e-25	0.543576	0.941	0.781	2.88016e-21	0	TTYH1	Up-regulated
														3.23155e-07	-0.543142	0.646	0.818	0.00714883	STIP1	Down-regulated	2				1.75303e-25	0.577975	0.318	0.104	3.87804e-21	0	EPHA7	Up-regulated
														3.24826e-07	-0.475312	0.98	0.994	0.0071858	SELENOW	Down-regulated	2				2.02954e-25	0.428559	1	0.999	4.48974e-21	0	APLP2	Up-regulated
														3.40142e-07	-0.52824	0.879	0.958	0.00752461	NHP2	Down-regulated	2				2.62377e-25	0.527236	0.994	0.957	5.8043e-21	0	SCD	Up-regulated
														3.40747e-07	-0.664797	0.657	0.848	0.00753799	ANP32E	Down-regulated	2				3.13697e-25	0.534388	0.62	0.351	6.9396e-21	0	TMEM231	Up-regulated
														3.4566e-07	-0.464004	0.98	1	0.00764669	SEPTIN9	Down-regulated	2				4.02311e-25	0.536733	0.994	0.963	8.89992e-21	0	SQSTM1	Up-regulated
														3.66217e-07	-0.556286	1	1	0.00810145	ETV6	Down-regulated	2				6.55982e-25	0.554435	0.474	0.212	1.45116e-20	0	SLC12A8	Up-regulated
														3.71575e-07	-0.517456	0.818	0.903	0.00821997	MLLT10	Down-regulated	2				7.61258e-25	0.513173	1	0.999	1.68405e-20	0	PSD3	Up-regulated
														3.77775e-07	-0.444275	0.96	0.994	0.00835713	ATP5MD	Down-regulated	2				8.20687e-25	0.488239	0.916	0.777	1.81552e-20	0	TTYH3	Up-regulated
														3.82903e-07	-0.475497	0.99	1	0.00847059	MIF	Down-regulated	2				8.24292e-25	0.438657	0.978	0.945	1.8235e-20	0	PUF60	Up-regulated
														3.95861e-07	-0.551222	0.606	0.8	0.00875724	SLC39A7	Down-regulated	2				9.96582e-25	0.508773	0.935	0.749	2.20464e-20	0	S100A13	Up-regulated
														4.03125e-07	-0.607369	0.101	0.388	0.00891794	ST6GAL1	Down-regulated	2				1.02728e-24	0.470782	0.997	0.98	2.27255e-20	0	EEF1D	Up-regulated
														4.30022e-07	-0.441897	0.96	0.976	0.00951295	NOP10	Down-regulated	2				1.34986e-24	0.68479	0.826	0.582	2.98616e-20	0	KLHL4	Up-regulated
														4.40878e-07	-0.646865	0.949	0.988	0.00975311	KCND2	Down-regulated	2				1.81404e-24	0.530594	0.826	0.656	4.01302e-20	0	UXS1	Up-regulated
														4.49735e-07	-0.993243	0.768	0.891	0.00994903	HMGA2	Down-regulated	2				1.89115e-24	0.548332	0.645	0.374	4.18361e-20	0	MAF	Up-regulated
														4.77015e-07	-1.07678	0.343	0.606	0.0105525	RAPGEF5	Down-regulated	2				1.92845e-24	0.370532	0.293	0.091	4.26611e-20	0	AC003044.1	Up-regulated
														5.00101e-07	-0.552541	0.273	0.564	0.0110632	NPM3	Down-regulated	2				2.38441e-24	0.37969	0.389	0.149	5.27479e-20	0	MAP6	Up-regulated
														5.00483e-07	-0.601136	0.889	0.958	0.0110717	MYO9B	Down-regulated	2				3.07555e-24	0.458103	0.508	0.246	6.80372e-20	0	LRRC6	Up-regulated
														5.01132e-07	-0.533647	0.758	0.909	0.011086	KDELR2	Down-regulated	2				3.20302e-24	0.498085	0.913	0.736	7.08573e-20	0	EFHC1	Up-regulated
														5.1435e-07	-0.65082	0.485	0.703	0.0113784	BCL2L1	Down-regulated	2				4.35645e-24	0.524536	0.81	0.581	9.63734e-20	0	STN1	Up-regulated
														5.27764e-07	-0.467986	0.919	1	0.0116752	SREBF2	Down-regulated	2				4.65074e-24	0.525819	0.838	0.603	1.02884e-19	0	SNHG25	Up-regulated
														5.56243e-07	-0.545897	0.798	0.933	0.0123052	ILF2	Down-regulated	2				6.02073e-24	0.350938	1	0.999	1.33191e-19	0	CALM2	Up-regulated
														5.88999e-07	-0.475231	0.828	0.921	0.0130298	UBE2I	Down-regulated	2				6.65695e-24	0.601471	0.71	0.44	1.47265e-19	0	PAX8-AS1	Up-regulated
														6.20791e-07	-0.402031	1	1	0.0137331	RPL36	Down-regulated	2				7.71897e-24	0.356712	0.997	1	1.70759e-19	0	RPL38	Up-regulated
														6.40012e-07	-0.487539	0.97	0.988	0.0141584	GNAQ	Down-regulated	2				1.29972e-23	0.734605	0.445	0.206	2.87524e-19	0	AL139383.1	Up-regulated
														6.4704e-07	-0.634593	0.657	0.782	0.0143138	PDGFC	Down-regulated	2				1.34311e-23	1.00146	0.439	0.201	2.97123e-19	0	AGT	Up-regulated
														6.50897e-07	-0.46683	0.99	1	0.0143992	BEX3	Down-regulated	2				1.43211e-23	0.623251	0.355	0.131	3.1681e-19	0	SLN	Up-regulated
														6.52264e-07	-0.589318	0.889	0.994	0.0144294	HIP1	Down-regulated	2				1.62258e-23	0.323562	0.212	0.051	3.58948e-19	0	TNFRSF11B	Up-regulated
														6.5693e-07	-0.465053	0.848	0.939	0.0145326	MDH2	Down-regulated	2				1.64915e-23	0.330094	0.237	0.063	3.64825e-19	0	FAM167A	Up-regulated
														6.76495e-07	-0.533563	0.364	0.655	0.0149654	BID	Down-regulated	2				1.9393e-23	0.654537	0.685	0.42	4.29012e-19	0	SEMA3E	Up-regulated
														6.85296e-07	-0.351519	0.667	0.855	0.0151601	FXYD6	Down-regulated	2				2.39582e-23	0.752088	0.857	0.629	5.30003e-19	0	NPAS2	Up-regulated
														6.88341e-07	-0.581305	0.434	0.667	0.0152275	SV2A	Down-regulated	2				2.51545e-23	0.721669	0.632	0.416	5.56469e-19	0	CCNJL	Up-regulated
														6.92333e-07	-0.377905	0.99	1	0.0153158	NEDD8	Down-regulated	2				2.53344e-23	0.547301	0.43	0.193	5.60447e-19	0	CEP126	Up-regulated
														7.0302e-07	-0.520088	0.758	0.927	0.0155522	DECR1	Down-regulated	2				2.73763e-23	0.4663	0.477	0.222	6.05617e-19	0	AC068234.2	Up-regulated
														7.11155e-07	-0.457017	0.909	0.958	0.0157322	PFDN2	Down-regulated	2				3.263e-23	0.361251	1	1	7.21841e-19	0	EEF1A1	Up-regulated
														7.14997e-07	-0.541974	0.596	0.836	0.0158172	RRP36	Down-regulated	2				3.47349e-23	0.348663	0.315	0.108	7.68405e-19	0	SPEF2	Up-regulated
														7.38469e-07	-0.621122	0.535	0.739	0.0163364	ALKBH7	Down-regulated	2				3.8575e-23	0.513859	0.548	0.3	8.53356e-19	0	APLP1	Up-regulated
														7.54076e-07	-0.55849	0.333	0.606	0.0166817	CMIP	Down-regulated	2				4.03534e-23	0.418287	1	0.996	8.92698e-19	0	TNRC6B	Up-regulated
														7.6743e-07	-0.445754	0.99	0.988	0.0169771	RPL10A	Down-regulated	2				4.12517e-23	0.378455	0.327	0.115	9.1257e-19	0	FHAD1	Up-regulated
														7.70605e-07	-0.666757	0.475	0.703	0.0170473	DPYSL5	Down-regulated	2				4.30283e-23	0.527274	0.819	0.628	9.51872e-19	0	CTSB	Up-regulated
														8.12478e-07	-0.407081	0.98	1	0.0179736	EDF1	Down-regulated	2				6.80846e-23	0.548745	0.794	0.536	1.50617e-18	0	AC090204.1	Up-regulated
														8.39939e-07	-0.479896	0.838	0.945	0.0185811	DRAP1	Down-regulated	2				6.9646e-23	0.443201	0.994	0.977	1.54071e-18	0	UBE2H	Up-regulated
														8.96114e-07	-0.419539	0.778	0.909	0.0198238	GRB2	Down-regulated	2				7.11655e-23	0.544492	0.791	0.558	1.57432e-18	0	HIST3H2A	Up-regulated
														8.98686e-07	-0.53928	0.343	0.642	0.0198807	MEX3A	Down-regulated	2				7.48362e-23	0.527769	0.679	0.394	1.65553e-18	0	AC078923.1	Up-regulated
														9.356e-07	-0.626216	0.859	0.939	0.0206973	FARP1	Down-regulated	2				1.22857e-22	0.543575	0.542	0.286	2.71784e-18	0	SORCS2	Up-regulated
														9.50374e-07	-0.399319	0.99	1	0.0210242	ARPC2	Down-regulated	2				1.31018e-22	0.589704	0.966	0.807	2.89838e-18	0	EGFR	Up-regulated
														9.54536e-07	-0.674387	0.313	0.588	0.0211162	PDE9A	Down-regulated	2				1.36476e-22	0.416375	0.414	0.178	3.01911e-18	0	DLGAP1-AS2	Up-regulated
														9.974e-07	-0.449888	0.949	0.988	0.0220645	CLTC	Down-regulated	2				1.78798e-22	0.549291	0.854	0.679	3.95537e-18	0	IFI27L2	Up-regulated
														1.02018e-06	-0.583254	0.455	0.697	0.0225685	UBE2M	Down-regulated	2				1.83016e-22	0.403627	1	0.999	4.04868e-18	0	RPLP1	Up-regulated
														1.03012e-06	-0.59777	0.394	0.661	0.0227882	PLEKHJ1	Down-regulated	2				1.91394e-22	0.478657	0.966	0.878	4.23403e-18	0	CD59	Up-regulated
														1.04167e-06	-0.557547	0.465	0.703	0.0230439	HAX1	Down-regulated	2				2.039e-22	0.413194	0.43	0.185	4.51068e-18	0	COL4A5	Up-regulated
														1.07178e-06	-0.475208	1	1	0.0237099	GAPDH	Down-regulated	2				2.48821e-22	0.418809	0.997	0.978	5.50443e-18	0	GNAI2	Up-regulated
														1.14337e-06	-0.3689	1	1	0.0252935	RPS24	Down-regulated	2				2.8151e-22	0.450406	0.492	0.241	6.22757e-18	0	FANK1	Up-regulated
														1.14543e-06	-0.735339	0.263	0.539	0.0253393	CLIC1	Down-regulated	2				2.95403e-22	0.537228	0.997	0.977	6.5349e-18	0	TRPS1	Up-regulated
														1.18529e-06	-0.437836	0.899	0.952	0.026221	SSR2	Down-regulated	2				3.10194e-22	0.340026	1	0.996	6.8621e-18	0	PSAP	Up-regulated
														1.20517e-06	-0.475874	0.909	0.958	0.0266608	PHB	Down-regulated	2				3.70956e-22	0.358629	0.38	0.152	8.20629e-18	0	CFAP53	Up-regulated
														1.21441e-06	-0.526035	1	1	0.0268652	TUBA1A	Down-regulated	2				4.08376e-22	0.456109	0.885	0.686	9.0341e-18	0	HLA-C	Up-regulated
														1.22559e-06	-0.678072	0.919	0.958	0.0271124	IGF1R	Down-regulated	2				4.34374e-22	0.587514	0.816	0.679	9.60922e-18	0	SDC3	Up-regulated
														1.36171e-06	-0.342268	1	1	0.0301237	RPL18A	Down-regulated	2				4.84428e-22	0.492786	0.81	0.592	1.07165e-17	0	HTRA1	Up-regulated
														1.36765e-06	-0.543142	0.343	0.618	0.0302552	VARS	Down-regulated	2				4.92982e-22	0.567682	0.551	0.31	1.09057e-17	0	C2orf92	Up-regulated
														1.38318e-06	-0.448678	0.313	0.606	0.0305986	FARSA	Down-regulated	2				4.96755e-22	0.419	0.96	0.912	1.09892e-17	0	MRPS33	Up-regulated
														1.41449e-06	-0.587098	0.667	0.848	0.0312912	JAZF1	Down-regulated	2				5.42966e-22	0.464928	0.994	0.945	1.20115e-17	0	COTL1	Up-regulated
														1.41787e-06	-0.508851	0.859	0.909	0.0313661	HSD17B10	Down-regulated	2				5.61646e-22	0.51081	0.969	0.832	1.24247e-17	0	GNG11	Up-regulated
														1.43071e-06	-0.386863	0.061	0.315	0.0316502	HMX1	Down-regulated	2				6.4504e-22	0.433693	0.997	0.994	1.42696e-17	0	NOS1AP	Up-regulated
														1.47517e-06	-0.383474	1	1	0.0326336	RPL10	Down-regulated	2				8.14963e-22	0.630299	0.941	0.869	1.80286e-17	0	INPP5F	Up-regulated
														1.48842e-06	-0.396451	0.98	1	0.0329268	ATP5MC2	Down-regulated	2				1.00867e-21	0.382147	0.994	0.973	2.23138e-17	0	NSA2	Up-regulated
														1.48998e-06	-0.424864	0.949	0.994	0.0329613	KPNB1	Down-regulated	2				1.49777e-21	0.57378	0.838	0.67	3.31337e-17	0	TPCN1	Up-regulated
														1.51922e-06	-0.515221	0.505	0.745	0.0336082	PRR13	Down-regulated	2				1.50955e-21	0.556666	0.891	0.618	3.33943e-17	0	AL117329.1	Up-regulated
														1.53645e-06	-0.969121	0.495	0.715	0.0339893	SLIT1	Down-regulated	2				1.87174e-21	0.481428	0.514	0.274	4.14067e-17	0	CFAP69	Up-regulated
														1.54232e-06	-0.599631	0.293	0.576	0.0341191	MVD	Down-regulated	2				1.92253e-21	0.475738	0.988	0.934	4.25303e-17	0	PPP2R5C	Up-regulated
														1.64455e-06	-0.572138	0.616	0.818	0.0363807	UBE2G1	Down-regulated	2				2.12761e-21	0.530878	0.707	0.432	4.7067e-17	0	CPQ	Up-regulated
														1.65014e-06	-0.564104	0.646	0.794	0.0365044	POLD2	Down-regulated	2				2.41818e-21	0.367468	1	0.999	5.3495e-17	0	NDUFS6	Up-regulated
														1.77932e-06	-0.464668	0.96	0.994	0.0393622	ITGB1	Down-regulated	2				2.90375e-21	0.396845	0.997	0.985	6.42368e-17	0	POLR2L	Up-regulated
														1.78034e-06	-0.442694	1	0.994	0.0393846	EPN2	Down-regulated	2				3.03326e-21	0.570645	0.894	0.761	6.71017e-17	0	SFXN5	Up-regulated
														1.87479e-06	-0.564925	0.414	0.703	0.0414742	CYYR1	Down-regulated	2				3.75e-21	0.46691	0.713	0.456	8.29575e-17	0	EPAS1	Up-regulated
														1.91237e-06	-0.507572	0.374	0.655	0.0423055	TAPBP	Down-regulated	2				4.12114e-21	0.485951	0.919	0.708	9.11678e-17	0	ARL4C	Up-regulated
														1.93441e-06	-0.523097	0.889	0.952	0.042793	EXTL3	Down-regulated	2				4.84237e-21	0.443299	0.978	0.963	1.07123e-16	0	STK17A	Up-regulated
														1.94083e-06	-0.327922	1	1	0.042935	CHCHD2	Down-regulated	2				5.34069e-21	0.356466	0.252	0.077	1.18147e-16	0	AC110058.1	Up-regulated
														2.01353e-06	-0.536053	0.354	0.606	0.0445434	CHD3	Down-regulated	2				5.43651e-21	0.50421	0.511	0.274	1.20267e-16	0	TLCD1	Up-regulated
														2.02347e-06	-0.44228	0.909	0.976	0.0447633	SELENOH	Down-regulated	2				5.57224e-21	0.749192	0.545	0.305	1.23269e-16	0	LINC02832	Up-regulated
														2.1149e-06	-0.476028	0.253	0.545	0.0467858	MRPL23	Down-regulated	2				6.70895e-21	0.381397	0.489	0.239	1.48415e-16	0	SAMD15	Up-regulated
														2.11977e-06	-0.586329	0.566	0.776	0.0468935	NSD2	Down-regulated	2				8.04147e-21	0.418685	0.414	0.186	1.77894e-16	0	EGF	Up-regulated
														2.15958e-06	-0.61907	0.343	0.679	0.0477742	KIAA1211	Down-regulated	2				8.1132e-21	0.402928	0.393	0.164	1.7948e-16	0	KCTD16	Up-regulated
														2.19495e-06	-0.4975	0.273	0.539	0.0485568	SMIM3	Down-regulated	2				8.40304e-21	0.575498	0.819	0.642	1.85892e-16	0	DNAH9	Up-regulated
														2.19683e-06	-0.421325	1	1	0.0485984	CTNND2	Down-regulated	2				1.46573e-20	0.603212	0.757	0.525	3.24248e-16	0	PDIA5	Up-regulated
														2.23326e-06	-0.483911	0.717	0.855	0.0494042	COA4	Down-regulated	2				1.66013e-20	0.594699	0.838	0.695	3.67254e-16	0	XXYLT1	Up-regulated
														8.80733e-18	0.769545	1	1	1.94836e-13	QKI	Up-regulated	2				1.933e-20	0.361146	0.483	0.217	4.27618e-16	0	AC090791.1	Up-regulated
														9.41114e-18	1.48536	1	0.97	2.08193e-13	SERINC5	Up-regulated	2				1.97822e-20	0.342948	0.274	0.093	4.37622e-16	0	SLC47A2	Up-regulated
														1.15292e-17	2.32866	0.838	0.388	2.55049e-13	GABBR2	Up-regulated	2				2.02125e-20	0.357114	0.424	0.194	4.47141e-16	0	TMEM44-AS1	Up-regulated
														1.79696e-16	1.50289	0.657	0.194	3.97523e-12	AC012636.1	Up-regulated	2				2.07403e-20	0.465127	0.477	0.236	4.58817e-16	0	S100A1	Up-regulated
														1.76779e-15	1.09292	0.727	0.315	3.9107e-11	HAP1	Up-regulated	2				2.10508e-20	0.489619	0.383	0.163	4.65686e-16	0	IL1RAPL2	Up-regulated
														7.4015e-15	1.48688	0.768	0.339	1.63736e-10	COBL	Up-regulated	2				2.49114e-20	0.373175	0.368	0.153	5.51089e-16	0	AP001172.1	Up-regulated
														6.07473e-14	0.884523	1	1	1.34385e-09	PTPRZ1	Up-regulated	2				2.49964e-20	0.514093	0.579	0.343	5.52971e-16	0	REEP1	Up-regulated
														1.41089e-13	0.950672	0.717	0.297	3.12118e-09	BDNF-AS	Up-regulated	2				2.78721e-20	0.481466	0.283	0.099	6.16586e-16	0	NKAIN2	Up-regulated
														1.89564e-13	0.952467	0.99	0.994	4.19354e-09	LINC00461	Up-regulated	2				2.8568e-20	0.436946	0.723	0.44	6.31981e-16	0	FAM43A	Up-regulated
														2.54832e-13	0.518581	1	1	5.63739e-09	MT-ND3	Up-regulated	2				3.00509e-20	0.453697	0.997	0.935	6.64786e-16	0	CYTOR	Up-regulated
														2.66848e-13	0.953247	0.99	0.909	5.9032e-09	PLPP3	Up-regulated	2				3.051e-20	0.63522	0.897	0.657	6.74941e-16	0	KIF26B	Up-regulated
														5.49881e-13	1.0126	0.899	0.776	1.21645e-08	DDR1	Up-regulated	2				3.97101e-20	0.378679	0.402	0.184	8.78467e-16	0	C6orf118	Up-regulated
														7.67701e-13	0.865401	0.99	0.933	1.69831e-08	PTPN13	Up-regulated	2				4.10691e-20	0.453569	0.386	0.174	9.08531e-16	0	LRRIQ1	Up-regulated
														1.20083e-12	0.871014	0.889	0.624	2.65647e-08	GATM	Up-regulated	2				4.50313e-20	0.490872	0.704	0.453	9.96182e-16	0	PERP	Up-regulated
														1.485e-12	1.52546	0.646	0.267	3.28511e-08	AC009264.1	Up-regulated	2				5.83557e-20	0.41237	0.514	0.277	1.29095e-15	0	AC091729.3	Up-regulated
														5.21574e-12	0.947293	0.586	0.188	1.15383e-07	AC007344.1	Up-regulated	2				6.16731e-20	0.51227	0.925	0.778	1.36433e-15	0	MAPK10	Up-regulated
														6.04283e-12	0.831293	0.818	0.491	1.33679e-07	AL357153.2	Up-regulated	2				8.14512e-20	0.41909	0.62	0.357	1.80186e-15	0	HAP1	Up-regulated
														8.33349e-12	0.904008	0.98	0.879	1.84354e-07	MPC1	Up-regulated	2				8.5329e-20	0.519577	0.548	0.299	1.88765e-15	0	PCLO	Up-regulated
														1.2387e-11	1.09753	1	0.976	2.74026e-07	LRIG1	Up-regulated	2				9.24318e-20	0.464849	0.804	0.621	2.04478e-15	0	MORN2	Up-regulated
														1.26725e-11	1.43349	0.758	0.455	2.80341e-07	SGO1-AS1	Up-regulated	2				1.03643e-19	0.429389	0.994	0.993	2.29278e-15	0	RBP1	Up-regulated
														1.88481e-11	1.27781	0.96	0.909	4.16957e-07	SVIL	Up-regulated	2				1.11108e-19	0.460617	0.935	0.846	2.45792e-15	0	RNF213	Up-regulated
														3.37273e-11	1.02317	0.758	0.4	7.46116e-07	PCDH10	Up-regulated	2				1.30533e-19	0.375257	0.299	0.107	2.88765e-15	0	NEBL	Up-regulated
														3.58766e-11	0.993751	0.99	0.964	7.93662e-07	CLU	Up-regulated	2				1.74661e-19	1.20142	0.505	0.313	3.86384e-15	0	ZBTB20-AS5	Up-regulated
														3.8048e-11	1.22868	0.919	0.661	8.41697e-07	SEMA6D	Up-regulated	2				1.76477e-19	0.42795	0.978	0.938	3.90402e-15	0	SGCE	Up-regulated
														4.84927e-11	0.852443	0.646	0.261	1.07275e-06	KIAA0825	Up-regulated	2				2.22305e-19	0.479447	0.776	0.552	4.91783e-15	0	NEDD9	Up-regulated
														5.87788e-11	0.982988	1	0.982	1.3003e-06	SCD5	Up-regulated	2				2.2594e-19	0.424597	0.816	0.629	4.99825e-15	0	PIGP	Up-regulated
														6.39438e-11	0.667909	0.99	0.958	1.41456e-06	STAT3	Up-regulated	2				2.37003e-19	0.653769	0.807	0.68	5.24299e-15	0	LIPA	Up-regulated
														7.22647e-11	0.673434	0.949	0.909	1.59864e-06	ITGAV	Up-regulated	2				2.91148e-19	0.445606	0.981	0.932	6.44077e-15	0	MRPL36	Up-regulated
														7.6e-11	1.02375	0.606	0.255	1.68127e-06	IRS2	Up-regulated	2				3.09143e-19	0.495911	0.717	0.462	6.83886e-15	0	PDPN	Up-regulated
														8.57446e-11	0.849133	0.636	0.273	1.89684e-06	AC010260.1	Up-regulated	2				4.01974e-19	0.440247	0.941	0.759	8.89247e-15	0	SPRY4-AS1	Up-regulated
														1.00938e-10	0.708951	0.727	0.339	2.23295e-06	LANCL2	Up-regulated	2				4.94827e-19	0.612485	0.95	0.8	1.09466e-14	0	PHLDA2	Up-regulated
														1.59748e-10	0.940875	0.778	0.473	3.53393e-06	ACP6	Up-regulated	2				4.96039e-19	0.490089	0.576	0.337	1.09734e-14	0	KLHDC8A	Up-regulated
														3.05893e-10	0.868053	0.949	0.909	6.76697e-06	KAT2B	Up-regulated	2				5.78932e-19	0.421652	0.963	0.926	1.28071e-14	0	STAU2	Up-regulated
														3.21338e-10	0.929345	0.909	0.679	7.10865e-06	FOS	Up-regulated	2				7.22775e-19	0.381653	0.81	0.603	1.59892e-14	0	ETFRF1	Up-regulated
														3.34414e-10	0.777703	0.96	0.806	7.39791e-06	RORA	Up-regulated	2				7.26893e-19	0.460192	0.489	0.25	1.60803e-14	0	AL390800.1	Up-regulated
														4.01255e-10	0.870449	0.374	0.067	8.87656e-06	AL078602.1	Up-regulated	2				7.87759e-19	0.382848	0.489	0.26	1.74268e-14	0	CCDC113	Up-regulated
														4.72905e-10	0.748139	1	1	1.04616e-05	PPP2R2B	Up-regulated	2				9.24156e-19	0.713239	0.349	0.152	2.04442e-14	0	CRABP1	Up-regulated
														4.84651e-10	0.592588	1	1	1.07214e-05	ADGRL3	Up-regulated	2				9.84317e-19	0.452468	0.564	0.327	2.17751e-14	0	NUAK2	Up-regulated
														5.2242e-10	1.20187	0.859	0.667	1.1557e-05	AC119674.1	Up-regulated	2				1.57596e-18	0.430865	0.452	0.233	3.48634e-14	0	CCDC30	Up-regulated
														5.35254e-10	0.74808	1	1	1.18409e-05	FYN	Up-regulated	2				1.93529e-18	0.561696	0.975	0.926	4.28126e-14	0	CERT1	Up-regulated
														6.25175e-10	0.9786	0.99	0.964	1.38301e-05	RGS6	Up-regulated	2				2.52786e-18	0.512543	0.978	0.908	5.59213e-14	0	CDH4	Up-regulated
														6.47362e-10	0.691706	1	0.994	1.4321e-05	PTN	Up-regulated	2				2.83147e-18	0.410482	0.81	0.598	6.26377e-14	0	KCNJ2	Up-regulated
														8.43044e-10	0.812022	1	0.97	1.86498e-05	SQSTM1	Up-regulated	2				2.90441e-18	0.426268	0.984	0.945	6.42515e-14	0	MAP2K5	Up-regulated
														8.47131e-10	0.871895	0.475	0.145	1.87402e-05	AC091826.2	Up-regulated	2				3.01204e-18	0.442872	0.813	0.61	6.66323e-14	0	ABHD17C	Up-regulated
														8.87989e-10	0.788217	0.97	0.952	1.96441e-05	ABHD2	Up-regulated	2				3.21254e-18	0.470306	0.76	0.573	7.10679e-14	0	TEX9	Up-regulated
														1.01427e-09	0.780845	0.97	0.988	2.24377e-05	DNM3	Up-regulated	2				3.5541e-18	0.419907	0.673	0.436	7.86239e-14	0	SMOX	Up-regulated
														1.02905e-09	0.722219	0.768	0.448	2.27646e-05	BORCS7	Up-regulated	2				3.79642e-18	0.441002	0.875	0.761	8.39844e-14	0	MOCS2	Up-regulated
														1.44407e-09	0.841302	0.535	0.182	3.19458e-05	ELMOD1	Up-regulated	2				4.88403e-18	0.470589	0.502	0.28	1.08045e-13	0	RGMA	Up-regulated
														1.51451e-09	0.967361	0.939	0.8	3.35041e-05	TMEM132B	Up-regulated	2				4.93327e-18	0.381341	0.972	0.856	1.09134e-13	0	ATP6AP2	Up-regulated
														1.58721e-09	1.15513	1	1	3.51123e-05	FTL	Up-regulated	2				5.57301e-18	0.381719	0.894	0.68	1.23286e-13	0	PAM	Up-regulated
														1.65073e-09	0.913313	0.929	0.794	3.65174e-05	GPRC5B	Up-regulated	2				5.65073e-18	0.432935	0.704	0.488	1.25005e-13	0	GPR155	Up-regulated
														1.9708e-09	0.890771	0.606	0.261	4.35981e-05	NIM1K	Up-regulated	2				5.94094e-18	0.533666	0.567	0.333	1.31426e-13	0	KIAA1755	Up-regulated
														2.17318e-09	1.31843	0.939	0.867	4.80751e-05	UBASH3B	Up-regulated	2				6.74658e-18	0.42575	1	0.996	1.49248e-13	0	CKB	Up-regulated
														2.77938e-09	0.324771	0.253	0.018	6.14855e-05	CFAP69	Up-regulated	2				6.87586e-18	0.33379	0.785	0.517	1.52108e-13	0	NT5E	Up-regulated
														2.97997e-09	0.559507	0.566	0.212	6.59229e-05	AL096803.2	Up-regulated	2				8.29419e-18	0.424242	0.732	0.506	1.83484e-13	0	TST	Up-regulated
														2.987e-09	0.759299	0.96	0.794	6.60783e-05	OPHN1	Up-regulated	2				8.33565e-18	0.37442	0.48	0.256	1.84401e-13	0	LINC00672	Up-regulated
														3.16229e-09	0.736699	1	1	6.99563e-05	NOVA1	Up-regulated	2				9.40977e-18	0.466497	0.869	0.729	2.08163e-13	0	TCEAL8	Up-regulated
														3.39532e-09	0.721739	0.949	0.891	7.51112e-05	BAMBI	Up-regulated	2				1.00517e-17	0.518175	0.698	0.522	2.22365e-13	0	RBM38	Up-regulated
														3.58547e-09	0.568928	0.455	0.139	7.93177e-05	PLA2G4C	Up-regulated	2				1.02276e-17	0.441531	0.997	0.991	2.26254e-13	0	TRIM24	Up-regulated
														3.738e-09	0.817833	0.899	0.739	8.26919e-05	ZRANB2-AS2	Up-regulated	2				1.04142e-17	0.436177	0.579	0.352	2.30382e-13	0	ZIC4	Up-regulated
														4.38253e-09	0.645173	0.97	0.867	9.69502e-05	CCNH	Up-regulated	2				1.41071e-17	0.447354	0.891	0.802	3.12076e-13	0	ZNRF1	Up-regulated
														4.61581e-09	0.657628	0.98	0.994	0.000102111	TRIM9	Up-regulated	2				1.70687e-17	0.380674	0.897	0.704	3.77593e-13	0	IFT22	Up-regulated
														4.76572e-09	0.522227	0.424	0.115	0.000105427	SOX21	Up-regulated	2				1.79447e-17	0.327051	0.168	0.043	3.96972e-13	0	GAST	Up-regulated
														4.99293e-09	0.72159	0.747	0.442	0.000110454	SCGB2B2	Up-regulated	2				1.97851e-17	0.425753	0.819	0.634	4.37685e-13	0	AC027644.3	Up-regulated
														5.24378e-09	1.25748	0.848	0.624	0.000116003	ADGRV1	Up-regulated	2				2.13878e-17	0.472624	0.598	0.336	4.73141e-13	0	SYT1	Up-regulated
														6.11461e-09	0.771592	0.626	0.303	0.000135267	SOX21-AS1	Up-regulated	2				2.55617e-17	0.331353	0.358	0.158	5.65476e-13	0	SERPINA5	Up-regulated
														6.53405e-09	0.937904	1	0.982	0.000144546	SDK1	Up-regulated	2				3.51325e-17	0.461412	0.801	0.634	7.77201e-13	0	SYNE1	Up-regulated
														6.56976e-09	1.08266	0.859	0.715	0.000145336	GRIK2	Up-regulated	2				3.58563e-17	0.419496	0.897	0.777	7.93214e-13	0	MYO6	Up-regulated
														6.63308e-09	0.925568	0.99	0.994	0.000146737	SOX4	Up-regulated	2				3.60322e-17	0.398991	0.928	0.869	7.97104e-13	0	DHX32	Up-regulated
														1.04453e-08	0.804352	0.889	0.715	0.00023107	LINC02798	Up-regulated	2				4.08564e-17	0.686493	0.636	0.425	9.03825e-13	0	AL353138.1	Up-regulated
														1.1646e-08	0.643856	0.909	0.794	0.000257634	SPECC1	Up-regulated	2				4.14545e-17	0.371786	0.963	0.848	9.17056e-13	0	CAMLG	Up-regulated
														1.2346e-08	0.751353	0.96	0.921	0.000273119	NBEA	Up-regulated	2				4.15431e-17	0.608614	0.788	0.588	9.19018e-13	0	CDH6	Up-regulated
														1.26577e-08	0.350611	0.202	0.006	0.000280014	RPE65	Up-regulated	2				4.17535e-17	0.483652	0.502	0.275	9.23672e-13	0	PACRG	Up-regulated
														1.31316e-08	1.00669	0.626	0.321	0.000290497	ERC2	Up-regulated	2				4.19928e-17	0.387423	0.498	0.272	9.28966e-13	0	FAM227A	Up-regulated
														1.52608e-08	0.747308	0.909	0.818	0.0003376	SPATA13	Up-regulated	2				4.81043e-17	0.394094	0.944	0.825	1.06416e-12	0	NEK6	Up-regulated
														1.71427e-08	0.669851	0.626	0.321	0.00037923	CREBRF	Up-regulated	2				5.33471e-17	0.400457	0.539	0.316	1.18014e-12	0	PRR7-AS1	Up-regulated
														1.88003e-08	0.818649	0.475	0.164	0.000415901	A2M	Up-regulated	2				5.39669e-17	0.467117	0.888	0.785	1.19386e-12	0	TANK	Up-regulated
														2.21456e-08	0.879631	0.626	0.315	0.000489904	OSBPL3	Up-regulated	2				6.19432e-17	0.337487	0.427	0.216	1.37031e-12	0	AP004609.3	Up-regulated
														2.21652e-08	0.831962	0.414	0.133	0.000490338	RHBDL3	Up-regulated	2				8.34041e-17	0.445864	0.807	0.579	1.84507e-12	0	BAG3	Up-regulated
														2.31292e-08	1.22135	0.707	0.479	0.000511664	OPCML	Up-regulated	2				1.12595e-16	0.427535	0.847	0.689	2.49083e-12	0	PNRC1	Up-regulated
														2.34402e-08	0.627784	0.828	0.527	0.000518544	SLC44A1	Up-regulated	2				1.2045e-16	0.360514	0.405	0.201	2.66459e-12	0	SLC37A1	Up-regulated
														2.39227e-08	0.539745	0.949	0.752	0.000529217	DGKI	Up-regulated	2				1.4352e-16	0.435632	0.766	0.598	3.17494e-12	0	MTM1	Up-regulated
														2.43441e-08	0.547623	0.404	0.115	0.000538539	SLC2A1-AS1	Up-regulated	2				1.46108e-16	0.448097	0.922	0.8	3.23219e-12	0	SLK	Up-regulated
														2.63653e-08	0.633588	0.394	0.115	0.000583254	HHAT	Up-regulated	2				1.64193e-16	0.401681	0.807	0.667	3.63229e-12	0	FAM229B	Up-regulated
														2.69129e-08	0.467754	1	1	0.000595366	GPM6B	Up-regulated	2				1.65327e-16	0.471129	0.648	0.406	3.65736e-12	0	CHRNA9	Up-regulated
														2.83471e-08	1.18303	0.444	0.158	0.000627093	DNER	Up-regulated	2				1.8138e-16	0.357577	0.502	0.278	4.01249e-12	0	SPATA17	Up-regulated
														2.88814e-08	0.756904	0.859	0.648	0.000638914	GPC1	Up-regulated	2				1.84796e-16	0.36788	0.336	0.149	4.08806e-12	0	OTUD7A	Up-regulated
														2.97768e-08	0.656599	1	1	0.000658723	MALAT1	Up-regulated	2				2.11185e-16	0.49048	0.832	0.715	4.67183e-12	0	TRIM2	Up-regulated
														2.986e-08	0.508024	0.374	0.097	0.000660564	LINC02235	Up-regulated	2				2.17489e-16	0.355043	0.495	0.273	4.81129e-12	0	YTHDF3-AS1	Up-regulated
														3.1726e-08	0.620321	1	1	0.000701843	RAB2A	Up-regulated	2				2.59223e-16	0.350085	0.402	0.201	5.73453e-12	0	AC106881.1	Up-regulated
														3.39694e-08	0.508024	0.364	0.091	0.000751471	CFAP70	Up-regulated	2				3.13067e-16	0.413091	0.894	0.841	6.92566e-12	0	GNA12	Up-regulated
														4.08417e-08	0.855773	0.475	0.17	0.000903499	LRMDA	Up-regulated	2				4.41212e-16	0.514575	0.754	0.654	9.7605e-12	0	GARS-DT	Up-regulated
														4.49862e-08	0.777345	0.949	0.77	0.000995184	CNIH3	Up-regulated	2				4.65469e-16	0.407131	0.614	0.401	1.02971e-11	0	MLF1	Up-regulated
														4.60249e-08	0.782337	0.758	0.491	0.00101816	SYNE1	Up-regulated	2				4.88296e-16	0.372452	0.966	0.932	1.08021e-11	0	NDUFB1	Up-regulated
														4.80811e-08	0.429642	0.273	0.042	0.00106365	RIC3	Up-regulated	2				5.29256e-16	0.394495	0.452	0.246	1.17082e-11	0	LRGUK	Up-regulated
														5.49842e-08	0.72289	0.485	0.194	0.00121636	THBS4	Up-regulated	2				5.44581e-16	0.42595	0.449	0.253	1.20472e-11	0	EPB41L1	Up-regulated
														5.50151e-08	0.814688	0.606	0.315	0.00121704	CUBN	Up-regulated	2				5.67857e-16	0.425099	0.598	0.372	1.25621e-11	0	CA2	Up-regulated
														5.63916e-08	0.445626	0.283	0.048	0.0012475	OVCH1	Up-regulated	2				7.45412e-16	0.683372	0.514	0.326	1.649e-11	0	DGKG	Up-regulated
														5.66354e-08	0.400369	0.283	0.048	0.00125289	TRPM8	Up-regulated	2				7.60924e-16	0.328457	1	0.994	1.68332e-11	0	BICD1	Up-regulated
														5.74136e-08	0.713496	0.98	0.988	0.0012701	SEMA5A	Up-regulated	2				7.71914e-16	0.389401	0.427	0.222	1.70763e-11	0	AC106791.1	Up-regulated
														5.89693e-08	0.584963	0.626	0.321	0.00130452	U52111.1	Up-regulated	2				8.0661e-16	0.364205	0.589	0.372	1.78438e-11	0	NPHP1	Up-regulated
														5.90677e-08	0.467359	0.263	0.036	0.0013067	SYT14	Up-regulated	2				9.01767e-16	0.405613	0.48	0.271	1.99489e-11	0	SPAG1	Up-regulated
														6.25686e-08	0.538552	0.333	0.079	0.00138414	FANK1	Up-regulated	2				9.05738e-16	0.330388	0.461	0.252	2.00367e-11	0	C1QTNF6	Up-regulated
														6.25806e-08	0.758661	0.424	0.139	0.00138441	TMEM232	Up-regulated	2				1.0215e-15	0.386556	0.897	0.781	2.25977e-11	0	IGBP1	Up-regulated
														6.79328e-08	0.689437	0.535	0.242	0.00150281	F3	Up-regulated	2				1.03681e-15	0.350354	0.442	0.237	2.29362e-11	0	SLC25A27	Up-regulated
														6.91064e-08	1.03925	0.838	0.691	0.00152877	OXR1	Up-regulated	2				1.06347e-15	0.376341	0.526	0.309	2.35261e-11	0	PBXIP1	Up-regulated
														7.77688e-08	0.476785	0.98	0.867	0.0017204	USP16	Up-regulated	2				1.19971e-15	0.41181	0.857	0.695	2.65399e-11	0	DUSP4	Up-regulated
														8.92736e-08	0.867896	0.424	0.145	0.00197491	MEGF11	Up-regulated	2				1.23332e-15	0.33526	1	0.999	2.72835e-11	0	PTPRZ1	Up-regulated
														1.07002e-07	0.48292	0.404	0.127	0.0023671	LINC01948	Up-regulated	2				1.35173e-15	0.52803	0.692	0.531	2.9903e-11	0	ZNF346	Up-regulated
														1.24744e-07	0.888969	0.626	0.345	0.00275959	HULC	Up-regulated	2				1.39795e-15	0.491288	0.773	0.559	3.09255e-11	0	TGFB2	Up-regulated
														1.41865e-07	0.776806	0.606	0.327	0.00313833	BEX1	Up-regulated	2				1.4595e-15	0.384995	0.433	0.23	3.2287e-11	0	SLC43A2	Up-regulated
														1.46045e-07	0.789984	0.323	0.079	0.00323081	KCNN2	Up-regulated	2				1.52439e-15	0.460526	0.732	0.547	3.37225e-11	0	PRNP	Up-regulated
														1.50059e-07	0.50916	0.323	0.079	0.0033196	HTATIP2	Up-regulated	2				1.83656e-15	0.48572	0.96	0.864	4.06283e-11	0	ST8SIA1	Up-regulated
														1.53025e-07	0.660828	0.96	0.891	0.00338522	WWOX	Up-regulated	2				2.03402e-15	0.38092	0.991	0.987	4.49967e-11	0	DOCK4	Up-regulated
														1.72709e-07	0.838112	0.747	0.448	0.00382068	CDH11	Up-regulated	2				2.45902e-15	0.330423	0.913	0.797	5.43984e-11	0	SAR1B	Up-regulated
														1.75221e-07	0.650551	0.232	0.03	0.00387625	CRTAM	Up-regulated	2				2.62372e-15	0.331203	0.358	0.176	5.8042e-11	0	AC092115.3	Up-regulated
														1.88456e-07	0.367016	0.192	0.012	0.00416902	SCN11A	Up-regulated	2				2.96673e-15	0.365837	0.997	0.998	6.56299e-11	0	TTC3	Up-regulated
														1.94358e-07	0.781823	1	1	0.00429958	SPARC	Up-regulated	2				3.05373e-15	0.338721	0.897	0.743	6.75546e-11	0	DDR1	Up-regulated
														2.01615e-07	0.833292	0.768	0.552	0.00446014	ILDR2	Up-regulated	2				3.29172e-15	0.445804	0.791	0.562	7.28195e-11	0	PLCH1	Up-regulated
														2.06223e-07	0.580461	0.485	0.188	0.00456206	CADM3	Up-regulated	2				3.70962e-15	0.472837	0.682	0.525	8.20642e-11	0	COLGALT1	Up-regulated
														2.13657e-07	0.991194	0.808	0.576	0.00472652	TXNIP	Up-regulated	2				3.80852e-15	0.394511	0.984	0.94	8.42522e-11	0	ITGB8	Up-regulated
														2.15464e-07	1.00088	0.859	0.776	0.0047665	SEZ6L	Up-regulated	2				4.10825e-15	0.367501	0.997	0.99	9.08826e-11	0	SEC61G	Up-regulated
														2.23437e-07	0.550857	0.99	0.921	0.00494288	GABPB1-AS1	Up-regulated	2				4.27438e-15	0.533695	0.86	0.732	9.45579e-11	0	IL17RD	Up-regulated
														2.29877e-07	0.558031	0.99	0.945	0.00508535	ANXA5	Up-regulated	2				6.06451e-15	0.395138	0.299	0.129	1.34159e-10	0	AL096854.1	Up-regulated
														2.33397e-07	0.942332	0.747	0.491	0.00516321	PTCHD1-AS	Up-regulated	2				6.95463e-15	0.447132	0.52	0.326	1.5385e-10	0	MAP3K8	Up-regulated
														2.86329e-07	0.543142	0.283	0.061	0.00633417	DNAH7	Up-regulated	2				7.35869e-15	0.346989	0.991	0.953	1.62789e-10	0	PDCD6	Up-regulated
														2.96844e-07	0.634117	0.455	0.17	0.00656678	EML6	Up-regulated	2				7.81951e-15	0.394554	0.791	0.634	1.72983e-10	0	COL6A1	Up-regulated
														3.00638e-07	0.511214	0.99	1	0.00665071	SOX2	Up-regulated	2				1.04964e-14	0.396329	0.776	0.628	2.32202e-10	0	GRN	Up-regulated
														3.08389e-07	0.5341	1	0.994	0.00682218	MARK3	Up-regulated	2				1.13885e-14	0.362283	0.944	0.704	2.51937e-10	0	AC074351.1	Up-regulated
														3.12573e-07	0.867734	0.859	0.709	0.00691474	TMTC1	Up-regulated	2				1.37351e-14	0.374796	0.651	0.447	3.03848e-10	0	EXOC3-AS1	Up-regulated
														3.23389e-07	0.664979	0.515	0.224	0.00715402	LINC01376	Up-regulated	2				1.40499e-14	0.420439	0.953	0.873	3.10813e-10	0	GLUL	Up-regulated
														3.31536e-07	0.864721	0.455	0.188	0.00733424	SPARCL1	Up-regulated	2				1.58411e-14	0.365049	0.717	0.533	3.50436e-10	0	CYHR1	Up-regulated
														3.81278e-07	0.603214	0.384	0.127	0.00843462	BBOX1	Up-regulated	2				1.58845e-14	0.355687	0.498	0.303	3.51397e-10	0	FGF14-AS2	Up-regulated
														4.00065e-07	0.62905	0.505	0.224	0.00885024	ANKRD7	Up-regulated	2				1.60162e-14	0.374524	0.452	0.24	3.5431e-10	0	PCED1B	Up-regulated
														4.18208e-07	0.430889	0.97	0.891	0.0092516	WDPCP	Up-regulated	2				1.68527e-14	0.392176	0.788	0.653	3.72815e-10	0	LINC00467	Up-regulated
														4.29145e-07	0.644389	1	0.994	0.00949356	FRMD5	Up-regulated	2				1.76179e-14	0.38014	0.464	0.26	3.89743e-10	0	AC087627.1	Up-regulated
														4.46188e-07	0.786891	0.667	0.394	0.00987056	CDKL5	Up-regulated	2				1.78858e-14	0.34572	0.523	0.316	3.9567e-10	0	FAM174A	Up-regulated
														4.46753e-07	0.710531	0.909	0.721	0.00988306	PARD3B	Up-regulated	2				1.78953e-14	0.393076	0.679	0.454	3.9588e-10	0	LINC02595	Up-regulated
														4.50252e-07	0.574151	0.646	0.37	0.00996047	METAP1D	Up-regulated	2				1.84852e-14	0.353773	0.436	0.24	4.08929e-10	0	DNAH6	Up-regulated
														4.73615e-07	0.520426	0.98	0.861	0.0104773	CCDC91	Up-regulated	2				2.05398e-14	0.360092	0.598	0.404	4.54381e-10	0	RSPH3	Up-regulated
														4.74317e-07	0.566125	0.869	0.648	0.0104928	OTUD7B	Up-regulated	2				2.083e-14	0.342812	0.333	0.157	4.60802e-10	0	CASC9	Up-regulated
														4.86276e-07	0.448339	0.313	0.079	0.0107574	NPTXR	Up-regulated	2				2.78466e-14	0.331939	0.308	0.139	6.16023e-10	0	AC092969.1	Up-regulated
														5.02291e-07	0.609238	1	1	0.0111117	TRIO	Up-regulated	2				3.37256e-14	0.582865	0.315	0.149	7.46077e-10	0	AC019211.1	Up-regulated
														5.20243e-07	0.840395	0.818	0.661	0.0115088	PYGL	Up-regulated	2				3.4849e-14	0.726018	0.33	0.161	7.70929e-10	0	CCL2	Up-regulated
														5.48024e-07	0.457893	0.424	0.152	0.0121234	UACA	Up-regulated	2				3.49106e-14	0.41684	0.62	0.425	7.72293e-10	0	IQCH	Up-regulated
														5.65528e-07	0.608958	0.475	0.206	0.0125106	AC008467.1	Up-regulated	2				3.50225e-14	0.41189	0.346	0.173	7.74769e-10	0	PLEKHG5	Up-regulated
														6.25583e-07	0.927143	0.848	0.503	0.0138392	NEFL	Up-regulated	2				4.58577e-14	0.35739	0.586	0.378	1.01446e-09	0	AC040169.1	Up-regulated
														7.03647e-07	0.889565	0.596	0.321	0.0155661	AP002762.2	Up-regulated	2				4.61854e-14	0.355035	0.433	0.24	1.02171e-09	0	ZFYVE28	Up-regulated
														7.42091e-07	0.436733	0.141	0	0.0164165	AC012405.1	Up-regulated	2				4.7007e-14	0.340546	0.455	0.259	1.03989e-09	0	SH2B2	Up-regulated
														7.57049e-07	0.691483	0.859	0.806	0.0167474	GBE1	Up-regulated	2				4.81265e-14	0.329391	0.573	0.366	1.06465e-09	0	NSMF	Up-regulated
														7.66897e-07	1.06723	0.515	0.236	0.0169653	SLCO3A1	Up-regulated	2				5.05861e-14	0.332535	0.963	0.857	1.11907e-09	0	GAS7	Up-regulated
														7.68165e-07	0.849623	0.384	0.139	0.0169933	AC003991.1	Up-regulated	2				5.06094e-14	0.356156	0.682	0.464	1.11958e-09	0	TPST2	Up-regulated
														7.70635e-07	0.623994	0.98	0.909	0.017048	CERT1	Up-regulated	2				5.0811e-14	0.387924	0.461	0.264	1.12404e-09	0	GAB3	Up-regulated
														8.01315e-07	0.516306	0.879	0.691	0.0177267	YIPF4	Up-regulated	2				5.17894e-14	0.586412	0.81	0.694	1.14569e-09	0	COLGALT2	Up-regulated
														8.26197e-07	0.879849	0.717	0.461	0.0182771	NRP2	Up-regulated	2				5.33517e-14	0.434141	0.707	0.536	1.18025e-09	0	AC048341.1	Up-regulated
														8.69958e-07	0.666936	0.798	0.582	0.0192452	AC104596.1	Up-regulated	2				5.59846e-14	0.71017	0.95	0.912	1.23849e-09	0	TRAPPC9	Up-regulated
														9.0531e-07	0.641808	0.96	0.861	0.0200273	GLUL	Up-regulated	2				5.8138e-14	0.342593	0.969	0.898	1.28613e-09	0	IDS	Up-regulated
														9.36444e-07	0.714364	0.313	0.085	0.020716	SYNDIG1	Up-regulated	2				5.96939e-14	0.344504	0.673	0.444	1.32055e-09	0	SERPINE1	Up-regulated
														9.50257e-07	0.454158	0.374	0.121	0.0210216	AC009495.1	Up-regulated	2				6.23576e-14	0.506096	0.657	0.468	1.37947e-09	0	JPH1	Up-regulated
														9.59437e-07	0.469407	1	1	0.0212247	LRP1B	Up-regulated	2				6.81012e-14	0.44165	0.897	0.796	1.50653e-09	0	PIK3R3	Up-regulated
														1.02319e-06	0.43698	0.626	0.303	0.0226349	RAB3IP	Up-regulated	2				7.60758e-14	0.33216	0.505	0.293	1.68295e-09	0	AK7	Up-regulated
														1.03224e-06	1.04891	0.465	0.2	0.0228351	CA8	Up-regulated	2				7.84167e-14	0.377985	0.975	0.957	1.73473e-09	0	RGL1	Up-regulated
														1.12306e-06	0.431157	0.283	0.067	0.0248443	AC244517.11	Up-regulated	2				8.63253e-14	0.410958	0.835	0.719	1.90969e-09	0	SAMM50	Up-regulated
														1.16129e-06	0.535037	0.556	0.285	0.0256901	GEN1	Up-regulated	2				1.00782e-13	0.371521	0.816	0.686	2.22949e-09	0	COA5	Up-regulated
														1.20932e-06	0.545236	0.495	0.212	0.0267527	HFM1	Up-regulated	2				1.20977e-13	0.373774	0.495	0.297	2.67626e-09	0	KLHDC1	Up-regulated
														1.24957e-06	0.710371	0.939	0.885	0.0276431	OSBPL6	Up-regulated	2				1.49452e-13	0.460757	0.551	0.358	3.30618e-09	0	COL22A1	Up-regulated
														1.25464e-06	0.635086	0.485	0.212	0.0277552	AC025159.1	Up-regulated	2				1.80227e-13	0.371482	0.863	0.758	3.98697e-09	0	TMEM205	Up-regulated
														1.26484e-06	0.680981	0.697	0.442	0.0279807	PFKFB3	Up-regulated	2				2.14933e-13	0.440188	0.745	0.612	4.75474e-09	0	FAM171B	Up-regulated
														1.28517e-06	0.529407	0.97	0.97	0.0284305	KHDRBS3	Up-regulated	2				2.32959e-13	0.346673	0.956	0.914	5.15353e-09	0	SEC14L1	Up-regulated
														1.35684e-06	0.440834	0.384	0.127	0.0300159	SMOX	Up-regulated	2				2.45985e-13	0.398935	0.707	0.52	5.44168e-09	0	NADK2	Up-regulated
														1.43335e-06	0.901195	0.606	0.358	0.0317085	CITED1	Up-regulated	2				2.5747e-13	0.357561	0.502	0.315	5.69574e-09	0	C9orf116	Up-regulated
														1.43998e-06	0.45923	0.525	0.248	0.0318552	AL158152.1	Up-regulated	2				2.62807e-13	0.386332	0.972	0.906	5.81381e-09	0	ARHGAP26	Up-regulated
														1.46795e-06	0.893395	0.939	0.77	0.032474	TTYH1	Up-regulated	2				3.00285e-13	0.411615	0.408	0.225	6.64291e-09	0	AC092944.1	Up-regulated
														1.48201e-06	0.629162	0.586	0.339	0.032785	PXK	Up-regulated	2				3.54542e-13	0.438802	0.296	0.138	7.84318e-09	0	ANK3	Up-regulated
														1.54967e-06	0.528648	0.586	0.309	0.0342818	SBNO1-AS1	Up-regulated	2				3.74707e-13	0.325271	0.427	0.243	8.28927e-09	0	LINC01023	Up-regulated
														1.68727e-06	0.656547	0.687	0.424	0.0373259	UPP1	Up-regulated	2				3.82193e-13	0.361567	0.866	0.719	8.45487e-09	0	ERLEC1	Up-regulated
														1.89338e-06	0.346819	0.485	0.212	0.0418853	LINC02245	Up-regulated	2				3.87154e-13	0.600187	0.583	0.4	8.56462e-09	0	PTCHD4	Up-regulated
														1.94008e-06	0.391369	0.182	0.018	0.0429185	PDE2A	Up-regulated	2				3.91097e-13	0.41741	0.807	0.703	8.65184e-09	0	CCNG1	Up-regulated
														2.08013e-06	0.611435	0.444	0.188	0.0460167	KCTD16	Up-regulated	2				4.11605e-13	0.385706	0.592	0.413	9.10552e-09	0	AC107294.2	Up-regulated
														2.14398e-06	0.604515	0.848	0.739	0.0474291	SRGAP2B	Up-regulated	2				4.44779e-13	0.390435	0.96	0.897	9.83939e-09	0	PBX1	Up-regulated
														2.18246e-06	0.646768	0.394	0.152	0.0482804	LUCAT1	Up-regulated	2				4.71204e-13	0.425605	0.495	0.307	1.0424e-08	0	SYT14	Up-regulated
														2.24774e-06	0.618861	0.99	0.964	0.0497244	WLS	Up-regulated	2				4.78256e-13	0.347316	0.997	0.99	1.058e-08	0	ATOX1	Up-regulated
														3.90309e-16	-1.40102	0.798	1	8.63441e-12	MARCKSL1	Down-regulated	4				5.20869e-13	0.407258	0.57	0.392	1.15227e-08	0	SREBF1	Up-regulated
														2.36847e-13	-1.0984	0.197	0.758	5.23954e-09	MLLT11	Down-regulated	4				5.43046e-13	0.475576	0.882	0.808	1.20133e-08	0	ARFGAP3	Up-regulated
														2.57015e-13	-1.12863	0.874	1	5.68568e-09	C12orf57	Down-regulated	4				6.52149e-13	0.393489	0.252	0.108	1.44268e-08	0	RPH3A	Up-regulated
														5.73434e-13	-0.715264	1	1	1.26855e-08	RPL29	Down-regulated	4				7.46785e-13	0.324013	0.607	0.386	1.65204e-08	0	NT5DC1	Up-regulated
														2.52975e-12	-0.678464	1	1	5.59632e-08	RPL41	Down-regulated	4				8.06879e-13	0.390712	0.685	0.501	1.78498e-08	0	FAM214A	Up-regulated
														3.60723e-12	-0.729548	1	1	7.97992e-08	GNAS	Down-regulated	4				8.12423e-13	0.342921	0.869	0.749	1.79724e-08	0	MCFD2	Up-regulated
														4.49836e-12	-1.04672	0.904	1	9.95128e-08	GABARAP	Down-regulated	4				8.2632e-13	0.501318	0.882	0.811	1.82799e-08	0	EFTUD2	Up-regulated
														1.10855e-11	-1.01163	0.197	0.697	2.45234e-07	DDAH2	Down-regulated	4				8.88719e-13	0.362587	0.361	0.191	1.96602e-08	0	CCDC148	Up-regulated
														2.35462e-11	-1.06611	1	1	5.20889e-07	MYL6	Down-regulated	4				1.00863e-12	0.373752	0.997	0.99	2.2313e-08	0	PTPRD	Up-regulated
														8.6795e-11	-1.89274	0.879	0.939	1.92008e-06	S100A4	Down-regulated	4				1.05586e-12	0.425506	0.763	0.582	2.33577e-08	0	NCKAP5	Up-regulated
														1.1598e-10	-0.644476	1	1	2.56571e-06	RPS11	Down-regulated	4				1.20156e-12	0.47927	0.854	0.775	2.6581e-08	0	RALGAPA2	Up-regulated
														1.40801e-10	-0.974909	0.929	1	3.11481e-06	SELENOW	Down-regulated	4				1.28602e-12	0.375609	0.835	0.725	2.84493e-08	0	IRF2BPL	Up-regulated
														1.83769e-10	-1.04133	0.995	1	4.06535e-06	S100A11	Down-regulated	4				1.57701e-12	0.346816	0.52	0.332	3.48867e-08	0	AC234582.1	Up-regulated
														2.14756e-10	-1	0.732	0.97	4.75083e-06	MAGED2	Down-regulated	4				1.5807e-12	0.421533	0.829	0.685	3.49683e-08	0	HES1	Up-regulated
														3.13034e-10	-0.600369	1	1	6.92494e-06	RPS18	Down-regulated	4				1.66065e-12	0.426876	0.763	0.612	3.67368e-08	0	PNPLA3	Up-regulated
														3.3451e-10	-0.971145	0.596	0.97	7.40003e-06	FEZ1	Down-regulated	4				1.69101e-12	0.43346	0.776	0.662	3.74085e-08	0	CPNE2	Up-regulated
														6.61865e-10	-1.05247	0.934	1	1.46418e-05	EMP3	Down-regulated	4				2.1219e-12	0.533257	0.452	0.263	4.69407e-08	0	SLCO5A1	Up-regulated
														2.12373e-09	-0.992588	0.98	1	4.69811e-05	FTX	Down-regulated	4				2.44309e-12	0.366108	0.841	0.68	5.4046e-08	0	C5orf38	Up-regulated
														2.67102e-09	-1.09954	0.394	0.818	5.90884e-05	KLF12	Down-regulated	4				2.4597e-12	0.370622	0.632	0.46	5.44135e-08	0	SLC33A1	Up-regulated
														3.62869e-09	-0.876011	0.449	0.879	8.02739e-05	ANP32E	Down-regulated	4				2.58989e-12	0.360386	0.611	0.431	5.72936e-08	0	CCDC191	Up-regulated
														3.90138e-09	-0.851323	0.939	1	8.63063e-05	CLIC1	Down-regulated	4				2.66419e-12	0.373309	0.361	0.191	5.89372e-08	0	EDA	Up-regulated
														5.60696e-09	-0.614957	1	1	0.000124037	NACA	Down-regulated	4				2.71035e-12	0.382531	0.791	0.655	5.99584e-08	0	HEATR5A	Up-regulated
														5.97418e-09	-0.638915	1	1	0.000132161	MIF	Down-regulated	4				2.92541e-12	0.356778	0.801	0.65	6.4716e-08	0	MXD4	Up-regulated
														6.02896e-09	-0.975458	0.596	0.909	0.000133373	COMT	Down-regulated	4				2.93465e-12	0.377655	0.748	0.624	6.49203e-08	0	RFX2	Up-regulated
														8.6924e-09	-0.610928	1	1	0.000192293	RPL10	Down-regulated	4				3.09825e-12	0.356983	0.38	0.206	6.85394e-08	0	LINC00551	Up-regulated
														9.57131e-09	-0.737785	1	1	0.000211737	PFN1	Down-regulated	4				3.50474e-12	0.366477	0.785	0.649	7.75319e-08	0	LANCL2	Up-regulated
														9.66643e-09	-0.748461	0.263	0.727	0.000213841	KLHDC8A	Down-regulated	4				3.82143e-12	0.444407	0.685	0.495	8.45376e-08	0	TENT5A	Up-regulated
														9.86375e-09	-0.92785	0.813	0.97	0.000218206	HSPB1	Down-regulated	4				5.95468e-12	0.356932	0.48	0.311	1.31729e-07	0	CRYL1	Up-regulated
														1.01822e-08	-1.06219	0.672	0.909	0.000225251	MPST	Down-regulated	4				6.08176e-12	0.334847	0.779	0.638	1.34541e-07	0	TCTEX1D2	Up-regulated
														1.75414e-08	-0.415037	0.071	0.424	0.000388051	MEX3A	Down-regulated	4				6.75108e-12	0.462423	0.679	0.507	1.49347e-07	0	RAPGEF4	Up-regulated
														2.20168e-08	-0.907882	0.899	1	0.000487056	TPM4	Down-regulated	4				7.03261e-12	0.345746	0.794	0.644	1.55575e-07	0	IRAK1BP1	Up-regulated
														2.98362e-08	-0.674322	0.975	1	0.000660036	PDIA3	Down-regulated	4				7.37273e-12	0.406195	0.76	0.608	1.631e-07	0	GPR135	Up-regulated
														5.25857e-08	-0.452832	1	1	0.0011633	RPS14	Down-regulated	4				8.02021e-12	0.368338	0.449	0.259	1.77423e-07	0	AC112493.1	Up-regulated
														5.77326e-08	-0.924336	0.606	0.879	0.00127716	ALKBH7	Down-regulated	4				8.24263e-12	0.41187	0.564	0.383	1.82343e-07	0	AC021231.1	Up-regulated
														5.80093e-08	-0.623984	1	1	0.00128328	EEF1B2	Down-regulated	4				8.27665e-12	0.395551	0.589	0.435	1.83096e-07	0	RPGR	Up-regulated
														5.85624e-08	-0.751321	0.884	0.97	0.00129552	PRDX5	Down-regulated	4				8.29649e-12	0.391768	0.707	0.586	1.83535e-07	0	PIGT	Up-regulated
														8.60737e-08	-0.529792	1	1	0.00190412	TMSB10	Down-regulated	4				8.71406e-12	0.368937	0.626	0.476	1.92772e-07	0	C1orf198	Up-regulated
														1.31717e-07	-0.61794	0.99	1	0.00291385	MAP4	Down-regulated	4				9.00156e-12	0.331914	0.57	0.406	1.99133e-07	0	WDR19	Up-regulated
														1.33753e-07	-0.793549	0.485	0.909	0.00295888	TP53I3	Down-regulated	4				1.10943e-11	0.33928	0.526	0.341	2.45429e-07	0	FSIP1	Up-regulated
														1.40102e-07	-1.05474	1	1	0.00309934	LGALS1	Down-regulated	4				1.19747e-11	0.324149	0.595	0.397	2.64903e-07	0	LYPD1	Up-regulated
														2.38033e-07	-0.917538	0.551	0.818	0.00526576	TLE5	Down-regulated	4				1.26385e-11	0.35117	0.67	0.449	2.7959e-07	0	KCNH1	Up-regulated
														2.40207e-07	-0.624817	1	1	0.00531386	SNHG29	Down-regulated	4				1.36452e-11	0.409392	0.894	0.819	3.0186e-07	0	SLF2	Up-regulated
														2.44078e-07	-0.870717	0.667	1	0.0053995	IL17RD	Down-regulated	4				1.49916e-11	0.323454	0.907	0.804	3.31644e-07	0	CFAP36	Up-regulated
														2.72434e-07	-0.780883	0.066	0.364	0.00602679	AL050309.1	Down-regulated	4				1.53183e-11	0.343231	0.919	0.856	3.38872e-07	0	LIMCH1	Up-regulated
														2.8611e-07	-0.856463	0.783	0.97	0.00632933	VCAN	Down-regulated	4				1.55185e-11	0.326982	0.551	0.372	3.43301e-07	0	RADX	Up-regulated
														2.87744e-07	-0.699605	0.263	0.667	0.00636548	SAPCD1	Down-regulated	4				2.14147e-11	0.501887	0.467	0.305	4.73736e-07	0	THBS2	Up-regulated
														3.24097e-07	-0.567333	0.197	0.606	0.00716968	PLEKHO1	Down-regulated	4				2.25524e-11	0.393614	0.894	0.76	4.98904e-07	0	PDE10A	Up-regulated
														3.34842e-07	-0.554716	0.136	0.515	0.00740738	CASC9	Down-regulated	4				2.27987e-11	0.434998	0.882	0.748	5.04352e-07	0	GPR158	Up-regulated
														3.46699e-07	-0.545271	1	1	0.00766967	SERF2	Down-regulated	4				2.56893e-11	0.330715	0.467	0.285	5.68298e-07	0	AC116049.2	Up-regulated
														5.44378e-07	-0.584963	0.99	1	0.0120427	CCT3	Down-regulated	4				2.63503e-11	0.436494	0.969	0.875	5.82921e-07	0	ADAM19	Up-regulated
														5.62695e-07	-0.682956	0.919	0.97	0.0124479	CSNK1G3	Down-regulated	4				2.83867e-11	0.374044	0.988	0.987	6.2797e-07	0	IGF2BP3	Up-regulated
														6.26036e-07	-0.397891	1	1	0.0138492	RPL7A	Down-regulated	4				3.22154e-11	0.356923	0.919	0.719	7.12668e-07	0	BMPR1B	Up-regulated
														7.9959e-07	-0.574417	0.995	1	0.0176885	SLC25A6	Down-regulated	4				3.47169e-11	0.399055	0.695	0.533	7.68008e-07	0	CACHD1	Up-regulated
														8.26865e-07	-0.669875	1	1	0.0182919	TUBA1A	Down-regulated	4				3.87246e-11	0.333051	0.944	0.869	8.56666e-07	0	CEP112	Up-regulated
														1.05072e-06	-0.733255	0.778	0.939	0.0232441	KMT2E	Down-regulated	4				3.91326e-11	0.48921	0.894	0.806	8.65692e-07	0	MTCL1	Up-regulated
														1.08339e-06	-0.672214	0.944	1	0.0239667	PNN	Down-regulated	4				4.18073e-11	0.386116	0.907	0.799	9.24861e-07	0	ANK2	Up-regulated
														1.14301e-06	-0.558967	0.121	0.455	0.0252857	GRIP2	Down-regulated	4				4.75439e-11	0.335177	0.754	0.608	1.05177e-06	0	CLEC11A	Up-regulated
														1.20866e-06	-0.614075	0.975	1	0.0267379	LPP	Down-regulated	4				5.3202e-11	0.427735	0.664	0.537	1.17694e-06	0	DNAJC18	Up-regulated
														1.29587e-06	-0.679071	0.949	0.97	0.0286673	TSPO	Down-regulated	4				6.024e-11	0.326909	0.536	0.372	1.33263e-06	0	C5orf30	Up-regulated
														1.33072e-06	-0.528117	1	1	0.0294382	DDX5	Down-regulated	4				6.69057e-11	0.48868	0.636	0.461	1.48009e-06	0	SHROOM3	Up-regulated
														1.3966e-06	-0.704067	0.869	1	0.0308955	SNHG14	Down-regulated	4				6.71564e-11	0.322236	0.869	0.772	1.48563e-06	0	KIFAP3	Up-regulated
														1.64659e-06	-0.649668	0.909	0.97	0.036426	ERC1	Down-regulated	4				7.63502e-11	0.389494	0.872	0.703	1.68902e-06	0	CACNB2	Up-regulated
														1.73829e-06	-0.689805	0.909	0.97	0.0384544	PPP1R14B	Down-regulated	4				8.1855e-11	0.400504	0.826	0.682	1.8108e-06	0	AKAP6	Up-regulated
														1.98984e-06	-0.733154	0.535	0.848	0.0440193	KIAA1841	Down-regulated	4				8.46664e-11	0.362208	0.713	0.531	1.87299e-06	0	NIM1K	Up-regulated
														2.09925e-06	-0.664091	0.5	0.879	0.0464396	ABRAXAS1	Down-regulated	4				8.60011e-11	0.379387	0.782	0.657	1.90252e-06	0	G6PD	Up-regulated
														2.14683e-06	-0.742842	0.657	0.879	0.0474921	FKBP10	Down-regulated	4				9.54056e-11	0.363056	0.913	0.801	2.11056e-06	0	MALT1	Up-regulated
														5.02035e-14	0.759102	1	1	1.1106e-09	MT-ND3	Up-regulated	4				1.06457e-10	0.417214	0.95	0.869	2.35504e-06	0	KAZN	Up-regulated
														6.53321e-13	0.578976	1	1	1.44528e-08	MT-CO2	Up-regulated	4				1.23486e-10	0.377647	0.536	0.367	2.73175e-06	0	RDH5	Up-regulated
														3.49889e-10	1.64111	0.838	0.333	7.74025e-06	AC078923.1	Up-regulated	4				1.85952e-10	0.331099	0.713	0.603	4.11363e-06	0	ZCCHC9	Up-regulated
														3.97403e-10	1.77044	0.98	0.788	8.79134e-06	LINC02742	Up-regulated	4				1.86156e-10	0.342083	0.701	0.584	4.11813e-06	0	CPD	Up-regulated
														4.2974e-10	1.03205	0.99	0.848	9.50672e-06	GTF2H5	Up-regulated	4				1.89985e-10	0.375873	0.947	0.884	4.20284e-06	0	CSRP2	Up-regulated
														8.45812e-10	0.925072	0.995	0.97	1.87111e-05	POLR2L	Up-regulated	4				2.03451e-10	0.391962	0.788	0.629	4.50075e-06	0	GMDS-DT	Up-regulated
														1.3232e-09	0.623179	1	1	2.92719e-05	MT-ND2	Up-regulated	4				2.09809e-10	0.353538	0.212	0.092	4.6414e-06	0	AC073114.1	Up-regulated
														3.71085e-09	1.49332	0.985	0.939	8.20913e-05	TFPI2	Up-regulated	4				3.10251e-10	0.337174	0.386	0.233	6.86337e-06	0	GCNT2	Up-regulated
														5.43863e-09	0.853298	1	0.97	0.000120313	CD44	Up-regulated	4				7.89312e-10	0.501656	0.741	0.646	1.74612e-05	0	PGM2L1	Up-regulated
														9.8828e-09	0.614264	1	1	0.000218627	TMSB4X	Up-regulated	4				9.18702e-10	0.417461	0.651	0.511	2.03235e-05	0	TEX2	Up-regulated
														1.26104e-08	1.76017	0.646	0.091	0.000278968	SLC35F4	Up-regulated	4				1.02165e-09	0.377627	0.9	0.864	2.26008e-05	0	GAREM1	Up-regulated
														1.44102e-08	1.10122	1	0.97	0.000318782	OCIAD2	Up-regulated	4				1.03401e-09	0.335165	0.636	0.491	2.28744e-05	0	CTSA	Up-regulated
														2.61652e-08	1.40988	0.606	0.061	0.000578826	LINC01173	Up-regulated	4				1.13185e-09	0.329399	0.972	0.917	2.50388e-05	0	NETO2	Up-regulated
														2.93903e-08	1.3488	0.682	0.182	0.000650173	CXCL14	Up-regulated	4				1.32159e-09	0.40567	0.71	0.606	2.92362e-05	0	NFE2L1	Up-regulated
														4.05932e-08	1.21562	0.97	0.727	0.000898003	NT5E	Up-regulated	4				1.4144e-09	0.340144	0.455	0.301	3.12894e-05	0	OAF	Up-regulated
														4.92463e-08	1.44701	0.793	0.394	0.00108943	MYC	Up-regulated	4				1.43412e-09	0.432881	0.953	0.889	3.17256e-05	0	FREM2	Up-regulated
														8.57404e-08	1.74227	0.975	0.879	0.00189675	NEK10	Up-regulated	4				1.5124e-09	0.327285	0.869	0.799	3.34573e-05	0	ULK4	Up-regulated
														1.04123e-07	0.972255	0.965	0.788	0.00230341	EML1	Up-regulated	4				1.5266e-09	0.340716	0.617	0.468	3.37715e-05	0	PIP4P2	Up-regulated
														1.14109e-07	1.1615	0.97	0.97	0.00252433	EZR	Up-regulated	4				1.57199e-09	0.341301	0.791	0.688	3.47755e-05	0	POLDIP3	Up-regulated
														1.18609e-07	0.972094	0.939	0.606	0.00262386	CTNNAL1	Up-regulated	4				1.64917e-09	0.332345	0.667	0.53	3.64829e-05	0	ZNF337-AS1	Up-regulated
														1.66455e-07	0.394012	1	1	0.00368232	MT-CO1	Up-regulated	4				1.93049e-09	0.322382	1	0.999	4.27064e-05	0	RPS12	Up-regulated
														2.30863e-07	0.472387	1	1	0.00510715	MT-ND1	Up-regulated	4				2.42815e-09	0.371625	0.769	0.669	5.37156e-05	0	HEG1	Up-regulated
														2.33994e-07	1.49931	0.833	0.515	0.0051764	SYNDIG1	Up-regulated	4				2.87553e-09	0.372549	0.81	0.666	6.36124e-05	0	SLC22A23	Up-regulated
														2.67866e-07	1.0477	0.985	0.848	0.00592573	TNFRSF12A	Up-regulated	4				3.05808e-09	0.335912	0.673	0.538	6.76509e-05	0	MOK	Up-regulated
														3.98761e-07	1.39232	1	1	0.0088214	SEC61G	Up-regulated	4				3.8938e-09	0.344711	0.28	0.153	8.61386e-05	0	IFITM2	Up-regulated
														4.11157e-07	0.497754	1	1	0.00909562	OAZ1	Up-regulated	4				4.08449e-09	0.332702	0.763	0.623	9.0357e-05	0	CASP3	Up-regulated
														4.51224e-07	1.14665	0.869	0.485	0.00998197	MIR3681HG	Up-regulated	4				4.24669e-09	0.336872	0.713	0.6	9.39453e-05	0	TTC8	Up-regulated
														4.62545e-07	0.874734	0.995	1	0.0102324	ANXA1	Up-regulated	4				4.73099e-09	0.386955	0.405	0.254	0.000104659	0	TGFBI	Up-regulated
														4.67047e-07	0.922653	1	0.879	0.010332	PYGB	Up-regulated	4				6.29866e-09	0.329483	0.863	0.784	0.000139339	0	ZNF106	Up-regulated
														4.93299e-07	0.768258	0.99	1	0.0109128	TACC1	Up-regulated	4				1.16222e-08	0.380481	0.573	0.412	0.000257106	0	AC021851.2	Up-regulated
														5.32835e-07	0.664942	1	1	0.0117874	CALM2	Up-regulated	4				1.20612e-08	0.335497	0.601	0.436	0.000266819	0	ASS1	Up-regulated
														5.49273e-07	0.411991	1	1	0.012151	MT-CO3	Up-regulated	4				1.45862e-08	0.326683	0.732	0.605	0.000322675	0	CACNG8	Up-regulated
														6.20049e-07	1.26632	0.949	0.697	0.0137167	PDP1	Up-regulated	4				1.96213e-08	0.402519	0.427	0.284	0.000434062	0	IFIT2	Up-regulated
														7.89595e-07	1.13356	0.808	0.485	0.0174674	SH3BP5	Up-regulated	4				2.15798e-08	0.414086	0.461	0.316	0.000477388	0	LINC01322	Up-regulated
														9.57555e-07	1.08844	0.793	0.394	0.021183	NIPAL2	Up-regulated	4				2.70263e-08	0.399865	0.785	0.657	0.000597877	0	ME1	Up-regulated
														9.58256e-07	1.004	0.833	0.455	0.0211985	CUBN	Up-regulated	4				4.13206e-08	0.358163	0.975	0.957	0.000914094	0	YWHAH	Up-regulated
														9.75282e-07	0.814169	1	0.97	0.0215752	SMC5	Up-regulated	4				5.703e-08	0.362045	0.894	0.811	0.00126162	0	CECR2	Up-regulated
														1.06977e-06	0.742299	0.985	0.939	0.0236654	CYCS	Up-regulated	4				7.55275e-08	0.394936	0.539	0.382	0.00167082	0	GRIK1	Up-regulated
														1.14272e-06	0.982298	0.657	0.212	0.0252792	KCNJ2-AS1	Up-regulated	4				1.61073e-07	0.339862	0.773	0.674	0.00356326	0	ARNT2	Up-regulated
														1.30147e-06	0.972091	1	1	0.0287911	CKB	Up-regulated	4				1.86727e-07	0.392749	0.86	0.802	0.00413078	0	RAPH1	Up-regulated
														1.36063e-06	0.764603	1	0.97	0.0300998	CYTOR	Up-regulated	4				4.47914e-07	0.345938	0.701	0.609	0.00990875	0	PWWP2A	Up-regulated
														1.44454e-06	1.18744	0.975	0.818	0.0319562	CAV1	Up-regulated	4				1.1536e-06	0.359308	0.576	0.449	0.0255199	0	AC064875.1	Up-regulated
														1.69241e-06	1.28421	0.949	0.758	0.0374395	MIR31HG	Up-regulated	4				1.22391e-06	0.332363	0.735	0.636	0.0270754	0	ADCY9	Up-regulated
														1.87378e-06	1.21535	0.646	0.212	0.0414517	GFPT2	Up-regulated	4				1.30176e-06	0.416838	0.67	0.606	0.0287976	0	ZMAT3	Up-regulated
														2.15514e-06	0.976811	1	1	0.047676	CCND1	Up-regulated	4				2.06456e-06	0.371008	0.695	0.606	0.0456722	0	CLHC1	Up-regulated
														5.772e-17	-1.2919	0.935	1	1.27688e-12	PPP1R14B	Down-regulated	5				5.39151e-72	-1.16854	0.794	0.965	1.19271e-67	0	PPP1R14B	Down-regulated
														4.17417e-14	-1.30322	0.806	0.976	9.23409e-10	JPT1	Down-regulated	5				3.3463e-67	-0.789352	0.991	0.999	7.40269e-63	0	XRCC5	Down-regulated
														1.03464e-13	-0.801205	1	1	2.28883e-09	RPL13A	Down-regulated	5				2.41996e-59	-1.05618	0.707	0.939	5.35343e-55	0	TPM4	Down-regulated
														2.64572e-13	-0.831962	1	1	5.85287e-09	RPS19	Down-regulated	5				1.61156e-57	-0.91879	0.913	0.979	3.5651e-53	0	HNRNPD	Down-regulated
														4.99e-13	-0.998026	1	1	1.10389e-08	MARCKSL1	Down-regulated	5				1.93579e-57	-0.769483	0.981	0.998	4.28235e-53	0	HNRNPU	Down-regulated
														1.32293e-12	-0.916602	1	1	2.92657e-08	NME2	Down-regulated	5				1.59504e-55	-0.86055	0.838	0.969	3.52855e-51	0	FDPS	Down-regulated
														1.76275e-12	-0.950292	0.978	1	3.89957e-08	GABARAP	Down-regulated	5				5.2652e-55	-1.07226	0.76	0.945	1.16477e-50	0	MARCKSL1	Down-regulated
														3.90062e-12	-0.859126	0.993	1	8.62894e-08	MYL6	Down-regulated	5				4.76512e-51	-0.674939	0.994	0.998	1.05414e-46	0	SERBP1	Down-regulated
														4.19355e-12	-0.890713	0.986	1	9.27697e-08	EIF4A1	Down-regulated	5				2.6166e-50	-0.662865	1	1	5.78843e-46	0	HNRNPA2B1	Down-regulated
														2.20299e-11	-0.77593	1	1	4.87345e-07	RPS11	Down-regulated	5				3.60807e-50	-0.899948	0.717	0.932	7.98178e-46	0	CYP51A1	Down-regulated
														2.23996e-11	-0.89589	0.878	1	4.95524e-07	C12orf57	Down-regulated	5				8.13364e-50	-0.900652	0.832	0.962	1.79932e-45	0	SRSF3	Down-regulated
														2.75218e-11	-0.784767	0.993	1	6.08838e-07	RPL18	Down-regulated	5				8.49549e-50	-0.937209	0.558	0.861	1.87937e-45	0	ACAT2	Down-regulated
														7.05654e-11	-0.691875	1	1	1.56105e-06	HNRNPU	Down-regulated	5				2.61742e-49	-0.744661	0.997	0.998	5.79025e-45	0	YBX1	Down-regulated
														9.08963e-11	-0.838904	1	1	2.01081e-06	NME1	Down-regulated	5				2.6789e-48	-0.71494	0.922	0.986	5.92627e-44	0	KPNB1	Down-regulated
														1.72699e-10	-0.89684	0.978	1	3.82045e-06	ENO1	Down-regulated	5				4.47344e-48	-0.868884	0.738	0.924	9.89614e-44	0	ANP32A	Down-regulated
														1.74155e-10	-0.979277	0.935	1	3.85265e-06	MAP1B	Down-regulated	5				6.80919e-48	-0.685354	1	0.999	1.50633e-43	0	SET	Down-regulated
														1.75921e-10	-0.928554	0.993	1	3.89171e-06	PFN1	Down-regulated	5				2.787e-47	-0.779909	0.938	0.982	6.16541e-43	0	SMARCC1	Down-regulated
														1.88207e-10	-0.981927	1	1	4.16352e-06	TMSB10	Down-regulated	5				6.86384e-47	-0.774658	0.857	0.962	1.51842e-42	0	HNRNPR	Down-regulated
														3.9285e-10	-1.09501	0.878	1	8.69063e-06	SNTB1	Down-regulated	5				5.93129e-46	-0.840204	0.872	0.97	1.31212e-41	0	STMN1	Down-regulated
														5.87966e-10	-0.662849	0.942	1	1.3007e-05	TPM3	Down-regulated	5				8.13888e-46	-0.67035	0.988	0.991	1.80048e-41	0	HNRNPA3	Down-regulated
														9.97905e-10	-0.830162	0.906	1	2.20756e-05	ANP32A	Down-regulated	5				3.65739e-44	-0.536915	1	1	8.09088e-40	0	GNAS	Down-regulated
														1.71855e-09	-0.652556	1	1	3.80178e-05	RPL7A	Down-regulated	5				1.47211e-43	-0.981068	0.791	0.901	3.25661e-39	0	ANP32B	Down-regulated
														1.79776e-09	-0.676276	1	1	3.977e-05	RPL19	Down-regulated	5				2.43786e-43	-0.780541	0.695	0.903	5.39303e-39	0	HNRNPH3	Down-regulated
														2.63463e-09	-0.857121	0.942	1	5.82832e-05	KLF12	Down-regulated	5				5.10593e-43	-0.797939	0.972	0.996	1.12953e-38	0	RAN	Down-regulated
														2.87612e-09	-0.736098	0.95	1	6.36255e-05	PSMB6	Down-regulated	5				7.9551e-43	-0.660227	0.916	0.976	1.75983e-38	0	SYNCRIP	Down-regulated
														9.30259e-09	-0.981779	0.302	0.732	0.000205792	CTXN1	Down-regulated	5				1.90578e-41	-0.982209	0.483	0.773	4.21596e-37	0	ANP32E	Down-regulated
														1.03932e-08	-0.948865	0.906	1	0.000229919	TUBB	Down-regulated	5				5.00037e-41	-1.34255	0.925	0.979	1.10618e-36	0	MAML2	Down-regulated
														1.28967e-08	-0.774406	0.669	0.927	0.0002853	KDM1A	Down-regulated	5				5.82e-40	-0.848904	0.776	0.915	1.2875e-35	0	GNB1	Down-regulated
														1.57454e-08	-0.581584	1	1	0.000348319	RPL10	Down-regulated	5				1.06789e-39	-0.651542	0.897	0.978	2.36238e-35	0	HNRNPM	Down-regulated
														1.79173e-08	-0.990013	0.18	0.634	0.000396367	LINC02645	Down-regulated	5				1.57582e-39	-0.717043	0.804	0.925	3.48604e-35	0	ILF3	Down-regulated
														1.87355e-08	-0.470107	1	1	0.000414466	RPL41	Down-regulated	5				7.92723e-39	-1.06391	0.595	0.808	1.75366e-34	0	TMPO	Down-regulated
														3.01797e-08	-0.965829	0.626	0.951	0.000667634	CACNG4	Down-regulated	5				1.45326e-38	-0.693987	0.997	0.997	3.2149e-34	0	PFN1	Down-regulated
														3.47209e-08	-0.896166	0.683	0.951	0.000768096	TLE5	Down-regulated	5				4.06894e-38	-0.960048	0.925	0.965	9.00131e-34	0	TUBB	Down-regulated
														4.57507e-08	-0.628468	1	1	0.0010121	RPL29	Down-regulated	5				5.02318e-37	-0.696106	0.956	0.985	1.11123e-32	0	NME1	Down-regulated
														4.60237e-08	-0.901397	0.554	0.927	0.00101814	BASP1	Down-regulated	5				5.18323e-37	-1.05393	0.698	0.888	1.14663e-32	0	UBE2S	Down-regulated
														5.32641e-08	-0.588922	1	1	0.00117831	RPL23A	Down-regulated	5				8.98635e-37	-0.645391	0.991	0.996	1.98796e-32	0	EIF4A1	Down-regulated
														5.4456e-08	-0.642295	1	1	0.00120468	RPS2	Down-regulated	5				1.16623e-35	-0.645981	1	1	2.57992e-31	0	TMSB10	Down-regulated
														5.93551e-08	-0.556142	1	1	0.00131305	RPL36	Down-regulated	5				1.22545e-35	-1.01346	0.327	0.665	2.71094e-31	0	LMNB1	Down-regulated
														6.22229e-08	-0.780959	0.863	0.976	0.0013765	RHOC	Down-regulated	5				1.29586e-35	-0.685391	0.679	0.872	2.8667e-31	0	SMARCA4	Down-regulated
														6.50738e-08	-0.527352	1	1	0.00143956	NACA	Down-regulated	5				2.92845e-34	-0.774086	0.598	0.837	6.47831e-30	0	FADS1	Down-regulated
														6.87481e-08	-0.621165	0.964	1	0.00152085	PRDX5	Down-regulated	5				1.51039e-33	-0.751073	0.548	0.805	3.34128e-29	0	CSE1L	Down-regulated
														9.35316e-08	-1.24009	0.532	0.878	0.0020691	DGKB	Down-regulated	5				2.24133e-33	-0.715936	0.963	0.987	4.95828e-29	0	CCT5	Down-regulated
														1.07779e-07	-0.583537	1	1	0.00238429	EEF1G	Down-regulated	5				8.02511e-33	-0.666019	0.776	0.906	1.77532e-28	0	LSM4	Down-regulated
														1.28233e-07	-0.695587	0.921	1	0.00283677	NDUFB10	Down-regulated	5				4.24529e-32	-0.675289	0.76	0.911	9.39143e-28	0	PRMT1	Down-regulated
														1.46964e-07	-0.644706	1	1	0.00325114	CCT3	Down-regulated	5				6.23482e-32	-1.47942	0.586	0.802	1.37927e-27	0	CENPF	Down-regulated
														1.85588e-07	-0.912295	0.482	0.805	0.00410559	DBN1	Down-regulated	5				9.63807e-32	-0.611724	0.748	0.913	2.13213e-27	0	FDFT1	Down-regulated
														1.99156e-07	-0.542352	1	1	0.00440573	RERE	Down-regulated	5				1.02549e-31	-0.583837	0.95	0.988	2.26858e-27	0	LSM7	Down-regulated
														2.08695e-07	-0.850887	0.446	0.78	0.00461674	S100A13	Down-regulated	5				2.86672e-31	-0.622238	0.966	0.989	6.34177e-27	0	EIF4G2	Down-regulated
[truncated: 10,234 more rows]

## Sheet: 448T
							Method 1: KAT5KO VS cd8ko			method 2: enriched marker genes per cluster				Method 1: KAT5KO VS cd8ko											method 2: enriched marker genes per cluster
[truncated: 6,629 more rows]

[truncated: 6 more sheets: 464T, 578T, G7, 827, 131, 308]
