# Supplementary material for: KAT5 regulates neurodevelopmental states associated with G0-like populations in glioblastoma
Source: Nat Commun. 2025 May 9;16:4327. doi: 10.1038/s41467-025-59503-w (PMC12064679; doi:10.1038/s41467-025-59503-w)
Supplement: Supplementary file 9 — Supplementary Data 7 [file 41467_2025_59503_MOESM9_ESM.xlsx]

## Sheet: cluster-0
p_val	avg_log2FC	pct.1	pct.2	p_val_adj	cluster	gene
0	4.82183	0.89	0.172	0	0	HIST1H1B
0	4.57091	0.983	0.161	0	0	HIST1H4C
0	4.40808	0.922	0.172	0	0	HIST1H1D
0	3.85009	0.865	0.202	0	0	HIST1H1C
0	3.61809	0.816	0.186	0	0	HIST2H2AC
0	2.98769	0.903	0.192	0	0	HIST1H1E
7.80025e-277	4.65429	0.762	0.164	3.27766e-273	0	HIST1H3G
5.84176e-260	2.86634	0.758	0.163	2.45471e-256	0	HIST1H3B
2.56835e-259	6.73488	0.77	0.175	1.07922e-255	0	HIST1H2AH
1.72357e-217	2.62722	0.759	0.283	7.24244e-214	0	PCLAF
4.06173e-214	2.76204	0.73	0.23	1.70674e-210	0	ESCO2
5.27893e-202	5.71205	0.71	0.154	2.21821e-198	0	HIST1H3D
2.67293e-193	2.24666	0.78	0.349	1.12316e-189	0	TUBA1B
1.293e-192	-0.592506	0.771	0.329	5.43317e-189	0	TUBB
3.91004e-189	2.02246	0.738	0.321	1.643e-185	0	UBE2T
1.59661e-179	1.82085	0.745	0.336	6.70895e-176	0	TYMS
8.65625e-179	0.711557	0.726	0.303	3.63736e-175	0	DUT
1.16881e-174	2.3883	0.689	0.231	4.91132e-171	0	SPC25
9.53709e-174	3.05498	0.705	0.265	4.00749e-170	0	RRM2
4.35331e-166	3.67895	0.699	0.269	1.82926e-162	0	MYBL2
6.91873e-163	0.829924	0.707	0.298	2.90725e-159	0	DHFR
9.44509e-162	0.746191	0.709	0.304	3.96883e-158	0	CDCA4
2.58946e-161	-0.265284	0.691	0.23	1.08809e-157	0	UBE2C
1.84676e-145	1.56564	0.665	0.227	7.76009e-142	0	AURKB
3.3578e-143	0.915492	0.672	0.273	1.41095e-139	0	FBXO5
1.64759e-141	2.69502	0.671	0.282	6.92319e-138	0	PBK
1.33138e-134	-2.04372	0.672	0.264	5.59447e-131	0	CDK1
3.56521e-133	0.925235	0.696	0.331	1.4981e-129	0	CKS1B
1.01776e-130	-0.486501	0.684	0.312	4.27662e-127	0	HMGB2
1.74636e-122	2.99597	0.67	0.201	7.33821e-119	0	HIST1H2AG
1.36398e-118	1.91706	0.642	0.296	5.73143e-115	0	ATAD2
2.46031e-116	2.06392	0.617	0.274	1.03382e-112	0	MELK
9.33324e-114	1.63223	0.624	0.301	3.92183e-110	0	MND1
2.25362e-113	1.26964	0.673	0.349	9.46971e-110	0	ORC6
6.26018e-112	0.685938	0.64	0.317	2.63053e-108	0	H2AFX
2.25406e-111	3.13051	0.634	0.273	9.47155e-108	0	RAD51AP1
1.8473e-109	1.40534	0.634	0.251	7.76236e-106	0	NDC80
2.02958e-109	0.914505	0.634	0.288	8.5283e-106	0	CKS2
5.29675e-104	1.44334	0.631	0.154	2.2257e-100	0	HIST1H3F
1.12382e-103	1.18803	0.683	0.367	4.72228e-100	0	DTYMK
6.32481e-103	1.3569	0.692	0.398	2.65768e-99	0	RANBP1
1.51302e-102	1.45626	0.611	0.26	6.3577e-99	0	CDC45
4.10003e-102	1.43647	0.618	0.327	1.72283e-98	0	TUBG1
1.18315e-101	-1.14295	0.626	0.298	4.97159e-98	0	MKI67
4.19366e-101	-3.36377	0.612	0.256	1.76217e-97	0	TOP2A
4.81962e-101	3.01819	0.623	0.311	2.02521e-97	0	FANCI
6.12329e-99	0.918194	0.696	0.399	2.573e-95	0	H2AFZ
1.87615e-97	-1.48955	0.612	0.278	7.88356e-94	0	GTSE1
1.08055e-93	1.58131	0.625	0.305	4.54047e-90	0	ZWINT
5.10636e-93	-0.668533	0.647	0.312	2.14569e-89	0	TUBB4B
3.46608e-91	4.71016	0.666	0.37	1.45645e-87	0	MAD2L1
3.93045e-91	1.25971	0.68	0.395	1.65158e-87	0	SIVA1
3.90404e-89	4.14319	0.604	0.26	1.64048e-85	0	TK1
1.82865e-88	-0.464371	0.599	0.298	7.68397e-85	0	TPX2
5.17882e-87	1.61909	0.608	0.241	2.17614e-83	0	CDCA5
7.28823e-87	0.435374	0.624	0.331	3.06252e-83	0	SMC4
7.50535e-87	1.1501	0.606	0.322	3.15375e-83	0	BRCA1
1.91789e-86	1.01277	0.62	0.293	8.05897e-83	0	ANLN
3.51781e-86	-1.71355	0.597	0.288	1.47819e-82	0	NUSAP1
4.25722e-85	2.50506	0.613	0.231	1.78888e-81	0	PKMYT1
3.0198e-84	1.55949	0.63	0.361	1.26892e-80	0	CENPW
6.20225e-84	0.320546	0.592	0.279	2.60619e-80	0	SHCBP1
1.93624e-83	2.10042	0.602	0.283	8.1361e-80	0	FOXM1
1.30722e-77	2.63664	0.578	0.273	5.49295e-74	0	CCNA2
2.69609e-77	1.03296	0.652	0.382	1.1329e-73	0	DNMT1
7.18373e-75	1.13205	0.601	0.291	3.01861e-71	0	NCAPH
1.03398e-74	1.10691	0.583	0.323	4.34479e-71	0	CENPM
7.41556e-74	1.10725	0.606	0.357	3.11602e-70	0	RRM1
5.75351e-73	0.889849	0.604	0.35	2.41762e-69	0	CENPU
2.76178e-72	1.28227	0.632	0.394	1.1605e-68	0	SRSF2
4.37629e-72	1.02938	0.609	0.349	1.83892e-68	0	CMC2
1.15232e-71	-0.876389	0.614	0.342	4.84207e-68	0	BIRC5
5.12426e-71	-0.711216	0.55	0.213	2.15321e-67	0	CDCA3
5.37431e-71	1.03167	0.633	0.387	2.25829e-67	0	LSM4
2.51866e-70	-1.87582	0.559	0.275	1.05834e-66	0	KNL1
6.68024e-70	-1.17333	0.583	0.255	2.80704e-66	0	KIFC1
1.95857e-67	2.25601	0.569	0.269	8.22993e-64	0	NCAPG
5.95305e-67	1.10202	0.612	0.36	2.50147e-63	0	KIF22
8.4035e-67	1.61472	0.568	0.233	3.53115e-63	0	SPC24
1.12693e-66	1.1103	0.586	0.354	4.73535e-63	0	VRK1
8.04358e-66	-2.25614	0.557	0.283	3.37991e-62	0	NUF2
8.55151e-66	1.85797	0.573	0.296	3.59334e-62	0	BUB1B
1.05002e-65	1.80148	0.614	0.375	4.41218e-62	0	SMC1A
4.46341e-63	1.855	0.578	0.36	1.87553e-59	0	RAD51C
6.46714e-63	1.34222	0.568	0.288	2.71749e-59	0	SKA3
6.94806e-63	-0.478978	0.576	0.283	2.91957e-59	0	KIF23
3.54209e-62	0.917405	0.621	0.382	1.48839e-58	0	TMPO
4.7131e-62	0.825025	0.637	0.41	1.98044e-58	0	PA2G4
1.25607e-60	0.866974	0.599	0.369	5.278e-57	0	SMC2
5.29041e-60	1.04508	0.59	0.346	2.22303e-56	0	PCNA
7.24455e-60	-0.551638	0.544	0.29	3.04416e-56	0	CLSPN
5.11965e-58	1.75891	0.576	0.344	2.15128e-54	0	CENPN
1.02451e-57	1.18469	0.616	0.391	4.30498e-54	0	MCM7
6.2507e-57	0.920015	0.623	0.407	2.62654e-53	0	SUPT16H
1.19254e-56	1.03898	0.589	0.364	5.01106e-53	0	DNAJC9
3.85641e-56	-1.5527	0.25	0.472	1.62046e-52	0	SNHG19
2.50986e-55	-0.586302	0.564	0.282	1.05464e-51	0	TACC3
3.02645e-55	0.7838	0.566	0.302	1.27171e-51	0	MCM10
7.45743e-55	-1.31127	0.57	0.329	3.13361e-51	0	TUBA1C
1.57771e-54	1.72962	0.596	0.347	6.62955e-51	0	FEN1
3.11283e-54	2.63199	0.587	0.361	1.30801e-50	0	BAX
3.92185e-54	-2.70154	0.537	0.311	1.64796e-50	0	CENPF
9.4886e-54	0.319698	0.587	0.254	3.98711e-50	0	CIP2A
1.6668e-53	-0.811686	0.565	0.315	7.00388e-50	0	KIF11
2.01307e-53	0.925737	0.563	0.221	8.45894e-50	0	NEIL3
2.47238e-53	0.827964	0.587	0.379	1.03889e-49	0	PSMC3
1.68124e-52	2.1147	0.526	0.141	7.06458e-49	0	HIST1H4H
4.77003e-52	0.86763	0.548	0.34	2.00437e-48	0	TEDC1
6.36759e-52	3.73851	0.493	0.277	2.67566e-48	0	HIST1H2BH
2.2938e-51	0.832085	0.579	0.384	9.63854e-48	0	RPA3
1.16606e-50	-0.454425	0.077	0.112	4.89978e-47	0	MAGEA4
2.38843e-50	0.428992	0.533	0.311	1.00362e-46	0	XRCC2
1.46142e-49	-2.85586	0.556	0.312	6.14088e-46	0	PRC1
6.00415e-49	4.8376	0.499	0.127	2.52294e-45	0	HIST1H2AL
1.01187e-48	1.12472	0.591	0.391	4.25188e-45	0	ADRM1
1.79005e-48	0.74764	0.564	0.372	7.5218e-45	0	SAC3D1
2.65466e-48	1.65472	0.552	0.266	1.11549e-44	0	MASTL
1.7372e-47	-5.03858	0.283	0.468	7.29973e-44	0	QKI
4.78096e-47	2.78386	0.551	0.237	2.00896e-43	0	DIAPH3
7.64114e-47	0.895617	0.582	0.386	3.21081e-43	0	POLR3K
7.67662e-47	0.916548	0.606	0.41	3.22572e-43	0	UBE2I
1.00428e-46	1.19707	0.537	0.346	4.21999e-43	0	SYNE2
1.28995e-46	1.2587	0.542	0.341	5.42035e-43	0	ATAD5
2.0656e-46	2.20115	0.528	0.269	8.67964e-43	0	FANCD2
2.37341e-46	-1.78938	0.509	0.242	9.97308e-43	0	CDCA8
5.94676e-46	-1.62543	0.3	0.488	2.49883e-42	0	GABPB1-AS1
2.15517e-45	-1.94369	0.042	0.148	9.056e-42	0	ALG1L2
3.80883e-45	-1.9483	0.523	0.223	1.60047e-41	0	MXD3
4.02737e-45	1.04241	0.555	0.333	1.6923e-41	0	CENPK
4.18695e-45	1.04326	0.581	0.413	1.75935e-41	0	TOMM5
5.9826e-45	-5.66266	0.234	0.451	2.51389e-41	0	LGALS1
1.5707e-44	1.71399	0.549	0.29	6.60006e-41	0	DNA2
3.74664e-44	0.669402	0.597	0.409	1.57434e-40	0	PPM1G
9.04557e-44	0.505434	0.573	0.361	3.80095e-40	0	GINS2
2.34919e-43	0.911005	0.593	0.398	9.8713e-40	0	UQCC2
5.40507e-43	-2.579	0.244	0.445	2.27121e-39	0	SNHG3
6.14058e-43	-2.41818	0.172	0.324	2.58027e-39	0	AL590062.1
1.51397e-42	0.602221	0.1	0.192	6.36169e-39	0	AC093512.1
1.60082e-42	0.502832	0.556	0.302	6.72666e-39	0	PIMREG
2.09198e-42	-2.70143	0.535	0.296	8.79049e-39	0	KPNA2
2.26922e-42	0.75582	0.566	0.376	9.53527e-39	0	CENPH
8.14476e-42	0.43573	0.625	0.419	3.42243e-38	0	SRSF3
1.12795e-41	0.73226	0.576	0.394	4.73963e-38	0	NUDT1
8.72023e-41	-1.17739	0.308	0.484	3.66424e-37	0	DUXAP8
9.4916e-41	-0.762093	0.333	0.514	3.98837e-37	0	RPS27
1.02391e-40	-0.341127	0.518	0.247	4.30247e-37	0	ASF1B
2.63603e-40	-3.52336	0.314	0.501	1.10766e-36	0	RPS25
4.51259e-40	1.59368	0.568	0.389	1.89619e-36	0	JUND
8.85974e-40	1.38503	0.56	0.393	3.72286e-36	0	POLR2J3
1.04365e-39	1.89967	0.568	0.303	4.3854e-36	0	C21orf58
1.71885e-39	0.672506	0.602	0.42	7.22263e-36	0	PRKDC
1.93868e-39	-2.61552	0.069	0.168	8.14632e-36	0	AC010331.1
2.08413e-39	0.340319	0.613	0.415	8.75751e-36	0	SNRPG
2.22933e-39	0.985514	0.535	0.359	9.36762e-36	0	HIRIP3
2.88187e-39	0.809663	0.586	0.409	1.21096e-35	0	PSMB5
3.14398e-39	0.678819	0.617	0.422	1.3211e-35	0	PTGES3
3.62395e-39	-0.754502	0.339	0.515	1.52278e-35	0	RPL31
5.35368e-39	0.63031	0.6	0.396	2.24962e-35	0	POP7
1.61369e-38	-0.712785	0.293	0.467	6.78073e-35	0	ATXN7L3B
1.6827e-38	0.357633	0.594	0.413	7.07069e-35	0	PRELID1
2.45561e-38	0.611866	0.56	0.383	1.03185e-34	0	CCDC34
3.91982e-38	1.1381	0.568	0.376	1.64711e-34	0	GMNN
4.07834e-38	0.818309	0.567	0.396	1.71372e-34	0	COA1
6.25981e-38	0.768887	0.556	0.376	2.63037e-34	0	GGH
7.89487e-38	-2.25241	0.522	0.293	3.31743e-34	0	ARHGAP11A
8.07766e-38	-2.04507	0.295	0.451	3.39423e-34	0	AL118516.1
1.74176e-37	1.04306	0.537	0.332	7.31889e-34	0	CDK5RAP2
2.28822e-37	-4.49944	0.067	0.224	9.6151e-34	0	HOXC-AS1
2.70128e-37	-4.40127	0.051	0.133	1.13508e-33	0	AC009407.1
3.73613e-37	-0.809618	0.352	0.53	1.56992e-33	0	RPL34
5.11326e-37	2.71516	0.485	0.147	2.14859e-33	0	HIST1H2BC
4.54131e-36	1.34658	0.172	0.21	1.90826e-32	0	C6orf141
6.34967e-36	-3.49909	0.279	0.439	2.66813e-32	0	LINC01003
7.895e-36	-2.62857	0.043	0.123	3.31748e-32	0	PSMD6-AS2
1.39096e-35	0.281789	0.563	0.373	5.8448e-32	0	HELLS
2.0475e-35	-1.36656	0.122	0.251	8.60358e-32	0	KDM7A
2.34931e-35	0.717026	0.588	0.424	9.87181e-32	0	HMGB1
2.44262e-35	-1.42791	0.546	0.383	1.02639e-31	0	STMN1
3.04909e-35	0.735925	0.06	0.128	1.28123e-31	0	AC092828.1
3.60297e-35	-2.74559	0.274	0.463	1.51397e-31	0	DANCR
5.47838e-35	-0.629984	0.135	0.222	2.30201e-31	0	KIF3C
5.4927e-35	-2.96744	0.134	0.278	2.30803e-31	0	APC2
5.59091e-35	1.68758	0.554	0.395	2.3493e-31	0	EIF4EBP1
6.23498e-35	-5.239	0.204	0.417	2.61994e-31	0	KDM5B
1.33868e-34	-4.90565	0.479	0.281	5.62515e-31	0	ASPM
2.26482e-34	-3.00163	0.262	0.394	9.51678e-31	0	ARL4C
4.03417e-34	3.12522	0.424	0.083	1.69516e-30	0	HIST1H2AM
6.2231e-34	1.01899	0.522	0.341	2.61495e-30	0	CHAF1A
9.83654e-34	-1.18435	0.073	0.201	4.13331e-30	0	AC073195.1
1.96634e-33	0.742104	0.582	0.416	8.26256e-30	0	SMC3
2.13831e-33	1.30249	0.536	0.372	8.98516e-30	0	TRIAP1
2.58032e-33	-0.437686	0.09	0.155	1.08425e-29	0	TMCC3
2.70559e-33	0.873593	0.56	0.416	1.13689e-29	0	SRM
4.50463e-33	2.69802	0.541	0.24	1.89285e-29	0	EXO1
1.41367e-32	0.679876	0.572	0.425	5.94023e-29	0	NOP56
2.47606e-32	3.17169	0.51	0.316	1.04044e-28	0	CEP152
2.73085e-32	0.600578	0.565	0.403	1.1475e-28	0	PAM16
2.75688e-32	-1.56431	0.506	0.317	1.15844e-28	0	KIF20B
2.86237e-32	-0.879051	0.357	0.514	1.20277e-28	0	EIF3E
3.03355e-32	-2.53694	0.302	0.457	1.2747e-28	0	MXI1
5.95317e-32	2.63203	0.598	0.431	2.50152e-28	0	HNRNPAB
7.18878e-32	0.305239	0.053	0.143	3.02073e-28	0	FRAT1
8.2851e-32	0.829684	0.068	0.136	3.4814e-28	0	RTN2
1.54228e-31	-1.16449	0.343	0.498	6.48067e-28	0	RPL3
2.31121e-31	-3.18541	0.283	0.425	9.71171e-28	0	KLHL24
2.80323e-31	2.28995	0.49	0.312	1.17792e-27	0	CSRP2
2.84975e-31	0.749447	0.525	0.352	1.19747e-27	0	RFC4
3.19014e-31	-2.30845	0.271	0.43	1.3405e-27	0	TMEM161B-AS1
4.08915e-31	2.14062	0.441	0.15	1.71826e-27	0	HIST1H3H
4.1719e-31	-0.883765	0.278	0.46	1.75303e-27	0	TSPYL4
5.65637e-31	-0.685451	0.368	0.532	2.37681e-27	0	RPS27A
8.72242e-31	-2.88178	0.476	0.204	3.66516e-27	0	HIST1H2AC
8.77076e-31	-3.39605	0.089	0.17	3.68548e-27	0	FOXN3-AS1
1.1186e-30	0.488881	0.583	0.42	4.70035e-27	0	CCT5
1.27493e-30	0.600215	0.084	0.169	5.35724e-27	0	AC027682.6
1.39226e-30	-3.60002	0.182	0.193	5.85026e-27	0	GAS2L3
1.41708e-30	0.903158	0.494	0.35	5.95459e-27	0	FANCA
1.46769e-30	-0.350181	0.047	0.141	6.16725e-27	0	FOXO1
2.14626e-30	-0.416179	0.531	0.355	9.0186e-27	0	DBF4
4.36102e-30	0.543297	0.577	0.415	1.8325e-26	0	TRAP1
4.38157e-30	0.779979	0.559	0.395	1.84113e-26	0	MRPL12
4.85923e-30	0.87797	0.537	0.367	2.04185e-26	0	TCOF1
7.78759e-30	-0.705592	0.366	0.503	3.27235e-26	0	RPL12
9.81837e-30	-3.11801	0.32	0.461	4.12568e-26	0	EGFR
1.21205e-29	2.04568	0.092	0.135	5.09305e-26	0	SRRM2-AS1
2.48929e-29	-1.37118	0.065	0.134	1.046e-25	0	FAM110B
3.11635e-29	-0.729156	0.359	0.508	1.30949e-25	0	RPS8
3.69956e-29	-0.691189	0.347	0.484	1.55455e-25	0	TAF7
3.83749e-29	-1.70746	0.096	0.15	1.61252e-25	0	PNMA3
3.84421e-29	-0.303741	0.101	0.162	1.61534e-25	0	AL049828.1
4.23113e-29	-2.3706	0.045	0.134	1.77792e-25	0	FP325330.3
4.70864e-29	-3.47262	0.148	0.17	1.97857e-25	0	AC104041.1
6.86711e-29	-2.09172	0.064	0.139	2.88556e-25	0	RIC3
7.89469e-29	-2.50881	0.349	0.503	3.31735e-25	0	FTL
8.27722e-29	0.382144	0.565	0.41	3.47809e-25	0	FDPS
1.34662e-28	-1.82148	0.335	0.481	5.65851e-25	0	CALD1
1.38514e-28	-0.822421	0.096	0.147	5.82034e-25	0	SLC13A5
1.42158e-28	-2.38391	0.246	0.38	5.97346e-25	0	RGS20
1.62494e-28	-0.365445	0.167	0.2	6.82801e-25	0	FAIM
1.62856e-28	-3.04287	0.128	0.228	6.84321e-25	0	LINC01311
2.0251e-28	-1.3725	0.269	0.407	8.50947e-25	0	IGFBP5
2.14959e-28	0.658564	0.592	0.442	9.03259e-25	0	CENPV
2.42717e-28	-4.22296	0.088	0.133	1.0199e-24	0	AP003717.4
2.60004e-28	-1.19126	0.099	0.153	1.09254e-24	0	CACNB3
2.81612e-28	0.490928	0.561	0.424	1.18333e-24	0	TUFM
3.52088e-28	-2.23418	0.482	0.277	1.47947e-24	0	FAM83D
4.07828e-28	-0.754859	0.345	0.514	1.71369e-24	0	NPM1
4.33656e-28	0.283007	0.545	0.392	1.82222e-24	0	KIF5B
4.47748e-28	2.42289	0.33	0.476	1.88144e-24	0	GPM6A
5.13244e-28	-3.37544	0.082	0.154	2.15665e-24	0	MIR2052HG
5.14439e-28	1.28472	0.059	0.123	2.16167e-24	0	RNASEL
5.69132e-28	-1.01557	0.069	0.15	2.39149e-24	0	AL157400.3
6.03821e-28	-2.47207	0.383	0.524	2.53726e-24	0	RPL30
2.16551e-27	0.921899	0.493	0.339	9.09947e-24	0	TTF2
2.38973e-27	-0.596782	0.372	0.523	1.00416e-23	0	RPL17
2.47195e-27	-0.353716	0.351	0.499	1.03871e-23	0	RPS13
2.86457e-27	-3.3011	0.083	0.145	1.20369e-23	0	AC008736.1
2.9562e-27	-0.405635	0.068	0.173	1.2422e-23	0	AC012378.2
3.23366e-27	0.376061	0.567	0.418	1.35879e-23	0	ANAPC11
3.53097e-27	1.07779	0.52	0.35	1.48371e-23	0	EZH2
5.1035e-27	-1.14509	0.103	0.204	2.14449e-23	0	GDPD1
5.28494e-27	-0.545918	0.39	0.536	2.22073e-23	0	RPS14
5.59697e-27	-3.10974	0.097	0.196	2.35185e-23	0	AC023157.3
8.07422e-27	-4.02846	0.074	0.155	3.39279e-23	0	KIF5A
8.65924e-27	0.777853	0.558	0.412	3.63861e-23	0	CENPX
1.08519e-26	-2.87601	0.472	0.276	4.55995e-23	0	KIF14
1.27211e-26	-1.30331	0.242	0.381	5.34542e-23	0	AC025159.1
1.29012e-26	0.60572	0.077	0.14	5.4211e-23	0	C9orf43
1.82203e-26	-0.604132	0.064	0.141	7.65615e-23	0	NBPF10
2.19809e-26	2.07357	0.515	0.212	9.23638e-23	0	E2F8
2.20409e-26	-3.22209	0.101	0.204	9.2616e-23	0	AC105942.1
2.23807e-26	-3.21177	0.099	0.185	9.40436e-23	0	AC007383.2
2.3526e-26	-3.96412	0.078	0.155	9.88561e-23	0	APLN
3.35725e-26	-1.60301	0.149	0.204	1.41071e-22	0	RIMKLA
3.62173e-26	-0.458999	0.065	0.129	1.52185e-22	0	ARMH4
3.72757e-26	-0.40376	0.133	0.166	1.56633e-22	0	GNAO1
3.8706e-26	-0.730106	0.129	0.226	1.62642e-22	0	AL391840.3
4.08887e-26	-3.41097	0.099	0.168	1.71814e-22	0	AC009812.1
4.62275e-26	0.660545	0.054	0.139	1.94248e-22	0	SCART1
4.79526e-26	-0.547352	0.077	0.19	2.01497e-22	0	CRELD1
6.8e-26	0.712935	0.092	0.186	2.85736e-22	0	ZNF737
6.96648e-26	-1.09435	0.073	0.122	2.92731e-22	0	ZNF441
8.22735e-26	0.83539	0.539	0.394	3.45713e-22	0	BTG3
8.6892e-26	0.726244	0.124	0.173	3.6512e-22	0	SLC25A5-AS1
1.21822e-25	-1.03935	0.507	0.383	5.11894e-22	0	UBE2S
1.60254e-25	-3.99995	0.313	0.459	6.73386e-22	0	EPB41L4A-AS1
2.24366e-25	-4.09093	0.08	0.177	9.42786e-22	0	AC145124.1
2.46269e-25	0.503406	0.539	0.403	1.03482e-21	0	H2AFV
2.47099e-25	-2.05	0.07	0.12	1.03831e-21	0	ARG2
3.11383e-25	-3.5161	0.057	0.137	1.30843e-21	0	AC005037.1
3.11817e-25	-1.7882	0.166	0.253	1.31025e-21	0	AL691432.2
3.19309e-25	-5.82827	0.274	0.43	1.34174e-21	0	VIM
3.70984e-25	-2.98376	0.263	0.418	1.55888e-21	0	SMS
4.2314e-25	2.77951	0.117	0.145	1.77804e-21	0	ZNF211
5.01047e-25	-1.36648	0.313	0.455	2.1054e-21	0	HIST3H2A
5.53146e-25	-4.60071	0.35	0.487	2.32432e-21	0	TMSB10
7.00374e-25	-0.430798	0.494	0.218	2.94297e-21	0	CKAP2L
7.96582e-25	-0.667851	0.061	0.101	3.34724e-21	0	B4GALNT3
9.85532e-25	-1.59391	0.087	0.147	4.14121e-21	0	HR
1.00079e-24	0.6565	0.494	0.344	4.20531e-21	0	GINS4
1.05145e-24	0.997335	0.134	0.159	4.41821e-21	0	CLCN4
1.07115e-24	0.461388	0.551	0.427	4.50097e-21	0	MRPS34
1.15722e-24	1.50871	0.463	0.22	4.86265e-21	0	SKA1
1.3377e-24	1.79299	0.502	0.35	5.621e-21	0	DUSP6
1.35076e-24	-1.56005	0.091	0.107	5.67588e-21	0	NRXN2
1.70211e-24	-1.75925	0.064	0.136	7.15228e-21	0	TMEM202-AS1
1.93081e-24	-2.93665	0.3	0.45	8.11327e-21	0	AC026979.2
1.99747e-24	0.385724	0.573	0.439	8.39338e-21	0	NDUFS6
2.50381e-24	0.632484	0.554	0.402	1.0521e-20	0	LAGE3
2.95765e-24	-0.304951	0.101	0.152	1.2428e-20	0	CCDC168
3.2496e-24	-3.3066	0.205	0.297	1.36548e-20	0	AC097376.3
3.3147e-24	-1.20941	0.088	0.129	1.39284e-20	0	EEPD1
3.34641e-24	-2.724	0.138	0.212	1.40616e-20	0	SH3BGR
4.57945e-24	0.559861	0.509	0.376	1.92428e-20	0	HSPB11
4.65036e-24	-1.46314	0.12	0.153	1.95408e-20	0	BICRA
5.02214e-24	1.00077	0.095	0.116	2.1103e-20	0	MAPK11
5.24283e-24	-2.33377	0.181	0.229	2.20304e-20	0	AL035446.1
5.27369e-24	0.66412	0.561	0.439	2.216e-20	0	NME1
5.56776e-24	-1.14282	0.079	0.112	2.33957e-20	0	NANOS1
6.23144e-24	0.427705	0.564	0.426	2.61845e-20	0	TIMM13
6.58651e-24	-2.39072	0.092	0.184	2.76765e-20	0	AC116407.2
7.04515e-24	-1.36963	0.455	0.268	2.96037e-20	0	AURKA
8.45079e-24	-2.5978	0.078	0.137	3.55102e-20	0	CYP4F11
9.76544e-24	-0.305361	0.114	0.169	4.10344e-20	0	GJB1
9.92891e-24	-0.356517	0.154	0.185	4.17213e-20	0	SPP1
1.1507e-23	-1.72065	0.273	0.401	4.83523e-20	0	SNHG4
1.3876e-23	-3.41165	0.173	0.268	5.83072e-20	0	COA6-AS1
1.41961e-23	-1.10429	0.564	0.429	5.96521e-20	0	HMGA1
1.44168e-23	0.847449	0.09	0.14	6.05793e-20	0	AC026356.1
1.6347e-23	0.757944	0.08	0.148	6.86901e-20	0	AL117339.4
1.83171e-23	1.43054	0.526	0.384	7.69687e-20	0	IER2
1.83171e-23	-2.20215	0.537	0.395	7.69687e-20	0	HMGN2
1.84113e-23	-3.81411	0.101	0.141	7.73644e-20	0	HIVEP2
1.90205e-23	-1.64155	0.279	0.437	7.99242e-20	0	MIR762HG
1.93411e-23	0.422346	0.505	0.347	8.12715e-20	0	MTHFD2
2.18327e-23	0.493157	0.554	0.418	9.17411e-20	0	PDIA6
2.18473e-23	-2.89652	0.143	0.245	9.18024e-20	0	AL121601.1
2.20133e-23	-0.64782	0.378	0.516	9.24999e-20	0	RPS7
2.23366e-23	-3.78778	0.148	0.237	9.38583e-20	0	VWA1
2.42773e-23	-1.7607	0.067	0.164	1.02013e-19	0	AP001437.1
2.50394e-23	-0.81721	0.359	0.485	1.05215e-19	0	RPS11
2.67598e-23	-2.96498	0.07	0.113	1.12445e-19	0	AL357568.2
2.76327e-23	0.739611	0.537	0.395	1.16113e-19	0	RRP1B
2.85718e-23	-1.71385	0.091	0.136	1.20059e-19	0	PDE4C
2.95655e-23	-4.41441	0.041	0.111	1.24234e-19	0	AC008764.6
3.12242e-23	0.261696	0.539	0.408	1.31204e-19	0	CD320
3.34834e-23	-1.33047	0.279	0.424	1.40697e-19	0	AHNAK
4.81112e-23	-1.69779	0.082	0.129	2.02163e-19	0	TMEM25
6.25954e-23	0.462019	0.138	0.19	2.63026e-19	0	HOXA4
6.42296e-23	-1.89082	0.285	0.429	2.69893e-19	0	SESN3
6.50625e-23	0.531721	0.568	0.408	2.73393e-19	0	PSMA3
6.89031e-23	0.719826	0.489	0.29	2.89531e-19	0	DDB2
7.91874e-23	3.14099	0.1	0.141	3.32746e-19	0	ISL2
9.15299e-23	-1.58256	0.117	0.143	3.84609e-19	0	AC004540.1
1.12737e-22	-2.31959	0.105	0.195	4.7372e-19	0	AC103706.1
1.15751e-22	-3.52957	0.092	0.108	4.86387e-19	0	SUCLG2-AS1
1.3547e-22	0.939893	0.548	0.392	5.69243e-19	0	CCDC167
1.57541e-22	-1.33547	0.063	0.129	6.61989e-19	0	DISP2
1.58127e-22	-4.02384	0.055	0.115	6.6445e-19	0	ANKRD6
1.59392e-22	-0.907922	0.297	0.449	6.69764e-19	0	CNBD2
1.63603e-22	-1.71631	0.312	0.448	6.87459e-19	0	SFRP1
2.15569e-22	-3.12844	0.092	0.165	9.05819e-19	0	MIAT
2.16038e-22	-1.34178	0.098	0.15	9.07792e-19	0	TOM1L1
2.30254e-22	1.28959	0.105	0.126	9.67526e-19	0	GRK5
2.31232e-22	-3.81294	0.099	0.201	9.71637e-19	0	AC004908.2
2.40616e-22	1.303	0.091	0.126	1.01107e-18	0	ADAP1
2.55624e-22	0.650374	0.544	0.405	1.07413e-18	0	CALU
3.04151e-22	-2.68645	0.351	0.481	1.27804e-18	0	ACTG1
3.05738e-22	0.556807	0.089	0.135	1.28471e-18	0	BOK
3.48708e-22	0.629075	0.518	0.361	1.46527e-18	0	TUBB6
4.21542e-22	-5.98479	0.249	0.388	1.77132e-18	0	RNF19A
4.4268e-22	0.496918	0.552	0.42	1.86014e-18	0	H2AFY
5.48609e-22	-0.76513	0.175	0.202	2.30525e-18	0	CBLN1
5.95144e-22	-0.942531	0.092	0.114	2.5008e-18	0	LPL
7.37781e-22	-3.89992	0.204	0.301	3.10016e-18	0	PFKFB3
1.06862e-21	0.549171	0.556	0.422	4.49036e-18	0	ATP5MC1
1.2462e-21	-0.384334	0.482	0.301	5.23653e-18	0	DEPDC1B
1.28252e-21	-1.00077	0.323	0.451	5.38915e-18	0	RB1CC1
1.34923e-21	1.57173	0.168	0.14	5.66948e-18	0	JAKMIP1
1.69766e-21	-1.42096	0.101	0.142	7.13355e-18	0	HESX1
1.84125e-21	-2.85004	0.547	0.411	7.73694e-18	0	H3F3B
1.8659e-21	-1.07293	0.084	0.137	7.84049e-18	0	ZNF883
2.3719e-21	-0.831274	0.104	0.122	9.96674e-18	0	ANKLE1
2.59781e-21	0.483318	0.527	0.385	1.0916e-17	0	PSMD1
2.66472e-21	-0.38152	0.115	0.158	1.11972e-17	0	HIST1H2BJ
2.68627e-21	-2.15495	0.167	0.24	1.12877e-17	0	OPN3
2.99262e-21	-4.67186	0.318	0.445	1.2575e-17	0	LDHA
3.06666e-21	-1.7713	0.109	0.204	1.28861e-17	0	AC025048.2
3.06861e-21	-1.0773	0.115	0.204	1.28943e-17	0	PYROXD2
3.365e-21	-1.58249	0.101	0.187	1.41397e-17	0	ZNF583
3.52401e-21	1.83317	0.069	0.124	1.48079e-17	0	CACNG7
3.70763e-21	-4.18275	0.119	0.172	1.55795e-17	0	SRCIN1
3.76283e-21	-0.290338	0.089	0.135	1.58114e-17	0	CDNF
3.85367e-21	-1.37707	0.145	0.288	1.61931e-17	0	CCDC18-AS1
4.0517e-21	-0.782531	0.101	0.128	1.70253e-17	0	AC131097.2
4.33499e-21	0.785266	0.489	0.372	1.82156e-17	0	TMEM259
4.46904e-21	-2.18871	0.465	0.305	1.87789e-17	0	BUB1
4.58733e-21	-1.62274	0.218	0.328	1.9276e-17	0	SNHG21
5.59127e-21	-0.870781	0.248	0.328	2.34945e-17	0	RCOR2
5.76731e-21	-0.84325	0.169	0.216	2.42342e-17	0	ZXDB
5.96009e-21	-3.33365	0.04	0.11	2.50443e-17	0	AC007614.1
6.26817e-21	1.72401	0.143	0.192	2.63388e-17	0	WDR66
7.21029e-21	-1.50081	0.536	0.404	3.02976e-17	0	CLIC1
8.78058e-21	-0.990785	0.08	0.158	3.6896e-17	0	CDH8
8.84324e-21	-1.61754	0.334	0.466	3.71593e-17	0	TAF1D
9.41664e-21	-1.29166	0.087	0.114	3.95687e-17	0	ZDHHC22
9.61851e-21	1.83015	0.119	0.188	4.0417e-17	0	HMGN5
1.05994e-20	-1.99274	0.135	0.238	4.45387e-17	0	APOA1
1.17683e-20	0.558891	0.116	0.114	4.94505e-17	0	RHEBL1
1.19974e-20	-0.949532	0.495	0.269	5.04132e-17	0	SGO1
1.25472e-20	-1.6964	0.153	0.158	5.27232e-17	0	KCNJ2
1.25825e-20	1.08117	0.128	0.165	5.28717e-17	0	SPSB4
1.35169e-20	1.69431	0.13	0.164	5.67981e-17	0	IFI30
1.60168e-20	0.612172	0.493	0.378	6.73026e-17	0	RPA1
1.6825e-20	-0.658295	0.295	0.414	7.06986e-17	0	TBX2-AS1
1.72441e-20	-0.824549	0.083	0.14	7.24595e-17	0	PRSS36
1.80384e-20	0.510137	0.078	0.148	7.57974e-17	0	FP326651.1
1.98747e-20	0.489766	0.106	0.147	8.35137e-17	0	AL627171.1
2.07909e-20	0.303577	0.093	0.178	8.73635e-17	0	CFAP44
2.27999e-20	-1.21124	0.121	0.205	9.58052e-17	0	AC026471.2
2.29158e-20	0.444181	0.54	0.395	9.62922e-17	0	CALR
3.40918e-20	-0.943731	0.173	0.266	1.43254e-16	0	ZNF674-AS1
3.67452e-20	0.257937	0.347	0.488	1.54403e-16	0	RPL13A
4.47441e-20	-1.95403	0.295	0.443	1.88015e-16	0	BTG1
4.52383e-20	-2.11117	0.128	0.178	1.90092e-16	0	ZNF446
4.6082e-20	-2.16236	0.106	0.154	1.93637e-16	0	SERPINB8
4.85031e-20	-2.05018	0.479	0.328	2.0381e-16	0	DTL
5.04307e-20	0.41612	0.47	0.303	2.1191e-16	0	BRIP1
6.00727e-20	-0.552953	0.361	0.484	2.52425e-16	0	JPX
6.08149e-20	-1.80765	0.347	0.461	2.55544e-16	0	HNRNPA2B1
6.13272e-20	0.555368	0.106	0.175	2.57697e-16	0	AL157778.1
6.139e-20	-1.05327	0.482	0.361	2.57961e-16	0	SLC3A2
7.03879e-20	0.817771	0.527	0.41	2.9577e-16	0	CARHSP1
7.15914e-20	1.05781	0.086	0.138	3.00827e-16	0	BGN
7.22672e-20	-0.464926	0.19	0.151	3.03667e-16	0	NKAIN4
7.54639e-20	0.668542	0.532	0.403	3.17099e-16	0	PSMG3
7.97545e-20	2.53799	0.351	0.477	3.35128e-16	0	MAP1B
8.6885e-20	0.318024	0.143	0.17	3.65091e-16	0	ZNF577
9.06091e-20	-0.830883	0.125	0.17	3.8074e-16	0	KIAA1614-AS1
1.0555e-19	-0.819854	0.14	0.117	4.4352e-16	0	CCN3
1.09328e-19	-4.64014	0.064	0.148	4.59395e-16	0	LINC02696
1.12803e-19	0.54777	0.532	0.397	4.73999e-16	0	PGP
1.13193e-19	-0.3791	0.482	0.363	4.75639e-16	0	NUP93
1.13585e-19	1.1526	0.106	0.173	4.77284e-16	0	APOBEC3D
1.18848e-19	-2.89696	0.262	0.386	4.99397e-16	0	CA2
1.25263e-19	-1.09957	0.328	0.43	5.26354e-16	0	MSH6
1.31899e-19	-2.16509	0.083	0.153	5.54241e-16	0	ABHD15
1.7749e-19	0.899909	0.527	0.389	7.45812e-16	0	PSMD11
1.95834e-19	-2.27551	0.069	0.129	8.22896e-16	0	AL031710.2
1.9822e-19	0.521768	0.56	0.442	8.32922e-16	0	HNRNPD
2.89496e-19	-0.269351	0.115	0.211	1.21646e-15	0	SNTB1
3.23556e-19	-0.517785	0.414	0.522	1.35958e-15	0	RPS15A
3.52517e-19	0.416702	0.091	0.153	1.48128e-15	0	GRHL1
3.67337e-19	-1.31597	0.304	0.423	1.54355e-15	0	CLHC1
3.75671e-19	-2.18579	0.271	0.411	1.57857e-15	0	BTG2
4.1567e-19	-0.7725	0.155	0.229	1.74665e-15	0	C16orf46
5.90462e-19	-1.89829	0.097	0.193	2.48112e-15	0	WDR49
6.26682e-19	-1.09004	0.155	0.176	2.63332e-15	0	ZNF22
6.49924e-19	0.986788	0.544	0.415	2.73098e-15	0	PSMD7
9.00974e-19	-3.71469	0.262	0.399	3.78589e-15	0	TOX3
9.44563e-19	-0.589382	0.159	0.208	3.96905e-15	0	FAM66C
1.00425e-18	-0.395542	0.17	0.21	4.21984e-15	0	AC012645.1
1.01063e-18	-0.636002	0.073	0.106	4.24665e-15	0	PRDM1
1.03286e-18	-2.63144	0.228	0.281	4.34008e-15	0	SKAP2
1.07093e-18	-3.23994	0.089	0.154	4.50004e-15	0	CPEB2
1.10863e-18	-2.64121	0.153	0.224	4.65845e-15	0	GCNT2
1.13355e-18	-0.748173	0.079	0.132	4.76318e-15	0	AC093525.7
1.15013e-18	0.733114	0.533	0.404	4.83285e-15	0	GPATCH4
1.18683e-18	0.651148	0.531	0.394	4.98704e-15	0	PNP
1.24319e-18	-0.669548	0.082	0.142	5.22387e-15	0	ZNF436
1.25428e-18	0.527179	0.093	0.141	5.27047e-15	0	AC127024.5
1.26771e-18	-2.19321	0.229	0.256	5.32693e-15	0	VAMP5
1.30013e-18	-1.70996	0.126	0.155	5.46316e-15	0	AC069243.1
1.34367e-18	-0.439943	0.408	0.524	5.64609e-15	0	RPL19
1.35993e-18	1.46498	0.093	0.16	5.7144e-15	0	MIR3659HG
1.36934e-18	-2.63577	0.093	0.143	5.75397e-15	0	LRRC4
1.39165e-18	1.24529	0.156	0.13	5.84773e-15	0	IL17RB
1.60711e-18	-3.09308	0.467	0.27	6.75308e-15	0	CDCA2
1.68462e-18	0.875108	0.181	0.225	7.07879e-15	0	CCDC125
1.73555e-18	-2.56836	0.151	0.197	7.29279e-15	0	IL17RE
1.80973e-18	-2.98221	0.116	0.167	7.6045e-15	0	AL356488.3
1.86019e-18	-1.63063	0.205	0.336	7.81651e-15	0	LGALS3
2.01528e-18	0.291809	0.059	0.137	8.46821e-15	0	AJM1
2.04395e-18	-0.498338	0.095	0.135	8.58867e-15	0	AC007038.1
2.06045e-18	0.290745	0.106	0.136	8.65801e-15	0	FBXO41
2.39811e-18	-0.457438	0.116	0.203	1.00768e-14	0	AC016705.2
2.59967e-18	1.48353	0.517	0.399	1.09238e-14	0	CYB5A
2.64583e-18	-1.37141	0.073	0.125	1.11178e-14	0	AC099811.5
2.70916e-18	-2.94197	0.236	0.341	1.13839e-14	0	ACVR2A
2.78049e-18	1.40219	0.443	0.262	1.16836e-14	0	GABPB1
2.86765e-18	-2.04702	0.085	0.179	1.20499e-14	0	AC007448.4
3.15516e-18	-0.953903	0.297	0.43	1.3258e-14	0	SEPTIN1
3.29894e-18	-1.96393	0.354	0.474	1.38621e-14	0	RPL27A
3.56185e-18	-2.44959	0.097	0.164	1.49669e-14	0	FBXL2
3.67637e-18	-1.36311	0.492	0.325	1.54481e-14	0	BRCA2
3.71522e-18	-1.92583	0.495	0.287	1.56114e-14	0	TTK
3.73771e-18	0.40753	0.479	0.308	1.57058e-14	0	CDC6
3.81859e-18	0.402827	0.134	0.181	1.60457e-14	0	DHRS3
4.09079e-18	-1.84717	0.12	0.149	1.71895e-14	0	MORN1
4.37618e-18	-1.16737	0.152	0.141	1.83887e-14	0	STK26
4.79522e-18	-3.37414	0.307	0.403	2.01495e-14	0	MSMO1
5.01595e-18	-1.40615	0.158	0.184	2.1077e-14	0	VSNL1
5.58875e-18	1.91915	0.163	0.186	2.34839e-14	0	KLF4
5.67545e-18	-4.56754	0.055	0.139	2.38482e-14	0	CSGALNACT1
6.01764e-18	-1.21306	0.094	0.121	2.52861e-14	0	ALMS1-IT1
6.51415e-18	-1.95293	0.109	0.184	2.73724e-14	0	H1FX-AS1
6.61564e-18	-0.531136	0.493	0.292	2.77989e-14	0	RTKN2
6.69731e-18	-1.00036	0.119	0.132	2.81421e-14	0	DENND6B
7.00288e-18	-0.318923	0.122	0.181	2.94261e-14	0	AL109615.4
7.0879e-18	-1.49997	0.185	0.208	2.97833e-14	0	PIK3CD-AS2
7.58462e-18	-1.52819	0.468	0.277	3.18706e-14	0	CCNF
7.7607e-18	-2.9916	0.08	0.167	3.26104e-14	0	PER3
9.45703e-18	-0.576541	0.311	0.416	3.97384e-14	0	PLCG2
9.98489e-18	-2.50292	0.329	0.431	4.19565e-14	0	SERINC1
1.00513e-17	1.96872	0.134	0.157	4.22356e-14	0	MYRF
1.0126e-17	-2.32701	0.254	0.37	4.25493e-14	0	DDIT4
1.08073e-17	-1.05941	0.112	0.142	4.54121e-14	0	ZNF235
1.09346e-17	0.312991	0.534	0.407	4.5947e-14	0	ODC1
1.11208e-17	0.607295	0.514	0.379	4.67297e-14	0	ARPC5L
1.16785e-17	-1.57654	0.193	0.288	4.90729e-14	0	C2orf72
1.25381e-17	-2.84409	0.134	0.173	5.26853e-14	0	HRH1
1.29483e-17	-2.04553	0.082	0.145	5.44086e-14	0	AP001269.4
1.32912e-17	-3.11049	0.139	0.168	5.58497e-14	0	ARHGEF4
1.34576e-17	0.70307	0.128	0.177	5.6549e-14	0	AC093297.2
1.34628e-17	2.03214	0.513	0.389	5.65707e-14	0	LRRC59
1.45643e-17	-1.14863	0.236	0.3	6.11992e-14	0	CBLB
1.50426e-17	-1.4478	0.284	0.417	6.32091e-14	0	THUMPD3-AS1
1.55751e-17	-1.44859	0.081	0.141	6.54464e-14	0	INTS6-AS1
1.5985e-17	-0.738371	0.078	0.14	6.71691e-14	0	REP15
1.6225e-17	-1.4899	0.144	0.18	6.81773e-14	0	BAHD1
1.70963e-17	-0.688672	0.413	0.304	7.18385e-14	0	ID1
1.74489e-17	-3.05193	0.321	0.408	7.33203e-14	0	HMGCR
1.77426e-17	-3.64612	0.081	0.161	7.45544e-14	0	AC109347.1
1.77612e-17	-0.520812	0.099	0.148	7.46327e-14	0	PAQR9-AS1
1.93135e-17	-1.16855	0.142	0.192	8.11552e-14	0	ZNF470
2.02323e-17	0.316951	0.154	0.196	8.5016e-14	0	DCUN1D2
2.13053e-17	-0.444372	0.134	0.217	8.95251e-14	0	CASTOR3
2.13866e-17	-2.23261	0.354	0.452	8.98664e-14	0	MAP4K4
2.15951e-17	-0.439106	0.414	0.522	9.07427e-14	0	RPS23
2.59436e-17	0.405608	0.106	0.131	1.09015e-13	0	ZNF772
2.85216e-17	-3.50606	0.2	0.274	1.19848e-13	0	STC1
2.88752e-17	-1.27522	0.108	0.173	1.21333e-13	0	NKD2
2.89738e-17	1.27698	0.152	0.126	1.21748e-13	0	IGF2
3.24108e-17	-3.26008	0.307	0.431	1.3619e-13	0	GJA1
3.33658e-17	-1.29381	0.114	0.133	1.40203e-13	0	OSR1
3.39803e-17	-0.401433	0.548	0.432	1.42785e-13	0	RBM25
3.41413e-17	-1.35973	0.233	0.374	1.43462e-13	0	AC012615.1
3.55575e-17	0.830842	0.525	0.415	1.49412e-13	0	DYNLL1
3.59323e-17	0.374536	0.15	0.2	1.50988e-13	0	STXBP5
3.71681e-17	-0.389124	0.281	0.341	1.56181e-13	0	VSIG10
3.86533e-17	-0.408794	0.182	0.27	1.62421e-13	0	GRIP2
3.97819e-17	-1.37344	0.322	0.421	1.67164e-13	0	GSPT2
4.14793e-17	-0.398161	0.118	0.125	1.74296e-13	0	COL20A1
4.23966e-17	-1.32392	0.476	0.232	1.7815e-13	0	CDC25C
4.26692e-17	-3.43022	0.132	0.193	1.79296e-13	0	AC110769.2
4.97706e-17	0.381921	0.547	0.416	2.09136e-13	0	CCT6A
5.07299e-17	-2.39834	0.078	0.125	2.13167e-13	0	AL139274.2
5.10121e-17	-2.47034	0.073	0.137	2.14353e-13	0	AC006059.1
5.10265e-17	-0.857819	0.124	0.198	2.14413e-13	0	AC142472.1
5.17609e-17	-1.56813	0.059	0.147	2.175e-13	0	HOXA7
5.32462e-17	0.37154	0.081	0.169	2.23741e-13	0	AP000894.4
5.34567e-17	0.486201	0.067	0.143	2.24625e-13	0	AC005674.2
5.86924e-17	0.362097	0.499	0.387	2.46626e-13	0	FAF2
5.93682e-17	0.766916	0.117	0.149	2.49465e-13	0	ATL1
6.45903e-17	-3.5897	0.106	0.172	2.71409e-13	0	PCDHB10
6.48512e-17	0.744486	0.193	0.215	2.72505e-13	0	CXCL14
6.56706e-17	0.600493	0.15	0.196	2.75948e-13	0	AP005329.3
6.59049e-17	-0.543672	0.425	0.529	2.76932e-13	0	RPS24
7.09125e-17	0.701958	0.16	0.169	2.97974e-13	0	MEIS1
7.21915e-17	-1.96778	0.116	0.155	3.03349e-13	0	VASH2
7.24894e-17	-3.91594	0.096	0.153	3.046e-13	0	GRAMD2B
8.57147e-17	-3.02121	0.252	0.34	3.60173e-13	0	CAVIN1
9.02629e-17	-2.61257	0.453	0.243	3.79285e-13	0	KIF20A
9.04483e-17	0.38498	0.093	0.132	3.80064e-13	0	SERP2
9.21257e-17	-0.270861	0.116	0.148	3.87112e-13	0	CRIPAK
9.78808e-17	-3.87394	0.055	0.15	4.11295e-13	0	TLCD2
9.90275e-17	-2.60388	0.072	0.14	4.16114e-13	0	LCA5L
1.05856e-16	-3.88402	0.083	0.128	4.44806e-13	0	AL008730.1
1.09381e-16	-1.23775	0.25	0.261	4.59618e-13	0	SLC38A1
1.12038e-16	-1.23392	0.214	0.295	4.70783e-13	0	LDB2
1.12696e-16	0.795093	0.157	0.2	4.7355e-13	0	NRBP2
1.16424e-16	-3.64525	0.151	0.182	4.89214e-13	0	SLC66A3
1.22974e-16	-1.71203	0.159	0.216	5.16737e-13	0	AC044849.1
1.2706e-16	-0.387453	0.403	0.517	5.33908e-13	0	RPL18A
1.30104e-16	-2.37397	0.097	0.152	5.46697e-13	0	AC233280.1
1.35124e-16	-0.65364	0.158	0.189	5.67792e-13	0	AGRN
1.62827e-16	-0.526432	0.356	0.468	6.84201e-13	0	CFAP36
1.64493e-16	-1.59983	0.321	0.427	6.91199e-13	0	UBE2H
1.64645e-16	1.92379	0.134	0.174	6.91839e-13	0	AC233296.1
1.67735e-16	-1.14929	0.077	0.144	7.04822e-13	0	SLC27A3
1.69685e-16	-1.87759	0.119	0.141	7.13017e-13	0	AL118506.1
1.76028e-16	-2.7474	0.106	0.142	7.39672e-13	0	ZNF845
1.82167e-16	-1.56171	0.314	0.407	7.65468e-13	0	ZNF891
1.86974e-16	0.615049	0.523	0.419	7.85667e-13	0	EPRS
1.96604e-16	-1.585	0.173	0.227	8.26128e-13	0	LY96
2.12715e-16	1.91212	0.491	0.376	8.93826e-13	0	PIR
2.33519e-16	-2.40203	0.064	0.111	9.81246e-13	0	PPP2R5B
2.51286e-16	-1.81365	0.078	0.133	1.0559e-12	0	HSF4
2.79755e-16	1.63627	0.104	0.173	1.17553e-12	0	PCDHA9
2.83556e-16	-1.28568	0.111	0.166	1.1915e-12	0	ZNF568
2.98645e-16	-1.29026	0.348	0.469	1.25491e-12	0	ZFAS1
3.25611e-16	-2.20173	0.214	0.243	1.36822e-12	0	SBK1
3.31601e-16	-1.56707	0.322	0.437	1.39339e-12	0	MSI2
3.48504e-16	0.443455	0.55	0.422	1.46441e-12	0	SRSF7
3.55689e-16	-1.30773	0.078	0.13	1.49461e-12	0	LINC02035
3.68675e-16	-0.419645	0.15	0.161	1.54917e-12	0	GGCT
3.70839e-16	-0.468774	0.403	0.513	1.55827e-12	0	RPS12
4.04584e-16	-2.75409	0.127	0.185	1.70006e-12	0	ZNF117
4.06659e-16	-0.860935	0.182	0.219	1.70878e-12	0	UST
4.13813e-16	-1.16207	0.13	0.115	1.73884e-12	0	MESP2
4.26468e-16	-1.83893	0.508	0.39	1.79202e-12	0	UBC
4.28927e-16	-0.8133	0.078	0.17	1.80235e-12	0	MVP
4.314e-16	-0.810508	0.093	0.157	1.81274e-12	0	AL513550.1
4.42481e-16	-5.77047	0.284	0.376	1.8593e-12	0	CA12
4.86079e-16	-0.450902	0.172	0.241	2.0425e-12	0	TOB1-AS1
5.02233e-16	-0.532982	0.409	0.513	2.11038e-12	0	RPL39
5.15667e-16	0.961197	0.131	0.141	2.16683e-12	0	AL441992.1
5.16795e-16	0.894455	0.134	0.178	2.17157e-12	0	AC092821.3
5.26909e-16	-1.39678	0.115	0.152	2.21407e-12	0	TTC30A
5.35851e-16	-2.16748	0.103	0.167	2.25165e-12	0	PHEX
5.61642e-16	-4.12608	0.057	0.11	2.36002e-12	0	AL352979.4
5.84978e-16	-1.62699	0.189	0.248	2.45808e-12	0	AC083880.1
5.92734e-16	1.02576	0.205	0.258	2.49067e-12	0	HES7
6.82732e-16	0.384953	0.546	0.439	2.86884e-12	0	PFN1
7.24144e-16	0.582428	0.195	0.216	3.04285e-12	0	CHDH
7.48609e-16	-1.49263	0.107	0.145	3.14565e-12	0	ZFAT
7.49829e-16	-1.411	0.12	0.144	3.15078e-12	0	AC046168.2
7.66085e-16	-0.408492	0.408	0.517	3.21909e-12	0	RPL13
8.07346e-16	-0.885486	0.197	0.169	3.39247e-12	0	ATP1A2
8.07931e-16	0.309405	0.543	0.425	3.39492e-12	0	MICOS10
8.2984e-16	0.434911	0.499	0.379	3.48699e-12	0	NSD2
8.7622e-16	-0.890605	0.088	0.157	3.68188e-12	0	AC093838.1
9.13372e-16	-0.39569	0.243	0.311	3.83799e-12	0	AC015813.1
9.25653e-16	-3.97247	0.172	0.21	3.88959e-12	0	RNF182
9.44208e-16	-1.80913	0.163	0.198	3.96756e-12	0	RGPD5
9.57501e-16	-2.577	0.155	0.226	4.02342e-12	0	MBNL2
1.01592e-15	-1.57527	0.478	0.318	4.26891e-12	0	KNSTRN
1.08301e-15	0.283425	0.547	0.438	4.55079e-12	0	VDAC3
1.14453e-15	0.608575	0.12	0.111	4.8093e-12	0	TRIM7
1.14927e-15	0.748699	0.098	0.122	4.82924e-12	0	PROSER2
1.20298e-15	-5.29981	0.068	0.155	5.05492e-12	0	AHNAK2
1.32575e-15	-2.53294	0.303	0.406	5.57081e-12	0	AC027031.2
1.36498e-15	-2.94281	0.089	0.105	5.73566e-12	0	HAPLN3
1.42375e-15	1.50111	0.103	0.148	5.98258e-12	0	RASA4
1.46965e-15	-0.592847	0.116	0.166	6.17545e-12	0	PJVK
1.53821e-15	-0.995917	0.347	0.449	6.46355e-12	0	AFF4
1.55873e-15	-2.3924	0.087	0.133	6.54977e-12	0	ZNF816
1.75063e-15	1.67729	0.526	0.408	7.35617e-12	0	BUB3
1.83094e-15	-1.77462	0.383	0.505	7.69361e-12	0	RPL10
1.89328e-15	0.58845	0.505	0.381	7.95558e-12	0	UQCC3
1.96017e-15	-2.17356	0.137	0.195	8.23662e-12	0	P2RY1
2.00795e-15	1.46304	0.506	0.371	8.43741e-12	0	RPL39L
2.01477e-15	-0.949237	0.215	0.287	8.46605e-12	0	LINC02595
2.18382e-15	-3.64266	0.067	0.119	9.17642e-12	0	L1CAM
2.19983e-15	-3.21772	0.124	0.158	9.24369e-12	0	STBD1
2.2861e-15	-1.09529	0.2	0.274	9.60618e-12	0	HOTAIRM1
2.34503e-15	-1.94275	0.108	0.128	9.85382e-12	0	NR1H3
2.45255e-15	-1.574	0.137	0.186	1.03056e-11	0	TAS2R14
2.54291e-15	-0.850779	0.147	0.191	1.06853e-11	0	PTPRD-AS1
2.56903e-15	0.680383	0.12	0.145	1.07951e-11	0	GABRE
2.58827e-15	1.77955	0.085	0.172	1.08759e-11	0	AL590399.1
2.62999e-15	-3.18038	0.329	0.429	1.10512e-11	0	TET1
2.84217e-15	-1.68223	0.18	0.194	1.19428e-11	0	G2E3
2.94847e-15	-3.86678	0.216	0.241	1.23895e-11	0	AC010198.2
3.15445e-15	-0.492996	0.491	0.384	1.3255e-11	0	PHF19
3.25664e-15	0.406304	0.118	0.133	1.36844e-11	0	LINC01322
3.47149e-15	-1.27293	0.358	0.465	1.45872e-11	0	SRSF5
3.53938e-15	-2.82395	0.109	0.137	1.48725e-11	0	MYLIP
4.02195e-15	0.903654	0.464	0.373	1.69002e-11	0	CDT1
4.04687e-15	-1.14677	0.31	0.433	1.7005e-11	0	CIPC
4.22636e-15	-1.12807	0.269	0.339	1.77592e-11	0	ZNF260
4.46493e-15	-2.48436	0.101	0.142	1.87616e-11	0	AC090181.2
4.49769e-15	0.595787	0.145	0.112	1.88993e-11	0	TRG-AS1
4.57924e-15	-1.03421	0.199	0.225	1.9242e-11	0	TXLNB
5.37754e-15	-1.14046	0.311	0.407	2.25964e-11	0	RTN4R
5.47236e-15	-5.77378	0.304	0.418	2.29949e-11	0	CD9
5.69689e-15	-2.73031	0.357	0.453	2.39383e-11	0	CDH2
5.73301e-15	-0.460841	0.206	0.236	2.40901e-11	0	PSMB8
5.82428e-15	0.755824	0.529	0.428	2.44736e-11	0	UBE2L3
5.9409e-15	-1.36026	0.352	0.47	2.49637e-11	0	RTN4
5.98063e-15	-0.661945	0.101	0.131	2.51306e-11	0	PLOD2
6.0048e-15	-0.301088	0.116	0.136	2.52322e-11	0	TNNI3K
6.28047e-15	0.793105	0.138	0.165	2.63905e-11	0	ARSA
6.30694e-15	-0.480511	0.394	0.479	2.65018e-11	0	RPL23
6.31911e-15	1.04533	0.465	0.254	2.65529e-11	0	ZGRF1
6.38087e-15	-0.595547	0.144	0.173	2.68124e-11	0	PPARD
6.64494e-15	-1.27638	0.142	0.161	2.7922e-11	0	PRRG2
7.42187e-15	-7.78138	0.098	0.109	3.11867e-11	0	LMO2
7.63901e-15	0.36832	0.092	0.163	3.20991e-11	0	BISPR
7.72423e-15	-2.65679	0.129	0.174	3.24572e-11	0	AC010618.3
7.77228e-15	0.367004	0.182	0.18	3.26591e-11	0	REEP1
8.13612e-15	-1.50408	0.31	0.414	3.4188e-11	0	ENC1
8.2146e-15	-4.56528	0.294	0.347	3.45177e-11	0	SERTAD2
8.32427e-15	0.732835	0.104	0.128	3.49786e-11	0	ZNF461
8.49149e-15	-4.31012	0.347	0.449	3.56812e-11	0	ITM2B
8.57708e-15	0.460428	0.535	0.425	3.60409e-11	0	AHCY
9.1557e-15	-3.25815	0.299	0.382	3.84722e-11	0	ZFHX4
9.51582e-15	2.55575	0.091	0.146	3.99855e-11	0	EVI5L
9.54071e-15	-1.33765	0.151	0.209	4.00901e-11	0	FGF11
9.93991e-15	-0.694041	0.111	0.094	4.17675e-11	0	FAM241B
1.04251e-14	-0.771995	0.161	0.278	4.38063e-11	0	A2M
1.07145e-14	-1.00171	0.113	0.119	4.50222e-11	0	AMBRA1
1.08221e-14	0.45618	0.172	0.199	4.54743e-11	0	ZNF747
1.15624e-14	-2.26057	0.335	0.458	4.85851e-11	0	PNRC1
1.22098e-14	1.54005	0.104	0.169	5.13055e-11	0	RELB
1.30388e-14	-0.71582	0.314	0.405	5.47892e-11	0	ZNF749
1.31102e-14	-1.22298	0.133	0.12	5.5089e-11	0	VAV3
1.37889e-14	-1.06482	0.109	0.146	5.79411e-11	0	ZNF432
1.39498e-14	2.1173	0.13	0.166	5.86169e-11	0	AC027097.2
1.40759e-14	-1.01358	0.062	0.103	5.91467e-11	0	MTRNR2L6
1.4208e-14	-0.749876	0.133	0.178	5.9702e-11	0	WARS2-AS1
1.48204e-14	-2.92206	0.095	0.127	6.22753e-11	0	MMAA
1.54481e-14	-3.04206	0.082	0.155	6.49128e-11	0	AC090360.1
1.58098e-14	1.84847	0.131	0.158	6.64329e-11	0	AC064836.3
1.58385e-14	-0.780331	0.172	0.216	6.65535e-11	0	CHIC1
1.66043e-14	-1.06293	0.318	0.42	6.97713e-11	0	SYT11
1.71828e-14	-3.58228	0.093	0.133	7.22021e-11	0	SNX22
1.73107e-14	-1.36578	0.167	0.172	7.27395e-11	0	CAMK1D
1.75421e-14	-0.295348	0.129	0.165	7.37118e-11	0	CEP170B
1.82546e-14	-0.819275	0.186	0.225	7.67059e-11	0	SLC26A11
1.85351e-14	-1.011	0.217	0.174	7.78845e-11	0	TCL1B
1.90727e-14	1.30558	0.483	0.287	8.01433e-11	0	CIT
2.04793e-14	3.18431	0.209	0.246	8.60539e-11	0	CHCHD7
2.24399e-14	-1.16892	0.17	0.191	9.42926e-11	0	TMEM185B
2.25365e-14	-2.60122	0.097	0.139	9.46983e-11	0	POTEE
2.29642e-14	-0.421182	0.307	0.418	9.64955e-11	0	SMOC1
2.35631e-14	0.325299	0.155	0.172	9.9012e-11	0	GNB3
2.42812e-14	-2.63783	0.2	0.237	1.0203e-10	0	APOL4
2.50144e-14	-0.793183	0.139	0.156	1.05111e-10	0	DMPK
2.54403e-14	-0.53838	0.125	0.164	1.069e-10	0	ZNF283
2.5951e-14	-0.743978	0.292	0.365	1.09046e-10	0	CACNA1A
2.8193e-14	0.389614	0.534	0.429	1.18467e-10	0	NDUFA6
2.82752e-14	-1.12017	0.124	0.196	1.18812e-10	0	AL451085.2
2.85766e-14	-0.283869	0.125	0.166	1.20079e-10	0	ZC2HC1C
2.93092e-14	-0.426615	0.252	0.292	1.23157e-10	0	MICU3
3.09726e-14	0.637269	0.502	0.385	1.30147e-10	0	ADK
3.15492e-14	-4.23272	0.235	0.293	1.3257e-10	0	AFAP1
3.25255e-14	-2.94058	0.182	0.216	1.36672e-10	0	SUN2
3.35686e-14	-1.04824	0.182	0.248	1.41055e-10	0	BX322234.1
3.47482e-14	-0.621306	0.422	0.517	1.46012e-10	0	RPS3A
3.63412e-14	-1.2777	0.183	0.132	1.52706e-10	0	IFI44L
3.76518e-14	-1.07204	0.114	0.172	1.58213e-10	0	FAM102B
3.83211e-14	-1.89636	0.153	0.185	1.61025e-10	0	TMEM182
3.84551e-14	-3.91293	0.059	0.103	1.61588e-10	0	HMOX1
3.86256e-14	0.262529	0.507	0.401	1.62305e-10	0	DPM1
3.90287e-14	-2.09802	0.133	0.16	1.63999e-10	0	NHS
3.98948e-14	-0.513676	0.101	0.111	1.67638e-10	0	DYNC1I1
4.05481e-14	0.484589	0.547	0.423	1.70383e-10	0	ABCF1
4.32057e-14	-1.82198	0.139	0.169	1.81551e-10	0	ULK2
4.35225e-14	3.89312	0.487	0.386	1.82881e-10	0	TRAF4
4.48201e-14	-2.66131	0.297	0.396	1.88334e-10	0	SLC5A3
4.50566e-14	-2.1611	0.067	0.116	1.89328e-10	0	AC093849.4
4.54484e-14	-1.34696	0.31	0.375	1.90974e-10	0	SNHG26
4.73695e-14	0.823743	0.493	0.263	1.99047e-10	0	KIF15
5.3236e-14	-2.47343	0.098	0.103	2.23698e-10	0	TTC34
5.74084e-14	-2.1833	0.318	0.408	2.4123e-10	0	DPYSL3
5.86096e-14	-1.67327	0.119	0.175	2.46278e-10	0	TTC7A
5.99367e-14	-2.66289	0.184	0.213	2.51854e-10	0	PRKAG2-AS1
6.2232e-14	-1.35203	0.15	0.194	2.61499e-10	0	EFS
6.34948e-14	-2.32071	0.144	0.21	2.66805e-10	0	GTF2IRD2
7.09458e-14	-3.62235	0.101	0.144	2.98114e-10	0	SPAG4
7.10236e-14	-3.95208	0.283	0.388	2.98441e-10	0	ID2
7.37914e-14	-4.09214	0.124	0.159	3.10071e-10	0	JAKMIP2-AS1
8.46163e-14	-1.24637	0.127	0.176	3.55558e-10	0	AL035530.2
8.74916e-14	-0.418138	0.328	0.383	3.6764e-10	0	LRRC34
8.82586e-14	-2.53725	0.077	0.137	3.70863e-10	0	AC092171.5
9.09499e-14	-3.31315	0.353	0.473	3.82171e-10	0	MIR100HG
9.30484e-14	-5.04137	0.246	0.349	3.90989e-10	0	HILPDA
9.35176e-14	-3.70736	0.338	0.443	3.92961e-10	0	ZNF292
9.44869e-14	-2.22779	0.183	0.26	3.97034e-10	0	NOVA2
9.48917e-14	0.718318	0.528	0.411	3.98735e-10	0	POLR2F
1.0192e-13	-0.329017	0.124	0.175	4.28269e-10	0	LNX2
1.02476e-13	-0.594662	0.361	0.471	4.30605e-10	0	NDFIP1
1.02554e-13	-3.46107	0.3	0.383	4.3093e-10	0	BCOR
1.08095e-13	0.377676	0.117	0.146	4.54216e-10	0	BEND6
1.14868e-13	0.40798	0.247	0.282	4.82674e-10	0	LINC01033
1.15281e-13	-3.8159	0.302	0.39	4.84412e-10	0	IFI16
1.19916e-13	-2.65534	0.336	0.438	5.03887e-10	0	LIFR
1.24547e-13	1.09983	0.218	0.175	5.23345e-10	0	TRAC
1.25863e-13	0.985339	0.181	0.222	5.28875e-10	0	RAB7B
1.31418e-13	-4.69782	0.267	0.327	5.52218e-10	0	PDK1
1.35195e-13	-2.23017	0.263	0.374	5.68087e-10	0	SAT1
1.37283e-13	0.500394	0.497	0.386	5.76862e-10	0	PSMG1
1.37431e-13	-1.37999	0.116	0.162	5.77486e-10	0	LOXL3
1.39553e-13	0.611576	0.167	0.207	5.86403e-10	0	ZNF559
1.41389e-13	0.88737	0.312	0.421	5.94118e-10	0	SNHG10
1.49856e-13	2.33972	0.094	0.12	6.29696e-10	0	CALHM2
1.53106e-13	-1.22789	0.084	0.119	6.4335e-10	0	SIX3
1.54859e-13	-1.33088	0.125	0.174	6.50718e-10	0	FAM27E3
1.57874e-13	-4.0278	0.081	0.149	6.63385e-10	0	SPEF1
1.58715e-13	-2.20651	0.066	0.114	6.66922e-10	0	RAB30
1.58755e-13	-3.57265	0.054	0.13	6.67088e-10	0	CU633906.2
1.62841e-13	-1.4778	0.126	0.134	6.8426e-10	0	AL135910.1
1.74309e-13	2.07719	0.098	0.11	7.32446e-10	0	AL139317.5
1.74309e-13	-0.260626	0.308	0.371	7.32446e-10	0	ZNF91
1.84601e-13	-3.42156	0.125	0.161	7.75693e-10	0	ZNF852
2.03225e-13	-0.325003	0.407	0.512	8.53952e-10	0	RPS21
2.17965e-13	0.689591	0.515	0.419	9.15888e-10	0	UFD1
2.22605e-13	-1.28323	0.224	0.318	9.35384e-10	0	GADD45G
2.23194e-13	-2.64678	0.156	0.168	9.37859e-10	0	SPON2
2.23895e-13	1.64866	0.128	0.177	9.40807e-10	0	LATS2
2.27079e-13	-1.00164	0.232	0.299	9.54184e-10	0	SLC9A3R2
2.31871e-13	-1.55927	0.311	0.404	9.7432e-10	0	SH3BP4
2.35107e-13	-5.96922	0.296	0.419	9.87921e-10	0	IRX1
2.36781e-13	-1.38675	0.185	0.215	9.94956e-10	0	PRKAA2
2.41715e-13	-1.03651	0.318	0.427	1.01568e-09	0	FMNL2
2.44481e-13	2.11081	0.073	0.161	1.02731e-09	0	AC007390.2
2.44904e-13	-0.58463	0.125	0.153	1.02909e-09	0	GPR158-AS1
2.54095e-13	-0.524708	0.276	0.304	1.06771e-09	0	FBXL16
2.55144e-13	-0.971836	0.241	0.172	1.07212e-09	0	SLIT1
2.60153e-13	-2.79449	0.154	0.228	1.09316e-09	0	ZNF660
2.64386e-13	-0.638994	0.356	0.442	1.11095e-09	0	TOP2B
2.7461e-13	0.462238	0.523	0.426	1.15391e-09	0	SRRM2
2.79235e-13	-5.98399	0.224	0.339	1.17335e-09	0	BHLHE40
2.85669e-13	0.931691	0.111	0.127	1.20038e-09	0	TTYH2
2.93669e-13	-2.17933	0.139	0.117	1.234e-09	0	FAM155B
3.00899e-13	1.25573	0.148	0.139	1.26438e-09	0	STAC3
3.07318e-13	-3.76555	0.314	0.391	1.29135e-09	0	HMGCS1
3.17837e-13	-0.921574	0.197	0.208	1.33555e-09	0	PARTICL
3.18359e-13	-1.28253	0.348	0.446	1.33774e-09	0	EIF4A2
3.1993e-13	-1.6105	0.317	0.446	1.34435e-09	0	TMEM106B
3.20193e-13	-0.430779	0.202	0.29	1.34545e-09	0	PDGFA
3.21536e-13	0.52565	0.13	0.155	1.35109e-09	0	ZNF383
3.46786e-13	-0.45912	0.178	0.235	1.45719e-09	0	AC016747.1
3.49037e-13	-2.56046	0.17	0.244	1.46666e-09	0	LFNG
3.63478e-13	-0.801245	0.104	0.128	1.52733e-09	0	ARHGAP31
3.96015e-13	-0.40345	0.112	0.115	1.66405e-09	0	MERTK
3.98287e-13	-0.624932	0.247	0.265	1.6736e-09	0	MYO1E
4.00507e-13	-2.60742	0.15	0.157	1.68293e-09	0	SNAI1
4.04024e-13	2.65271	0.448	0.276	1.69771e-09	0	CEP55
4.08405e-13	-1.18179	0.3	0.33	1.71612e-09	0	PCDH18
4.15166e-13	-2.35535	0.103	0.15	1.74453e-09	0	AC007566.1
4.48015e-13	0.570989	0.466	0.313	1.88256e-09	0	LENG1
4.66352e-13	0.509108	0.501	0.411	1.95961e-09	0	NT5DC2
5.30278e-13	-0.321871	0.43	0.521	2.22823e-09	0	MT-CYB
5.35564e-13	-0.636249	0.375	0.47	2.25044e-09	0	TTC3
5.43856e-13	-2.31937	0.092	0.121	2.28528e-09	0	POTEF
5.65117e-13	-1.5567	0.158	0.158	2.37462e-09	0	PCDH1
5.79287e-13	-1.00682	0.137	0.176	2.43416e-09	0	VIM-AS1
5.9169e-13	-0.835153	0.327	0.385	2.48628e-09	0	ZNF605
6.01418e-13	-0.536137	0.12	0.145	2.52716e-09	0	ZNF549
6.12247e-13	-1.15441	0.408	0.498	2.57266e-09	0	RPS18
6.20142e-13	-1.26351	0.117	0.121	2.60584e-09	0	HTRA3
6.60925e-13	0.454156	0.149	0.154	2.77721e-09	0	TGFB3
6.67108e-13	-0.844229	0.201	0.217	2.80319e-09	0	TBC1D9
6.72641e-13	1.02394	0.097	0.137	2.82644e-09	0	AC107068.1
6.73894e-13	-1.58906	0.12	0.148	2.8317e-09	0	VANGL1
6.95336e-13	1.86516	0.12	0.168	2.9218e-09	0	LDLRAP1
7.01551e-13	1.019	0.118	0.147	2.94792e-09	0	CRY2
7.45108e-13	-0.843693	0.497	0.397	3.13094e-09	0	NUCKS1
7.79586e-13	-1.38046	0.258	0.314	3.27582e-09	0	CTBP1-DT
7.83688e-13	0.492277	0.164	0.201	3.29306e-09	0	ATP2B1-AS1
7.98244e-13	-0.798436	0.187	0.239	3.35422e-09	0	CACHD1
8.24625e-13	-0.873553	0.149	0.216	3.46507e-09	0	EGFR-AS1
8.40469e-13	0.670829	0.537	0.429	3.53165e-09	0	UQCR10
8.64519e-13	-0.601379	0.337	0.44	3.63271e-09	0	FYN
8.81967e-13	-4.56066	0.18	0.202	3.70603e-09	0	PCSK6
9.26517e-13	-1.92235	0.089	0.14	3.89323e-09	0	AC097382.3
9.61682e-13	-0.468821	0.15	0.177	4.04099e-09	0	CCDC30
9.65634e-13	1.50558	0.186	0.205	4.0576e-09	0	CADM2
1.00403e-12	-1.83373	0.144	0.167	4.21893e-09	0	AC026748.3
1.01335e-12	-0.548223	0.215	0.25	4.25809e-09	0	SPOPL
1.11762e-12	-1.12982	0.344	0.437	4.69622e-09	0	SNHG8
1.14538e-12	-1.11186	0.212	0.255	4.81287e-09	0	WNT7B
1.16035e-12	-1.75012	0.427	0.328	4.87578e-09	0	DNAJB1
1.18839e-12	1.45703	0.113	0.113	4.9936e-09	0	MYLK
1.18982e-12	-0.266025	0.153	0.19	4.99961e-09	0	AC040970.1
1.21826e-12	0.458752	0.131	0.141	5.11914e-09	0	SEMA4F
1.2415e-12	2.55693	0.145	0.163	5.21678e-09	0	AC108673.3
1.25669e-12	-1.2496	0.244	0.288	5.28063e-09	0	DLX1
1.27167e-12	-3.50993	0.094	0.148	5.34354e-09	0	DOC2B
1.27881e-12	0.647068	0.518	0.423	5.37355e-09	0	DDX21
1.30307e-12	-0.57644	0.375	0.478	5.47551e-09	0	RABAC1
1.31764e-12	2.11311	0.243	0.33	5.53671e-09	0	CRB2
1.32938e-12	-0.776026	0.208	0.299	5.58606e-09	0	ZNF506
1.34897e-12	-2.65411	0.162	0.203	5.66837e-09	0	CDK6
1.44985e-12	1.73168	0.08	0.149	6.09227e-09	0	MORN3
1.60961e-12	-3.94342	0.275	0.389	6.76357e-09	0	PLP1
1.65063e-12	-3.8825	0.123	0.162	6.93593e-09	0	AC092164.1
1.80186e-12	-0.445275	0.163	0.214	7.5714e-09	0	TTC30B
1.8465e-12	0.591781	0.101	0.129	7.759e-09	0	AL033543.1
1.89073e-12	0.51367	0.282	0.337	7.94485e-09	0	CASC15
1.92176e-12	-1.15357	0.323	0.428	8.07522e-09	0	TTC14
1.98107e-12	-3.31111	0.122	0.189	8.32444e-09	0	LINC00663
2.16535e-12	-1.88655	0.455	0.287	9.09878e-09	0	SGO2
2.20131e-12	-3.66858	0.296	0.4	9.2499e-09	0	CXADR
2.3679e-12	-1.55789	0.314	0.405	9.94993e-09	0	LINC01315
2.43356e-12	-0.431814	0.388	0.48	1.02258e-08	0	TOP1
2.54846e-12	0.729051	0.515	0.425	1.07086e-08	0	CDC37
2.77512e-12	-3.421	0.122	0.19	1.1661e-08	0	PGAM2
2.82276e-12	-1.83665	0.094	0.157	1.18613e-08	0	PCDHA4
2.85138e-12	-2.89404	0.142	0.193	1.19815e-08	0	SOX9-AS1
2.90077e-12	0.399013	0.52	0.412	1.2189e-08	0	AIF1L
3.05787e-12	0.434745	0.515	0.418	1.28492e-08	0	PSMC1
3.06148e-12	1.24718	0.151	0.14	1.28643e-08	0	SPHK2
3.11958e-12	-1.81582	0.347	0.435	1.31085e-08	0	CCDC50
3.15015e-12	1.28436	0.14	0.14	1.32369e-08	0	SIX1
3.17452e-12	-4.39572	0.205	0.326	1.33393e-08	0	SLC2A3
3.34666e-12	-2.08653	0.086	0.17	1.40627e-08	0	AC132192.2
3.39724e-12	-0.522136	0.12	0.163	1.42752e-08	0	RNF208
3.55155e-12	-1.58649	0.125	0.153	1.49236e-08	0	TSACC
3.65183e-12	1.05377	0.118	0.138	1.5345e-08	0	CTC1
3.69995e-12	-1.54563	0.189	0.183	1.55472e-08	0	MYO5B
3.74518e-12	-0.766081	0.131	0.172	1.57372e-08	0	DDX59-AS1
3.86138e-12	-1.50028	0.174	0.222	1.62255e-08	0	AL451165.2
3.89418e-12	-2.36176	0.178	0.173	1.63633e-08	0	CD55
3.89723e-12	-0.866372	0.138	0.157	1.63762e-08	0	MYL9
4.06581e-12	-1.86716	0.115	0.16	1.70845e-08	0	KAZN
4.11413e-12	-0.981077	0.182	0.208	1.72876e-08	0	ZBED8
4.13413e-12	-0.350891	0.377	0.469	1.73716e-08	0	ARGLU1
4.16789e-12	-0.415185	0.408	0.519	1.75135e-08	0	RPS6
4.1705e-12	-2.73721	0.221	0.33	1.75244e-08	0	EFNA1
4.31376e-12	-0.875549	0.098	0.127	1.81264e-08	0	BMP2
4.58903e-12	-0.675458	0.153	0.154	1.92831e-08	0	KAT2B
4.7434e-12	-1.96801	0.101	0.164	1.99318e-08	0	PCDHB2
4.78465e-12	0.420791	0.136	0.166	2.01051e-08	0	MGAT5B
4.89981e-12	-3.99761	0.087	0.128	2.0589e-08	0	FILIP1L
4.91932e-12	-2.76562	0.071	0.119	2.0671e-08	0	MIR29B2CHG
5.01963e-12	1.06073	0.284	0.336	2.10925e-08	0	PCYT1B
5.1898e-12	-2.32179	0.088	0.13	2.18075e-08	0	DOCK5
5.22345e-12	-3.93677	0.11	0.171	2.19489e-08	0	ARID3A
5.34312e-12	-1.59395	0.082	0.111	2.24518e-08	0	NEIL1
5.42439e-12	-0.392404	0.135	0.162	2.27933e-08	0	SP140L
5.45783e-12	-0.436394	0.214	0.211	2.29338e-08	0	LINC00634
5.82387e-12	-1.42536	0.068	0.133	2.44719e-08	0	GSDMD
5.88527e-12	0.664613	0.262	0.274	2.47299e-08	0	N6AMT1
5.96117e-12	1.05905	0.265	0.322	2.50488e-08	0	LINC01023
6.03194e-12	-0.368895	0.288	0.333	2.53462e-08	0	AKTIP
6.1616e-12	-3.97254	0.369	0.431	2.58911e-08	0	PTTG1IP
6.29204e-12	0.3734	0.109	0.16	2.64392e-08	0	EBF4
6.33415e-12	0.300161	0.532	0.42	2.66161e-08	0	PRMT1
6.9816e-12	1.00292	0.16	0.157	2.93367e-08	0	SEMA3B
6.99891e-12	-2.97627	0.215	0.262	2.94094e-08	0	MSANTD4
8.07295e-12	1.08309	0.158	0.205	3.39225e-08	0	C17orf98
8.20295e-12	0.738755	0.469	0.379	3.44688e-08	0	RBBP8
8.91794e-12	1.29932	0.36	0.21	3.74732e-08	0	GDF15
9.06893e-12	-0.296989	0.422	0.512	3.81076e-08	0	RPLP1
9.15804e-12	-0.566683	0.075	0.153	3.84821e-08	0	LPP-AS2
9.39147e-12	-2.89662	0.342	0.441	3.94629e-08	0	GOLGB1
9.49975e-12	-0.385185	0.169	0.239	3.99179e-08	0	ZNF140
9.77471e-12	-1.47967	0.449	0.329	4.10733e-08	0	ECT2
1.00946e-11	0.720084	0.111	0.145	4.24176e-08	0	SLC10A4
1.01866e-11	-2.94955	0.111	0.13	4.28039e-08	0	ZNF641
1.03181e-11	-1.80436	0.298	0.384	4.33565e-08	0	LINC01976
1.03228e-11	-0.744896	0.131	0.179	4.33765e-08	0	ARRDC2
1.07862e-11	0.518031	0.441	0.229	4.53237e-08	0	MYBL1
1.0901e-11	-1.21987	0.192	0.206	4.58061e-08	0	LINC02765
1.09732e-11	-0.549281	0.218	0.248	4.61093e-08	0	IQCH-AS1
1.09917e-11	-0.715982	0.095	0.138	4.61871e-08	0	GPR157
1.10153e-11	0.788071	0.13	0.161	4.62864e-08	0	FRMD8
1.13271e-11	2.10187	0.149	0.144	4.75965e-08	0	PCYT2
1.13994e-11	0.266889	0.492	0.398	4.79003e-08	0	PPIL4
1.172e-11	-1.89603	0.101	0.113	4.92476e-08	0	AC024060.2
1.17659e-11	0.7517	0.46	0.371	4.94403e-08	0	ECSCR
1.17713e-11	-2.94005	0.12	0.157	4.94631e-08	0	BACE1-AS
1.22513e-11	-6.50679	0.29	0.383	5.148e-08	0	PGK1
1.2303e-11	0.425586	0.111	0.11	5.16971e-08	0	COL16A1
1.24355e-11	0.308985	0.131	0.173	5.22539e-08	0	TNS2
1.30622e-11	0.59284	0.151	0.134	5.48875e-08	0	PLIN5
1.32411e-11	1.00734	0.414	0.184	5.56392e-08	0	RECQL4
1.34903e-11	-1.26191	0.346	0.422	5.66861e-08	0	PTPN13
1.38018e-11	-0.930695	0.118	0.137	5.79953e-08	0	SH3BGRL2
1.38134e-11	-4.32078	0.161	0.187	5.80441e-08	0	FAM49A
1.39672e-11	-1.05705	0.21	0.234	5.86901e-08	0	CCT6B
1.41054e-11	1.24508	0.431	0.196	5.92708e-08	0	C18orf54
1.44408e-11	0.579884	0.167	0.184	6.068e-08	0	PCOLCE
1.47907e-11	1.10061	0.088	0.128	6.21505e-08	0	AC107464.3
1.48347e-11	-0.680642	0.123	0.156	6.23356e-08	0	NDUFV2-AS1
1.48359e-11	-0.554074	0.274	0.339	6.23403e-08	0	LPAR6
1.57706e-11	-5.60724	0.314	0.42	6.62681e-08	0	CNN3
1.61644e-11	-2.79854	0.358	0.457	6.79227e-08	0	KIF21A
1.62829e-11	-0.838773	0.127	0.16	6.84207e-08	0	RAB32
1.69888e-11	-1.83857	0.355	0.433	7.13868e-08	0	SPTBN1
1.75798e-11	-2.56274	0.117	0.144	7.38701e-08	0	AL049539.1
1.81412e-11	-0.253306	0.273	0.269	7.62295e-08	0	TFPI2
1.84733e-11	-0.449247	0.325	0.417	7.76249e-08	0	AC064807.1
1.88471e-11	-1.72019	0.103	0.12	7.91954e-08	0	HSBP1L1
1.88829e-11	-2.98969	0.139	0.122	7.93457e-08	0	CCDC149
1.96214e-11	-1.01579	0.106	0.175	8.24491e-08	0	MAGI2-AS3
2.01151e-11	-1.87295	0.245	0.288	8.45238e-08	0	CDK19
2.01151e-11	-3.80785	0.282	0.37	8.45238e-08	0	CD44
2.02927e-11	-1.98773	0.149	0.206	8.52698e-08	0	RBM43
2.25975e-11	-0.62883	0.165	0.193	9.49545e-08	0	AC074212.1
2.47328e-11	0.62099	0.512	0.418	1.03927e-07	0	PSMB3
2.57994e-11	-2.5706	0.083	0.131	1.08409e-07	0	CYP3A5
2.63375e-11	-3.05636	0.129	0.14	1.1067e-07	0	AP003469.4
2.79344e-11	1.68337	0.479	0.381	1.1738e-07	0	UCHL1
2.80587e-11	-1.4023	0.329	0.427	1.17903e-07	0	OBSL1
2.84732e-11	-1.59825	0.316	0.411	1.19645e-07	0	MAML2
2.97778e-11	3.19254	0.113	0.134	1.25126e-07	0	CCDC173
2.99933e-11	-2.18116	0.088	0.195	1.26032e-07	0	P2RX7
3.06123e-11	1.31347	0.284	0.274	1.28633e-07	0	CRYBG1
3.07736e-11	1.2415	0.441	0.278	1.29311e-07	0	POLE
3.10917e-11	-1.36977	0.231	0.263	1.30647e-07	0	CADM4
3.32306e-11	0.264923	0.516	0.432	1.39635e-07	0	POLR2L
3.3981e-11	-2.65301	0.373	0.45	1.42788e-07	0	SAT2
3.49045e-11	-2.09142	0.26	0.383	1.46669e-07	0	PROX1
3.52617e-11	-0.421098	0.333	0.412	1.4817e-07	0	RAB8B
3.59062e-11	-4.09247	0.319	0.395	1.50878e-07	0	ZBTB18
3.63359e-11	-2.33245	0.3	0.375	1.52683e-07	0	ABHD14B
4.00192e-11	-0.697961	0.149	0.132	1.68161e-07	0	TNFRSF6B
4.03582e-11	-1.4558	0.05	0.111	1.69585e-07	0	STX3
4.05303e-11	-0.464156	0.148	0.186	1.70308e-07	0	CHRNB1
4.09774e-11	-2.24382	0.328	0.422	1.72187e-07	0	CDH6
4.1581e-11	-2.6856	0.144	0.174	1.74723e-07	0	AC099792.1
4.16244e-11	0.344944	0.524	0.436	1.74906e-07	0	ACTB
4.30833e-11	-0.625961	0.324	0.418	1.81036e-07	0	CTDSP2
4.65737e-11	-1.72532	0.318	0.354	1.95703e-07	0	TNIP1
4.66986e-11	-1.15392	0.152	0.21	1.96227e-07	0	RAB11B-AS1
4.70193e-11	-0.471454	0.454	0.382	1.97575e-07	0	EGR1
4.77383e-11	-1.68105	0.091	0.116	2.00596e-07	0	SHFL
5.055e-11	-1.78658	0.272	0.267	2.12411e-07	0	SH3BP5
5.16198e-11	-0.973623	0.23	0.253	2.16906e-07	0	AL445524.1
5.20045e-11	-1.3886	0.32	0.397	2.18523e-07	0	SRGAP3
5.69797e-11	-0.419937	0.181	0.203	2.39429e-07	0	NPIPA1
5.73651e-11	-1.21323	0.095	0.142	2.41048e-07	0	ZNF783
5.87668e-11	0.469312	0.477	0.397	2.46938e-07	0	IFI27L1
6.35462e-11	-1.74426	0.243	0.331	2.67021e-07	0	JARID2
6.49513e-11	1.08907	0.084	0.116	2.72926e-07	0	PRSS27
6.60837e-11	-0.880742	0.389	0.473	2.77684e-07	0	RPL29
6.80792e-11	-1.72563	0.1	0.121	2.86069e-07	0	CPT1B
6.83309e-11	-2.92164	0.201	0.239	2.87126e-07	0	AC002377.1
7.23072e-11	0.255715	0.534	0.445	3.03835e-07	0	YBX1
7.61893e-11	-1.27279	0.155	0.18	3.20147e-07	0	FCRLB
7.64364e-11	0.270604	0.471	0.399	3.21186e-07	0	CMSS1
7.69218e-11	-3.2114	0.113	0.151	3.23225e-07	0	EGR2
7.74444e-11	-1.27544	0.182	0.187	3.25421e-07	0	NECTIN3
7.74957e-11	-0.840685	0.103	0.167	3.25637e-07	0	AC023632.2
7.88066e-11	-3.36044	0.191	0.23	3.31145e-07	0	PCDHB16
8.13203e-11	-2.94179	0.145	0.142	3.41708e-07	0	SP100
8.21795e-11	0.260051	0.502	0.418	3.45318e-07	0	TECR
8.26216e-11	-0.497989	0.199	0.191	3.47176e-07	0	AC079922.2
8.38446e-11	-1.311	0.393	0.477	3.52315e-07	0	SNHG29
8.42273e-11	-2.17013	0.182	0.202	3.53923e-07	0	DENND2A
9.3079e-11	0.284147	0.507	0.427	3.91118e-07	0	PFDN2
9.6771e-11	-0.591144	0.104	0.104	4.06632e-07	0	ZNF718
9.90139e-11	0.345879	0.139	0.126	4.16057e-07	0	RELL2
9.93333e-11	-0.623426	0.384	0.468	4.17398e-07	0	DDX3X
1.03593e-10	-2.55576	0.333	0.405	4.35297e-07	0	VCL
1.07668e-10	-0.582401	0.432	0.317	4.52422e-07	0	REEP4
1.08576e-10	0.396187	0.526	0.436	4.56238e-07	0	NASP
1.12983e-10	1.14525	0.105	0.139	4.74756e-07	0	KIFC2
1.13413e-10	-7.00907	0.229	0.341	4.76561e-07	0	ARRDC3
1.1391e-10	-1.99409	0.321	0.403	4.78652e-07	0	SERINC5
1.17137e-10	-2.16998	0.123	0.162	4.92211e-07	0	RUSC2
1.25541e-10	1.58117	0.338	0.192	5.27522e-07	0	TMSB15A
1.28275e-10	-0.687545	0.332	0.423	5.3901e-07	0	SNHG25
1.28602e-10	-0.572862	0.149	0.164	5.40384e-07	0	CDC42EP2
1.29211e-10	-0.352795	0.38	0.456	5.42946e-07	0	SNHG5
1.29239e-10	-2.07284	0.342	0.434	5.43064e-07	0	SLC6A8
1.32716e-10	0.421542	0.138	0.114	5.57673e-07	0	AC025171.3
1.33248e-10	-1.61191	0.121	0.142	5.59908e-07	0	DHRS12
1.33267e-10	-0.616793	0.326	0.427	5.59989e-07	0	CRBN
1.34152e-10	-4.2787	0.134	0.168	5.63706e-07	0	HBEGF
1.34269e-10	-0.986782	0.333	0.429	5.64198e-07	0	ZNF644
1.37328e-10	1.31353	0.146	0.148	5.77052e-07	0	SLC41A2
1.40109e-10	-2.04171	0.337	0.374	5.88736e-07	0	INSIG1
1.44121e-10	-1.57492	0.143	0.212	6.05598e-07	0	ZNF790-AS1
1.57415e-10	-1.0349	0.29	0.36	6.61458e-07	0	PTX3
1.59966e-10	-1.87679	0.127	0.145	6.72177e-07	0	BCL6
1.73314e-10	-2.5491	0.122	0.195	7.28264e-07	0	AC108047.1
1.73866e-10	-1.20403	0.318	0.409	7.30584e-07	0	AC012146.1
1.74495e-10	-0.98281	0.185	0.188	7.33228e-07	0	SETDB2
1.74848e-10	-1.10399	0.095	0.102	7.34713e-07	0	SEPTIN4
1.76447e-10	-1.57193	0.176	0.231	7.41431e-07	0	RNPC3
1.79027e-10	-3.02102	0.252	0.327	7.52273e-07	0	LAMA5
1.79195e-10	-0.710096	0.189	0.243	7.52979e-07	0	CHRNA9
1.82775e-10	-0.98839	0.488	0.406	7.68022e-07	0	EIF1
1.87816e-10	-1.02237	0.165	0.193	7.89201e-07	0	AC073389.1
1.89243e-10	-3.41415	0.351	0.435	7.952e-07	0	RBPJ
1.91467e-10	-5.82651	0.29	0.401	8.04544e-07	0	BNIP3L
1.91757e-10	-2.86042	0.054	0.114	8.05763e-07	0	AVIL
1.93158e-10	0.479001	0.45	0.277	8.11651e-07	0	CENPL
1.94387e-10	-1.46598	0.353	0.436	8.16816e-07	0	IRX2
2.04588e-10	-2.59316	0.134	0.133	8.59677e-07	0	VEPH1
2.05045e-10	-2.16951	0.188	0.253	8.61598e-07	0	TM7SF2
2.0736e-10	1.80468	0.122	0.135	8.71326e-07	0	SLC9A5
2.17958e-10	-2.22405	0.115	0.158	9.15858e-07	0	BACH2
2.23156e-10	-1.07649	0.192	0.217	9.37703e-07	0	AK9
2.23573e-10	-2.32006	0.087	0.1	9.39456e-07	0	SPAG8
2.29495e-10	-2.59917	0.085	0.141	9.64339e-07	0	AC008969.1
2.37028e-10	-0.323644	0.154	0.181	9.95993e-07	0	NUDT14
2.38017e-10	-3.81031	0.149	0.138	1.00015e-06	0	ZFP82
2.53315e-10	-1.23727	0.148	0.153	1.06443e-06	0	MTRNR2L1
2.59447e-10	-1.25807	0.258	0.296	1.0902e-06	0	SAMD4A
2.65572e-10	0.524704	0.46	0.369	1.11594e-06	0	IMPDH1
2.79425e-10	1.3536	0.123	0.137	1.17414e-06	0	MANEAL
2.80585e-10	-0.394002	0.186	0.255	1.17902e-06	0	ZBED5-AS1
2.84827e-10	0.315915	0.144	0.153	1.19684e-06	0	TCF7
2.92078e-10	-2.03532	0.172	0.181	1.22731e-06	0	ABCB10
2.94969e-10	-0.449431	0.326	0.415	1.23946e-06	0	KIAA1958
2.98357e-10	-1.01109	0.162	0.182	1.2537e-06	0	ZNF805
2.99851e-10	-2.40726	0.297	0.354	1.25997e-06	0	NAB2
3.05464e-10	-0.634895	0.324	0.418	1.28356e-06	0	RSRP1
3.19768e-10	-1.71175	0.122	0.13	1.34367e-06	0	FLT3LG
3.41363e-10	-4.8137	0.103	0.157	1.43441e-06	0	LIPG
3.4146e-10	-0.890777	0.479	0.394	1.43482e-06	0	CCDC14
3.45614e-10	-1.40984	0.333	0.332	1.45227e-06	0	PLCH1
3.5029e-10	0.613828	0.152	0.194	1.47192e-06	0	TIPARP
3.55482e-10	-5.18439	0.348	0.438	1.49373e-06	0	GLUL
3.69802e-10	-0.965286	0.138	0.132	1.55391e-06	0	NOMO2
3.7017e-10	-1.54458	0.173	0.154	1.55545e-06	0	CAVIN3
3.98651e-10	-3.05116	0.111	0.132	1.67513e-06	0	TEKT2
4.01003e-10	0.874316	0.281	0.315	1.68502e-06	0	HABP4
4.21413e-10	-2.70782	0.181	0.203	1.77078e-06	0	AC026471.1
4.24978e-10	-3.882	0.286	0.345	1.78576e-06	0	LONRF2
4.37236e-10	-4.12673	0.213	0.329	1.83727e-06	0	LRRC75B
4.48507e-10	-0.64849	0.324	0.405	1.88463e-06	0	GNG11
4.53222e-10	-1.03479	0.425	0.508	1.90444e-06	0	RPL26
4.69446e-10	0.298228	0.464	0.375	1.97261e-06	0	MT2A
4.73272e-10	0.899048	0.137	0.169	1.98869e-06	0	AC007541.1
4.73439e-10	-5.63673	0.279	0.348	1.98939e-06	0	HK2
4.78579e-10	0.703485	0.148	0.132	2.01099e-06	0	ELL2
4.78816e-10	-0.794892	0.253	0.264	2.01198e-06	0	MAMLD1
4.83364e-10	-1.33765	0.317	0.405	2.03109e-06	0	TMEM64
4.85894e-10	-1.01892	0.104	0.146	2.04172e-06	0	PHYHD1
4.96913e-10	-2.4119	0.27	0.283	2.08803e-06	0	PODXL
5.11192e-10	-3.66473	0.154	0.157	2.14803e-06	0	ITGA3
5.22403e-10	-0.490428	0.191	0.227	2.19514e-06	0	MMP11
5.70014e-10	1.58745	0.135	0.145	2.3952e-06	0	AL110114.1
5.86668e-10	1.80136	0.147	0.126	2.46518e-06	0	LAT
5.92047e-10	-2.34524	0.341	0.405	2.48778e-06	0	TMEM121
5.92463e-10	0.446049	0.318	0.417	2.48953e-06	0	GAS5
5.94212e-10	-0.888783	0.13	0.165	2.49688e-06	0	AC104162.2
6.05197e-10	-1.00349	0.106	0.151	2.54304e-06	0	AC009570.1
6.13361e-10	0.501876	0.115	0.143	2.57734e-06	0	TNFRSF4
6.24296e-10	-1.12132	0.069	0.111	2.62329e-06	0	ZNF844
6.36759e-10	0.436205	0.182	0.199	2.67566e-06	0	LCA5
6.37965e-10	0.299123	0.491	0.402	2.68073e-06	0	ARMC1
6.50056e-10	-0.584922	0.366	0.438	2.73154e-06	0	NR2F2
6.77611e-10	-1.68929	0.333	0.42	2.84732e-06	0	ZNF37A
6.79129e-10	-1.17944	0.117	0.131	2.8537e-06	0	ZNF527
6.7951e-10	-2.725	0.17	0.22	2.8553e-06	0	IGDCC4
7.34126e-10	0.552535	0.512	0.428	3.0848e-06	0	PAFAH1B3
7.39219e-10	-1.71777	0.122	0.09	3.1062e-06	0	ARHGAP33
7.41804e-10	-0.660907	0.129	0.176	3.11706e-06	0	ABHD4
7.52023e-10	-1.95502	0.128	0.139	3.16e-06	0	HACD1
7.58294e-10	-2.73744	0.168	0.2	3.18635e-06	0	PGBD4
7.59406e-10	-1.7037	0.258	0.321	3.19102e-06	0	MAML3
8.16226e-10	-3.88722	0.278	0.385	3.42978e-06	0	KDM3A
8.20729e-10	-1.40349	0.144	0.158	3.4487e-06	0	C2orf81
8.36945e-10	-0.612128	0.399	0.478	3.51684e-06	0	TPT1
8.38461e-10	0.624262	0.478	0.385	3.52321e-06	0	PTPN1
8.73897e-10	1.73578	0.103	0.135	3.67211e-06	0	PRPH
8.76514e-10	1.90987	0.349	0.184	3.68311e-06	0	AL353138.1
8.76696e-10	-1.7408	0.128	0.165	3.68388e-06	0	LMCD1-AS1
8.81464e-10	-0.410484	0.13	0.174	3.70391e-06	0	RTL5
8.92562e-10	2.2646	0.101	0.103	3.75054e-06	0	AC022613.3
9.04235e-10	0.527241	0.469	0.354	3.7996e-06	0	RANGAP1
9.22891e-10	1.35576	0.215	0.228	3.87799e-06	0	ZFHX3
9.25715e-10	-3.10985	0.234	0.344	3.88985e-06	0	BNIP3
9.48481e-10	-1.3121	0.351	0.433	3.98552e-06	0	KMT2E
9.97043e-10	0.700719	0.459	0.36	4.18958e-06	0	SMPD4
1.00432e-09	2.44488	0.119	0.117	4.22017e-06	0	AC105046.1
1.00942e-09	-1.13645	0.117	0.138	4.24157e-06	0	SUMO4
1.02883e-09	-0.490768	0.329	0.429	4.32315e-06	0	MTRF1L
1.05144e-09	-2.06109	0.106	0.137	4.41816e-06	0	MROH1
1.06396e-09	0.424376	0.21	0.213	4.47076e-06	0	FAM234B
1.07677e-09	0.739799	0.176	0.208	4.52459e-06	0	ZNF654
1.08342e-09	-1.07056	0.32	0.417	4.55253e-06	0	C5orf38
1.11527e-09	-0.448217	0.175	0.154	4.68634e-06	0	TIGD2
1.11627e-09	-1.79111	0.115	0.159	4.69056e-06	0	ABLIM2
1.13729e-09	-0.886136	0.365	0.444	4.77889e-06	0	MXD4
1.18695e-09	-2.08021	0.124	0.135	4.98755e-06	0	AL161756.1
1.308e-09	0.46914	0.304	0.387	5.4962e-06	0	AGO1
1.32768e-09	-1.15226	0.18	0.199	5.57891e-06	0	GMDS-DT
1.35285e-09	-3.14898	0.302	0.371	5.68468e-06	0	PLIN2
1.3535e-09	-2.9086	0.219	0.245	5.68741e-06	0	AL080276.2
1.35592e-09	-1.2399	0.197	0.208	5.69759e-06	0	VXN
1.362e-09	1.8461	0.45	0.383	5.72312e-06	0	PMM1
1.38257e-09	-0.895185	0.357	0.434	5.80955e-06	0	SNHG14
1.4303e-09	-0.765267	0.21	0.252	6.01013e-06	0	ZNF160
1.43345e-09	-0.512862	0.523	0.447	6.02336e-06	0	NDUFB2
1.45247e-09	0.346623	0.18	0.153	6.1033e-06	0	TWIST2
1.47863e-09	-2.08535	0.125	0.116	6.2132e-06	0	GAL3ST4
1.50277e-09	1.79151	0.375	0.445	6.31462e-06	0	NFIA
1.51956e-09	-1.81038	0.158	0.186	6.38518e-06	0	ATP6AP1L
1.53316e-09	-2.1409	0.351	0.418	6.44235e-06	0	ADAM9
1.53695e-09	-0.623694	0.375	0.446	6.45827e-06	0	ZEB1
1.56877e-09	-0.631595	0.118	0.139	6.59199e-06	0	BMS1P14
1.57103e-09	1.1891	0.449	0.235	6.60148e-06	0	E2F7
1.61014e-09	1.17603	0.102	0.104	6.76583e-06	0	HLX
1.66495e-09	-2.38755	0.304	0.411	6.99612e-06	0	ENHO
1.7257e-09	-3.68732	0.134	0.156	7.25137e-06	0	FAM71E1
1.75423e-09	-1.08549	0.266	0.316	7.37129e-06	0	PPP2R5A
1.76216e-09	-4.83636	0.051	0.133	7.4046e-06	0	ARHGAP29
1.97884e-09	-1.24993	0.092	0.141	8.31509e-06	0	AP000350.5
2.02464e-09	0.457296	0.08	0.104	8.50754e-06	0	LINC01579
2.03916e-09	-0.469466	0.276	0.322	8.56856e-06	0	LASP1
2.05351e-09	-4.59704	0.314	0.386	8.62884e-06	0	NRP2
2.0584e-09	-3.63712	0.151	0.17	8.64941e-06	0	PAIP2B
2.15598e-09	-1.10703	0.377	0.45	9.05941e-06	0	PSAP
2.19978e-09	-3.06607	0.08	0.117	9.24347e-06	0	DMBX1
2.21914e-09	-0.697694	0.12	0.153	9.32481e-06	0	ZSCAN31
2.21944e-09	-1.57311	0.098	0.149	9.32608e-06	0	AP000692.2
2.26388e-09	0.291821	0.502	0.426	9.51282e-06	0	BAZ1B
2.33613e-09	-0.808755	0.314	0.404	9.81642e-06	0	ARL5B
2.44401e-09	0.84578	0.467	0.376	1.02697e-05	0	ACAT2
2.50179e-09	3.30966	0.25	0.277	1.05125e-05	0	ZFP30
2.59683e-09	-1.4758	0.37	0.403	1.09119e-05	0	INTS6
2.62579e-09	-3.51969	0.358	0.431	1.10336e-05	0	S100A10
2.62722e-09	-4.56	0.064	0.109	1.10396e-05	0	PRSS23
2.6338e-09	-0.668215	0.183	0.176	1.10672e-05	0	PCTP
2.8575e-09	0.455831	0.184	0.199	1.20072e-05	0	ZNF239
2.88384e-09	0.258187	0.175	0.172	1.21179e-05	0	ADAMTS6
2.94437e-09	1.99183	0.267	0.247	1.23722e-05	0	C1orf56
2.96308e-09	-2.15801	0.128	0.15	1.24509e-05	0	RAB6B
2.97008e-09	-0.577838	0.371	0.44	1.24803e-05	0	GRINA
3.19649e-09	0.295672	0.513	0.432	1.34316e-05	0	NDUFC2
3.26998e-09	-3.63106	0.191	0.22	1.37404e-05	0	PLAAT3
3.32048e-09	-2.01934	0.121	0.148	1.39526e-05	0	OSBP2
3.39264e-09	-0.36785	0.391	0.466	1.42559e-05	0	EIF4B
3.41917e-09	-4.20893	0.064	0.113	1.43673e-05	0	LINC02709
3.47704e-09	-2.73437	0.14	0.161	1.46105e-05	0	FAM66D
3.75501e-09	-2.23232	0.094	0.15	1.57786e-05	0	ZNF396
3.77898e-09	-0.516511	0.333	0.381	1.58793e-05	0	PCDHGA10
3.8179e-09	-0.970659	0.14	0.176	1.60428e-05	0	LINC01409
3.84895e-09	1.00971	0.115	0.098	1.61733e-05	0	LINC00618
3.89716e-09	-0.286311	0.292	0.349	1.63759e-05	0	ANXA1
3.98016e-09	-2.13412	0.142	0.15	1.67246e-05	0	ACACB
4.12619e-09	-1.30947	0.146	0.164	1.73382e-05	0	C17orf100
4.16246e-09	-0.380132	0.398	0.469	1.74906e-05	0	RPL15
4.29975e-09	1.42224	0.163	0.174	1.80675e-05	0	HHLA3
4.31268e-09	-3.96198	0.3	0.333	1.81219e-05	0	DUSP4
4.31787e-09	-1.51891	0.493	0.398	1.81437e-05	0	LMNB1
4.47175e-09	-0.4317	0.16	0.164	1.87903e-05	0	KCNH3
4.52935e-09	-1.85511	0.13	0.109	1.90323e-05	0	DCHS1
4.6036e-09	-0.489944	0.139	0.144	1.93443e-05	0	DKK3
4.6489e-09	-0.31564	0.29	0.267	1.95347e-05	0	BCAN
4.70809e-09	-1.85254	0.298	0.393	1.97834e-05	0	SOX2-OT
4.72536e-09	-1.17344	0.113	0.144	1.9856e-05	0	HEXD-IT1
4.75661e-09	-1.45205	0.356	0.43	1.99873e-05	0	HSP90B1
4.77946e-09	-3.4719	0.172	0.233	2.00833e-05	0	RHOU
4.84027e-09	-3.90641	0.336	0.426	2.03388e-05	0	UBL3
4.92306e-09	0.881924	0.125	0.123	2.06867e-05	0	CCNJL
4.98068e-09	-0.304462	0.231	0.244	2.09288e-05	0	FAM53B
5.10264e-09	-2.9111	0.2	0.242	2.14413e-05	0	NEK7
5.22125e-09	-3.17221	0.16	0.184	2.19397e-05	0	AC022211.2
5.23027e-09	0.583498	0.114	0.114	2.19776e-05	0	TRIM22
5.25045e-09	-0.820076	0.123	0.124	2.20624e-05	0	HMGA2
5.31779e-09	1.98074	0.079	0.107	2.23453e-05	0	AC114980.1
5.34609e-09	-5.12851	0.057	0.142	2.24643e-05	0	C4orf47
5.65828e-09	0.444622	0.104	0.112	2.37761e-05	0	Z99289.3
5.71251e-09	-1.12369	0.144	0.166	2.4004e-05	0	SAMD14
5.7619e-09	0.674884	0.449	0.514	2.42115e-05	0	RPL7A
5.83639e-09	-0.701674	0.139	0.104	2.45245e-05	0	CD248
5.90164e-09	-3.3292	0.365	0.451	2.47987e-05	0	FZD3
5.95972e-09	-0.669512	0.351	0.433	2.50427e-05	0	TUG1
6.02871e-09	-0.418557	0.231	0.278	2.53326e-05	0	AL135925.1
6.10735e-09	1.51887	0.221	0.25	2.56631e-05	0	AC107294.2
6.11381e-09	-0.909186	0.308	0.338	2.56902e-05	0	PDPN
6.12595e-09	-1.33371	0.193	0.223	2.57412e-05	0	TCEAL3
6.28256e-09	-2.4797	0.311	0.386	2.63993e-05	0	RND3
6.33675e-09	-0.324834	0.341	0.409	2.6627e-05	0	DIP2B
6.5261e-09	0.993398	0.448	0.375	2.74227e-05	0	HERPUD1
6.533e-09	-1.62453	0.283	0.332	2.74517e-05	0	AP4M1
6.55199e-09	1.62987	0.11	0.125	2.75315e-05	0	COL23A1
6.98284e-09	-3.57459	0.187	0.284	2.93419e-05	0	EGLN3
7.2795e-09	-5.05444	0.359	0.443	3.05885e-05	0	GPM6B
7.82891e-09	1.58211	0.115	0.096	3.28971e-05	0	CHRM1
7.92146e-09	-0.43984	0.139	0.146	3.3286e-05	0	CALB2
8.03666e-09	-0.359959	0.51	0.431	3.37701e-05	0	STUB1
8.13e-09	-0.637492	0.37	0.448	3.41622e-05	0	TCF12
8.20876e-09	-1.03286	0.206	0.256	3.44932e-05	0	WDR47
8.22438e-09	-3.34236	0.309	0.414	3.45589e-05	0	RFX4
8.30022e-09	4.02991	0.224	0.248	3.48775e-05	0	ZBTB40
8.33621e-09	2.43682	0.197	0.165	3.50288e-05	0	DAPL1
8.33731e-09	-1.24776	0.337	0.407	3.50334e-05	0	OGA
8.41636e-09	-0.82169	0.213	0.222	3.53656e-05	0	LITAF
8.42961e-09	-0.405525	0.208	0.266	3.54212e-05	0	NCKAP5L
8.4828e-09	2.37234	0.118	0.103	3.56447e-05	0	KRT7
8.96177e-09	-1.10343	0.349	0.423	3.76574e-05	0	MMP24OS
9.32154e-09	-0.631231	0.362	0.424	3.91691e-05	0	PDLIM2
9.70926e-09	-0.693459	0.209	0.244	4.07983e-05	0	CLEC2D
9.72131e-09	-4.168	0.304	0.381	4.08489e-05	0	NRCAM
1.00751e-08	-0.942474	0.362	0.446	4.23357e-05	0	ZKSCAN1
1.01285e-08	-2.6633	0.131	0.139	4.25598e-05	0	WDR5B
1.01887e-08	-4.17186	0.27	0.29	4.28131e-05	0	AFF1
1.03885e-08	-0.991044	0.133	0.145	4.36526e-05	0	SLC12A8
1.06488e-08	-2.41361	0.23	0.271	4.47464e-05	0	SYCE1L
1.09867e-08	-1.37504	0.355	0.429	4.61661e-05	0	TFDP2
1.10966e-08	-0.349851	0.337	0.43	4.66277e-05	0	AC006333.2
1.11226e-08	-2.88975	0.18	0.202	4.6737e-05	0	MTHFSD
1.12586e-08	-1.1089	0.305	0.385	4.73087e-05	0	MIR4307HG
1.14482e-08	0.438098	0.138	0.142	4.81054e-05	0	AC107214.1
1.26979e-08	-4.09775	0.13	0.188	5.33567e-05	0	KBTBD11
1.28053e-08	-1.31789	0.285	0.333	5.38079e-05	0	MAGEB2
1.3e-08	-2.02638	0.201	0.223	5.46258e-05	0	AP000873.2
1.41536e-08	-1.18331	0.33	0.325	5.94735e-05	0	CNTRL
1.42453e-08	-1.25808	0.2	0.229	5.98588e-05	0	HIVEP3
1.44016e-08	-0.415734	0.315	0.345	6.05155e-05	0	POLR2M
1.44137e-08	-0.397656	0.45	0.523	6.05663e-05	0	RPS2
1.50348e-08	-0.379062	0.213	0.219	6.31761e-05	0	AC064836.4
1.56395e-08	-1.36661	0.273	0.327	6.5717e-05	0	TOX2
1.57283e-08	-3.11662	0.384	0.457	6.60904e-05	0	C4orf3
1.59609e-08	-1.20876	0.168	0.193	6.70676e-05	0	RHOBTB1
1.61447e-08	0.494733	0.464	0.371	6.78402e-05	0	ASCC3
1.62719e-08	-2.851	0.356	0.42	6.83747e-05	0	LMNA
1.6435e-08	-0.842837	0.276	0.3	6.90597e-05	0	DNASE2
1.65612e-08	-2.59228	0.127	0.16	6.95901e-05	0	CACNB4
1.7401e-08	-0.731063	0.184	0.207	7.31191e-05	0	AC234917.3
1.76768e-08	0.364418	0.449	0.368	7.4278e-05	0	DPF1
1.81735e-08	-3.4185	0.225	0.271	7.6365e-05	0	TNK2
1.87364e-08	-0.593981	0.281	0.322	7.87304e-05	0	SCAMP1-AS1
1.94677e-08	1.78533	0.114	0.132	8.18032e-05	0	LRRC29
1.95926e-08	-0.345281	0.153	0.148	8.23283e-05	0	ZBTB34
1.97348e-08	-0.593793	0.368	0.437	8.29256e-05	0	HSD17B11
1.98436e-08	-5.9824	0.293	0.337	8.3383e-05	0	SLC2A1
1.9911e-08	-2.69012	0.088	0.123	8.3666e-05	0	MKLN1-AS
2.03368e-08	1.076	0.376	0.461	8.54553e-05	0	HNRNPA3
2.04254e-08	-1.28166	0.171	0.167	8.58274e-05	0	PMP2
2.07171e-08	0.296267	0.337	0.411	8.70534e-05	0	EYA4
2.08925e-08	-0.28188	0.35	0.409	8.77904e-05	0	SNX13
2.12327e-08	0.64767	0.427	0.261	8.92199e-05	0	CCDC150
2.14137e-08	-0.54779	0.304	0.31	8.99804e-05	0	GNE
2.31601e-08	2.10802	0.144	0.164	9.73186e-05	0	LINC01357
2.35765e-08	0.509861	0.215	0.205	9.90685e-05	0	SGSH
2.44748e-08	-1.26545	0.323	0.408	0.000102843	0	EXOC1
2.64896e-08	-4.29468	0.341	0.401	0.000111309	0	WWTR1
2.7089e-08	0.40939	0.268	0.288	0.000113828	0	ZNF107
2.85707e-08	-3.83059	0.348	0.44	0.000120054	0	PANTR1
2.86032e-08	-1.60233	0.257	0.288	0.000120191	0	ZNF708
2.92176e-08	-2.55724	0.313	0.422	0.000122772	0	BAZ2B
2.94178e-08	0.304849	0.321	0.406	0.000123614	0	ZNF33A
3.03199e-08	-0.891702	0.245	0.268	0.000127404	0	ARHGAP22
3.15818e-08	0.253881	0.395	0.471	0.000132707	0	HSPB1
3.21282e-08	-3.88475	0.197	0.264	0.000135003	0	NAV1
3.21708e-08	-2.0456	0.303	0.35	0.000135182	0	AL121832.2
3.22073e-08	-0.320994	0.408	0.468	0.000135335	0	ZCRB1
3.24253e-08	1.97037	0.124	0.159	0.000136251	0	PAQR8
3.27745e-08	-1.20338	0.398	0.313	0.000137719	0	HSPA1A
3.33683e-08	0.952175	0.127	0.131	0.000140213	0	ZIK1
3.45068e-08	0.300984	0.199	0.217	0.000144998	0	MRM1
3.54772e-08	1.92805	0.455	0.39	0.000149075	0	NDUFAF6
3.56852e-08	-1.33178	0.135	0.159	0.000149949	0	MAPK8IP2
3.76679e-08	1.7754	0.44	0.376	0.00015828	0	TNFRSF1A
3.87389e-08	1.46147	0.521	0.436	0.000162781	0	SET
4.06535e-08	-3.32802	0.224	0.258	0.000170826	0	SVIL
4.17989e-08	0.300681	0.225	0.255	0.000175639	0	NIM1K
4.23435e-08	-0.584244	0.165	0.185	0.000177928	0	AC092835.1
4.25931e-08	-1.85657	0.15	0.169	0.000178976	0	KCTD7
4.33261e-08	0.611242	0.136	0.139	0.000182056	0	STAC2
4.37395e-08	-3.40505	0.336	0.426	0.000183793	0	FTX
4.55736e-08	-0.313249	0.158	0.149	0.0001915	0	AL157392.3
4.55906e-08	1.08897	0.173	0.191	0.000191572	0	P2RY11
4.57559e-08	-0.397635	0.335	0.368	0.000192266	0	TARBP1
4.61399e-08	-0.663492	0.143	0.167	0.00019388	0	PTER
4.63764e-08	0.954428	0.211	0.27	0.000194874	0	SEMA3E
4.69232e-08	-3.37274	0.246	0.301	0.000197171	0	LYPD1
4.85619e-08	-2.1507	0.092	0.109	0.000204057	0	CD37
4.91183e-08	-1.86384	0.206	0.184	0.000206395	0	MAGEA11
4.97861e-08	1.39744	0.457	0.342	0.000209201	0	WDR90
5.03874e-08	-1.71993	0.259	0.3	0.000211728	0	BCL2L11
5.04941e-08	-1.28154	0.172	0.211	0.000212176	0	OSR2
5.10624e-08	-4.65526	0.313	0.383	0.000214564	0	NUDT4
5.23769e-08	-0.440028	0.192	0.208	0.000220088	0	ABCA2
5.24583e-08	-0.276472	0.427	0.508	0.00022043	0	RPL41
5.2517e-08	-1.15327	0.331	0.423	0.000220676	0	KAT6B
5.30678e-08	-0.730727	0.152	0.133	0.000222991	0	TMEM143
5.50675e-08	-1.96525	0.385	0.267	0.000231394	0	HMMR
5.55408e-08	-2.26415	0.293	0.343	0.000233382	0	PELI1
5.98114e-08	-2.55677	0.12	0.144	0.000251327	0	APCDD1
6.01602e-08	-0.71672	0.158	0.189	0.000252793	0	MAP3K2-DT
6.10295e-08	-1.50372	0.142	0.172	0.000256446	0	AL662884.3
6.10635e-08	-1.10295	0.226	0.236	0.000256589	0	RAPGEF2
6.31121e-08	-1.21565	0.109	0.113	0.000265197	0	ACSF2
6.48701e-08	-2.96956	0.233	0.236	0.000272584	0	TRPM8
6.53844e-08	-1.71485	0.158	0.155	0.000274745	0	TLCD3B
6.84576e-08	1.03254	0.116	0.115	0.000287659	0	TENT5B
7.02902e-08	2.6779	0.132	0.144	0.00029536	0	MIR3681HG
7.03378e-08	-1.31775	0.119	0.114	0.00029556	0	AL592295.5
7.14635e-08	2.72824	0.092	0.117	0.00030029	0	LPCAT3
7.20019e-08	-1.37055	0.328	0.386	0.000302552	0	PDIA5
7.22281e-08	-0.63815	0.146	0.163	0.000303502	0	C5orf56
7.22903e-08	0.470816	0.137	0.117	0.000303764	0	WIPF3
7.29692e-08	-1.29506	0.179	0.132	0.000306616	0	GULP1
7.49693e-08	-3.87913	0.199	0.245	0.000315021	0	PLS3
7.73493e-08	-0.486945	0.288	0.336	0.000325022	0	LINC00649
8.05199e-08	-3.66507	0.217	0.233	0.000338345	0	CAV2
8.05692e-08	-3.538	0.167	0.261	0.000338552	0	CAV1
8.21294e-08	-0.399998	0.351	0.427	0.000345108	0	GOLGA4
8.33199e-08	2.97417	0.146	0.163	0.00035011	0	AC025171.2
8.46047e-08	0.353778	0.452	0.383	0.000355509	0	BSCL2
8.55051e-08	-0.858008	0.231	0.226	0.000359292	0	RBMS2
8.64411e-08	-1.43209	0.125	0.127	0.000363225	0	AC137630.3
8.67111e-08	-1.24815	0.116	0.131	0.00036436	0	EHD3
8.85917e-08	-1.77692	0.097	0.114	0.000372262	0	PRDM11
8.90421e-08	0.409271	0.153	0.142	0.000374155	0	AC023509.3
8.96425e-08	-2.35924	0.258	0.32	0.000376678	0	ATP2B4
9.02027e-08	-1.0922	0.315	0.386	0.000379032	0	AKAP6
9.09216e-08	-0.492447	0.13	0.095	0.000382053	0	LKAAEAR1
9.32483e-08	-0.991661	0.208	0.209	0.000391829	0	TNC
9.45426e-08	1.197	0.178	0.214	0.000397268	0	RFPL1S
9.47966e-08	-1.90596	0.32	0.402	0.000398335	0	ANXA2
9.48891e-08	-1.87581	0.21	0.259	0.000398724	0	DICER1-AS1
9.98473e-08	0.308274	0.44	0.347	0.000419558	0	RMI2
1.00843e-07	-1.21148	0.228	0.243	0.000423742	0	RASSF1-AS1
1.03101e-07	-2.54185	0.141	0.142	0.000433229	0	TMEM246
1.05825e-07	-0.366279	0.441	0.502	0.000444675	0	MT-ND3
1.06975e-07	-3.59359	0.305	0.385	0.00044951	0	STK17A
1.07849e-07	-4.61333	0.196	0.297	0.000453183	0	VEGFA
1.09499e-07	-1.89453	0.098	0.145	0.000460114	0	PAQR6
1.10648e-07	0.975221	0.261	0.225	0.000464941	0	RAB23
1.11524e-07	-0.554023	0.219	0.214	0.000468623	0	RGL1
1.11591e-07	-3.41843	0.219	0.285	0.000468907	0	AC048341.1
1.11612e-07	-3.55286	0.17	0.219	0.000468992	0	PAXIP1-AS2
1.12912e-07	1.34282	0.371	0.418	0.000474457	0	SOX9
1.18305e-07	-1.68529	0.333	0.384	0.000497116	0	SERPINB6
1.18591e-07	-3.12483	0.07	0.113	0.000498321	0	AC008764.8
1.18908e-07	-3.08929	0.191	0.197	0.00049965	0	SGSM1
1.19543e-07	0.492617	0.133	0.174	0.000502319	0	CACNA2D1
1.20618e-07	0.293557	0.474	0.409	0.000506838	0	ISCA2
1.21924e-07	-0.638093	0.103	0.113	0.000512325	0	CPNE4
1.22271e-07	-2.6955	0.313	0.33	0.000513783	0	MOSPD2
1.22308e-07	-1.2534	0.278	0.357	0.000513939	0	AL078587.2
1.26565e-07	-0.892888	0.144	0.163	0.000531826	0	ELOVL2
1.26695e-07	-1.01435	0.3	0.311	0.000532372	0	JAKMIP2
1.2684e-07	-0.308934	0.167	0.179	0.000532983	0	SDK1
1.28599e-07	2.31971	0.127	0.146	0.000540373	0	FBXL13
1.28599e-07	-0.304817	0.372	0.466	0.000540373	0	RPSA
1.30712e-07	-2.59457	0.457	0.4	0.000549252	0	LBR
1.30767e-07	-1.54427	0.175	0.17	0.000549484	0	LIN37
1.31408e-07	-1.47299	0.321	0.317	0.000552177	0	HLTF
1.31885e-07	0.548792	0.294	0.361	0.000554179	0	LIMCH1
1.32171e-07	-1.02844	0.231	0.272	0.000555384	0	KANTR
1.34852e-07	-0.47661	0.158	0.182	0.00056665	0	AC023481.1
1.36867e-07	3.86203	0.37	0.177	0.000575114	0	POLQ
1.4427e-07	1.03184	0.16	0.135	0.000606223	0	ARL4D
1.45175e-07	-0.293003	0.178	0.078	0.000610027	0	PRICKLE1
1.46183e-07	-0.975699	0.155	0.203	0.00061426	0	AP006621.3
1.46923e-07	-0.705065	0.215	0.226	0.00061737	0	ERCC6
1.48182e-07	-1.00472	0.188	0.199	0.000622662	0	DNAJB4
1.50199e-07	-2.24824	0.306	0.341	0.000631137	0	KCNG1
1.51231e-07	-0.560723	0.213	0.242	0.000635474	0	AL136038.5
1.52783e-07	-3.12322	0.334	0.395	0.000641994	0	ATXN1
1.54777e-07	-0.353463	0.164	0.202	0.000650372	0	RBM26-AS1
1.56139e-07	-1.28353	0.12	0.132	0.000656095	0	MELTF
1.59031e-07	-1.28251	0.135	0.106	0.000668248	0	CTTNBP2
1.61597e-07	1.64032	0.111	0.127	0.00067903	0	OAS1
1.62753e-07	3.22366	0.145	0.145	0.000683889	0	TEAD3
1.62773e-07	-1.02314	0.408	0.474	0.000683971	0	RPL22L1
1.64932e-07	0.301321	0.156	0.188	0.000693044	0	PARP11
1.67921e-07	-1.02036	0.48	0.413	0.000705604	0	CALM1
1.70493e-07	-1.06037	0.128	0.14	0.00071641	0	DUSP10
1.72989e-07	-1.11972	0.112	0.13	0.000726898	0	DEPTOR
1.7573e-07	-1.97518	0.116	0.149	0.000738417	0	ZNF227
1.76846e-07	-0.933685	0.224	0.288	0.000743109	0	LINC02525
1.78577e-07	-2.77309	0.215	0.235	0.00075038	0	AFF3
1.80593e-07	-0.570594	0.393	0.459	0.000758852	0	TMED10
2.01872e-07	-1.77837	0.226	0.257	0.000848267	0	NR2F1-AS1
2.02233e-07	3.16642	0.104	0.145	0.000849782	0	PRCD
2.07778e-07	-0.328071	0.161	0.166	0.000873084	0	SLC39A13
2.0995e-07	-0.271763	0.444	0.371	0.00088221	0	BARD1
2.12043e-07	-0.321287	0.219	0.229	0.000891005	0	AC002470.1
2.17074e-07	-2.85465	0.178	0.142	0.000912145	0	PCBP3
2.24272e-07	0.304891	0.502	0.44	0.00094239	0	NAE1
2.29175e-07	-0.620017	0.251	0.269	0.000962994	0	TK2
2.34321e-07	-0.343515	0.17	0.172	0.000984615	0	DOP1B
2.35307e-07	2.75014	0.1	0.13	0.000988761	0	TMSB15B
2.36662e-07	0.54512	0.481	0.405	0.000994453	0	RNASEH2C
2.37237e-07	-1.9748	0.248	0.241	0.000996868	0	PXN
2.41412e-07	-4.9811	0.289	0.393	0.00101441	0	MEF2A
2.42887e-07	-0.406509	0.203	0.173	0.00102061	0	LINC00630
2.48095e-07	-1.85544	0.417	0.363	0.00104249	0	SPRY1
2.52232e-07	-1.87464	0.18	0.16	0.00105988	0	TMEM178B
2.52738e-07	-2.23001	0.243	0.279	0.00106201	0	CHST10
2.57648e-07	-3.98197	0.235	0.275	0.00108264	0	EYA2
2.75536e-07	0.6733	0.108	0.127	0.0011578	0	ST20-AS1
2.87101e-07	-1.95138	0.182	0.189	0.0012064	0	KIAA1217
2.89405e-07	1.3443	0.09	0.114	0.00121608	0	AC004918.1
2.94412e-07	-6.58308	0.258	0.355	0.00123712	0	INSIG2
2.95816e-07	-0.862554	0.335	0.368	0.00124302	0	KIAA1549
2.96807e-07	-0.420745	0.108	0.129	0.00124719	0	AC116158.3
3.16902e-07	0.345122	0.475	0.407	0.00133162	0	PRPF38B
3.19362e-07	0.742513	0.106	0.078	0.00134196	0	EFNA5
3.23748e-07	0.479395	0.295	0.389	0.00136039	0	BMPR1B
3.27062e-07	0.303436	0.118	0.125	0.00137432	0	SORCS2
3.30989e-07	0.852506	0.307	0.376	0.00139082	0	ITPRID2
3.31629e-07	-0.936578	0.288	0.325	0.0013935	0	AL450998.2
3.33106e-07	-3.2231	0.174	0.191	0.00139971	0	SERPING1
3.36965e-07	0.250162	0.491	0.427	0.00141593	0	C20orf27
3.42844e-07	0.283979	0.506	0.439	0.00144063	0	ATP5MC3
3.46468e-07	-1.44373	0.323	0.405	0.00145586	0	FABP7
3.57562e-07	-2.22877	0.149	0.133	0.00150248	0	LUCAT1
3.57938e-07	-2.37343	0.228	0.177	0.00150406	0	LINC02832
3.60221e-07	-1.16144	0.186	0.205	0.00151365	0	ZNF234
3.63491e-07	-0.88328	0.362	0.421	0.00152739	0	IDH1
3.65745e-07	-1.81746	0.049	0.104	0.00153686	0	PCAT6
3.66812e-07	1.2854	0.105	0.111	0.00154134	0	ULBP3
3.72846e-07	-1.80387	0.303	0.379	0.0015667	0	SOX8
3.75242e-07	0.577899	0.346	0.358	0.00157677	0	VASH1
3.7827e-07	0.842315	0.226	0.272	0.00158949	0	MLYCD
3.9786e-07	-1.21602	0.448	0.278	0.00167181	0	INCENP
3.98925e-07	0.286039	0.474	0.426	0.00167628	0	POLR2G
4.04456e-07	-2.07031	0.139	0.139	0.00169952	0	MIR9-3HG
4.19594e-07	-4.33711	0.495	0.423	0.00176313	0	CST3
4.19618e-07	1.49422	0.106	0.061	0.00176323	0	ADAMTSL2
4.2353e-07	-1.24216	0.118	0.16	0.00177967	0	CAPG
4.2671e-07	-0.68902	0.328	0.363	0.00179304	0	SIPA1L2
4.31635e-07	-3.45342	0.357	0.442	0.00181373	0	MTSS1
4.39178e-07	-0.368915	0.192	0.199	0.00184542	0	UQCRHL
4.41243e-07	0.376177	0.52	0.43	0.0018541	0	NDUFA4
4.43754e-07	-1.06782	0.321	0.345	0.00186465	0	SH3D19
4.43856e-07	-2.87369	0.333	0.421	0.00186508	0	CD59
4.44525e-07	-2.65095	0.308	0.388	0.00186789	0	BTBD3
4.47054e-07	1.1556	0.484	0.345	0.00187852	0	MORC4
4.60547e-07	0.878704	0.443	0.34	0.00193522	0	PILRB
4.61213e-07	2.07098	0.206	0.191	0.00193802	0	ZNF41
4.65041e-07	-0.83465	0.112	0.155	0.0019541	0	SDC2
4.71972e-07	-5.46066	0.324	0.404	0.00198323	0	FAM162A
4.7219e-07	-0.428627	0.232	0.247	0.00198414	0	AC002310.1
4.72845e-07	-1.69622	0.378	0.422	0.0019869	0	CORO1C
4.73611e-07	-5.9564	0.286	0.387	0.00199011	0	PTPRD
4.77593e-07	-0.252273	0.123	0.105	0.00200685	0	HDAC11
4.95391e-07	-2.35191	0.263	0.267	0.00208163	0	NECTIN2
4.98687e-07	-2.10853	0.507	0.435	0.00209548	0	HSP90AA1
4.99752e-07	-0.34257	0.331	0.391	0.00209996	0	PCYOX1
5.01483e-07	-0.567429	0.325	0.422	0.00210723	0	ZFP90
5.17718e-07	0.423454	0.444	0.386	0.00217545	0	NOL12
5.25827e-07	-3.56641	0.337	0.411	0.00220952	0	CAMK2D
5.44414e-07	-0.807663	0.375	0.438	0.00228763	0	TRIO
5.60664e-07	-2.58642	0.119	0.117	0.00235591	0	AC105137.2
5.6276e-07	-0.665479	0.32	0.386	0.00236472	0	DNAJC4
5.84243e-07	-2.74537	0.347	0.418	0.00245499	0	ITPRIPL2
5.94375e-07	-4.67908	0.415	0.304	0.00249756	0	CENPE
5.99298e-07	-0.687709	0.364	0.438	0.00251825	0	SCD
6.0212e-07	-2.45806	0.342	0.404	0.00253011	0	LINC00461
6.04469e-07	-0.877338	0.196	0.192	0.00253998	0	CSRNP2
6.15573e-07	0.704068	0.432	0.359	0.00258664	0	PTP4A3
6.15678e-07	-0.822128	0.177	0.204	0.00258708	0	MKRN3
6.24797e-07	-2.89283	0.337	0.411	0.0026254	0	GPRC5B
6.40712e-07	-0.608304	0.479	0.41	0.00269227	0	SAP30
6.41371e-07	-1.15901	0.351	0.439	0.00269504	0	PCMTD1
6.46743e-07	-0.487646	0.257	0.266	0.00271762	0	CYBA
6.47002e-07	2.57526	0.123	0.116	0.0027187	0	ZNF66
6.48334e-07	0.316274	0.176	0.161	0.0027243	0	U2AF1L5
6.49408e-07	-0.326469	0.353	0.387	0.00272881	0	SOGA3
6.72455e-07	0.684477	0.443	0.379	0.00282566	0	PODXL2
6.72493e-07	-0.95177	0.204	0.221	0.00282582	0	TMBIM4
6.73607e-07	-0.708423	0.101	0.132	0.0028305	0	ZNF382
6.79355e-07	-2.35165	0.36	0.431	0.00285465	0	ARMCX3
6.85345e-07	-3.25256	0.369	0.434	0.00287982	0	FGFR1
7.05831e-07	-3.32002	0.282	0.319	0.0029659	0	AC106791.1
7.18356e-07	0.475721	0.094	0.129	0.00301853	0	AC016831.1
7.50547e-07	-3.46072	0.189	0.19	0.0031538	0	RAB40C
7.58346e-07	-2.09173	0.387	0.459	0.00318657	0	SNX3
7.60805e-07	-0.67356	0.263	0.285	0.0031969	0	USF3
7.66833e-07	-0.51897	0.219	0.231	0.00322223	0	HMGCL
7.80221e-07	0.601937	0.12	0.076	0.00327849	0	BASP1
7.84259e-07	0.749098	0.183	0.143	0.00329545	0	AC091607.2
7.88004e-07	-0.260539	0.394	0.46	0.00331119	0	FXR1
7.88853e-07	-1.607	0.284	0.282	0.00331476	0	ILDR2
8.10242e-07	1.10862	0.196	0.175	0.00340464	0	SREBF2-AS1
8.31201e-07	-0.543207	0.35	0.36	0.00349271	0	FAM53C
8.39473e-07	-2.55778	0.336	0.362	0.00352747	0	TNFAIP2
8.65893e-07	1.54909	0.221	0.259	0.00363848	0	AC139491.3
8.6697e-07	-3.13615	0.236	0.282	0.00364301	0	NR1D2
8.73165e-07	2.82518	0.149	0.117	0.00366904	0	ZNF175
8.85281e-07	-0.645868	0.222	0.236	0.00371995	0	CCDC106
9.20636e-07	-1.51696	0.16	0.164	0.00386851	0	TTC25
9.58967e-07	-1.44594	0.1	0.123	0.00402958	0	PRDM5
9.78814e-07	-2.4807	0.264	0.285	0.00411298	0	MID1
9.81682e-07	-2.14569	0.31	0.277	0.00412503	0	NDRG2
1.00277e-06	0.493446	0.42	0.482	0.00421364	0	MT-ND5
1.03064e-06	-2.59614	0.326	0.391	0.00433075	0	BICD1
1.06557e-06	-0.625818	0.353	0.411	0.00447753	0	LINC00839
1.08073e-06	0.338607	0.226	0.228	0.00454124	0	ARHGAP26
1.10386e-06	-1.61094	0.122	0.115	0.00463844	0	ZNF823
1.12583e-06	-0.443998	0.341	0.395	0.00473075	0	STK33
1.1264e-06	0.73875	0.156	0.138	0.00473313	0	CARMIL3
1.21392e-06	-3.47891	0.238	0.236	0.00510087	0	LRRTM2
1.21805e-06	-0.664059	0.338	0.416	0.00511826	0	F2R
1.24408e-06	-4.02314	0.267	0.33	0.0052276	0	CDC42EP4
1.28158e-06	-0.428845	0.347	0.434	0.00538518	0	CAT
1.29513e-06	-0.750363	0.246	0.235	0.00544215	0	AC007906.2
1.30309e-06	0.845023	0.199	0.159	0.00547557	0	EMILIN2
1.34865e-06	-4.12128	0.125	0.159	0.00566704	0	FGF1
1.35316e-06	-1.59367	0.11	0.132	0.00568597	0	AC095055.1
1.36251e-06	-1.66957	0.094	0.152	0.00572528	0	SGMS1-AS1
1.43899e-06	-1.8811	0.101	0.11	0.00604664	0	PDGFRL
1.47451e-06	-0.398419	0.233	0.249	0.00619588	0	PDP1
1.475e-06	-3.91724	0.37	0.424	0.00619794	0	SDCBP
1.4939e-06	-1.743	0.237	0.293	0.00627738	0	EDNRB
1.50186e-06	-0.616482	0.374	0.266	0.00631083	0	CENPA
1.5705e-06	0.257968	0.217	0.163	0.00659922	0	DES
1.57319e-06	-1.01025	0.461	0.393	0.00661053	0	RIOK1
1.59058e-06	-2.25445	0.43	0.373	0.0066836	0	TYMSOS
1.59075e-06	-1.99548	0.35	0.394	0.00668434	0	ZNF462
1.59956e-06	-0.634796	0.153	0.172	0.00672135	0	AC083798.2
1.61893e-06	-3.32922	0.192	0.175	0.00680273	0	FERMT1
1.62627e-06	-0.262935	0.4	0.472	0.00683358	0	MARCKSL1
1.63581e-06	-3.34493	0.373	0.426	0.00687366	0	WDR60
1.65295e-06	-0.257957	0.351	0.419	0.00694569	0	MSRB2
1.67303e-06	-1.66358	0.168	0.174	0.00703006	0	PRDM15
1.70993e-06	-3.95621	0.1	0.133	0.00718513	0	GCK
1.71587e-06	-1.15055	0.238	0.263	0.0072101	0	KLF9
1.73096e-06	1.45667	0.446	0.385	0.00727349	0	ATF4
1.74589e-06	-4.04364	0.333	0.397	0.00733621	0	P4HA1
1.77201e-06	-3.17055	0.163	0.165	0.00744599	0	NKAIN3
1.80505e-06	-0.533686	0.334	0.422	0.00758481	0	TLE1
1.83353e-06	0.369329	0.498	0.437	0.0077045	0	SF3B1
1.84647e-06	-2.4116	0.184	0.172	0.00775885	0	ADSSL1
1.84951e-06	0.996421	0.163	0.19	0.00777164	0	SPATA17
2.09459e-06	-2.27534	0.331	0.334	0.00880147	0	SEC14L2
2.13606e-06	-2.57249	0.295	0.377	0.00897574	0	PMEPA1
2.13606e-06	-3.74957	0.132	0.186	0.00897574	0	CRYAB
2.2051e-06	-1.28997	0.243	0.236	0.00926583	0	CCZ1B
2.218e-06	0.704194	0.387	0.294	0.00932004	0	FOSB
2.26219e-06	-1.93501	0.313	0.384	0.0095057	0	RIT1
2.28472e-06	0.471589	0.464	0.411	0.00960039	0	PSMD14
2.29782e-06	1.02057	0.073	0.127	0.00965542	0	C9orf147
2.35849e-06	-1.1162	0.125	0.202	0.00991036	0	DGKI
2.39375e-06	0.535399	0.13	0.141	0.0100585	0	AC011939.2
2.41531e-06	-1.06564	0.442	0.498	0.0101491	0	MIF
2.47049e-06	-2.84446	0.328	0.392	0.010381	0	KANK1
2.63311e-06	-0.484742	0.375	0.424	0.0110643	0	SMIM10L1
2.73947e-06	-2.17542	0.146	0.154	0.0115113	0	SORL1
2.76864e-06	-4.36664	0.23	0.281	0.0116338	0	TRIM9
2.78861e-06	0.385965	0.207	0.255	0.0117177	0	LINC00174
2.84104e-06	0.282359	0.422	0.329	0.011938	0	PDGFC
2.85072e-06	-0.257801	0.095	0.131	0.0119787	0	TAS2R30
2.9027e-06	-0.633159	0.405	0.459	0.0121972	0	RPL32
2.90333e-06	-3.79795	0.374	0.44	0.0121998	0	ASPH
2.91305e-06	-0.270347	0.265	0.262	0.0122406	0	PARP9
2.98231e-06	-0.796424	0.337	0.392	0.0125317	0	JSRP1
3.01493e-06	1.20005	0.197	0.17	0.0126687	0	AC139768.1
3.03447e-06	-2.94753	0.13	0.278	0.0127509	0	NDUFA4L2
3.10984e-06	-3.42189	0.096	0.127	0.0130676	0	AL442125.1
3.11252e-06	0.563004	0.471	0.373	0.0130788	0	ERI1
3.17197e-06	0.643859	0.125	0.13	0.0133286	0	PTGR1
3.1894e-06	-1.91334	0.267	0.281	0.0134019	0	ACSBG1
3.2152e-06	-1.58096	0.455	0.362	0.0135103	0	EPB41L2
3.25935e-06	-1.63146	0.321	0.347	0.0136958	0	NGLY1
3.28922e-06	-2.08031	0.095	0.19	0.0138213	0	LINC02301
3.34311e-06	-0.689267	0.106	0.104	0.0140477	0	AP000692.1
3.35892e-06	0.950862	0.194	0.16	0.0141142	0	WFS1
3.43518e-06	-4.41321	0.269	0.324	0.0144346	0	FEM1C
3.54387e-06	-2.03949	0.281	0.337	0.0148914	0	PDE10A
3.64513e-06	0.352598	0.309	0.335	0.0153168	0	CDKL1
3.66035e-06	-0.795597	0.116	0.142	0.0153808	0	LAG3
3.69788e-06	-0.443831	0.389	0.451	0.0155385	0	PABPC1
3.70223e-06	-1.68989	0.13	0.144	0.0155568	0	FBXO32
3.75557e-06	-0.61433	0.3	0.329	0.0157809	0	RILPL1
3.7648e-06	-0.763677	0.215	0.224	0.0158197	0	MIB2
3.85418e-06	-1.44564	0.321	0.401	0.0161953	0	AL117329.1
3.87829e-06	0.302758	0.213	0.199	0.0162966	0	MED26
3.90005e-06	-2.13136	0.358	0.433	0.016388	0	RBP1
3.96857e-06	-2.25323	0.152	0.154	0.0166759	0	AGBL3
4.00102e-06	-3.36077	0.162	0.155	0.0168123	0	NGEF
4.09098e-06	-0.324085	0.416	0.48	0.0171903	0	RPLP0
4.14351e-06	-0.913277	0.289	0.328	0.017411	0	DENND11
4.17778e-06	-1.41201	0.271	0.294	0.017555	0	SPATA7
4.17866e-06	-2.61352	0.193	0.215	0.0175587	0	STX18-AS1
4.23452e-06	3.06359	0.1	0.098	0.0177934	0	USP20
4.29655e-06	-1.13018	0.197	0.161	0.0180541	0	SYNJ1
4.34584e-06	-0.468859	0.394	0.443	0.0182612	0	NFIB
4.43381e-06	-1.98821	0.218	0.251	0.0186309	0	SEMA6D
4.53499e-06	-2.59205	0.131	0.155	0.019056	0	AC104964.3
4.57889e-06	-0.506882	0.34	0.413	0.0192405	0	MSL3
4.58495e-06	-2.57085	0.139	0.161	0.019266	0	SEMA4B
4.64477e-06	-1.00241	0.45	0.386	0.0195173	0	NINJ1
4.66199e-06	0.52252	0.247	0.247	0.0195897	0	CLDN4
4.72402e-06	-1.12074	0.392	0.459	0.0198503	0	ATRX
4.86198e-06	-0.668973	0.34	0.399	0.0204301	0	C12orf76
4.86892e-06	-6.04815	0.266	0.355	0.0204592	0	ERRFI1
5.01146e-06	-0.816724	0.359	0.42	0.0210582	0	MCRIP2
5.1061e-06	-0.839877	0.378	0.273	0.0214558	0	FDXR
5.13334e-06	3.40308	0.176	0.19	0.0215703	0	AC099778.1
5.16071e-06	-0.791684	0.246	0.27	0.0216853	0	SPHK1
5.35376e-06	0.271826	0.472	0.414	0.0224965	0	MAPRE1
5.38594e-06	-2.40869	0.381	0.418	0.0226317	0	CCDC102B
5.42001e-06	-3.14147	0.276	0.361	0.0227749	0	TSPYL2
5.42742e-06	-1.48244	0.267	0.327	0.022806	0	IGFBP3
5.48244e-06	-6.02203	0.307	0.363	0.0230372	0	ZNF395
5.5844e-06	-0.844834	0.316	0.355	0.0234656	0	PRH1
5.65723e-06	-0.702843	0.108	0.141	0.0237717	0	TMEM91
5.65902e-06	-1.80163	0.325	0.404	0.0237792	0	TRPS1
5.67149e-06	-2.44634	0.13	0.127	0.0238316	0	INA
5.89203e-06	-2.03897	0.092	0.159	0.0247583	0	PRIMA1
5.90376e-06	3.59683	0.397	0.441	0.0248076	0	NORAD
6.09649e-06	-0.450685	0.183	0.136	0.0256174	0	SWAP70
6.17151e-06	-1.52573	0.338	0.371	0.0259327	0	RND2
6.21032e-06	-0.81454	0.467	0.415	0.0260958	0	MALAT1
6.23372e-06	-0.416458	0.177	0.171	0.0261941	0	PBLD
6.23405e-06	-0.257414	0.23	0.205	0.0261955	0	AL049840.5
6.32751e-06	-0.967645	0.408	0.306	0.0265882	0	ZNRF3
6.36228e-06	-0.498114	0.238	0.254	0.0267343	0	IL17RD
6.74823e-06	-0.341641	0.356	0.419	0.0283561	0	MFSD10
6.80926e-06	-0.756405	0.307	0.322	0.0286125	0	OSBPL6
6.94085e-06	0.490377	0.507	0.439	0.0291654	0	PRDX1
6.99772e-06	-1.41453	0.409	0.277	0.0294044	0	ARHGAP19
7.07927e-06	-0.287828	0.206	0.199	0.0297471	0	ZNF789
7.09326e-06	1.47182	0.118	0.123	0.0298059	0	AL050343.2
7.28771e-06	0.357375	0.461	0.402	0.030623	0	DHPS
7.31839e-06	-0.430637	0.114	0.123	0.0307519	0	IFI27
7.37134e-06	-2.69885	0.179	0.145	0.0309744	0	FAM122C
7.58445e-06	0.499904	0.394	0.286	0.0318699	0	TMEM138
7.8805e-06	-1.22343	0.117	0.094	0.0331138	0	VWCE
7.94143e-06	-0.73683	0.11	0.115	0.0333699	0	AC012510.1
8.21e-06	0.508642	0.3	0.319	0.0344984	0	ACKR3
8.23631e-06	-2.21574	0.406	0.297	0.034609	0	FOSL1
8.46059e-06	-0.292955	0.333	0.42	0.0355514	0	CASD1
8.56807e-06	-3.48347	0.435	0.389	0.036003	0	MRPS18A
8.68803e-06	-0.275105	0.418	0.482	0.0365071	0	APRT
8.75582e-06	-0.277125	0.188	0.231	0.0367919	0	CTSF
8.81503e-06	-0.901567	0.17	0.192	0.0370408	0	PURPL
9.07484e-06	0.370873	0.146	0.126	0.0381325	0	TNFSF12
9.08184e-06	-0.471131	0.373	0.429	0.0381619	0	ARL6IP5
9.17468e-06	-3.10433	0.091	0.111	0.038552	0	TRIM34
9.2257e-06	-4.67646	0.172	0.258	0.0387664	0	PPP1R3B
9.44557e-06	-3.19191	0.177	0.168	0.0396903	0	AL499604.1
9.45187e-06	0.659767	0.237	0.24	0.0397168	0	HIC2
9.56252e-06	-0.504501	0.22	0.193	0.0401817	0	SLC9A3-AS1
9.72609e-06	-3.03765	0.074	0.108	0.040869	0	SERPINE1
9.86957e-06	-0.919601	0.34	0.398	0.0414719	0	GNG12
1.02095e-05	-7.03714	0.127	0.237	0.0429002	0	NDRG1
1.0244e-05	-1.35746	0.349	0.421	0.0430451	0	PAXIP1-AS1
1.04522e-05	1.22511	0.375	0.42	0.0439202	0	MYC
1.08421e-05	-0.286343	0.406	0.45	0.0455587	0	TCEAL8
1.08632e-05	-0.686674	0.367	0.405	0.045647	0	PSD3
1.09153e-05	-0.396254	0.385	0.434	0.0458662	0	PCDH17
1.10958e-05	-3.3786	0.389	0.28	0.0466246	0	PLK1
1.11729e-05	0.876121	0.147	0.118	0.0469486	0	SLC25A18
1.13148e-05	-0.409477	0.38	0.434	0.0475448	0	SGCE
1.14038e-05	0.886433	0.437	0.392	0.0479187	0	CEP57
1.14969e-05	0.267289	0.453	0.369	0.0483101	0	MMS22L
1.16991e-05	0.392292	0.479	0.415	0.0491595	0	FKBP4
1.19621e-05	-0.657216	0.376	0.426	0.0502649	0	ZMYND8
1.20358e-05	-0.474425	0.068	0.103	0.0505744	0	AC109454.2
1.22005e-05	-1.55062	0.437	0.349	0.0512665	0	TACC1
1.26486e-05	-1.92609	0.337	0.406	0.0531493	0	REST
1.27024e-05	0.640453	0.123	0.118	0.0533757	0	AL672277.1
1.29359e-05	-3.77558	0.413	0.368	0.0543565	0	CITED1
1.37508e-05	-0.795094	0.407	0.46	0.057781	0	BRI3
1.38958e-05	-1.10811	0.201	0.188	0.05839	0	FOXO3B
1.40563e-05	-0.718482	0.214	0.223	0.0590646	0	FAM184A
1.41358e-05	-2.48005	0.114	0.175	0.0593987	0	SLC16A9
1.47764e-05	-0.256785	0.427	0.377	0.0620903	0	MZT1
1.47808e-05	-0.725123	0.264	0.265	0.062109	0	UBAP1
1.51491e-05	-0.609476	0.326	0.344	0.0636564	0	BMPR2
1.51734e-05	-0.63699	0.339	0.413	0.0637587	0	PCMTD2
1.5583e-05	-0.410222	0.355	0.395	0.0654798	0	PALM2-AKAP2
1.56566e-05	-3.61999	0.392	0.258	0.065789	0	NEK2
1.59335e-05	-1.60124	0.135	0.18	0.0669527	0	ST3GAL6
1.59655e-05	1.08022	0.276	0.233	0.0670869	0	PCDH19
1.59943e-05	-2.07634	0.325	0.365	0.067208	0	SMIM14
1.61633e-05	-0.260384	0.399	0.465	0.0679181	0	NOP53
1.62737e-05	-1.12516	0.212	0.242	0.0683819	0	ITPRIP
1.62948e-05	0.85423	0.164	0.154	0.0684709	0	TNIK
1.66556e-05	-2.60643	0.246	0.253	0.0699869	0	RGS17
1.67023e-05	0.882572	0.267	0.331	0.070183	0	ZNF608
1.67048e-05	-1.44563	0.224	0.233	0.0701935	0	TSIX
1.67424e-05	0.403486	0.45	0.387	0.0703515	0	POM121
1.68027e-05	0.921355	0.205	0.202	0.070605	0	NEU4
1.7007e-05	-1.96742	0.356	0.403	0.0714634	0	ERO1A
1.72068e-05	-0.42923	0.449	0.393	0.0723029	0	IRF2BPL
1.72704e-05	0.622919	0.25	0.261	0.0725704	0	S100A1
1.7599e-05	-1.9506	0.337	0.351	0.0739512	0	GPSM2
1.7643e-05	-0.4977	0.323	0.398	0.0741357	0	STIM2
1.81673e-05	-0.837755	0.11	0.114	0.0763388	0	KISS1R
1.83015e-05	-2.90143	0.097	0.142	0.076903	0	SETBP1
1.83043e-05	0.810046	0.353	0.318	0.0769145	0	MOSPD1
1.86581e-05	-0.811171	0.432	0.262	0.0784013	0	KIF18A
1.89637e-05	0.703911	0.232	0.226	0.0796855	0	SLC9A6
1.9172e-05	-2.72336	0.134	0.138	0.0805607	0	ZNF350
1.94258e-05	-2.00667	0.341	0.408	0.0816271	0	TRIM2
1.96253e-05	-0.373865	0.452	0.37	0.0824654	0	CKAP5
1.98572e-05	2.91481	0.248	0.205	0.08344	0	PPM1K
2.00878e-05	1.81946	0.215	0.131	0.0844088	0	CD70
2.05027e-05	0.427727	0.456	0.395	0.0861524	0	MDM4
2.07127e-05	-0.949785	0.178	0.189	0.0870348	0	SFXN2
2.07445e-05	-2.31939	0.359	0.423	0.0871684	0	SPIRE1
2.11211e-05	0.615946	0.356	0.356	0.088751	0	CDC42EP1
2.11818e-05	-2.0719	0.139	0.195	0.0890057	0	GMPR
2.12909e-05	1.11294	0.34	0.409	0.0894642	0	AC090692.1
2.16812e-05	-0.900988	0.362	0.44	0.0911045	0	WASL
2.16834e-05	-0.628067	0.351	0.395	0.0911135	0	SEMA3A
2.16941e-05	-3.07655	0.159	0.146	0.0911584	0	NFKBIZ
2.20468e-05	-2.29899	0.18	0.148	0.0926408	0	CABP4
2.20664e-05	0.378445	0.456	0.333	0.0927231	0	WDR4
2.25957e-05	-0.354346	0.19	0.157	0.0949472	0	RPS6KA1
2.29342e-05	-2.92436	0.259	0.257	0.0963695	0	LYST
2.35145e-05	0.779363	0.44	0.328	0.0988078	0	CYTH2
2.3628e-05	-1.53128	0.199	0.219	0.0992849	0	SCG3
2.41834e-05	-0.920524	0.262	0.268	0.101619	0	LAMB2
2.47949e-05	-0.925572	0.151	0.154	0.104188	0	SEZ6
2.51227e-05	-0.841628	0.177	0.162	0.105566	0	SERAC1
2.54996e-05	0.353562	0.208	0.157	0.107149	0	OXCT1
2.7442e-05	-0.783409	0.419	0.366	0.115311	0	SPOCK1
2.75896e-05	3.24862	0.106	0.118	0.115932	0	SMPDL3A
2.82758e-05	-1.25068	0.302	0.325	0.118815	0	GSN
2.8436e-05	-3.49732	0.395	0.445	0.119488	0	SARAF
2.85054e-05	-1.0143	0.376	0.438	0.11978	0	PPP2R5C
2.85331e-05	2.12185	0.239	0.248	0.119896	0	CASP6
2.88853e-05	-1.07268	0.192	0.147	0.121376	0	TMEM220-AS1
2.945e-05	-2.37904	0.182	0.223	0.123749	0	KLF2
2.96035e-05	-3.38905	0.283	0.281	0.124394	0	MAPKBP1
3.03093e-05	-0.655491	0.343	0.408	0.12736	0	UBXN7
3.04538e-05	-2.6526	0.319	0.409	0.127967	0	PTN
3.11576e-05	1.09004	0.116	0.115	0.130924	0	MAP3K14
3.11742e-05	-0.489994	0.165	0.153	0.130994	0	AMOT
3.15527e-05	-2.14361	0.394	0.248	0.132585	0	FKBPL
3.22213e-05	-0.544201	0.317	0.302	0.135394	0	EPHB1
3.27732e-05	1.9558	0.463	0.409	0.137713	0	RNF114
3.28541e-05	0.73439	0.066	0.119	0.138053	0	IDNK
3.29241e-05	-2.68165	0.377	0.436	0.138347	0	NR2F1
3.35213e-05	-1.262	0.362	0.396	0.140857	0	NAV3
3.35375e-05	-0.530074	0.38	0.433	0.140925	0	TMEM219
3.51241e-05	-0.754659	0.124	0.129	0.147591	0	C3orf35
3.51918e-05	0.880725	0.429	0.372	0.147876	0	XBP1
3.55086e-05	-0.55138	0.189	0.214	0.149207	0	ZNF589
3.59179e-05	2.32973	0.12	0.116	0.150927	0	AL355999.1
3.60391e-05	-3.42726	0.229	0.293	0.151436	0	VANGL2
3.60599e-05	1.10361	0.415	0.369	0.151524	0	UBALD2
3.65454e-05	-2.87321	0.376	0.418	0.153564	0	LAMP2
3.76327e-05	-0.320887	0.37	0.437	0.158133	0	TRIM24
3.85597e-05	-0.531361	0.366	0.388	0.162028	0	KIAA1109
3.89256e-05	-0.995485	0.422	0.47	0.163566	0	RPS3
3.99153e-05	0.362547	0.154	0.124	0.167724	0	RSPH14
4.07062e-05	-0.260814	0.462	0.506	0.171047	0	RPS4X
4.17666e-05	-0.447893	0.259	0.28	0.175503	0	FCGRT
4.31692e-05	0.448011	0.247	0.217	0.181397	0	TMEM168
4.333e-05	-1.4547	0.111	0.122	0.182073	0	AC090517.2
4.3359e-05	-1.69666	0.207	0.242	0.182194	0	APH1B
4.37534e-05	-2.05484	0.156	0.188	0.183852	0	GPR37L1
4.39205e-05	-1.76404	0.402	0.45	0.184554	0	MT-ND4
4.41156e-05	-0.704592	0.343	0.41	0.185374	0	GSK3B
4.46397e-05	-1.13932	0.163	0.138	0.187576	0	HMGN3-AS1
4.48228e-05	-0.303967	0.261	0.241	0.188345	0	CHKB-DT
4.4889e-05	-1.40412	0.282	0.367	0.188623	0	HEY1
4.50002e-05	-5.59145	0.163	0.235	0.189091	0	CDKN1C
4.50902e-05	-2.40286	0.191	0.209	0.189469	0	AC006141.1
4.526e-05	-0.694031	0.211	0.161	0.190183	0	ITPKA
4.55299e-05	-2.20496	0.378	0.396	0.191317	0	CYP51A1
4.56253e-05	-0.680375	0.435	0.368	0.191717	0	PEA15
4.56448e-05	-0.777975	0.356	0.421	0.1918	0	ADAM10
4.64789e-05	-1.3868	0.483	0.435	0.195304	0	RAMP1
4.66337e-05	-1.71396	0.144	0.165	0.195955	0	PPARA
4.84151e-05	1.6748	0.142	0.133	0.20344	0	PDK4
4.92062e-05	-0.369005	0.329	0.363	0.206764	0	KLHDC8A
4.97074e-05	1.43565	0.163	0.15	0.20887	0	AC024075.1
5.06716e-05	0.471523	0.441	0.392	0.212922	0	SHMT2
5.27479e-05	-1.18131	0.152	0.197	0.221647	0	AL354740.1
5.3105e-05	-1.71758	0.186	0.177	0.223147	0	SLC39A11
5.37729e-05	-2.69496	0.084	0.169	0.225954	0	SYNPO
5.40983e-05	-2.84802	0.13	0.198	0.227321	0	DCLK1
5.459e-05	-0.445941	0.334	0.406	0.229387	0	AC005670.3
5.59509e-05	-0.521933	0.337	0.374	0.235106	0	CABIN1
5.68474e-05	-2.88902	0.139	0.177	0.238873	0	ZNF862
5.83956e-05	1.55932	0.409	0.283	0.245378	0	NET1
5.90017e-05	-0.575875	0.298	0.29	0.247925	0	AMOTL1
5.91819e-05	0.460776	0.365	0.394	0.248682	0	SH3BGRL
6.02486e-05	2.65012	0.35	0.409	0.253165	0	PLIN3
6.03419e-05	0.474892	0.112	0.132	0.253556	0	SEMA6C
6.05004e-05	-0.687958	0.386	0.443	0.254223	0	USP11
6.20497e-05	-0.279178	0.206	0.225	0.260733	0	BCR
6.2195e-05	0.693528	0.45	0.332	0.261343	0	SLC25A14
6.28442e-05	0.852061	0.217	0.22	0.264071	0	AC068473.5
6.31269e-05	0.865092	0.329	0.392	0.265259	0	DPY19L1
6.34582e-05	-0.362558	0.227	0.187	0.266652	0	TRMT44
6.40331e-05	-0.842821	0.334	0.346	0.269067	0	FER
6.45285e-05	1.27893	0.381	0.432	0.271149	0	SOX4
6.47578e-05	1.38306	0.156	0.14	0.272112	0	FAM153B
6.51277e-05	0.851036	0.483	0.429	0.273666	0	CCDC85B
6.52555e-05	-1.92777	0.14	0.16	0.274203	0	CXXC4
6.86176e-05	-1.80675	0.386	0.429	0.288331	0	CAMK2N1
6.90147e-05	-1.72054	0.154	0.172	0.29	0	FSTL3
7.10032e-05	-1.56399	0.147	0.159	0.298355	0	AC006001.2
7.10461e-05	-0.527108	0.357	0.412	0.298536	0	CMBL
7.1304e-05	-0.258289	0.28	0.254	0.299619	0	KITLG
7.15361e-05	-3.11654	0.377	0.435	0.300595	0	SNHG32
7.20829e-05	-3.02967	0.351	0.4	0.302892	0	TPM1
7.37743e-05	-0.535499	0.422	0.334	0.31	0	ARFGEF3
7.4558e-05	0.964858	0.385	0.428	0.313293	0	TRIB2
7.68073e-05	-0.555179	0.389	0.427	0.322744	0	MYEF2
7.7521e-05	-3.96808	0.366	0.432	0.325743	0	COL6A1
7.79955e-05	-0.747299	0.134	0.113	0.327737	0	MEST
7.91864e-05	-2.79845	0.458	0.408	0.332741	0	HSPA5
7.95639e-05	1.71004	0.145	0.145	0.334327	0	AC245060.6
7.97514e-05	-5.32116	0.307	0.357	0.335116	0	SLC6A6
8.17405e-05	-3.62908	0.353	0.418	0.343473	0	BACH1
8.23151e-05	-0.742822	0.383	0.413	0.345888	0	ARHGAP21
8.34222e-05	-2.14335	0.475	0.425	0.35054	0	PCSK1N
8.35375e-05	-1.05422	0.375	0.422	0.351025	0	CTNNB1
8.65256e-05	0.500609	0.345	0.376	0.363581	0	DOCK4
8.69361e-05	0.551114	0.184	0.18	0.365306	0	ZFYVE1
8.73444e-05	-0.372368	0.134	0.117	0.367021	0	BAIAP2-DT
8.74448e-05	-0.765018	0.093	0.111	0.367443	0	STRA6
8.78715e-05	1.19808	0.38	0.291	0.369236	0	DCN
8.85681e-05	-4.6871	0.311	0.279	0.372163	0	C1QL1
8.89469e-05	0.621737	0.181	0.153	0.373755	0	AGFG2
9.07142e-05	-0.973078	0.281	0.331	0.381181	0	FAM214A
9.10391e-05	0.640717	0.096	0.118	0.382546	0	RPH3A
9.11602e-05	0.411643	0.413	0.368	0.383055	0	CEP44
9.20751e-05	-0.286717	0.326	0.323	0.3869	0	NAA16
9.42712e-05	-0.394419	0.35	0.406	0.396128	0	AVL9
9.55426e-05	-2.66107	0.22	0.201	0.40147	0	PXK
9.57306e-05	-1.22424	0.332	0.34	0.40226	0	XPR1
9.72512e-05	0.376884	0.432	0.329	0.40865	0	ERCC3
9.74067e-05	-0.981187	0.328	0.393	0.409303	0	SH3BGRL3
9.76828e-05	-0.883745	0.329	0.378	0.410463	0	ASS1
9.86325e-05	-2.30303	0.375	0.253	0.414454	0	UPP1
0.000101405	-1.41681	0.333	0.401	0.426102	0	PBX1
0.000102715	0.540637	0.439	0.388	0.431609	0	EPN2
0.000103673	-1.20687	0.354	0.415	0.435635	0	RUFY3
0.000103994	0.517863	0.118	0.106	0.436984	0	LGR5
0.000105672	-2.27165	0.394	0.457	0.444034	0	GNAS
0.00010586	-0.509381	0.396	0.452	0.444822	0	BPTF
0.000108917	-1.251	0.087	0.101	0.457668	0	AC110285.2
0.000111525	-2.26048	0.267	0.28	0.468629	0	FAM92B
0.000111556	-0.369721	0.36	0.405	0.468757	0	DNALI1
0.000111717	0.582404	0.259	0.204	0.469437	0	TRDC
0.000113143	-1.07829	0.229	0.224	0.475427	0	LINC02577
0.000117058	-0.652589	0.231	0.224	0.491876	0	KIF13B
0.000117651	-4.48367	0.092	0.156	0.494371	0	PIK3IP1
0.000119105	-0.278656	0.421	0.474	0.50048	0	MT-CO1
0.000119321	-0.451267	0.351	0.409	0.501385	0	KMT2C
0.00012012	-0.469912	0.307	0.336	0.504745	0	IGF2BP2
0.000120783	-0.934082	0.144	0.121	0.50753	0	CHADL
0.000121307	-0.280162	0.235	0.203	0.509732	0	ZNF726
0.000122815	-0.65471	0.269	0.286	0.516067	0	PITPNC1
0.000123692	-0.694916	0.345	0.365	0.519754	0	ZNF711
0.000123748	-1.58539	0.238	0.216	0.519988	0	AMOTL2
0.000125047	-0.352429	0.484	0.422	0.525448	0	TAGLN2
0.000127261	1.94951	0.437	0.487	0.53475	0	MT-ND2
0.000127318	-0.363577	0.182	0.173	0.53499	0	AL353194.1
0.000129221	-4.02844	0.361	0.399	0.542985	0	SCARB1
0.000129232	0.310022	0.283	0.27	0.543034	0	C8orf88
0.000129931	-1.55995	0.363	0.257	0.545969	0	SAPCD1
0.00013235	1.09185	0.243	0.223	0.556136	0	STARD9
0.000132481	-0.25622	0.144	0.183	0.556685	0	NAIP
0.000133465	-1.82379	0.29	0.288	0.560821	0	KPNA5
0.000137176	-0.289583	0.382	0.424	0.576413	0	PNMA2
0.000137804	-0.767764	0.389	0.445	0.579052	0	PPP1CB
0.000138051	-1.0682	0.297	0.3	0.580089	0	TSTD2
0.000138193	-0.561869	0.286	0.284	0.580687	0	LYSMD3
0.000138844	-2.69833	0.255	0.266	0.583422	0	RENBP
0.000139148	-0.576769	0.372	0.38	0.584702	0	HOXB-AS1
0.000140531	-0.280173	0.198	0.111	0.59051	0	HIST1H2BG
0.000141932	-0.672862	0.387	0.439	0.596399	0	SH3KBP1
0.000142218	1.0458	0.287	0.305	0.597599	0	ST7L
0.000142848	-2.45019	0.506	0.448	0.600248	0	TPI1
0.000146726	0.927088	0.477	0.433	0.616541	0	ANKRD11
0.000146817	1.64295	0.172	0.14	0.616926	0	AC022098.1
0.000149912	-0.259393	0.425	0.38	0.629929	0	RRP9
0.000149925	-1.6884	0.314	0.359	0.629986	0	HBP1
0.000151698	-0.958469	0.214	0.183	0.637435	0	CDK14
0.000151995	0.275999	0.408	0.374	0.638685	0	LOXL1
0.000152144	-0.698082	0.314	0.329	0.63931	0	RHBDL3
0.000153696	-1.51134	0.281	0.262	0.645829	0	IL1RAP
0.000154539	0.743858	0.429	0.372	0.649371	0	ZNF598
0.000157793	-0.893357	0.339	0.374	0.663047	0	RGS16
0.000157891	-3.06576	0.238	0.244	0.663459	0	TPST2
0.000158214	0.827298	0.479	0.401	0.664816	0	NQO1
0.000159342	-0.604072	0.34	0.371	0.669555	0	MOB1B
0.000161098	-1.32864	0.118	0.156	0.676933	0	SLC35G2
0.000161965	-1.20285	0.277	0.268	0.680575	0	PCCA
0.000162583	-2.6061	0.135	0.179	0.683175	0	ALDOC
0.000164278	-2.88382	0.108	0.107	0.690297	0	CBX7
0.000166321	1.87979	0.184	0.119	0.69888	0	WFDC1
0.000167147	-0.250352	0.389	0.434	0.702353	0	GMFB
0.00016879	-0.706813	0.337	0.356	0.709255	0	GPR158
0.000169014	-2.19093	0.252	0.362	0.710196	0	C1orf61
0.000169988	-3.33672	0.213	0.219	0.714291	0	GBE1
0.000171574	-0.734843	0.317	0.401	0.720952	0	LPIN2
0.000171816	0.913524	0.095	0.13	0.721973	0	MEF2B
0.000173219	-3.1412	0.243	0.255	0.727865	0	LZTS1
0.000175668	-3.29524	0.162	0.144	0.738155	0	PAK3
0.000176126	3.35072	0.399	0.29	0.74008	0	TUBGCP3
0.000178306	0.540059	0.392	0.347	0.749243	0	ARPC1B
0.000179838	0.688242	0.308	0.309	0.755677	0	PLPPR5
0.000180504	-0.309002	0.139	0.155	0.758479	0	STAM-AS1
0.000181493	0.341518	0.144	0.109	0.762634	0	CCDC91
0.000181701	1.25088	0.103	0.137	0.763508	0	CEP126
0.000182728	-3.0066	0.367	0.415	0.767823	0	CHD2
0.000185874	-1.2995	0.348	0.376	0.781044	0	RGS3
0.000190138	0.481054	0.053	0.125	0.79896	0	AC092123.1
0.000192135	3.24203	0.192	0.201	0.807352	0	CITED4
0.000193506	-0.823281	0.354	0.397	0.813112	0	SIPA1L1
0.000193982	-1.71526	0.233	0.259	0.815112	0	HNMT
0.000198333	-0.614467	0.358	0.382	0.833395	0	NDRG4
0.000199352	-1.04853	0.132	0.114	0.837677	0	AC005911.1
0.000203415	1.1035	0.434	0.342	0.85475	0	SAP30L
0.000203771	-1.87171	0.219	0.244	0.856247	0	FIRRE
0.000205525	-1.38256	0.267	0.279	0.863617	0	TMEM131L
0.000211462	-0.487098	0.497	0.431	0.888564	0	RSRC2
0.000211462	-4.23247	0.233	0.218	0.888564	0	WLS
0.000211721	-2.28922	0.316	0.351	0.88965	0	PALLD
0.000212665	0.545695	0.426	0.382	0.893618	0	MED1
0.000214079	0.888603	0.437	0.369	0.899562	0	MAP1A
0.000215334	0.593747	0.382	0.259	0.904832	0	STAM2
0.000220728	-1.48937	0.228	0.206	0.927498	0	NNT
0.000222096	-3.56527	0.417	0.468	0.933247	0	FTH1
0.000226435	-3.04486	0.144	0.172	0.951481	0	MIR193BHG
0.000227906	-0.545981	0.351	0.408	0.95766	0	NMB
0.00022864	-1.23401	0.377	0.393	0.960743	0	EGLN1
0.000228808	-0.946137	0.236	0.213	0.961453	0	ENTPD3-AS1
0.000241143	-3.35606	0.335	0.315	1	0	TIMP3
0.000242452	-0.264618	0.337	0.354	1	0	MOSPD3
[truncated: 412 more rows]

## Sheet: cluster-1
p_val	avg_log2FC	pct.1	pct.2	p_val_adj	cluster	gene
2.67655e-163	2.05787	0.847	0.404	1.12469e-159	1	RPS18
2.92971e-152	-4.72327	0.056	0.476	1.23106e-148	1	BIRC5
5.78928e-147	1.24282	0.828	0.431	2.43266e-143	1	RPL19
1.63399e-145	-3.57414	0.11	0.518	6.86602e-142	1	TUBA1B
5.78964e-141	1.55812	0.804	0.404	2.43281e-137	1	RPL12
7.37675e-140	1.51199	0.804	0.393	3.09971e-136	1	RPL3
1.19689e-139	1.3779	0.822	0.421	5.02933e-136	1	RPS12
8.26746e-135	1.39053	0.822	0.427	3.47399e-131	1	RPS6
2.68159e-134	1.27344	0.823	0.438	1.1268e-130	1	RPS14
9.54451e-132	-5.2257	0.117	0.496	4.0106e-128	1	TUBB
4.76825e-130	-2.08681	0.155	0.517	2.00362e-126	1	ACTB
2.0793e-128	1.16011	0.806	0.419	8.73723e-125	1	RPS7
4.36006e-128	1.28833	0.816	0.426	1.8321e-124	1	RPLP1
3.01335e-126	1.07811	0.815	0.423	1.26621e-122	1	RPL34
1.67105e-123	-8.23609	0.083	0.462	7.02176e-120	1	HMGB2
3.24663e-121	1.35634	0.795	0.427	1.36423e-117	1	RPL17
2.65534e-120	-8.6117	0.066	0.424	1.11577e-116	1	CENPF
7.47554e-119	1.12633	0.807	0.429	3.14122e-115	1	RPL13
1.119e-117	-4.19346	0.104	0.473	4.70203e-114	1	UBE2S
9.78124e-116	-7.96258	0.074	0.428	4.11008e-112	1	TPX2
1.83948e-114	-8.85662	0.042	0.374	7.72948e-111	1	DLGAP5
2.43542e-113	0.961153	0.814	0.433	1.02336e-109	1	RPS15A
4.3304e-112	-8.02444	0.073	0.435	1.81963e-108	1	MKI67
5.43641e-112	1.24587	0.811	0.432	2.28438e-108	1	RPS4X
9.01774e-109	-8.28044	0.056	0.397	3.78925e-105	1	TOP2A
1.3678e-108	1.09118	0.782	0.437	5.74749e-105	1	RPS3A
2.39577e-108	0.616213	0.799	0.439	1.0067e-104	1	RPL7A
5.37737e-104	1.34667	0.788	0.449	2.25957e-100	1	RPS2
4.42306e-103	-8.16059	0.067	0.408	1.85857e-99	1	PTTG1
4.83929e-103	-5.44789	0.069	0.403	2.03347e-99	1	NUF2
1.1632e-101	-7.06844	0.055	0.395	4.88778e-98	1	UBE2C
4.04369e-101	0.847155	0.792	0.427	1.69916e-97	1	RPS21
5.29906e-101	-4.32494	0.151	0.479	2.22666e-97	1	TUBB2B
6.20972e-101	-1.9269	0.165	0.522	2.60932e-97	1	HMGB1
2.98144e-100	3.18482	0.749	0.399	1.2528e-96	1	SNHG29
7.83567e-99	1.10526	0.77	0.438	3.29255e-95	1	RPS27A
7.39904e-96	-8.32016	0.039	0.367	3.10907e-92	1	CCNB1
2.73071e-94	0.995602	0.756	0.437	1.14744e-90	1	RPL18A
8.60928e-94	-2.56297	0.176	0.484	3.61762e-90	1	TUBA1A
1.7615e-93	-5.3985	0.126	0.444	7.40181e-90	1	TUBB4B
6.44324e-93	-8.92844	0.074	0.377	2.70745e-89	1	ARL6IP1
7.21948e-93	1.15006	0.776	0.441	3.03363e-89	1	RPS23
2.94347e-92	-6.71315	0.078	0.417	1.23685e-88	1	NUSAP1
3.18623e-90	-3.64029	0.105	0.427	1.33885e-86	1	PBK
7.32983e-90	-2.37647	0.158	0.472	3.08e-86	1	NUCKS1
8.93231e-90	2.34631	0.754	0.436	3.75336e-86	1	RPL26
1.18337e-88	-5.78282	0.095	0.409	4.97254e-85	1	GTSE1
1.86025e-87	-1.01456	0.758	0.438	7.81676e-84	1	RPL30
3.13418e-87	1.10629	0.738	0.411	1.31698e-83	1	RPLP0
1.64847e-85	0.906304	0.763	0.434	6.92685e-82	1	RPL41
1.86593e-85	0.754788	0.724	0.401	7.84063e-82	1	RPL13A
8.87168e-80	0.93529	0.728	0.422	3.72788e-76	1	RPS8
1.50914e-79	-7.09045	0.093	0.424	6.34139e-76	1	CKS2
8.88335e-77	-1.60598	0.212	0.526	3.73278e-73	1	PTMA
2.82972e-76	-7.28112	0.059	0.338	1.18905e-72	1	CENPA
1.31076e-74	-7.72906	0.047	0.357	5.50783e-71	1	PLK1
1.93796e-74	-5.6748	0.145	0.414	8.14331e-71	1	PRC1
2.24557e-74	-1.96548	0.206	0.48	9.43591e-71	1	ANP32E
1.70132e-73	-8.15221	0.095	0.374	7.14893e-70	1	ASPM
2.70863e-73	-1.83921	0.218	0.518	1.13817e-69	1	H2AFZ
2.88149e-73	-4.39557	0.191	0.476	1.2108e-69	1	HMGN2
1.01535e-72	0.650889	0.737	0.439	4.26649e-69	1	RPL39
2.51402e-72	-6.73004	0.105	0.402	1.05639e-68	1	KPNA2
3.786e-72	-3.22555	0.116	0.411	1.59088e-68	1	PIMREG
1.09359e-69	0.658869	0.708	0.424	4.59525e-66	1	RPS27
2.74927e-69	-6.77141	0.049	0.341	1.15524e-65	1	CDCA3
4.24287e-69	-4.6908	0.217	0.484	1.78285e-65	1	MAD2L1
7.45645e-69	-1.74699	0.217	0.486	3.1332e-65	1	DYNLL1
2.02211e-68	-5.68593	0.136	0.408	8.4969e-65	1	DBI
4.86951e-68	2.08316	0.692	0.413	2.04617e-64	1	RPS3
1.03479e-67	0.794125	0.706	0.43	4.34817e-64	1	RACK1
1.61741e-67	-3.10746	0.103	0.386	6.79637e-64	1	SPC25
1.89343e-64	-2.82369	0.089	0.378	7.95619e-61	1	AURKB
2.1721e-64	0.737055	0.699	0.436	9.12715e-61	1	EEF1A1
3.66717e-64	-5.98653	0.131	0.411	1.54095e-60	1	OLIG1
3.82269e-64	-6.28587	0.13	0.383	1.60629e-60	1	CCNB2
8.96556e-64	-1.70042	0.226	0.484	3.76733e-60	1	TMSB4X
1.62319e-63	-7.52629	0.109	0.375	6.82064e-60	1	CENPE
5.69485e-63	-4.76195	0.157	0.432	2.39298e-59	1	TUBA1C
1.2042e-62	-5.42305	0.145	0.365	5.06005e-59	1	HIST1H2BH
7.25419e-62	-2.00563	0.189	0.463	3.04821e-58	1	CKS1B
2.7681e-61	-2.50665	0.125	0.405	1.16316e-57	1	FOXM1
3.64991e-61	5.13131	0.665	0.415	1.53369e-57	1	RPS25
4.93744e-61	-1.66188	0.207	0.468	2.07471e-57	1	CENPW
1.13723e-60	0.556084	0.69	0.419	4.77863e-57	1	RPS13
2.40964e-60	-7.10173	0.076	0.338	1.01253e-56	1	HMMR
3.92535e-60	-4.55353	0.122	0.386	1.64943e-56	1	KNL1
3.48211e-59	-2.34273	0.192	0.441	1.46318e-55	1	SMC4
3.74628e-59	-4.21343	0.189	0.436	1.57419e-55	1	TUBB2A
1.01454e-58	-2.7375	0.16	0.397	4.26309e-55	1	TROAP
2.84647e-58	1.48147	0.548	0.244	1.19609e-54	1	CPE
3.28416e-58	-3.6616	0.162	0.416	1.38e-54	1	KIF11
4.05211e-58	-3.56596	0.143	0.405	1.7027e-54	1	BUB1B
3.98599e-57	-7.37813	0.107	0.38	1.67491e-53	1	HIST2H2AC
1.38478e-56	-0.926368	0.244	0.473	5.81883e-53	1	H2AFV
4.04034e-55	-5.14179	0.111	0.346	1.69775e-51	1	CDC20
1.26367e-54	-6.15623	0.148	0.384	5.30992e-51	1	CCNA2
1.29852e-54	-2.77247	0.157	0.399	5.45637e-51	1	NCAPD2
2.97364e-54	-0.566261	0.71	0.43	1.24952e-50	1	RPL10
8.25547e-54	-5.21091	0.151	0.373	3.46895e-50	1	C1orf61
2.40678e-52	-1.85786	0.248	0.493	1.01133e-48	1	SRI
4.77973e-52	-5.79818	0.167	0.401	2.00844e-48	1	PLP1
1.00881e-51	-3.1523	0.222	0.472	4.23904e-48	1	S100A11
1.84181e-51	-4.78905	0.148	0.382	7.73929e-48	1	BUB1
2.36307e-51	-0.774648	0.554	0.308	9.92963e-48	1	RGS20
1.59846e-50	-2.23819	0.234	0.449	6.71674e-47	1	ITM2C
4.10062e-50	-7.6368	0.103	0.354	1.72308e-46	1	AURKA
8.56314e-50	-2.07698	0.219	0.459	3.59823e-46	1	CALM2
9.99749e-50	-3.10599	0.152	0.391	4.20094e-46	1	KIF23
2.39718e-49	-3.41051	0.227	0.445	1.0073e-45	1	PHF19
6.55306e-49	-2.29947	0.22	0.475	2.7536e-45	1	JPT1
9.64746e-49	-5.35364	0.096	0.347	4.05386e-45	1	CDCA8
4.52106e-48	-6.56377	0.091	0.407	1.89975e-44	1	HIST1H4C
6.01349e-48	-5.90454	0.103	0.389	2.52687e-44	1	HIST1H1B
6.66993e-48	-2.04021	0.21	0.436	2.8027e-44	1	CENPN
1.87925e-47	-3.93196	0.149	0.395	7.89661e-44	1	OLIG2
1.90913e-47	-4.23095	0.22	0.442	8.02215e-44	1	PTPRZ1
2.07866e-47	-4.20964	0.122	0.37	8.73454e-44	1	KIF2C
3.28076e-47	-5.88718	0.144	0.403	1.37857e-43	1	CDK1
3.75891e-47	-2.43097	0.133	0.367	1.57949e-43	1	KIF4A
4.70613e-47	-4.15021	0.221	0.458	1.97752e-43	1	LEPROTL1
4.47191e-46	-1.09701	0.254	0.474	1.8791e-42	1	NUDT1
5.89455e-46	-4.59837	0.138	0.364	2.47689e-42	1	SGO2
1.27215e-45	-0.787345	0.221	0.431	5.34558e-42	1	MT2A
2.16415e-45	-2.46498	0.159	0.386	9.09374e-42	1	TACC3
3.20577e-45	-3.80592	0.238	0.458	1.34706e-41	1	STMN1
1.12127e-44	0.689812	0.657	0.437	4.71157e-41	1	RPL31
1.16434e-44	0.658428	0.704	0.465	4.89254e-41	1	RPS24
2.65386e-44	-3.42124	0.179	0.39	1.11515e-40	1	KNSTRN
6.02404e-44	0.810715	0.644	0.409	2.5313e-40	1	EEF2
1.30468e-43	-3.44996	0.151	0.379	5.48229e-40	1	NDC80
2.91633e-43	-4.01254	0.246	0.465	1.22544e-39	1	SQLE
5.90349e-43	-1.25153	0.253	0.476	2.48065e-39	1	DDX39A
7.11771e-43	0.716633	0.652	0.427	2.99086e-39	1	EEF1G
1.53128e-42	-3.01601	0.218	0.418	6.43445e-39	1	FANCI
1.60243e-42	-1.38151	0.251	0.479	6.73343e-39	1	DTYMK
2.23839e-42	-4.37362	0.252	0.472	9.4057e-39	1	B2M
3.7875e-42	-5.38492	0.128	0.354	1.59151e-38	1	CDCA2
3.90832e-42	-2.7922	0.196	0.39	1.64228e-38	1	IGFBP2
1.4659e-41	-5.10916	0.143	0.358	6.1597e-38	1	KIF14
1.61953e-41	-4.95943	0.148	0.364	6.80526e-38	1	HJURP
1.74263e-41	-1.55339	0.24	0.43	7.32253e-38	1	TUBB6
2.03303e-41	-0.935607	0.278	0.484	8.54277e-38	1	PDIA6
7.04057e-41	0.896515	0.578	0.356	2.95845e-37	1	GAS5
1.52335e-40	-1.26178	0.26	0.462	6.40112e-37	1	CCDC167
2.77867e-40	-2.28853	0.184	0.407	1.1676e-36	1	ANLN
3.87962e-40	-2.89869	0.15	0.381	1.63021e-36	1	RACGAP1
4.07905e-40	-5.36476	0.1	0.332	1.71402e-36	1	MXD3
5.64549e-40	-3.09375	0.169	0.395	2.37223e-36	1	ECT2
5.89339e-40	0.834388	0.628	0.425	2.4764e-36	1	RPL23
1.09475e-39	-1.06858	0.294	0.495	4.60015e-36	1	SEPTIN7
1.49986e-39	-4.59754	0.118	0.395	6.30241e-36	1	HIST1H1D
2.89595e-39	-3.92013	0.253	0.445	1.21688e-35	1	LBR
6.69687e-39	-4.19091	0.158	0.372	2.81403e-35	1	PRR11
1.08431e-37	-5.82579	0.136	0.402	4.55628e-34	1	HIST1H1C
2.31356e-37	0.574802	0.665	0.461	9.72159e-34	1	MT-CO3
3.23816e-37	-1.21268	0.292	0.488	1.36068e-33	1	PRELID1
4.87673e-37	-2.50351	0.141	0.347	2.0492e-33	1	IGFBP3
8.10164e-37	-4.78693	0.084	0.334	3.40431e-33	1	KIF20A
5.14414e-36	-2.5928	0.226	0.426	2.16157e-32	1	H2AFX
5.68256e-36	-4.0456	0.194	0.395	2.38781e-32	1	KIF20B
8.10732e-36	-2.33345	0.23	0.43	3.40669e-32	1	DBF4
1.32754e-35	-4.33848	0.232	0.414	5.57832e-32	1	CKAP2
1.36932e-35	-5.50182	0.116	0.324	5.75389e-32	1	NEK2
1.39599e-35	0.856046	0.602	0.406	5.86593e-32	1	SNHG5
2.43006e-35	-0.941799	0.258	0.451	1.02111e-31	1	GGH
2.50664e-35	1.15167	0.547	0.363	1.05329e-31	1	UNG
3.56774e-35	-3.09147	0.29	0.457	1.49916e-31	1	CALM1
4.1457e-35	-6.00487	0.101	0.343	1.74202e-31	1	HIST1H3B
4.9716e-35	-2.92415	0.278	0.468	2.08907e-31	1	HMGB3
9.79421e-35	-4.14642	0.254	0.455	4.11553e-31	1	DSEL
1.5459e-34	-2.5632	0.251	0.438	6.49588e-31	1	RAD21
1.55217e-34	-2.3043	0.129	0.365	6.52222e-31	1	SPAG5
2.11896e-34	-2.40278	0.19	0.385	8.90387e-31	1	SHCBP1
4.67076e-34	0.687392	0.409	0.195	1.96265e-30	1	CHRNA9
5.52788e-34	-0.73858	0.299	0.484	2.32282e-30	1	ANAPC11
6.20505e-34	0.554127	0.61	0.424	2.60736e-30	1	RPS11
6.86333e-34	-1.67519	0.187	0.399	2.88397e-30	1	NCAPH
8.9322e-34	-0.894366	0.313	0.494	3.75331e-30	1	HSBP1
9.35262e-34	-1.88776	0.241	0.448	3.92997e-30	1	S100A10
1.23819e-33	2.63955	0.523	0.335	5.20289e-30	1	ASS1
1.31256e-33	-5.98898	0.24	0.421	5.51537e-30	1	CD9
2.03878e-33	-1.37412	0.248	0.454	8.56697e-30	1	KIF22
2.50694e-33	-1.24005	0.289	0.487	1.05342e-29	1	UQCR10
2.57291e-33	-1.63134	0.274	0.501	1.08114e-29	1	EIF5A
2.66165e-33	-3.84054	0.281	0.482	1.11842e-29	1	BSG
4.07321e-33	-5.59408	0.213	0.405	1.71156e-29	1	FAM181B
4.07693e-33	-6.38933	0.142	0.402	1.71313e-29	1	HIST1H1E
5.54185e-33	-4.82358	0.104	0.345	2.32869e-29	1	HIST1H3G
6.67802e-33	-0.802183	0.252	0.441	2.8061e-29	1	CMC2
7.80257e-33	-1.57058	0.616	0.411	3.27864e-29	1	RPL27A
1.04929e-32	-2.15921	0.225	0.399	4.4091e-29	1	MYBL2
1.45038e-32	-5.34412	0.163	0.358	6.0945e-29	1	FAM83D
1.62712e-32	-1.72339	0.23	0.411	6.83716e-29	1	RANGAP1
2.37911e-32	-9.36899	0.101	0.314	9.997e-29	1	SCRG1
4.058e-32	0.394441	0.549	0.378	1.70517e-28	1	MCM6
4.7492e-32	-0.532706	0.554	0.353	1.99561e-28	1	DPYSL3
1.2604e-31	-4.84516	0.187	0.379	5.29618e-28	1	ARHGAP11A
1.43991e-31	-2.46614	0.184	0.376	6.05049e-28	1	DEPDC1B
2.63764e-31	-1.2169	0.261	0.451	1.10834e-27	1	UBE2T
2.65015e-31	0.509595	0.593	0.417	1.11359e-27	1	RPL32
2.82996e-31	1.10904	0.58	0.388	1.18915e-27	1	SNHG19
2.95389e-31	-2.93459	0.282	0.475	1.24122e-27	1	H3F3B
3.4955e-31	-3.65956	0.16	0.371	1.46881e-27	1	TTK
3.73548e-31	-1.91357	0.217	0.37	1.56965e-27	1	REEP4
3.83373e-31	-2.71342	0.279	0.466	1.61093e-27	1	CLIC1
3.95898e-31	-1.12032	0.276	0.473	1.66357e-27	1	PSMB3
6.46331e-31	-3.60005	0.181	0.371	2.71588e-27	1	NCAPG
1.04534e-30	-1.9066	0.27	0.466	4.39254e-27	1	MARCKS
1.09564e-30	-0.699904	0.302	0.489	4.60387e-27	1	OAZ1
2.0211e-30	-1.16401	0.27	0.459	8.49267e-27	1	KIF5B
5.74479e-30	-0.876065	0.304	0.474	2.41396e-26	1	HNRNPH3
8.14717e-30	-1.43214	0.593	0.41	3.42344e-26	1	ZFAS1
8.51706e-30	-2.12264	0.2	0.377	3.57887e-26	1	ESCO2
2.09131e-29	-4.68736	0.157	0.348	8.7877e-26	1	CEP55
3.46487e-29	1.48975	0.472	0.256	1.45594e-25	1	CALCRL
9.4254e-29	-1.81717	0.276	0.46	3.96055e-25	1	CALR
1.4673e-28	-1.28673	0.288	0.468	6.16558e-25	1	TMPO
1.75872e-28	-1.08756	0.306	0.493	7.39015e-25	1	SNRPG
1.88588e-28	-3.11257	0.307	0.48	7.92445e-25	1	BEX3
2.86614e-28	-2.37389	0.238	0.398	1.20435e-24	1	MIS18BP1
3.85807e-28	1.00552	0.58	0.408	1.62116e-24	1	PABPC1
5.50281e-28	-1.47525	0.231	0.41	2.31228e-24	1	CDK5RAP2
1.58521e-27	-3.77858	0.294	0.461	6.66106e-24	1	SARAF
1.62561e-27	0.789282	0.343	0.172	6.83082e-24	1	C6orf141
1.6879e-27	-1.75535	0.219	0.382	7.09255e-24	1	MELK
1.86959e-27	-6.94045	0.117	0.311	7.85602e-24	1	PIF1
1.88306e-27	0.365413	0.581	0.413	7.91263e-24	1	MCM3
3.19984e-27	-1.32614	0.283	0.455	1.34457e-23	1	SH3KBP1
3.62007e-27	-3.22127	0.321	0.489	1.52116e-23	1	TPI1
4.89791e-27	-1.92222	0.237	0.42	2.0581e-23	1	CKAP5
4.90866e-27	-1.19307	0.3	0.464	2.06262e-23	1	TAGLN2
5.45149e-27	-3.7451	0.097	0.206	2.29072e-23	1	SLIT1
8.87494e-27	0.980422	0.363	0.179	3.72925e-23	1	CXCL14
9.13262e-27	-0.787679	0.32	0.493	3.83753e-23	1	PFN1
1.04253e-26	-4.29455	0.275	0.455	4.38071e-23	1	TPM4
1.2462e-26	-5.55672	0.107	0.32	5.23655e-23	1	HIST1H3D
2.23117e-26	0.369683	0.527	0.335	9.37536e-23	1	BMPR1B
2.32604e-26	-3.51202	0.173	0.363	9.77403e-23	1	KIFC1
5.73836e-26	1.24947	0.536	0.372	2.41126e-22	1	CMBL
7.30345e-26	-4.27871	0.242	0.406	3.06891e-22	1	S100B
7.76815e-26	-0.971057	0.317	0.472	3.26418e-22	1	MTDH
1.08146e-25	-1.42857	0.285	0.454	4.5443e-22	1	SAP30
1.1238e-25	-1.86989	0.266	0.451	4.72222e-22	1	HP1BP3
1.30121e-25	-1.24613	0.541	0.372	5.46767e-22	1	CDH6
1.48247e-25	1.70569	0.262	0.101	6.22936e-22	1	INA
1.51557e-25	-1.12287	0.304	0.478	6.36841e-22	1	HNRNPDL
1.90209e-25	-3.3448	0.119	0.323	7.99259e-22	1	CDC25C
2.03524e-25	-1.60932	0.295	0.467	8.5521e-22	1	POLR2F
3.24813e-25	-2.09916	0.327	0.472	1.36486e-21	1	MYL6
7.50565e-25	-2.67052	0.159	0.355	3.15387e-21	1	SGO1
7.57284e-25	-2.09745	0.258	0.432	3.18211e-21	1	PIR
8.45367e-25	-1.4411	0.328	0.507	3.55223e-21	1	UBB
1.03808e-24	0.813416	0.402	0.194	4.36201e-21	1	CNTNAP3B
1.27606e-24	1.9946	0.237	0.098	5.362e-21	1	RIC3
1.34211e-24	-0.822381	0.309	0.505	5.63953e-21	1	RAN
1.4379e-24	-2.91041	0.217	0.124	6.04205e-21	1	GRAMD2B
1.50929e-24	0.919511	0.616	0.45	6.34202e-21	1	EIF3E
1.63466e-24	-2.05678	0.283	0.464	6.86885e-21	1	HNRNPA2B1
2.79992e-24	-1.18157	0.26	0.415	1.17653e-20	1	MZT1
1.00763e-23	-1.11849	0.253	0.424	4.23405e-20	1	TUBG1
1.03413e-23	1.14917	0.515	0.352	4.34541e-20	1	JSRP1
1.47242e-23	-1.4075	0.287	0.469	6.18711e-20	1	CYCS
1.54389e-23	-0.314983	0.522	0.37	6.48741e-20	1	BST2
2.07488e-23	-3.12944	0.138	0.354	8.71866e-20	1	INCENP
2.20024e-23	1.46064	0.297	0.463	9.24542e-20	1	H1FX
2.22157e-23	-4.11474	0.18	0.35	9.33504e-20	1	CCNF
4.05457e-23	-2.17688	0.139	0.298	1.70373e-19	1	BCAN
5.45306e-23	-0.863045	0.299	0.472	2.29138e-19	1	TMED10
6.84576e-23	-2.35351	0.268	0.426	2.87659e-19	1	EPN2
7.24891e-23	-5.0276	0.197	0.37	3.04599e-19	1	CDKN3
9.00377e-23	-4.75156	0.259	0.431	3.78338e-19	1	WSB1
9.62959e-23	3.27557	0.286	0.097	4.04635e-19	1	LINC02696
1.16805e-22	0.602968	0.255	0.382	4.90814e-19	1	ITGB8
2.20617e-22	-0.544491	0.486	0.37	9.27031e-19	1	NEAT1
2.4776e-22	-0.720561	0.258	0.117	1.04109e-18	1	AP001437.1
3.95698e-22	-3.43118	0.259	0.395	1.66272e-18	1	POU3F1
4.96825e-22	-0.736486	0.319	0.485	2.08766e-18	1	ILF2
5.01492e-22	-2.41499	0.251	0.402	2.10727e-18	1	LINC00511
5.34865e-22	-3.47423	0.26	0.447	2.2475e-18	1	S100A6
5.84047e-22	-2.40897	0.293	0.421	2.45416e-18	1	CDCA4
7.46953e-22	0.678131	0.219	0.135	3.1387e-18	1	DRAXIN
9.22132e-22	2.62337	0.359	0.241	3.8748e-18	1	FAM111B
1.06584e-21	-0.914669	0.5	0.317	4.47868e-18	1	HEY1
1.4867e-21	-1.12857	0.297	0.477	6.2471e-18	1	PPP1R14B
1.70095e-21	-0.976083	0.233	0.412	7.1474e-18	1	PSRC1
1.80958e-21	0.885257	0.564	0.424	7.60384e-18	1	TTC3
1.87847e-21	-1.41082	0.427	0.304	7.89334e-18	1	IQGAP2
2.25837e-21	-0.979011	0.278	0.421	9.48966e-18	1	ZYX
3.0264e-21	-0.412924	0.067	0.143	1.27169e-17	1	RASGEF1B
3.90259e-21	-0.92836	0.323	0.477	1.63987e-17	1	NDUFA4
4.91732e-21	-0.71025	0.313	0.48	2.06626e-17	1	TMBIM6
6.53654e-21	-0.883964	0.316	0.466	2.74665e-17	1	PSMC1
7.74965e-21	-1.05514	0.324	0.474	3.2564e-17	1	PSMB6
9.26636e-21	-2.81329	0.283	0.432	3.89373e-17	1	SERPINE2
1.15386e-20	-3.29716	0.184	0.345	4.84851e-17	1	ID4
1.21697e-20	-0.99307	0.293	0.438	5.11373e-17	1	HMG20B
1.3453e-20	1.20176	0.482	0.331	5.65294e-17	1	CA2
1.34898e-20	-1.77095	0.334	0.461	5.66839e-17	1	EIF1B
1.36979e-20	-1.75612	0.263	0.401	5.75586e-17	1	MT1X
1.39142e-20	-3.11184	0.281	0.099	5.84673e-17	1	FAM133A
1.55053e-20	-1.58149	0.317	0.144	6.51533e-17	1	LINC00663
1.84816e-20	0.950512	0.08	0.129	7.76598e-17	1	IFI27
1.86176e-20	-2.55486	0.287	0.156	7.82314e-17	1	HOXA4
2.60888e-20	0.913731	0.456	0.328	1.09625e-16	1	CD44
2.93696e-20	-0.852637	0.324	0.477	1.23411e-16	1	PGAM1
3.16174e-20	-1.46683	0.222	0.127	1.32856e-16	1	SERPINB8
3.26716e-20	-0.670166	0.333	0.488	1.37286e-16	1	SELENOW
3.29028e-20	-1.19994	0.317	0.444	1.38257e-16	1	RP9
3.50988e-20	-2.34024	0.164	0.367	1.47485e-16	1	CIT
3.70811e-20	-1.39065	0.316	0.479	1.55815e-16	1	CKB
4.00849e-20	0.395534	0.511	0.378	1.68437e-16	1	TNNT1
4.55241e-20	-1.39583	0.262	0.41	1.91292e-16	1	FABP7
4.7041e-20	-2.8315	0.266	0.446	1.97666e-16	1	SOX11
4.78516e-20	-1.26705	0.269	0.429	2.01073e-16	1	RPL39L
5.18856e-20	-2.00154	0.296	0.435	2.18023e-16	1	HSP90B1
5.73567e-20	-1.02474	0.329	0.481	2.41013e-16	1	MRPS34
6.85878e-20	-0.490324	0.259	0.117	2.88206e-16	1	CACNB3
7.76075e-20	-3.66135	0.117	0.316	3.26107e-16	1	CKAP2L
8.90615e-20	-1.31945	0.321	0.444	3.74237e-16	1	PPP2R5C
8.96428e-20	0.607079	0.536	0.41	3.76679e-16	1	AC074351.1
9.18562e-20	-1.51018	0.151	0.332	3.8598e-16	1	NEIL3
9.18989e-20	0.389867	0.372	0.193	3.86159e-16	1	GCHFR
1.08057e-19	-1.83002	0.329	0.46	4.54056e-16	1	CD63
1.27429e-19	-3.11218	0.242	0.412	5.35458e-16	1	UGP2
1.30744e-19	-1.50975	0.18	0.339	5.49386e-16	1	SPC24
1.50053e-19	-1.43744	0.316	0.484	6.30524e-16	1	SET
1.84714e-19	-2.1104	0.138	0.346	7.76168e-16	1	HIST1H2AG
2.80694e-19	-0.526814	0.348	0.472	1.17948e-15	1	CDK2AP1
3.32222e-19	-0.529381	0.508	0.366	1.396e-15	1	AHNAK
4.50831e-19	0.564921	0.609	0.463	1.89439e-15	1	MT-ND3
4.9989e-19	-0.664482	0.322	0.449	2.10054e-15	1	PSMC3
7.51173e-19	-0.423982	0.309	0.449	3.15643e-15	1	TIMP1
8.29468e-19	-0.350272	0.068	0.166	3.48543e-15	1	CELF2
9.84342e-19	-0.809061	0.311	0.471	4.1362e-15	1	FSCN1
1.27173e-18	-0.94965	0.164	0.088	5.34381e-15	1	CHRM1
1.38614e-18	-3.02633	0.288	0.428	5.82456e-15	1	LMNA
1.51206e-18	0.843331	0.35	0.156	6.35367e-15	1	SNTB1
1.63123e-18	-1.49134	0.285	0.138	6.85443e-15	1	DISP1
2.4127e-18	-0.698745	0.319	0.441	1.01382e-14	1	CENPH
2.50656e-18	-0.738106	0.516	0.403	1.05326e-14	1	SNHG32
2.67107e-18	-1.45821	0.3	0.441	1.12238e-14	1	MYEF2
2.69619e-18	1.70104	0.536	0.403	1.13294e-14	1	MXD4
2.73524e-18	-0.922132	0.342	0.48	1.14935e-14	1	PTMS
3.00918e-18	0.472433	0.461	0.331	1.26446e-14	1	E2F1
3.1651e-18	-0.80987	0.32	0.466	1.32998e-14	1	GSPT1
3.82565e-18	-0.614134	0.244	0.145	1.60754e-14	1	AC026748.3
3.89245e-18	-1.99584	0.184	0.111	1.63561e-14	1	ALG1L2
4.79704e-18	-1.68602	0.316	0.459	2.01572e-14	1	BUB3
5.05191e-18	-3.0659	0.319	0.453	2.12281e-14	1	SOX2
5.27564e-18	-0.802147	0.334	0.475	2.21682e-14	1	UBE2L3
6.14389e-18	-2.00041	0.163	0.348	2.58166e-14	1	KIF15
6.37368e-18	-0.776879	0.303	0.473	2.67822e-14	1	LSM4
6.5251e-18	-1.95711	0.306	0.425	2.74185e-14	1	EZR
8.02686e-18	2.40494	0.533	0.374	3.37289e-14	1	REC8
8.56818e-18	1.05553	0.502	0.31	3.60035e-14	1	SNCG
8.87457e-18	-1.85431	0.204	0.367	3.72909e-14	1	RTKN2
9.87093e-18	0.65706	0.543	0.425	4.14776e-14	1	SNHG6
1.02322e-17	0.718371	0.334	0.13	4.29957e-14	1	SNCAIP
1.02345e-17	-1.52516	0.488	0.368	4.30052e-14	1	CEBPB
1.06089e-17	-1.30829	0.218	0.403	4.45784e-14	1	ADGRG6
1.10692e-17	1.57266	0.283	0.207	4.65129e-14	1	CCNE2
1.54213e-17	-0.79062	0.349	0.492	6.48002e-14	1	PTGES3
1.57301e-17	1.72482	0.419	0.24	6.6098e-14	1	JPH1
1.77621e-17	-2.28443	0.187	0.138	7.46364e-14	1	JAKMIP1
1.79642e-17	-1.18786	0.326	0.469	7.54854e-14	1	PSMD7
1.81626e-17	-0.714411	0.342	0.482	7.63191e-14	1	TXNL4A
2.01137e-17	0.30467	0.463	0.318	8.45178e-14	1	SHTN1
2.04529e-17	-3.33081	0.453	0.345	8.59429e-14	1	NRCAM
2.17391e-17	-2.0014	0.189	0.361	9.13478e-14	1	CIP2A
2.30551e-17	-3.55725	0.048	0.192	9.68776e-14	1	PMP2
5.03601e-17	0.402691	0.447	0.308	2.11613e-13	1	LONRF2
5.31221e-17	-0.942203	0.269	0.403	2.23219e-13	1	ZWINT
5.42381e-17	-0.492342	0.292	0.41	2.27908e-13	1	IMPDH1
5.59136e-17	1.22806	0.287	0.156	2.34949e-13	1	SPP1
5.69408e-17	0.500694	0.504	0.371	2.39265e-13	1	MCM5
6.11804e-17	1.18228	0.259	0.16	2.5708e-13	1	DUSP9
6.34188e-17	-1.45386	0.167	0.105	2.66486e-13	1	AL592295.5
6.67644e-17	-0.752458	0.343	0.447	2.80544e-13	1	RPA3
7.46445e-17	-1.71443	0.263	0.183	3.13656e-13	1	SLC22A23
7.65554e-17	0.514506	0.552	0.421	3.21686e-13	1	DUXAP8
8.41543e-17	-1.51433	0.463	0.31	3.53616e-13	1	PGM2L1
8.56277e-17	2.12793	0.225	0.121	3.59808e-13	1	SGMS1-AS1
8.84253e-17	1.04132	0.299	0.131	3.71563e-13	1	SRCIN1
8.85666e-17	-0.290001	0.534	0.392	3.72157e-13	1	SNHG8
8.9134e-17	-0.991876	0.266	0.4	3.74541e-13	1	MND1
9.60237e-17	-2.96599	0.34	0.46	4.03491e-13	1	C4orf3
1.06763e-16	-0.782488	0.297	0.442	4.48618e-13	1	PSMD1
1.07491e-16	-2.97923	0.17	0.336	4.51676e-13	1	ARHGAP19
1.16899e-16	-0.681775	0.327	0.485	4.91212e-13	1	TIMM13
1.2023e-16	-1.166	0.083	0.303	5.05205e-13	1	HIST1H3F
1.29305e-16	-0.584296	0.311	0.157	5.43338e-13	1	AC016705.2
1.42207e-16	2.94638	0.304	0.121	5.97554e-13	1	JAKMIP2-AS1
1.47411e-16	-5.9719	0.146	0.348	6.19419e-13	1	HIST1H2AH
1.54375e-16	3.04459	0.369	0.203	6.48684e-13	1	AFF3
1.60949e-16	-1.62039	0.18	0.332	6.76308e-13	1	SAPCD2
1.64973e-16	-4.26791	0.295	0.421	6.93215e-13	1	MRPS18A
1.79115e-16	-0.847159	0.317	0.444	7.5264e-13	1	SMC2
1.96549e-16	0.634478	0.423	0.24	8.25901e-13	1	LINC02595
2.04696e-16	-0.587346	0.349	0.488	8.60134e-13	1	NDUFS5
2.15383e-16	1.71574	0.238	0.124	9.0504e-13	1	SP100
2.18392e-16	-0.710053	0.338	0.487	9.17683e-13	1	SIVA1
2.23757e-16	-1.33089	0.245	0.115	9.40228e-13	1	MIR2052HG
2.44771e-16	-5.6657	0.165	0.328	1.02853e-12	1	CCDC80
2.44874e-16	-3.92572	0.3	0.439	1.02896e-12	1	BCHE
2.71712e-16	-1.93758	0.509	0.36	1.14173e-12	1	RBPMS
2.92498e-16	0.326002	0.504	0.371	1.22907e-12	1	MYO10
2.9354e-16	-0.76521	0.338	0.473	1.23346e-12	1	SFPQ
3.09205e-16	0.295645	0.247	0.134	1.29928e-12	1	TGFB3
3.28358e-16	-1.28179	0.115	0.159	1.37976e-12	1	TTC12
3.64301e-16	-0.963139	0.23	0.132	1.53079e-12	1	AC012378.2
5.74859e-16	-1.95439	0.345	0.495	2.41556e-12	1	HNRNPAB
6.83467e-16	0.320435	0.2	0.353	2.87193e-12	1	CDCA5
6.91711e-16	-1.28032	0.331	0.18	2.90657e-12	1	RFPL1S
7.02372e-16	1.16577	0.306	0.129	2.95137e-12	1	ELOVL2
9.25568e-16	-1.5016	0.248	0.114	3.88924e-12	1	IL17RB
1.03237e-15	-3.70844	0.316	0.443	4.338e-12	1	MTSS1
1.29066e-15	-0.629328	0.334	0.457	5.42333e-12	1	COA1
1.42271e-15	-0.941001	0.335	0.462	5.97823e-12	1	PSMA4
1.42315e-15	-2.34428	0.244	0.138	5.98006e-12	1	SP140L
1.46193e-15	-0.659547	0.327	0.482	6.14303e-12	1	UBE2I
1.60236e-15	-3.33525	0.035	0.116	6.73312e-12	1	SCNN1D
1.65032e-15	-1.07192	0.344	0.462	6.93464e-12	1	RTN4
1.92249e-15	-1.92995	0.299	0.42	8.07832e-12	1	GIHCG
1.92445e-15	-1.15591	0.352	0.49	8.08655e-12	1	RANBP1
2.00073e-15	0.284746	0.552	0.427	8.40707e-12	1	ARGLU1
2.04185e-15	-5.57196	0.071	0.145	8.57984e-12	1	PLAC9
2.16673e-15	-0.712814	0.329	0.461	9.10459e-12	1	NDUFB3
2.34223e-15	-0.960255	0.357	0.214	9.84204e-12	1	TM7SF2
2.69747e-15	-3.86151	0.107	0.228	1.13348e-11	1	SUN2
3.04752e-15	-3.4954	0.159	0.27	1.28057e-11	1	ZCCHC24
3.11006e-15	-1.093	0.356	0.465	1.30685e-11	1	RSRC2
3.46799e-15	-1.16546	0.125	0.29	1.45725e-11	1	FLRT3
3.91264e-15	-1.61079	0.247	0.139	1.64409e-11	1	AC007448.4
4.08529e-15	-4.17167	0.329	0.434	1.71664e-11	1	ENO1
4.26758e-15	-1.22599	0.333	0.456	1.79324e-11	1	S100A16
4.38236e-15	0.332799	0.581	0.453	1.84147e-11	1	NPM1
4.50017e-15	0.868521	0.478	0.391	1.89097e-11	1	MSH6
4.52647e-15	3.72248	0.293	0.131	1.90202e-11	1	NKD2
5.2575e-15	1.25482	0.452	0.327	2.2092e-11	1	PIPOX
6.34269e-15	-3.42539	0.352	0.467	2.6652e-11	1	EIF4H
6.50507e-15	-2.03695	0.204	0.118	2.73343e-11	1	AL135910.1
6.64295e-15	-1.16114	0.323	0.455	2.79137e-11	1	PSMG3
6.89428e-15	0.838378	0.276	0.38	2.89698e-11	1	IER5L
7.20079e-15	-2.93588	0.326	0.441	3.02577e-11	1	NR2F1
7.27949e-15	-0.555822	0.364	0.484	3.05884e-11	1	VDAC3
8.1291e-15	-0.812213	0.292	0.422	3.41585e-11	1	HIRIP3
8.498e-15	-2.36497	0.166	0.34	3.57086e-11	1	DIAPH3
8.97477e-15	-0.849951	0.308	0.43	3.7712e-11	1	UQCC3
1.07728e-14	-0.825927	0.212	0.155	4.52672e-11	1	AC104041.1
1.08682e-14	-0.948256	0.159	0.085	4.56682e-11	1	AL352979.4
1.11264e-14	-0.727255	0.359	0.478	4.67531e-11	1	CCT5
1.21246e-14	-2.05105	0.189	0.358	5.09474e-11	1	FANCD2
1.37077e-14	-0.689727	0.075	0.114	5.75999e-11	1	OPTN
1.39479e-14	-0.781449	0.222	0.106	5.86092e-11	1	ZNF641
1.59995e-14	-0.691199	0.329	0.47	6.72297e-11	1	PRMT1
2.1831e-14	0.268033	0.359	0.241	9.17339e-11	1	KITLG
2.27522e-14	-0.899542	0.335	0.458	9.56048e-11	1	AIF1L
2.63675e-14	-0.675093	0.258	0.388	1.10796e-10	1	STK17A
2.69664e-14	-1.0739	0.287	0.399	1.13313e-10	1	ZADH2
2.81992e-14	-0.755938	0.381	0.501	1.18493e-10	1	SNRPD1
2.92525e-14	1.62146	0.347	0.489	1.22919e-10	1	NDUFB2
3.03682e-14	-1.82945	0.329	0.451	1.27607e-10	1	JUND
3.04423e-14	-3.38469	0.21	0.111	1.27918e-10	1	PRPH
3.55263e-14	-2.76739	0.244	0.407	1.49282e-10	1	ZEB2
3.5985e-14	-0.884235	0.365	0.47	1.51209e-10	1	MICOS10
3.83895e-14	-0.874901	0.295	0.408	1.61313e-10	1	TEDC1
3.87715e-14	-0.692659	0.356	0.45	1.62918e-10	1	MSN
4.13829e-14	-2.39759	0.307	0.438	1.73891e-10	1	CHPF
4.85793e-14	-1.20135	0.199	0.345	2.0413e-10	1	PKMYT1
5.39944e-14	-1.56199	0.308	0.435	2.26884e-10	1	NDUFAF3
5.83932e-14	-0.418928	0.213	0.106	2.45368e-10	1	SNX22
6.70896e-14	1.17601	0.477	0.389	2.81911e-10	1	PCNA
6.76077e-14	-2.99323	0.281	0.401	2.84088e-10	1	MDFI
6.90395e-14	0.416546	0.528	0.403	2.90104e-10	1	SLBP
7.22703e-14	-2.25096	0.233	0.362	3.0368e-10	1	TK1
9.00805e-14	2.08972	0.232	0.145	3.78518e-10	1	TWIST2
9.51638e-14	-0.960982	0.493	0.379	3.99878e-10	1	SNHG3
9.64642e-14	-0.661724	0.349	0.469	4.05343e-10	1	ATP5MF
9.74463e-14	-3.17242	0.315	0.425	4.09469e-10	1	SOX9
1.01049e-13	-1.01063	0.35	0.476	4.24606e-10	1	PRDX1
1.04313e-13	0.288368	0.527	0.396	4.38321e-10	1	TSPYL4
1.22182e-13	-0.652163	0.371	0.47	5.1341e-10	1	NDUFA6
1.3742e-13	-0.629776	0.347	0.472	5.77438e-10	1	PSMB5
1.39909e-13	-2.81255	0.232	0.138	5.87896e-10	1	AC145124.1
1.60932e-13	-0.77675	0.259	0.373	6.76234e-10	1	SKA3
1.67683e-13	0.510424	0.475	0.376	7.04605e-10	1	CPNE7
1.71714e-13	1.10918	0.467	0.364	7.21543e-10	1	RHOJ
1.74102e-13	-0.696291	0.361	0.489	7.31578e-10	1	SRSF3
1.82773e-13	-0.390681	0.417	0.314	7.68013e-10	1	PDPN
2.02245e-13	-2.01998	0.267	0.4	8.49833e-10	1	TRAF3IP2
2.03105e-13	1.66873	0.206	0.104	8.53449e-10	1	AC016831.1
2.26613e-13	-0.670358	0.301	0.43	9.5223e-10	1	VRK1
3.10586e-13	-1.13472	0.192	0.132	1.30508e-09	1	TMEM246
3.2785e-13	-4.47663	0.191	0.286	1.37763e-09	1	ITPR2
3.29326e-13	-1.21751	0.261	0.39	1.38383e-09	1	RRM2
3.63145e-13	1.41205	0.385	0.22	1.52594e-09	1	KRT8
3.85496e-13	-0.977159	0.367	0.466	1.61985e-09	1	PKM
4.16115e-13	-0.479645	0.356	0.454	1.74852e-09	1	POLR2G
4.54921e-13	-1.60505	0.382	0.229	1.91158e-09	1	CCDC18-AS1
5.33409e-13	0.539506	0.491	0.401	2.24139e-09	1	SNHG14
5.33904e-13	-4.65312	0.286	0.398	2.24346e-09	1	UBALD2
5.53558e-13	-0.963272	0.239	0.109	2.32605e-09	1	AL157400.3
5.63076e-13	0.964676	0.245	0.122	2.36605e-09	1	SLC12A8
6.3236e-13	-1.32238	0.337	0.459	2.65717e-09	1	CD320
6.40596e-13	-0.830906	0.34	0.451	2.69178e-09	1	TYMS
7.76822e-13	-4.27151	0.114	0.134	3.26421e-09	1	MXD1
8.751e-13	0.477422	0.47	0.366	3.67717e-09	1	DPYSL5
9.27482e-13	-2.24456	0.302	0.41	3.89728e-09	1	SMOC1
9.39476e-13	-3.04791	0.123	0.078	3.94768e-09	1	TAL1
9.4397e-13	0.973689	0.496	0.375	3.96656e-09	1	SESN3
9.60569e-13	-3.82202	0.296	0.431	4.03631e-09	1	PJA2
1.08625e-12	-0.966388	0.324	0.429	4.56442e-09	1	RAD51C
1.1509e-12	-1.12012	0.246	0.395	4.83607e-09	1	GAP43
1.18051e-12	-1.12624	0.275	0.406	4.96052e-09	1	EPB41L2
1.25294e-12	0.614212	0.187	0.098	5.26487e-09	1	AC135050.1
1.29526e-12	-0.438843	0.204	0.104	5.44268e-09	1	GRK5
1.6844e-12	-0.982007	0.189	0.152	7.07785e-09	1	AL023806.1
1.72133e-12	-3.02404	0.327	0.436	7.23304e-09	1	LIMA1
1.92503e-12	0.725232	0.465	0.356	8.08898e-09	1	WDR76
2.04239e-12	-1.31243	0.294	0.396	8.58212e-09	1	SPOCK1
2.05871e-12	-2.09988	0.452	0.351	8.65068e-09	1	RND3
2.15816e-12	-1.16447	0.477	0.323	9.0686e-09	1	PRRT2
2.26969e-12	-2.90907	0.211	0.352	9.53723e-09	1	GAB1
2.53176e-12	-1.58225	0.313	0.462	1.06385e-08	1	ODC1
2.5729e-12	-0.811095	0.342	0.463	1.08113e-08	1	APLP2
2.64023e-12	1.71791	0.371	0.242	1.10943e-08	1	CYBA
2.66554e-12	-1.54224	0.308	0.438	1.12006e-08	1	IRX2
2.69981e-12	-6.15518	0.265	0.38	1.13446e-08	1	PGK1
2.70078e-12	-2.64599	0.343	0.462	1.13487e-08	1	GNAS
2.70783e-12	-2.41134	0.215	0.122	1.13783e-08	1	AC090360.1
2.75227e-12	1.10761	0.487	0.402	1.1565e-08	1	MCM4
2.99912e-12	-2.47436	0.178	0.327	1.26023e-08	1	KIF18A
3.0229e-12	-0.843407	0.158	0.102	1.27022e-08	1	SYT12
3.03377e-12	2.01365	0.228	0.095	1.27479e-08	1	PRDM5
3.08649e-12	-2.15818	0.301	0.381	1.29695e-08	1	MTRNR2L8
3.36147e-12	-1.59086	0.478	0.331	1.41249e-08	1	TNFAIP2
3.37807e-12	-0.903485	0.286	0.16	1.41946e-08	1	AC142472.1
3.44096e-12	-0.541769	0.354	0.459	1.44589e-08	1	UFD1
3.47097e-12	1.05016	0.436	0.334	1.4585e-08	1	KIF5C
3.50187e-12	0.908884	0.218	0.124	1.47148e-08	1	CDH8
3.74852e-12	0.316206	0.083	0.107	1.57513e-08	1	ARHGAP20
3.77879e-12	-4.45627	0.26	0.384	1.58785e-08	1	MAP3K1
3.78622e-12	-0.752677	0.362	0.485	1.59097e-08	1	PPIB
4.05719e-12	-0.760282	0.331	0.419	1.70483e-08	1	KLHL7
4.71701e-12	-0.565246	0.367	0.486	1.98209e-08	1	ANP32B
4.72583e-12	-3.00138	0.138	0.308	1.98579e-08	1	PKIB
4.79017e-12	-1.09798	0.189	0.328	2.01283e-08	1	GABPB1
4.82609e-12	-0.558488	0.29	0.411	2.02792e-08	1	WDR82
5.02933e-12	-3.81781	0.256	0.19	2.11333e-08	1	RNF182
5.30274e-12	1.20031	0.492	0.365	2.22821e-08	1	ENHO
5.59566e-12	-3.72868	0.272	0.223	2.3513e-08	1	C16orf74
5.78942e-12	-1.15609	0.296	0.421	2.43271e-08	1	KIAA0586
5.84768e-12	-1.87652	0.252	0.14	2.45719e-08	1	AC108673.3
6.17497e-12	-0.770087	0.183	0.125	2.59472e-08	1	AC090517.5
6.37143e-12	-0.580968	0.114	0.087	2.67728e-08	1	SAMD9L
6.38497e-12	-1.79148	0.302	0.223	2.68297e-08	1	SBK1
7.3658e-12	-1.35505	0.335	0.449	3.09511e-08	1	BCAT1
8.17131e-12	-2.26185	0.219	0.355	3.43359e-08	1	LSAMP
8.68257e-12	-3.86124	0.247	0.386	3.64842e-08	1	PRTFDC1
9.42154e-12	-0.440813	0.322	0.424	3.95893e-08	1	CDKN2AIPNL
1.0004e-11	-0.685675	0.315	0.418	4.20369e-08	1	USP47
1.08415e-11	0.939446	0.275	0.202	4.5556e-08	1	LY96
1.11952e-11	-2.49709	0.238	0.167	4.70423e-08	1	AC110769.2
1.2414e-11	-0.657362	0.348	0.466	5.21638e-08	1	PSMA3
1.28257e-11	-4.68123	0.198	0.163	5.38938e-08	1	OXCT1
1.30855e-11	-3.38769	0.275	0.417	5.49854e-08	1	GPRC5B
1.32785e-11	-0.795571	0.35	0.442	5.57964e-08	1	HNRNPH1
1.35887e-11	-0.525893	0.335	0.458	5.70996e-08	1	HDGF
1.39544e-11	-0.953024	0.311	0.415	5.86364e-08	1	ACAT2
1.51433e-11	-0.983279	0.32	0.441	6.36321e-08	1	PSMD11
1.68556e-11	0.456957	0.28	0.145	7.08272e-08	1	WARS2-AS1
1.75443e-11	-0.999238	0.198	0.106	7.37211e-08	1	FRAT1
1.76663e-11	-2.64693	0.226	0.36	7.42338e-08	1	VGF
1.80249e-11	0.776359	0.185	0.131	7.57406e-08	1	SIX1
2.01595e-11	3.3578	0.263	0.161	8.47102e-08	1	TMEM182
2.16663e-11	-0.479933	0.344	0.428	9.10418e-08	1	PARL
2.35859e-11	-0.869943	0.208	0.344	9.91081e-08	1	CHEK2
2.43492e-11	-0.461922	0.283	0.224	1.02315e-07	1	PLS3
2.47208e-11	0.785741	0.3	0.149	1.03877e-07	1	PGAM2
2.66448e-11	0.477516	0.283	0.184	1.11962e-07	1	AC012645.1
2.84701e-11	0.267341	0.24	0.153	1.19631e-07	1	AC092821.3
2.97781e-11	-0.51343	0.358	0.468	1.25128e-07	1	DDX18
3.01426e-11	1.17185	0.155	0.106	1.26659e-07	1	TRIM22
3.04645e-11	1.06535	0.459	0.344	1.28012e-07	1	LAMB1
3.09695e-11	-1.21798	0.345	0.47	1.30134e-07	1	STUB1
3.25787e-11	-3.04151	0.063	0.172	1.36896e-07	1	SOX6
3.59235e-11	-8.18802	0.231	0.344	1.50951e-07	1	HILPDA
3.69052e-11	1.01016	0.198	0.109	1.55076e-07	1	HMGA2
3.70692e-11	-3.18992	0.167	0.118	1.55765e-07	1	LMO7
3.92076e-11	-1.15606	0.326	0.423	1.64751e-07	1	IDH1
4.00275e-11	-0.788755	0.356	0.467	1.68196e-07	1	SRRM2
4.60671e-11	3.52698	0.427	0.286	1.93574e-07	1	LAMA5
5.12264e-11	0.519418	0.326	0.43	2.15253e-07	1	VEZF1
6.67361e-11	-1.47366	0.164	0.283	2.80425e-07	1	SALL3
6.92831e-11	-0.617746	0.314	0.42	2.91127e-07	1	POM121
6.96923e-11	-0.86711	0.266	0.382	2.92847e-07	1	BAG3
7.06068e-11	2.01226	0.184	0.105	2.9669e-07	1	STK32A
7.20703e-11	3.96123	0.465	0.357	3.0284e-07	1	NOS1AP
7.30829e-11	-5.9002	0.089	0.205	3.07094e-07	1	AC004158.1
8.17413e-11	-0.951171	0.509	0.418	3.43477e-07	1	KIF21A
8.6186e-11	-1.10079	0.326	0.45	3.62153e-07	1	LYAR
8.96287e-11	-1.10213	0.418	0.298	3.7662e-07	1	PLPP2
8.96437e-11	-6.64067	0.17	0.294	3.76683e-07	1	VEGFA
9.03589e-11	-3.65257	0.304	0.413	3.79688e-07	1	PLIN3
1.02053e-10	0.287229	0.588	0.482	4.28825e-07	1	MT-CYB
1.06912e-10	0.348921	0.107	0.107	4.49246e-07	1	IDNK
1.07933e-10	-1.22881	0.323	0.431	4.53533e-07	1	PSMC2
1.09618e-10	-1.65084	0.518	0.435	4.60614e-07	1	XIST
1.13575e-10	0.915467	0.225	0.152	4.77242e-07	1	ZNF737
1.14543e-10	0.3919	0.529	0.434	4.8131e-07	1	NOP53
1.1732e-10	-0.64912	0.274	0.39	4.92979e-07	1	SLCO4A1
1.18142e-10	-3.07638	0.219	0.134	4.96434e-07	1	AP000894.4
1.1898e-10	1.81787	0.145	0.108	4.99954e-07	1	ALMS1-IT1
1.29788e-10	-1.81854	0.32	0.231	5.4537e-07	1	CASP6
1.35676e-10	-0.929372	0.24	0.159	5.7011e-07	1	DAPL1
1.35856e-10	-0.925854	0.304	0.209	5.70866e-07	1	ZFHX3
1.36556e-10	0.503517	0.232	0.145	5.73807e-07	1	KIAA1614-AS1
1.40771e-10	-1.98821	0.196	0.15	5.9152e-07	1	AC027097.2
1.47254e-10	-4.06752	0.102	0.278	6.18762e-07	1	DEPDC1
1.48306e-10	-0.82686	0.385	0.471	6.2318e-07	1	VKORC1
1.48674e-10	-3.59434	0.2	0.347	6.24728e-07	1	ALCAM
1.56492e-10	-1.62079	0.335	0.413	6.5758e-07	1	LGALS1
1.59072e-10	-2.12803	0.076	0.211	6.68422e-07	1	AGT
1.62042e-10	-0.858372	0.358	0.469	6.80899e-07	1	NDUFC2
1.63182e-10	1.67076	0.262	0.113	6.85693e-07	1	PNMA3
1.64263e-10	-1.33115	0.279	0.413	6.90235e-07	1	NUP93
1.64739e-10	1.43006	0.265	0.168	6.92231e-07	1	TCL1B
1.76451e-10	-0.523731	0.344	0.446	7.41445e-07	1	STIP1
1.95117e-10	-0.531743	0.382	0.468	8.19881e-07	1	SPCS2
1.96727e-10	-2.11012	0.096	0.243	8.26647e-07	1	HIST1H3H
2.00529e-10	-1.96181	0.053	0.137	8.42625e-07	1	COL20A1
2.03817e-10	0.673579	0.41	0.289	8.56439e-07	1	SCG2
2.0641e-10	-1.55907	0.268	0.368	8.67336e-07	1	DNAJB1
2.15956e-10	0.559734	0.313	0.214	9.07445e-07	1	FAXC
2.1818e-10	-0.654048	0.343	0.442	9.16794e-07	1	ORC6
2.2608e-10	-3.13475	0.18	0.105	9.49987e-07	1	AC005037.1
2.4225e-10	0.609648	0.529	0.44	1.01793e-06	1	EIF3D
2.58997e-10	0.454202	0.535	0.45	1.08831e-06	1	C12orf57
2.59781e-10	-0.748013	0.184	0.13	1.0916e-06	1	ZNF549
2.65418e-10	-2.40082	0.389	0.321	1.11529e-06	1	KCNG1
2.85582e-10	0.78944	0.334	0.216	1.20002e-06	1	AC010198.2
3.05371e-10	-0.794746	0.203	0.145	1.28317e-06	1	GPC6
3.08491e-10	-3.6826	0.276	0.389	1.29628e-06	1	PAG1
3.14723e-10	-0.572469	0.101	0.081	1.32247e-06	1	AL596247.1
3.32975e-10	0.417537	0.217	0.167	1.39916e-06	1	ADSSL1
3.66942e-10	-3.20038	0.286	0.403	1.54189e-06	1	GAS7
4.20571e-10	-0.712478	0.371	0.472	1.76724e-06	1	MARCKSL1
4.22545e-10	-0.342323	0.458	0.362	1.77553e-06	1	TIAM1
4.24014e-10	-0.583355	0.308	0.179	1.78171e-06	1	EGFR-AS1
4.24288e-10	-4.52297	0.214	0.377	1.78286e-06	1	PKDCC
4.24493e-10	-0.524602	0.341	0.262	1.78372e-06	1	RRAGD
4.39123e-10	-0.718516	0.347	0.467	1.8452e-06	1	CCT6A
4.67234e-10	0.816067	0.447	0.373	1.96332e-06	1	PBX1
4.73254e-10	-1.57564	0.365	0.22	1.98861e-06	1	APC2
4.95223e-10	-1.61249	0.329	0.396	2.08093e-06	1	ADGRE5
5.07434e-10	-0.761577	0.359	0.46	2.13224e-06	1	COTL1
5.12186e-10	-0.451912	0.351	0.439	2.15221e-06	1	GTPBP6
5.18062e-10	-1.93658	0.333	0.432	2.1769e-06	1	LDHA
5.2878e-10	-1.47802	0.179	0.11	2.22193e-06	1	AC006059.1
5.29587e-10	-3.8993	0.287	0.401	2.22533e-06	1	P4HA1
5.34027e-10	-2.29947	0.321	0.427	2.24398e-06	1	SELENOT
5.75931e-10	-3.20364	0.313	0.407	2.42006e-06	1	FGFBP3
5.8556e-10	-3.03631	0.138	0.101	2.46053e-06	1	RNASEL
6.07428e-10	0.704905	0.172	0.166	2.55241e-06	1	LRRC6
6.52796e-10	-0.859448	0.213	0.156	2.74305e-06	1	AL662884.3
6.89813e-10	-1.21288	0.282	0.378	2.8986e-06	1	PLOD1
7.02079e-10	-3.41139	0.142	0.236	2.95014e-06	1	STEAP1B
7.12226e-10	-0.56438	0.349	0.443	2.99278e-06	1	MAPRE1
7.34237e-10	-0.902549	0.193	0.307	3.08526e-06	1	STAM2
7.69175e-10	1.0898	0.096	0.13	3.23208e-06	1	FNDC4
7.87185e-10	-0.80198	0.108	0.207	3.30775e-06	1	SLC9A8
7.96248e-10	1.07324	0.235	0.168	3.34583e-06	1	ABCB10
8.11903e-10	-3.45271	0.094	0.116	3.41162e-06	1	CD248
8.28976e-10	-4.92431	0.076	0.186	3.48336e-06	1	EPAS1
8.40775e-10	-1.5784	0.437	0.348	3.53294e-06	1	ZFHX4
8.9302e-10	1.29644	0.143	0.123	3.75247e-06	1	SNX10
9.0959e-10	-3.81009	0.265	0.241	3.8221e-06	1	PDP1
9.12043e-10	-1.63608	0.077	0.127	3.83241e-06	1	AC107464.3
9.24407e-10	-1.77015	0.15	0.099	3.88436e-06	1	MIR29B2CHG
9.42887e-10	3.29699	0.322	0.44	3.96201e-06	1	LMNB1
9.59447e-10	-3.2836	0.205	0.102	4.0316e-06	1	SCART1
1.04957e-09	-0.829209	0.365	0.47	4.41031e-06	1	TOMM5
1.0805e-09	-1.60392	0.301	0.399	4.54027e-06	1	TM4SF1
1.10185e-09	-1.17285	0.296	0.395	4.62995e-06	1	FAM89A
1.10411e-09	-0.809908	0.388	0.463	4.63946e-06	1	LAPTM4B
1.17816e-09	-2.92815	0.1	0.099	4.95062e-06	1	LINC01366
1.21277e-09	-0.481676	0.184	0.141	5.09608e-06	1	SLC41A2
1.25113e-09	-3.19263	0.322	0.269	5.25725e-06	1	PFKFB3
1.26457e-09	-1.72079	0.239	0.151	5.31374e-06	1	LATS2
1.26895e-09	-4.33	0.133	0.236	5.33215e-06	1	F3
1.28027e-09	-0.375342	0.364	0.459	5.37969e-06	1	BAZ1B
1.2849e-09	-2.54894	0.208	0.136	5.39917e-06	1	AC069243.1
1.31481e-09	-0.603112	0.208	0.146	5.52483e-06	1	PGBD2
1.33834e-09	-0.35029	0.315	0.414	5.6237e-06	1	KLF6
1.41718e-09	-0.953912	0.23	0.163	5.95498e-06	1	CD55
1.456e-09	-3.38319	0.218	0.155	6.11809e-06	1	LINC01970
1.61154e-09	-2.55406	0.222	0.122	6.7717e-06	1	AC007566.1
1.64241e-09	-1.69539	0.329	0.413	6.9014e-06	1	BSCL2
1.67281e-09	-2.28039	0.138	0.125	7.02914e-06	1	INTS6-AS1
1.73729e-09	-1.95466	0.315	0.422	7.30009e-06	1	CREB5
1.7806e-09	0.657275	0.28	0.209	7.48208e-06	1	FAM184A
1.80251e-09	3.11606	0.196	0.089	7.57413e-06	1	STRA6
1.81674e-09	-1.46224	0.152	0.302	7.63393e-06	1	SKA1
2.08612e-09	-2.15867	0.179	0.13	8.76589e-06	1	ZNF211
2.08645e-09	0.306828	0.365	0.284	8.76725e-06	1	FBXL16
2.28322e-09	-2.64601	0.354	0.257	9.59407e-06	1	MYO6
2.30345e-09	0.701851	0.269	0.2	9.67909e-06	1	LINC00634
2.3381e-09	-0.350368	0.129	0.169	9.8247e-06	1	ZNF10
2.3878e-09	-2.11299	0.22	0.131	1.00335e-05	1	AC015917.2
2.6255e-09	0.427997	0.247	0.228	1.10324e-05	1	DIRAS1
2.6944e-09	-2.44333	0.227	0.146	1.13219e-05	1	LINC01357
2.76336e-09	-0.882783	0.232	0.353	1.16116e-05	1	MASTL
2.76634e-09	-0.809948	0.33	0.448	1.16241e-05	1	PGP
2.8136e-09	-0.842545	0.218	0.158	1.18227e-05	1	FSTL3
2.85482e-09	-1.23065	0.23	0.15	1.1996e-05	1	CRELD1
3.27561e-09	-0.566778	0.174	0.146	1.37641e-05	1	AL157392.3
3.34283e-09	0.743486	0.249	0.113	1.40466e-05	1	AC009236.1
3.37836e-09	-0.737953	0.218	0.217	1.41959e-05	1	TRDC
3.4292e-09	-0.595135	0.358	0.454	1.44095e-05	1	TECR
3.52421e-09	-0.309912	0.286	0.175	1.48087e-05	1	MYH14
3.63649e-09	-0.586231	0.319	0.208	1.52805e-05	1	CACHD1
3.65098e-09	-0.987046	0.374	0.486	1.53414e-05	1	NME1
3.78449e-09	-0.735637	0.356	0.467	1.59024e-05	1	DDX3X
3.96306e-09	-1.182	0.292	0.203	1.66528e-05	1	AL035446.1
4.07647e-09	0.38508	0.456	0.356	1.71293e-05	1	PLCB1
4.14698e-09	-0.753234	0.328	0.43	1.74256e-05	1	FAM3C
4.22317e-09	-0.822896	0.199	0.167	1.77458e-05	1	KCNAB3
4.26583e-09	0.659551	0.472	0.405	1.7925e-05	1	SFRP1
4.31384e-09	-2.75031	0.095	0.11	1.81267e-05	1	ZDHHC22
4.36702e-09	-0.761706	0.378	0.465	1.83502e-05	1	CACYBP
4.37101e-09	1.10385	0.368	0.447	1.8367e-05	1	MGST3
4.43329e-09	-4.33713	0.077	0.242	1.86287e-05	1	HIST1H2AL
4.46239e-09	2.31824	0.227	0.139	1.87509e-05	1	MAPK8IP2
4.56255e-09	-0.884214	0.351	0.442	1.91718e-05	1	GNAI2
4.5977e-09	-1.71563	0.199	0.12	1.93196e-05	1	AC090181.2
4.8934e-09	-0.253441	0.253	0.137	2.05621e-05	1	CEP170B
5.00373e-09	0.316558	0.15	0.126	2.10257e-05	1	TMEM159
5.00449e-09	-2.08987	0.123	0.105	2.10288e-05	1	PDGFRL
5.19615e-09	-2.74422	0.283	0.389	2.18342e-05	1	CDKN1B
5.36401e-09	-0.630672	0.448	0.357	2.25396e-05	1	LINC00662
5.38434e-09	-0.743296	0.303	0.4	2.2625e-05	1	CENPM
5.49835e-09	3.02029	0.108	0.086	2.31041e-05	1	AP006545.1
5.7695e-09	0.338087	0.526	0.428	2.42434e-05	1	RPSA
5.95804e-09	0.547736	0.487	0.398	2.50357e-05	1	HAGHL
5.95894e-09	-0.673038	0.359	0.457	2.50395e-05	1	PAM16
6.06598e-09	0.421661	0.411	0.3	2.54892e-05	1	TMEM158
6.23192e-09	-5.29549	0.164	0.351	2.61865e-05	1	TIMP3
6.31702e-09	2.03937	0.44	0.357	2.65441e-05	1	SNHG4
6.99962e-09	-6.43934	0.352	0.433	2.94124e-05	1	YWHAH
7.02385e-09	-3.29388	0.218	0.205	2.95142e-05	1	GCNT2
7.41666e-09	-0.778186	0.259	0.154	3.11648e-05	1	CAMK1D
7.46073e-09	1.0931	0.189	0.093	3.135e-05	1	LGR5
7.47753e-09	-3.74158	0.08	0.197	3.14206e-05	1	NKD1
7.60302e-09	0.521193	0.267	0.178	3.19479e-05	1	AC079922.2
7.611e-09	-0.721391	0.33	0.424	3.19814e-05	1	WDR45B
7.67515e-09	-1.48866	0.152	0.126	3.2251e-05	1	AP001269.4
7.96741e-09	-0.910169	0.337	0.437	3.3479e-05	1	TAX1BP1
8.64199e-09	-0.768937	0.342	0.423	3.63137e-05	1	MDM4
8.91325e-09	-2.34174	0.18	0.097	3.74535e-05	1	CACNG7
9.88813e-09	1.1904	0.276	0.183	4.15499e-05	1	NPIPA1
1.01421e-08	-2.67501	0.248	0.181	4.26172e-05	1	ATP2B1-AS1
1.06416e-08	-1.38346	0.357	0.277	4.4716e-05	1	BCL2L11
1.12131e-08	0.260778	0.516	0.431	4.71173e-05	1	IMPDH2
1.14635e-08	-0.464599	0.328	0.435	4.81696e-05	1	ZC3H7A
1.20912e-08	1.5009	0.487	0.409	5.08072e-05	1	HIST3H2A
1.23478e-08	-4.65475	0.15	0.28	5.18857e-05	1	S100A1
1.24321e-08	0.983266	0.192	0.139	5.22398e-05	1	MVP
1.32376e-08	-1.17799	0.293	0.388	5.56246e-05	1	PHLDB1
1.36522e-08	-2.66657	0.354	0.452	5.73664e-05	1	NOVA1
1.38764e-08	0.28978	0.429	0.305	5.83085e-05	1	RHBDL3
1.3979e-08	0.567333	0.214	0.127	5.87398e-05	1	VANGL1
1.42672e-08	-2.63258	0.246	0.332	5.99506e-05	1	BNIP3
1.45065e-08	-2.50921	0.19	0.104	6.09564e-05	1	AJM1
1.59845e-08	-2.92359	0.515	0.407	6.71667e-05	1	ITM2B
1.65161e-08	0.732092	0.128	0.163	6.94008e-05	1	TMEM220-AS1
1.73168e-08	-6.21197	0.116	0.23	7.27651e-05	1	NDRG1
1.73854e-08	-2.77464	0.244	0.158	7.30533e-05	1	AC023157.3
1.82856e-08	-0.912758	0.369	0.459	7.68361e-05	1	TMA7
1.88611e-08	-2.17812	0.258	0.348	7.92542e-05	1	HSPA1A
1.9016e-08	1.15027	0.228	0.149	7.99052e-05	1	DDX59-AS1
1.94996e-08	-3.2902	0.139	0.186	8.19373e-05	1	JDP2
2.00725e-08	-0.663385	0.333	0.423	8.43449e-05	1	LIX1L
2.03718e-08	-0.666757	0.379	0.463	8.56023e-05	1	POLR2H
2.15374e-08	-1.09446	0.386	0.485	9.05001e-05	1	HSPE1
2.16253e-08	2.22878	0.16	0.101	9.08696e-05	1	MFAP3L
2.22863e-08	-0.585607	0.323	0.266	9.36471e-05	1	LDB2
2.2361e-08	0.373635	0.457	0.371	9.39607e-05	1	ZNF891
2.28139e-08	0.873915	0.369	0.249	9.58642e-05	1	KRT18
2.35648e-08	-0.833051	0.358	0.465	9.90194e-05	1	PSMB1
2.37123e-08	-1.27038	0.433	0.367	9.96393e-05	1	GALNT7
2.39996e-08	1.45417	0.268	0.188	0.000100846	1	IFITM3
2.42094e-08	-2.30532	0.261	0.185	0.000101728	1	AC026471.1
2.446e-08	-0.703925	0.361	0.46	0.000102781	1	DNAJA1
2.44741e-08	-2.32814	0.261	0.181	0.00010284	1	RNF165
2.45612e-08	3.60093	0.228	0.176	0.000103206	1	MYO5B
2.48531e-08	-1.21246	0.319	0.414	0.000104433	1	IDI1
2.51174e-08	0.338226	0.475	0.374	0.000105543	1	MFSD14C
2.53587e-08	-2.12567	0.242	0.346	0.000106557	1	IGF2BP2
2.58761e-08	-2.06462	0.245	0.152	0.000108731	1	USP46-AS1
2.58967e-08	-4.66944	0.289	0.394	0.000108818	1	LIMS1
2.60263e-08	-1.12689	0.069	0.108	0.000109363	1	LINC00618
2.6297e-08	-1.31466	0.213	0.157	0.0001105	1	H1FX-AS1
2.72414e-08	1.09326	0.259	0.13	0.000114468	1	ARID5B
2.84149e-08	0.707636	0.169	0.124	0.000119399	1	LTBP1
2.84272e-08	-2.91393	0.321	0.415	0.000119451	1	ADGRG1
3.01501e-08	-0.652061	0.187	0.153	0.000126691	1	CAMK2N2
3.17952e-08	-0.915993	0.443	0.368	0.000133603	1	ATXN1
3.23813e-08	-1.38008	0.335	0.435	0.000136066	1	LRRC59
3.46279e-08	-0.598358	0.323	0.413	0.000145507	1	CREB1
3.63424e-08	-3.57652	0.15	0.302	0.000152711	1	CRYBG1
3.6478e-08	-0.834983	0.386	0.283	0.000153281	1	BBC3
3.67982e-08	-2.12413	0.185	0.12	0.000154626	1	FP326651.1
3.68008e-08	-0.465665	0.221	0.171	0.000154637	1	FBXO46
3.77318e-08	0.846272	0.163	0.147	0.000158549	1	NFKBIZ
3.86498e-08	-1.22412	0.267	0.228	0.000162406	1	IRF1
3.99531e-08	-0.812479	0.356	0.455	0.000167883	1	ADRM1
4.1099e-08	-2.54928	0.48	0.407	0.000172698	1	FGFR1
4.25428e-08	-0.831347	0.322	0.423	0.000178765	1	GNG2
4.26339e-08	-0.892336	0.137	0.183	0.000179148	1	ATP1A2
4.37295e-08	-1.32493	0.347	0.263	0.000183751	1	FAM92B
4.40735e-08	-1.14073	0.296	0.408	0.000185197	1	SPRED1
4.44581e-08	-4.20506	0.087	0.261	0.000186813	1	HIST1H4H
4.45913e-08	-0.577756	0.398	0.472	0.000187372	1	NDUFA5
4.57485e-08	3.6207	0.22	0.19	0.000192235	1	SH3BGR
4.60817e-08	-1.09363	0.232	0.201	0.000193635	1	PRKAG2-AS1
4.65561e-08	-1.77904	0.506	0.415	0.000195629	1	CDH2
4.67518e-08	-1.87945	0.226	0.17	0.000196451	1	AC105942.1
4.92228e-08	-0.283068	0.358	0.294	0.000206834	1	TRIB3
4.96439e-08	-1.20666	0.09	0.137	0.000208603	1	LINC01322
5.02392e-08	-3.0554	0.337	0.433	0.000211105	1	MAP2
5.03605e-08	-2.29415	0.199	0.134	0.000211615	1	RAB6B
5.06938e-08	-0.882373	0.289	0.391	0.000213015	1	CREM
5.73547e-08	1.2727	0.062	0.113	0.000241005	1	AP000692.1
5.83188e-08	0.550045	0.287	0.217	0.000245056	1	OSBPL10
5.86202e-08	-4.89616	0.094	0.223	0.000246322	1	CCND2
5.99677e-08	-2.0809	0.368	0.443	0.000251984	1	CHD7
6.00439e-08	-0.540305	0.386	0.456	0.000252304	1	POP7
6.05287e-08	-2.72037	0.194	0.144	0.000254342	1	ZNF852
6.10862e-08	1.26267	0.199	0.172	0.000256684	1	ZNF611
6.22863e-08	-0.955435	0.368	0.45	0.000261727	1	LINC01578
6.33172e-08	-1.10376	0.341	0.408	0.000266059	1	ALDOA
6.45371e-08	-1.01819	0.303	0.414	0.000271185	1	PLEKHO1
6.45461e-08	-0.328752	0.193	0.123	0.000271223	1	AHNAK2
6.52404e-08	-1.94257	0.361	0.439	0.00027414	1	TSC22D4
6.72768e-08	-2.96201	0.276	0.219	0.000282697	1	APOL4
7.13304e-08	-3.46912	0.289	0.333	0.00029973	1	ATP1B2
7.33601e-08	0.555116	0.234	0.256	0.000308259	1	HNMT
7.45314e-08	-0.768727	0.445	0.351	0.000313181	1	MIR4307HG
7.67459e-08	-1.14668	0.224	0.312	0.000322486	1	TNFRSF12A
7.6918e-08	-2.49226	0.283	0.396	0.000323209	1	DPY19L1
7.71661e-08	0.296424	0.407	0.355	0.000324252	1	DTL
7.97736e-08	-3.40135	0.075	0.171	0.000335209	1	BORA
8.09025e-08	-3.62805	0.108	0.246	0.000339952	1	NLGN3
8.21443e-08	-3.2365	0.308	0.396	0.00034517	1	BRD8
8.26624e-08	-1.46137	0.348	0.428	0.000347347	1	BAX
8.32359e-08	-0.631413	0.454	0.356	0.000349757	1	SEZ6L2
8.43415e-08	-1.14022	0.317	0.412	0.000354403	1	MMP16
8.69102e-08	-2.24157	0.224	0.153	0.000365197	1	KCTD7
8.72138e-08	-3.59331	0.323	0.42	0.000366472	1	UCHL1
8.7616e-08	-2.56679	0.224	0.353	0.000368163	1	LRRN1
9.16877e-08	0.479017	0.495	0.397	0.000385272	1	CAT
9.31154e-08	-0.996386	0.357	0.464	0.000391271	1	PFDN2
9.45383e-08	-1.07981	0.361	0.465	0.00039725	1	SEC61G
9.51186e-08	-0.742779	0.351	0.433	0.000399688	1	APC
9.6049e-08	-5.44566	0.278	0.374	0.000403598	1	PMEPA1
9.61358e-08	0.369058	0.48	0.387	0.000403963	1	LTA4H
9.7346e-08	-1.03159	0.137	0.142	0.000409048	1	STAC3
9.79634e-08	-0.628519	0.215	0.141	0.000411642	1	CLCN4
9.81951e-08	-0.508826	0.501	0.41	0.000412616	1	ID3
9.85641e-08	-1.10065	0.17	0.184	0.000414166	1	GMPR
9.87148e-08	-0.373404	0.128	0.18	0.0004148	1	ZNF22
9.89276e-08	-0.807933	0.34	0.453	0.000415694	1	SMARCA5
9.93337e-08	-1.52965	0.479	0.395	0.0004174	1	MIR99AHG
9.99981e-08	-0.547208	0.239	0.17	0.000420192	1	P2RY1
1.01199e-07	-3.21592	0.311	0.429	0.000425239	1	TRAF4
1.02194e-07	0.370845	0.468	0.399	0.000429419	1	TIPIN
1.03938e-07	-2.7936	0.255	0.167	0.000436748	1	AC025048.2
1.04162e-07	-0.534248	0.159	0.092	0.000437688	1	AL357568.2
1.05572e-07	1.06434	0.351	0.441	0.000443614	1	TUBB3
1.12034e-07	-0.514226	0.404	0.464	0.000470766	1	SNHG16
1.14675e-07	-1.10161	0.3	0.406	0.000481865	1	TMF1
1.15814e-07	-0.692455	0.233	0.34	0.00048665	1	SLCO4A1-AS1
1.16135e-07	-0.530212	0.388	0.464	0.000487997	1	SF3B1
1.16706e-07	-0.660533	0.359	0.437	0.000490397	1	CCDC34
1.18076e-07	-0.39944	0.359	0.451	0.000496154	1	VCP
1.18337e-07	-0.508447	0.307	0.248	0.000497252	1	KLF9
1.20115e-07	-1.60498	0.114	0.162	0.000504722	1	KAT2B
1.22593e-07	-2.88414	0.218	0.179	0.000515136	1	TRAC
1.24793e-07	-1.21278	0.224	0.145	0.000524381	1	GNAO1
1.26604e-07	-0.880558	0.328	0.398	0.000531989	1	MYO5A
1.26787e-07	0.310228	0.198	0.146	0.000532759	1	C2orf81
1.27119e-07	-0.675437	0.367	0.452	0.000534156	1	ARPC5
1.29122e-07	-1.63844	0.242	0.112	0.000542572	1	TMEM91
1.30912e-07	-1.29087	0.221	0.331	0.000550094	1	NET1
1.33413e-07	0.392226	0.212	0.124	0.000560601	1	CP
1.34574e-07	-3.16162	0.369	0.445	0.00056548	1	FLNA
1.37661e-07	-1.94882	0.447	0.389	0.000578453	1	NRIP1
1.38591e-07	-1.9807	0.193	0.135	0.000582361	1	AC010331.1
1.48333e-07	-2.60267	0.309	0.4	0.000623297	1	CADM1
1.54768e-07	-1.89671	0.35	0.427	0.000650337	1	AP1S2
1.58888e-07	-2.86048	0.283	0.362	0.000667649	1	PCDH9
1.59106e-07	-1.10088	0.173	0.145	0.000668563	1	KCNK7
1.64098e-07	-5.24425	0.07	0.214	0.00068954	1	GAS2L3
1.71613e-07	0.460032	0.159	0.107	0.00072112	1	HSBP1L1
1.72859e-07	-1.58439	0.385	0.46	0.000726352	1	MAP1B
1.81724e-07	-1.79399	0.314	0.261	0.000763605	1	GKAP1
1.87273e-07	-1.80371	0.329	0.413	0.000786921	1	VGLL4
1.90328e-07	-0.563146	0.314	0.372	0.00079976	1	GATAD2B
1.91939e-07	-4.4155	0.224	0.344	0.000806529	1	PLLP
1.92383e-07	-3.83885	0.254	0.367	0.000808395	1	SLC44A1
1.93853e-07	-2.60536	0.221	0.172	0.00081457	1	SMAD9
1.97789e-07	-1.80365	0.053	0.139	0.000831111	1	AC005674.2
1.99542e-07	1.25152	0.28	0.22	0.000838477	1	TMC7
2.05324e-07	-0.857291	0.252	0.183	0.00086277	1	C17orf98
2.0879e-07	-3.71243	0.205	0.195	0.000877337	1	PCSK6
2.11252e-07	-3.05603	0.235	0.145	0.000887682	1	CDC42EP2
2.13106e-07	0.614678	0.272	0.386	0.000895472	1	FBXO5
2.14351e-07	-0.814269	0.367	0.445	0.000900702	1	NT5DC2
2.18955e-07	-0.554304	0.158	0.154	0.000920049	1	AL356488.3
2.23458e-07	-0.366133	0.132	0.12	0.000938972	1	AC131097.2
2.25233e-07	1.48811	0.224	0.165	0.000946429	1	NUDT14
2.26592e-07	-0.573249	0.342	0.442	0.000952139	1	BRD7
2.31998e-07	0.331955	0.16	0.086	0.000974854	1	FAM241B
2.34233e-07	-1.97296	0.218	0.131	0.000984245	1	FRGCA
2.42073e-07	0.358995	0.457	0.389	0.00101719	1	RBBP8
2.58539e-07	-2.89523	0.13	0.107	0.00108638	1	COL16A1
2.6557e-07	-0.438865	0.379	0.458	0.00111593	1	DGUOK
2.68189e-07	-5.55386	0.326	0.397	0.00112693	1	FAM162A
2.72676e-07	-0.600517	0.383	0.48	0.00114578	1	PA2G4
2.73538e-07	-0.360287	0.335	0.407	0.00114941	1	PCLAF
2.77366e-07	0.401354	0.308	0.256	0.00116549	1	TK2
2.81585e-07	-6.14794	0.059	0.11	0.00118322	1	PRICKLE1
2.91614e-07	2.6576	0.372	0.259	0.00122536	1	DLX1
2.9275e-07	-0.492798	0.444	0.337	0.00123013	1	KLHDC8A
2.99853e-07	-8.21609	0.118	0.197	0.00125998	1	ANGPTL4
3.09018e-07	1.36756	0.11	0.116	0.00129849	1	SERPINA5
3.10634e-07	1.07495	0.278	0.206	0.00130528	1	AC064836.4
3.13722e-07	1.325	0.233	0.171	0.00131826	1	PPP2R2B
3.16586e-07	0.725516	0.456	0.351	0.0013303	1	SYNGR1
3.19647e-07	-1.56982	0.35	0.423	0.00134316	1	CTNNB1
3.27991e-07	-1.59321	0.338	0.426	0.00137822	1	CORO1C
3.68142e-07	-1.4236	0.151	0.118	0.00154693	1	OAS1
3.74956e-07	-0.543196	0.356	0.242	0.00157556	1	CREG1
4.0586e-07	-1.14296	0.382	0.466	0.00170542	1	PCM1
4.17691e-07	1.30575	0.444	0.376	0.00175514	1	RPRML
4.2387e-07	-0.96234	0.238	0.175	0.0017811	1	AC026471.2
4.26993e-07	-0.761922	0.198	0.143	0.00179423	1	DMPK
4.51862e-07	2.03235	0.07	0.11	0.00189873	1	ZNF718
4.69109e-07	-0.542983	0.381	0.449	0.00197119	1	CARHSP1
4.81253e-07	-0.76541	0.24	0.143	0.00202222	1	AL157778.1
4.8475e-07	1.67289	0.198	0.116	0.00203692	1	MROH1
4.925e-07	1.52326	0.192	0.119	0.00206948	1	AC008736.1
4.93635e-07	-2.66919	0.139	0.144	0.00207425	1	KLRK1
5.12079e-07	-3.8473	0.33	0.427	0.00215176	1	SDCBP
5.12415e-07	0.705136	0.402	0.337	0.00215317	1	CDC6
5.13629e-07	-1.15327	0.302	0.388	0.00215827	1	SOGA1
5.2018e-07	-0.314954	0.33	0.267	0.0021858	1	ADCY1
5.37073e-07	1.58183	0.104	0.101	0.00225678	1	TTC34
5.38554e-07	-3.718	0.299	0.39	0.002263	1	COL4A2
5.45984e-07	-1.78641	0.132	0.086	0.00229423	1	PLCL2
5.49394e-07	-1.21222	0.336	0.429	0.00230856	1	KMT2E
5.55402e-07	-0.535513	0.359	0.448	0.0023338	1	MRPL12
5.78142e-07	-0.651578	0.322	0.388	0.00242935	1	CCDC77
5.91718e-07	-2.1105	0.358	0.438	0.0024864	1	EIF1
6.07067e-07	0.568535	0.301	0.25	0.00255089	1	SLC38A1
6.12121e-07	0.256638	0.208	0.155	0.00257213	1	RTL5
6.14002e-07	-6.47543	0.289	0.362	0.00258003	1	ZNF395
6.34937e-07	-1.16669	0.309	0.422	0.00266801	1	PNO1
6.37966e-07	-0.279367	0.324	0.403	0.00268073	1	CDC42BPA
6.39256e-07	-5.11013	0.091	0.253	0.00268615	1	HIST1H2BC
6.61666e-07	3.61965	0.245	0.138	0.00278032	1	TLCD3B
6.77303e-07	-1.5694	0.248	0.147	0.00284603	1	AL359851.1
6.84787e-07	-0.586943	0.381	0.457	0.00287748	1	FXR1
6.85455e-07	-0.913714	0.359	0.472	0.00288028	1	PSMA7
7.21169e-07	-0.383355	0.407	0.482	0.00303035	1	HNRNPD
7.222e-07	2.07886	0.191	0.115	0.00303468	1	SLC27A3
7.28411e-07	-3.17093	0.294	0.408	0.00306078	1	LINC00461
7.37728e-07	-1.97096	0.304	0.393	0.00309993	1	TGIF1
7.42863e-07	-1.40723	0.137	0.132	0.00312151	1	FRY
7.83984e-07	-2.40885	0.307	0.263	0.0032943	1	ZFP30
7.85151e-07	-3.3531	0.091	0.145	0.00329921	1	SLC15A2
7.97896e-07	0.345304	0.511	0.441	0.00335276	1	RPL15
8.09898e-07	-0.691031	0.192	0.183	0.00340319	1	MT1F
8.09898e-07	-2.86043	0.379	0.459	0.00340319	1	EMP3
8.55134e-07	-0.404333	0.333	0.423	0.00359327	1	NSD2
8.65171e-07	0.35466	0.345	0.303	0.00363545	1	ARFRP1
8.68915e-07	-0.511796	0.48	0.391	0.00365118	1	NDUFAF6
8.82456e-07	-3.52764	0.172	0.145	0.00370808	1	SYNPO
8.90333e-07	-0.752382	0.331	0.422	0.00374118	1	TCOF1
9.05358e-07	-1.50121	0.17	0.145	0.00380432	1	AC027682.6
9.12258e-07	-1.46282	0.131	0.128	0.00383331	1	OSR1
9.21102e-07	-0.653982	0.369	0.431	0.00387047	1	CTSD
9.2764e-07	1.27895	0.468	0.399	0.00389794	1	MSI2
9.29012e-07	0.854234	0.2	0.135	0.00390371	1	BISPR
9.35845e-07	-0.255499	0.341	0.441	0.00393242	1	ISCA2
9.41938e-07	0.778001	0.324	0.243	0.00395803	1	MYB
9.47644e-07	0.726902	0.153	0.112	0.003982	1	EFNB2
9.77051e-07	-0.89389	0.322	0.417	0.00410557	1	FBLN1
1.00521e-06	-0.659274	0.221	0.125	0.00422388	1	TNFAIP8
1.01498e-06	-3.16648	0.333	0.397	0.00426495	1	TYMSOS
1.01746e-06	2.41509	0.19	0.138	0.00427535	1	TSACC
1.02945e-06	1.42323	0.205	0.148	0.00432576	1	CFAP44
1.03653e-06	-1.81628	0.219	0.158	0.0043555	1	LINC02301
1.03959e-06	0.513131	0.139	0.294	0.00436835	1	HIST1H2AC
1.07751e-06	-2.30779	0.333	0.441	0.00452768	1	RPS27L
1.08082e-06	-2.78214	0.214	0.349	0.00454159	1	CCNG2
1.08282e-06	0.277181	0.165	0.253	0.00455002	1	RECQL4
1.10597e-06	-0.458372	0.363	0.457	0.00464727	1	C20orf27
1.11135e-06	-1.18988	0.221	0.338	0.00466988	1	CENPL
1.11704e-06	0.666773	0.456	0.379	0.0046938	1	SLC2A4RG
1.13972e-06	-0.866566	0.181	0.124	0.00478911	1	GLP1R
1.14987e-06	-3.35471	0.252	0.318	0.00483176	1	CSPG5
1.15105e-06	-2.91692	0.393	0.475	0.00483669	1	BEX1
1.16507e-06	-0.622094	0.166	0.12	0.00489564	1	AC097382.3
1.18167e-06	-2.4889	0.292	0.39	0.00496539	1	RHOB
1.18303e-06	-3.18612	0.304	0.393	0.00497109	1	SH3BGRL3
1.18529e-06	-0.660393	0.361	0.441	0.0049806	1	FDFT1
1.19066e-06	-0.318339	0.377	0.46	0.00500317	1	FDPS
1.23034e-06	-2.26209	0.347	0.413	0.0051699	1	PHLDA1
1.23709e-06	-0.413687	0.336	0.413	0.00519825	1	PURB
1.24514e-06	0.333864	0.395	0.333	0.00523208	1	CC2D1A
1.25547e-06	-3.4306	0.309	0.26	0.0052755	1	SH3BP5
1.26348e-06	0.99895	0.17	0.14	0.00530913	1	SDC2
1.27202e-06	-1.04119	0.348	0.429	0.00534501	1	FERMT2
1.27809e-06	-1.95805	0.21	0.145	0.00537054	1	FAM66D
1.30027e-06	-1.88805	0.31	0.416	0.00546375	1	POU3F3
1.31906e-06	0.806042	0.447	0.326	0.00554268	1	ITGA2
1.32745e-06	0.869052	0.212	0.198	0.00557795	1	METTL7B
1.35328e-06	-1.44568	0.094	0.191	0.0056865	1	FAM110A
1.39949e-06	-1.03433	0.362	0.445	0.00588064	1	MRPS6
1.41069e-06	-3.46467	0.347	0.434	0.00592772	1	REV3L
1.51549e-06	0.341432	0.481	0.394	0.00636809	1	CCNG1
1.52086e-06	-1.89152	0.329	0.421	0.00639064	1	ARHGAP21
1.55716e-06	-0.452398	0.384	0.455	0.00654317	1	EPRS
1.60466e-06	-1.89161	0.177	0.117	0.00674279	1	TEKT2
1.61033e-06	1.4107	0.323	0.214	0.0067666	1	BX322234.1
1.64982e-06	-5.60177	0.329	0.402	0.00693254	1	IRX1
1.67448e-06	0.978122	0.137	0.078	0.00703618	1	MAGEA3
1.71581e-06	-1.55252	0.309	0.252	0.00720983	1	SYCE1L
1.75304e-06	-4.9029	0.071	0.162	0.00736629	1	SWAP70
1.77763e-06	-1.15292	0.427	0.497	0.0074696	1	MIF
1.81843e-06	-2.87353	0.267	0.218	0.00764104	1	AC091932.1
1.8669e-06	-1.61186	0.162	0.121	0.0078447	1	FLT3LG
1.91349e-06	-3.33112	0.328	0.409	0.00804048	1	FAM126A
1.94436e-06	-4.62266	0.105	0.172	0.00817019	1	RLBP1
1.97386e-06	0.897166	0.258	0.144	0.00829414	1	KCNH3
2.00078e-06	-3.24028	0.198	0.19	0.00840729	1	RIMKLA
2.03326e-06	-2.20376	0.239	0.177	0.00854375	1	PASK
2.085e-06	-0.732983	0.11	0.142	0.00876117	1	AC004540.1
2.09764e-06	-0.85513	0.215	0.181	0.00881429	1	AL354740.1
2.12262e-06	0.89586	0.418	0.355	0.00891923	1	RGS16
2.13162e-06	-4.90691	0.363	0.455	0.00895708	1	CST3
2.1388e-06	-0.804996	0.329	0.28	0.00898725	1	DYNLT3
2.15404e-06	-0.594944	0.427	0.489	0.00905126	1	HSP90AB1
2.21106e-06	-2.39079	0.34	0.399	0.00929087	1	RFX4
2.229e-06	0.613423	0.262	0.182	0.00936627	1	UBR5-AS1
2.26446e-06	-1.60953	0.273	0.375	0.00951527	1	RAD51AP1
2.30075e-06	-0.957014	0.341	0.427	0.00966775	1	TSC22D1
2.31192e-06	0.413411	0.448	0.386	0.00971468	1	HLA-E
2.39705e-06	-0.89603	0.178	0.156	0.0100724	1	C17orf100
2.39868e-06	-3.00545	0.117	0.141	0.0100793	1	TCP11L2
2.48395e-06	-2.10069	0.323	0.418	0.0104376	1	ADAM9
2.53424e-06	-0.663574	0.115	0.114	0.0106489	1	KDR
2.55217e-06	-0.674422	0.326	0.4	0.0107242	1	LINGO1
2.55375e-06	-0.260266	0.379	0.475	0.0107309	1	SEC61B
2.60331e-06	-0.505199	0.372	0.469	0.0109391	1	PPM1G
2.60347e-06	-0.738607	0.153	0.133	0.0109398	1	LUCAT1
2.66264e-06	-4.63431	0.125	0.139	0.0111884	1	APLN
2.74672e-06	-0.287316	0.361	0.402	0.0115417	1	MPP6
2.77684e-06	0.520714	0.201	0.136	0.0116683	1	GPR158-AS1
2.82028e-06	-1.32081	0.355	0.42	0.0118508	1	RIOK1
2.8377e-06	-0.460549	0.393	0.457	0.011924	1	CDC37
2.9942e-06	-2.34334	0.221	0.154	0.0125816	1	AC233296.1
3.03679e-06	-0.745364	0.378	0.444	0.0127606	1	PSAP
3.122e-06	-0.716854	0.404	0.466	0.0131186	1	TUFM
3.16148e-06	-4.68173	0.081	0.107	0.0132846	1	RAB30
3.17138e-06	-0.630985	0.354	0.425	0.0133261	1	MCRIP1
3.17663e-06	-1.67886	0.404	0.47	0.0133482	1	MT-ND4L
3.19929e-06	-1.85435	0.31	0.403	0.0134434	1	SPRY2
3.23912e-06	-2.04452	0.174	0.108	0.0136108	1	TGFBR3
3.38105e-06	-1.26914	0.254	0.177	0.0142072	1	NRBP2
3.43246e-06	-1.52717	0.314	0.407	0.0144232	1	CDC25B
3.44507e-06	1.46443	0.187	0.117	0.0144762	1	PTGR1
3.46659e-06	0.341383	0.176	0.125	0.0145666	1	SUMO4
3.50019e-06	-0.524015	0.386	0.468	0.0147078	1	PRDX4
3.5285e-06	-0.507682	0.386	0.468	0.0148268	1	ATP5MC3
3.5285e-06	-3.01325	0.333	0.42	0.0148268	1	CYTL1
3.53324e-06	-3.29392	0.152	0.109	0.0148467	1	PROSER2
3.62313e-06	-1.07322	0.234	0.142	0.0152244	1	APOBEC3D
3.64217e-06	-0.511212	0.329	0.409	0.0153044	1	KMT2C
3.65819e-06	-0.973274	0.327	0.408	0.0153717	1	NDE1
3.71002e-06	2.5013	0.169	0.143	0.0155895	1	DLGAP1-AS1
3.79336e-06	-1.72077	0.482	0.418	0.0159397	1	MAP4K4
3.85756e-06	-1.11862	0.309	0.42	0.0162095	1	RHOC
3.96064e-06	1.71916	0.304	0.212	0.0166426	1	ARHGAP26
3.98065e-06	-0.285602	0.278	0.364	0.0167267	1	LENG1
4.02853e-06	-1.00433	0.101	0.194	0.0169279	1	AC110597.1
4.04519e-06	-1.16842	0.283	0.37	0.0169979	1	SLC7A5
4.18539e-06	0.257167	0.342	0.278	0.017587	1	NUPR1
4.19148e-06	0.848848	0.15	0.159	0.0176126	1	KCNJ2
4.21185e-06	1.60093	0.473	0.383	0.0176982	1	TXNIP
4.28801e-06	-4.63527	0.35	0.432	0.0180182	1	PANTR1
4.35916e-06	-2.77789	0.126	0.108	0.0183172	1	KBTBD11-OT1
4.35942e-06	-0.55293	0.145	0.131	0.0183183	1	EVI5L
4.52942e-06	-2.29704	0.402	0.344	0.0190326	1	ANK2
4.59497e-06	-2.42104	0.135	0.095	0.0193081	1	LINC02709
4.64683e-06	-2.56659	0.273	0.18	0.019526	1	RSPH9
4.68905e-06	0.773756	0.153	0.13	0.0197034	1	NOMO2
4.74193e-06	-2.69822	0.183	0.255	0.0199256	1	NDUFA4L2
4.82608e-06	-2.65617	0.219	0.181	0.0202792	1	AC099778.1
4.87985e-06	-0.566716	0.384	0.295	0.0205051	1	CRB2
4.88396e-06	-3.28655	0.234	0.148	0.0205224	1	IFIH1
4.88573e-06	-0.708839	0.359	0.32	0.0205298	1	IFITM2
4.9849e-06	0.411704	0.479	0.43	0.0209466	1	CAMLG
5.05128e-06	-0.606154	0.37	0.465	0.0212255	1	SLIRP
5.09702e-06	2.1864	0.141	0.11	0.0214177	1	RHEBL1
5.1185e-06	-1.4181	0.307	0.4	0.0215079	1	TMEM64
5.27954e-06	-0.851064	0.446	0.392	0.0221846	1	ARHGEF10
5.37056e-06	-0.520685	0.361	0.432	0.0225671	1	PPIL4
5.39314e-06	-0.618652	0.327	0.295	0.022662	1	LRRCC1
5.47454e-06	2.1718	0.169	0.114	0.023004	1	CCNJL
5.52825e-06	0.281792	0.438	0.371	0.0232297	1	LINC00342
5.62336e-06	-0.402275	0.393	0.47	0.0236294	1	TRAPPC5
5.66456e-06	-2.75183	0.17	0.164	0.0238025	1	SPON2
5.68288e-06	-2.14685	0.198	0.174	0.0238795	1	AC108047.1
5.79022e-06	-3.19839	0.201	0.268	0.0243305	1	NCALD
5.84479e-06	-0.876929	0.311	0.408	0.0245598	1	DYNLL2
5.86753e-06	-1.62054	0.087	0.132	0.0246553	1	LINC00824
6.03231e-06	-2.02306	0.23	0.372	0.0253478	1	GPSM2
6.2923e-06	-0.874875	0.493	0.413	0.0264402	1	CYB5A
6.34572e-06	0.583607	0.28	0.198	0.0266647	1	C16orf46
6.35328e-06	-1.14506	0.327	0.414	0.0266965	1	SALL1
6.40414e-06	-0.427191	0.434	0.373	0.0269102	1	AL110292.1
6.43929e-06	-2.04486	0.157	0.104	0.0270579	1	TRIM7
6.47617e-06	-2.50633	0.317	0.366	0.0272129	1	COL9A3
6.4804e-06	0.610587	0.131	0.115	0.0272307	1	FAM110B
6.52099e-06	0.2546	0.464	0.397	0.0274012	1	RAC3
6.57627e-06	-3.6361	0.096	0.136	0.0276335	1	CEP126
6.83628e-06	-0.440315	0.259	0.19	0.0287261	1	OSR2
7.05494e-06	-0.747213	0.232	0.216	0.0296449	1	TXLNB
7.16443e-06	-2.88526	0.393	0.347	0.0301049	1	HES4
7.19504e-06	1.19117	0.467	0.405	0.0302335	1	RBP1
7.27382e-06	-2.25165	0.301	0.413	0.0305646	1	DDAH2
7.33519e-06	-2.76743	0.211	0.151	0.0308225	1	SLC16A9
7.56326e-06	-1.40315	0.288	0.378	0.0317808	1	SAP30L
7.68935e-06	-0.638557	0.391	0.459	0.0323107	1	BRI3
7.73213e-06	-3.37638	0.303	0.231	0.0324904	1	PCDH19
7.7504e-06	-0.55996	0.179	0.162	0.0325672	1	TMEM178B
7.7504e-06	-0.947494	0.296	0.413	0.0325672	1	RAB8B
7.76413e-06	0.617633	0.267	0.367	0.0326249	1	KCNF1
7.8276e-06	-0.950892	0.206	0.212	0.0328916	1	AC244502.1
7.88552e-06	-3.02063	0.129	0.118	0.0331349	1	RTN2
7.88598e-06	1.398	0.509	0.426	0.0331369	1	EEF1A2
7.99457e-06	-1.91565	0.396	0.45	0.0335932	1	HNRNPA3
7.99786e-06	-0.444434	0.196	0.152	0.033607	1	AGFG2
8.10744e-06	2.14297	0.268	0.125	0.0340675	1	PAK3
8.23734e-06	-0.52607	0.297	0.351	0.0346133	1	CDC45
8.27475e-06	-1.4446	0.15	0.113	0.0347705	1	MESP2
8.34662e-06	-1.20474	0.358	0.447	0.0350725	1	EIF4EBP1
8.43593e-06	3.14926	0.186	0.11	0.0354478	1	CYP4F11
8.4394e-06	-2.67322	0.152	0.112	0.0354624	1	FBLN2
8.50513e-06	-0.267843	0.164	0.17	0.0357386	1	ST3GAL6
8.53667e-06	-0.545732	0.205	0.175	0.0358711	1	LINC00630
8.67466e-06	-1.9902	0.265	0.193	0.0364509	1	FAM111A
8.68639e-06	1.03862	0.197	0.159	0.0365002	1	PAIP2B
9.04624e-06	1.31005	0.163	0.117	0.0380123	1	MARC1
9.05738e-06	-1.20456	0.293	0.333	0.0380591	1	YPEL5
9.22228e-06	-1.01943	0.169	0.076	0.038752	1	B4GALNT3
9.52279e-06	-5.11106	0.163	0.286	0.0400148	1	EYA2
9.53282e-06	-0.551781	0.493	0.443	0.0400569	1	DCTPP1
9.90177e-06	-2.95692	0.348	0.418	0.0416072	1	PIM3
1.00884e-05	-0.422314	0.141	0.153	0.0423914	1	FGF1
1.03535e-05	-1.01136	0.267	0.208	0.0435053	1	S100A2
1.03565e-05	-1.80007	0.101	0.13	0.043518	1	AC007038.1
1.03825e-05	-0.678433	0.205	0.212	0.0436271	1	AK9
1.04668e-05	-0.664083	0.186	0.179	0.0439817	1	PCOLCE
1.06036e-05	0.452906	0.457	0.38	0.0445563	1	UTP14A
1.06252e-05	-0.955103	0.07	0.105	0.0446471	1	AL391422.4
1.06512e-05	-1.44479	0.155	0.138	0.0447564	1	PIK3IP1
1.07003e-05	-0.726849	0.191	0.176	0.0449625	1	HCFC2
1.07215e-05	-0.623412	0.336	0.424	0.0450515	1	CREBBP
1.07921e-05	-1.41789	0.331	0.279	0.0453486	1	AL590062.1
1.08841e-05	-0.402553	0.356	0.275	0.0457351	1	HSPB6
1.11958e-05	-0.937227	0.206	0.324	0.0470446	1	C2orf80
1.12596e-05	-1.96308	0.08	0.127	0.0473129	1	AL672277.1
1.12668e-05	-0.499949	0.386	0.466	0.0473431	1	SRSF7
1.12871e-05	-0.48281	0.347	0.429	0.0474284	1	YIPF6
1.13311e-05	-0.470293	0.377	0.451	0.0476131	1	AHSA1
1.1395e-05	-2.60572	0.149	0.133	0.0478818	1	LAG3
1.15755e-05	-0.334785	0.358	0.269	0.0486401	1	SLC9A3R2
1.15761e-05	-0.538146	0.187	0.109	0.0486429	1	ZNF816
1.18557e-05	-0.895937	0.218	0.212	0.0498178	1	CLGN
1.18839e-05	-1.02996	0.171	0.18	0.0499362	1	AC022211.2
1.20369e-05	-3.87303	0.097	0.178	0.050579	1	NLGN1
1.21558e-05	0.485625	0.347	0.417	0.0510788	1	UBL3
1.21769e-05	-0.771883	0.344	0.415	0.0511675	1	AC027644.3
1.23485e-05	-0.975995	0.203	0.155	0.0518883	1	LNX2
1.25469e-05	2.67595	0.21	0.171	0.0527223	1	VSNL1
1.25542e-05	-0.417383	0.328	0.412	0.0527527	1	IFNAR1
1.26378e-05	-0.688363	0.174	0.128	0.0531042	1	PHYHD1
1.26897e-05	-1.0557	0.194	0.167	0.0533222	1	HHLA3
1.26927e-05	-3.79855	0.417	0.462	0.0533346	1	TMSB10
1.28355e-05	-2.2067	0.119	0.125	0.0539349	1	ZNF883
1.29919e-05	0.524978	0.272	0.216	0.0545921	1	THSD7A
1.30129e-05	-0.267175	0.342	0.401	0.0546803	1	NOTCH1
1.36155e-05	0.91745	0.251	0.19	0.0572124	1	SIPA1L3
1.36657e-05	-2.33896	0.122	0.105	0.0574234	1	ARG2
1.38159e-05	-6.4834	0.239	0.345	0.0580543	1	SLC2A1
1.48146e-05	-0.883823	0.104	0.141	0.0622511	1	ALK
1.49716e-05	-4.96312	0.093	0.213	0.0629108	1	SCN1A
1.5068e-05	-0.824746	0.384	0.452	0.0633156	1	CDV3
1.5224e-05	-1.50578	0.294	0.222	0.0639714	1	TCF7L1
1.52852e-05	-2.8599	0.341	0.429	0.0642282	1	SPTBN1
1.63372e-05	-0.388231	0.251	0.296	0.0686488	1	ADAM22
1.66143e-05	-4.54818	0.165	0.126	0.0698134	1	SPEF1
1.687e-05	-0.507608	0.34	0.442	0.0708877	1	BMS1
1.71274e-05	-1.46201	0.319	0.366	0.0719695	1	LDLR
1.73886e-05	-2.27384	0.269	0.358	0.073067	1	TFPI
1.77603e-05	-0.660084	0.46	0.388	0.0746287	1	MIR762HG
1.78706e-05	-1.12826	0.364	0.296	0.0750923	1	TIAM2
1.82303e-05	-3.07018	0.193	0.109	0.0766039	1	AC092171.5
1.84049e-05	-2.41035	0.198	0.154	0.0773376	1	SLC25A5-AS1
1.86149e-05	-0.631997	0.374	0.408	0.0782197	1	SPPL3
1.86487e-05	-0.568475	0.211	0.189	0.0783618	1	FAIM
1.9191e-05	-2.66451	0.379	0.429	0.0806406	1	AEBP1
1.94744e-05	0.334631	0.206	0.129	0.0818313	1	PCDHA4
1.95351e-05	-4.78662	0.42	0.378	0.0820863	1	CLU
1.98535e-05	-1.47472	0.315	0.402	0.0834246	1	JUN
1.98962e-05	-1.46646	0.259	0.378	0.0836039	1	EYA1
2.00497e-05	-0.379316	0.359	0.429	0.0842489	1	GOLIM4
2.00656e-05	-1.20984	0.101	0.114	0.0843155	1	C1QTNF4
2.01382e-05	-0.756897	0.303	0.255	0.0846209	1	ARHGAP22
2.03417e-05	-5.64506	0.301	0.379	0.0854758	1	NUDT4
2.11883e-05	-1.98297	0.344	0.286	0.0890334	1	NPEPL1
2.12158e-05	-0.378283	0.445	0.39	0.0891488	1	ZNF37A
2.16308e-05	-0.359661	0.274	0.224	0.0908927	1	AC034236.2
2.1737e-05	-0.298088	0.269	0.342	0.0913389	1	MAPKAPK2
2.18917e-05	-0.505931	0.424	0.33	0.0919888	1	PRH1
2.19694e-05	-1.79626	0.245	0.333	0.0923154	1	GNG7
2.23707e-05	1.26395	0.18	0.133	0.0940019	1	ZNF443
2.25347e-05	-0.563948	0.355	0.412	0.094691	1	ZNF148
2.26388e-05	0.67683	0.255	0.272	0.0951282	1	TRIM9
2.27752e-05	-3.21903	0.214	0.216	0.0957015	1	VWA1
2.28444e-05	0.352364	0.478	0.383	0.0959921	1	CASD1
2.29356e-05	0.91298	0.465	0.408	0.0963755	1	HELLS
2.30001e-05	-4.38151	0.07	0.137	0.0966463	1	MIR210HG
2.30259e-05	-2.39302	0.076	0.112	0.0967549	1	TRIM34
2.37552e-05	-3.95023	0.365	0.431	0.0998192	1	HSPA5
2.38766e-05	1.05205	0.345	0.281	0.100329	1	AMOTL1
2.40147e-05	-1.14652	0.447	0.399	0.10091	1	AKAP9
2.40363e-05	-1.31804	0.278	0.213	0.101	1	EGFL7
2.4039e-05	-0.308276	0.337	0.423	0.101012	1	PDLIM5
2.41401e-05	-0.574506	0.306	0.389	0.101437	1	TTF2
2.422e-05	-1.77251	0.143	0.147	0.101772	1	AC009506.1
2.46852e-05	-2.06154	0.396	0.454	0.103727	1	METRN
2.46852e-05	-3.79836	0.322	0.236	0.103727	1	SVIL
2.55241e-05	-0.815295	0.136	0.124	0.107252	1	LRRN3
2.58251e-05	-3.87342	0.303	0.379	0.108517	1	KDM5B
2.61266e-05	-0.421369	0.226	0.296	0.109784	1	CDKN2A
2.63872e-05	-0.576686	0.397	0.452	0.110879	1	CANX
2.65672e-05	-2.25942	0.094	0.159	0.111636	1	NDUFV2-AS1
2.72628e-05	-4.41132	0.169	0.197	0.114558	1	IFI27L2
2.80659e-05	-5.40064	0.287	0.378	0.117933	1	PTPRD
2.81941e-05	-0.484763	0.222	0.183	0.118472	1	ZNF83
2.86106e-05	1.05233	0.269	0.21	0.120222	1	IKBKE
2.92123e-05	0.261625	0.114	0.101	0.12275	1	NRXN2
3.05263e-05	-2.91359	0.155	0.116	0.128271	1	TMEM121B
3.05618e-05	0.763361	0.217	0.152	0.128421	1	AC116407.2
3.06058e-05	-3.02871	0.194	0.17	0.128605	1	KBTBD11
3.0779e-05	-3.01035	0.141	0.166	0.129333	1	ATF3
3.09395e-05	-2.55279	0.118	0.138	0.130008	1	PAQR6
3.10114e-05	-0.644192	0.365	0.435	0.13031	1	PSMD14
3.11524e-05	-1.73751	0.283	0.366	0.130902	1	NUMA1
3.14257e-05	-0.986121	0.211	0.169	0.132051	1	ZNF814
3.31687e-05	-0.557376	0.371	0.443	0.139375	1	NFIB
3.35363e-05	-6.2884	0.26	0.347	0.14092	1	INSIG2
3.38555e-05	-1.65743	0.326	0.41	0.142261	1	SPATA6
3.50804e-05	-2.14814	0.355	0.426	0.147408	1	ARMCX3
3.54447e-05	-1.13212	0.397	0.302	0.148939	1	ARHGAP18
3.60196e-05	1.43508	0.165	0.097	0.151354	1	AP001469.3
3.64112e-05	-2.22086	0.124	0.175	0.153	1	NRGN
3.64711e-05	-1.78282	0.078	0.206	0.153252	1	DOCK10
3.64952e-05	-1.03664	0.367	0.437	0.153353	1	VCAN
3.73248e-05	-3.22705	0.166	0.145	0.156839	1	CYBRD1
3.95946e-05	3.01867	0.255	0.174	0.166377	1	SETDB2
3.97963e-05	-3.08842	0.169	0.137	0.167224	1	AC109347.1
4.09374e-05	-2.80598	0.201	0.325	0.172019	1	AC097534.2
4.09821e-05	-0.617299	0.304	0.393	0.172207	1	GJC1
4.14766e-05	-3.39399	0.133	0.166	0.174285	1	FSTL1
4.33795e-05	0.941583	0.169	0.117	0.182281	1	INPP4B
4.36113e-05	-4.60591	0.126	0.169	0.183255	1	ADCYAP1R1
4.46712e-05	-1.59502	0.351	0.407	0.187708	1	BMERB1
4.46809e-05	3.24077	0.432	0.367	0.187749	1	CASP8AP2
4.59968e-05	0.444082	0.186	0.131	0.193278	1	CCDC168
4.78543e-05	3.01531	0.201	0.204	0.201084	1	FAM114A1
4.93171e-05	-1.68829	0.194	0.185	0.207231	1	TMEM185B
4.98338e-05	-3.92264	0.123	0.137	0.209402	1	AC048341.2
5.00549e-05	-1.95131	0.306	0.373	0.210331	1	CEP152
5.10393e-05	0.549031	0.162	0.164	0.214467	1	ZNF577
5.18545e-05	-2.53444	0.156	0.131	0.217893	1	ZNF235
5.19412e-05	0.296175	0.472	0.4	0.218257	1	AHI1
5.26565e-05	-0.330349	0.37	0.397	0.221263	1	MED1
5.28923e-05	-2.2622	0.158	0.108	0.222253	1	ZNF823
5.30234e-05	-0.579017	0.125	0.14	0.222804	1	DUSP10
5.38657e-05	-0.86204	0.289	0.191	0.226344	1	PTGDS
5.4226e-05	-2.16017	0.299	0.351	0.227857	1	IRF9
5.43222e-05	-0.615218	0.363	0.426	0.228262	1	RRM1
5.52582e-05	-1.00818	0.208	0.169	0.232195	1	AC106820.4
5.5702e-05	-2.49271	0.087	0.133	0.23406	1	PIGV
5.58456e-05	2.6128	0.336	0.304	0.234663	1	FIGNL1
5.79658e-05	2.52578	0.21	0.164	0.243572	1	BAHD1
5.84865e-05	-2.83729	0.107	0.132	0.24576	1	CORO2A
5.85366e-05	-1.69638	0.303	0.232	0.245971	1	SYNM
5.87438e-05	1.5742	0.203	0.116	0.246841	1	AC127024.5
5.92711e-05	0.315729	0.461	0.412	0.249057	1	TMEM219
5.93948e-05	0.688758	0.094	0.125	0.249577	1	TRG-AS1
5.98956e-05	1.51678	0.174	0.124	0.251681	1	SH3BGRL2
6.04004e-05	2.7769	0.237	0.154	0.253803	1	ZNF862
6.08475e-05	-1.47421	0.377	0.435	0.255681	1	MAGED2
6.13631e-05	-2.98891	0.412	0.465	0.257848	1	FTH1
6.2161e-05	-3.64542	0.351	0.439	0.2612	1	QKI
6.30829e-05	-1.51827	0.245	0.342	0.265074	1	CNTRL
6.35826e-05	-1.28089	0.227	0.166	0.267174	1	AC023481.1
6.41748e-05	0.883827	0.333	0.407	0.269663	1	DHFR
6.68803e-05	-1.70581	0.171	0.163	0.281031	1	NKAIN3
6.69087e-05	-0.557226	0.39	0.442	0.28115	1	RAB13
6.79476e-05	-0.636594	0.317	0.393	0.285516	1	CPNE2
6.80126e-05	-4.10076	0.3	0.391	0.285789	1	SPRY1
6.86365e-05	-3.77032	0.125	0.125	0.288411	1	FES
6.92659e-05	3.64853	0.35	0.426	0.291055	1	WDR60
6.99637e-05	-2.56657	0.203	0.19	0.293988	1	PGBD4
7.17927e-05	-2.03908	0.164	0.15	0.301673	1	RAB32
7.26067e-05	-0.416731	0.343	0.438	0.305093	1	ARMC1
7.41474e-05	-1.35962	0.179	0.149	0.311567	1	AL162377.1
7.47691e-05	-2.80183	0.166	0.19	0.31418	1	NECTIN3
7.5054e-05	-1.92667	0.067	0.138	0.315377	1	SMAD7
7.5607e-05	-0.550476	0.157	0.119	0.317701	1	SRRM2-AS1
7.5607e-05	1.9445	0.153	0.132	0.317701	1	TBC1D8
7.5619e-05	-2.3722	0.131	0.164	0.317751	1	GGCT
7.5891e-05	-1.48286	0.155	0.141	0.318894	1	STK26
7.74443e-05	-0.665541	0.372	0.441	0.325421	1	ZEB1
7.7616e-05	-0.252014	0.198	0.133	0.326142	1	PRIMA1
7.78414e-05	-1.01784	0.218	0.148	0.327089	1	C5orf56
8.00158e-05	-2.97131	0.301	0.354	0.336227	1	LRIG1
8.16445e-05	-2.90107	0.073	0.11	0.34307	1	NANOS1
8.38883e-05	-0.484921	0.407	0.472	0.352499	1	CCT2
8.57531e-05	-2.04149	0.328	0.28	0.360335	1	LYPD1
8.81127e-05	-0.31468	0.39	0.455	0.370249	1	MCM7
8.83113e-05	0.965607	0.174	0.178	0.371084	1	PCTP
9.04341e-05	-1.22379	0.233	0.199	0.380004	1	USP49
9.08036e-05	1.16749	0.181	0.119	0.381557	1	AP000350.5
9.35818e-05	-5.80739	0.313	0.387	0.393231	1	BNIP3L
9.49934e-05	-1.27868	0.232	0.197	0.399162	1	AC044849.1
9.6014e-05	-3.1926	0.391	0.423	0.403451	1	IER2
9.65257e-05	-2.83701	0.219	0.149	0.405601	1	ARHGEF4
9.65709e-05	1.20726	0.263	0.191	0.405791	1	AL391840.3
9.8434e-05	0.584039	0.289	0.206	0.41362	1	RGMA
9.89373e-05	-1.36603	0.28	0.374	0.415734	1	MCAM
0.000100733	-2.05987	0.444	0.392	0.423282	1	CD59
0.00010355	2.59264	0.141	0.096	0.435117	1	LKAAEAR1
0.000103916	-1.83865	0.145	0.097	0.436655	1	CD37
0.000106375	-2.36221	0.226	0.184	0.446986	1	ST3GAL5
0.000107571	0.775974	0.212	0.179	0.452015	1	CYP2R1
0.000107616	-2.45921	0.287	0.362	0.452202	1	ARHGAP42
0.000108837	-3.8133	0.262	0.355	0.457334	1	HSPA1B
0.000109255	-3.15469	0.1	0.133	0.459088	1	FERMT3
0.00011022	-3.52016	0.112	0.153	0.463143	1	CSRNP1
0.000111279	-2.46448	0.31	0.229	0.467594	1	ZBTB40
0.000111532	-0.673777	0.315	0.383	0.468658	1	AARS
0.000113467	-0.976714	0.406	0.47	0.476788	1	NCL
0.000113526	2.23345	0.374	0.345	0.477035	1	CLSPN
0.000114125	-2.6773	0.317	0.389	0.479553	1	KANK1
0.000114727	-0.577772	0.513	0.43	0.482083	1	ATRX
0.000115893	-1.8839	0.292	0.383	0.486982	1	RIT1
0.000117578	-0.613117	0.403	0.455	0.494061	1	CENPX
0.000117869	-0.456322	0.315	0.404	0.495284	1	TMEM121
0.000117881	0.871982	0.2	0.126	0.495335	1	TOM1L1
0.000118008	0.608037	0.201	0.178	0.495871	1	TCF19
0.000118361	-0.548807	0.39	0.433	0.497355	1	ATP6V1D
0.000119593	-0.258231	0.361	0.338	0.502528	1	SULT1A1
0.000125861	1.48638	0.308	0.355	0.528868	1	KDM6B
0.000127538	1.14977	0.413	0.383	0.535915	1	VCL
0.000128562	-0.36371	0.225	0.221	0.540218	1	HIVEP3
0.000129488	-0.38845	0.393	0.447	0.544108	1	EIF3B
0.00013058	-1.35542	0.129	0.127	0.548698	1	SRPX2
0.000132012	-0.764642	0.179	0.159	0.554714	1	DZANK1
0.000135812	-0.50051	0.226	0.178	0.570684	1	DCUN1D2
0.000136501	1.58947	0.104	0.163	0.573577	1	ZNF552
0.000137277	-0.309145	0.163	0.147	0.576838	1	AC105429.1
0.000137502	-0.659489	0.326	0.41	0.577782	1	ERI1
0.000138474	-1.92133	0.368	0.421	0.581866	1	SLC6A8
0.00014008	-1.82938	0.307	0.377	0.588614	1	INSIG1
0.000142878	0.265817	0.423	0.382	0.600372	1	RFLNB
0.000143534	-2.61555	0.383	0.339	0.603131	1	IER3
0.000143886	-2.03516	0.323	0.395	0.604607	1	ZNF462
0.000144782	-3.09781	0.189	0.111	0.608374	1	CDNF
0.000150846	-0.454353	0.333	0.403	0.633857	1	PSME4
0.000152054	-2.58456	0.047	0.186	0.638929	1	HIST1H2AM
0.000152471	-0.495194	0.352	0.41	0.640683	1	BMP7
0.000152579	-0.594948	0.426	0.374	0.641138	1	STK33
0.000155501	-4.12853	0.3	0.373	0.653417	1	NCAN
0.000156704	0.284413	0.362	0.34	0.65847	1	PTX3
0.000157508	2.1961	0.247	0.194	0.661848	1	PIK3CD-AS2
0.000160048	-0.661225	0.303	0.387	0.672523	1	AC012360.3
0.000160706	-1.44487	0.199	0.148	0.675285	1	AC104162.2
0.00016243	-1.13279	0.406	0.47	0.68253	1	RBM25
0.000163146	-0.384355	0.208	0.281	0.685539	1	ACAD11
0.000167234	-2.83376	0.215	0.171	0.702719	1	CSRNP3
0.000167471	-0.377961	0.349	0.416	0.703713	1	PAXBP1
0.000167903	1.39495	0.179	0.116	0.705527	1	PRSS36
0.000169101	-3.12641	0.296	0.375	0.710564	1	SMIM3
0.000169494	-2.13797	0.344	0.403	0.712214	1	AC090692.1
0.000173977	-1.06113	0.5	0.435	0.731052	1	GABARAP
0.000176092	-1.86104	0.138	0.173	0.739938	1	VIM-AS1
0.000176944	-2.57413	0.381	0.445	0.743521	1	TCF4
0.000178625	-2.8069	0.334	0.379	0.750584	1	SKIL
0.000178967	-0.889508	0.137	0.119	0.752019	1	TAS2R30
0.000181266	1.29905	0.167	0.108	0.76168	1	AC093702.1
0.000181485	-1.67633	0.395	0.349	0.762599	1	ALPK2
0.000183169	-0.300442	0.52	0.457	0.769678	1	MT-ND5
0.000184036	-4.82829	0.169	0.257	0.773318	1	TPST2
0.000188124	-0.324406	0.227	0.223	0.790495	1	HSPA4L
0.000190285	-0.618839	0.347	0.41	0.799578	1	MIDN
0.000190686	-1.87403	0.122	0.094	0.801261	1	USP20
0.000191307	-1.08768	0.181	0.283	0.803874	1	CANT1
0.000191307	-1.80759	0.347	0.303	0.803874	1	AC106791.1
0.000193339	-1.57684	0.307	0.37	0.812409	1	CNN2
0.000193823	-0.452304	0.407	0.37	0.814445	1	PAQR4
0.000195263	-1.15958	0.22	0.238	0.820496	1	TRPM8
0.000197009	-0.43791	0.351	0.399	0.827831	1	COMMD8
0.000197462	-2.64643	0.183	0.132	0.829737	1	CRY2
0.000197581	-1.36369	0.329	0.374	0.830234	1	TAGLN3
0.000197798	-1.53216	0.101	0.131	0.831148	1	KLRC2
0.000200875	-3.03328	0.056	0.108	0.844075	1	VWCE
0.000200985	-2.89661	0.252	0.261	0.844539	1	RASEF
0.000202637	-0.579641	0.409	0.463	0.85148	1	HNRNPU
0.000204526	-0.276282	0.406	0.467	0.859418	1	KTN1
0.000205835	-0.587005	0.35	0.401	0.86492	1	UBA6
0.00020639	-1.58961	0.358	0.265	0.867252	1	FAM227A
0.000208894	1.00414	0.432	0.407	0.877772	1	GINS2
0.000213583	-1.05114	0.319	0.413	0.897476	1	IRF2BP2
0.000219687	-1.64912	0.144	0.171	0.923125	1	ZNF583
0.000220561	-0.438322	0.351	0.419	0.926799	1	SMIM30
0.000222971	-2.59696	0.42	0.358	0.936926	1	KLF10
0.000223148	-1.39885	0.327	0.393	0.93767	1	AC005921.2
0.000225317	-0.431142	0.221	0.21	0.946782	1	SVEP1
0.000236179	-2.67901	0.125	0.118	0.992422	1	CSGALNACT1
0.000239635	0.435304	0.382	0.349	1	1	PROX1
0.000241118	1.39083	0.201	0.147	1	1	IFI30
0.000241726	-1.42871	0.145	0.131	1	1	ZNF845
0.000245537	-0.809215	0.355	0.415	1	1	KCMF1
0.000246446	-2.48738	0.258	0.251	1	1	LZTS1
0.00024686	-0.582389	0.303	0.369	1	1	SPRY4
0.000246982	-3.95005	0.142	0.211	1	1	ADM
0.000248177	-1.28037	0.323	0.372	1	1	SPARC
0.000252443	-0.553474	0.397	0.46	1	1	SRSF2
0.000253851	2.21596	0.137	0.125	1	1	SEMA6C
0.000254928	-0.636782	0.35	0.412	1	1	LNPK
0.000255568	-1.24406	0.334	0.412	1	1	MCL1
0.000256399	-2.24851	0.252	0.328	1	1	HELLPAR
0.000256942	-0.345053	0.203	0.195	1	1	FAM66C
0.000260721	-1.89199	0.337	0.403	1	1	LCORL
0.000261157	-0.475685	0.397	0.465	1	1	TRAP1
0.000264305	1.36218	0.176	0.132	1	1	IFIT2
0.000267095	-1.66128	0.138	0.185	1	1	H1F0
0.000269939	-0.451528	0.376	0.323	1	1	PLCH1
0.000272011	-2.85529	0.093	0.134	1	1	VSTM4
0.000273227	1.75025	0.212	0.213	1	1	MRM1
0.000273481	-2.59127	0.181	0.17	1	1	HMGN5
0.000274582	-0.416049	0.214	0.166	1	1	FCRLB
0.000278876	0.950366	0.179	0.145	1	1	TCF7
0.000279983	-0.583805	0.338	0.426	1	1	BDH2
0.000281163	-0.438501	0.39	0.428	1	1	BFAR
0.000286755	-0.502022	0.391	0.449	1	1	DNAJC2
0.000293853	-1.24446	0.213	0.184	1	1	ZFHX4-AS1
0.000296659	0.281013	0.219	0.144	1	1	PCDHA9
0.000299579	-0.472329	0.309	0.381	1	1	S100A4
0.00030069	-2.67445	0.116	0.103	1	1	AC093849.4
0.000305811	-2.58213	0.341	0.323	1	1	MOSPD2
0.000307167	-3.64865	0.172	0.225	1	1	TCEAL3
0.000308544	-1.70134	0.358	0.428	1	1	NFIX
0.000309475	-0.872175	0.205	0.208	1	1	CA5B
0.000317544	-0.510656	0.397	0.453	1	1	DYNC1H1
0.000320376	0.814623	0.178	0.142	1	1	ACACB
0.000320547	-2.97339	0.302	0.248	1	1	HOTAIRM1
0.000321294	0.965679	0.142	0.096	1	1	HLX
0.000322105	-2.86709	0.343	0.413	1	1	LINC01003
0.000328249	0.459952	0.461	0.384	1	1	DDX11
0.000328901	-0.796374	0.214	0.283	1	1	RNF144A
0.000334535	-2.51102	0.117	0.127	1	1	ZNF175
0.000342055	-5.33807	0.367	0.427	1	1	GLUL
0.000342221	-2.10182	0.269	0.231	1	1	AC007906.2
0.000350781	0.368475	0.348	0.333	1	1	ANXA1
0.0003544	0.470484	0.3	0.218	1	1	WNK2
0.000357745	-1.23632	0.365	0.433	1	1	RNF114
0.00035859	0.393292	0.45	0.384	1	1	FBXL15
0.000360615	0.841917	0.288	0.351	1	1	NAB2
0.000361345	-3.55048	0.292	0.381	1	1	YKT6
0.000363332	-0.293169	0.246	0.127	1	1	GDPD2
0.000365576	0.740308	0.187	0.116	1	1	TLCD2
0.00036591	-0.727964	0.103	0.091	1	1	MTRNR2L6
0.000366773	4.51686	0.384	0.439	1	1	ATP6V0E2
0.000368009	-2.58623	0.186	0.121	1	1	SLC9A5
0.000368009	-2.11895	0.163	0.183	1	1	ADPRM
0.00036808	-1.77181	0.322	0.228	1	1	SEMA6D
0.000368222	-1.20963	0.359	0.427	1	1	ARL6IP5
0.000368558	-0.425722	0.348	0.393	1	1	ZNF598
0.000368824	-1.35042	0.347	0.41	1	1	MAPK1
0.000375293	2.1227	0.211	0.169	1	1	UTRN
0.000375491	-0.433782	0.337	0.404	1	1	ATP6V1C1
0.000379167	-4.59934	0.159	0.186	1	1	FAM49A
0.000380497	-2.19399	0.102	0.104	1	1	C3orf67
0.000381355	-1.9116	0.333	0.316	1	1	CAVIN1
0.00038163	-0.449505	0.224	0.303	1	1	STON2
0.000385546	-2.76554	0.148	0.293	1	1	AC138409.3
0.000386249	-1.74578	0.253	0.202	1	1	CHDH
0.000386915	-3.23836	0.369	0.423	1	1	CCDC50
0.000388717	-0.889731	0.33	0.391	1	1	LSM14B
0.000389053	-2.6176	0.178	0.127	1	1	PRCD
0.000389183	0.553441	0.136	0.108	1	1	S1PR3
0.00039122	-3.63423	0.078	0.104	1	1	AFAP1L1
0.00040259	-0.268246	0.363	0.31	1	1	PAQR3
0.000419095	-3.50572	0.259	0.34	1	1	TAOK3
0.00042341	-0.88078	0.13	0.204	1	1	CACTIN
0.000428479	-1.65249	0.28	0.241	1	1	DICER1-AS1
0.000430052	-0.28472	0.404	0.471	1	1	GSTP1
0.000433378	4.04249	0.194	0.159	1	1	REN
0.000433914	-1.53027	0.174	0.133	1	1	KCNIP3
0.000435899	-0.549525	0.383	0.439	1	1	DHX36
0.000447987	1.55291	0.198	0.121	1	1	MANEAL
0.000452729	-0.964341	0.32	0.383	1	1	HMGCS1
0.000457561	-0.586236	0.347	0.412	1	1	ARID4A
0.00046113	1.25008	0.21	0.176	1	1	DCLK1
0.000467503	-0.592279	0.465	0.415	1	1	RHOBTB3
0.000471233	-1.20373	0.201	0.186	1	1	SORBS2
0.000479092	-0.353703	0.33	0.392	1	1	STX8
0.000485147	-2.27458	0.255	0.291	1	1	KCNJ10
0.000490023	-2.23107	0.146	0.134	1	1	ELL2
0.000493781	-3.51132	0.133	0.209	1	1	AK4
0.000493827	0.851146	0.184	0.168	1	1	CCDC30
0.000495319	-3.64241	0.149	0.211	1	1	CADM2
0.000501754	0.623862	0.363	0.296	1	1	SCX
0.000510279	-1.14219	0.395	0.451	1	1	RNMT
0.000511504	-0.303593	0.402	0.479	1	1	YBX1
0.000522215	2.02099	0.205	0.137	1	1	ABLIM2
0.000523737	-2.21421	0.254	0.345	1	1	ITGAV
0.000523934	-2.28559	0.4	0.463	1	1	MTRNR2L12
0.000524032	-0.528036	0.372	0.435	1	1	PPP4R3A
0.000526103	-0.560419	0.321	0.391	1	1	ZC3H6
0.000526621	0.360596	0.078	0.11	1	1	NEIL1
0.000536368	-1.50602	0.138	0.154	1	1	LOXL3
0.000538333	-1.10771	0.135	0.127	1	1	AC008969.1
0.000539975	-0.383082	0.42	0.407	1	1	PDLIM2
0.000541824	-0.581192	0.344	0.394	1	1	CTNNBIP1
0.000542256	-1.03431	0.164	0.234	1	1	POLQ
0.000543324	-0.344617	0.349	0.414	1	1	SLC12A2
0.000548563	2.49289	0.111	0.113	1	1	NBPF19
0.00054936	-1.07567	0.289	0.285	1	1	EMILIN1
0.000552608	-2.80372	0.327	0.266	1	1	AC097376.3
0.000556238	-0.591538	0.351	0.423	1	1	TRIAP1
0.000563249	-0.402977	0.249	0.334	1	1	DDX20
0.000566706	-2.72159	0.34	0.422	1	1	LAMP2
0.000573518	-0.7408	0.416	0.365	1	1	GAREM1
0.000575609	-3.54236	0.301	0.373	1	1	SOX8
0.000581328	-0.560564	0.379	0.423	1	1	DHPS
0.000582412	-0.853676	0.219	0.195	1	1	CDKN1A
0.000604735	-0.490066	0.343	0.419	1	1	SLC25A4
0.000611006	-3.14992	0.293	0.284	1	1	E2F7
0.000624106	-0.779128	0.368	0.424	1	1	ATP6AP1
0.000628026	-1.00096	0.343	0.399	1	1	MED13L
0.000628113	-1.02042	0.185	0.225	1	1	BRPF1
0.000628201	4.23721	0.253	0.253	1	1	DNM1
0.000629367	-0.528767	0.377	0.423	1	1	SHISA5
0.00064878	-0.543594	0.237	0.3	1	1	VPS13B-DT
0.000649922	1.92381	0.199	0.236	1	1	CAV2
0.000650012	0.670217	0.192	0.167	1	1	DOP1B
0.000651306	-5.60484	0.364	0.401	1	1	CNN3
0.000652451	-2.53952	0.157	0.155	1	1	SNAI1
0.000655293	-2.19101	0.315	0.37	1	1	TFRC
0.000661256	-2.41943	0.104	0.144	1	1	AL049539.1
0.000663459	2.3397	0.329	0.285	1	1	GPR155
0.000664501	-0.30171	0.395	0.454	1	1	UQCC2
0.00067082	-3.30348	0.162	0.128	1	1	HR
0.000673705	-0.793366	0.294	0.366	1	1	CYTH2
0.000683784	-1.46585	0.362	0.429	1	1	TRIB2
0.000688209	-3.74688	0.37	0.432	1	1	HES6
0.000695378	-0.688084	0.185	0.145	1	1	AC009812.1
0.000696691	-3.10368	0.098	0.202	1	1	SMTN
0.000704914	-0.622767	0.33	0.389	1	1	TMED5
0.000712865	-0.551047	0.348	0.385	1	1	CEP44
0.000714998	-3.58289	0.383	0.427	1	1	HLA-C
0.000724783	-0.323639	0.351	0.401	1	1	DDX10
0.000730828	-2.74663	0.145	0.131	1	1	C20orf85
0.000732405	-1.04594	0.295	0.379	1	1	C21orf58
0.000736244	-1.94929	0.392	0.33	1	1	TSPYL2
0.000747737	-2.44932	0.179	0.178	1	1	PRKCQ-AS1
0.000748388	-0.473213	0.393	0.441	1	1	TLE5
0.000751203	-0.30465	0.206	0.169	1	1	ZNF503
0.000752063	-1.67412	0.183	0.242	1	1	NXPH4
0.000764029	-0.46065	0.371	0.413	1	1	WASF2
0.000768759	-0.277531	0.395	0.463	1	1	ABCF1
0.000770659	-0.297627	0.369	0.432	1	1	EIF4G1
0.000771575	-0.929206	0.162	0.172	1	1	FAH
0.000774471	-0.967271	0.249	0.229	1	1	AL691432.2
0.000776313	-0.55173	0.18	0.15	1	1	NR1D1
0.000779013	-0.829331	0.361	0.412	1	1	SHMT2
0.00077919	-0.511764	0.294	0.364	1	1	EEF1AKMT2
0.000780651	-0.488576	0.377	0.41	1	1	TCF7L2
0.000781078	-0.537046	0.21	0.165	1	1	PBLD
0.000783078	-1.84515	0.125	0.117	1	1	TCF15
0.000794558	2.63851	0.159	0.128	1	1	SMPD1
0.00080012	-0.373599	0.365	0.413	1	1	BRWD1
0.000808548	-4.92341	0.273	0.344	1	1	HK2
0.000819479	-1.69376	0.23	0.193	1	1	CITED4
0.000820039	-3.24222	0.119	0.124	1	1	LNX1
0.000821159	-0.448752	0.294	0.238	1	1	OPA3
0.00082434	-1.10923	0.138	0.143	1	1	KIF1A
0.000825052	-5.23232	0.163	0.29	1	1	SULF2
0.000825991	1.06886	0.169	0.14	1	1	AC023509.3
0.000830849	-1.56727	0.201	0.338	1	1	ACKR3
0.000835393	-1.77367	0.302	0.264	1	1	CHST10
0.00083954	0.701059	0.407	0.363	1	1	DNAJC4
0.000849547	-0.279943	0.363	0.398	1	1	CPSF4
0.000862984	1.19969	0.471	0.408	1	1	DANCR
0.000868752	0.300161	0.431	0.397	1	1	HEBP2
0.00088864	-0.374055	0.374	0.43	1	1	NARS
0.000894244	-0.549149	0.43	0.386	1	1	TANC2
0.000901386	-0.57624	0.369	0.452	1	1	PSMA5
0.000925047	2.79067	0.426	0.375	1	1	SOBP
0.000930318	-1.82683	0.488	0.432	1	1	GPM6A
0.000942809	-3.27488	0.164	0.23	1	1	MATN4
0.0009486	-0.857908	0.178	0.181	1	1	GPR37L1
0.000952322	-3.03145	0.117	0.134	1	1	LAT
0.000957952	-4.75241	0.143	0.245	1	1	AC004540.2
0.000960713	-1.30747	0.078	0.131	1	1	AL050343.2
0.000968084	-0.415469	0.192	0.142	1	1	CAPG
0.000968694	-2.00116	0.276	0.36	1	1	TNIP1
0.000969347	-1.04787	0.11	0.103	1	1	SUCLG2-AS1
0.000974457	1.69374	0.095	0.125	1	1	ODC1-DT
0.00100749	-0.347869	0.382	0.44	1	1	C17orf49
0.00101656	-0.632926	0.235	0.3	1	1	ETFDH
0.00102809	-1.33713	0.105	0.072	1	1	AC016355.1
0.00103798	-0.922659	0.225	0.288	1	1	LZTFL1
0.001039	1.09482	0.21	0.149	1	1	AC003681.1
0.00104613	-0.537726	0.329	0.398	1	1	HNRNPUL2
0.00106266	-0.611963	0.352	0.414	1	1	DHX30
0.00108011	-0.612313	0.192	0.145	1	1	RUSC2
0.00109245	-0.392227	0.4	0.445	1	1	LAGE3
0.0010926	0.324203	0.16	0.166	1	1	AC093297.2
0.00111614	-1.68045	0.323	0.375	1	1	RLF
0.00112581	-0.548404	0.199	0.213	1	1	ZNF726
0.00113299	0.506774	0.425	0.366	1	1	TRIM13
0.00115462	-0.846895	0.384	0.44	1	1	RUVBL1
0.00118096	-0.823976	0.3	0.34	1	1	LIMK1
0.00120078	-1.00192	0.186	0.145	1	1	PLEKHM1
0.00120338	-1.13987	0.226	0.308	1	1	LAMA4
0.00120754	-0.903274	0.115	0.094	1	1	SPAG8
0.00121343	-0.487309	0.436	0.485	1	1	CENPV
0.00121875	-0.662875	0.379	0.44	1	1	FKBP4
0.00123293	0.537179	0.16	0.118	1	1	C9orf43
0.00123636	-3.18181	0.148	0.209	1	1	AC091271.1
0.00124655	1.41503	0.105	0.136	1	1	TNFSF12
0.00125709	-0.285561	0.397	0.47	1	1	TOP1
0.00125831	1.15095	0.119	0.114	1	1	NID1
0.00125864	0.638662	0.374	0.337	1	1	FER
0.00126125	-1.90293	0.146	0.141	1	1	EGR2
0.00127555	-3.47069	0.135	0.157	1	1	AC024075.1
0.00127802	-0.614921	0.191	0.171	1	1	TAS2R14
0.0012796	-0.756699	0.356	0.41	1	1	LRP6
0.00128298	-2.76919	0.062	0.152	1	1	APOC2
0.00130529	-2.62111	0.116	0.248	1	1	TMSB15A
0.00131069	-0.91551	0.352	0.421	1	1	PGAP1
0.00131456	1.38639	0.123	0.116	1	1	CARD8-AS1
0.00132732	-0.615161	0.321	0.409	1	1	DNALI1
0.00132825	-3.84802	0.141	0.16	1	1	NGEF
0.00133825	-1.59284	0.417	0.388	1	1	NDN
0.00134343	-0.504866	0.132	0.192	1	1	RAPGEF5
0.00135894	-0.443922	0.418	0.481	1	1	NDUFS6
0.0013624	-0.572205	0.386	0.441	1	1	POLR3K
0.00136389	0.903148	0.459	0.386	1	1	SEPTIN1
0.00137673	-1.74867	0.13	0.13	1	1	MYLIP
0.0013786	0.68409	0.248	0.221	1	1	TOB1-AS1
0.00138005	0.265935	0.222	0.172	1	1	WDR66
0.00138017	-1.04591	0.262	0.314	1	1	EPHB1
0.00138271	0.658125	0.15	0.135	1	1	ASNS
0.00139553	-1.70937	0.157	0.126	1	1	ISL2
0.00140366	-3.16874	0.383	0.363	1	1	TOX3
0.00143114	-0.819077	0.152	0.178	1	1	CRYAB
0.00143364	0.690119	0.206	0.103	1	1	DOCK5
0.00144318	-0.34762	0.283	0.367	1	1	ERCC3
0.00145366	-0.672992	0.384	0.427	1	1	FEZ1
0.00146632	-1.34443	0.324	0.403	1	1	PHKB
0.00148165	-0.565875	0.146	0.138	1	1	GABRE
0.00149077	-1.07957	0.211	0.191	1	1	GTF2IRD2
0.00149323	0.393612	0.252	0.217	1	1	ZNF140
0.00149356	-2.03661	0.384	0.447	1	1	OCIAD2
0.00149655	-2.00711	0.285	0.279	1	1	MID1
0.0015002	0.263498	0.151	0.104	1	1	NCKAP5
0.00151843	-0.257818	0.406	0.464	1	1	SMC3
0.00152398	0.430764	0.424	0.382	1	1	MMS22L
0.00156626	3.37809	0.258	0.214	1	1	AL121601.1
0.0015941	-2.88468	0.217	0.221	1	1	PCDHB16
0.00159956	0.316399	0.372	0.353	1	1	ZNF91
0.00161638	-0.258719	0.398	0.428	1	1	PRPF38B
0.00162184	0.386763	0.397	0.461	1	1	TCP1
0.00162633	-3.59874	0.083	0.125	1	1	GAL3ST4
0.00162767	-1.90813	0.076	0.115	1	1	DMBX1
0.00166131	0.596281	0.194	0.212	1	1	TNC
0.00167151	-0.618308	0.395	0.35	1	1	DTNA
0.00168801	-2.34334	0.087	0.123	1	1	AL008730.1
0.00169216	-1.91103	0.348	0.387	1	1	FAM210A
0.00172005	-0.307318	0.367	0.431	1	1	TFG
0.0017483	-3.45771	0.263	0.242	1	1	SRGAP1
0.0017498	-0.431234	0.368	0.415	1	1	HSPB11
0.00177681	-0.696406	0.362	0.407	1	1	NSUN2
0.00178162	1.21847	0.139	0.123	1	1	KALRN
0.0018216	-0.717617	0.275	0.333	1	1	DENND6A
0.00183208	-0.656295	0.405	0.447	1	1	SRSF5
0.00185613	0.466226	0.363	0.321	1	1	SFI1
0.00186201	-1.17591	0.361	0.44	1	1	MAGED1
0.001889	-1.99644	0.171	0.154	1	1	PRRG2
0.00189667	-0.367242	0.114	0.124	1	1	ZNF697
0.00190892	-1.84625	0.141	0.176	1	1	AC073195.1
0.00191235	-1.34761	0.37	0.33	1	1	GAMT
0.00191259	-4.13134	0.111	0.135	1	1	LRRC4
0.00194953	3.24783	0.245	0.186	1	1	RAB11B-AS1
0.00196343	-0.760437	0.275	0.274	1	1	LINC01033
0.00200773	-0.994992	0.369	0.435	1	1	HLA-A
0.00201132	-1.09267	0.28	0.234	1	1	NOVA2
0.00202056	-1.68128	0.364	0.433	1	1	FOS
0.00202468	-0.343494	0.405	0.469	1	1	TPR
0.00203096	-0.991617	0.196	0.18	1	1	PYROXD2
0.00203346	-4.33377	0.056	0.148	1	1	VEPH1
0.00207719	-1.19534	0.204	0.284	1	1	ACTA2
0.00207877	-2.31145	0.337	0.334	1	1	CNKSR2
0.00209113	-1.44893	0.204	0.143	1	1	NHS
0.00211479	-0.570979	0.389	0.452	1	1	CCDC85B
0.00215138	-1.17527	0.431	0.369	1	1	SRGAP3
0.00218063	-0.829522	0.124	0.11	1	1	ACSF2
0.00221341	0.866383	0.48	0.433	1	1	MDK
0.00223138	1.14797	0.415	0.36	1	1	SLC16A1-AS1
0.0022374	1.87498	0.097	0.128	1	1	VAV3
0.00225327	-0.356602	0.376	0.438	1	1	TGS1
0.00225612	-1.68811	0.27	0.313	1	1	KLHL5
0.00225706	-0.262747	0.456	0.407	1	1	FADS1
0.00229668	-0.419049	0.409	0.455	1	1	ZC3H15
0.00232617	-0.990954	0.389	0.447	1	1	NES
0.00235038	-1.95906	0.141	0.137	1	1	AL627171.1
0.00236174	-3.33369	0.125	0.156	1	1	MYRF
0.00238949	-0.415728	0.418	0.462	1	1	NAE1
0.00240081	-2.70727	0.27	0.269	1	1	AC048341.1
0.00240383	-0.722257	0.09	0.103	1	1	ZNF844
0.00240705	-1.01744	0.341	0.39	1	1	FREM2
0.00245603	-4.00801	0.221	0.215	1	1	FXYD5
0.00246249	-0.307884	0.189	0.164	1	1	GNB3
0.00248728	-5.47406	0.144	0.128	1	1	TNNI3K
0.00249674	-2.09422	0.132	0.145	1	1	BBS12
0.00251009	-4.006	0.253	0.311	1	1	LRRC75B
0.00252562	-0.534104	0.398	0.462	1	1	TXNDC17
0.00253279	-4.28775	0.214	0.281	1	1	COL4A1
0.00254357	-2.73879	0.307	0.311	1	1	PDLIM1
0.00255843	-1.764	0.26	0.235	1	1	AL080276.2
0.00256899	-0.67314	0.171	0.159	1	1	PTER
0.00259098	-1.03375	0.371	0.436	1	1	AFF4
0.00260848	-1.88222	0.422	0.379	1	1	TRPS1
0.00261119	-0.55261	0.391	0.406	1	1	SLC11A2
0.00262522	-1.72963	0.342	0.413	1	1	MLLT11
0.00263603	-0.537444	0.131	0.081	1	1	RHBDF2
0.00264688	-0.587074	0.211	0.243	1	1	APBB1
0.00276154	-1.78707	0.177	0.149	1	1	FRMD8
0.00279275	1.30373	0.344	0.387	1	1	STIM2
0.00286297	-5.28275	0.139	0.239	1	1	HIC1
0.0028869	0.483937	0.173	0.101	1	1	GDAP1L1
0.00289702	-0.253918	0.292	0.281	1	1	ZNF107
0.00294327	-0.597767	0.39	0.444	1	1	BDP1
0.00303903	-4.20429	0.242	0.342	1	1	DUSP4
0.00307851	-1.03872	0.207	0.277	1	1	MIRLET7BHG
0.00308292	-5.88368	0.352	0.41	1	1	ZFP36L1
0.00309405	-1.08324	0.351	0.308	1	1	CU638689.4
0.00310699	-1.86725	0.285	0.234	1	1	ZDHHC14
0.00312356	-3.66587	0.192	0.278	1	1	PAX6
0.00314277	-2.39782	0.201	0.14	1	1	AC136475.1
0.0031492	-2.65677	0.324	0.394	1	1	TENT5A
0.00316494	-0.587886	0.221	0.32	1	1	ZGRF1
0.00317932	-0.313721	0.177	0.128	1	1	ABHD15
0.00324549	0.394205	0.141	0.136	1	1	PAQR9-AS1
0.00326965	-4.17898	0.253	0.269	1	1	IL1RAP
0.00327285	-1.09624	0.206	0.163	1	1	WDR49
0.00331117	-2.09387	0.164	0.134	1	1	CPEB2
0.00333957	-2.71316	0.233	0.295	1	1	NDRG2
0.00336409	0.956207	0.399	0.366	1	1	ZNF605
0.00344756	-1.10009	0.133	0.151	1	1	MIAT
0.00345708	-0.715441	0.376	0.428	1	1	NQO1
0.00346283	0.32264	0.172	0.145	1	1	IDH1-AS1
0.00346802	-0.369469	0.472	0.421	1	1	PNRC1
0.00346915	-1.21457	0.357	0.413	1	1	FARP1
0.00348097	0.654324	0.16	0.107	1	1	LINC01220
0.0035547	-1.83344	0.296	0.339	1	1	RAB31
0.00357516	0.770747	0.247	0.186	1	1	CHRM3
0.0035821	-3.31695	0.221	0.294	1	1	MAPKBP1
0.0035821	-1.45961	0.364	0.406	1	1	PANK3
0.00358819	0.311468	0.363	0.419	1	1	CENPU
0.00360431	0.434347	0.16	0.13	1	1	ZNF879
0.00361057	-3.62276	0.165	0.16	1	1	GLIS3
0.00361757	-6.6356	0.261	0.326	1	1	DDIT3
0.00363718	-8.60172	0.036	0.112	1	1	ASCL1
0.00365056	1.27848	0.139	0.108	1	1	AC012510.1
0.00368234	-0.374675	0.365	0.42	1	1	ARPC5L
0.00378238	-0.36585	0.297	0.355	1	1	MPI
0.00380463	-3.42102	0.35	0.405	1	1	MMP2
0.0038347	-3.94893	0.119	0.152	1	1	RHBDF1
0.00384549	0.474681	0.333	0.365	1	1	KDM3A
0.00387337	-1.71738	0.194	0.198	1	1	ZNF559
0.00388831	-2.81196	0.344	0.396	1	1	HMGCR
0.00392259	2.62854	0.141	0.137	1	1	TMEM143
0.00392715	-3.04507	0.177	0.236	1	1	LINC01268
0.00396809	-3.16232	0.141	0.113	1	1	ZNF66
0.00401166	-1.12947	0.309	0.308	1	1	JAKMIP2
0.00401407	-0.558694	0.248	0.27	1	1	CAPN15
0.0040295	-2.81727	0.131	0.136	1	1	PDK4
0.0040403	-0.445111	0.173	0.177	1	1	AC139768.1
0.00411781	-0.56414	0.393	0.437	1	1	SMARCC1
0.00414251	-0.838465	0.174	0.245	1	1	TGFB1I1
0.00414946	-1.77952	0.143	0.177	1	1	TCIM
0.00415078	-0.272633	0.156	0.156	1	1	SPSB4
0.00415574	0.466176	0.145	0.117	1	1	ZNF295-AS1
0.00420352	-0.3844	0.224	0.168	1	1	SWSAP1
0.00422197	-1.38926	0.241	0.204	1	1	STX18-AS1
0.00422886	-2.23373	0.35	0.401	1	1	TRIM2
0.00423796	-0.551072	0.33	0.412	1	1	HIPK2
0.00425366	2.1856	0.105	0.101	1	1	HAPLN3
0.00427961	-2.23276	0.117	0.142	1	1	KCND3
0.00445297	-2.66846	0.09	0.182	1	1	AC099792.1
0.00446834	-0.439575	0.181	0.172	1	1	PIP4K2C
0.00447152	1.29769	0.152	0.129	1	1	GTF2IRD2B
0.00454444	-3.14846	0.253	0.274	1	1	IFI6
0.00457236	-2.00575	0.149	0.151	1	1	CD70
0.00460424	-2.51975	0.413	0.399	1	1	ITPRIPL2
0.00464347	0.301049	0.191	0.179	1	1	AC040970.1
0.00472301	-1.21158	0.323	0.274	1	1	PITPNC1
0.00472543	-0.333361	0.403	0.377	1	1	CES2
0.00478493	-0.59316	0.15	0.166	1	1	MOV10
0.00485864	-0.372635	0.344	0.338	1	1	SH3D19
0.00489886	0.295846	0.418	0.375	1	1	CARS
0.00491503	-3.58075	0.342	0.387	1	1	PIK3R1
0.00491908	-0.4432	0.369	0.313	1	1	AKTIP
0.00493164	-0.85935	0.34	0.395	1	1	GARS
0.00493357	-0.442337	0.478	0.435	1	1	CIRBP
0.00493899	-0.45583	0.372	0.328	1	1	SOCS2
0.00495801	-0.994013	0.451	0.422	1	1	MALAT1
0.00498372	-0.397441	0.336	0.385	1	1	ATAD2
0.00498469	-0.62857	0.17	0.211	1	1	CBWD3
0.00513291	-0.440626	0.313	0.381	1	1	ATP6V0A2
0.00530944	-2.1898	0.095	0.114	1	1	MAPK11
0.0053287	-2.9216	0.129	0.141	1	1	TMCC3
0.00533036	-2.59231	0.343	0.342	1	1	PALLD
0.00534906	3.88945	0.241	0.223	1	1	ZNF620
0.00536073	-3.75285	0.098	0.25	1	1	KLHL4
0.00538078	0.957769	0.179	0.121	1	1	PPP3CA
0.00538455	-0.914033	0.349	0.336	1	1	XPR1
0.00539461	-0.427914	0.377	0.424	1	1	GCC2
0.00548633	-2.32075	0.199	0.253	1	1	AR
0.00552135	-0.501358	0.309	0.362	1	1	OSBPL11
0.00564903	-0.703372	0.323	0.35	1	1	THUMPD2
0.00567729	-1.80601	0.109	0.144	1	1	SEMA4F
0.00568697	-4.08105	0.087	0.12	1	1	MERTK
0.00569071	-3.15911	0.342	0.384	1	1	ITGA6
0.00569731	-0.390634	0.234	0.296	1	1	CCDC92
0.00570944	-0.39031	0.351	0.4	1	1	ATP13A3
0.00572823	-0.39553	0.173	0.154	1	1	SAMD9
0.00583315	2.32896	0.193	0.172	1	1	DES
0.00584261	1.54142	0.327	0.304	1	1	LHFPL6
0.00584261	-1.97006	0.331	0.401	1	1	LRP10
0.00589783	-1.56236	0.259	0.345	1	1	PLAT
0.00592037	-0.478221	0.166	0.233	1	1	MIB2
0.00595307	-0.839804	0.282	0.355	1	1	RASGRP1
0.00596041	-2.28902	0.103	0.125	1	1	BAIAP2-DT
0.00602359	-2.75385	0.095	0.16	1	1	PCDHB2
0.00604122	-3.09404	0.336	0.401	1	1	CTSB
0.00611173	-1.8989	0.459	0.381	1	1	LINC00665
0.00618536	-0.507195	0.319	0.3	1	1	THBS2
0.00623871	-0.315896	0.437	0.386	1	1	EFHC1
0.00637683	-0.903271	0.439	0.382	1	1	IFIT5
0.00641768	-0.9791	0.23	0.19	1	1	SESN2
0.00643216	-1.26185	0.163	0.179	1	1	CCDC9
0.00646517	-0.758433	0.393	0.358	1	1	NFATC4
0.00649139	0.699508	0.368	0.334	1	1	ACOX1
0.00651074	-0.481967	0.331	0.316	1	1	DENND11
0.00653488	-0.911398	0.193	0.193	1	1	ORMDL3
0.00658567	-4.0588	0.193	0.188	1	1	ANKRD37
0.00661686	-2.35325	0.316	0.363	1	1	ARC
0.00661863	-0.303163	0.269	0.339	1	1	LRRC40
0.00663099	-1.14154	0.337	0.3	1	1	KCNE4
0.00665655	-2.85714	0.34	0.408	1	1	JAM3
0.00666086	-0.397006	0.245	0.232	1	1	PID1
0.00674502	-4.3044	0.1	0.138	1	1	CMTM5
0.00681719	-0.710704	0.253	0.333	1	1	IGSF3
0.00686394	-0.463813	0.355	0.417	1	1	PTPN1
0.00686863	-0.392386	0.359	0.42	1	1	MRFAP1L1
0.00688168	-3.51681	0.241	0.315	1	1	FAM171B
0.00691098	-0.459051	0.359	0.425	1	1	TADA3
0.00694935	-0.328465	0.363	0.408	1	1	NHSL1
0.00695884	-1.35216	0.144	0.218	1	1	PXK
0.00705118	-0.390193	0.357	0.356	1	1	HOXB3
0.00707899	-1.43122	0.067	0.197	1	1	AC007130.1
0.00708891	-2.36467	0.049	0.146	1	1	KIAA1755
0.00712089	0.720912	0.234	0.184	1	1	AP006621.3
0.00716707	0.368281	0.152	0.152	1	1	AC064836.3
0.00720209	0.328989	0.176	0.232	1	1	AC087190.1
0.00724957	-1.201	0.352	0.399	1	1	CLK1
0.00727973	-1.04472	0.245	0.224	1	1	RASSF8-AS1
0.00732545	-1.54406	0.319	0.386	1	1	IGFBP5
0.0075115	-0.284136	0.443	0.376	1	1	LIPA
0.00753555	1.12734	0.148	0.174	1	1	SYNJ1
0.0075887	-0.343174	0.184	0.227	1	1	AC004943.2
0.00760811	-0.58231	0.338	0.369	1	1	PILRB
0.00778597	-2.37986	0.149	0.211	1	1	ZNF654
0.00787512	-1.83065	0.362	0.348	1	1	TGFB2
0.00788751	-3.3547	0.307	0.35	1	1	PLPP3
0.00789134	-1.68647	0.122	0.117	1	1	AMBRA1
0.00798783	-0.879797	0.194	0.259	1	1	ZNF764
0.00799381	-0.659404	0.231	0.223	1	1	TMEM168
0.00814989	-0.847543	0.426	0.466	1	1	TPM2
0.00823109	-0.758248	0.24	0.331	1	1	AL450998.2
0.00823538	-0.469195	0.203	0.25	1	1	ZNF160
0.00823692	-0.344826	0.167	0.141	1	1	ZSCAN31
0.00840442	1.00849	0.224	0.308	1	1	CEP76
0.00841004	-0.378101	0.281	0.337	1	1	LSP1
0.00856701	-1.62243	0.199	0.193	1	1	ZNF41
0.00858323	-0.718919	0.176	0.169	1	1	AJUBA
0.00862374	-2.31414	0.218	0.274	1	1	AKAP12
0.00864519	0.268553	0.142	0.158	1	1	ZNF283
0.00868339	-1.80111	0.383	0.411	1	1	MBIP
0.00869981	1.87447	0.201	0.147	1	1	AC006001.2
0.00871625	-1.73499	0.301	0.373	1	1	HPS3
0.00872594	-1.2779	0.198	0.241	1	1	APH1B
0.00874405	-0.431829	0.316	0.354	1	1	MSX1
0.00885341	-1.16025	0.286	0.354	1	1	PHLDA2
0.00885799	-0.634224	0.142	0.155	1	1	ARAP2
0.0088793	-0.327238	0.356	0.423	1	1	ZNRF1
0.00889407	-0.351689	0.303	0.383	1	1	CEP250
0.00893887	1.60564	0.391	0.365	1	1	ENOSF1
0.00894878	-0.783537	0.335	0.305	1	1	RADX
0.00896995	-0.471448	0.356	0.406	1	1	AIDA
0.00901874	-1.30109	0.19	0.199	1	1	DENND2A
0.00904539	-1.10518	0.191	0.177	1	1	COL18A1
0.00909791	-1.96246	0.365	0.415	1	1	SERINC1
0.00918209	-1.44627	0.307	0.405	1	1	EGLN1
0.00924313	-2.86731	0.119	0.142	1	1	GRIK3
0.00926696	-3.98048	0.349	0.307	1	1	NRP1
0.00942531	0.824141	0.385	0.429	1	1	TCAF1
0.00952301	-3.24105	0.382	0.427	1	1	SOX4
0.00953839	0.268633	0.17	0.141	1	1	AC021086.1
0.00956115	-3.1409	0.102	0.135	1	1	CCDC173
0.00956816	-0.456115	0.381	0.429	1	1	HSD17B11
0.00957729	-0.511319	0.132	0.19	1	1	SREBF2-AS1
0.00968844	-1.15445	0.192	0.284	1	1	PDGFA
0.00974748	-2.80706	0.311	0.38	1	1	IFI16
0.0097589	-0.480532	0.073	0.103	1	1	PRSS23
0.00976104	-0.334348	0.294	0.339	1	1	SPICE1
0.00979072	-0.645536	0.323	0.324	1	1	LPAR6
0.00979108	-0.317501	0.379	0.43	1	1	SPG7
0.0099077	-0.767918	0.348	0.387	1	1	IFRD1
0.00997156	-0.490028	0.411	0.371	1	1	MORC4
0.00999925	-1.87939	0.225	0.215	1	1	TMBIM4

## Sheet: cluster-2
p_val	avg_log2FC	pct.1	pct.2	p_val_adj	cluster	gene
2.52449e-184	2.50695	0.86	0.277	1.06079e-180	2	PTTG1
9.64074e-150	1.61833	0.847	0.348	4.05104e-146	2	UBE2S
6.52138e-144	-6.43189	0.096	0.5	2.74028e-140	2	XIST
1.51918e-130	-4.74801	0.105	0.474	6.38358e-127	2	MALAT1
2.80879e-122	0.853581	0.696	0.256	1.18025e-118	2	CCNB1
9.91785e-110	1.50527	0.81	0.424	4.16748e-106	2	PTMA
4.09359e-106	0.41486	0.777	0.352	1.72013e-102	2	BIRC5
3.42865e-95	1.41559	0.786	0.416	1.44072e-91	2	EIF5A
5.08958e-89	-0.612435	0.666	0.277	2.13864e-85	2	ARL6IP1
1.91746e-87	0.999063	0.631	0.26	8.05718e-84	2	CDC20
1.95717e-86	1.32765	0.772	0.418	8.22404e-83	2	HMGB1
1.11239e-85	3.99852	0.716	0.351	4.67428e-82	2	SNHG3
3.73636e-85	0.855745	0.733	0.39	1.57002e-81	2	HNRNPA2B1
6.79422e-84	1.74718	0.69	0.309	2.85493e-80	2	TROAP
2.71986e-80	0.829914	0.726	0.394	1.14289e-76	2	HMGB3
1.70179e-79	1.36809	0.745	0.413	7.15092e-76	2	PRELID1
3.0013e-79	-0.955873	0.634	0.298	1.26115e-75	2	CCNB2
1.67174e-77	1.03022	0.746	0.406	7.02466e-74	2	SLIRP
7.12657e-76	-10.7138	0.047	0.399	2.99459e-72	2	HIST1H4C
2.53897e-74	0.901748	0.69	0.374	1.06688e-70	2	AL118516.1
1.1037e-73	0.83972	0.76	0.433	4.63774e-70	2	NPM1
2.70242e-72	1.38646	0.745	0.44	1.13556e-68	2	HSP90AB1
1.19216e-71	1.46144	0.713	0.399	5.00944e-68	2	DDX39A
1.12e-70	1.01229	0.72	0.376	4.70623e-67	2	NUCKS1
1.0306e-66	2.0688	0.714	0.397	4.33058e-63	2	ODC1
2.47509e-66	-3.11726	0.114	0.404	1.04003e-62	2	FBXO5
2.97031e-66	0.583693	0.731	0.416	1.24812e-62	2	SET
6.35982e-66	-0.38306	0.664	0.32	2.67239e-62	2	CENPF
4.40702e-64	-10.2625	0.067	0.39	1.85183e-60	2	HIST1H1D
5.41448e-64	0.664725	0.711	0.414	2.27516e-60	2	HSP90AA1
8.09731e-63	0.471731	0.693	0.378	3.40249e-59	2	DANCR
1.54308e-62	-5.55742	0.175	0.446	6.48401e-59	2	TCEAL9
2.09521e-62	1.09665	0.714	0.421	8.80405e-59	2	OAZ1
2.60972e-61	-3.19575	0.147	0.425	1.0966e-57	2	NEAT1
2.13736e-59	-1.64765	0.24	0.533	8.98118e-56	2	RPS4X
6.46601e-59	1.40228	0.693	0.426	2.71702e-55	2	NCL
9.06785e-59	0.992391	0.714	0.437	3.81031e-55	2	RAN
3.26832e-58	-8.2354	0.102	0.395	1.37335e-54	2	HIST1H1C
1.31115e-57	1.18734	0.687	0.41	5.50946e-54	2	HNRNPH3
7.59757e-57	0.941112	0.705	0.42	3.1925e-53	2	MRPS34
9.02656e-57	0.764657	0.701	0.422	3.79296e-53	2	PTMS
9.60872e-57	1.10016	0.71	0.433	4.03758e-53	2	HSPE1
9.93701e-57	-7.52926	0.152	0.418	4.17553e-53	2	WEE1
5.13794e-56	1.13587	0.672	0.398	2.15896e-52	2	JPT1
3.82044e-54	-6.364	0.114	0.395	1.60535e-50	2	HIST1H1E
8.40188e-54	-1.59325	0.217	0.495	3.53047e-50	2	TPT1
8.9461e-54	0.996954	0.69	0.414	3.75915e-50	2	PSMB6
1.75165e-53	-1.51281	0.223	0.517	7.36042e-50	2	EEF1A1
1.80339e-53	-2.22835	0.234	0.513	7.57786e-50	2	RPS18
5.3309e-53	1.24866	0.695	0.425	2.24004e-49	2	HSPD1
6.84423e-53	-1.44591	0.679	0.391	2.87594e-49	2	HMGN2
7.5364e-53	1.55672	0.67	0.405	3.16679e-49	2	CYCS
9.28382e-53	1.19321	0.691	0.414	3.90106e-49	2	HNRNPDL
1.13019e-52	4.69039	0.491	0.163	4.74908e-49	2	LINC01311
1.09206e-51	-0.903962	0.547	0.27	4.58884e-48	2	PLK1
1.2396e-50	-4.54614	0.191	0.417	5.20878e-47	2	MAPK10
1.59234e-50	-8.32398	0.059	0.383	6.69103e-47	2	HIST1H1B
1.02537e-49	0.972403	0.622	0.334	4.30861e-46	2	SNHG4
3.48809e-49	-1.96998	0.211	0.464	1.4657e-45	2	SMC1A
4.58065e-49	0.837361	0.71	0.448	1.92479e-45	2	SNRPD1
3.56698e-48	-3.09897	0.146	0.441	1.49884e-44	2	PCNA
6.32728e-48	1.29697	0.644	0.368	2.65872e-44	2	PNO1
6.71966e-48	1.10354	0.664	0.414	2.8236e-44	2	PFDN2
1.94292e-47	-6.31109	0.19	0.424	8.16415e-44	2	EMP2
4.18448e-47	-4.14738	0.125	0.399	1.75832e-43	2	DTL
2.03932e-46	-1.28127	0.584	0.306	8.56921e-43	2	CDKN3
2.20379e-46	-3.02654	0.122	0.395	9.26032e-43	2	CDK1
2.57753e-46	-1.92995	0.518	0.258	1.08308e-42	2	CENPA
7.91056e-46	-1.28289	0.275	0.519	3.32402e-42	2	RPL34
4.9421e-45	0.835744	0.66	0.424	2.07667e-41	2	EBNA1BP2
5.53742e-45	-2.86254	0.207	0.444	2.32682e-41	2	CCDC14
8.88429e-45	1.19849	0.653	0.429	3.73318e-41	2	ILF2
1.29454e-44	1.09991	0.673	0.436	5.43964e-41	2	ANP32B
2.07526e-44	0.809534	0.558	0.317	8.72026e-41	2	NUF2
4.19555e-44	1.05955	0.669	0.428	1.76297e-40	2	TXNL4A
9.11167e-44	-2.74635	0.094	0.29	3.82872e-40	2	AKAP12
9.66341e-44	0.697002	0.663	0.422	4.06057e-40	2	PSMA7
1.43107e-43	0.9835	0.67	0.439	6.01335e-40	2	H2AFZ
1.63005e-43	-1.73803	0.225	0.473	6.84947e-40	2	MCM3
1.72239e-43	-1.73149	0.287	0.516	7.23746e-40	2	RPS12
3.24907e-43	0.899843	0.661	0.415	1.36526e-39	2	MTDH
6.2047e-43	0.762129	0.664	0.424	2.60721e-39	2	PRDX1
8.62064e-43	0.884376	0.688	0.412	3.62239e-39	2	PPP1R14B
1.40268e-42	1.09836	0.675	0.426	5.89405e-39	2	TOP1
4.83407e-42	-1.97629	0.239	0.461	2.03128e-38	2	POLR2J3
6.02056e-42	-2.05656	0.248	0.475	2.52984e-38	2	GABARAP
6.82989e-42	0.897096	0.641	0.4	2.86992e-38	2	AC074351.1
7.26729e-42	-6.77455	0.178	0.39	3.05372e-38	2	PTPRD
9.12665e-42	-1.78064	0.185	0.419	3.83502e-38	2	BRCA1
1.77365e-41	0.967862	0.66	0.429	7.45288e-38	2	CCT5
1.94839e-41	-2.1452	0.196	0.45	8.18712e-38	2	HELLS
5.55275e-41	-2.43323	0.091	0.265	2.33326e-37	2	NDUFA4L2
5.93786e-41	0.718945	0.617	0.368	2.49509e-37	2	HMGB2
9.32832e-41	-3.89405	0.185	0.421	3.91976e-37	2	SYNE2
2.74805e-40	0.81409	0.635	0.405	1.15473e-36	2	ANP32E
3.20775e-40	-1.12909	0.275	0.527	1.3479e-36	2	RPS3A
7.21242e-40	1.96067	0.562	0.264	3.03066e-36	2	SNHG21
1.49431e-39	-2.78377	0.277	0.505	6.2791e-36	2	RPL10
2.26226e-39	0.804805	0.521	0.302	9.506e-36	2	CENPE
4.89282e-39	0.833377	0.649	0.41	2.05596e-35	2	DYNLL1
8.78638e-39	-1.23421	0.632	0.403	3.69204e-35	2	TUBA1A
1.19289e-38	1.0072	0.596	0.383	5.01252e-35	2	MYC
3.01325e-38	1.3243	0.628	0.416	1.26617e-34	2	DNAJA1
5.0428e-38	-2.02481	0.191	0.449	2.11899e-34	2	MCM4
1.22177e-37	-1.6062	0.616	0.394	5.13387e-34	2	HES6
1.36213e-37	-8.98379	0.049	0.203	5.72366e-34	2	ANGPTL4
4.39655e-37	-1.35269	0.29	0.521	1.84743e-33	2	RPLP1
9.67421e-37	1.03371	0.646	0.422	4.0651e-33	2	SFPQ
1.06255e-36	0.55142	0.688	0.451	4.46485e-33	2	C1QBP
1.3143e-36	0.736287	0.631	0.413	5.52269e-33	2	PSMA4
1.57667e-36	1.08797	0.643	0.427	6.62515e-33	2	UQCR10
1.6022e-36	-2.9852	0.249	0.488	6.73244e-33	2	SNHG29
3.01776e-36	-6.48429	0.087	0.348	1.26806e-32	2	HIST1H2AH
4.27582e-36	-5.98791	0.064	0.338	1.7967e-32	2	HIST1H3B
1.38618e-35	-2.1877	0.182	0.406	5.82475e-32	2	ATAD2
1.63129e-35	3.06752	0.416	0.134	6.85467e-32	2	AC073195.1
2.02401e-35	0.732133	0.629	0.405	8.50491e-32	2	MARCKS
2.0715e-35	-4.10454	0.16	0.393	8.70443e-32	2	XRCC2
2.56891e-35	-1.03428	0.295	0.526	1.07946e-31	2	RPS15A
4.10928e-35	-2.46881	0.239	0.428	1.72672e-31	2	ETV1
5.10546e-35	-1.22615	0.293	0.517	2.14532e-31	2	RPL39
5.96357e-35	0.856713	0.612	0.416	2.50589e-31	2	CDV3
6.05584e-35	-2.2089	0.202	0.441	2.54466e-31	2	GINS2
1.25656e-34	-5.81551	0.122	0.323	5.28007e-31	2	SLC2A3
1.72121e-34	0.874519	0.64	0.429	7.23251e-31	2	MRPL36
2.10849e-34	1.06503	0.638	0.42	8.85987e-31	2	DDX3X
3.19002e-34	-5.15824	0.157	0.355	1.34045e-30	2	ID1
3.67851e-34	1.58797	0.646	0.442	1.54571e-30	2	HSPA8
5.28661e-34	-3.02909	0.216	0.414	2.22144e-30	2	PTN
8.92817e-34	-2.69955	0.201	0.429	3.75161e-30	2	CDCA4
4.48619e-33	-3.67195	0.254	0.475	1.8851e-29	2	GAPDH
4.54436e-33	-5.24431	0.26	0.441	1.90954e-29	2	UBC
5.80559e-33	0.616513	0.643	0.428	2.43951e-29	2	MARCKSL1
6.58206e-33	0.264519	0.608	0.4	2.76578e-29	2	TUBB3
1.0801e-32	-2.40692	0.155	0.395	4.53859e-29	2	MCM10
2.72183e-32	0.328168	0.632	0.431	1.14371e-28	2	ACTB
4.97371e-32	0.658024	0.653	0.442	2.08995e-28	2	PPA1
5.76315e-32	0.978561	0.605	0.378	2.42168e-28	2	RAD21
6.36865e-32	-6.2273	0.082	0.338	2.67611e-28	2	HIST1H3G
6.50469e-32	0.956177	0.617	0.422	2.73327e-28	2	CCT6A
1.65742e-31	-1.12977	0.568	0.34	6.9645e-28	2	TPX2
1.95582e-31	4.14943	0.313	0.086	8.21837e-28	2	AL031710.2
3.7589e-31	-6.86401	0.125	0.281	1.57949e-27	2	EGLN3
4.31361e-31	2.24656	0.451	0.202	1.81258e-27	2	AC083880.1
4.37638e-31	1.54812	0.372	0.115	1.83895e-27	2	HIST1H2BJ
4.58369e-31	0.376113	0.246	0.107	1.92607e-27	2	AC005674.2
1.13674e-30	2.89331	0.319	0.126	4.77656e-27	2	AC132192.2
1.2689e-30	0.921663	0.653	0.43	5.33192e-27	2	TIMM13
2.0926e-30	0.934287	0.614	0.423	8.79312e-27	2	ZC3H15
4.38192e-30	0.726204	0.629	0.409	1.84128e-26	2	NUDT1
5.83453e-30	-0.283027	0.59	0.391	2.45167e-26	2	SOX11
6.04491e-30	-1.20175	0.286	0.471	2.54007e-26	2	ARGLU1
1.47319e-29	3.40602	0.312	0.117	6.19036e-26	2	AC109347.1
2.09732e-29	-2.11082	0.234	0.418	8.81292e-26	2	CDT1
2.33818e-29	-2.24347	0.467	0.307	9.82501e-26	2	ASPM
2.92659e-29	-3.40324	0.155	0.379	1.22975e-25	2	CLSPN
3.83296e-29	0.685346	0.602	0.432	1.61061e-25	2	SNHG16
6.45251e-29	5.05658	0.558	0.362	2.71135e-25	2	HMGCR
7.50926e-29	0.819986	0.608	0.422	3.15539e-25	2	DDX21
7.7673e-29	-7.34921	0.138	0.363	3.26382e-25	2	HIST2H2AC
8.90442e-29	-1.4808	0.211	0.411	3.74164e-25	2	CENPK
8.99331e-29	0.411634	0.634	0.44	3.77899e-25	2	NDUFS5
9.33862e-29	2.19246	0.576	0.307	3.92409e-25	2	AC012615.1
9.55299e-29	0.967037	0.608	0.417	4.01417e-25	2	GSPT1
1.43905e-28	-1.47021	0.47	0.269	6.04687e-25	2	HMMR
1.58221e-28	0.788974	0.612	0.437	6.64845e-25	2	EIF3A
1.66788e-28	0.785264	0.616	0.426	7.00842e-25	2	TCP1
1.68735e-28	-3.65305	0.19	0.41	7.09026e-25	2	LINC00342
1.70759e-28	-1.35776	0.623	0.443	7.17531e-25	2	FTL
1.91527e-28	0.804516	0.622	0.446	8.04798e-25	2	PTGES3
3.23778e-28	0.771385	0.372	0.145	1.36051e-24	2	AC103706.1
5.14494e-28	-1.90495	0.181	0.396	2.1619e-24	2	RMI2
9.24748e-28	-1.17391	0.29	0.176	3.88579e-24	2	GAS2L3
9.8135e-28	-2.75433	0.191	0.361	4.12363e-24	2	EMP1
1.0622e-27	-1.27708	0.508	0.319	4.46335e-24	2	BUB1
1.13412e-27	-1.40418	0.252	0.446	4.76558e-24	2	GMNN
1.14398e-27	0.78331	0.606	0.426	4.80699e-24	2	ATP5MF
1.83983e-27	-2.05898	0.161	0.375	7.73097e-24	2	CDC6
1.92851e-27	-1.98042	0.242	0.402	8.10361e-24	2	RHOJ
1.93356e-27	0.769603	0.606	0.413	8.12483e-24	2	HDGF
1.96202e-27	0.882896	0.631	0.425	8.24441e-24	2	NDUFC2
2.16487e-27	0.914493	0.574	0.353	9.09678e-24	2	RANGAP1
2.5343e-27	2.41116	0.249	0.072	1.06491e-23	2	AC008764.6
2.94351e-27	2.95527	0.57	0.359	1.23686e-23	2	THUMPD3-AS1
4.57042e-27	-5.20113	0.12	0.296	1.92049e-23	2	VEGFA
5.13257e-27	0.91175	0.552	0.319	2.1567e-23	2	AC025159.1
5.41071e-27	1.62621	0.571	0.398	2.27358e-23	2	HP1BP3
5.76673e-27	-3.83792	0.249	0.415	2.42318e-23	2	CXXC5
6.02728e-27	-1.54534	0.258	0.45	2.53266e-23	2	ORC6
6.83095e-27	-4.64599	0.219	0.399	2.87036e-23	2	SPRY1
8.07487e-27	0.57384	0.587	0.368	3.39306e-23	2	SNHG10
1.53308e-26	-9.06977	0.094	0.228	6.44201e-23	2	NDRG1
1.83493e-26	2.21374	0.222	0.412	7.71039e-23	2	BARD1
2.40472e-26	-5.0768	0.123	0.234	1.01046e-22	2	YPEL3
2.7452e-26	0.836295	0.593	0.416	1.15353e-22	2	AHSA1
3.12871e-26	1.74813	0.231	0.119	1.31468e-22	2	CTC1
3.15941e-26	0.81928	0.59	0.417	1.32758e-22	2	DNAJC2
3.18466e-26	-2.87268	0.457	0.299	1.33819e-22	2	DLGAP5
3.92682e-26	-6.15737	0.062	0.317	1.65005e-22	2	HIST1H3D
4.27125e-26	0.303633	0.134	0.099	1.79478e-22	2	PSMD6-AS2
4.31822e-26	-7.63785	0.061	0.183	1.81452e-22	2	EPAS1
5.00807e-26	-7.05509	0.243	0.424	2.10439e-22	2	ZFP36L1
5.59071e-26	-0.361494	0.315	0.164	2.34922e-22	2	PYROXD2
8.13306e-26	1.9338	0.547	0.356	3.41751e-22	2	MSMO1
8.7696e-26	0.845223	0.518	0.334	3.68499e-22	2	ECT2
1.1307e-25	-0.987038	0.26	0.455	4.75122e-22	2	USP11
1.66529e-25	0.472069	0.617	0.431	6.99757e-22	2	TSPO
2.11104e-25	-2.34184	0.237	0.43	8.87061e-22	2	FEN1
2.90225e-25	0.732295	0.619	0.445	1.21953e-21	2	SRSF3
4.18305e-25	-7.20066	0.143	0.34	1.75772e-21	2	NRP1
5.16366e-25	-3.37825	0.219	0.397	2.16977e-21	2	NOS1AP
5.53977e-25	-1.3579	0.213	0.42	2.32781e-21	2	MCM5
5.60751e-25	0.95367	0.609	0.42	2.35627e-21	2	FSCN1
5.95694e-25	0.544863	0.617	0.439	2.50311e-21	2	SNRPG
6.39398e-25	1.14318	0.602	0.429	2.68675e-21	2	CACYBP
7.00462e-25	-3.85632	0.193	0.425	2.94334e-21	2	PCLAF
8.03518e-25	0.431843	0.605	0.433	3.37638e-21	2	ATP5MC3
9.50768e-25	-7.07184	0.198	0.377	3.99513e-21	2	CA12
1.06421e-24	-2.58875	0.182	0.384	4.4718e-21	2	RAD51AP1
1.09055e-24	-1.80695	0.245	0.403	4.58248e-21	2	AL110292.1
1.14219e-24	0.596637	0.629	0.444	4.79947e-21	2	NME1
2.05533e-24	0.499559	0.617	0.442	8.6365e-21	2	PFN1
2.2618e-24	0.523765	0.606	0.43	9.50408e-21	2	MICOS10
2.71866e-24	-1.73934	0.214	0.42	1.14238e-20	2	UNG
3.24144e-24	-4.2199	0.191	0.433	1.36205e-20	2	DUT
3.27618e-24	0.814419	0.597	0.433	1.37665e-20	2	HNRNPU
4.18391e-24	-4.10302	0.249	0.414	1.75808e-20	2	GAS5
6.52025e-24	-7.91368	0.158	0.334	2.73981e-20	2	BHLHE40
8.60083e-24	-0.609796	0.096	0.252	3.61407e-20	2	NXPH4
9.40288e-24	0.633552	0.614	0.413	3.95109e-20	2	PSMA5
9.55288e-24	-5.12417	0.073	0.218	4.01412e-20	2	ADM
1.02995e-23	1.03405	0.579	0.356	4.32784e-20	2	MINCR
1.94548e-23	0.591679	0.263	0.102	8.1749e-20	2	AP003717.4
2.23358e-23	-2.23589	0.278	0.443	9.38551e-20	2	FOS
2.28759e-23	0.621913	0.579	0.416	9.61247e-20	2	ABCE1
2.51155e-23	1.06057	0.331	0.156	1.05535e-19	2	AC110597.1
4.38954e-23	-3.39161	0.266	0.422	1.84449e-19	2	SEMA6A
5.59924e-23	0.682295	0.588	0.42	2.3528e-19	2	C20orf27
7.13212e-23	-1.71559	0.272	0.439	2.99691e-19	2	KAT7
7.33224e-23	-2.67032	0.226	0.384	3.08101e-19	2	SPARC
7.46039e-23	0.685206	0.599	0.43	3.13486e-19	2	TXNDC17
7.47395e-23	-1.32712	0.181	0.105	3.14055e-19	2	ARMH4
7.89791e-23	-4.61617	0.15	0.326	3.3187e-19	2	PLEKHH2
1.00405e-22	-1.76953	0.264	0.419	4.21903e-19	2	PMM1
1.41851e-22	-1.98908	0.573	0.42	5.9606e-19	2	MAD2L1
1.67169e-22	-1.61855	0.549	0.393	7.02443e-19	2	LBR
2.49897e-22	0.442808	0.576	0.408	1.05007e-18	2	FKBP4
2.56465e-22	1.12254	0.555	0.372	1.07766e-18	2	AC064807.1
2.69746e-22	0.778933	0.579	0.427	1.13347e-18	2	PRMT1
2.84294e-22	-6.9331	0.207	0.351	1.1946e-18	2	INSIG2
2.85315e-22	-0.969343	0.316	0.466	1.19889e-18	2	RPL32
3.15499e-22	-4.69039	0.04	0.139	1.32573e-18	2	SMAD7
3.19433e-22	-4.28494	0.245	0.415	1.34226e-18	2	CAMK2D
4.82683e-22	2.07646	0.429	0.217	2.02823e-18	2	ZNF674-AS1
5.20966e-22	-4.99196	0.082	0.187	2.1891e-18	2	CRYAB
5.60944e-22	0.754718	0.584	0.43	2.35709e-18	2	DDX18
5.69297e-22	-0.943289	0.076	0.154	2.39219e-18	2	IFI44L
5.87015e-22	-0.579254	0.249	0.139	2.46664e-18	2	RELB
9.31569e-22	-0.995485	0.287	0.469	3.91445e-18	2	DNMT1
9.80216e-22	-4.42148	0.208	0.377	4.11887e-18	2	SMARCA1
9.89597e-22	1.67182	0.549	0.412	4.15828e-18	2	LYAR
1.0749e-21	-0.78877	0.315	0.494	4.51673e-18	2	RPS27
1.09853e-21	4.87414	0.252	0.125	4.61603e-18	2	ANKMY1
1.19896e-21	-3.10351	0.225	0.382	5.03803e-18	2	SMIM3
1.25901e-21	2.76442	0.334	0.154	5.29034e-18	2	AC004908.2
1.43679e-21	-5.14717	0.26	0.426	6.03738e-18	2	PTPRZ1
1.6816e-21	-1.84632	0.511	0.349	7.0661e-18	2	PRC1
2.25314e-21	-1.45775	0.258	0.416	9.46771e-18	2	RAB3GAP2
2.26717e-21	0.415181	0.579	0.401	9.52663e-18	2	RPS27L
2.2899e-21	-1.02266	0.246	0.424	9.62217e-18	2	LNPK
2.46346e-21	-1.32997	0.236	0.406	1.03514e-17	2	CHAF1A
2.49889e-21	0.688435	0.581	0.423	1.05003e-17	2	COTL1
2.68521e-21	-4.40523	0.264	0.426	1.12832e-17	2	ANXA5
3.64501e-21	0.313507	0.582	0.417	1.53163e-17	2	POLR2F
5.42911e-21	1.53679	0.322	0.174	2.28131e-17	2	FAIM
6.41136e-21	-5.18637	0.242	0.387	2.69406e-17	2	MEF2A
7.37017e-21	1.06837	0.578	0.389	3.09695e-17	2	CNBD2
7.50283e-21	0.828005	0.568	0.402	3.15269e-17	2	YDJC
8.52025e-21	0.813807	0.588	0.446	3.58021e-17	2	VDAC3
9.13219e-21	-2.30271	0.248	0.424	3.83735e-17	2	RFX3
9.82661e-21	0.26521	0.596	0.438	4.12914e-17	2	COX6C
1.48179e-20	0.657767	0.602	0.443	6.22648e-17	2	PA2G4
1.52427e-20	-2.59081	0.149	0.309	6.40499e-17	2	NUPR1
1.53924e-20	-1.68866	0.517	0.354	6.46789e-17	2	MKI67
1.67271e-20	-4.55707	0.068	0.119	7.02872e-17	2	HIF3A
1.7603e-20	0.429257	0.167	0.111	7.39679e-17	2	TMEM25
1.83107e-20	-1.43584	0.22	0.413	7.69416e-17	2	ATAD5
2.01987e-20	0.689593	0.564	0.421	8.48751e-17	2	DKC1
2.18984e-20	1.95316	0.176	0.09	9.20173e-17	2	FGF18
2.5401e-20	-1.21838	0.357	0.511	1.06735e-16	2	RPL13
2.57367e-20	-0.817198	0.339	0.483	1.08146e-16	2	C12orf57
3.19786e-20	-0.873588	0.333	0.494	1.34374e-16	2	RPS8
3.47822e-20	-1.70087	0.26	0.443	1.46155e-16	2	UBE2T
3.95783e-20	-2.82882	0.245	0.417	1.66308e-16	2	DCLK2
4.25035e-20	-2.51823	0.117	0.267	1.786e-16	2	SLC4A4
4.60488e-20	1.65399	0.488	0.323	1.93497e-16	2	REEP4
4.89588e-20	-3.54487	0.097	0.21	2.05725e-16	2	RSPH9
5.16721e-20	-1.48844	0.316	0.48	2.17126e-16	2	RPS3
5.25065e-20	-1.11589	0.254	0.403	2.20632e-16	2	FANCA
5.52628e-20	-2.88777	0.093	0.183	2.32214e-16	2	TCIM
5.67052e-20	-4.45561	0.084	0.208	2.38275e-16	2	RETREG1
6.21657e-20	0.789465	0.129	0.116	2.6122e-16	2	ANKLE1
6.81632e-20	-3.10127	0.281	0.415	2.86422e-16	2	BMERB1
6.99924e-20	-0.994447	0.476	0.316	2.94108e-16	2	PRR11
7.1721e-20	-0.790233	0.488	0.336	3.01372e-16	2	KNSTRN
7.38741e-20	-6.5947	0.074	0.294	3.10419e-16	2	HIST1H3F
8.65054e-20	0.493232	0.582	0.435	3.63496e-16	2	NDUFA6
1.1025e-19	-0.808435	0.173	0.094	4.63272e-16	2	AP000692.1
1.20207e-19	-2.53162	0.243	0.417	5.05109e-16	2	DHFR
1.23698e-19	0.924464	0.533	0.395	5.19778e-16	2	PPID
1.2719e-19	-0.602115	0.298	0.458	5.34454e-16	2	CARHSP1
1.33728e-19	2.05551	0.502	0.339	5.61926e-16	2	SNHG26
1.37908e-19	4.62506	0.555	0.379	5.79492e-16	2	LINC01003
1.41287e-19	-9.15432	0.088	0.215	5.93689e-16	2	GFAP
1.65992e-19	0.509713	0.596	0.434	6.975e-16	2	NHP2
1.75418e-19	1.20647	0.553	0.428	7.37108e-16	2	POP7
1.79681e-19	-5.55998	0.058	0.154	7.55018e-16	2	EGR2
2.05269e-19	-1.59099	0.28	0.422	8.62539e-16	2	SHMT2
2.20932e-19	-1.44068	0.315	0.462	9.28355e-16	2	ATRX
2.23492e-19	0.412269	0.169	0.094	9.39115e-16	2	MAGEA4
2.46382e-19	-1.90703	0.558	0.409	1.0353e-15	2	SQLE
2.53832e-19	1.83864	0.164	0.095	1.0666e-15	2	NANOS1
3.01555e-19	-3.74829	0.292	0.437	1.26713e-15	2	ZNF292
3.28659e-19	-0.803266	0.182	0.104	1.38103e-15	2	POTEF
3.49696e-19	-1.16905	0.204	0.136	1.46942e-15	2	CALB2
3.50365e-19	0.601507	0.578	0.425	1.47223e-15	2	DGUOK
3.78123e-19	-0.736263	0.357	0.507	1.58887e-15	2	RPS21
3.86685e-19	-2.61751	0.249	0.408	1.62485e-15	2	SPRY2
5.93122e-19	-1.52937	0.208	0.397	2.4923e-15	2	PLCB1
7.20201e-19	0.455188	0.397	0.197	3.02629e-15	2	OPN3
7.6113e-19	-5.77853	0.257	0.392	3.19827e-15	2	BNIP3L
8.74655e-19	-2.35247	0.191	0.101	3.6753e-15	2	CU633906.2
9.39365e-19	-4.78911	0.301	0.441	3.94721e-15	2	GPM6B
1.00817e-18	0.739593	0.55	0.425	4.23631e-15	2	PAM16
1.11785e-18	-3.77606	0.271	0.404	4.69719e-15	2	JUN
1.12038e-18	2.41277	0.205	0.109	4.70782e-15	2	AC131097.2
1.16075e-18	-2.90603	0.252	0.417	4.87745e-15	2	MMP16
1.18518e-18	-1.38399	0.302	0.465	4.98011e-15	2	METRN
1.21987e-18	0.337868	0.593	0.432	5.12589e-15	2	TOMM5
1.28712e-18	0.32928	0.594	0.449	5.40847e-15	2	RANBP1
1.41284e-18	-4.95582	0.084	0.286	5.93675e-15	2	FAM111B
1.54487e-18	-4.98456	0.09	0.208	6.49153e-15	2	IFI27L2
1.67981e-18	-2.97219	0.21	0.35	7.05854e-15	2	SPARCL1
1.78491e-18	-0.442836	0.482	0.345	7.50018e-15	2	PIMREG
1.9352e-18	-0.620468	0.343	0.51	8.13173e-15	2	RPL41
2.37431e-18	-1.51243	0.207	0.11	9.97684e-15	2	AL033543.1
2.40462e-18	-0.737567	0.334	0.497	1.01042e-14	2	RACK1
2.77602e-18	-3.34515	0.489	0.342	1.16649e-14	2	NUSAP1
3.05428e-18	-2.97197	0.071	0.198	1.28341e-14	2	GMPR
3.1434e-18	-1.45525	0.109	0.101	1.32085e-14	2	LINC00618
3.49669e-18	-3.73477	0.277	0.44	1.46931e-14	2	FGFR1
3.65507e-18	-2.6046	0.21	0.399	1.53586e-14	2	IGFBP5
4.05051e-18	0.718479	0.547	0.394	1.70202e-14	2	HMG20B
5.06572e-18	-0.404171	0.187	0.119	2.12862e-14	2	AC107068.1
5.16972e-18	-0.322667	0.541	0.39	2.17232e-14	2	RIOK1
5.39936e-18	1.66677	0.325	0.125	2.26881e-14	2	STAM-AS1
5.79443e-18	-1.4725	0.237	0.376	2.43482e-14	2	IGFBP2
6.18297e-18	0.331793	0.561	0.407	2.59809e-14	2	HNRNPH1
6.70169e-18	-3.14979	0.217	0.354	2.81605e-14	2	C1orf61
9.00005e-18	-1.48405	0.261	0.15	3.78182e-14	2	ZNF737
1.06588e-17	-1.65044	0.248	0.409	4.47884e-14	2	MAML2
1.13733e-17	0.939601	0.53	0.389	4.77904e-14	2	CDKN2AIPNL
1.20848e-17	-5.45726	0.04	0.156	5.07802e-14	2	RORA
1.25222e-17	-1.01418	0.217	0.356	5.26183e-14	2	C21orf62
1.26478e-17	-4.75741	0.264	0.404	5.31461e-14	2	DUSP6
2.05892e-17	0.343553	0.363	0.251	8.65159e-14	2	MIRLET7BHG
2.13911e-17	1.06929	0.579	0.44	8.98855e-14	2	RPL22L1
2.16199e-17	-4.64245	0.109	0.209	9.08467e-14	2	AK4
2.26056e-17	1.80094	0.261	0.097	9.49888e-14	2	AC105137.2
2.35048e-17	-0.650111	0.258	0.405	9.87672e-14	2	UHRF1
2.3865e-17	-1.98425	0.193	0.391	1.00281e-13	2	C21orf58
2.63082e-17	0.552817	0.581	0.432	1.10547e-13	2	UBE2L3
3.36453e-17	1.17699	0.211	0.106	1.41378e-13	2	AC093525.7
3.46627e-17	-1.9591	0.304	0.442	1.45653e-13	2	ZBTB20
3.48631e-17	-4.97392	0.185	0.386	1.46495e-13	2	LPP
3.59082e-17	-2.42061	0.05	0.161	1.50886e-13	2	CEBPD
4.61837e-17	-5.29773	0.188	0.331	1.94064e-13	2	PDK1
4.67619e-17	-3.55572	0.304	0.427	1.96493e-13	2	DST
6.48193e-17	-0.854527	0.325	0.457	2.72371e-13	2	TCEAL8
7.60019e-17	2.37168	0.222	0.124	3.1936e-13	2	ABHD15
8.69948e-17	1.83476	0.492	0.356	3.65552e-13	2	AC012360.3
8.88927e-17	-4.55756	0.267	0.422	3.73527e-13	2	WSB1
9.17729e-17	-1.21688	0.363	0.228	3.8563e-13	2	COA6-AS1
9.44648e-17	-1.23803	0.222	0.128	3.96941e-13	2	AC007390.2
1.13077e-16	-0.557302	0.213	0.126	4.75148e-13	2	AP003469.4
1.15548e-16	1.32658	0.526	0.381	4.85533e-13	2	GIHCG
1.25681e-16	-1.46626	0.231	0.115	5.28111e-13	2	AP001269.4
1.31164e-16	-5.59114	0.05	0.144	5.5115e-13	2	SETBP1
1.36415e-16	-1.82216	0.15	0.132	5.73217e-13	2	ZNF879
1.45735e-16	-3.10434	0.179	0.339	6.12379e-13	2	GNG7
1.68343e-16	-5.95761	0.074	0.208	7.07376e-13	2	DPF3
1.73157e-16	-0.901084	0.368	0.518	7.27605e-13	2	RPL7A
2.34135e-16	0.415623	0.404	0.293	9.83836e-13	2	SAPCD2
2.35894e-16	-6.56668	0.278	0.4	9.91227e-13	2	CLU
2.62484e-16	-7.13085	0.231	0.377	1.10296e-12	2	PMEPA1
2.65443e-16	-1.85379	0.182	0.366	1.11539e-12	2	CDC45
2.67371e-16	-4.81377	0.078	0.231	1.12349e-12	2	SCD5
2.88639e-16	-1.28029	0.295	0.449	1.21286e-12	2	ZEB1
2.98147e-16	-1.74147	0.544	0.381	1.25282e-12	2	GJA1
3.02699e-16	0.70339	0.561	0.422	1.27194e-12	2	BAZ1A
3.16547e-16	-2.8248	0.245	0.397	1.33013e-12	2	CASP8AP2
3.72704e-16	-0.266283	0.544	0.369	1.5661e-12	2	CDC25B
3.79873e-16	0.662675	0.55	0.405	1.59623e-12	2	PSMD14
4.31194e-16	0.479507	0.535	0.404	1.81188e-12	2	CENPH
4.4516e-16	0.938625	0.289	0.149	1.87056e-12	2	AL109615.4
5.33551e-16	-1.86229	0.254	0.403	2.24198e-12	2	SYNE1
5.53904e-16	-3.6685	0.277	0.428	2.32751e-12	2	PJA2
5.64235e-16	1.81997	0.529	0.362	2.37092e-12	2	ZNF749
5.76218e-16	-1.31561	0.316	0.457	2.42127e-12	2	FUS
6.31788e-16	-0.919677	0.313	0.442	2.65477e-12	2	MAGED2
1.19609e-15	-1.50574	0.304	0.413	5.02596e-12	2	TEAD1
1.30388e-15	-2.86464	0.179	0.366	5.4789e-12	2	BRIP1
1.34189e-15	-1.32629	0.243	0.41	5.63864e-12	2	MMS22L
1.52431e-15	-0.911538	0.257	0.397	6.40516e-12	2	GINS4
1.54228e-15	-2.97893	0.281	0.416	6.48067e-12	2	EGR1
1.65194e-15	-6.65332	0.284	0.412	6.94145e-12	2	CNN3
1.75885e-15	-3.02456	0.216	0.361	7.39069e-12	2	DDIT4
1.78015e-15	-2.91955	0.263	0.391	7.48018e-12	2	ENO2
2.0522e-15	-5.07175	0.097	0.24	8.62334e-12	2	WLS
2.36029e-15	0.597512	0.413	0.313	9.91796e-12	2	SPAG5
2.38039e-15	0.738396	0.571	0.419	1.00024e-11	2	NDUFB3
2.41017e-15	-3.6565	0.102	0.098	1.01275e-11	2	LINC01579
2.47866e-15	3.4219	0.217	0.113	1.04153e-11	2	AC095055.1
2.49298e-15	-2.3239	0.264	0.391	1.04755e-11	2	PDE4B
2.59143e-15	0.928611	0.529	0.37	1.08892e-11	2	IMPDH1
2.66228e-15	2.79727	0.191	0.119	1.11869e-11	2	LEAP2
2.74648e-15	-1.10754	0.336	0.49	1.15407e-11	2	RPL12
2.82756e-15	-1.96743	0.293	0.416	1.18814e-11	2	REC8
2.9566e-15	-3.22994	0.289	0.436	1.24236e-11	2	MAP2
3.04652e-15	0.930848	0.546	0.417	1.28015e-11	2	PSMG3
3.28734e-15	-2.54628	0.296	0.405	1.38134e-11	2	IL6ST
3.43547e-15	-2.03003	0.117	0.109	1.44358e-11	2	AC083805.3
3.55206e-15	-2.64186	0.167	0.129	1.49258e-11	2	SPAG4
3.87148e-15	-3.2761	0.117	0.34	1.62679e-11	2	EXO1
4.51792e-15	-1.92289	0.052	0.128	1.89843e-11	2	FILIP1L
4.55294e-15	-1.12684	0.198	0.111	1.91315e-11	2	AL050343.2
4.8908e-15	0.368559	0.565	0.435	2.05512e-11	2	TAF7
5.56164e-15	-3.22127	0.219	0.34	2.337e-11	2	PALM
7.00116e-15	0.526032	0.228	0.142	2.94189e-11	2	ZNF568
7.03861e-15	-0.802603	0.143	0.109	2.95762e-11	2	DISP2
7.22324e-15	-3.92908	0.267	0.391	3.0352e-11	2	ZNF704
7.46799e-15	1.35512	0.527	0.395	3.13805e-11	2	HSP90B1
7.59173e-15	-0.943306	0.48	0.358	3.19004e-11	2	PBK
7.93192e-15	-2.95141	0.184	0.149	3.33299e-11	2	AC024075.1
8.20665e-15	1.35403	0.278	0.14	3.44844e-11	2	AL023806.1
8.59583e-15	-6.05524	0.061	0.15	3.61197e-11	2	ISG20
8.69351e-15	0.327184	0.591	0.447	3.65301e-11	2	YBX1
9.08223e-15	1.9547	0.222	0.14	3.81635e-11	2	ZIC5
9.14782e-15	-3.11352	0.324	0.463	3.84391e-11	2	RPL27A
1.21623e-14	0.758191	0.336	0.22	5.11059e-11	2	AL512625.3
1.27648e-14	-2.99875	0.178	0.373	5.36378e-11	2	ESCO2
1.31412e-14	-3.31584	0.305	0.441	5.52194e-11	2	IDS
1.45562e-14	-3.39998	0.099	0.115	6.11652e-11	2	MYLK
1.60573e-14	-6.42364	0.12	0.228	6.74729e-11	2	SCG3
1.6279e-14	-3.3762	0.181	0.137	6.84043e-11	2	AL110114.1
1.65544e-14	-2.50062	0.117	0.229	6.95617e-11	2	KLF12
1.92004e-14	-0.520401	0.14	0.109	8.06801e-11	2	AC099811.5
2.20583e-14	-3.40417	0.298	0.43	9.26889e-11	2	LINC00632
2.30522e-14	-2.65619	0.312	0.451	9.68654e-11	2	KIF21A
2.36737e-14	0.645186	0.427	0.314	9.94769e-11	2	KIF4A
2.40377e-14	-4.09704	0.195	0.298	1.01006e-10	2	NDRG2
2.64178e-14	0.54353	0.544	0.409	1.11007e-10	2	NPM3
3.20085e-14	-7.38338	0.111	0.222	1.345e-10	2	PTGDS
3.3225e-14	-3.08607	0.09	0.22	1.39612e-10	2	FAM114A1
3.38282e-14	-1.80162	0.191	0.377	1.42146e-10	2	E2F1
3.5288e-14	-5.00599	0.09	0.314	1.4828e-10	2	E2F7
3.53186e-14	-2.32584	0.081	0.147	1.48409e-10	2	CP
3.53186e-14	-4.60814	0.242	0.367	1.48409e-10	2	JAG1
3.56066e-14	-3.79403	0.085	0.124	1.49619e-10	2	FOXO1
3.60879e-14	0.901867	0.582	0.444	1.51641e-10	2	CCT2
3.98163e-14	-1.06552	0.123	0.094	1.67308e-10	2	PRDM1
4.43851e-14	-0.308893	0.471	0.354	1.86506e-10	2	CKS2
5.002e-14	-0.767407	0.173	0.111	2.10184e-10	2	CYP3A5
5.12021e-14	-1.05461	0.164	0.119	2.15151e-10	2	C9orf43
5.78908e-14	-3.07957	0.099	0.14	2.43257e-10	2	PAQR6
6.22474e-14	0.659286	0.552	0.424	2.61564e-10	2	PSMC1
6.56615e-14	-4.83081	0.043	0.246	2.7591e-10	2	CCNE2
6.72566e-14	-5.03321	0.068	0.166	2.82612e-10	2	KAT2B
6.75526e-14	0.363145	0.178	0.128	2.83856e-10	2	SLC13A5
6.79372e-14	-4.842	0.295	0.407	2.85472e-10	2	VIM
6.83166e-14	-6.20973	0.234	0.38	2.87067e-10	2	PGK1
6.83752e-14	-1.57045	0.249	0.424	2.87313e-10	2	ARHGEF10
8.3108e-14	-3.93019	0.097	0.124	3.4922e-10	2	GRK5
8.46929e-14	-1.12092	0.316	0.439	3.5588e-10	2	TRIO
8.62063e-14	0.508049	0.316	0.442	3.62239e-10	2	JUNB
8.79711e-14	-0.39113	0.565	0.441	3.69655e-10	2	DDX5
8.81026e-14	1.9003	0.415	0.197	3.70207e-10	2	TCTE3
1.00543e-13	0.858788	0.535	0.408	4.22481e-10	2	GTPBP6
1.02008e-13	-8.1513	0.216	0.352	4.28638e-10	2	ERRFI1
1.04157e-13	-0.370897	0.234	0.148	4.37666e-10	2	AL157778.1
1.04801e-13	-0.69512	0.378	0.514	4.40374e-10	2	RPS23
1.06826e-13	-0.900949	0.289	0.446	4.48881e-10	2	ATP6V1D
1.11511e-13	2.77401	0.512	0.384	4.68568e-10	2	MIR762HG
1.13097e-13	0.627255	0.552	0.441	4.75233e-10	2	NAE1
1.16324e-13	-6.21328	0.053	0.163	4.88792e-10	2	SYNPO
1.18315e-13	-1.94996	0.166	0.285	4.97162e-10	2	GKAP1
1.23077e-13	-1.35239	0.257	0.4	5.1717e-10	2	PARP14
1.38198e-13	-1.62015	0.398	0.305	5.80708e-10	2	CEP55
1.38432e-13	0.459353	0.538	0.44	5.81692e-10	2	GTF3A
1.47501e-13	-0.690821	0.345	0.479	6.19797e-10	2	MT-CO1
1.619e-13	0.819897	0.169	0.11	6.80304e-10	2	AC093702.1
1.70344e-13	0.643302	0.536	0.42	7.15785e-10	2	NTHL1
1.79844e-13	0.945755	0.527	0.377	7.55704e-10	2	HPDL
1.89027e-13	-0.908614	0.321	0.451	7.9429e-10	2	DDX17
1.90024e-13	1.15533	0.564	0.435	7.98481e-10	2	CKB
1.98983e-13	-1.55136	0.202	0.136	8.36128e-10	2	MIR3659HG
2.12781e-13	-1.66156	0.175	0.117	8.94105e-10	2	LINC00824
2.14216e-13	-6.65185	0.053	0.165	9.00135e-10	2	FGF1
2.19175e-13	-6.33782	0.239	0.373	9.20973e-10	2	RNF19A
2.5102e-13	1.5307	0.153	0.115	1.05478e-09	2	AL442125.1
2.51704e-13	1.1131	0.535	0.441	1.05766e-09	2	SRI
2.57892e-13	0.302811	0.523	0.402	1.08366e-09	2	MYEF2
2.65504e-13	-1.11094	0.269	0.399	1.11565e-09	2	FREM2
2.78005e-13	-2.45699	0.517	0.377	1.16818e-09	2	TUBB2A
2.90598e-13	4.22105	0.394	0.296	1.22109e-09	2	ARHGAP19
3.0318e-13	-3.16403	0.368	0.464	1.27396e-09	2	BEX3
3.39738e-13	-6.3298	0.044	0.135	1.42758e-09	2	COL20A1
3.41085e-13	-2.34787	0.267	0.378	1.43324e-09	2	MAP3K1
3.65338e-13	-2.63379	0.302	0.414	1.53515e-09	2	ADGRG1
4.07794e-13	-3.41727	0.254	0.406	1.71355e-09	2	NPAS3
4.25739e-13	-1.07491	0.185	0.142	1.78896e-09	2	AL049828.1
4.34887e-13	-1.23286	0.198	0.404	1.8274e-09	2	MORC4
4.41429e-13	-0.782908	0.33	0.443	1.85488e-09	2	BTG3
4.44182e-13	-0.844515	0.304	0.421	1.86645e-09	2	VPS13C
4.55085e-13	0.325712	0.585	0.453	1.91227e-09	2	HNRNPD
4.57164e-13	-1.50695	0.426	0.347	1.921e-09	2	GTSE1
4.59681e-13	-0.806514	0.248	0.13	1.93158e-09	2	AC010331.1
4.60682e-13	-6.01503	0.062	0.194	1.93579e-09	2	SORBS1
4.73548e-13	-3.71327	0.123	0.197	1.98985e-09	2	CLIP3
4.7719e-13	-1.04861	0.347	0.471	2.00515e-09	2	RPS11
4.82304e-13	0.311972	0.543	0.432	2.02664e-09	2	PSMA3
5.25477e-13	-4.56639	0.26	0.407	2.20805e-09	2	CEBPB
5.33023e-13	-1.00869	0.278	0.41	2.23976e-09	2	RFC4
5.50137e-13	-2.76546	0.271	0.4	2.31167e-09	2	CDC42EP3
5.53155e-13	3.16703	0.249	0.133	2.32436e-09	2	NDUFV2-AS1
5.64052e-13	-5.5725	0.239	0.357	2.37015e-09	2	PLCXD1
5.82684e-13	-2.22687	0.166	0.118	2.44844e-09	2	BOK
5.92439e-13	-1.43203	0.274	0.426	2.48943e-09	2	MCM6
6.72863e-13	-4.28873	0.252	0.387	2.82737e-09	2	AKAP6
7.78061e-13	-3.27408	0.094	0.311	3.26941e-09	2	E2F8
8.06001e-13	1.25565	0.178	0.104	3.38682e-09	2	PPP1R26-AS1
8.94674e-13	1.07721	0.17	0.13	3.75942e-09	2	LAG3
9.09348e-13	-2.1087	0.281	0.399	3.82108e-09	2	PEA15
9.13263e-13	-1.37902	0.301	0.415	3.83753e-09	2	RUFY3
9.34999e-13	1.69531	0.182	0.124	3.92887e-09	2	HIST1H2BG
9.55288e-13	-1.2796	0.274	0.418	4.01412e-09	2	TNNT1
9.65693e-13	-2.06743	0.269	0.414	4.05784e-09	2	BST2
1.05863e-12	-3.05399	0.226	0.384	4.44837e-09	2	BRCA2
1.11673e-12	-1.41534	0.187	0.355	4.6925e-09	2	MASTL
1.13786e-12	0.400907	0.543	0.439	4.7813e-09	2	SRSF7
1.15256e-12	-6.73312	0.187	0.301	4.84306e-09	2	C1QL1
1.21943e-12	0.334724	0.546	0.426	5.12403e-09	2	UFD1
1.28813e-12	0.250154	0.535	0.41	5.41272e-09	2	ATXN7L3B
1.30248e-12	-2.3032	0.217	0.177	5.47301e-09	2	AC025048.2
1.30473e-12	0.739935	0.45	0.323	5.48247e-09	2	AL121832.2
1.34006e-12	-0.44277	0.263	0.135	5.63092e-09	2	AL590399.1
1.53158e-12	1.23808	0.243	0.13	6.4357e-09	2	AC079305.3
1.58123e-12	-0.603669	0.389	0.508	6.64432e-09	2	RPS6
1.60055e-12	-1.83564	0.201	0.306	6.72552e-09	2	BTBD17
1.628e-12	-0.918148	0.36	0.467	6.84085e-09	2	RPL29
1.6409e-12	0.926091	0.204	0.111	6.89505e-09	2	NBPF10
1.66599e-12	0.519697	0.521	0.374	7.00047e-09	2	BANP
1.77733e-12	1.20373	0.465	0.348	7.46832e-09	2	NEFH
1.78092e-12	-1.6739	0.313	0.408	7.48342e-09	2	SPATA6
1.78344e-12	-2.808	0.204	0.282	7.49401e-09	2	BCAN
1.80391e-12	0.931016	0.111	0.116	7.58003e-09	2	TENT5B
1.92215e-12	-0.451224	0.368	0.479	8.07686e-09	2	EEF1G
2.0301e-12	-6.62225	0.035	0.118	8.53048e-09	2	ESPN
2.0488e-12	-2.87291	0.163	0.333	8.60905e-09	2	ASF1B
2.23205e-12	-2.33196	0.252	0.39	9.37906e-09	2	ADGRG6
2.39764e-12	-1.19903	0.198	0.325	1.00749e-08	2	SCG2
2.70981e-12	1.61707	0.307	0.209	1.13866e-08	2	MIB2
2.90135e-12	-1.84221	0.301	0.426	1.21915e-08	2	CENPU
2.96592e-12	-3.09519	0.257	0.379	1.24628e-08	2	NRCAM
2.9799e-12	-0.453421	0.526	0.427	1.25215e-08	2	EIF1B
3.39652e-12	-2.98897	0.149	0.128	1.42722e-08	2	TNFSF12
3.39686e-12	1.52645	0.146	0.134	1.42736e-08	2	ELL2
3.50877e-12	0.621108	0.549	0.418	1.47439e-08	2	SMARCA5
3.75363e-12	-5.51211	0.05	0.137	1.57727e-08	2	MIR210HG
3.90764e-12	-3.645	0.138	0.303	1.64199e-08	2	SAPCD1
4.16026e-12	-3.229	0.305	0.412	1.74814e-08	2	VGLL4
4.16357e-12	0.512987	0.327	0.21	1.74953e-08	2	TOB1-AS1
4.4236e-12	-0.392582	0.161	0.295	1.8588e-08	2	VANGL2
4.74541e-12	0.787919	0.196	0.156	1.99402e-08	2	GLRX
5.11741e-12	-1.51668	0.315	0.421	2.15033e-08	2	SLC25A37
5.5398e-12	-3.00076	0.28	0.397	2.32782e-08	2	AL117329.1
5.69405e-12	-1.66084	0.31	0.204	2.39264e-08	2	AP000873.2
5.87623e-12	-0.597	0.196	0.161	2.46919e-08	2	SERAC1
6.03786e-12	-3.34667	0.16	0.257	2.53711e-08	2	PSMB9
6.75698e-12	-1.61511	0.293	0.427	2.83928e-08	2	MSI2
8.81965e-12	-3.71159	0.304	0.424	3.70602e-08	2	CCDC102B
8.86987e-12	-2.33469	0.097	0.125	3.72712e-08	2	SYT14
9.19508e-12	1.82404	0.502	0.371	3.86377e-08	2	AC012146.1
9.37304e-12	-0.431741	0.267	0.416	3.93855e-08	2	NBDY
1.02935e-11	1.20444	0.202	0.09	4.32534e-08	2	LRRC69
1.09171e-11	1.08378	0.457	0.352	4.58735e-08	2	RGS16
1.09171e-11	-4.07997	0.334	0.444	4.58735e-08	2	FZD3
1.132e-11	-1.80592	0.071	0.157	4.75668e-08	2	AC021086.1
1.15449e-11	-0.701241	0.351	0.503	4.85118e-08	2	RPS7
1.22795e-11	0.378957	0.055	0.162	5.15987e-08	2	CYBRD1
1.27987e-11	-3.88093	0.254	0.404	5.378e-08	2	RBPMS
1.2984e-11	1.98558	0.508	0.366	5.45588e-08	2	LINC01315
1.43849e-11	-7.70119	0.035	0.128	6.04454e-08	2	DNAH11
1.45067e-11	-1.6582	0.286	0.406	6.09572e-08	2	TNFRSF1A
1.45955e-11	0.557191	0.514	0.406	6.13304e-08	2	TAX1BP1
1.52487e-11	-1.60517	0.318	0.442	6.40749e-08	2	CYB5A
1.56161e-11	-1.59583	0.071	0.134	6.56188e-08	2	LRRN3
1.57679e-11	1.27935	0.541	0.425	6.62567e-08	2	SRSF5
1.63676e-11	-3.39085	0.271	0.407	6.87767e-08	2	RFX4
1.79853e-11	-4.0009	0.313	0.417	7.55744e-08	2	CYTOR
1.80097e-11	-1.91545	0.138	0.148	7.56766e-08	2	ADRA2C
1.83994e-11	1.12056	0.429	0.307	7.73145e-08	2	CHI3L2
2.01396e-11	0.340593	0.141	0.095	8.46266e-08	2	ZNF844
2.01493e-11	-0.364374	0.419	0.283	8.46673e-08	2	ST7L
2.06181e-11	-4.56065	0.076	0.161	8.66371e-08	2	AC136475.1
2.15153e-11	1.85931	0.193	0.102	9.04074e-08	2	AL139274.2
2.5045e-11	-1.5518	0.255	0.391	1.05239e-07	2	WDR76
2.68992e-11	0.830468	0.324	0.208	1.1303e-07	2	ZNF140
3.18041e-11	1.30335	0.129	0.077	1.33641e-07	2	RGCC
3.19347e-11	-1.46129	0.15	0.111	1.3419e-07	2	CPT1B
3.22559e-11	-4.59201	0.09	0.203	1.35539e-07	2	ANKRD37
3.3547e-11	-2.66805	0.258	0.394	1.40965e-07	2	AL590617.2
3.3675e-11	-0.683316	0.236	0.371	1.41502e-07	2	CYTH2
3.86597e-11	-2.07665	0.278	0.146	1.62448e-07	2	RN7SL832P
3.90062e-11	1.84777	0.255	0.177	1.63904e-07	2	PURPL
4.35196e-11	-2.03471	0.12	0.114	1.8287e-07	2	RHEBL1
4.50963e-11	0.526204	0.549	0.422	1.89495e-07	2	EIF3B
4.63987e-11	-3.18191	0.324	0.447	1.94967e-07	2	TTYH1
4.70569e-11	-1.96429	0.223	0.175	1.97733e-07	2	ZFYVE1
5.07359e-11	-4.96798	0.248	0.376	2.13192e-07	2	KDM3A
5.28811e-11	0.336294	0.202	0.163	2.22206e-07	2	AC083798.2
5.32363e-11	-1.06374	0.129	0.257	2.23699e-07	2	EGR3
5.4188e-11	-5.88573	0.135	0.285	2.27698e-07	2	XYLT1
5.50734e-11	-1.98051	0.33	0.446	2.31418e-07	2	JUND
5.89909e-11	-0.586989	0.164	0.128	2.4788e-07	2	PLAC9
6.04397e-11	-8.26452	0.029	0.126	2.53968e-07	2	ARHGAP29
6.15172e-11	-0.890384	0.301	0.415	2.58495e-07	2	RBBP8
6.77245e-11	-3.11235	0.046	0.137	2.84578e-07	2	COL6A3
6.93436e-11	0.727473	0.435	0.345	2.91382e-07	2	CDC42EP1
7.37381e-11	-4.64831	0.304	0.419	3.09848e-07	2	PMP22
7.75517e-11	0.385111	0.581	0.441	3.25872e-07	2	SEC61B
7.96751e-11	-1.09748	0.179	0.144	3.34795e-07	2	ABLIM2
8.51045e-11	-0.80703	0.275	0.405	3.57609e-07	2	RNF213
8.77157e-11	2.71182	0.214	0.126	3.68582e-07	2	AL049539.1
8.94165e-11	-3.34218	0.208	0.375	3.75728e-07	2	ANK2
9.02537e-11	1.02368	0.185	0.167	3.79246e-07	2	DHRS3
9.3872e-11	-0.680851	0.058	0.258	3.9445e-07	2	HIST1H4H
9.61714e-11	0.445124	0.54	0.432	4.04112e-07	2	EIF5
9.81144e-11	0.295786	0.514	0.416	4.12277e-07	2	CCDC167
9.84709e-11	-0.462017	0.225	0.152	4.13775e-07	2	AC007541.1
9.88104e-11	-0.424322	0.17	0.168	4.15201e-07	2	ARRDC2
9.98912e-11	-1.10673	0.506	0.417	4.19743e-07	2	EGFR
1.04759e-10	-4.94959	0.038	0.12	4.40196e-07	2	SHFL
1.06941e-10	-6.00155	0.289	0.374	4.49364e-07	2	ID2
1.07229e-10	-1.9417	0.116	0.112	4.50575e-07	2	CD248
1.09674e-10	-1.96289	0.278	0.388	4.60852e-07	2	ZFPM2-AS1
1.10614e-10	-1.24636	0.372	0.506	4.64802e-07	2	RPL26
1.12372e-10	-3.25517	0.242	0.357	4.72188e-07	2	IRF9
1.14221e-10	-0.399921	0.468	0.375	4.79956e-07	2	TYMSOS
1.16121e-10	-2.28581	0.102	0.092	4.8794e-07	2	PLCL2
1.16142e-10	-1.34844	0.233	0.187	4.8803e-07	2	AC079922.2
1.17104e-10	-0.571542	0.365	0.48	4.92071e-07	2	RPLP0
1.22687e-10	-0.474444	0.093	0.138	5.15531e-07	2	IGF2
1.26397e-10	0.3262	0.547	0.441	5.3112e-07	2	PRDX4
1.27241e-10	-4.94741	0.33	0.431	5.34668e-07	2	PANTR1
1.32817e-10	-1.31084	0.301	0.421	5.58096e-07	2	MMP24OS
1.34944e-10	-1.78238	0.141	0.336	5.67033e-07	2	HIST1H2AG
1.38094e-10	-2.42282	0.178	0.329	5.80273e-07	2	FIGNL1
1.49795e-10	-3.19703	0.339	0.455	6.2944e-07	2	C4orf3
1.51098e-10	-1.74767	0.245	0.156	6.34914e-07	2	ACTL8
1.54959e-10	2.73515	0.413	0.191	6.51137e-07	2	MATN4
1.56738e-10	-3.36178	0.237	0.346	6.58611e-07	2	KCNG1
1.73495e-10	-0.758524	0.155	0.135	7.29027e-07	2	TMEM143
1.8931e-10	-4.46158	0.106	0.219	7.95479e-07	2	FAM111A
2.16641e-10	-2.61305	0.202	0.346	9.10327e-07	2	ABCA5
2.22455e-10	-1.15841	0.284	0.409	9.34758e-07	2	ASCC3
2.38686e-10	-1.30182	0.216	0.119	1.00296e-06	2	FP326651.1
2.57848e-10	-0.899391	0.299	0.428	1.08348e-06	2	N4BP2
2.5867e-10	-0.588858	0.132	0.117	1.08693e-06	2	TMEM202-AS1
2.60275e-10	-1.73848	0.158	0.1	1.09368e-06	2	MIR29B2CHG
2.60346e-10	0.864682	0.216	0.149	1.09398e-06	2	AC027097.2
2.7238e-10	0.612859	0.52	0.382	1.14454e-06	2	NSUN2
2.75115e-10	0.716958	0.146	0.112	1.15603e-06	2	HSBP1L1
2.78055e-10	0.413715	0.502	0.407	1.16839e-06	2	NQO1
3.10085e-10	-1.32872	0.211	0.158	1.30298e-06	2	AL035530.2
3.1707e-10	-2.39995	0.309	0.402	1.33233e-06	2	ANKRD12
3.21696e-10	-5.14607	0.068	0.184	1.35177e-06	2	ALDOC
3.27157e-10	-6.76864	0.257	0.365	1.37471e-06	2	DNAJB1
3.38871e-10	-2.93429	0.178	0.125	1.42394e-06	2	AL117339.4
3.42659e-10	-6.76922	0.049	0.147	1.43986e-06	2	FOSL2
3.50646e-10	-2.18915	0.157	0.098	1.47341e-06	2	AC012676.3
3.58037e-10	-4.58365	0.316	0.422	1.50447e-06	2	NPC2
3.61708e-10	-2.40721	0.184	0.123	1.5199e-06	2	ISL2
3.69794e-10	0.716649	0.184	0.13	1.55387e-06	2	TNFRSF4
3.71063e-10	-2.27854	0.4	0.504	1.55921e-06	2	RPL30
3.72069e-10	-4.42145	0.214	0.342	1.56343e-06	2	ATP1B2
4.20856e-10	-1.82575	0.173	0.125	1.76844e-06	2	LAT
4.47096e-10	-1.09979	0.255	0.386	1.8787e-06	2	WDR90
4.59013e-10	-0.318746	0.289	0.237	1.92877e-06	2	PCDH19
4.74165e-10	-1.09463	0.514	0.394	1.99244e-06	2	PHF19
5.54473e-10	-6.52888	0.286	0.39	2.32989e-06	2	LIMS1
5.70039e-10	4.11822	0.451	0.218	2.3953e-06	2	THAP2
5.81914e-10	-1.2895	0.216	0.167	2.4452e-06	2	PRDM15
5.92866e-10	-2.57046	0.024	0.183	2.49122e-06	2	HIST1H2AM
6.03858e-10	0.883163	0.444	0.266	2.53741e-06	2	VPS13B-DT
6.2935e-10	-0.267736	0.325	0.27	2.64453e-06	2	ZNF506
6.62105e-10	-0.679149	0.459	0.366	2.78216e-06	2	MT1X
6.6482e-10	-2.04543	0.249	0.38	2.79357e-06	2	MYADM
7.03486e-10	-0.936848	0.182	0.324	2.95605e-06	2	ATP2B4
7.10014e-10	-1.96729	0.064	0.14	2.98348e-06	2	PPP3CA
7.18512e-10	0.634298	0.157	0.128	3.01919e-06	2	HIVEP2
7.50175e-10	-3.80339	0.123	0.302	3.15224e-06	2	MYBL1
7.59681e-10	0.358872	0.549	0.447	3.19218e-06	2	GSTP1
7.63597e-10	1.2444	0.289	0.193	3.20863e-06	2	PARTICL
8.16769e-10	-3.72452	0.109	0.198	3.43206e-06	2	PIFO
8.30616e-10	-0.522341	0.251	0.171	3.49025e-06	2	MED18
8.34888e-10	-0.295632	0.182	0.134	3.5082e-06	2	CCDC168
8.6655e-10	-0.579541	0.541	0.449	3.64124e-06	2	YBX3
8.78344e-10	-2.50319	0.35	0.446	3.6908e-06	2	MGST3
8.92419e-10	-1.16938	0.357	0.457	3.74995e-06	2	GABPB1-AS1
9.08317e-10	-3.58776	0.222	0.358	3.81675e-06	2	TK1
9.19285e-10	-5.31887	0.056	0.141	3.86284e-06	2	PFKFB4
9.48443e-10	1.84967	0.26	0.176	3.98536e-06	2	HOXC-AS1
9.49112e-10	-1.99717	0.108	0.229	3.98817e-06	2	PRKD1
1.00329e-09	-4.14075	0.269	0.371	4.21581e-06	2	SOCS3
1.00417e-09	-1.56073	0.319	0.449	4.21953e-06	2	TYMS
1.03513e-09	0.566917	0.191	0.144	4.34962e-06	2	ASGR1
1.05434e-09	-0.868018	0.33	0.423	4.43032e-06	2	TMEM205
1.17595e-09	0.447705	0.508	0.419	4.94133e-06	2	C17orf49
1.20391e-09	0.869463	0.283	0.225	5.05882e-06	2	AC034236.2
1.22594e-09	-1.77643	0.494	0.378	5.15142e-06	2	SNHG7
1.2544e-09	1.42883	0.242	0.166	5.271e-06	2	AL353194.1
1.27678e-09	1.39689	0.149	0.109	5.36503e-06	2	C9orf147
1.29365e-09	3.19519	0.103	0.096	5.43592e-06	2	ARHGAP33
1.3e-09	-4.08125	0.289	0.412	5.46262e-06	2	SELENBP1
1.30274e-09	-4.51601	0.123	0.255	5.4741e-06	2	PPP1R3B
1.3334e-09	-4.61084	0.223	0.327	5.60293e-06	2	ARRDC3
1.34498e-09	-1.03773	0.205	0.333	5.65163e-06	2	POLE
1.39757e-09	0.980232	0.179	0.126	5.87259e-06	2	AL161756.1
1.53428e-09	0.351897	0.506	0.423	6.44703e-06	2	MRPL12
1.60422e-09	-2.84519	0.319	0.417	6.74092e-06	2	FTX
1.61388e-09	-1.09687	0.138	0.114	6.78152e-06	2	AL355999.1
1.61542e-09	-3.08031	0.091	0.162	6.78801e-06	2	ANG
1.6639e-09	-2.28496	0.163	0.265	6.99172e-06	2	COL6A2
1.67931e-09	-5.29506	0.041	0.105	7.05644e-06	2	TGM2
1.72875e-09	-3.46824	0.12	0.218	7.26421e-06	2	HSD17B14
1.76653e-09	-1.06358	0.229	0.366	7.42297e-06	2	RASAL2
1.78332e-09	-2.28418	0.167	0.131	7.49353e-06	2	TNFRSF6B
1.80293e-09	0.332686	0.166	0.136	7.5759e-06	2	TMCC3
1.9658e-09	-0.508181	0.397	0.517	8.2603e-06	2	RPS14
2.02135e-09	-0.484499	0.237	0.179	8.4937e-06	2	DCUN1D2
2.10882e-09	-1.10842	0.324	0.422	8.86125e-06	2	QPRT
2.15002e-09	1.75148	0.198	0.182	9.03439e-06	2	TCL1B
2.18898e-09	-1.56884	0.312	0.413	9.19811e-06	2	EPN2
2.20073e-09	-1.58276	0.353	0.28	9.24747e-06	2	NEK2
2.22345e-09	-1.72286	0.122	0.126	9.34292e-06	2	FES
2.24717e-09	-4.0053	0.286	0.374	9.4426e-06	2	IER5L
2.30805e-09	-1.3501	0.293	0.394	9.69844e-06	2	LPIN2
2.34697e-09	-4.12451	0.195	0.347	9.86196e-06	2	HJURP
2.4163e-09	-1.18258	0.351	0.474	1.01533e-05	2	RPL23
2.42652e-09	-1.95616	0.122	0.181	1.01962e-05	2	ITPKA
2.4351e-09	-0.54261	0.348	0.462	1.02323e-05	2	TTC3
2.4372e-09	-3.08709	0.141	0.209	1.02411e-05	2	BEND5
2.46717e-09	0.395766	0.544	0.438	1.0367e-05	2	NDUFA4
2.50567e-09	2.90239	0.309	0.2	1.05288e-05	2	KLF2
2.62835e-09	-2.03899	0.175	0.155	1.10443e-05	2	ZNF564
2.63966e-09	-3.75413	0.116	0.272	1.10919e-05	2	LZTS1
2.65946e-09	-1.23845	0.199	0.184	1.11751e-05	2	TMEM185B
2.90292e-09	-3.86724	0.299	0.418	1.21981e-05	2	BACH1
3.01647e-09	-2.04381	0.196	0.147	1.26752e-05	2	FRMD8
3.06226e-09	-0.979154	0.336	0.428	1.28676e-05	2	SNHG14
3.08646e-09	-1.43947	0.28	0.383	1.29693e-05	2	ZNF217
3.09863e-09	-1.83899	0.327	0.431	1.30204e-05	2	TRIB2
3.09942e-09	-2.09022	0.144	0.114	1.30238e-05	2	LINC02035
3.14052e-09	-2.14538	0.132	0.137	1.31964e-05	2	ZFAT
3.25725e-09	-3.28526	0.315	0.432	1.3687e-05	2	IER2
3.34236e-09	-7.72649	0.044	0.104	1.40446e-05	2	SLC16A3
3.39063e-09	-4.28543	0.079	0.139	1.42474e-05	2	CMTM5
3.45252e-09	0.486975	0.094	0.193	1.45075e-05	2	SMAD9
3.47201e-09	-2.42997	0.245	0.379	1.45894e-05	2	CEP152
3.4812e-09	0.331716	0.533	0.441	1.4628e-05	2	ANAPC11
3.62875e-09	-3.49095	0.217	0.198	1.5248e-05	2	C6orf141
3.6337e-09	-0.832913	0.305	0.417	1.52688e-05	2	PDCD4
3.6402e-09	-0.887769	0.164	0.118	1.52961e-05	2	ZNF883
3.71189e-09	0.640998	0.482	0.375	1.55974e-05	2	MZT1
3.90231e-09	-1.29354	0.117	0.13	1.63975e-05	2	PTGR1
3.91927e-09	1.09506	0.216	0.126	1.64688e-05	2	HSF2BP
3.92828e-09	-0.970731	0.281	0.394	1.65066e-05	2	ARHGEF40
4.24245e-09	-3.8635	0.284	0.396	1.78268e-05	2	P4HA1
4.31356e-09	-0.647502	0.205	0.151	1.81256e-05	2	FAM102B
4.47443e-09	-2.25632	0.236	0.184	1.88015e-05	2	G2E3
4.54163e-09	-1.96547	0.161	0.115	1.90839e-05	2	BMP2
4.55318e-09	0.488935	0.515	0.423	1.91325e-05	2	H2AFV
4.58024e-09	-1.92948	0.245	0.329	1.92462e-05	2	ID4
5.18967e-09	-0.501836	0.45	0.345	2.1807e-05	2	FOXM1
5.27263e-09	-2.6658	0.167	0.375	2.21556e-05	2	PRRT2
5.31235e-09	0.854717	0.111	0.076	2.23225e-05	2	AL122023.1
5.35056e-09	-2.86793	0.126	0.232	2.24831e-05	2	F3
5.4452e-09	-0.752558	0.22	0.206	2.28807e-05	2	PRUNE1
5.49219e-09	-1.6065	0.181	0.349	2.30782e-05	2	CDCA5
5.51259e-09	1.90424	0.281	0.209	2.31639e-05	2	RNPC3
5.58597e-09	-1.27997	0.263	0.196	2.34722e-05	2	AC006141.1
5.8565e-09	0.806985	0.535	0.414	2.4609e-05	2	STIP1
5.96333e-09	1.50546	0.495	0.41	2.50579e-05	2	RB1CC1
6.18582e-09	-0.807237	0.336	0.429	2.59928e-05	2	DNAJC9
6.40455e-09	-0.671713	0.29	0.391	2.69119e-05	2	RTN1
6.60085e-09	-0.648936	0.392	0.473	2.77368e-05	2	PRKDC
6.67373e-09	-1.14857	0.191	0.175	2.8043e-05	2	ZNF805
7.01938e-09	-1.39132	0.322	0.415	2.94954e-05	2	FARP1
7.12828e-09	-0.932999	0.278	0.365	2.9953e-05	2	CSRP2
7.53005e-09	-1.05582	0.295	0.38	3.16413e-05	2	ENOSF1
7.63388e-09	0.754088	0.492	0.387	3.20776e-05	2	HSPH1
7.72749e-09	-5.56833	0.036	0.132	3.24709e-05	2	RGS6
7.98838e-09	-0.74679	0.52	0.42	3.35672e-05	2	EIF4EBP1
8.18043e-09	0.563325	0.111	0.134	3.43742e-05	2	AC008736.1
8.23995e-09	-1.09867	0.322	0.426	3.46243e-05	2	CPXM1
8.29919e-09	1.74425	0.432	0.356	3.48732e-05	2	INSIG1
8.34911e-09	-1.16511	0.287	0.407	3.5083e-05	2	NREP
8.51266e-09	-1.33063	0.147	0.118	3.57702e-05	2	MEF2B
8.70392e-09	-1.9792	0.217	0.354	3.65739e-05	2	DDB2
9.1521e-09	-0.473517	0.318	0.435	3.84571e-05	2	PPIL4
9.26684e-09	-4.19607	0.318	0.406	3.89393e-05	2	PKIG
9.36274e-09	-6.30184	0.228	0.368	3.93422e-05	2	ZNF395
9.39856e-09	0.674905	0.494	0.42	3.94928e-05	2	DHX36
9.58763e-09	-0.653872	0.336	0.428	4.02872e-05	2	SLC38A2
9.88637e-09	-0.568279	0.108	0.194	4.15425e-05	2	CTNND2
1.00167e-08	-3.87733	0.175	0.148	4.20901e-05	2	PHEX
1.13577e-08	0.295896	0.485	0.37	4.77251e-05	2	DHCR24
1.14028e-08	-2.89171	0.043	0.113	4.79147e-05	2	NEIL1
1.17593e-08	-0.299975	0.391	0.325	4.94125e-05	2	CIT
1.22845e-08	-2.76118	0.135	0.234	5.16193e-05	2	RASSF2
1.23902e-08	-3.07854	0.248	0.387	5.20634e-05	2	RRM2
1.24721e-08	-2.42408	0.155	0.24	5.24076e-05	2	BAALC
1.28853e-08	-0.949063	0.225	0.368	5.4144e-05	2	TRIQK
1.3707e-08	-1.69547	0.301	0.401	5.75967e-05	2	NAV3
1.37679e-08	-3.41986	0.286	0.383	5.78527e-05	2	SOX2-OT
1.37769e-08	-3.09721	0.274	0.392	5.78907e-05	2	RBMS1
1.40372e-08	1.49402	0.514	0.416	5.89845e-05	2	FDFT1
1.46802e-08	0.840717	0.278	0.233	6.16861e-05	2	ATG16L1
1.49546e-08	-2.84001	0.099	0.104	6.28392e-05	2	LKAAEAR1
1.52765e-08	-1.14239	0.026	0.123	6.41917e-05	2	ZNF467
1.53341e-08	-2.74101	0.353	0.451	6.44339e-05	2	MT-ND4
1.5577e-08	-0.255808	0.198	0.175	6.54545e-05	2	VSNL1
1.58366e-08	-3.71883	0.163	0.284	6.65452e-05	2	ANTXR1
1.60727e-08	-1.36102	0.213	0.173	6.75375e-05	2	AC110769.2
1.62484e-08	-1.91002	0.055	0.16	6.82757e-05	2	GDPD2
1.65837e-08	-2.63223	0.24	0.407	6.96847e-05	2	FNDC3B
1.70575e-08	0.471551	0.53	0.451	7.16756e-05	2	SEPTIN7
1.79642e-08	3.26915	0.239	0.186	7.54854e-05	2	CSRNP2
1.84116e-08	-4.95332	0.28	0.392	7.73656e-05	2	SH3BGRL3
1.93817e-08	-2.78253	0.14	0.155	8.1442e-05	2	FAM122C
1.95384e-08	-2.46411	0.214	0.344	8.21002e-05	2	CCNG2
1.99281e-08	-3.3863	0.147	0.104	8.37377e-05	2	ACTG2
2.18576e-08	-4.37464	0.278	0.373	9.18456e-05	2	NCAN
2.24279e-08	-1.15917	0.099	0.137	9.42421e-05	2	LTBP1
2.29309e-08	-1.79948	0.076	0.197	9.63556e-05	2	DCLK1
2.32974e-08	2.76928	0.263	0.121	9.78956e-05	2	AC233280.1
2.55033e-08	-3.22946	0.07	0.117	0.000107165	2	MAF
2.55774e-08	-1.85216	0.261	0.387	0.000107476	2	MCM8
2.67972e-08	-1.11324	0.316	0.401	0.000112602	2	EZH2
2.68361e-08	-1.29664	0.226	0.331	0.000112765	2	BNIP3
2.6862e-08	-0.730816	0.397	0.52	0.000112874	2	RPS24
2.6901e-08	-2.77774	0.164	0.123	0.000113038	2	LINC02696
2.74325e-08	-1.09682	0.272	0.412	0.000115271	2	EFHC1
2.85377e-08	-0.724678	0.325	0.429	0.000119916	2	RRM1
2.88932e-08	-3.58419	0.263	0.398	0.000121409	2	ATXN1
2.91333e-08	-0.387712	0.252	0.219	0.000122418	2	AC087190.1
2.97075e-08	-1.18591	0.243	0.339	0.000124831	2	IFITM2
3.11079e-08	-0.462442	0.316	0.428	0.000130715	2	ETV5
3.1293e-08	-1.57929	0.237	0.399	0.000131493	2	TIAM1
3.29552e-08	-1.65579	0.195	0.129	0.000138478	2	WDR5B
3.43496e-08	-2.49989	0.34	0.428	0.000144337	2	NCAM1
3.66776e-08	-3.85649	0.087	0.134	0.000154119	2	AC026356.1
3.81726e-08	-0.955006	0.301	0.41	0.000160401	2	ERI1
4.02582e-08	-1.03136	0.166	0.113	0.000169165	2	TRG-AS1
4.05798e-08	-0.418909	0.359	0.477	0.000170516	2	RPL3
4.10277e-08	-0.821901	0.14	0.136	0.000172398	2	SLC10A4
4.1454e-08	-0.696661	0.105	0.111	0.00017419	2	TGFBI
4.18313e-08	-1.80358	0.351	0.441	0.000175775	2	PNRC1
4.26367e-08	-3.50865	0.228	0.357	0.000179159	2	TSPYL2
4.26773e-08	0.814083	0.26	0.379	0.00017933	2	ARSJ
4.48976e-08	-0.703223	0.131	0.084	0.00018866	2	ZNF565
4.60183e-08	0.651523	0.47	0.39	0.000193369	2	LGALS1
4.6179e-08	0.288351	0.226	0.128	0.000194044	2	AC009570.1
4.75674e-08	-2.35869	0.216	0.327	0.000199878	2	IGFBP3
4.87063e-08	0.856548	0.188	0.11	0.000204664	2	ODC1-DT
4.92798e-08	-0.442933	0.207	0.177	0.000207074	2	AC142472.1
4.9789e-08	-0.900188	0.325	0.41	0.000209213	2	TMEM259
5.01049e-08	-0.406591	0.24	0.358	0.000210541	2	CC2D1A
5.14447e-08	-0.56842	0.205	0.159	0.00021617	2	AC007383.2
5.46197e-08	-0.575854	0.312	0.425	0.000229512	2	DBNDD2
5.9094e-08	-4.68323	0.049	0.152	0.000248313	2	SLC6A9
6.10006e-08	-3.60485	0.058	0.135	0.000256325	2	SLC25A18
6.12551e-08	-1.42176	0.21	0.372	0.000257394	2	DNA2
6.23764e-08	-0.543501	0.24	0.151	0.000262106	2	FAM27E3
6.32937e-08	-0.723967	0.351	0.462	0.00026596	2	STAT3
6.33136e-08	1.78786	0.216	0.169	0.000266044	2	PLAAT1
6.41536e-08	-0.626388	0.468	0.368	0.000269574	2	TASOR2
6.46081e-08	-1.12411	0.31	0.402	0.000271483	2	DDR1
6.54801e-08	-0.716959	0.304	0.41	0.000275147	2	DDX11
6.68541e-08	-4.31088	0.243	0.148	0.000280921	2	HBEGF
6.72006e-08	0.86104	0.161	0.144	0.000282377	2	RHBDF1
6.88516e-08	-1.13906	0.471	0.391	0.000289314	2	ITPRIPL2
6.94305e-08	-0.926798	0.286	0.4	0.000291747	2	ZNF33A
7.01238e-08	-1.34545	0.067	0.105	0.00029466	2	GATA2
7.10068e-08	-4.01005	0.052	0.163	0.00029837	2	PAK3
7.28961e-08	-2.26462	0.119	0.113	0.00030631	2	DCHS1
7.55856e-08	-0.853519	0.318	0.397	0.000317611	2	SIPA1L1
7.56092e-08	0.517488	0.258	0.372	0.00031771	2	SPRY4
8.10913e-08	-0.52471	0.413	0.505	0.000340746	2	RPS27A
8.42692e-08	-1.05483	0.17	0.12	0.000354099	2	LMO7
8.52445e-08	-1.53524	0.275	0.411	0.000358198	2	TANC2
8.53772e-08	0.327859	0.489	0.371	0.000358755	2	MFNG
8.97148e-08	-4.92968	0.278	0.366	0.000376981	2	PPP1R15A
9.06455e-08	-0.899979	0.15	0.127	0.000380892	2	KIAA1755
9.15998e-08	-1.03146	0.272	0.394	0.000384902	2	CPLANE1
9.18986e-08	-4.14039	0.088	0.126	0.000386158	2	COL23A1
9.51459e-08	-2.14679	0.295	0.378	0.000399803	2	BMPR1B
9.55151e-08	-1.90858	0.322	0.41	0.000401355	2	POU3F3
9.58783e-08	-0.881017	0.356	0.424	0.000402881	2	GPANK1
9.7006e-08	-2.6616	0.245	0.181	0.000407619	2	LINC02832
1.01332e-07	-1.6231	0.144	0.138	0.000425799	2	AC011939.2
1.08074e-07	-0.376556	0.249	0.385	0.000454128	2	SCML1
1.09079e-07	-3.62289	0.356	0.438	0.000458351	2	PDLIM4
1.11951e-07	-2.10273	0.094	0.137	0.000470416	2	AP005482.3
1.12253e-07	-5.93865	0.14	0.247	0.000471687	2	TGFB1I1
1.15178e-07	-0.735242	0.292	0.408	0.000483979	2	TRIM56
1.16659e-07	-2.4212	0.096	0.106	0.000490203	2	SEMA3G
1.17941e-07	-1.53127	0.198	0.343	0.000495589	2	PDE10A
1.27713e-07	-1.79396	0.146	0.141	0.000536651	2	FBXL13
1.30887e-07	-1.1517	0.333	0.413	0.000549987	2	SUCO
1.35189e-07	4.25521	0.231	0.144	0.000568064	2	AL356488.3
1.3577e-07	-5.08986	0.157	0.281	0.000570506	2	EYA2
1.39863e-07	-3.69178	0.222	0.309	0.000587704	2	MLC1
1.5273e-07	-1.86774	0.16	0.154	0.000641773	2	BORA
1.53548e-07	0.605444	0.494	0.415	0.000645209	2	BMS1
1.54241e-07	-0.412586	0.378	0.283	0.000648119	2	AC015813.1
1.59319e-07	0.744107	0.324	0.259	0.000669458	2	AL135925.1
1.60635e-07	-0.880918	0.312	0.389	0.000674988	2	COLGALT2
1.64271e-07	-1.79817	0.384	0.324	0.000690267	2	LRRN1
1.64672e-07	-3.61025	0.103	0.229	0.00069195	2	CLGN
1.67196e-07	-3.7778	0.334	0.438	0.000702559	2	ASPH
1.68281e-07	0.570634	0.468	0.38	0.000707116	2	PSME4
1.69901e-07	0.282139	0.503	0.398	0.000713923	2	PSMG1
1.71549e-07	0.444157	0.502	0.391	0.000720847	2	CHORDC1
1.75104e-07	-5.07345	0.155	0.286	0.000735786	2	COL4A1
1.7711e-07	-0.79882	0.228	0.316	0.000744214	2	LGALS3
1.78947e-07	-2.55832	0.22	0.377	0.000751936	2	ALPK2
1.79002e-07	-2.91817	0.128	0.216	0.000752165	2	RFTN2
1.82734e-07	-0.463654	0.394	0.504	0.000767847	2	RPL18A
1.82872e-07	-2.03744	0.091	0.127	0.000768429	2	TMSB15B
1.84908e-07	-0.747941	0.167	0.168	0.000776983	2	CUL9
1.88544e-07	1.24458	0.477	0.38	0.000792264	2	DYNLL2
1.9333e-07	-4.16785	0.122	0.183	0.000812373	2	ATP1A2
1.95197e-07	-1.27771	0.17	0.146	0.000820219	2	ZNF383
2.01512e-07	0.393653	0.372	0.315	0.000846755	2	PCDH18
2.06928e-07	-1.03915	0.138	0.126	0.000869511	2	SLC27A3
2.08072e-07	-0.630319	0.128	0.125	0.000874318	2	ZNF772
2.15389e-07	0.800044	0.457	0.376	0.000905065	2	TUBA1C
2.18794e-07	-2.06039	0.328	0.431	0.000919371	2	GOLGB1
2.2437e-07	-4.29355	0.301	0.394	0.000942802	2	GADD45A
2.26458e-07	-1.37894	0.176	0.148	0.000951575	2	AC009812.1
2.30187e-07	-3.06678	0.553	0.438	0.000967246	2	HSPB1
2.35937e-07	-0.510301	0.31	0.394	0.000991407	2	DPYSL5
2.40485e-07	-2.48393	0.084	0.241	0.00101052	2	FAM184A
2.42735e-07	-2.38303	0.12	0.229	0.00101997	2	LRP1
2.45154e-07	-0.767462	0.161	0.113	0.00103014	2	AL672277.1
2.50192e-07	-1.3356	0.213	0.181	0.00105131	2	IPPK
2.63851e-07	-2.77974	0.283	0.393	0.0011087	2	S100B
2.68113e-07	-2.11124	0.059	0.15	0.00112661	2	HOXA13
2.75681e-07	1.40453	0.48	0.396	0.00115841	2	IDH1
2.76383e-07	-3.26977	0.275	0.383	0.00116136	2	TACC1
2.78103e-07	-1.64981	0.278	0.407	0.00116859	2	SEC14L1
2.80672e-07	1.90426	0.237	0.172	0.00117939	2	KLF4
2.83032e-07	-1.36054	0.222	0.283	0.0011893	2	CCN1
2.92399e-07	-1.23958	0.155	0.141	0.00122866	2	AL162390.1
2.9358e-07	-7.68116	0.071	0.112	0.00123362	2	LMO2
2.99509e-07	0.288593	0.482	0.389	0.00125854	2	KIAA0586
3.02291e-07	-0.395877	0.299	0.399	0.00127023	2	FABP7
3.09679e-07	-1.16994	0.482	0.402	0.00130127	2	SLC6A8
3.2339e-07	-1.384	0.245	0.196	0.00135889	2	AC044849.1
3.2658e-07	-4.54641	0.343	0.417	0.00137229	2	BTG1
3.26629e-07	0.94737	0.079	0.169	0.00137249	2	ARHGEF26
3.27456e-07	0.748875	0.515	0.435	0.00137597	2	CHD4
3.35137e-07	0.780554	0.506	0.403	0.00140825	2	SFRP1
3.49882e-07	-0.890989	0.316	0.4	0.00147021	2	ADGRL3
3.51391e-07	-2.36178	0.172	0.29	0.00147654	2	RRAGD
3.56614e-07	-0.9627	0.263	0.392	0.00149849	2	RANBP17
3.63202e-07	-0.476001	0.318	0.4	0.00152617	2	HOXB4
3.66662e-07	-0.95404	0.28	0.389	0.00154071	2	COL4A2
3.69114e-07	-1.44936	0.248	0.38	0.00155102	2	BEX4
3.9017e-07	0.3457	0.476	0.389	0.00163949	2	PURB
3.9551e-07	-1.86122	0.35	0.426	0.00166193	2	CHPF
3.98147e-07	-1.62188	0.351	0.313	0.00167302	2	INCENP
3.99443e-07	-0.285787	0.251	0.213	0.00167846	2	AC064836.4
4.19683e-07	-4.1664	0.179	0.282	0.00176351	2	TRIM9
4.22351e-07	-4.60964	0.353	0.434	0.00177472	2	RHOBTB3
4.27895e-07	-2.49254	0.201	0.209	0.00179801	2	IGDCC4
4.29126e-07	0.949302	0.223	0.171	0.00180319	2	PCTP
4.30836e-07	-2.22185	0.35	0.442	0.00181037	2	CDH2
4.31534e-07	-5.12468	0.05	0.158	0.00181331	2	C14orf132
4.3268e-07	-0.874997	0.172	0.321	0.00181812	2	NEIL3
4.34595e-07	-2.91971	0.372	0.335	0.00182617	2	TOP2A
4.49423e-07	0.993177	0.404	0.329	0.00188848	2	AL078587.2
4.54407e-07	0.522986	0.479	0.379	0.00190942	2	NOTCH1
4.64432e-07	-1.40442	0.234	0.392	0.00195154	2	SEZ6L2
4.65285e-07	-6.05263	0.242	0.326	0.00195513	2	DDIT3
4.7106e-07	-0.893371	0.459	0.398	0.0019794	2	EZR
4.89879e-07	1.82357	0.087	0.122	0.00205847	2	AMBRA1
5.07115e-07	0.900732	0.12	0.119	0.0021309	2	MMAA
5.11141e-07	-1.5144	0.33	0.418	0.00214781	2	AKAP9
5.20196e-07	-1.93146	0.217	0.215	0.00218586	2	SYP
5.81923e-07	-3.05101	0.125	0.13	0.00244524	2	RELL2
5.86434e-07	-1.23754	0.356	0.423	0.0024642	2	AP1S2
5.88316e-07	-2.051	0.141	0.17	0.00247211	2	ZNF446
5.88874e-07	-1.34758	0.319	0.408	0.00247445	2	EFEMP2
5.89088e-07	-2.1926	0.143	0.138	0.00247535	2	DTWD2
5.96859e-07	-4.17147	0.309	0.4	0.002508	2	VCL
5.98425e-07	-3.40213	0.111	0.2	0.00251458	2	SORBS2
6.13635e-07	0.428482	0.5	0.412	0.00257849	2	UTP18
6.14662e-07	-1.30093	0.479	0.413	0.00258281	2	STMN1
6.16183e-07	-1.32392	0.175	0.142	0.0025892	2	AC009506.1
6.22124e-07	-2.34701	0.226	0.343	0.00261417	2	GAB1
6.35048e-07	-0.392105	0.316	0.411	0.00266847	2	ZFP90
6.59808e-07	-0.471719	0.38	0.46	0.00277251	2	GTF2I
6.61629e-07	-2.11951	0.498	0.414	0.00278016	2	TUBB2B
6.91129e-07	-3.26839	0.322	0.409	0.00290412	2	MYO1B
7.07015e-07	-2.2261	0.333	0.401	0.00297088	2	HERPUD1
7.23462e-07	-2.22216	0.36	0.461	0.00303999	2	MYL6
7.23566e-07	-2.71465	0.185	0.275	0.00304043	2	SLC22A17
7.28499e-07	-3.45386	0.19	0.281	0.00306115	2	CD99
7.3251e-07	-8.9508	0.249	0.336	0.00307801	2	HILPDA
7.3304e-07	-1.90312	0.067	0.127	0.00308023	2	CSGALNACT1
7.47798e-07	-3.03532	0.198	0.352	0.00314225	2	KIFC1
7.5583e-07	-0.578218	0.167	0.137	0.003176	2	AC107214.1
7.63504e-07	-5.67818	0.264	0.378	0.00320824	2	ARL4C
7.7482e-07	-0.726597	0.33	0.411	0.00325579	2	SOX5
7.80932e-07	-2.25326	0.187	0.12	0.00328148	2	POTEE
7.95873e-07	-0.883312	0.359	0.314	0.00334426	2	IQSEC1
8.129e-07	-3.75213	0.053	0.164	0.00341581	2	CACNG4
8.45944e-07	-2.69622	0.16	0.316	0.00355465	2	PGPEP1
8.58002e-07	-1.35843	0.17	0.111	0.00360533	2	AC005911.1
8.63505e-07	-4.20944	0.208	0.28	0.00362845	2	ITPR2
9.0564e-07	-1.00497	0.327	0.42	0.0038055	2	ARHGAP5
9.26248e-07	-2.75527	0.087	0.122	0.00389209	2	ZNF66
9.5753e-07	-2.6672	0.149	0.139	0.00402354	2	ZFP82
9.84748e-07	1.04943	0.277	0.227	0.00413791	2	RAPGEF2
9.97779e-07	-0.909938	0.062	0.12	0.00419267	2	WFIKKN1
1.02215e-06	-1.76788	0.134	0.241	0.00429508	2	RASSF8-AS1
1.05511e-06	-1.30478	0.243	0.368	0.00443358	2	CEP135
1.07461e-06	-2.34988	0.347	0.428	0.00451552	2	LIMA1
1.08747e-06	-3.33286	0.178	0.182	0.00456954	2	SOX9-AS1
1.09438e-06	-2.12528	0.289	0.397	0.00459859	2	SOBP
1.10196e-06	-1.8163	0.138	0.146	0.00463044	2	TEAD3
1.11998e-06	-2.48107	0.24	0.185	0.00470616	2	ATP2B1-AS1
1.1295e-06	-1.93341	0.112	0.124	0.00474615	2	TAS2R30
1.19282e-06	-1.63935	0.155	0.258	0.00501223	2	GDF15
1.20131e-06	-2.4965	0.12	0.141	0.00504791	2	SEMA4F
1.22714e-06	0.413613	0.47	0.4	0.00515644	2	TP53RK
1.2481e-06	-2.24425	0.087	0.111	0.0052445	2	AL139317.5
1.26832e-06	-1.25691	0.266	0.368	0.00532947	2	MELK
1.30823e-06	-5.8776	0.09	0.189	0.0054972	2	NFIL3
1.30907e-06	-0.653002	0.445	0.358	0.0055007	2	RGS3
1.31696e-06	-4.53015	0.068	0.149	0.00553385	2	ST8SIA1
1.31994e-06	-5.29888	0.258	0.36	0.00554638	2	HEY1
1.34764e-06	-2.63652	0.216	0.26	0.00566279	2	CREBRF
1.38574e-06	0.278646	0.383	0.302	0.00582289	2	MORC2
1.39015e-06	0.356885	0.474	0.397	0.0058414	2	TCOF1
1.3992e-06	-5.14351	0.447	0.354	0.00587943	2	NUDT4
1.42207e-06	-1.6413	0.429	0.362	0.00597554	2	SIRT1
1.45572e-06	-3.15808	0.141	0.135	0.00611694	2	PRCD
1.45572e-06	0.581807	0.137	0.132	0.00611694	2	HESX1
1.45675e-06	0.330918	0.491	0.387	0.00612125	2	IREB2
1.46106e-06	1.46437	0.441	0.352	0.00613938	2	LINC01976
1.47615e-06	-2.38835	0.163	0.264	0.0062028	2	A2M
1.56276e-06	-2.04163	0.178	0.122	0.0065667	2	CCDC173
1.63739e-06	-2.86197	0.371	0.457	0.00688033	2	EMP3
1.65818e-06	-1.2218	0.141	0.127	0.00696767	2	FBXO41
1.71054e-06	1.35671	0.176	0.163	0.00718768	2	PPP1R1B
1.72689e-06	-3.0351	0.234	0.355	0.00725639	2	NCAPG
1.75342e-06	-2.41673	0.236	0.389	0.00736786	2	DOCK4
1.77338e-06	-3.93233	0.366	0.433	0.00745176	2	EPB41L4A-AS1
1.79407e-06	-3.57064	0.068	0.178	0.00753868	2	NKAIN3
1.79482e-06	-5.94654	0.032	0.105	0.00754184	2	RAB20
1.80588e-06	-1.90932	0.175	0.137	0.00758833	2	ZNF227
1.9773e-06	0.524903	0.28	0.229	0.00830863	2	AL136038.5
1.98075e-06	1.89314	0.225	0.142	0.0083231	2	RAB32
1.9986e-06	-0.384522	0.175	0.156	0.00839812	2	AC013565.1
2.06769e-06	0.851373	0.392	0.325	0.00868845	2	DDI2
2.09676e-06	2.61813	0.167	0.159	0.00881057	2	CDC42EP2
2.10887e-06	-3.72009	0.134	0.134	0.00886147	2	MANEAL
2.12532e-06	-1.86959	0.309	0.396	0.00893061	2	PBX1
2.14116e-06	-0.608773	0.333	0.413	0.00899715	2	CEP57
2.19451e-06	1.33566	0.246	0.19	0.00922132	2	CASTOR3
2.20273e-06	-3.31371	0.245	0.367	0.00925589	2	GPR158
2.24214e-06	-0.991384	0.301	0.399	0.00942146	2	CTNNBIP1
2.32074e-06	-1.9692	0.204	0.167	0.00975174	2	ZNF117
2.41929e-06	-3.57368	0.065	0.101	0.0101658	2	AC019257.1
2.55683e-06	-2.39489	0.155	0.15	0.0107438	2	FOXN3-AS1
2.60158e-06	0.656514	0.109	0.102	0.0109318	2	RAB30
2.63944e-06	0.261995	0.543	0.444	0.0110909	2	TRAPPC5
2.66278e-06	-0.29707	0.453	0.402	0.011189	2	RAC3
2.67636e-06	-2.73034	0.286	0.384	0.0112461	2	CDKN1B
2.73661e-06	0.591652	0.479	0.4	0.0114993	2	UQCC3
2.73755e-06	1.3716	0.255	0.193	0.0115032	2	AC234917.3
2.76609e-06	-4.05011	0.099	0.154	0.0116231	2	SWAP70
2.85556e-06	-1.74283	0.14	0.138	0.0119991	2	ZNF211
2.86105e-06	-1.09663	0.333	0.409	0.0120221	2	MCL1
2.89975e-06	-2.30191	0.193	0.337	0.0121847	2	CAVIN1
2.90332e-06	-0.90347	0.29	0.394	0.0121998	2	ZWINT
2.91488e-06	-0.31704	0.199	0.225	0.0122483	2	AC016747.1
2.92609e-06	-0.396576	0.173	0.259	0.0122954	2	IQCG
2.93452e-06	-4.51863	0.09	0.187	0.0123308	2	KBTBD11
2.96928e-06	-3.35582	0.15	0.272	0.0124769	2	STC1
2.99664e-06	-2.16759	0.182	0.311	0.0125919	2	CPE
3.05167e-06	-1.6051	0.274	0.382	0.0128231	2	TET2
3.10639e-06	0.296469	0.491	0.42	0.013053	2	RRP1B
3.11234e-06	-0.267273	0.228	0.21	0.013078	2	FAM234B
3.11702e-06	-1.04519	0.339	0.402	0.0130977	2	EYA4
3.12598e-06	-1.6828	0.36	0.324	0.0131354	2	KIF2C
3.26043e-06	-0.272554	0.374	0.454	0.0137003	2	ERGIC3
3.49948e-06	-0.854664	0.327	0.405	0.0147048	2	SESN3
3.66817e-06	0.325604	0.485	0.403	0.0154136	2	PARL
3.69991e-06	-1.57374	0.116	0.099	0.015547	2	HAPLN3
3.89442e-06	0.338834	0.132	0.153	0.0163644	2	CD70
3.91901e-06	0.469918	0.482	0.403	0.0164677	2	FAM3C
3.97268e-06	1.25348	0.47	0.385	0.0166932	2	RSRP1
3.97913e-06	-2.64553	0.518	0.438	0.0167203	2	EIF4H
4.04697e-06	-0.874933	0.468	0.386	0.0170054	2	MT2A
4.06066e-06	-1.71924	0.141	0.136	0.0170629	2	ZNF432
4.06176e-06	-1.95357	0.109	0.205	0.0170675	2	SCN1A
4.07937e-06	-5.55991	0.22	0.319	0.0171415	2	KCNE4
4.0835e-06	-1.48218	0.093	0.238	0.0171589	2	AC004943.2
4.12147e-06	-3.10464	0.249	0.365	0.0173184	2	ZNF827
4.1623e-06	-0.42522	0.416	0.508	0.01749	2	RPL19
4.2756e-06	-4.07606	0.286	0.383	0.0179661	2	PAG1
4.31906e-06	-5.23788	0.036	0.182	0.0181487	2	AL359851.1
4.32488e-06	-0.482563	0.172	0.249	0.0181732	2	CAV1
4.34065e-06	-2.12344	0.316	0.414	0.0182394	2	TLE1
4.388e-06	0.759911	0.483	0.392	0.0184384	2	FKBP7
4.52814e-06	-2.7515	0.093	0.125	0.0190272	2	AC007344.1
4.53668e-06	1.42283	0.179	0.271	0.0190631	2	ADGRV1
4.77887e-06	-0.677506	0.316	0.389	0.0200808	2	ZC3H6
4.85189e-06	-1.67729	0.363	0.42	0.0203877	2	ITM2C
4.8993e-06	-0.356371	0.309	0.258	0.0205869	2	TRMO
4.89963e-06	-4.36183	0.081	0.119	0.0205883	2	KDR
4.90423e-06	-1.51824	0.465	0.379	0.0206076	2	FJX1
4.98176e-06	-1.51724	0.178	0.171	0.0209334	2	HMGN5
5.07131e-06	0.865077	0.389	0.282	0.0213097	2	GADD45G
5.09855e-06	1.07256	0.474	0.383	0.0214241	2	NMB
5.13381e-06	-3.05663	0.076	0.113	0.0215723	2	SRRM3
5.4963e-06	0.643834	0.357	0.325	0.0230954	2	CDKL1
5.65844e-06	-1.32427	0.122	0.125	0.0237768	2	AC116158.3
5.74084e-06	1.44266	0.237	0.14	0.024123	2	AC092164.1
5.83447e-06	-0.366203	0.401	0.355	0.0245165	2	BUB1B
5.95723e-06	-3.09953	0.116	0.129	0.0250323	2	PRPH
6.0462e-06	-0.741806	0.301	0.231	0.0254061	2	RASSF1-AS1
6.04861e-06	1.12747	0.457	0.374	0.0254163	2	TMEM64
6.05746e-06	-2.64245	0.445	0.362	0.0254534	2	HMGCS1
6.07923e-06	0.329432	0.48	0.407	0.0255449	2	CMSS1
6.08812e-06	-2.62423	0.389	0.335	0.0255823	2	KNL1
6.38271e-06	0.59223	0.409	0.463	0.0268201	2	FTH1
6.4073e-06	-3.14826	0.084	0.115	0.0269235	2	MAPK11
6.40815e-06	-4.96888	0.313	0.403	0.026927	2	CD9
6.45418e-06	-2.98929	0.114	0.196	0.0271205	2	AC004158.1
6.48032e-06	-2.70113	0.097	0.117	0.0272303	2	SMPDL3A
6.49881e-06	0.833301	0.179	0.304	0.027308	2	DYNLT3
6.56717e-06	-2.40759	0.1	0.175	0.0275952	2	AC064875.1
6.575e-06	-5.00037	0.312	0.405	0.0276282	2	VMP1
6.60817e-06	-0.532891	0.181	0.117	0.0277675	2	AC007038.1
6.74289e-06	1.34814	0.242	0.183	0.0283336	2	SLC9A8
6.80875e-06	-3.17703	0.141	0.138	0.0286104	2	AC007566.1
6.88296e-06	-2.18134	0.354	0.318	0.0289222	2	KIF14
6.88842e-06	0.31464	0.505	0.441	0.0289451	2	POLR2H
6.98926e-06	-1.29721	0.347	0.421	0.0293689	2	TFDP2
7.29166e-06	-3.92882	0.243	0.358	0.0306396	2	PHLDA2
7.29262e-06	-0.825487	0.097	0.142	0.0306436	2	SLC15A2
7.34617e-06	-1.06973	0.131	0.14	0.0308686	2	CPEB2
7.37089e-06	-3.94248	0.058	0.113	0.0309725	2	TRIM34
7.37381e-06	2.89118	0.299	0.29	0.0309847	2	TSC1
7.42352e-06	-1.49895	0.234	0.177	0.0311936	2	SMTN
7.48488e-06	-2.83001	0.109	0.125	0.0314515	2	CFAP54
7.52837e-06	0.264668	0.524	0.45	0.0316342	2	NDUFA5
7.56214e-06	-1.42644	0.146	0.141	0.0317761	2	TMEM246
7.57957e-06	0.451633	0.245	0.212	0.0318494	2	SLC17A5
7.61657e-06	-0.900282	0.179	0.159	0.0320048	2	PTER
7.6477e-06	-4.88717	0.34	0.411	0.0321356	2	PHLDA1
7.7225e-06	-1.14436	0.155	0.16	0.0324499	2	KIAA1614-AS1
7.75353e-06	-0.546689	0.482	0.409	0.0325803	2	LRRC59
7.97307e-06	2.59753	0.252	0.2	0.0335028	2	LRRC8B
8.0488e-06	-4.33616	0.175	0.243	0.033821	2	PLS3
8.16635e-06	-0.510523	0.181	0.159	0.034315	2	PPP2R3A
8.22062e-06	-0.647991	0.251	0.366	0.0345431	2	TTC28
8.24329e-06	-0.482311	0.339	0.42	0.0346383	2	PGAP1
8.44006e-06	-1.99708	0.337	0.406	0.0354651	2	KLF6
8.60408e-06	-3.76708	0.334	0.409	0.0361543	2	MRPS18A
8.62945e-06	-3.20173	0.119	0.124	0.0362609	2	CCNJL
8.67417e-06	-1.56417	0.304	0.399	0.0364488	2	SH3BGRL
8.81022e-06	-0.436188	0.31	0.405	0.0370205	2	NDN
8.83906e-06	0.556771	0.38	0.339	0.0371417	2	DEPDC1B
8.93312e-06	0.448467	0.46	0.391	0.037537	2	BCL11A
9.02461e-06	-1.51862	0.147	0.184	0.0379214	2	ATP6AP1L
9.40325e-06	-1.08497	0.128	0.106	0.0395125	2	AC004918.1
9.72971e-06	-4.99103	0.327	0.391	0.0408842	2	ANXA2
9.75189e-06	1.47005	0.176	0.081	0.0409775	2	AC007614.1
1.03312e-05	-1.65592	0.149	0.12	0.0434118	2	OAS1
1.08172e-05	-1.3834	0.289	0.396	0.0454541	2	CARS
1.11615e-05	-4.40994	0.272	0.373	0.0469005	2	ITPRID2
1.12776e-05	-2.20763	0.312	0.401	0.0473883	2	MRTFB
1.15863e-05	-0.71057	0.384	0.317	0.0486855	2	CNTRL
1.18816e-05	0.759995	0.372	0.297	0.0499264	2	SCX
1.21105e-05	-0.265965	0.468	0.414	0.0508882	2	PSMD11
1.22367e-05	0.414012	0.503	0.426	0.0514188	2	VCP
1.23023e-05	-2.42332	0.163	0.13	0.0516944	2	WFDC1
1.23507e-05	-0.451439	0.245	0.223	0.0518978	2	SLX4
1.24017e-05	1.31804	0.191	0.152	0.0521121	2	AC007448.4
1.24786e-05	-0.374847	0.146	0.118	0.0524351	2	ZNF697
1.2667e-05	-0.348717	0.219	0.189	0.0532269	2	RBM43
1.27684e-05	-2.00316	0.15	0.144	0.053653	2	DPP4
1.28087e-05	-3.3123	0.091	0.124	0.0538222	2	EEPD1
1.33435e-05	-4.20564	0.33	0.432	0.0560694	2	CAMK2N1
1.3407e-05	-1.0819	0.173	0.181	0.0563362	2	WDR66
1.35244e-05	-0.559796	0.222	0.303	0.0568297	2	GADD45B
1.36568e-05	-3.50582	0.081	0.135	0.0573861	2	INA
1.36849e-05	-1.6448	0.304	0.384	0.0575039	2	GAREM1
1.41437e-05	-0.584363	0.122	0.152	0.0594317	2	EBF4
1.41781e-05	-0.309658	0.216	0.221	0.0595764	2	BCR
1.45092e-05	0.787728	0.237	0.17	0.0609675	2	AL451085.2
1.46115e-05	1.40395	0.257	0.116	0.0613975	2	AC048341.2
1.49322e-05	-0.625202	0.153	0.165	0.062745	2	ZNF577
1.56415e-05	-3.84512	0.22	0.327	0.0657257	2	MTTP
1.60275e-05	-0.344472	0.462	0.398	0.0673476	2	MCRIP2
1.60306e-05	0.931938	0.17	0.128	0.0673605	2	KLRC3
1.60827e-05	-1.91317	0.096	0.123	0.0675793	2	KCNIP2
1.6305e-05	-0.351428	0.318	0.413	0.0685138	2	SUDS3
1.64309e-05	-2.32908	0.195	0.318	0.0690426	2	PREX1
1.66769e-05	-3.89678	0.097	0.118	0.0700764	2	MAP3K14
1.67853e-05	-6.65536	0.257	0.358	0.0705317	2	SLC6A6
1.68986e-05	1.69476	0.15	0.124	0.0710077	2	AC097382.3
1.74252e-05	-0.641544	0.263	0.254	0.0732206	2	CADM4
1.74683e-05	0.353788	0.208	0.18	0.0734018	2	SPATA17
1.75493e-05	-2.19456	0.109	0.104	0.073742	2	FBXO4
1.79073e-05	-0.739554	0.245	0.364	0.0752464	2	L2HGDH
1.83313e-05	-1.51255	0.166	0.17	0.077028	2	SYNJ1
1.89326e-05	-0.726814	0.384	0.465	0.0795546	2	RPL13A
1.89852e-05	-0.997904	0.322	0.403	0.0797758	2	ECSCR
1.96551e-05	0.468344	0.476	0.39	0.0825909	2	AATF
1.9957e-05	-4.64232	0.04	0.114	0.0838593	2	PLAAT4
2.00212e-05	-2.18136	0.163	0.146	0.0841289	2	AC069243.1
2.00704e-05	-2.66578	0.316	0.385	0.0843357	2	BICD1
2.01387e-05	-5.525	0.081	0.168	0.0846228	2	SAMD9
2.01564e-05	0.287862	0.275	0.376	0.0846973	2	CYB5D2
2.03937e-05	-0.276373	0.403	0.347	0.0856942	2	OLIG2
2.06959e-05	0.297944	0.524	0.444	0.0869641	2	RBM39
2.09576e-05	-1.31005	0.249	0.377	0.0880637	2	HGSNAT
2.13614e-05	-2.23961	0.258	0.366	0.0897605	2	NUMA1
2.1646e-05	0.937037	0.246	0.198	0.0909565	2	CBWD3
2.1729e-05	-2.777	0.304	0.378	0.0913051	2	KLF10
2.17562e-05	0.975052	0.372	0.3	0.0914196	2	RCOR2
2.27768e-05	-5.11539	0.34	0.425	0.095708	2	S100A10
2.32168e-05	-1.72661	0.343	0.307	0.0975568	2	AURKA
2.33974e-05	0.826019	0.173	0.136	0.0983157	2	CRIPAK
2.38487e-05	0.32168	0.515	0.445	0.100212	2	RABAC1
2.39442e-05	-0.450067	0.336	0.387	0.100613	2	CPNE2
2.4758e-05	1.26373	0.102	0.171	0.104033	2	IFIH1
2.48832e-05	-3.39913	0.103	0.087	0.104559	2	RHBDF2
2.50433e-05	-6.45683	0.021	0.12	0.105232	2	OPTN
2.53618e-05	1.05755	0.146	0.19	0.10657	2	TIPARP
2.55122e-05	1.67596	0.286	0.242	0.107202	2	CLDN4
2.55948e-05	1.68136	0.152	0.113	0.107549	2	AC005037.1
2.56315e-05	1.73216	0.116	0.097	0.107703	2	VWCE
2.64454e-05	1.22164	0.173	0.196	0.111124	2	SUFU
2.65738e-05	-2.23056	0.471	0.413	0.111663	2	LMNB1
2.67061e-05	-0.761503	0.313	0.387	0.112219	2	SESTD1
2.70917e-05	-2.08707	0.195	0.316	0.113839	2	FAM168A
2.73449e-05	-2.36603	0.093	0.126	0.114903	2	AP005262.2
2.73669e-05	-3.36691	0.242	0.349	0.114996	2	CNKSR2
2.77719e-05	-2.67324	0.087	0.133	0.116697	2	TEKT2
2.82594e-05	-0.450208	0.315	0.422	0.118746	2	FRYL
2.847e-05	-2.40053	0.289	0.393	0.119631	2	SELENOM
2.86007e-05	-0.732078	0.508	0.424	0.12018	2	TAF1D
2.86184e-05	-1.91076	0.219	0.213	0.120254	2	APOA1
2.87443e-05	2.4001	0.305	0.298	0.120784	2	TSTD2
2.8755e-05	-3.1819	0.125	0.164	0.120828	2	AC025171.2
2.88226e-05	-3.03727	0.097	0.141	0.121113	2	ZNF235
2.9286e-05	-0.70973	0.325	0.396	0.12306	2	DPF1
3.04305e-05	-1.54442	0.486	0.423	0.127869	2	S100A11
3.08195e-05	-3.41838	0.271	0.353	0.129503	2	PALLD
3.12478e-05	-0.760603	0.176	0.177	0.131303	2	CLVS1
3.12651e-05	-0.62345	0.375	0.449	0.131376	2	PNISR
3.17013e-05	-0.31384	0.388	0.457	0.133209	2	PAFAH1B3
3.26511e-05	-1.42301	0.324	0.395	0.1372	2	ENHO
3.33054e-05	0.808033	0.473	0.384	0.139949	2	ELMOD2
3.36197e-05	-3.28685	0.126	0.174	0.14127	2	PMP2
3.36444e-05	-2.9759	0.307	0.408	0.141374	2	PTAR1
3.39596e-05	-1.02623	0.445	0.378	0.142698	2	GNG11
3.41665e-05	-1.91842	0.094	0.103	0.143567	2	AC022613.3
3.46537e-05	0.87906	0.053	0.123	0.145615	2	MERTK
3.50293e-05	-3.83746	0.056	0.133	0.147193	2	SORCS2
3.50465e-05	-0.409109	0.178	0.135	0.147265	2	AP001437.1
3.50723e-05	0.37202	0.509	0.432	0.147374	2	CCDC85B
3.52358e-05	-2.77554	0.169	0.181	0.148061	2	ADPRM
3.56175e-05	-0.515805	0.328	0.4	0.149665	2	FOXO3
3.58426e-05	-0.70873	0.347	0.416	0.150611	2	HSPB11
3.65329e-05	-3.50569	0.14	0.159	0.153511	2	LDLRAP1
3.684e-05	-1.33805	0.377	0.464	0.154802	2	MT-ND1
3.69347e-05	-2.39481	0.184	0.215	0.155199	2	CHDH
3.73018e-05	0.631039	0.188	0.186	0.156742	2	IL17RE
3.74799e-05	0.345681	0.138	0.169	0.15749	2	AC104041.1
3.78153e-05	-2.08573	0.135	0.236	0.1589	2	AL353138.1
3.84946e-05	-0.336621	0.345	0.434	0.161754	2	RNASEH2C
3.8763e-05	-2.05955	0.146	0.14	0.162882	2	FBXO32
3.99125e-05	-0.290066	0.103	0.139	0.167712	2	AC090517.5
4.03911e-05	-3.96077	0.1	0.131	0.169724	2	GAB2
4.03911e-05	-0.753618	0.188	0.178	0.169724	2	AL162595.1
4.0672e-05	2.18129	0.464	0.38	0.170904	2	RRP9
4.07784e-05	-2.50014	0.106	0.255	0.171351	2	SBK1
4.10694e-05	0.453508	0.301	0.234	0.172574	2	ALKBH8
4.23299e-05	4.58879	0.231	0.202	0.17787	2	PXK
4.31539e-05	-0.283269	0.144	0.165	0.181332	2	DZANK1
4.33688e-05	-1.93531	0.078	0.115	0.182236	2	ZNF441
4.37222e-05	0.267188	0.495	0.446	0.183721	2	ABCF1
4.37805e-05	-2.94709	0.439	0.356	0.183966	2	YKT6
4.47745e-05	0.318299	0.211	0.226	0.188143	2	XRCC3
4.53028e-05	0.29704	0.198	0.151	0.190362	2	AC104162.2
4.59618e-05	-0.836901	0.296	0.398	0.193131	2	TRIOBP
4.62123e-05	-2.16163	0.266	0.239	0.194184	2	ZBTB40
4.64921e-05	-2.77105	0.222	0.33	0.19536	2	DNMBP
4.70935e-05	0.695499	0.488	0.396	0.197887	2	AC006333.2
4.77829e-05	-2.06116	0.097	0.238	0.200784	2	IKBKE
4.90604e-05	-2.30592	0.375	0.438	0.206152	2	ATP2B1
4.92675e-05	-3.2962	0.175	0.187	0.207022	2	SESN1
4.94279e-05	-1.54689	0.269	0.407	0.207696	2	LTBP3
5.07165e-05	-3.71969	0.073	0.236	0.213111	2	HIST1H2AL
5.09854e-05	-1.09917	0.347	0.395	0.21424	2	UCP2
5.11019e-05	0.27533	0.362	0.295	0.21473	2	PPP2R5A
5.1962e-05	-1.48188	0.271	0.37	0.218344	2	DTNA
5.2187e-05	-2.70887	0.336	0.389	0.21929	2	PLEKHA1
5.35821e-05	-4.05038	0.094	0.129	0.225152	2	FNDC4
5.40463e-05	0.388916	0.249	0.26	0.227103	2	SLC38A1
5.41241e-05	-3.57477	0.316	0.386	0.227429	2	DPY19L1
5.44883e-05	-0.491002	0.293	0.389	0.22896	2	SFXN5
5.45927e-05	0.657003	0.191	0.124	0.229399	2	SPEF1
5.53162e-05	-3.46688	0.313	0.317	0.232439	2	CDCA2
5.6109e-05	-3.15619	0.158	0.273	0.23577	2	PXDC1
5.61896e-05	-5.39582	0.041	0.139	0.236109	2	CCDC149
5.69161e-05	-0.859125	0.175	0.155	0.239161	2	SEMA3B
5.76101e-05	-3.86434	0.316	0.289	0.242078	2	CDCA3
5.7993e-05	-0.312737	0.214	0.165	0.243687	2	MYEOV
5.85597e-05	-3.81031	0.131	0.154	0.246068	2	FAM71E1
5.86541e-05	-2.29789	0.17	0.142	0.246464	2	PCYT2
5.90365e-05	-1.62949	0.357	0.452	0.248071	2	EEF1A2
5.93505e-05	0.422176	0.505	0.432	0.249391	2	ARL5A
5.94354e-05	-0.396883	0.185	0.164	0.249748	2	MEIS1
5.94744e-05	-3.95162	0.264	0.363	0.249912	2	PKDCC
5.99368e-05	-1.34601	0.112	0.245	0.251855	2	CNTNAP3B
6.15933e-05	-0.641964	0.401	0.337	0.258815	2	LIMCH1
6.19533e-05	-1.04546	0.327	0.424	0.260328	2	ACTN1
6.28583e-05	-0.502213	0.347	0.401	0.264131	2	C5orf38
6.32666e-05	1.68069	0.214	0.158	0.265846	2	AL662884.3
6.37229e-05	-1.77458	0.088	0.14	0.267763	2	TMEM91
6.68819e-05	-2.09936	0.444	0.372	0.281038	2	BRD8
6.85083e-05	-1.40322	0.479	0.411	0.287872	2	SOX4
6.91349e-05	-3.30491	0.119	0.226	0.290505	2	DSCAM
6.96105e-05	-0.458032	0.207	0.204	0.292503	2	ZXDB
7.04586e-05	-1.43012	0.198	0.321	0.296067	2	COL27A1
7.07128e-05	-3.15948	0.166	0.141	0.297135	2	TMEM54
7.25554e-05	-2.47377	0.395	0.449	0.304878	2	GNAS
7.26924e-05	-5.4665	0.079	0.178	0.305454	2	FAM43A
7.57025e-05	-1.25511	0.22	0.333	0.318102	2	CENPL
7.64406e-05	-2.65329	0.205	0.28	0.321203	2	AC245297.3
7.75856e-05	-1.13286	0.096	0.139	0.326015	2	BMS1P14
7.83503e-05	-2.311	0.1	0.143	0.329228	2	TCP11L2
7.94337e-05	-2.00892	0.343	0.324	0.333781	2	SGO2
7.9611e-05	0.255223	0.476	0.394	0.334525	2	ATP6V1H
8.05597e-05	-1.21635	0.161	0.103	0.338512	2	AC024060.2
8.05975e-05	2.16763	0.106	0.103	0.338671	2	AC008764.8
8.14522e-05	-3.0981	0.076	0.184	0.342262	2	FAXDC2
8.16528e-05	-0.442702	0.369	0.42	0.343105	2	LIFR
8.22769e-05	-2.352	0.322	0.389	0.345727	2	STIM2
8.30269e-05	-2.69413	0.132	0.139	0.348879	2	SLC25A45
8.35092e-05	-5.14121	0.251	0.333	0.350906	2	SLCO4A1-AS1
8.57054e-05	1.49706	0.157	0.136	0.360134	2	SGMS1-AS1
8.57505e-05	-0.956593	0.14	0.171	0.360324	2	WARS2-AS1
8.5926e-05	-0.88772	0.371	0.345	0.361061	2	TACC3
8.60365e-05	0.508104	0.301	0.245	0.361525	2	ZNF696
8.64293e-05	2.2255	0.354	0.314	0.363176	2	TRIM73
8.77972e-05	-0.740341	0.103	0.18	0.368924	2	AP002495.1
8.85223e-05	1.21621	0.214	0.175	0.371971	2	SREBF2-AS1
8.94562e-05	-0.633486	0.211	0.181	0.375895	2	AP005329.3
9.10175e-05	-2.32394	0.126	0.123	0.382455	2	LINC00294
9.19281e-05	-0.382067	0.351	0.394	0.386282	2	KCNQ1OT1
9.52469e-05	-3.32379	0.394	0.319	0.400227	2	HIST1H2BH
9.5269e-05	-2.54466	0.131	0.157	0.40032	2	MAPK8IP2
9.54296e-05	0.699452	0.289	0.232	0.400995	2	ZNF669
9.5696e-05	-0.472176	0.201	0.195	0.402115	2	PHKA2
9.61024e-05	0.709593	0.401	0.364	0.403822	2	UBR2
9.64378e-05	-0.424173	0.392	0.456	0.405231	2	EEF2
9.69653e-05	-5.9931	0.128	0.211	0.407448	2	METTL7B
9.8879e-05	-2.60624	0.084	0.18	0.41549	2	FSTL3
9.92637e-05	-0.768938	0.164	0.184	0.417106	2	SZT2
9.97249e-05	-2.70972	0.359	0.406	0.419044	2	CDH6
0.000101755	-4.47482	0.372	0.432	0.427573	2	QKI
0.000103632	-3.83614	0.217	0.331	0.43546	2	FOSB
0.000104112	0.574438	0.427	0.361	0.437478	2	S100A4
0.000104196	-0.842937	0.205	0.346	0.437833	2	SFI1
0.000104667	-5.1739	0.1	0.141	0.43981	2	AC009236.1
0.000105188	0.379472	0.517	0.459	0.442001	2	TPM3
0.000105358	-2.28502	0.105	0.131	0.442716	2	HDC
0.000106718	-0.556173	0.328	0.411	0.448427	2	HIRIP3
0.000107335	-2.24553	0.169	0.278	0.451022	2	CAPN5
0.000108587	-1.46626	0.336	0.41	0.456281	2	ARHGAP12
0.000109013	0.861388	0.258	0.201	0.458074	2	ZNF589
0.000109158	-6.39491	0.269	0.335	0.458681	2	SLC2A1
0.000110296	-0.423425	0.129	0.172	0.463464	2	INPP5B
0.000110614	-1.41825	0.34	0.415	0.464801	2	CYTL1
0.000110863	2.05637	0.225	0.154	0.465846	2	AC010618.3
0.000112127	0.383288	0.281	0.272	0.471159	2	LINC02525
0.000112211	0.362748	0.178	0.181	0.471512	2	PARP11
0.000112218	-3.32599	0.485	0.413	0.471539	2	DSEL
0.000114408	-1.08029	0.17	0.114	0.480741	2	FRAT1
0.000116297	-1.13297	0.163	0.165	0.488678	2	MIR193BHG
0.000118256	-1.33556	0.476	0.393	0.496911	2	SNHG9
0.000120253	-3.90494	0.15	0.22	0.505302	2	FZD7
0.000123054	-2.2016	0.099	0.165	0.517074	2	APOLD1
0.000127627	-4.29262	0.079	0.111	0.536289	2	DOK5
0.000128652	-0.906447	0.249	0.37	0.540594	2	SIPA1L2
0.000129012	-0.839564	0.327	0.419	0.542109	2	PSMA3-AS1
0.000129108	-0.448282	0.103	0.141	0.542511	2	PHYHD1
0.000132254	-0.38916	0.313	0.41	0.555731	2	WDR6
0.000135226	-1.94387	0.134	0.127	0.568218	2	ZNF527
0.000135318	-3.07918	0.05	0.123	0.568607	2	TLR3
0.000136494	-0.806481	0.153	0.171	0.573548	2	GNB3
0.000138496	-5.70129	0.219	0.334	0.581961	2	GSN
0.000139873	-1.32098	0.339	0.402	0.587746	2	C1orf21
0.000140886	-2.34351	0.188	0.198	0.592002	2	MTHFSD
0.000141938	-2.61932	0.114	0.165	0.596423	2	GNAO1
0.0001432	-4.15812	0.15	0.233	0.601728	2	HIC1
0.000146337	-1.13003	0.321	0.407	0.614906	2	PSD3
0.000146677	-1.82703	0.216	0.183	0.616337	2	AC099778.1
0.00015341	-2.32087	0.375	0.444	0.644628	2	NOVA1
0.000153705	-0.516763	0.401	0.457	0.645868	2	NOP53
0.00015455	-3.48041	0.178	0.199	0.649418	2	SESN2
0.000154681	-3.07718	0.087	0.168	0.649969	2	CFAP44
0.000155504	-1.97845	0.234	0.383	0.653429	2	NFATC4
0.000155803	-2.09492	0.153	0.275	0.654685	2	RASEF
0.00015605	-0.364157	0.491	0.42	0.655721	2	CALR
0.000159738	0.710866	0.491	0.418	0.671219	2	SH3KBP1
0.000162169	-2.29145	0.15	0.117	0.681435	2	AC006059.1
0.000163785	-1.80844	0.343	0.402	0.688223	2	DDAH2
0.000164163	-4.57535	0.126	0.16	0.689814	2	SEMA4B
0.000164487	-1.41791	0.144	0.257	0.691174	2	PCK2
0.000164617	-1.6163	0.384	0.348	0.691719	2	KPNA2
0.00016496	2.77778	0.129	0.148	0.693161	2	VASH2
0.000165639	-1.77484	0.229	0.199	0.696015	2	BMP5
0.000166705	-0.60379	0.208	0.184	0.700493	2	P2RY11
0.000169311	-2.38642	0.167	0.134	0.711447	2	GRHL1
0.000171186	-0.509041	0.14	0.161	0.719323	2	AL157394.3
0.000172401	0.423883	0.216	0.155	0.72443	2	AC116407.2
0.000175033	-1.18964	0.333	0.409	0.735488	2	SALL1
0.000182808	-1.26178	0.462	0.397	0.76816	2	ARL4A
0.000183156	-0.969138	0.386	0.459	0.769622	2	PKM
0.000185143	-2.19131	0.211	0.235	0.777972	2	NEK7
0.000186254	-1.2153	0.252	0.362	0.782638	2	PIPOX
0.000188073	-0.374523	0.345	0.398	0.790282	2	MFSD14C
0.000190631	-0.288258	0.353	0.425	0.80103	2	IFI27L1
0.000193631	-1.37439	0.254	0.235	0.813637	2	CHCHD7
0.000194475	-0.751125	0.359	0.434	0.817182	2	SLBP
0.000195213	0.484012	0.152	0.144	0.820284	2	AC245060.6
0.000196041	-0.826003	0.271	0.36	0.823765	2	HBP1
0.000201304	-2.28687	0.239	0.346	0.845881	2	LSAMP
0.000203284	-0.626355	0.105	0.146	0.854199	2	ZNF443
0.000204053	-2.27221	0.359	0.443	0.857433	2	SAT2
0.000207816	-0.562262	0.336	0.399	0.873244	2	HERC2
0.000210789	-4.17427	0.056	0.124	0.885735	2	SERPINA5
0.000213364	-2.1195	0.313	0.289	0.896554	2	KIF20A
0.000214847	-1.26807	0.161	0.168	0.902785	2	VIM-AS1
0.000215371	-0.814031	0.173	0.177	0.904988	2	DUSP9
0.000220302	-3.15272	0.187	0.257	0.925708	2	NAV1
0.000221903	0.754281	0.34	0.319	0.932438	2	ZDHHC24
0.000222899	1.83945	0.302	0.264	0.936623	2	AC138409.3
0.000222912	0.993808	0.122	0.139	0.936674	2	MIR2052HG
0.000224854	-2.3735	0.485	0.425	0.944835	2	TUBB
0.000225065	-3.68778	0.097	0.157	0.945723	2	AC104964.3
0.000226249	-0.978861	0.14	0.151	0.950698	2	ZBTB34
0.000226799	-2.92333	0.363	0.428	0.953011	2	REV3L
0.000227426	-0.959501	0.307	0.4	0.955645	2	SATB2
0.000230026	-0.911417	0.255	0.337	0.96657	2	YPEL5
0.000230649	2.8073	0.109	0.119	0.969186	2	AJM1
0.000232065	-2.72037	0.14	0.139	0.975137	2	ENTPD1
0.000232372	-0.684649	0.348	0.412	0.976428	2	PTPN13
0.000234159	-0.565878	0.181	0.197	0.983937	2	FGF11
0.000234585	-0.525494	0.573	0.51	0.985728	2	RPL8
0.000237184	0.351057	0.179	0.163	0.996646	2	U2AF1L5
0.000237811	-0.510777	0.359	0.435	0.999283	2	MXD4
0.000240483	-1.68977	0.158	0.325	1	2	ZGRF1
0.00024165	-0.558776	0.246	0.205	1	2	UST
0.000243156	-1.14799	0.351	0.334	1	2	TTK
0.000244201	0.37846	0.216	0.262	1	2	HLA-B
0.000248395	-4.66786	0.309	0.382	1	2	SLC5A3
0.000250352	-0.378285	0.187	0.18	1	2	REEP1
0.000251785	-0.485287	0.343	0.388	1	2	LOXL1
0.000252628	-1.53479	0.114	0.159	1	2	NHS
0.000257324	-4.52957	0.345	0.391	1	2	FAM162A
0.000266904	-3.48739	0.246	0.357	1	2	PLPP3
0.000267898	-0.765978	0.106	0.16	1	2	CLCN4
0.000271448	-1.90837	0.234	0.17	1	2	AC022211.2
0.000272502	0.266683	0.172	0.283	1	2	KRT18
0.000277846	-1.82479	0.169	0.262	1	2	SYT17
0.000278589	3.69804	0.216	0.148	1	2	PRRG2
0.000279273	-1.42121	0.228	0.215	1	2	TMBIM4
0.000279578	-3.95596	0.144	0.134	1	2	TLE4
0.000281442	-2.0835	0.467	0.425	1	2	NORAD
0.000281565	-2.75043	0.226	0.352	1	2	MRC2
0.000282517	-2.30359	0.41	0.366	1	2	POU3F1
0.000286794	-5.065	0.064	0.198	1	2	FAM49A
0.000289191	-0.450575	0.246	0.361	1	2	STAT1
0.000290152	-0.699182	0.389	0.445	1	2	TECR
0.000293323	-1.09718	0.369	0.432	1	2	HLA-A
0.000297591	-3.12173	0.351	0.399	1	2	GPRC5B
0.000310983	-0.832679	0.464	0.396	1	2	MT-ND6
0.000317167	-0.619208	0.109	0.146	1	2	BCL6
0.000319507	-0.488361	0.464	0.394	1	2	TTC14
0.000319749	-5.19433	0.055	0.15	1	2	PNMA3
0.000329243	-2.12352	0.468	0.423	1	2	CALM1
0.000331881	-3.3246	0.445	0.384	1	2	JAK1
0.000331934	-1.81326	0.105	0.154	1	2	AC022098.1
0.000332579	-0.549635	0.35	0.414	1	2	WASF2
0.000342503	-0.780223	0.296	0.404	1	2	ATF2
0.000342816	-0.34012	0.305	0.256	1	2	ARHGAP22
0.000343185	-1.10686	0.456	0.382	1	2	FGFBP3
0.000345166	-0.529181	0.176	0.197	1	2	C17orf98
0.000353404	-3.10104	0.096	0.148	1	2	MIR3681HG
0.000356452	-1.84373	0.252	0.367	1	2	SHCBP1
0.000357218	-2.72915	0.347	0.404	1	2	BAZ2B
0.000359255	-5.1496	0.061	0.157	1	2	CSDC2
0.000363848	0.522528	0.191	0.146	1	2	AC023632.2
0.000364141	0.552231	0.088	0.104	1	2	TTC34
0.000367157	-2.05845	0.269	0.252	1	2	ENTPD4
0.000368892	0.324104	0.473	0.416	1	2	CBR4
0.000374581	-0.686125	0.274	0.319	1	2	AC107419.1
0.000378365	-1.19622	0.082	0.117	1	2	RPH3A
0.000381573	-3.03659	0.138	0.163	1	2	TWIST2
0.000382144	-0.544484	0.353	0.421	1	2	ADK
0.000385423	-3.03536	0.473	0.412	1	2	HSPA5
0.000386124	-0.389563	0.275	0.256	1	2	S100A1
0.000387983	-2.90564	0.31	0.375	1	2	BLVRB
0.000389414	-2.55782	0.474	0.423	1	2	ATP6V0E2
0.000394157	-4.09562	0.1	0.216	1	2	RNF182
0.000395883	-1.04209	0.064	0.144	1	2	AHR
0.000398762	-1.41097	0.233	0.331	1	2	DENND11
0.000406781	1.29742	0.381	0.438	1	2	ANTKMT
0.000409407	-1.34978	0.179	0.197	1	2	ZNF41
0.00041113	0.313802	0.444	0.395	1	2	PRKAR2A
0.000413937	-0.748767	0.471	0.409	1	2	IRX2
0.000416274	-2.4135	0.152	0.246	1	2	PID1
0.000416805	-4.40721	0.202	0.298	1	2	AFF1
0.000417625	-1.48354	0.208	0.363	1	2	FER
0.00041767	-1.00501	0.327	0.419	1	2	LAMC1
0.000428785	-4.20137	0.094	0.146	1	2	GABRE
0.00042933	-3.1589	0.149	0.137	1	2	AL441992.1
0.000430698	0.25291	0.453	0.378	1	2	LINGO1
0.000439919	-3.61508	0.164	0.258	1	2	SRGAP1
0.000443612	0.365343	0.48	0.43	1	2	OCIAD2
0.000444928	-2.79302	0.217	0.222	1	2	ANGPTL1
0.000457273	0.59528	0.489	0.431	1	2	CAMLG
0.00045807	-3.92437	0.064	0.107	1	2	ANKRD6
0.000462759	-0.361478	0.246	0.36	1	2	PRH1
0.000462807	-0.963504	0.322	0.379	1	2	AARS
0.00046917	-1.26478	0.16	0.206	1	2	ZNF654
0.000478452	-0.28655	0.347	0.411	1	2	ZNF148
0.000479687	-2.18155	0.184	0.303	1	2	LYPD1
0.00048624	-0.815769	0.085	0.104	1	2	CADPS2
0.000489831	1.37584	0.205	0.217	1	2	FXYD5
0.00049032	0.318653	0.465	0.394	1	2	AC027644.3
0.000493447	-0.608527	0.129	0.142	1	2	PHETA1
0.000494277	-2.90946	0.09	0.116	1	2	TRIM7
0.000497505	-2.12068	0.065	0.121	1	2	TRIM22
0.000502753	0.281172	0.419	0.356	1	2	OLIG1
0.000505662	-2.11279	0.109	0.146	1	2	ARL4D
0.000509066	-2.7326	0.336	0.401	1	2	CASP3
0.000509226	-1.68261	0.236	0.356	1	2	NDC80
0.00051405	-0.74802	0.41	0.429	1	2	MAGED1
0.000514643	-1.91642	0.109	0.113	1	2	CTTNBP2
0.000514751	0.478583	0.09	0.145	1	2	KCND3
0.000516073	0.563783	0.38	0.339	1	2	TRAPPC13
0.000517697	-1.3484	0.172	0.319	1	2	CCDC150
0.000527787	1.01402	0.173	0.139	1	2	AC069185.1
0.000528008	-0.846228	0.213	0.2	1	2	ZBED8
0.000534951	-2.78835	0.147	0.152	1	2	JAKMIP2-AS1
0.000542884	0.284494	0.468	0.43	1	2	GPATCH4
0.000542969	-0.792577	0.141	0.187	1	2	LTBP4
0.000548034	-1.24647	0.144	0.197	1	2	RGPD5
0.00055087	1.00527	0.138	0.116	1	2	AC090517.2
0.000551732	-0.618035	0.129	0.13	1	2	ZIK1
0.000562819	-3.48522	0.073	0.161	1	2	MAP6
0.000569032	-0.629612	0.368	0.418	1	2	AHI1
0.000573338	-1.77279	0.117	0.248	1	2	TSIX
0.000575428	-4.03521	0.242	0.349	1	2	SOCS2
0.000575637	-2.16808	0.132	0.138	1	2	PARP3
0.000583161	-0.982982	0.207	0.196	1	2	DENND2A
0.000584404	-1.3017	0.489	0.403	1	2	AC026979.2
0.000584829	-3.93022	0.094	0.2	1	2	RASSF8
0.00058644	0.298672	0.164	0.144	1	2	PER3
0.000596039	-2.38525	0.126	0.134	1	2	SMPD1
0.000605628	-2.17212	0.305	0.305	1	2	CDCA8
0.000608646	-2.22384	0.119	0.105	1	2	KRT7
0.000613389	-3.43124	0.068	0.147	1	2	CA9
0.000624914	-0.627913	0.117	0.133	1	2	AL157400.3
0.000625625	-3.81971	0.28	0.276	1	2	CRYBG1
0.000630491	-3.2973	0.249	0.309	1	2	LRRC75B
0.000630751	-0.775249	0.298	0.39	1	2	DPP7
0.000632709	-0.511914	0.245	0.222	1	2	AC005332.4
0.000644039	-6.81269	0.04	0.112	1	2	AL050309.1
0.000657925	-0.854375	0.359	0.413	1	2	MSH6
0.000666445	0.522206	0.271	0.367	1	2	ARFGEF3
0.000666822	-3.70577	0.043	0.121	1	2	SYT12
0.000672331	0.538814	0.479	0.418	1	2	DPM1
0.000676525	-1.30493	0.264	0.383	1	2	PLSCR1
0.00067736	-0.260656	0.196	0.237	1	2	DIRAS1
0.000684284	-2.77598	0.328	0.418	1	2	SOX9
0.000693121	-0.588733	0.331	0.403	1	2	DIPK2A
0.000693832	-0.712372	0.322	0.402	1	2	SLC2A4RG
0.000694972	-0.695746	0.128	0.148	1	2	SDC2
0.000695756	-2.79501	0.312	0.397	1	2	PDLIM7
0.000705453	-2.34995	0.078	0.191	1	2	UTRN
0.000712497	-2.93325	0.384	0.449	1	2	ZFAS1
0.000717475	0.564637	0.263	0.356	1	2	MLF1
0.000720934	-3.42343	0.263	0.338	1	2	ZFP36
0.000733125	0.357757	0.456	0.416	1	2	TAF15
0.000733275	-1.32379	0.381	0.444	1	2	BUB3
0.000735188	1.15509	0.223	0.198	1	2	ZNF789
0.00074194	-3.0499	0.146	0.151	1	2	CELF2
0.000753154	1.06581	0.17	0.122	1	2	GPR157
0.000754461	-3.90043	0.166	0.31	1	2	P4HA2
0.000780332	-0.545152	0.391	0.452	1	2	MCM7
0.000782677	-0.709572	0.267	0.388	1	2	NHLRC3
0.000792244	-0.609493	0.246	0.371	1	2	KLHDC8A
0.000792405	-4.88998	0.178	0.2	1	2	PCSK6
0.000798344	-1.17579	0.289	0.376	1	2	CABIN1
0.000798588	-1.36769	0.173	0.147	1	2	CAPG
0.000800049	-0.701609	0.353	0.425	1	2	GCC2
0.000808007	1.32231	0.138	0.124	1	2	REP15
0.000808335	4.46774	0.418	0.38	1	2	CADM1
0.000816536	-0.387252	0.388	0.416	1	2	HDGFL2
0.000816867	-1.40993	0.208	0.332	1	2	ITGA7
0.000822893	-1.28145	0.465	0.394	1	2	PIR
0.000837735	-1.71694	0.129	0.14	1	2	AC046168.2
0.00085162	-2.37949	0.237	0.34	1	2	TAOK3
0.000865587	-3.42843	0.375	0.432	1	2	ITM2B
0.000877107	1.03005	0.41	0.367	1	2	LPIN1
0.000879765	-2.81799	0.287	0.377	1	2	NUDT8
0.000891416	-0.449423	0.182	0.16	1	2	KCNH3
0.000892449	0.461959	0.418	0.366	1	2	GCN1
0.000894385	2.07427	0.163	0.15	1	2	DMPK
0.000919159	-1.07738	0.223	0.257	1	2	HNMT
0.000926858	-1.59017	0.061	0.119	1	2	KBTBD11-OT1
0.000937013	0.340094	0.473	0.42	1	2	GNL3
0.000943241	0.760123	0.427	0.398	1	2	KLC1
0.000948413	-2.01603	0.453	0.398	1	2	LMNA
0.000958931	-2.49051	0.116	0.117	1	2	PROSER2
0.000967035	-0.884115	0.339	0.397	1	2	SPRED1
0.000967423	-4.53543	0.102	0.246	1	2	ARHGAP26
0.000975887	-0.571364	0.158	0.179	1	2	ZNF611
0.000980095	-1.38921	0.391	0.436	1	2	TNRC6B
0.00100139	0.56068	0.489	0.434	1	2	SSRP1
0.00101549	-2.41123	0.34	0.407	1	2	NRIP1
0.00102169	-2.61238	0.371	0.422	1	2	RBPJ
0.00102659	-1.70254	0.321	0.385	1	2	LINC00511
0.00104434	0.511305	0.439	0.389	1	2	AHCTF1
0.00105515	-0.781077	0.345	0.411	1	2	LAMTOR3
0.00106607	-1.49296	0.169	0.214	1	2	ENGASE
0.00107363	-2.80073	0.397	0.471	1	2	TPI1
0.00108451	-3.40976	0.032	0.141	1	2	SEMA6C
0.00109001	-0.467962	0.33	0.403	1	2	ATP6V1C1
0.00109952	-3.08948	0.35	0.437	1	2	TIMP1
0.00110416	-1.49694	0.103	0.121	1	2	E2F3-IT1
0.00111704	-0.369138	0.368	0.422	1	2	GPATCH2L
0.0011364	-2.86119	0.426	0.345	1	2	SLC7A5
0.00113646	-0.428375	0.354	0.43	1	2	TMEM219
0.00113877	-2.63772	0.087	0.113	1	2	LPL
0.00114639	1.70118	0.131	0.141	1	2	CDH8
0.00115265	0.574377	0.432	0.417	1	2	NUFIP2
0.00115681	-1.87131	0.292	0.288	1	2	KPNA5
0.00118012	-2.42442	0.305	0.387	1	2	POU2F1
0.00118058	-4.20855	0.07	0.245	1	2	POLQ
0.00118175	-2.50559	0.231	0.338	1	2	IQGAP2
0.00118333	-2.65671	0.117	0.113	1	2	AC009407.1
0.00118403	-3.09213	0.214	0.342	1	2	MOSPD2
0.00119229	4.13472	0.275	0.254	1	2	HOTAIRM1
0.0011967	-3.96926	0.082	0.208	1	2	RIMKLA
0.00119824	-1.89273	0.062	0.133	1	2	LCA5L
0.00121153	-1.01726	0.277	0.371	1	2	IRX3
0.00122394	-2.62089	0.211	0.336	1	2	HES1
0.00122478	1.47364	0.093	0.122	1	2	AC107464.3
0.00123143	0.79496	0.359	0.343	1	2	CCNA2
0.0012364	-0.420338	0.252	0.296	1	2	AC009041.2
0.0012378	-2.79191	0.152	0.148	1	2	BACE1-AS
0.00125107	-0.849393	0.315	0.398	1	2	NFE2L1
0.00126007	-0.961089	0.429	0.37	1	2	ISG15
0.00126057	-0.675503	0.147	0.201	1	2	ASIC4
0.00127163	-0.633168	0.295	0.381	1	2	CEP250
0.00127788	-0.794345	0.35	0.401	1	2	NDE1
0.00127888	-1.92621	0.307	0.395	1	2	SPATS2L
0.00128467	-4.50245	0.067	0.161	1	2	RNASE4
0.00131484	0.399176	0.435	0.407	1	2	FASN
0.00132659	-3.92548	0.067	0.12	1	2	S1PR3
0.00133101	-0.565728	0.353	0.395	1	2	ROBO1
0.00133153	-1.70132	0.353	0.395	1	2	MED13L
0.00133544	-2.30348	0.076	0.108	1	2	AC137834.2
0.00133623	0.429175	0.454	0.419	1	2	CCND1
0.00134041	-4.05338	0.126	0.137	1	2	IL17RB
0.00135073	-1.15385	0.213	0.313	1	2	NCOA1
0.00135767	1.56363	0.146	0.119	1	2	AC092171.5
0.00136338	-1.44199	0.111	0.14	1	2	PAQR9-AS1
0.00136892	-4.21299	0.081	0.107	1	2	ZNF718
0.00137286	-0.476539	0.33	0.313	1	2	ACKR3
0.00137487	-0.260408	0.389	0.453	1	2	SNHG6
0.00137661	-2.89792	0.261	0.314	1	2	CSPG5
0.00140248	-1.14501	0.243	0.259	1	2	PCDHGA12
0.00140891	-2.7845	0.229	0.255	1	2	MSANTD4
0.00143101	-1.39944	0.366	0.434	1	2	ID3
0.00143672	-2.94683	0.22	0.344	1	2	CAPRIN2
0.00146121	-1.07991	0.117	0.155	1	2	KCNK7
0.00146946	-1.9279	0.359	0.397	1	2	TRIM2
0.00149157	-2.60888	0.378	0.428	1	2	SNHG32
0.00149562	-2.95719	0.172	0.179	1	2	PRKCQ-AS1
0.00150506	-3.74535	0.293	0.351	1	2	PTX3
0.00151369	-0.768286	0.248	0.347	1	2	MFGE8
0.00152073	-2.96242	0.067	0.156	1	2	RAB6B
0.00152825	-2.54341	0.199	0.231	1	2	TGFB1
0.00153953	-2.13725	0.415	0.365	1	2	SKIL
0.00154923	-4.11739	0.226	0.35	1	2	SYNJ2
0.00155013	-3.23219	0.14	0.175	1	2	P2RX7
0.00156215	-4.75974	0.111	0.142	1	2	STAC2
0.00158432	-0.272873	0.465	0.424	1	2	RPA3
0.0015886	-0.551239	0.336	0.405	1	2	SPECC1
0.00161212	-1.02679	0.336	0.398	1	2	PHKB
0.00161289	-1.28287	0.12	0.165	1	2	AGFG2
0.00162216	-4.09649	0.36	0.425	1	2	ENO1
0.00163328	-1.68257	0.102	0.24	1	2	ZNF367
0.00164923	-2.7974	0.082	0.109	1	2	SUSD1
0.00166467	-4.00247	0.126	0.182	1	2	SLC66A3
0.00166803	-1.59978	0.339	0.408	1	2	ATF4
0.00167751	0.90375	0.43	0.385	1	2	COMMD8
0.0016809	-1.3135	0.17	0.175	1	2	FCRLB
0.00168777	0.977003	0.1	0.13	1	2	AC137630.3
0.00170665	-0.543775	0.351	0.42	1	2	ASH1L
0.00174742	-2.18967	0.356	0.395	1	2	AHNAK
0.0017501	-4.30886	0.223	0.305	1	2	LAMA4
0.00176793	0.844487	0.251	0.188	1	2	ZNF790-AS1
0.00177607	-1.59413	0.441	0.387	1	2	LINC00665
0.00178167	-2.52749	0.287	0.383	1	2	MYBL2
0.00178193	-2.91671	0.058	0.121	1	2	PRKN
0.0017821	0.455748	0.465	0.398	1	2	PRRC1
0.00178508	-0.957703	0.366	0.412	1	2	IRF2BPL
0.00179826	-4.02491	0.237	0.338	1	2	FAM83D
0.0018129	-2.24364	0.386	0.446	1	2	CD63
0.0018322	-1.17142	0.103	0.147	1	2	VANGL1
0.00186052	-0.370054	0.312	0.383	1	2	SHC3
0.00187295	-0.405557	0.172	0.171	1	2	HHLA3
0.0018968	-1.37507	0.15	0.199	1	2	ORMDL3
0.00190339	-1.22326	0.202	0.235	1	2	ZBTB14
0.00190801	-2.34942	0.191	0.315	1	2	TLCD1
0.00192329	-0.454781	0.426	0.497	1	2	RPL17
0.00192859	-1.54842	0.351	0.381	1	2	S100A13
0.00193336	-1.03501	0.368	0.429	1	2	TRIM24
0.00194255	-0.605638	0.237	0.357	1	2	PARP4
0.00198575	-1.23543	0.334	0.407	1	2	ZYX
0.00202034	-0.359687	0.164	0.168	1	2	STARD7-AS1
0.00203558	-3.7963	0.056	0.134	1	2	CDNF
0.00204001	-0.852194	0.374	0.428	1	2	SGCE
0.00205044	-2.53992	0.181	0.222	1	2	FAM181A
0.00208676	-3.58481	0.099	0.157	1	2	STBD1
0.00212596	-1.13335	0.149	0.266	1	2	C18orf54
0.0021365	-3.21365	0.126	0.168	1	2	ULK2
0.00214597	-0.803094	0.426	0.473	1	2	RPS20
0.00216299	-4.68509	0.078	0.12	1	2	NID1
0.00218301	-0.500325	0.099	0.12	1	2	AL008730.1
0.00218866	0.257454	0.36	0.359	1	2	ABRAXAS2
0.00224198	-0.616205	0.413	0.471	1	2	RPS13
0.00225125	-3.61006	0.185	0.334	1	2	HELLPAR
0.00226968	-4.74685	0.26	0.344	1	2	HSPA1A
0.00228075	-0.804814	0.438	0.402	1	2	SDF2L1
0.00228246	-4.41386	0.111	0.107	1	2	RNASEL
0.0023091	-1.24502	0.179	0.123	1	2	RASGEF1B
0.00232524	2.11929	0.188	0.134	1	2	AC027307.3
0.00233155	-1.18011	0.155	0.188	1	2	EFS
0.00233875	-1.02845	0.476	0.388	1	2	PANK3
0.00235926	-1.54591	0.255	0.36	1	2	ITGA2
0.00236014	-2.80362	0.397	0.452	1	2	MIR100HG
0.00236986	-0.530785	0.271	0.378	1	2	PILRB
0.00238127	-3.52481	0.067	0.116	1	2	HDAC11
0.00238327	-1.43874	0.172	0.235	1	2	CACHD1
0.00238805	-0.815242	0.126	0.155	1	2	LOXL3
0.00243241	0.358313	0.432	0.355	1	2	UBP1
0.00246718	0.276711	0.35	0.324	1	2	LSP1
0.00251206	0.647237	0.381	0.36	1	2	BAG3
0.00252984	-1.13706	0.271	0.378	1	2	NCAPH
0.002606	-2.26308	0.114	0.133	1	2	RSPH14
0.00261664	-0.715794	0.059	0.106	1	2	SOD3
0.00264633	-6.0701	0.15	0.242	1	2	CHRNA9
0.00265994	0.493663	0.462	0.39	1	2	ECPAS
0.00266597	-0.902607	0.108	0.214	1	2	ZCCHC12
0.00276324	1.89001	0.135	0.179	1	2	SDC4
0.00276337	1.13779	0.467	0.427	1	2	NT5DC2
0.00276515	-0.735303	0.217	0.206	1	2	CA5B
0.0027965	1.95154	0.229	0.156	1	2	LINC01970
0.00280178	-0.685526	0.418	0.475	1	2	MT-ND5
0.00280281	-4.30877	0.081	0.171	1	2	THY1
0.00280398	-2.69991	0.106	0.14	1	2	HACD1
0.00280643	2.10153	0.114	0.14	1	2	AP000692.2
0.00281729	-4.06479	0.082	0.138	1	2	KIFC2
0.00294821	-1.50028	0.155	0.152	1	2	MYL9
0.00296717	-1.42903	0.334	0.401	1	2	H2AFX
0.00298787	-1.11745	0.381	0.425	1	2	APC
0.00299198	-0.680508	0.184	0.218	1	2	TBC1D9
0.00300692	-1.17853	0.143	0.155	1	2	KCTD1
0.00301477	-1.35297	0.377	0.374	1	2	KIF11
0.00302609	-5.33584	0.05	0.178	1	2	NACAD
0.00303911	0.767681	0.195	0.221	1	2	AL035446.1
0.00304884	-3.08697	0.324	0.378	1	2	TIMP4
0.00307427	0.405507	0.333	0.299	1	2	THBS2
0.00308917	0.365637	0.12	0.159	1	2	CHRM3-AS2
0.00311249	-0.553999	0.305	0.386	1	2	SLF1
0.00315201	-0.257071	0.362	0.316	1	2	ZNF260
0.00317938	-0.52754	0.181	0.297	1	2	ILDR2
0.00319795	-1.58877	0.4	0.356	1	2	KIF20B
0.00324316	-0.993427	0.237	0.325	1	2	KIAA1671
0.00325097	-3.19826	0.116	0.171	1	2	CACNA2D1
0.00333791	-3.66301	0.188	0.296	1	2	UPP1
0.00337117	-1.27159	0.09	0.156	1	2	AC092718.4
0.00340766	2.07086	0.087	0.14	1	2	HR
0.00340827	-3.63636	0.059	0.119	1	2	SIX3
0.00343161	-2.40853	0.199	0.254	1	2	NR4A1
0.00343378	3.33533	0.394	0.356	1	2	TFRC
0.00344808	-2.31394	0.207	0.223	1	2	STEAP1B
0.00345245	-1.75733	0.179	0.265	1	2	CCDC18-AS1
0.00347183	-0.836349	0.272	0.385	1	2	ZNF621
0.00350804	-4.24327	0.058	0.12	1	2	NCKAP5
0.00355867	-0.609519	0.128	0.166	1	2	GLIS3
0.0035852	-3.39575	0.15	0.153	1	2	ZNF852
0.00360445	-1.90781	0.167	0.226	1	2	CNTFR
0.00360607	-2.4278	0.116	0.15	1	2	AC015917.2
0.00361906	0.389361	0.502	0.452	1	2	TPR
0.00363537	-2.28253	0.214	0.334	1	2	RPS6KA5
0.00363635	-2.30649	0.196	0.211	1	2	MBNL2
0.00364814	0.744617	0.429	0.381	1	2	HNRNPUL2
0.00366571	-0.952662	0.302	0.385	1	2	SYNRG
0.00369446	-0.766108	0.149	0.146	1	2	BISPR
0.00369612	0.640396	0.442	0.389	1	2	SS18L2
0.00372993	-0.760593	0.278	0.384	1	2	ANLN
0.00374569	-3.00601	0.384	0.443	1	2	B2M
0.0037477	0.782093	0.155	0.169	1	2	CDC14A
0.00374804	-3.67518	0.413	0.44	1	2	PCSK1N
0.00381356	-0.647024	0.371	0.421	1	2	ZMYND8
0.00382638	0.699061	0.422	0.394	1	2	DHX38
0.00387009	-0.458998	0.102	0.107	1	2	IGF2-AS
0.00388395	-2.80777	0.149	0.123	1	2	CHADL
0.00388846	1.09063	0.368	0.405	1	2	ZMYND19
0.00392159	-2.96992	0.386	0.424	1	2	HLA-C
0.00392685	1.02092	0.287	0.265	1	2	SKAP2
0.00392807	-1.58927	0.135	0.274	1	2	MYB
0.00394265	-1.69744	0.243	0.351	1	2	GAMT
0.00397301	-1.57919	0.207	0.337	1	2	PKMYT1
0.00397478	-0.486443	0.322	0.288	1	2	CALCRL
0.00402808	-0.297189	0.131	0.145	1	2	TTC30A
0.00403832	0.490557	0.467	0.389	1	2	AP1AR
0.00407514	-1.94493	0.068	0.213	1	2	GMDS-DT
0.00408749	-4.17076	0.094	0.126	1	2	WIPF3
0.00410041	-2.00033	0.179	0.144	1	2	FBXL2
0.00414216	0.613363	0.365	0.351	1	2	EEF1AKMT2
0.00414695	-0.309187	0.128	0.122	1	2	ST20-AS1
0.00419657	-1.02712	0.153	0.195	1	2	NRBP2
0.00422102	-2.2297	0.046	0.169	1	2	NECAB1
0.00423038	-2.19389	0.191	0.248	1	2	JAM2
0.00423939	1.67434	0.188	0.191	1	2	CDK14
0.00429153	-1.05434	0.413	0.465	1	2	MT-ND4L
0.00436042	-1.52088	0.062	0.123	1	2	DGCR11
0.00441508	-0.470618	0.35	0.337	1	2	VAMP7
0.00442444	-4.80938	0.158	0.229	1	2	RGMA
0.00451232	-5.50118	0.263	0.341	1	2	LONRF2
0.00460867	-1.97185	0.181	0.177	1	2	TMEM182
0.00461333	-3.11021	0.191	0.296	1	2	FKBPL
0.00462084	-0.258976	0.409	0.376	1	2	ZADH2
0.00464364	-2.3039	0.062	0.115	1	2	ARG2
0.0047044	1.85051	0.395	0.348	1	2	ADA
0.00472633	-2.68989	0.129	0.163	1	2	AC003681.1
0.00473255	-5.56637	0.275	0.34	1	2	HK2
0.00473587	-3.05657	0.085	0.112	1	2	PRSS27
0.00475001	-1.24053	0.208	0.314	1	2	LRRCC1
0.00479267	-0.446186	0.378	0.337	1	2	RACGAP1
0.00479624	-2.70496	0.201	0.224	1	2	AL121601.1
0.00481666	0.771571	0.128	0.138	1	2	RSPH4A
0.00482173	-0.879183	0.287	0.378	1	2	MED15
0.00482299	-0.650191	0.351	0.418	1	2	MTFP1
0.00485476	-1.7028	0.456	0.4	1	2	SACS
0.00486305	-1.2965	0.201	0.199	1	2	CITED4
0.00489913	-0.719926	0.081	0.189	1	2	LIPE-AS1
0.0049032	3.79809	0.167	0.12	1	2	ADM5
0.00490363	-3.21719	0.138	0.162	1	2	SRCIN1
0.00491779	-0.568964	0.096	0.134	1	2	DENND6B
0.00491973	0.488241	0.228	0.229	1	2	PSMB8
0.00496679	-0.807433	0.421	0.456	1	2	PCM1
0.00504454	-0.595071	0.313	0.409	1	2	HLA-E
0.00505422	4.21556	0.35	0.391	1	2	TRPS1
0.00510356	-2.175	0.085	0.115	1	2	LPCAT3
0.00510423	-3.15118	0.146	0.137	1	2	APCDD1
0.00512003	4.19976	0.255	0.279	1	2	AC097376.3
0.005221	-0.717429	0.357	0.422	1	2	PNMA2
0.00522463	-2.98464	0.237	0.324	1	2	RAB3IP
0.00522667	-0.791061	0.119	0.147	1	2	FAM153B
0.00526929	0.649768	0.187	0.19	1	2	MAGEA11
0.00532999	-3.23703	0.091	0.147	1	2	CRY2
0.00534457	-0.785549	0.131	0.177	1	2	CCDC30
0.00536058	-1.00148	0.337	0.417	1	2	SERINC1
0.00537128	1.69931	0.093	0.117	1	2	ALMS1-IT1
0.00540629	-4.57059	0.116	0.252	1	2	TRPM8
0.00541754	-1.44274	0.094	0.171	1	2	FSTL1
0.00542481	-4.36261	0.033	0.115	1	2	SUCLG2-AS1
0.00546511	0.508453	0.17	0.18	1	2	SLC25A35
0.00547694	0.78261	0.331	0.329	1	2	MTMR12
0.00548026	-3.78064	0.112	0.09	1	2	RAMP2
0.0055202	-0.847126	0.325	0.394	1	2	MAP1A
0.00553405	-1.12855	0.213	0.204	1	2	NCKAP1L
0.00554267	-3.10688	0.426	0.358	1	2	KDM5B
0.00557821	-5.04097	0.157	0.256	1	2	SEMA6D
0.00560669	1.53883	0.108	0.13	1	2	LSMEM1
0.00562389	0.251668	0.448	0.403	1	2	C1orf122
0.00562607	-2.49984	0.164	0.145	1	2	SLC35G2
0.0056319	-2.21103	0.301	0.357	1	2	TGFB2
0.00566991	-1.28333	0.166	0.177	1	2	AC007130.1
0.00577588	-2.01005	0.309	0.38	1	2	MIS18BP1
0.00580652	-0.283199	0.406	0.345	1	2	EDEM3
0.00583756	-0.767161	0.26	0.362	1	2	ACO1
0.00585841	-4.69563	0.147	0.175	1	2	NDP
0.00588414	-3.33435	0.153	0.188	1	2	CTSV
0.00589122	-1.2386	0.296	0.372	1	2	PLOD1
0.00597216	-0.951784	0.102	0.175	1	2	PPARD
0.00598241	-0.66289	0.447	0.383	1	2	CLK1
0.0059878	0.280985	0.09	0.134	1	2	OSR1
0.00603727	-3.66793	0.091	0.171	1	2	ARHGEF4
0.00605825	-0.861496	0.258	0.266	1	2	NPW
0.00606552	1.65011	0.166	0.078	1	2	AL390755.3
0.00608321	-1.03739	0.146	0.141	1	2	CARMIL3
0.00608737	-4.8908	0.347	0.403	1	2	ZFP36L2
0.00610302	-1.56449	0.331	0.373	1	2	RIT1
0.00610564	-5.47049	0.047	0.111	1	2	IFI44
0.00623167	-1.57629	0.331	0.375	1	2	SLC16A1-AS1
0.00630793	0.430343	0.47	0.401	1	2	IFT81
0.00633084	-0.693426	0.229	0.22	1	2	AMOTL2
0.00634651	-1.05161	0.222	0.231	1	2	TMC7
0.00636927	-0.768619	0.45	0.397	1	2	PAXIP1-AS1
0.00638612	-1.80847	0.199	0.126	1	2	METRNL
0.00643635	-3.89527	0.201	0.289	1	2	PFKFB3
0.00647921	1.20375	0.392	0.357	1	2	EPDR1
0.00649825	-2.38376	0.278	0.282	1	2	MAPKBP1
0.00653066	-4.451	0.074	0.153	1	2	SP100
0.00669373	-2.76218	0.147	0.175	1	2	ADAM19
0.00669458	-0.664456	0.394	0.443	1	2	PLP2
0.00676702	-2.5178	0.196	0.232	1	2	C7orf61
0.00678079	-1.02245	0.242	0.245	1	2	WNT7B
0.00680322	0.539936	0.058	0.119	1	2	TJP2
0.00681994	-0.626365	0.381	0.444	1	2	S100A16
0.00684885	-0.395302	0.178	0.121	1	2	AC008969.1
0.00687846	-1.92319	0.181	0.179	1	2	FERMT1
0.00695268	-1.03382	0.426	0.38	1	2	GARS
0.00705406	-2.53146	0.1	0.171	1	2	CHST2
0.00707103	-3.1368	0.318	0.366	1	2	LRRC75A
0.00707163	-6.31042	0.017	0.108	1	2	STX3
0.00712428	-0.27591	0.389	0.422	1	2	PCMTD1
0.00719785	-2.32606	0.164	0.15	1	2	AC064836.3
0.00723733	-2.57178	0.278	0.362	1	2	NAV2
0.00730519	-1.07359	0.157	0.263	1	2	GRIP2
0.00736002	-1.29738	0.318	0.284	1	2	AL590062.1
0.00737982	0.320393	0.47	0.418	1	2	PPP4R3A
0.00741148	-0.607738	0.263	0.31	1	2	C2orf80
0.00742299	0.38475	0.181	0.155	1	2	AC108673.3
0.00760687	-0.947614	0.398	0.37	1	2	NEU1
0.00764099	1.89565	0.309	0.382	1	2	THAP9-AS1
0.00769421	-0.784585	0.213	0.253	1	2	DHRS1
0.00770065	0.542812	0.274	0.193	1	2	AC093627.5
0.00778668	-0.880848	0.258	0.348	1	2	SEPTIN6
0.00779188	0.351551	0.454	0.433	1	2	NGRN
0.00779449	-4.04397	0.236	0.26	1	2	NCALD
0.00784833	-0.267275	0.144	0.262	1	2	OPA3
0.007919	0.337861	0.319	0.302	1	2	GABPB1
0.00800921	-2.72788	0.29	0.261	1	2	SPHK1
0.00801121	-1.11143	0.429	0.415	1	2	NFIX
0.0080249	-2.49741	0.061	0.132	1	2	CYP4F11
0.00807043	-0.573449	0.182	0.181	1	2	AC040970.1
0.00808218	0.285413	0.295	0.391	1	2	MINDY2
0.00814017	0.849918	0.164	0.181	1	2	CSRNP3
0.00815304	-2.61051	0.397	0.382	1	2	CKAP2
0.00820058	-1.00294	0.172	0.206	1	2	CCND2
0.00823674	-1.45993	0.123	0.119	1	2	RTN2
0.00824153	-0.978037	0.169	0.135	1	2	LENG9
0.0082971	-0.390735	0.392	0.42	1	2	KANSL1
0.008379	-0.699889	0.263	0.349	1	2	XPR1
[truncated: 39 more rows]

## Sheet: cluster-3
p_val	avg_log2FC	pct.1	pct.2	p_val_adj	cluster	gene
5.9626e-97	-10.4413	0.032	0.38	2.50549e-93	3	TOP2A
2.35231e-95	-8.24148	0.061	0.416	9.88441e-92	3	MKI67
1.79986e-91	-8.5895	0.068	0.443	7.56302e-88	3	HMGB2
5.47728e-91	-8.16639	0.051	0.41	2.30155e-87	3	TPX2
1.65879e-89	-5.35532	0.083	0.393	6.97025e-86	3	GTSE1
2.61766e-82	-10.3919	0.062	0.374	1.09994e-78	3	UBE2C
8.95429e-82	-8.69582	0.042	0.355	3.76259e-78	3	DLGAP5
1.31465e-81	-7.73313	0.041	0.34	5.52415e-78	3	PLK1
1.11778e-78	-8.13419	0.073	0.398	4.69693e-75	3	NUSAP1
1.32658e-75	-6.65293	0.049	0.324	5.57431e-72	3	CDCA3
4.34225e-75	-8.49278	0.044	0.363	1.82461e-71	3	ARL6IP1
5.17028e-73	0.515807	0.718	0.376	2.17255e-69	3	S100A6
9.32629e-72	1.04575	0.757	0.427	3.91891e-68	3	NDUFS5
4.2423e-70	-5.04276	0.083	0.382	1.78262e-66	3	NUF2
5.35759e-70	1.68654	0.74	0.416	2.25126e-66	3	PSMA7
9.21945e-69	-8.33433	0.062	0.362	3.87401e-65	3	ASPM
2.63325e-67	1.01746	0.769	0.444	1.10649e-63	3	C1QBP
1.88434e-66	1.11232	0.725	0.42	7.918e-63	3	PRDX1
3.72263e-66	0.879901	0.762	0.429	1.56425e-62	3	NME1
1.67745e-65	-4.3315	0.111	0.445	7.04865e-62	3	BIRC5
1.11942e-64	0.528718	0.743	0.415	4.7038e-61	3	SRI
1.23441e-63	-7.51888	0.051	0.322	5.18699e-60	3	CENPA
6.54816e-63	1.03043	0.735	0.424	2.75154e-59	3	GSTP1
4.24876e-62	1.45171	0.728	0.42	1.78533e-58	3	TSPO
7.50227e-61	-3.69402	0.125	0.406	3.15246e-57	3	PBK
1.4736e-60	-9.22295	0.086	0.4	6.19207e-57	3	CENPF
1.55505e-60	1.87552	0.725	0.415	6.53432e-57	3	TXN
2.0218e-59	-2.39259	0.106	0.359	8.4956e-56	3	AURKB
2.8197e-57	-4.48236	0.154	0.46	1.18484e-53	3	TUBB2B
7.9771e-57	-6.99364	0.081	0.322	3.35198e-53	3	HMMR
8.22026e-57	1.7232	0.701	0.402	3.45415e-53	3	OCIAD2
6.36023e-56	-7.16013	0.122	0.467	2.67257e-52	3	MALAT1
2.66054e-55	0.881644	0.696	0.415	1.11796e-51	3	PSMB1
1.78436e-54	-2.83472	0.128	0.389	7.4979e-51	3	NCAPD2
2.30802e-53	-2.7512	0.133	0.37	9.6983e-50	3	RACGAP1
1.09237e-52	-2.89082	0.177	0.457	4.59015e-49	3	EIF1
1.04429e-51	1.03989	0.694	0.424	4.38812e-48	3	ATP5MC3
2.00383e-51	-3.30165	0.133	0.366	8.4201e-48	3	SPC25
2.06734e-51	-3.85345	0.133	0.354	8.68696e-48	3	KIF2C
2.28027e-51	-6.3975	0.122	0.374	9.5817e-48	3	CCNA2
3.0687e-51	0.969703	0.681	0.398	1.28947e-47	3	AC074351.1
1.30113e-50	1.02607	0.689	0.418	5.46736e-47	3	SLIRP
1.71043e-50	0.939764	0.696	0.419	7.18723e-47	3	TXNDC17
2.15835e-50	-7.52137	0.103	0.339	9.06938e-47	3	AURKA
3.44038e-50	-5.64839	0.118	0.402	1.44565e-46	3	PRC1
7.23067e-50	-2.32527	0.127	0.355	3.03833e-46	3	KIF4A
1.03135e-49	1.0797	0.647	0.389	4.33372e-46	3	DANCR
5.69092e-49	-6.92062	0.139	0.399	2.39132e-45	3	CKS2
6.46651e-49	-7.97981	0.157	0.424	2.71723e-45	3	GAS5
1.32217e-48	1.20358	0.699	0.422	5.55578e-45	3	PRDX4
3.90967e-48	-7.94382	0.095	0.341	1.64284e-44	3	CCNB1
4.26511e-48	-3.68008	0.155	0.402	1.7922e-44	3	KIF11
7.88901e-48	-4.98781	0.117	0.349	3.31496e-44	3	KIF14
4.0332e-47	0.956071	0.642	0.376	1.69475e-43	3	MCM6
9.41406e-47	-3.35414	0.15	0.374	3.95579e-43	3	TACC3
1.22772e-46	0.948793	0.655	0.379	5.15887e-43	3	GINS2
1.81112e-46	0.699352	0.693	0.42	7.61034e-43	3	DCTPP1
1.22718e-45	-7.07736	0.13	0.357	5.1566e-42	3	CENPE
1.7689e-45	-4.45503	0.106	0.317	7.43293e-42	3	KIF20A
5.84325e-45	0.6383	0.605	0.333	2.45534e-41	3	OLIG1
6.21683e-45	0.279562	0.655	0.371	2.61231e-41	3	PCNA
1.48661e-44	-1.17152	0.666	0.4	6.24675e-41	3	S100A11
2.25283e-44	2.46417	0.623	0.373	9.46641e-41	3	MLLT11
3.00284e-44	-5.37035	0.12	0.329	1.26179e-40	3	CDCA8
3.98935e-44	1.20708	0.625	0.363	1.67632e-40	3	UNG
6.02558e-44	-6.33863	0.13	0.368	2.53195e-40	3	CCNB2
2.10044e-43	-4.25607	0.122	0.364	8.82606e-40	3	PRR11
3.04262e-43	-5.68495	0.132	0.34	1.27851e-39	3	CDCA2
3.79769e-43	1.59923	0.601	0.339	1.59579e-39	3	S100A4
1.36341e-42	-4.39532	0.145	0.367	5.72907e-39	3	KNL1
2.00074e-42	-2.26265	0.144	0.386	8.40712e-39	3	FOXM1
2.70654e-42	-2.64054	0.171	0.438	1.13729e-38	3	RAD21
2.97298e-42	-3.40881	0.149	0.366	1.24925e-38	3	NDC80
4.4211e-42	-8.06872	0.096	0.392	1.85775e-38	3	HIST1H1C
5.81462e-42	1.05998	0.666	0.412	2.44331e-38	3	MCM3
7.93465e-42	0.796377	0.622	0.362	3.33414e-38	3	SMOC1
8.09525e-42	1.09441	0.681	0.439	3.40162e-38	3	APRT
1.03519e-41	-6.98729	0.091	0.304	4.34986e-38	3	PIF1
1.60944e-41	-5.83754	0.11	0.313	6.76287e-38	3	NEK2
2.42219e-41	0.869514	0.65	0.428	1.01781e-37	3	ATP5MC1
3.68578e-41	1.00646	0.691	0.442	1.54876e-37	3	NDUFS6
4.22727e-41	-2.32496	0.127	0.352	1.7763e-37	3	SPAG5
1.1819e-40	-4.60852	0.144	0.369	4.96635e-37	3	BUB1
1.2565e-40	1.14721	0.652	0.413	5.2798e-37	3	PSMB3
1.19171e-39	-4.90461	0.128	0.369	5.00755e-36	3	HIST1H1B
1.34737e-39	0.299828	0.674	0.428	5.66163e-36	3	C4orf48
1.82749e-39	-3.74614	0.09	0.308	7.6791e-36	3	CKAP2L
2.31372e-39	0.712607	0.676	0.437	9.72227e-36	3	PFN1
5.16532e-39	0.693728	0.672	0.439	2.17047e-35	3	YBX1
9.32835e-39	0.774575	0.671	0.432	3.91977e-35	3	HSPD1
1.50144e-38	0.783269	0.684	0.447	6.30907e-35	3	NPM1
2.29794e-38	1.2416	0.693	0.439	9.65594e-35	3	HSPE1
2.83791e-38	-5.39363	0.108	0.318	1.19249e-34	3	MXD3
3.28583e-38	0.731566	0.669	0.42	1.38071e-34	3	ATP5MF
4.7381e-38	0.911078	0.627	0.398	1.99095e-34	3	SLBP
5.48769e-38	-6.27941	0.113	0.38	2.30593e-34	3	HIST1H1D
7.88935e-38	-3.36479	0.157	0.383	3.3151e-34	3	ECT2
1.34947e-37	0.649041	0.655	0.425	5.67049e-34	3	NDUFA4
2.18964e-37	0.599856	0.659	0.42	9.20085e-34	3	PPP1R14B
2.32972e-37	1.0805	0.633	0.382	9.78947e-34	3	TIPIN
2.59564e-37	-5.8849	0.128	0.328	1.09069e-33	3	HIST1H3G
5.37901e-37	-5.75651	0.113	0.328	2.26026e-33	3	HIST1H3B
5.49971e-37	-7.90973	0.15	0.425	2.31098e-33	3	VIM
6.19113e-37	0.441048	0.59	0.334	2.60151e-33	3	DTL
2.03884e-36	0.764918	0.647	0.427	8.56723e-33	3	MICOS10
3.09123e-36	-4.76112	0.179	0.419	1.29894e-32	3	TUBB4B
3.14577e-36	0.839545	0.603	0.366	1.32185e-32	3	MCM5
3.36612e-36	-3.74212	0.223	0.474	1.41444e-32	3	RPL27A
5.79046e-36	-4.17126	0.238	0.467	2.43315e-32	3	ZFAS1
7.33668e-36	-3.27587	0.218	0.457	3.08287e-32	3	PNRC1
1.00757e-35	-4.22985	0.191	0.426	4.2338e-32	3	EGR1
1.12228e-35	-6.69369	0.115	0.386	4.7158e-32	3	HIST1H4C
1.46738e-35	0.575219	0.627	0.385	6.16595e-32	3	HAGHL
1.47824e-35	0.719698	0.645	0.429	6.21155e-32	3	EBNA1BP2
4.417e-35	-7.36633	0.208	0.426	1.85602e-31	3	ZFP36L1
6.47952e-35	0.630693	0.645	0.43	2.7227e-31	3	NHP2
2.64523e-34	0.536593	0.66	0.432	1.11153e-30	3	COX6C
3.30486e-34	-1.9183	0.242	0.444	1.3887e-30	3	HP1BP3
4.56601e-34	-3.84495	0.16	0.359	1.91864e-30	3	TTK
6.11428e-34	-3.15037	0.118	0.312	2.56922e-30	3	CDC25C
6.41384e-34	0.921135	0.581	0.323	2.69509e-30	3	E2F1
6.64624e-34	-4.46865	0.231	0.446	2.79275e-30	3	SNHG32
9.5446e-34	0.631451	0.645	0.424	4.01064e-30	3	PSMB6
3.16643e-33	0.781901	0.681	0.44	1.33053e-29	3	NDUFB10
4.67296e-33	-4.5837	0.135	0.33	1.96358e-29	3	CDC20
5.13165e-33	-6.78339	0.128	0.389	2.15632e-29	3	HIST1H1E
5.16817e-33	-4.1285	0.228	0.46	2.17167e-29	3	TUBB
6.51335e-33	-6.20523	0.088	0.31	2.73691e-29	3	HIST1H3D
6.84179e-33	0.690015	0.664	0.444	2.87492e-29	3	PPA1
8.90347e-33	-2.72433	0.203	0.383	3.74124e-29	3	PIMREG
1.28861e-32	-3.18467	0.188	0.384	5.41473e-29	3	BUB1B
1.54534e-32	0.791328	0.642	0.405	6.49354e-29	3	POLR3K
2.13606e-32	-5.38287	0.208	0.417	8.97573e-29	3	SNHG7
2.22796e-32	1.08092	0.581	0.361	9.36191e-29	3	UHRF1
2.62454e-32	-3.1923	0.169	0.375	1.10283e-28	3	KIF23
3.99058e-32	-4.91738	0.204	0.428	1.67684e-28	3	WSB1
1.67003e-31	-2.16912	0.172	0.354	7.01745e-28	3	CIT
1.82339e-31	-2.44531	0.078	0.237	7.6619e-28	3	HIST1H3H
2.0087e-31	0.58479	0.647	0.428	8.44057e-28	3	GTF3A
2.46175e-31	0.651672	0.618	0.415	1.03443e-27	3	PSMA5
2.55169e-31	0.582915	0.657	0.439	1.07222e-27	3	PPIB
2.8259e-31	-7.01346	0.132	0.361	1.18744e-27	3	HIST2H2AC
3.10144e-31	-1.48953	0.255	0.486	1.30322e-27	3	TPT1
3.1488e-31	-3.02115	0.149	0.34	1.32313e-27	3	INCENP
3.29184e-31	-3.7337	0.184	0.351	1.38323e-27	3	KIFC1
3.45142e-31	1.16764	0.635	0.433	1.45028e-27	3	TUFM
4.42644e-31	1.27142	0.62	0.415	1.85999e-27	3	DNPH1
4.5451e-31	-2.09605	0.208	0.362	1.90985e-27	3	DEPDC1B
6.42738e-31	-2.06894	0.201	0.449	2.70079e-27	3	NUCKS1
7.92841e-31	2.54382	0.715	0.492	3.33152e-27	3	RPL8
1.01338e-30	-4.75645	0.162	0.337	4.25823e-27	3	CEP55
1.3589e-30	-3.75812	0.209	0.404	5.71009e-27	3	BRD8
1.8646e-30	0.697287	0.625	0.407	7.83507e-27	3	SDHAF3
4.7538e-30	1.35884	0.591	0.379	1.99755e-26	3	PIR
8.43134e-30	0.750607	0.639	0.421	3.54285e-26	3	PFDN2
1.45469e-29	-1.50908	0.242	0.443	6.11262e-26	3	TAX1BP1
4.49055e-29	0.640808	0.586	0.384	1.88693e-25	3	ELFN1-AS1
9.55111e-29	0.489205	0.605	0.392	4.01338e-25	3	MCM4
1.0348e-28	-1.99968	0.215	0.424	4.34823e-25	3	SMC4
1.04543e-28	0.390088	0.524	0.319	4.39289e-25	3	PHLDA2
1.23913e-28	-5.75445	0.093	0.291	5.20681e-25	3	HIST1H2AC
1.31909e-28	-2.39159	0.225	0.424	5.5428e-25	3	KAT6B
1.4007e-28	0.647227	0.642	0.435	5.88575e-25	3	SEC61B
1.48684e-28	-2.09339	0.253	0.445	6.24769e-25	3	EIF4A2
1.56172e-28	0.689548	0.598	0.404	6.56233e-25	3	PNP
2.63177e-28	-4.87488	0.23	0.45	1.10587e-24	3	QKI
3.62289e-28	-3.39444	0.117	0.318	1.52234e-24	3	CPE
4.10906e-28	-2.208	0.238	0.433	1.72663e-24	3	MSI2
6.49547e-28	0.97312	0.627	0.416	2.7294e-24	3	CST3
1.01908e-27	-5.18892	0.186	0.344	4.28219e-24	3	FAM83D
1.10226e-27	0.814582	0.625	0.423	4.63171e-24	3	PSMA3
1.24172e-27	-4.71382	0.167	0.349	5.21771e-24	3	HJURP
7.06798e-27	0.278834	0.622	0.429	2.96996e-23	3	LAPTM4B
8.43874e-27	-1.31166	0.236	0.443	3.54596e-23	3	KIF22
1.82467e-26	0.318398	0.598	0.398	7.66725e-23	3	GMNN
1.87432e-26	-4.33585	0.235	0.403	7.8759e-23	3	CKAP2
2.02379e-26	-2.22326	0.608	0.398	8.50395e-23	3	HES6
3.12491e-26	0.506076	0.623	0.357	1.31309e-22	3	AC012146.1
4.14045e-26	-3.37738	0.191	0.359	1.73982e-22	3	NCAPG
5.83802e-26	-3.96969	0.198	0.338	2.45314e-22	3	CCNF
6.79776e-26	-4.98648	0.172	0.337	2.85642e-22	3	IGFBPL1
1.38117e-25	-2.15377	0.147	0.333	5.80367e-22	3	HIST1H2AG
1.58117e-25	-5.08119	0.174	0.356	6.64409e-22	3	PGM2L1
2.10417e-25	-4.02957	0.223	0.379	8.84173e-22	3	KIF20B
6.33032e-25	-2.32091	0.132	0.358	2.66e-21	3	SPARCL1
1.12386e-24	-5.75268	0.228	0.428	4.72246e-21	3	ANXA5
1.1632e-24	0.556092	0.606	0.426	4.88776e-21	3	PRMT1
1.32014e-24	0.383647	0.642	0.444	5.54722e-21	3	RANBP1
3.33391e-24	0.34513	0.628	0.427	1.40091e-20	3	SRM
4.32047e-24	1.83396	0.541	0.33	1.81546e-20	3	OLIG2
4.54564e-24	0.458844	0.608	0.43	1.91008e-20	3	PSMB5
4.62696e-24	0.338711	0.188	0.386	1.94425e-20	3	NRCAM
5.21601e-24	-5.3272	0.223	0.447	2.19177e-20	3	FOS
6.85598e-24	-5.25682	0.174	0.391	2.88088e-20	3	KDM5B
7.98124e-24	0.472336	0.603	0.431	3.35372e-20	3	NDUFC2
8.67777e-24	2.11755	0.608	0.417	3.6464e-20	3	CD320
8.68814e-24	-1.43426	0.635	0.444	3.65076e-20	3	FTL
1.04696e-23	-3.4738	0.15	0.35	4.39934e-20	3	CCNG2
1.11227e-23	0.864675	0.52	0.326	4.67376e-20	3	CDC6
1.38595e-23	-1.23378	0.284	0.477	5.82374e-20	3	RPL13A
1.4397e-23	-1.68223	0.248	0.459	6.04963e-20	3	ANP32E
1.85351e-23	-6.15788	0.167	0.334	7.78846e-20	3	HIST1H2AH
2.31869e-23	-5.06746	0.226	0.378	9.74314e-20	3	CDK1
2.96235e-23	-0.800392	0.564	0.367	1.24478e-19	3	TMEM121
3.10832e-23	-2.04229	0.23	0.388	1.30612e-19	3	ANLN
3.55245e-23	1.91492	0.434	0.238	1.49274e-19	3	FAM111B
6.13954e-23	-2.53837	0.159	0.321	2.57984e-19	3	KIF18A
7.14719e-23	0.446721	0.618	0.438	3.00325e-19	3	TXNL4A
9.14104e-23	0.597278	0.564	0.349	3.84107e-19	3	WDR76
9.90899e-23	-2.42662	0.194	0.326	4.16376e-19	3	DIAPH3
1.35096e-22	-4.34641	0.188	0.345	5.67671e-19	3	SGO2
2.09043e-22	-4.08709	0.294	0.462	8.784e-19	3	H3F3B
2.20985e-22	-6.85633	0.09	0.289	9.28579e-19	3	HIST1H3F
3.22748e-22	-4.78246	0.245	0.397	1.35619e-18	3	UBALD2
3.37097e-22	-4.64784	0.203	0.366	1.41648e-18	3	ARHGAP11A
4.35816e-22	-9.11908	0.144	0.331	1.8313e-18	3	SCG2
4.48128e-22	-1.12903	0.302	0.467	1.88303e-18	3	STAT3
5.73972e-22	1.06915	0.6	0.422	2.41183e-18	3	LY6E
6.35278e-22	0.462091	0.639	0.461	2.66944e-18	3	SNRPD1
6.81683e-22	0.855799	0.544	0.295	2.86443e-18	3	PLLP
7.28e-22	0.742689	0.59	0.408	3.05906e-18	3	PGP
1.24379e-21	0.341615	0.606	0.437	5.22642e-18	3	MRPS34
1.61109e-21	0.618444	0.598	0.435	6.76979e-18	3	NDUFA6
2.0625e-21	-2.21536	0.277	0.451	8.66663e-18	3	JUND
3.29673e-21	-3.46916	0.28	0.45	1.38529e-17	3	SOX2
3.46489e-21	1.15077	0.52	0.344	1.45595e-17	3	MCM10
3.66306e-21	-0.395185	0.562	0.366	1.53922e-17	3	NAV3
4.04912e-21	-2.90143	0.309	0.477	1.70144e-17	3	SNHG29
5.39936e-21	0.509073	0.59	0.433	2.26881e-17	3	AHCY
5.68516e-21	-7.00767	0.216	0.418	2.3889e-17	3	CNN3
6.93342e-21	0.361794	0.613	0.442	2.91342e-17	3	SNRPG
7.24769e-21	-0.807295	0.534	0.358	3.04548e-17	3	MT1X
7.60565e-21	0.367739	0.61	0.432	3.19589e-17	3	TOMM5
1.0636e-20	-1.79528	0.258	0.44	4.46925e-17	3	CALM2
1.12305e-20	-2.1814	0.275	0.457	4.71904e-17	3	LINC01578
1.20499e-20	-1.31382	0.289	0.468	5.06338e-17	3	BRI3
1.2726e-20	-1.74609	0.238	0.409	5.34745e-17	3	CKAP5
1.2907e-20	-1.42451	0.247	0.379	5.42352e-17	3	NCAPH
1.46068e-20	-0.325946	0.64	0.465	6.13776e-17	3	MIF
1.89625e-20	-4.48685	0.215	0.408	7.96805e-17	3	TUBA1C
1.90569e-20	0.346075	0.596	0.436	8.0077e-17	3	UQCR10
2.119e-20	-3.83872	0.216	0.366	8.90403e-17	3	CD44
2.35524e-20	-0.766236	0.5	0.345	9.89671e-17	3	DBI
3.39966e-20	-1.57735	0.297	0.424	1.42854e-16	3	CCNL1
4.24773e-20	-1.67717	0.22	0.402	1.78489e-16	3	CDK5RAP2
5.05859e-20	0.352923	0.581	0.41	2.12562e-16	3	RPA3
7.10276e-20	-4.48463	0.274	0.451	2.98458e-16	3	FZD3
7.75796e-20	-4.47573	0.265	0.445	3.2599e-16	3	EPB41L4A-AS1
7.9196e-20	-5.00748	0.218	0.357	3.32782e-16	3	CDKN3
7.99081e-20	3.05983	0.568	0.379	3.35774e-16	3	NINJ1
8.07142e-20	-1.83096	0.265	0.398	3.39161e-16	3	PSRC1
1.48068e-19	-2.37236	0.27	0.4	6.22183e-16	3	PBX1
1.95262e-19	-5.97819	0.209	0.371	8.20491e-16	3	KPNA2
2.39392e-19	-2.28945	0.272	0.415	1.00593e-15	3	POU3F3
3.8281e-19	-2.83217	0.194	0.323	1.60857e-15	3	ARHGAP19
3.87786e-19	0.267159	0.588	0.425	1.62948e-15	3	UQCC2
5.10581e-19	0.874568	0.541	0.378	2.14546e-15	3	HPDL
5.30885e-19	0.741817	0.561	0.418	2.23078e-15	3	MCTS1
6.79235e-19	-3.21809	0.22	0.373	2.85414e-15	3	KNSTRN
7.40156e-19	-4.74366	0.275	0.437	3.11014e-15	3	PANTR1
1.1963e-18	-6.35696	0.231	0.393	5.02684e-15	3	BNIP3L
1.67962e-18	0.523224	0.639	0.472	7.05778e-15	3	MT-CO2
1.69617e-18	0.750685	0.586	0.415	7.12732e-15	3	NTHL1
2.65424e-18	-1.85506	0.253	0.366	1.11531e-14	3	SHCBP1
2.74474e-18	-1.95351	0.186	0.335	1.15334e-14	3	KIF15
3.30962e-18	-1.62699	0.28	0.435	1.3907e-14	3	CKS1B
3.56607e-18	-1.05817	0.301	0.463	1.49846e-14	3	FXR1
3.87356e-18	0.991019	0.568	0.408	1.62767e-14	3	NPM3
4.98367e-18	-2.68343	0.255	0.416	2.09414e-14	3	KLF6
6.97808e-18	-6.95697	0.074	0.248	2.93219e-14	3	CNTNAP3B
7.20935e-18	-1.95167	0.258	0.339	3.02937e-14	3	FANCD2
7.47882e-18	-4.27822	0.064	0.235	3.1426e-14	3	HIST1H2AL
7.99549e-18	-0.934289	0.062	0.156	3.35971e-14	3	BICRA
8.2865e-18	0.679196	0.581	0.429	3.48199e-14	3	CENPX
8.91848e-18	-3.80369	0.22	0.369	3.74755e-14	3	KCTD9
9.86419e-18	1.00633	0.552	0.386	4.14493e-14	3	FEN1
1.4158e-17	0.362612	0.595	0.44	5.94921e-14	3	PTMS
1.49158e-17	-1.44184	0.331	0.499	6.26761e-14	3	EEF1A1
1.53661e-17	-3.80882	0.12	0.239	6.45682e-14	3	THSD7A
1.70091e-17	-1.17093	0.289	0.453	7.14724e-14	3	DDX17
2.78488e-17	-4.70463	0.079	0.228	1.17021e-13	3	FZD7
3.12786e-17	-2.47616	0.302	0.453	1.31433e-13	3	H1FX
3.38756e-17	1.28627	0.541	0.318	1.42345e-13	3	AC100801.1
3.4218e-17	-2.62898	0.297	0.437	1.43784e-13	3	MXI1
3.68883e-17	-3.62321	0.274	0.431	1.55005e-13	3	LBR
4.30112e-17	-2.337	0.49	0.358	1.80733e-13	3	FAM181B
4.88222e-17	-7.21371	0.24	0.403	2.05151e-13	3	WEE1
5.87106e-17	-3.66919	0.252	0.386	2.46702e-13	3	SOX2-OT
9.19969e-17	-1.35383	0.334	0.485	3.86571e-13	3	RPS20
1.06454e-16	1.40995	0.508	0.367	4.47319e-13	3	CDC42EP3
1.18753e-16	-5.27532	0.258	0.373	4.99001e-13	3	KDM3A
1.42344e-16	0.344021	0.593	0.432	5.98128e-13	3	CACYBP
1.59935e-16	-6.11727	0.27	0.411	6.72047e-13	3	EMP2
1.78324e-16	0.370009	0.574	0.424	7.49318e-13	3	PSMA4
1.95985e-16	-1.9151	0.299	0.44	8.23529e-13	3	ZBTB20
1.9992e-16	-1.92616	0.233	0.363	8.40063e-13	3	ESCO2
2.32275e-16	-1.80373	0.238	0.353	9.7602e-13	3	RTKN2
2.44347e-16	-3.54679	0.316	0.445	1.02674e-12	3	NORAD
2.53231e-16	-2.01493	0.262	0.41	1.06408e-12	3	H2AFX
2.6269e-16	-2.01334	0.275	0.454	1.10382e-12	3	MARCKS
2.95288e-16	-6.41812	0.061	0.253	1.2408e-12	3	CHRNA9
2.99059e-16	-1.66639	0.247	0.386	1.25664e-12	3	ZNF217
3.00448e-16	-4.93379	0.289	0.424	1.26248e-12	3	NPC2
3.13701e-16	-4.92559	0.296	0.433	1.31817e-12	3	GLUL
3.61825e-16	-2.07486	0.201	0.368	1.52039e-12	3	HBP1
3.7454e-16	-1.609	0.292	0.448	1.57382e-12	3	TNRC6B
4.43628e-16	-4.23587	0.24	0.386	1.86412e-12	3	DUSP1
5.33116e-16	-1.74668	0.25	0.343	2.24015e-12	3	CIP2A
5.39408e-16	0.294069	0.569	0.441	2.26659e-12	3	PRELID1
8.25182e-16	0.556629	0.583	0.42	3.46741e-12	3	ADRM1
1.06658e-15	0.367896	0.566	0.429	4.48176e-12	3	LSM4
1.3225e-15	-2.16678	0.535	0.393	5.55712e-12	3	TRAF4
1.52264e-15	-1.81192	0.28	0.415	6.39815e-12	3	ATF4
1.53649e-15	0.776726	0.532	0.389	6.45632e-12	3	MSH6
1.73763e-15	-1.60893	0.579	0.446	7.30151e-12	3	HMGA1
2.13391e-15	-1.1481	0.328	0.466	8.9667e-12	3	CCNI
2.59549e-15	-4.27919	0.289	0.43	1.09063e-11	3	LINC00632
3.05593e-15	-6.45868	0.188	0.373	1.2841e-11	3	PTTG1
3.32206e-15	0.50989	0.552	0.424	1.39593e-11	3	NDUFB3
3.61098e-15	-5.14707	0.188	0.322	1.51733e-11	3	MEGF9
3.64852e-15	-4.99318	0.216	0.368	1.53311e-11	3	JAG1
3.95466e-15	-4.71656	0.111	0.241	1.66175e-11	3	HIST1H2BC
4.25403e-15	-5.12766	0.243	0.407	1.78754e-11	3	PTN
4.40835e-15	-3.01431	0.27	0.422	1.85239e-11	3	CREB5
4.7149e-15	-7.39384	0.174	0.33	1.9812e-11	3	BHLHE40
4.72651e-15	0.316526	0.583	0.423	1.98608e-11	3	UFD1
6.10879e-15	-0.795159	0.297	0.441	2.56692e-11	3	PPP4R3A
7.51427e-15	-4.17594	0.193	0.334	3.1575e-11	3	TMEM158
8.21714e-15	0.796748	0.559	0.422	3.45284e-11	3	LAGE3
8.71992e-15	-5.60499	0.265	0.41	3.66411e-11	3	VMP1
9.14426e-15	-5.27941	0.047	0.209	3.84242e-11	3	GAS2L3
1.05772e-14	-1.38031	0.255	0.398	4.44452e-11	3	RANGAP1
1.08746e-14	-2.38568	0.304	0.46	4.5695e-11	3	SNX3
1.23353e-14	-7.07204	0.184	0.342	5.18327e-11	3	PDE10A
1.28608e-14	-1.66569	0.557	0.432	5.40411e-11	3	EMP3
1.38955e-14	-2.88144	0.289	0.43	5.83889e-11	3	LIFR
1.39147e-14	-3.48015	0.296	0.417	5.84696e-11	3	CHD2
1.39821e-14	0.419858	0.549	0.411	5.87528e-11	3	SH3KBP1
1.6727e-14	0.253855	0.561	0.423	7.02867e-11	3	CYCS
1.72057e-14	-4.5101	0.182	0.333	7.22983e-11	3	PLEKHA5
1.97886e-14	-1.40418	0.552	0.414	8.31517e-11	3	ATP6V0E2
2.37875e-14	-2.30726	0.27	0.406	9.99552e-11	3	SYNE2
2.44309e-14	-0.568784	0.201	0.287	1.02659e-10	3	SKA1
3.71322e-14	-1.80956	0.115	0.268	1.56029e-10	3	A2M
3.71574e-14	-2.70334	0.198	0.347	1.56135e-10	3	ID1
4.06596e-14	-1.63948	0.106	0.175	1.70852e-10	3	LRRC6
4.45061e-14	-1.45257	0.277	0.415	1.87015e-10	3	TEAD1
4.47681e-14	-3.40479	0.169	0.322	1.88116e-10	3	LGALS3
5.73984e-14	-4.79525	0.291	0.443	2.41188e-10	3	ITM2B
5.88221e-14	-1.10252	0.323	0.473	2.47171e-10	3	RPS11
5.94334e-14	-1.6055	0.186	0.317	2.49739e-10	3	NEIL3
6.96443e-14	-3.31595	0.169	0.292	2.92646e-10	3	CDK19
8.59913e-14	-3.81331	0.304	0.422	3.61335e-10	3	PJA2
9.89864e-14	-1.00745	0.306	0.423	4.15941e-10	3	CREBBP
1.03518e-13	-2.91352	0.068	0.226	4.34981e-10	3	PTGDS
1.0939e-13	-0.599658	0.279	0.388	4.59657e-10	3	PKD1
1.10564e-13	-3.8279	0.123	0.265	4.6459e-10	3	DEPDC1
1.14771e-13	-3.95697	0.103	0.249	4.82267e-10	3	HIST1H4H
1.16803e-13	-0.678182	0.334	0.464	4.90806e-10	3	SRRM2
1.24764e-13	-0.402048	0.328	0.453	5.24259e-10	3	CAMLG
1.43204e-13	-1.02025	0.331	0.478	6.01744e-10	3	SEPTIN7
1.43268e-13	0.3235	0.562	0.442	6.0201e-10	3	MRPL36
1.48234e-13	-2.81085	0.285	0.425	6.22879e-10	3	PHF19
1.54527e-13	-5.63813	0.071	0.206	6.49321e-10	3	G2E3
1.72454e-13	0.855122	0.561	0.421	7.2465e-10	3	CLEC11A
1.74713e-13	-2.51413	0.238	0.333	7.34144e-10	3	SGO1
1.81587e-13	-1.18424	0.242	0.322	7.63028e-10	3	SPC24
2.1054e-13	-7.071	0.236	0.38	8.8469e-10	3	ID2
2.43535e-13	0.58182	0.544	0.403	1.02333e-09	3	NQO1
2.55848e-13	-8.16312	0.225	0.348	1.07507e-09	3	ERRFI1
2.65032e-13	-4.1378	0.27	0.411	1.11366e-09	3	TUBB2A
2.80305e-13	-1.40869	0.262	0.397	1.17784e-09	3	DAAM1
2.96766e-13	-4.01934	0.291	0.433	1.24701e-09	3	BCHE
3.47561e-13	-1.60491	0.28	0.399	1.46045e-09	3	PALM2-AKAP2
4.04752e-13	-8.18034	0.13	0.283	1.70077e-09	3	AKAP12
4.43786e-13	-1.2002	0.539	0.414	1.86479e-09	3	SQLE
4.48189e-13	-0.931461	0.294	0.434	1.88329e-09	3	ZC3H7A
4.69628e-13	0.304389	0.566	0.439	1.97338e-09	3	TRAP1
4.94799e-13	0.37544	0.547	0.41	2.07914e-09	3	ORC6
5.55144e-13	-0.597018	0.488	0.356	2.33271e-09	3	SLCO4A1
6.46637e-13	-2.18988	0.289	0.403	2.71717e-09	3	MED13L
7.28218e-13	-2.02286	0.265	0.375	3.05997e-09	3	MAGI1
8.10261e-13	-0.833811	0.284	0.425	3.40472e-09	3	CMTR2
8.91566e-13	-6.72507	0.216	0.372	3.74636e-09	3	CA12
1.03768e-12	-1.33485	0.123	0.189	4.36035e-09	3	SZT2
1.04849e-12	0.350863	0.562	0.438	4.40575e-09	3	SRSF7
1.11544e-12	1.8605	0.527	0.406	4.68708e-09	3	REV3L
1.26728e-12	-3.91591	0.306	0.44	5.32512e-09	3	ASPH
1.28438e-12	-0.876935	0.307	0.466	5.39698e-09	3	EEF2
1.31843e-12	-2.34749	0.265	0.376	5.54005e-09	3	MYADM
1.52973e-12	-3.12795	0.307	0.446	6.42792e-09	3	CDH2
1.59125e-12	-1.37756	0.238	0.339	6.68642e-09	3	CDCA5
1.61229e-12	-6.67766	0.015	0.147	6.77483e-09	3	HIST1H2BG
1.63222e-12	0.888622	0.215	0.366	6.85858e-09	3	RGS20
1.86883e-12	-1.32802	0.299	0.433	7.85284e-09	3	MYEF2
1.89107e-12	-1.82798	0.341	0.459	7.94628e-09	3	GABARAP
1.92613e-12	-0.642933	0.078	0.182	8.09362e-09	3	WDR49
2.01299e-12	0.877195	0.527	0.348	8.4586e-09	3	RMI2
2.10059e-12	-4.67054	0.11	0.211	8.82668e-09	3	CDKN1A
2.64265e-12	-1.156	0.177	0.291	1.11044e-08	3	LZTFL1
2.83646e-12	-0.881664	0.331	0.467	1.19188e-08	3	PCM1
3.05729e-12	-2.93713	0.074	0.199	1.28467e-08	3	SMTN
3.06081e-12	0.691729	0.495	0.38	1.28615e-08	3	RFC4
3.37648e-12	-0.590165	0.113	0.207	1.4188e-08	3	CYTH3
3.61724e-12	1.64861	0.446	0.261	1.51996e-08	3	BMX
3.64906e-12	-0.905845	0.299	0.413	1.53334e-08	3	MIDN
3.67273e-12	-4.41225	0.147	0.29	1.54328e-08	3	MYO6
4.57427e-12	-1.04468	0.348	0.458	1.92211e-08	3	EIF5
4.65715e-12	0.311005	0.564	0.429	1.95693e-08	3	FSCN1
5.21585e-12	-1.07095	0.297	0.414	2.1917e-08	3	KIAA0586
5.55684e-12	-1.56282	0.328	0.439	2.33498e-08	3	SAP30
5.7586e-12	-0.724779	0.36	0.46	2.41976e-08	3	EIF4B
6.17177e-12	-1.40907	0.333	0.456	2.59338e-08	3	CIRBP
6.62146e-12	-3.6048	0.039	0.171	2.78234e-08	3	APOLD1
6.80963e-12	-1.41471	0.084	0.179	2.86141e-08	3	WBP1L
7.07549e-12	0.250898	0.524	0.414	2.97312e-08	3	CHCHD10
7.13105e-12	-3.24008	0.25	0.355	2.99647e-08	3	PALLD
7.46732e-12	-3.3273	0.48	0.364	3.13777e-08	3	S100A13
7.80466e-12	-4.44405	0.179	0.327	3.27952e-08	3	PDLIM1
8.15358e-12	-0.893457	0.318	0.426	3.42614e-08	3	HMG20B
8.84789e-12	-0.966169	0.306	0.417	3.71789e-08	3	TCF7L2
9.21126e-12	-3.93368	0.312	0.424	3.87057e-08	3	SDCBP
9.93152e-12	-1.76625	0.291	0.391	4.17322e-08	3	UACA
1.00911e-11	-1.95416	0.319	0.429	4.24029e-08	3	NFIX
1.01563e-11	-1.24964	0.186	0.26	4.26767e-08	3	C18orf54
1.05463e-11	-3.31462	0.095	0.198	4.43157e-08	3	PIFO
1.24294e-11	-1.27067	0.497	0.372	5.22285e-08	3	ENHO
1.27082e-11	1.64175	0.285	0.383	5.33997e-08	3	CDKN1B
1.4977e-11	-0.421272	0.532	0.415	6.29334e-08	3	EGFR
1.51158e-11	-0.917766	0.301	0.402	6.35165e-08	3	ATF2
1.51572e-11	-6.14177	0.159	0.288	6.36905e-08	3	VEGFA
1.79303e-11	-1.42519	0.111	0.233	7.53433e-08	3	ENTPD3-AS1
1.88375e-11	-2.09773	0.546	0.428	7.9155e-08	3	GNAS
1.9597e-11	0.412804	0.573	0.453	8.23464e-08	3	TPM3
2.00201e-11	-1.79047	0.262	0.403	8.41245e-08	3	DPYSL3
2.03741e-11	-4.9335	0.115	0.257	8.56119e-08	3	EGR3
2.21666e-11	-3.57047	0.113	0.275	9.31439e-08	3	STC1
2.29693e-11	-0.886118	0.307	0.425	9.65172e-08	3	ASH1L
2.36719e-11	-1.74619	0.338	0.453	9.94693e-08	3	EIF1B
2.7089e-11	0.488588	0.557	0.424	1.13828e-07	3	ATIC
2.7146e-11	-1.15732	0.289	0.41	1.14067e-07	3	PSD3
2.71514e-11	-3.92172	0.527	0.413	1.1409e-07	3	TIMP1
2.74328e-11	0.552393	0.51	0.381	1.15272e-07	3	OXLD1
2.74355e-11	-0.614314	0.343	0.469	1.15284e-07	3	SNHG16
2.7645e-11	-2.37057	0.243	0.363	1.16164e-07	3	ALDH6A1
3.13045e-11	2.78968	0.047	0.133	1.31541e-07	3	SORCS2
3.35044e-11	0.639809	0.535	0.413	1.40786e-07	3	NETO2
3.4053e-11	0.52505	0.52	0.388	1.43091e-07	3	FKBP7
3.42572e-11	-1.31637	0.304	0.405	1.43949e-07	3	UBXN7
3.54933e-11	-3.83435	0.081	0.144	1.49143e-07	3	MIR2052HG
3.57059e-11	-4.14583	0.26	0.406	1.50036e-07	3	NEAT1
3.69269e-11	-0.677355	0.517	0.385	1.55167e-07	3	EPN2
3.92661e-11	-4.18237	0.289	0.401	1.64996e-07	3	VCL
3.94106e-11	0.32006	0.514	0.358	1.65604e-07	3	PAQR4
3.95086e-11	-6.15776	0.201	0.33	1.66015e-07	3	DDIT3
4.73655e-11	-1.68911	0.323	0.429	1.9903e-07	3	SLC38A2
4.82926e-11	-3.54835	0.287	0.391	2.02925e-07	3	GSE1
5.30855e-11	-1.02872	0.299	0.411	2.23065e-07	3	CREB1
5.32009e-11	-2.50447	0.243	0.383	2.2355e-07	3	BMPR1B
5.69911e-11	-2.42914	0.267	0.385	2.39476e-07	3	MIS18BP1
6.00797e-11	2.07348	0.5	0.363	2.52455e-07	3	SPOCK1
6.12977e-11	3.19714	0.534	0.389	2.57573e-07	3	CYTL1
6.14788e-11	-2.64763	0.306	0.431	2.58334e-07	3	NCAM1
6.73946e-11	-3.57399	0.108	0.159	2.83192e-07	3	AC024075.1
6.8994e-11	-0.953965	0.282	0.418	2.89913e-07	3	ZNF148
7.37214e-11	0.572743	0.519	0.399	3.09777e-07	3	TSC22D1
7.57116e-11	-1.63519	0.301	0.411	3.1814e-07	3	CENPN
7.73143e-11	-4.96146	0.135	0.26	3.24875e-07	3	CASP6
7.99135e-11	-5.23467	0.095	0.275	3.35796e-07	3	CREBRF
8.00229e-11	-0.989686	0.318	0.425	3.36256e-07	3	VEZF1
8.43925e-11	-5.96752	0.243	0.352	3.54617e-07	3	HSPA1B
8.49632e-11	-1.117	0.248	0.352	3.57015e-07	3	BMPR2
8.6986e-11	-4.6309	0.056	0.129	3.65515e-07	3	IFI27
8.97274e-11	-2.80943	0.519	0.402	3.77034e-07	3	LDHA
9.04831e-11	-1.1075	0.304	0.422	3.8021e-07	3	ARHGAP5
9.22109e-11	-3.77439	0.294	0.406	3.8747e-07	3	CAMK2D
1.0056e-10	-5.7357	0.236	0.37	4.22552e-07	3	PPP1R15A
1.0903e-10	-3.95097	0.199	0.331	4.58146e-07	3	ZNF608
1.09667e-10	-2.11487	0.03	0.1	4.60823e-07	3	SAMD9L
1.11579e-10	-1.0224	0.323	0.445	4.68856e-07	3	NFIB
1.15187e-10	-3.19895	0.115	0.16	4.84017e-07	3	BORA
1.18472e-10	-1.51628	0.275	0.394	4.97821e-07	3	IFRD1
1.20979e-10	-1.15892	0.307	0.409	5.08352e-07	3	IRF2BP2
1.30026e-10	-0.669712	0.341	0.441	5.4637e-07	3	PRPF6
1.30695e-10	-1.46575	0.12	0.179	5.49178e-07	3	ADAMTS6
1.36453e-10	-3.37174	0.238	0.359	5.73375e-07	3	LIMCH1
1.43065e-10	-0.730221	0.49	0.368	6.0116e-07	3	SMS
1.45769e-10	-0.83301	0.086	0.216	6.1252e-07	3	C6orf141
1.48207e-10	-1.28197	0.306	0.422	6.22768e-07	3	CCNG1
1.53412e-10	-2.73982	0.145	0.286	6.44637e-07	3	CD99
1.54123e-10	-1.31986	0.289	0.417	6.47625e-07	3	CEP57
1.59438e-10	-2.52586	0.287	0.406	6.69959e-07	3	TMEM161B-AS1
1.66367e-10	-1.67575	0.324	0.427	6.99072e-07	3	TMEM106B
1.70055e-10	-1.2889	0.312	0.431	7.14569e-07	3	GOLIM4
1.87304e-10	-0.56162	0.243	0.306	7.8705e-07	3	C1orf50
1.94814e-10	-1.01428	0.296	0.407	8.18607e-07	3	KIAA1958
2.14161e-10	-0.437027	0.302	0.393	8.99904e-07	3	KIAA1109
2.32945e-10	0.71295	0.101	0.12	9.78835e-07	3	ADAP1
2.44255e-10	-1.24964	0.525	0.395	1.02636e-06	3	MYC
2.46924e-10	-6.14929	0.257	0.377	1.03758e-06	3	PTPRD
2.52733e-10	-3.17484	0.355	0.453	1.06198e-06	3	GPM6A
2.60206e-10	-2.2874	0.275	0.43	1.09339e-06	3	UBE2S
2.67513e-10	0.4495	0.549	0.433	1.12409e-06	3	FDPS
2.80939e-10	-1.82306	0.24	0.358	1.1805e-06	3	REEP4
2.8983e-10	0.387703	0.522	0.397	1.21787e-06	3	PSMG1
3.26706e-10	-1.25288	0.218	0.322	1.37282e-06	3	JARID2
3.3292e-10	-4.781	0.068	0.138	1.39893e-06	3	TMEM159
3.46546e-10	-0.527127	0.534	0.42	1.45618e-06	3	JPT1
3.47399e-10	-1.86648	0.289	0.384	1.45977e-06	3	GAREM1
3.48188e-10	-2.86905	0.318	0.413	1.46309e-06	3	ITPRIPL2
3.62629e-10	-0.850551	0.34	0.437	1.52377e-06	3	RSF1
3.6531e-10	-0.351186	0.282	0.37	1.53503e-06	3	SLC35F5
3.69752e-10	-0.834491	0.346	0.455	1.5537e-06	3	CANX
3.75309e-10	-6.58559	0.284	0.398	1.57705e-06	3	CLU
3.83181e-10	0.4343	0.5	0.394	1.61013e-06	3	RXYLT1
3.89852e-10	-0.55426	0.064	0.153	1.63816e-06	3	ZSWIM4
3.91067e-10	-1.36508	0.358	0.472	1.64327e-06	3	RPL23
4.16629e-10	0.260251	0.615	0.504	1.75067e-06	3	MT-ATP6
4.43193e-10	-0.529838	0.319	0.432	1.8623e-06	3	NUFIP2
5.03398e-10	-3.48821	0.074	0.115	2.11528e-06	3	MFAP3L
5.05952e-10	0.382829	0.49	0.364	2.12601e-06	3	JSRP1
5.55548e-10	-0.889885	0.162	0.243	2.33441e-06	3	RAPGEF2
5.61028e-10	3.36799	0.341	0.494	2.35744e-06	3	RPL10
6.08966e-10	-0.763233	0.387	0.514	2.55888e-06	3	MT-CYB
6.37909e-10	-4.34499	0.176	0.262	2.68049e-06	3	COL6A2
6.39576e-10	-1.90387	0.532	0.426	2.6875e-06	3	CD63
7.36438e-10	-6.48247	0.25	0.363	3.09451e-06	3	ZNF395
7.39315e-10	0.550226	0.488	0.37	3.1066e-06	3	CHAF1A
8.02641e-10	-0.399865	0.478	0.371	3.3727e-06	3	TM4SF1
8.58051e-10	-0.990893	0.182	0.249	3.60553e-06	3	SPOPL
8.81456e-10	0.342477	0.502	0.398	3.70388e-06	3	ORAI2
8.86195e-10	-0.737272	0.36	0.486	3.72379e-06	3	RPS27
9.07075e-10	-0.855009	0.118	0.183	3.81153e-06	3	AL353194.1
9.08417e-10	-2.21741	0.301	0.401	3.81717e-06	3	MRTFB
9.35317e-10	-8.42604	0.017	0.126	3.9302e-06	3	ARHGAP29
9.82369e-10	-0.776684	0.348	0.476	4.12791e-06	3	MT-CO1
1.01429e-09	-3.00163	0.057	0.137	4.26206e-06	3	AC026356.1
1.07042e-09	-0.425859	0.1	0.136	4.49791e-06	3	VAMP1
1.07141e-09	-2.43121	0.319	0.442	4.50205e-06	3	HMGN2
1.08509e-09	-1.23853	0.285	0.392	4.55956e-06	3	TOB1
1.09572e-09	-4.68378	0.299	0.44	4.60423e-06	3	GPM6B
1.11073e-09	-0.372268	0.517	0.4	4.6673e-06	3	PSMC2
1.17162e-09	-1.31875	0.189	0.274	4.92316e-06	3	TRMO
1.17983e-09	-2.23243	0.128	0.18	4.95763e-06	3	TAS2R14
1.20179e-09	-4.1769	0.206	0.296	5.04991e-06	3	AFF1
1.21554e-09	-6.09762	0.243	0.382	5.10768e-06	3	NUDT4
1.27137e-09	-0.738088	0.389	0.502	5.34231e-06	3	RPL41
1.29203e-09	-2.36623	0.236	0.345	5.42913e-06	3	HSPA1A
1.37259e-09	-2.82961	0.162	0.253	5.76763e-06	3	ZBTB40
1.38811e-09	-0.684752	0.551	0.431	5.83285e-06	3	METRN
1.40035e-09	-2.4209	0.162	0.249	5.88426e-06	3	CAV1
1.41217e-09	-3.34679	0.338	0.433	5.93393e-06	3	NR2F1
1.45564e-09	0.314981	0.53	0.415	6.11662e-06	3	FDFT1
1.45657e-09	-2.66388	0.194	0.277	6.12053e-06	3	RARA
1.49182e-09	-1.20178	0.343	0.432	6.26864e-06	3	SGCE
1.53489e-09	-0.572314	0.149	0.199	6.44959e-06	3	SUFU
1.54767e-09	-1.94321	0.132	0.227	6.50332e-06	3	MBD6
1.56526e-09	1.65368	0.117	0.184	6.57723e-06	3	CCDC9
1.66585e-09	-1.92473	0.188	0.286	6.9999e-06	3	RRAGD
1.67924e-09	-0.813398	0.353	0.489	7.05617e-06	3	RPS8
1.70014e-09	0.860246	0.095	0.142	7.14399e-06	3	TNFRSF4
1.76181e-09	-2.42355	0.304	0.42	7.40312e-06	3	SERINC1
1.81278e-09	-0.919205	0.306	0.41	7.61728e-06	3	TRIM44
1.84548e-09	-3.1607	0.086	0.122	7.75471e-06	3	AC105137.2
1.85859e-09	0.290758	0.551	0.431	7.80979e-06	3	DGUOK
1.94709e-09	-1.39104	0.343	0.471	8.18166e-06	3	SET
1.99928e-09	-2.39478	0.22	0.301	8.40097e-06	3	TSC1
2.0532e-09	0.548267	0.066	0.159	8.62756e-06	3	CYBRD1
2.07825e-09	-3.27404	0.329	0.433	8.73281e-06	3	STMN1
2.20283e-09	0.281077	0.51	0.368	9.25631e-06	3	UGP2
2.26292e-09	0.6543	0.383	0.192	9.50877e-06	3	MACORIS
2.30913e-09	0.464084	0.041	0.118	9.70295e-06	3	SRRM3
2.42259e-09	-6.71047	0.056	0.164	1.01797e-05	3	ARID5B
2.43529e-09	-1.34419	0.34	0.44	1.02331e-05	3	PON2
2.46397e-09	-3.67557	0.265	0.366	1.03536e-05	3	PROX1
2.55386e-09	-2.14829	0.26	0.357	1.07313e-05	3	TNIP1
2.67709e-09	-3.34555	0.294	0.392	1.12491e-05	3	ATXN1
2.9719e-09	-0.902156	0.307	0.412	1.24879e-05	3	NHSL1
3.01104e-09	-0.964735	0.309	0.389	1.26524e-05	3	ZC3H6
3.26013e-09	-3.53144	0.182	0.287	1.36991e-05	3	BRWD3
3.32013e-09	-1.02657	0.532	0.435	1.39512e-05	3	RAMP1
3.36733e-09	-1.69003	0.514	0.376	1.41495e-05	3	FGFBP3
3.4904e-09	-3.42455	0.042	0.156	1.46667e-05	3	SLC12A8
3.72517e-09	-0.550666	0.292	0.388	1.56532e-05	3	MND1
3.73581e-09	-1.24466	0.28	0.401	1.56979e-05	3	JUN
3.91353e-09	-2.0283	0.064	0.108	1.64447e-05	3	RAB30
3.97954e-09	-6.31222	0.098	0.213	1.6722e-05	3	ADM
4.04806e-09	-0.365888	0.258	0.391	1.701e-05	3	SPRY1
4.26135e-09	-1.93536	0.331	0.421	1.79062e-05	3	ZIC1
4.28259e-09	1.434	0.09	0.127	1.79954e-05	3	TAS2R30
4.38488e-09	-4.12101	0.177	0.219	1.84253e-05	3	LY96
4.38566e-09	-1.35291	0.056	0.125	1.84285e-05	3	GDPGP1
4.50629e-09	-1.28723	0.314	0.391	1.89354e-05	3	STK33
4.57876e-09	-0.762387	0.296	0.403	1.92399e-05	3	FOXO3
4.84656e-09	-1.13013	0.334	0.426	2.03653e-05	3	GCC2
4.97863e-09	-2.45834	0.095	0.164	2.09202e-05	3	SP140L
5.10427e-09	-2.08011	0.314	0.399	2.14481e-05	3	LTBP3
5.12868e-09	-1.85128	0.238	0.344	2.15507e-05	3	PLCH1
5.15958e-09	-1.03498	0.135	0.219	2.16805e-05	3	CXCL14
5.42483e-09	-3.67821	0.118	0.105	2.27952e-05	3	IDNK
5.45458e-09	-0.936104	0.218	0.28	2.29201e-05	3	SCAPER
5.66429e-09	-1.24763	0.353	0.447	2.38013e-05	3	PABPC1
5.76089e-09	-2.01342	0.309	0.378	2.42073e-05	3	SIRT1
5.95683e-09	-4.38022	0.302	0.392	2.50306e-05	3	P4HA1
6.13224e-09	-3.14856	0.199	0.257	2.57677e-05	3	SERTAD1
6.22674e-09	-1.24432	0.294	0.397	2.61648e-05	3	LMO4
6.37619e-09	-1.06859	0.34	0.454	2.67928e-05	3	DYNLL1
6.38964e-09	-1.09355	0.35	0.45	2.68493e-05	3	SNHG5
6.48686e-09	-0.368037	0.252	0.359	2.72578e-05	3	KDM6B
6.62027e-09	-1.88149	0.164	0.233	2.78184e-05	3	MXRA8
6.66689e-09	-4.01993	0.34	0.453	2.80143e-05	3	MAD2L1
6.6786e-09	-5.15171	0.306	0.388	2.80635e-05	3	BTG2
6.95643e-09	-0.486251	0.334	0.414	2.92309e-05	3	ATP6V1H
7.26836e-09	-1.75716	0.334	0.448	3.05417e-05	3	TAF1D
7.5568e-09	-0.947024	0.312	0.406	3.17537e-05	3	PCMTD2
7.81121e-09	-2.63513	0.149	0.258	3.28227e-05	3	PDP1
7.89486e-09	0.510779	0.542	0.435	3.31742e-05	3	ARGLU1
7.96477e-09	-2.32567	0.071	0.118	3.3468e-05	3	ACSF2
8.36491e-09	-1.11875	0.096	0.141	3.51493e-05	3	IL17RB
8.69025e-09	-3.27937	0.046	0.143	3.65164e-05	3	AL117339.4
8.73881e-09	-1.83849	0.167	0.253	3.67205e-05	3	PXN
8.91162e-09	-1.23411	0.318	0.404	3.74466e-05	3	NDE1
9.20784e-09	-0.906851	0.302	0.407	3.86913e-05	3	LNPEP
9.46418e-09	-3.61404	0.338	0.463	3.97685e-05	3	XIST
9.58994e-09	-3.71048	0.299	0.42	4.02969e-05	3	PIM3
9.93559e-09	-0.433432	0.497	0.408	4.17494e-05	3	LRRC59
1.02187e-08	-2.00712	0.323	0.417	4.29389e-05	3	ARHGAP21
1.03416e-08	-0.277008	0.524	0.432	4.34555e-05	3	MYL12A
1.07433e-08	-5.62213	0.172	0.267	4.51433e-05	3	HLA-B
1.08367e-08	-4.94389	0.285	0.389	4.55356e-05	3	ZBTB18
1.12366e-08	-1.53166	0.139	0.202	4.72161e-05	3	GMDS-DT
1.12735e-08	-0.541939	0.316	0.409	4.73714e-05	3	PKN2
1.15456e-08	-0.793229	0.272	0.365	4.85147e-05	3	HINT3
1.17721e-08	-2.98569	0.174	0.158	4.94666e-05	3	TWIST2
1.20144e-08	-2.21272	0.15	0.241	5.04844e-05	3	AFF3
1.25102e-08	-0.689065	0.27	0.363	5.2568e-05	3	EEF1AKMT2
1.31702e-08	-1.59263	0.334	0.429	5.53414e-05	3	PCMTD1
1.33931e-08	-0.878041	0.34	0.441	5.62776e-05	3	USP11
1.36735e-08	2.19271	0.502	0.352	5.74561e-05	3	MFSD3
1.44512e-08	-3.75783	0.275	0.367	6.0724e-05	3	ALPK2
1.49595e-08	-1.22854	0.299	0.374	6.286e-05	3	CABIN1
1.49904e-08	-0.426753	0.044	0.145	6.29895e-05	3	ZNF773
1.53505e-08	-1.33784	0.316	0.4	6.45029e-05	3	OGA
1.55211e-08	-1.85981	0.105	0.164	6.52196e-05	3	C8orf58
1.58868e-08	-0.811107	0.336	0.432	6.67564e-05	3	HSD17B11
1.64751e-08	-0.936259	0.296	0.373	6.92283e-05	3	PILRB
1.6958e-08	-1.62802	0.225	0.321	7.12574e-05	3	METTL7A
1.70655e-08	-0.82098	0.361	0.437	7.17093e-05	3	KIF5B
1.78828e-08	-2.85857	0.177	0.294	7.51434e-05	3	CCDC144A
1.84559e-08	-0.507824	0.309	0.419	7.75518e-05	3	KLF13
1.85205e-08	-2.13556	0.199	0.286	7.78233e-05	3	FLCN
1.85253e-08	-1.80563	0.324	0.206	7.78432e-05	3	CCNE2
1.87987e-08	-4.72025	0.267	0.383	7.89923e-05	3	AKAP6
1.94582e-08	-0.715034	0.323	0.409	8.17636e-05	3	EP300
1.96395e-08	-3.91377	0.079	0.163	8.25254e-05	3	AC145124.1
2.04125e-08	-3.42737	0.14	0.256	8.57732e-05	3	NDUFA4L2
2.05482e-08	-0.661997	0.084	0.114	8.63436e-05	3	TGFBI
2.10338e-08	-0.734485	0.324	0.421	8.8384e-05	3	MDM4
2.11843e-08	-2.29778	0.221	0.277	8.90165e-05	3	ZFP30
2.12257e-08	-1.49201	0.431	0.348	8.91905e-05	3	IGFBP2
2.15195e-08	1.36617	0.061	0.111	9.04251e-05	3	FBXO4
2.16275e-08	-1.66823	0.328	0.396	9.08789e-05	3	TMF1
2.28352e-08	-1.32629	0.093	0.161	9.59534e-05	3	NECAB1
2.64974e-08	-2.36612	0.257	0.382	0.000111342	3	RIT1
2.69798e-08	-2.28369	0.272	0.402	0.000113369	3	SH3BGRL
2.70276e-08	-0.433209	0.093	0.191	0.00011357	3	FBXO46
2.76052e-08	-0.628103	0.351	0.46	0.000115997	3	ARPP19
2.8553e-08	-0.91475	0.24	0.3	0.00011998	3	PI4K2A
2.90692e-08	-0.933052	0.127	0.234	0.000122149	3	APOE
2.93344e-08	-0.462816	0.12	0.228	0.000123263	3	SLC26A11
2.99724e-08	2.69328	0.473	0.303	0.000125944	3	CHI3L2
3.00682e-08	-2.35802	0.307	0.393	0.000126347	3	PEA15
3.02456e-08	-2.01441	0.353	0.493	0.000127092	3	RPS18
3.05879e-08	-2.69987	0.086	0.149	0.00012853	3	ZNF227
3.06187e-08	-0.806483	0.37	0.459	0.00012866	3	HNRNPDL
3.11528e-08	-1.86082	0.215	0.302	0.000130904	3	CALCRL
3.32693e-08	-1.23725	0.248	0.315	0.000139798	3	SAPCD2
3.3752e-08	-0.548298	0.078	0.139	0.000141826	3	IFIT3
3.47e-08	-0.687273	0.549	0.449	0.000145809	3	YBX3
3.70589e-08	-1.93671	0.304	0.412	0.000155721	3	MCL1
3.71642e-08	-2.41086	0.184	0.276	0.000156164	3	MCUB
3.77079e-08	-0.865451	0.309	0.42	0.000158448	3	PSMA3-AS1
3.88119e-08	-1.51385	0.111	0.152	0.000163088	3	DLGAP1-AS1
4.01608e-08	-5.01758	0.316	0.393	0.000168756	3	MDM2
4.10807e-08	-1.29962	0.287	0.37	0.000172621	3	LRRC75A
4.20069e-08	-1.70079	0.282	0.375	0.000176513	3	NFATC4
4.35501e-08	-3.3571	0.275	0.388	0.000182997	3	CXADR
4.55696e-08	-5.60024	0.247	0.342	0.000191483	3	LONRF2
4.60255e-08	-4.07928	0.265	0.379	0.000193399	3	TOX3
4.61363e-08	-0.610183	0.144	0.198	0.000193865	3	CACTIN
4.77272e-08	-3.64104	0.301	0.392	0.00020055	3	SH3BP4
4.89036e-08	-5.01027	0.321	0.419	0.000205493	3	BTG1
4.97116e-08	-2.50625	0.206	0.29	0.000208888	3	MID1
5.22571e-08	-0.703731	0.179	0.233	0.000219585	3	CACHD1
5.36831e-08	-1.21705	0.338	0.426	0.000225576	3	FERMT2
5.43518e-08	0.348479	0.493	0.39	0.000228386	3	HEBP2
5.60268e-08	-1.05058	0.367	0.487	0.000235425	3	RPL31
5.60453e-08	-4.99764	0.216	0.318	0.000235502	3	KCNE4
5.61702e-08	-1.89406	0.258	0.314	0.000236027	3	TIAM2
5.88801e-08	-0.633487	0.318	0.413	0.000247414	3	SPPL3
5.93081e-08	-1.30295	0.139	0.202	0.000249213	3	GTF2IRD2
5.98522e-08	-1.38912	0.343	0.436	0.000251499	3	AFF4
6.15139e-08	-0.889327	0.338	0.461	0.000258481	3	RSRC2
6.42037e-08	-5.33184	0.319	0.406	0.000269784	3	ZFP36L2
6.54701e-08	-3.39578	0.35	0.439	0.000275105	3	NFIA
6.56583e-08	-3.43534	0.108	0.13	0.000275896	3	INA
6.84e-08	-3.51765	0.301	0.406	0.000287417	3	CXXC5
6.93478e-08	-0.740392	0.267	0.318	0.000291399	3	MORC2
6.98779e-08	-1.55487	0.113	0.204	0.000293627	3	KLHL15
7.01243e-08	-1.15171	0.307	0.41	0.000294663	3	TUBB6
7.07818e-08	-3.73763	0.081	0.156	0.000297425	3	PTK2B
7.20909e-08	-3.64296	0.345	0.445	0.000302926	3	SARAF
7.53319e-08	-1.70678	0.155	0.237	0.000316545	3	RBMS2
7.57267e-08	-2.52043	0.334	0.421	0.000318203	3	DST
7.73765e-08	-1.53748	0.306	0.407	0.000325136	3	INTS6
7.73828e-08	-1.73305	0.09	0.187	0.000325163	3	SDK1
7.79978e-08	-1.70723	0.083	0.195	0.000327747	3	DCLK1
7.89967e-08	-1.98651	0.269	0.391	0.000331944	3	AL590617.2
7.92807e-08	-1.1266	0.079	0.183	0.000333137	3	NDP
8.04659e-08	-1.59414	0.321	0.405	0.000338118	3	PLEKHO1
8.09658e-08	-2.48934	0.498	0.406	0.000340218	3	ENO1
8.09922e-08	1.08937	0.495	0.368	0.000340329	3	LOXL1
9.01302e-08	-2.09987	0.061	0.119	0.000378727	3	NBPF19
9.01742e-08	-0.994745	0.296	0.392	0.000378912	3	LPIN2
9.14572e-08	-1.48722	0.458	0.367	0.000384303	3	CASP8AP2
9.33999e-08	-1.9178	0.123	0.161	0.000392466	3	AC104162.2
9.81742e-08	-1.70249	0.312	0.432	0.000412528	3	TRIB2
9.92212e-08	-0.577903	0.356	0.449	0.000416928	3	BPTF
1.03193e-07	-0.274745	0.172	0.251	0.000433615	3	ZNF160
1.03209e-07	-1.31546	0.068	0.118	0.000433686	3	CU633906.2
1.09038e-07	0.460963	0.52	0.425	0.00045818	3	VCP
1.09303e-07	-1.42152	0.454	0.362	0.00045929	3	HMGCS1
1.10857e-07	-3.09065	0.091	0.21	0.000465823	3	SLC22A23
1.12997e-07	-1.34439	0.118	0.181	0.000474813	3	SDC4
1.14252e-07	0.352315	0.481	0.399	0.000480086	3	C1orf122
1.16202e-07	-3.17543	0.16	0.168	0.000488279	3	AC099792.1
1.18003e-07	-2.61187	0.312	0.402	0.000495848	3	KLHL24
1.20285e-07	-1.51478	0.047	0.157	0.000505439	3	C14orf132
1.20751e-07	-2.10151	0.319	0.397	0.000507395	3	SASH1
1.22571e-07	0.464147	0.502	0.401	0.000515044	3	PPID
1.24458e-07	-2.13216	0.304	0.415	0.000522972	3	RFX3
1.25684e-07	-0.294181	0.123	0.145	0.000528125	3	TMEM132D-AS1
1.26038e-07	-1.23925	0.137	0.169	0.000529612	3	TMEM178B
1.26129e-07	-0.987161	0.319	0.393	0.000529995	3	TRIOBP
1.26535e-07	-5.18896	0.123	0.232	0.000531701	3	RGMA
1.32832e-07	-4.0765	0.142	0.185	0.00055816	3	SREBF2-AS1
1.33634e-07	-1.7457	0.226	0.295	0.000561528	3	SAMD4A
1.33741e-07	-4.41324	0.304	0.41	0.000561979	3	TXNIP
1.34127e-07	-1.60893	0.47	0.362	0.000563603	3	AC092958.1
1.37491e-07	-2.3041	0.071	0.124	0.000577736	3	AJM1
1.4026e-07	-3.28385	0.334	0.414	0.000589374	3	FTX
1.41229e-07	0.704626	0.498	0.386	0.000593446	3	BSCL2
1.4383e-07	-1.04369	0.34	0.43	0.000604373	3	PCNX4
1.48078e-07	-2.31641	0.117	0.097	0.000622222	3	AL391422.4
1.48754e-07	-1.72042	0.135	0.197	0.000625063	3	RGPD5
1.5362e-07	-3.91597	0.135	0.166	0.00064551	3	ULK2
1.56191e-07	-1.17855	0.135	0.18	0.000656315	3	FAM110A
1.5684e-07	-0.694683	0.095	0.16	0.000659043	3	RNF208
1.5689e-07	-8.4365	0.079	0.186	0.000659253	3	CRYAB
1.58576e-07	-0.699716	0.289	0.362	0.000666337	3	CYTH2
1.59667e-07	-0.551572	0.123	0.174	0.000670922	3	GNB3
1.64498e-07	-5.00894	0.106	0.167	0.000691219	3	HBEGF
1.64786e-07	-3.7443	0.297	0.401	0.000692431	3	LINC00461
1.66209e-07	-4.73881	0.086	0.153	0.000698412	3	SDC2
1.69685e-07	-0.982725	0.34	0.426	0.000713015	3	YES1
1.70415e-07	-1.74236	0.1	0.148	0.000716085	3	SERPINB8
1.76511e-07	-2.74864	0.103	0.143	0.000741698	3	ZNF549
1.82237e-07	-3.72226	0.319	0.431	0.00076576	3	ZNF292
1.85152e-07	-2.92386	0.189	0.256	0.000778011	3	THAP2
1.90273e-07	-3.33665	0.267	0.361	0.000799526	3	TGFB2
1.99044e-07	-1.30802	0.184	0.271	0.000836383	3	CREG1
2.00705e-07	0.734175	0.456	0.307	0.000843361	3	CASC15
2.01468e-07	-2.40274	0.334	0.424	0.00084657	3	ARMCX3
2.09162e-07	-0.543198	0.368	0.45	0.000878898	3	LYRM2
2.15245e-07	-0.551655	0.338	0.429	0.000904459	3	MKRN1
2.23851e-07	-1.24129	0.233	0.326	0.000940623	3	KDM4B
2.25303e-07	-1.99967	0.338	0.443	0.000946722	3	PEG10
2.27014e-07	1.2118	0.23	0.296	0.000953912	3	LYPD1
2.34168e-07	-2.78472	0.309	0.389	0.000983975	3	ZEB2
2.35221e-07	0.32958	0.529	0.428	0.000988399	3	BAZ1A
2.4063e-07	-3.8814	0.514	0.401	0.00101113	3	S100A10
2.4154e-07	-0.888181	0.108	0.18	0.00101495	3	SNAP25
2.41806e-07	0.428224	0.529	0.425	0.00101607	3	EIF5B
2.47828e-07	0.355587	0.517	0.362	0.00104138	3	GINS4
2.50156e-07	-0.719076	0.336	0.415	0.00105115	3	VPS13C
2.52049e-07	-1.27119	0.319	0.399	0.00105911	3	ROBO1
2.57124e-07	-2.56332	0.194	0.289	0.00108044	3	VANGL2
2.58337e-07	-3.40238	0.274	0.364	0.00108553	3	ANK2
2.66735e-07	-0.657561	0.497	0.388	0.00112082	3	PPP1R14A
2.68497e-07	-2.82704	0.113	0.172	0.00112822	3	LATS2
2.78148e-07	-3.18688	0.258	0.337	0.00116878	3	CAPRIN2
2.83264e-07	-0.734204	0.177	0.246	0.00119028	3	APBB1
2.84374e-07	-0.47385	0.556	0.48	0.00119494	3	RPL26
2.87121e-07	1.67246	0.074	0.139	0.00120648	3	AP005482.3
2.87728e-07	-3.06342	0.135	0.183	0.00120903	3	HOXA4
2.94046e-07	-0.775671	0.262	0.359	0.00123558	3	PIPOX
2.94506e-07	-0.630524	0.046	0.118	0.00123751	3	ACTG2
3.03278e-07	-0.878293	0.336	0.461	0.00127437	3	RPL32
3.05248e-07	-3.12351	0.105	0.202	0.00128265	3	HIST1H2BN
3.05892e-07	-2.21732	0.117	0.164	0.00128536	3	AC108673.3
3.08792e-07	-0.613244	0.191	0.251	0.00129754	3	WDR47
3.11208e-07	-2.21213	0.16	0.203	0.0013077	3	AC026471.1
3.2742e-07	-2.87756	0.139	0.2	0.00137582	3	CSRNP2
3.32735e-07	-2.73514	0.323	0.414	0.00139815	3	ETV1
3.35802e-07	-1.53066	0.485	0.392	0.00141104	3	DUT
3.39213e-07	-1.29602	0.316	0.413	0.00142537	3	LAMTOR3
3.43509e-07	-1.16196	0.309	0.404	0.00144343	3	FHL1
3.44204e-07	-1.76136	0.088	0.133	0.00144634	3	AC087500.1
3.51606e-07	-2.72854	0.524	0.444	0.00147745	3	HSPB1
3.65001e-07	-0.633825	0.34	0.455	0.00153373	3	DTYMK
3.69069e-07	-0.449222	0.338	0.41	0.00155083	3	AHCYL1
3.69613e-07	-0.6354	0.333	0.399	0.00155311	3	WDR82
3.81006e-07	-2.63195	0.314	0.384	0.00160099	3	POU2F1
3.81301e-07	-0.343709	0.51	0.424	0.00160223	3	HNRNPA2B1
3.83135e-07	0.406053	0.5	0.399	0.00160993	3	FASN
3.93954e-07	-1.40775	0.09	0.102	0.0016554	3	CHRM1
4.08335e-07	-3.33732	0.321	0.43	0.00171582	3	IER2
4.20617e-07	-4.23912	0.076	0.194	0.00176743	3	SMAD9
4.3359e-07	-3.58766	0.346	0.428	0.00182194	3	FGFR1
4.37651e-07	-0.521865	0.321	0.393	0.00183901	3	EP400
4.4578e-07	-2.51247	0.272	0.358	0.00187317	3	GPSM2
4.51651e-07	-2.41746	0.319	0.412	0.00189784	3	TLE1
4.66189e-07	-3.95142	0.068	0.134	0.00195893	3	LMO7
4.85036e-07	-2.4792	0.073	0.146	0.00203812	3	HSF2BP
4.9405e-07	-4.55589	0.179	0.313	0.002076	3	SLC2A3
5.08965e-07	1.7326	0.35	0.176	0.00213867	3	CBLN1
5.10097e-07	-1.57798	0.108	0.19	0.00214343	3	TDRP
5.14611e-07	-1.78276	0.345	0.397	0.00216239	3	NFKBIA
5.87603e-07	-3.47119	0.09	0.209	0.00246911	3	RSPH9
5.88769e-07	-1.24019	0.321	0.437	0.00247401	3	PPP2R5C
5.93861e-07	0.963907	0.11	0.137	0.0024954	3	NOMO2
5.95265e-07	-3.18502	0.117	0.145	0.00250131	3	TMEM246
6.35429e-07	3.0163	0.539	0.451	0.00267007	3	TPI1
6.62033e-07	-4.23832	0.074	0.132	0.00278186	3	KALRN
6.7676e-07	-1.2501	0.353	0.45	0.00284375	3	FUS
6.78096e-07	-0.386344	0.318	0.409	0.00284936	3	ZFYVE16
6.95797e-07	-2.02852	0.5	0.429	0.00292374	3	PCSK1N
7.08882e-07	-0.976936	0.253	0.324	0.00297872	3	ITGA7
7.1362e-07	-1.06921	0.307	0.414	0.00299863	3	UBE2H
7.1535e-07	-1.76251	0.456	0.372	0.0030059	3	MDFI
7.2193e-07	-1.01824	0.137	0.198	0.00303355	3	FOXO3B
7.38887e-07	-0.459809	0.36	0.464	0.0031048	3	TAF7
7.51501e-07	-1.14951	0.375	0.453	0.00315781	3	ANKRD11
7.68895e-07	-1.08549	0.309	0.413	0.0032309	3	FMNL2
7.73843e-07	-2.75243	0.152	0.275	0.00325169	3	EGLN3
7.85608e-07	-3.43365	0.307	0.403	0.00330113	3	CASP3
8.06005e-07	-1.33751	0.365	0.484	0.00338683	3	RPL12
8.56545e-07	-3.91118	0.541	0.443	0.0035992	3	TMSB10
8.63008e-07	-2.99113	0.064	0.143	0.00362636	3	SPAG4
8.78052e-07	-0.429296	0.145	0.211	0.00368957	3	FBXL17
8.84538e-07	-0.922986	0.338	0.419	0.00371683	3	PGAP1
9.06994e-07	-0.780227	0.382	0.464	0.00381119	3	HNRNPU
9.21185e-07	-0.46391	0.142	0.203	0.00387082	3	PHKA2
9.29231e-07	-0.297927	0.341	0.423	0.00390463	3	LRRFIP2
9.46022e-07	-0.836328	0.378	0.457	0.00397518	3	DDX3X
9.56566e-07	-7.49951	0.248	0.351	0.00401949	3	EMP1
9.67368e-07	-2.4281	0.236	0.314	0.00406488	3	AC097534.2
9.69542e-07	-1.44118	0.133	0.193	0.00407402	3	SFXN2
9.78872e-07	-1.56152	0.355	0.396	0.00411322	3	CLK1
1.04478e-06	-2.53981	0.493	0.417	0.00439015	3	ID3
1.05874e-06	-2.64979	0.15	0.243	0.00444884	3	NEK7
1.13191e-06	-1.08724	0.253	0.322	0.00475629	3	PHF8
1.14691e-06	-1.35014	0.486	0.362	0.00481932	3	LINC00511
1.19609e-06	-1.14389	0.081	0.175	0.00502597	3	RTL5
1.2335e-06	-2.21937	0.113	0.23	0.00518315	3	TRDC
1.25657e-06	-0.352672	0.326	0.401	0.00528011	3	MED1
1.27703e-06	-3.04795	0.061	0.11	0.00536608	3	LRRC69
1.30012e-06	-2.15351	0.24	0.329	0.0054631	3	RPS6KA5
1.32655e-06	-0.394202	0.275	0.332	0.00557415	3	FARP2
1.33107e-06	-2.22953	0.373	0.443	0.00559315	3	SQSTM1
1.34701e-06	-0.499414	0.341	0.425	0.00566012	3	FBXO21
1.36736e-06	-0.876638	0.306	0.418	0.00574566	3	BRWD1
1.39284e-06	-1.32299	0.235	0.314	0.00585272	3	GABPB1
1.39387e-06	1.03157	0.198	0.273	0.00585704	3	PAX6
1.46253e-06	-6.34798	0.274	0.357	0.00614555	3	HEY1
1.50481e-06	-0.791988	0.333	0.409	0.00632322	3	ZBTB44
1.51604e-06	-3.73706	0.26	0.328	0.00637039	3	NR3C1
1.54258e-06	-2.60481	0.073	0.154	0.00648194	3	CSDC2
1.56796e-06	-1.05222	0.329	0.405	0.00658858	3	AGO3
1.57628e-06	-1.35686	0.155	0.195	0.00662353	3	CDK14
1.58441e-06	-1.28625	0.345	0.444	0.00665767	3	POLR2J3
1.61281e-06	-3.18682	0.319	0.364	0.00677704	3	TTC17
1.61352e-06	-1.32455	0.079	0.119	0.00678002	3	LHFPL5
1.6595e-06	-0.386163	0.223	0.311	0.00697323	3	NCOA1
1.6765e-06	-0.517338	0.351	0.425	0.00704465	3	KANSL1
1.69602e-06	-0.946176	0.257	0.361	0.00712668	3	PCDH9
1.72698e-06	-1.33168	0.084	0.146	0.00725677	3	SGMS1-AS1
1.77684e-06	-4.9656	0.135	0.225	0.00746628	3	SCG3
1.7967e-06	-4.3622	0.078	0.116	0.00754971	3	NCKAP5
1.82555e-06	-0.502178	0.309	0.37	0.00767094	3	LAMB1
1.83169e-06	-0.579268	0.331	0.407	0.00769676	3	IFNAR1
1.85674e-06	-0.339696	0.316	0.359	0.00780201	3	SKA3
1.85945e-06	-0.773744	0.262	0.317	0.00781341	3	RADX
1.92207e-06	-2.62176	0.149	0.17	0.00807652	3	FSTL3
1.96555e-06	-1.21635	0.186	0.242	0.00825924	3	ITPRIP
1.9743e-06	-1.75203	0.103	0.119	0.00829601	3	ZNF66
2.00151e-06	-1.80844	0.353	0.439	0.00841035	3	MAP4K4
2.0154e-06	-0.672362	0.083	0.111	0.00846869	3	ZDHHC22
2.06061e-06	-0.791388	0.159	0.233	0.00865866	3	AC005332.4
2.06826e-06	-0.604409	0.351	0.438	0.00869083	3	MAPRE1
2.08668e-06	-3.25707	0.088	0.165	0.00876823	3	LMCD1-AS1
2.09108e-06	-0.513748	0.329	0.427	0.00878673	3	DDX27
2.12446e-06	-4.97222	0.154	0.242	0.00892697	3	NXPH4
2.22446e-06	-1.66423	0.378	0.455	0.00934717	3	CALD1
2.25791e-06	-5.05903	0.059	0.15	0.00948774	3	GABRE
2.26922e-06	-0.695701	0.348	0.421	0.00953528	3	YIPF3
2.34164e-06	-0.892337	0.329	0.432	0.00983957	3	SLK
2.34622e-06	-1.21152	0.108	0.225	0.00985881	3	AC244502.1
2.34622e-06	-1.37811	0.314	0.404	0.00985881	3	MYO10
2.38005e-06	-1.2269	0.329	0.4	0.010001	3	ERBIN
2.45426e-06	-0.619826	0.341	0.383	0.0103128	3	UIMC1
2.46118e-06	-1.20126	0.09	0.132	0.0103419	3	INTS6-AS1
2.51904e-06	-6.41847	0.277	0.354	0.010585	3	SLC6A6
2.65354e-06	-0.910887	0.169	0.189	0.0111502	3	AL354740.1
2.66906e-06	-0.332587	0.449	0.322	0.0112154	3	MOB3B
2.6704e-06	-1.03853	0.311	0.411	0.011221	3	SALL1
2.75803e-06	-1.72976	0.084	0.103	0.0115892	3	AC114980.1
2.85619e-06	-1.85085	0.108	0.163	0.0120017	3	TP53INP2
2.86872e-06	-0.573661	0.343	0.414	0.0120543	3	CNOT2
2.8875e-06	-4.57315	0.331	0.422	0.0121333	3	TCEAL9
2.90141e-06	-0.855771	0.307	0.368	0.0121917	3	WIPF2
2.96852e-06	-2.56062	0.123	0.178	0.0124737	3	ZNF22
3.00102e-06	-3.07411	0.193	0.294	0.0126103	3	IRS2
3.00661e-06	-5.03405	0.449	0.35	0.0126338	3	PGK1
3.05325e-06	-1.10918	0.15	0.224	0.0128297	3	GAREM2
3.16327e-06	-0.760211	0.111	0.188	0.0132921	3	ZBTB39
3.16734e-06	-0.524518	0.297	0.363	0.0133092	3	PTPRF
3.17391e-06	-0.932697	0.061	0.108	0.0133368	3	SCNN1D
3.22142e-06	-0.701381	0.36	0.44	0.0135364	3	RRBP1
3.34653e-06	-2.67605	0.098	0.172	0.0140621	3	AC010618.3
3.38854e-06	-0.904586	0.221	0.301	0.0142386	3	NRSN2-AS1
3.42934e-06	-3.89516	0.115	0.162	0.0144101	3	ARID3A
3.45311e-06	0.255645	0.152	0.118	0.01451	3	AC131097.2
3.47061e-06	-1.54229	0.454	0.345	0.0145835	3	COL9A3
3.52313e-06	-2.10079	0.111	0.172	0.0148042	3	KCTD7
3.57716e-06	-2.74698	0.264	0.312	0.0150312	3	ZSCAN18
3.64311e-06	-4.47491	0.296	0.383	0.0153083	3	SLC5A3
3.69523e-06	-0.395638	0.338	0.391	0.0155273	3	FAM107B
3.71733e-06	-0.910398	0.338	0.423	0.0156202	3	TUG1
3.77529e-06	-0.997415	0.274	0.331	0.0158638	3	ANKRD28
3.80702e-06	-4.59224	0.169	0.272	0.0159971	3	KITLG
3.92539e-06	-0.758492	0.326	0.401	0.0164945	3	DYNLL2
3.94266e-06	0.881767	0.105	0.188	0.0165671	3	CSRNP3
3.95833e-06	0.711982	0.208	0.266	0.0166329	3	RASEF
4.13347e-06	-7.80428	0.267	0.376	0.0173688	3	SPARC
4.14341e-06	-0.825625	0.375	0.447	0.0174106	3	PNISR
4.16219e-06	-3.21214	0.132	0.226	0.0174895	3	SYP
4.18904e-06	-0.985387	0.11	0.127	0.0176023	3	MARC1
4.23754e-06	-2.84808	0.326	0.415	0.0178061	3	TET1
4.27419e-06	-2.02686	0.326	0.409	0.0179602	3	PANK3
4.28567e-06	-2.9472	0.101	0.135	0.0180084	3	LAT
4.32394e-06	-0.712723	0.368	0.435	0.0181692	3	HNRNPH1
4.44762e-06	-2.3445	0.454	0.367	0.0186889	3	ISG15
4.4797e-06	-2.66054	0.348	0.445	0.0188237	3	TCF4
4.4993e-06	-0.680289	0.122	0.157	0.0189061	3	TGFB3
4.5599e-06	-3.10601	0.106	0.156	0.0191607	3	PAQR8
4.57211e-06	-1.99828	0.174	0.231	0.019212	3	TMEM168
4.62713e-06	-5.30618	0.133	0.233	0.0194432	3	WLS
4.74307e-06	-0.674906	0.355	0.436	0.0199304	3	ZKSCAN1
4.78592e-06	2.96996	0.1	0.145	0.0201104	3	KCNIP3
4.78693e-06	-3.21448	0.348	0.401	0.0201147	3	PLIN3
4.78996e-06	-1.90474	0.328	0.4	0.0201274	3	LCORL
4.79804e-06	-0.424442	0.465	0.392	0.0201614	3	MIR762HG
4.82507e-06	-1.74765	0.458	0.398	0.0202749	3	LMNA
4.86965e-06	-1.1017	0.27	0.326	0.0204623	3	PAQR3
4.89398e-06	-1.45127	0.336	0.424	0.0205645	3	KMT2E
4.95757e-06	0.954342	0.081	0.137	0.0208317	3	AL157400.3
4.95757e-06	-3.36143	0.267	0.332	0.0208317	3	IQGAP2
4.99771e-06	-0.581785	0.135	0.178	0.0210004	3	KCNAB3
5.08499e-06	-0.870693	0.324	0.419	0.0213671	3	WDR45B
5.2298e-06	-3.36785	0.105	0.143	0.0219756	3	APCDD1
5.24996e-06	-1.59213	0.465	0.389	0.0220604	3	SNHG3
5.26284e-06	-1.64506	0.225	0.316	0.0221144	3	COL27A1
5.30238e-06	-5.90671	0.204	0.329	0.0222806	3	NRP1
5.42498e-06	-0.408231	0.346	0.396	0.0227958	3	CDC42BPA
5.49555e-06	-1.67087	0.096	0.145	0.0230923	3	ENTPD1
5.50169e-06	-0.296233	0.465	0.341	0.0231181	3	TNFAIP2
5.52324e-06	-1.78955	0.258	0.358	0.0232087	3	ITGA2
5.53444e-06	-0.738507	0.353	0.391	0.0232557	3	LCOR
5.57826e-06	-2.52583	0.209	0.271	0.0234399	3	CYBA
5.74369e-06	0.620953	0.36	0.397	0.024135	3	AVL9
5.7505e-06	0.887589	0.093	0.143	0.0241636	3	ZNF432
5.85399e-06	-3.91947	0.191	0.278	0.0245984	3	SH3BP5
5.8601e-06	0.333338	0.502	0.429	0.0246242	3	ABCE1
5.93607e-06	1.32187	0.106	0.103	0.0249434	3	MAGEA4
5.9576e-06	-2.83397	0.338	0.437	0.0250338	3	JUNB
6.03687e-06	-1.90892	0.348	0.425	0.0253669	3	ARL6IP5
6.09339e-06	-0.575135	0.103	0.154	0.0256044	3	AC022098.1
6.41918e-06	-0.446916	0.346	0.409	0.0269734	3	POM121
6.47418e-06	-0.415248	0.334	0.433	0.0272045	3	SPG7
6.61159e-06	-0.921125	0.209	0.255	0.0277819	3	NR2F1-AS1
6.78035e-06	-1.02593	0.233	0.18	0.028491	3	IL17RE
6.80385e-06	-0.507094	0.145	0.203	0.0285898	3	TMEM234
7.07293e-06	-4.21023	0.066	0.126	0.0297204	3	CSGALNACT1
7.23144e-06	-1.79999	0.296	0.359	0.0303865	3	NUMA1
7.33141e-06	-2.1248	0.215	0.273	0.0308066	3	LAMB2
7.54363e-06	-0.862798	0.177	0.264	0.0316983	3	CPEB4
7.55039e-06	0.535855	0.095	0.161	0.0317267	3	ARAP2
7.61829e-06	-4.54402	0.172	0.253	0.0320121	3	SYNM
7.68889e-06	-5.38705	0.061	0.133	0.0323087	3	PDLIM3
7.74092e-06	-0.299493	0.331	0.366	0.0325274	3	MFHAS1
7.90013e-06	-4.19848	0.328	0.396	0.0331963	3	CEBPB
8.35538e-06	-0.514212	0.535	0.447	0.0351093	3	ACTB
8.52547e-06	-8.29461	0.09	0.196	0.035824	3	ANGPTL4
8.67567e-06	-0.579874	0.419	0.464	0.0364552	3	TPR
8.69767e-06	-3.36926	0.34	0.406	0.0365476	3	VGLL4
8.773e-06	-3.44518	0.084	0.117	0.0368642	3	PPP1R26-AS1
8.83927e-06	-0.712518	0.38	0.446	0.0371426	3	TMPO
8.88291e-06	-2.31767	0.26	0.37	0.037326	3	TROAP
8.89994e-06	-0.432278	0.346	0.405	0.0373975	3	HIPK2
8.90359e-06	-3.06385	0.093	0.128	0.0374129	3	LCA5L
8.90907e-06	-3.16627	0.066	0.114	0.0374359	3	AC004918.1
8.96651e-06	-0.272597	0.216	0.257	0.0376773	3	ZNF696
9.07936e-06	-1.7825	0.301	0.375	0.0381515	3	RLF
9.16598e-06	1.6943	0.057	0.149	0.0385154	3	TOM1L1
9.25718e-06	-2.15503	0.098	0.188	0.0388987	3	SPP1
9.45636e-06	-0.755149	0.333	0.407	0.0397356	3	USE1
9.47379e-06	-2.06012	0.101	0.15	0.0398089	3	RAB6B
9.74423e-06	-0.258734	0.47	0.397	0.0409452	3	CHORDC1
9.80413e-06	-4.56975	0.106	0.137	0.041197	3	CTC1
9.84292e-06	-0.546796	0.436	0.327	0.04136	3	SVIP
9.87111e-06	-0.611738	0.267	0.33	0.0414784	3	ZNF75A
9.9277e-06	-0.365747	0.194	0.245	0.0417162	3	ZNF669
1.01496e-05	-0.406365	0.318	0.374	0.0426486	3	PPP1R15B
1.03495e-05	-7.53082	0.069	0.18	0.0434886	3	EPAS1
1.04668e-05	-0.597872	0.309	0.365	0.0439816	3	IRX3
1.04939e-05	-3.68043	0.105	0.165	0.0440952	3	AC069277.1
1.05067e-05	-0.884782	0.463	0.37	0.0441491	3	MSMO1
1.05682e-05	0.381158	0.272	0.337	0.0444075	3	MAGT1
1.07256e-05	-1.60876	0.328	0.389	0.0450691	3	CARS
1.09252e-05	-3.02545	0.101	0.098	0.0459078	3	LINC01579
1.09386e-05	-2.40198	0.299	0.402	0.0459638	3	ANKRD12
1.1048e-05	-3.1674	0.088	0.161	0.0464238	3	FAM122C
1.12237e-05	-1.38289	0.15	0.26	0.0471619	3	SLC4A4
1.13758e-05	-2.63353	0.199	0.242	0.0478012	3	TM7SF2
1.15221e-05	-1.64259	0.412	0.263	0.048416	3	PKIB
1.15627e-05	-3.10924	0.091	0.139	0.0485864	3	HR
1.20286e-05	-0.843288	0.179	0.213	0.0505441	3	ZNF646
1.23266e-05	-3.75006	0.191	0.266	0.0517964	3	LYST
1.25182e-05	-0.778548	0.1	0.159	0.0526016	3	BRSK1
1.26359e-05	-0.30944	0.48	0.379	0.0530962	3	RRP9
1.27178e-05	-4.38678	0.076	0.127	0.0534404	3	AC016831.1
1.28901e-05	-1.45036	0.316	0.369	0.0541642	3	BEX4
1.2998e-05	0.710871	0.404	0.251	0.0546177	3	AC138409.3
1.30181e-05	-0.336254	0.329	0.375	0.0547022	3	CEP250
1.33503e-05	-7.19334	0.154	0.219	0.0560978	3	NDRG1
1.3388e-05	-2.89197	0.527	0.438	0.0562562	3	BSG
1.35999e-05	-1.45388	0.142	0.187	0.0571466	3	AC025048.2
1.36163e-05	-6.24495	0.26	0.336	0.0572156	3	SLC2A1
1.36199e-05	-1.54284	0.361	0.418	0.057231	3	NAMPT
1.37447e-05	2.14922	0.279	0.402	0.0577554	3	SPRY2
1.38279e-05	-2.89676	0.054	0.172	0.0581049	3	ELOVL2
1.38613e-05	-1.4556	0.211	0.288	0.0582453	3	EDNRB
1.38948e-05	-4.55037	0.093	0.136	0.058386	3	MXD1
1.412e-05	0.412193	0.111	0.158	0.0593323	3	AC091607.2
1.42912e-05	-5.9147	0.167	0.225	0.0600517	3	CDKN1C
1.47171e-05	-1.15873	0.373	0.451	0.0618411	3	RNMT
1.47772e-05	1.3802	0.463	0.406	0.0620937	3	HSP90B1
1.48524e-05	-0.909692	0.307	0.375	0.0624098	3	NEDD4L
1.52463e-05	-1.40189	0.346	0.403	0.0640649	3	HLA-E
1.55565e-05	-4.11262	0.275	0.335	0.0653684	3	ZFP36
1.5623e-05	-4.13875	0.242	0.324	0.0656479	3	ARRDC3
1.60257e-05	0.558787	0.154	0.163	0.0673399	3	TTC7A
1.67715e-05	-0.893189	0.101	0.163	0.0704738	3	FKRP
1.6954e-05	-3.39214	0.091	0.117	0.0712409	3	ALMS1-IT1
1.71556e-05	-2.02385	0.11	0.17	0.0720876	3	HIST1H2AM
1.73628e-05	-4.1289	0.216	0.328	0.0729585	3	CDC42EP4
1.75143e-05	-0.802036	0.147	0.198	0.073595	3	AL118558.3
1.76858e-05	-3.85349	0.324	0.399	0.0743156	3	IRX1
1.79193e-05	1.25044	0.459	0.34	0.0752968	3	ADA
1.79775e-05	-0.25628	0.28	0.328	0.0755415	3	ZNF260
1.82352e-05	-1.28778	0.309	0.402	0.0766243	3	CDC25B
1.83126e-05	-2.9888	0.064	0.145	0.0769494	3	TLE4
1.83708e-05	-1.14322	0.318	0.414	0.0771942	3	SUCO
1.84e-05	0.543814	0.493	0.405	0.0773168	3	PLOD3
1.86795e-05	-2.47363	0.483	0.414	0.0784912	3	MTSS1
1.89605e-05	-0.687713	0.133	0.181	0.0796721	3	NAP1L3
1.89981e-05	-0.722347	0.24	0.29	0.0798301	3	LYSMD3
1.92405e-05	-0.835143	0.387	0.501	0.0808485	3	MT-ND3
1.93845e-05	-2.49881	0.103	0.137	0.0814536	3	HESX1
1.95618e-05	-2.33817	0.068	0.132	0.0821985	3	PHLDB3
2.00249e-05	-1.10676	0.282	0.306	0.0841446	3	ZGRF1
2.01386e-05	-0.375785	0.355	0.465	0.0846226	3	RPL15
2.07113e-05	-0.624878	0.334	0.355	0.0870287	3	CEP135
2.11557e-05	-3.87708	0.095	0.14	0.0888964	3	LPP-AS2
2.11794e-05	-0.402028	0.133	0.163	0.0889957	3	AGFG2
2.12184e-05	1.56235	0.074	0.128	0.0891596	3	FRAT1
2.15413e-05	-0.33215	0.488	0.418	0.0905165	3	CYB5A
2.18173e-05	-1.73392	0.076	0.147	0.0916763	3	SLC6A9
2.1899e-05	-1.89094	0.15	0.124	0.0920198	3	FERMT3
2.26138e-05	-0.84739	0.101	0.099	0.0950231	3	LINC01366
2.28729e-05	0.306244	0.524	0.447	0.0961119	3	ESD
2.3641e-05	-1.8654	0.312	0.403	0.0993394	3	TRIM2
2.4224e-05	-2.87432	0.106	0.122	0.101789	3	HSF4
2.42921e-05	-3.68077	0.1	0.163	0.102075	3	CXXC4
2.44639e-05	-3.58644	0.086	0.12	0.102797	3	DGCR11
2.46594e-05	-2.91077	0.289	0.358	0.103619	3	ZNF827
2.53322e-05	-0.503705	0.346	0.385	0.106446	3	LSM14B
2.56225e-05	0.73493	0.093	0.155	0.107666	3	HIST1H2BJ
2.61038e-05	-0.555656	0.351	0.401	0.109688	3	SNX13
2.62467e-05	-0.308264	0.463	0.384	0.110289	3	ASCC3
2.64833e-05	-4.50349	0.184	0.198	0.111283	3	PCSK6
2.64919e-05	-2.54576	0.221	0.297	0.111319	3	KPNA5
2.65091e-05	0.319937	0.478	0.415	0.111391	3	PGD
2.65971e-05	-0.650446	0.081	0.136	0.111761	3	FAM133A
2.70747e-05	1.22742	0.458	0.39	0.113768	3	IDI1
2.70975e-05	-0.836794	0.306	0.37	0.113864	3	GATAD2B
2.72298e-05	1.56964	0.5	0.379	0.114419	3	AC090692.1
2.72846e-05	-1.26811	0.334	0.383	0.11465	3	DMTF1
2.80908e-05	0.873917	0.1	0.167	0.118037	3	AL157778.1
2.81837e-05	-0.483291	0.466	0.395	0.118428	3	PNO1
2.85864e-05	-1.89771	0.247	0.327	0.12012	3	HLTF
2.87776e-05	-0.453671	0.169	0.217	0.120924	3	SLC35E2A
2.90339e-05	-0.368821	0.253	0.315	0.122	3	TCF20
2.96563e-05	-7.42111	0.282	0.361	0.124616	3	DNAJB1
2.96831e-05	-4.60165	0.049	0.153	0.124729	3	RORA
3.07364e-05	-4.67606	0.333	0.399	0.129154	3	JAK1
3.11596e-05	0.548829	0.492	0.359	0.130932	3	SHC3
3.12138e-05	-0.441806	0.307	0.355	0.131161	3	TRIQK
3.1359e-05	-0.949393	0.363	0.429	0.131771	3	WASL
3.19545e-05	-1.04247	0.203	0.243	0.134273	3	CLK2
3.20803e-05	-1.1114	0.351	0.388	0.134801	3	GNG12
3.22335e-05	0.340982	0.49	0.422	0.135445	3	FKBP4
3.26846e-05	-6.16432	0.062	0.141	0.13734	3	LTBP1
3.37562e-05	-4.7628	0.341	0.397	0.141844	3	SCARB1
3.38735e-05	-0.963436	0.171	0.23	0.142336	3	KIZ
3.41792e-05	-0.550122	0.37	0.46	0.143621	3	NOP53
3.43331e-05	-3.06963	0.24	0.299	0.144268	3	P4HA2
3.44257e-05	-0.336651	0.551	0.468	0.144657	3	UBB
3.49418e-05	-2.05587	0.448	0.375	0.146825	3	GAS7
3.50899e-05	-3.06692	0.147	0.17	0.147448	3	ACTL8
3.63152e-05	0.526303	0.363	0.229	0.152596	3	WNT7B
3.77494e-05	-5.05311	0.25	0.321	0.158623	3	PDK1
3.78822e-05	-1.06967	0.14	0.197	0.159181	3	SLC9A8
3.8359e-05	-1.28436	0.145	0.201	0.161185	3	UBR5-AS1
3.89954e-05	-0.257358	0.377	0.451	0.163859	3	SCAF11
3.91074e-05	-0.388608	0.345	0.404	0.164329	3	PCNX1
3.93324e-05	-0.395932	0.135	0.21	0.165275	3	IFITM3
3.94554e-05	-0.423618	0.137	0.156	0.165792	3	GPC6
4.04345e-05	-4.14323	0.338	0.427	0.169906	3	PTTG1IP
4.0584e-05	0.367131	0.5	0.445	0.170534	3	PGAM1
4.15184e-05	-0.491907	0.285	0.326	0.17446	3	CHEK2
4.2711e-05	-0.48139	0.38	0.464	0.179472	3	SMC3
4.34019e-05	0.806606	0.12	0.132	0.182375	3	AC008736.1
4.36586e-05	-1.69488	0.329	0.376	0.183453	3	RIOK3
4.43556e-05	-4.89957	0.047	0.138	0.186382	3	ZNF436
4.48157e-05	-0.713521	0.485	0.413	0.188316	3	PLTP
4.49293e-05	-1.6147	0.235	0.286	0.188793	3	ZNF708
4.52403e-05	-0.660685	0.091	0.107	0.1901	3	AC012676.3
4.56946e-05	-2.64254	0.356	0.426	0.192009	3	GOLGB1
4.63755e-05	-6.23799	0.269	0.358	0.19487	3	SAT1
4.64782e-05	-1.42916	0.361	0.374	0.195301	3	COG8
4.69088e-05	-0.890226	0.049	0.132	0.197111	3	AL033543.1
4.74838e-05	0.294859	0.471	0.352	0.199527	3	BRI3BP
4.89985e-05	-0.96231	0.466	0.378	0.205892	3	BARD1
4.90789e-05	-4.70724	0.052	0.102	0.206229	3	STX3
4.92213e-05	0.311312	0.481	0.435	0.206828	3	PSMC1
4.9302e-05	-1.06178	0.331	0.404	0.207167	3	CLHC1
5.17943e-05	-0.870807	0.221	0.271	0.21764	3	UBAP1
5.19442e-05	-1.30702	0.304	0.364	0.218269	3	DTNA
5.30382e-05	-0.744773	0.498	0.411	0.222866	3	CBR1
5.36438e-05	-0.721192	0.323	0.421	0.225411	3	CMC2
5.42219e-05	-1.13476	0.09	0.102	0.227841	3	FGF18
5.42525e-05	-0.78588	0.12	0.14	0.227969	3	DUSP10
5.42593e-05	1.12546	0.356	0.202	0.227998	3	IKBKE
5.45217e-05	-4.75953	0.081	0.151	0.2291	3	AC069185.1
5.52125e-05	-1.3606	0.135	0.179	0.232003	3	AC103706.1
5.53925e-05	-1.82149	0.09	0.13	0.232759	3	AC007038.1
5.5514e-05	-1.49695	0.215	0.273	0.23327	3	CANT1
5.6034e-05	-0.70466	0.123	0.195	0.235455	3	ZNF343
5.60586e-05	-1.76048	0.292	0.376	0.235558	3	ASS1
5.64704e-05	-0.837451	0.188	0.226	0.237288	3	AC016747.1
5.7063e-05	-0.598194	0.361	0.381	0.239779	3	CEP44
5.78312e-05	-1.98271	0.336	0.421	0.243007	3	CTNNB1
6.05257e-05	-4.92949	0.247	0.327	0.254329	3	BNIP3
6.12119e-05	-1.36226	0.343	0.356	0.257213	3	MELK
6.14678e-05	-0.657991	0.09	0.162	0.258288	3	NHS
6.43383e-05	-1.95075	0.22	0.276	0.27035	3	TFPI2
6.53852e-05	-2.37145	0.468	0.375	0.274749	3	DUSP6
6.79639e-05	-1.15491	0.223	0.276	0.285584	3	ZBTB37
6.93233e-05	-0.364735	0.248	0.297	0.291297	3	STRN4
6.96586e-05	-4.1538	0.057	0.129	0.292705	3	DOCK5
7.02555e-05	-2.07462	0.324	0.376	0.295213	3	MYBL2
7.15698e-05	-0.901519	0.258	0.288	0.300736	3	CBLB
7.15698e-05	0.697343	0.182	0.252	0.300736	3	PSMB9
7.23829e-05	-3.72806	0.172	0.245	0.304153	3	LRRTM2
7.25483e-05	-1.33061	0.105	0.115	0.304848	3	AL139274.2
7.28848e-05	-1.1743	0.361	0.401	0.306262	3	EFEMP2
7.43142e-05	-2.82649	0.177	0.185	0.312268	3	CTSV
7.45068e-05	-0.943855	0.274	0.333	0.313078	3	YPEL5
7.4516e-05	-1.02663	0.35	0.397	0.313116	3	NREP
7.46539e-05	-5.39722	0.285	0.334	0.313696	3	HIST1H2BH
7.58962e-05	-1.46307	0.091	0.158	0.318916	3	CAPG
7.63177e-05	-3.03713	0.171	0.219	0.320687	3	BAMBI
7.85555e-05	-4.20264	0.101	0.169	0.33009	3	NACAD
8.00062e-05	-0.771778	0.392	0.446	0.336186	3	EEF1A2
8.12877e-05	-0.559938	0.407	0.448	0.341571	3	APLP2
8.13625e-05	-3.17099	0.127	0.178	0.341885	3	TRIL
8.26695e-05	1.83023	0.081	0.135	0.347377	3	FBXO41
8.3453e-05	-2.79318	0.262	0.322	0.35067	3	HELLPAR
8.51661e-05	-2.49792	0.326	0.367	0.357868	3	PRTFDC1
8.64726e-05	-0.37433	0.255	0.285	0.363358	3	USP25
8.71569e-05	-3.49586	0.226	0.325	0.366233	3	MTTP
8.71995e-05	-5.38897	0.309	0.348	0.366412	3	TFPI
8.73168e-05	0.34081	0.463	0.326	0.366905	3	SULT1A1
8.73168e-05	-1.1074	0.336	0.413	0.366905	3	SHMT2
8.95897e-05	-0.627059	0.397	0.46	0.376456	3	TMBIM6
8.96225e-05	-1.31044	0.167	0.249	0.376594	3	HIC2
8.99017e-05	-3.72383	0.213	0.283	0.377767	3	ITPR1
9.00224e-05	-0.422204	0.319	0.412	0.378274	3	USP47
9.07166e-05	-3.67577	0.16	0.229	0.381191	3	ANGPTL1
9.41954e-05	-0.52978	0.475	0.348	0.395809	3	RND2
9.62737e-05	-0.440621	0.154	0.206	0.404542	3	SLC9A3-AS1
9.69309e-05	-3.40009	0.122	0.144	0.407304	3	ANKMY1
9.86703e-05	-3.85173	0.331	0.397	0.414613	3	ENC1
9.99047e-05	-1.06692	0.307	0.382	0.4198	3	SOGA1
0.000100854	0.478789	0.11	0.108	0.423788	3	PDGFRL
0.000101904	-2.69038	0.15	0.167	0.428201	3	REN
0.000101984	-1.42274	0.057	0.107	0.428538	3	ZNF844
0.000102921	-6.53598	0.201	0.285	0.432474	3	CCN1
0.000104679	-3.43249	0.336	0.391	0.439862	3	RBPMS
0.000105168	-3.01897	0.139	0.217	0.441915	3	SUN2
0.000106607	-1.28451	0.096	0.104	0.447964	3	HLX
0.000107526	1.79206	0.182	0.203	0.451822	3	EGFR-AS1
0.000108464	-5.44447	0.14	0.186	0.455767	3	PCOLCE
0.000110618	-2.77796	0.324	0.205	0.464817	3	MATN4
0.000114985	-1.0908	0.319	0.405	0.483167	3	ELMSAN1
0.000116271	-0.704676	0.221	0.285	0.488572	3	KIAA1328
0.000117522	0.267529	0.454	0.42	0.493826	3	NDUFA3
0.000118287	-1.61357	0.346	0.407	0.49704	3	GIHCG
0.000122887	-0.787461	0.133	0.17	0.516369	3	PPARD
0.000123981	-1.85492	0.519	0.443	0.520968	3	HSP90AA1
0.000124472	3.35463	0.162	0.195	0.523031	3	ST3GAL5
0.000124681	-0.324732	0.167	0.217	0.523908	3	AK9
0.000126227	-0.890189	0.324	0.405	0.530408	3	PHF10
0.000126932	-2.06446	0.226	0.232	0.533367	3	TSIX
0.000127746	-1.20827	0.177	0.196	0.536791	3	C17orf98
0.000128851	-1.03073	0.346	0.404	0.541431	3	RLIM
0.000130571	-4.38463	0.147	0.25	0.548659	3	PPP1R3B
0.000132218	-2.21302	0.12	0.196	0.55558	3	AC099778.1
0.000133025	-0.577244	0.111	0.145	0.558971	3	ZNF443
0.000133359	-0.938469	0.12	0.139	0.560373	3	ABHD15
0.000134605	-0.707616	0.189	0.276	0.565609	3	SCAF1
0.000135442	-0.543376	0.35	0.406	0.569126	3	CASD1
0.000136405	-2.58602	0.106	0.155	0.573175	3	AC104964.3
0.000137171	-0.424667	0.262	0.272	0.576393	3	PDIK1L
0.000139318	-1.12341	0.306	0.371	0.585416	3	MOB1B
0.000140517	2.68639	0.392	0.246	0.590451	3	ARHGAP22
0.000141978	-0.286798	0.334	0.355	0.59659	3	HIPK1
0.000143402	0.308906	0.172	0.177	0.602574	3	AC139768.1
0.000144162	-0.931285	0.336	0.364	0.605767	3	MARF1
0.000149641	-0.828953	0.37	0.464	0.628791	3	RPL29
0.000149703	0.285183	0.127	0.148	0.629052	3	UBOX5
0.000149827	-0.421215	0.522	0.448	0.629574	3	VKORC1
0.000152467	-1.91509	0.093	0.147	0.640667	3	AC093838.1
0.000152883	0.701837	0.412	0.239	0.642413	3	S100A1
0.000153508	-0.906758	0.27	0.338	0.645041	3	MAPKAPK2
0.000154282	-2.61649	0.182	0.259	0.648292	3	AC139491.3
0.000154428	-1.79099	0.329	0.39	0.648906	3	ZNF462
0.000154922	-1.29165	0.172	0.186	0.650981	3	IPPK
0.000156098	-2.2996	0.145	0.23	0.655925	3	LITAF
0.000156847	-0.479462	0.37	0.409	0.659071	3	KLHL7
0.000157571	-2.99266	0.128	0.142	0.662115	3	CRY2
0.00015998	-1.06811	0.481	0.412	0.672238	3	SNHG19
0.000160075	-0.806794	0.299	0.339	0.672634	3	PACS2
0.000161098	-2.13936	0.16	0.182	0.676934	3	ADPRM
0.000164592	-1.52846	0.101	0.132	0.691616	3	POTEE
0.000167387	-1.56756	0.152	0.146	0.703362	3	TSACC
0.000168653	-0.649176	0.377	0.298	0.708679	3	SCX
0.000170518	-0.460923	0.377	0.391	0.716515	3	AC005670.3
0.000170608	-2.05691	0.336	0.376	0.716894	3	SKIL
0.00017113	-0.532506	0.361	0.428	0.719089	3	TAF15
0.000171795	-4.27972	0.11	0.168	0.721883	3	ATF3
0.000171856	-4.21647	0.1	0.156	0.722138	3	RNASE4
0.000172706	-1.35593	0.24	0.288	0.725711	3	PITPNC1
0.000173153	-1.18833	0.319	0.399	0.727589	3	DDR1
0.000173846	0.82641	0.392	0.276	0.7305	3	VPS13B-DT
0.000175425	-4.07475	0.279	0.3	0.737134	3	FDXR
0.000182046	-0.781111	0.355	0.406	0.764957	3	PURB
0.000184125	-2.26578	0.233	0.315	0.773694	3	ATP2B4
0.000184513	-0.91753	0.34	0.408	0.775326	3	BCL11A
0.000185813	-1.64576	0.106	0.183	0.780787	3	NAIP
0.000187165	-2.55913	0.309	0.402	0.786469	3	IL6ST
0.000187253	-4.38741	0.451	0.393	0.786837	3	LGALS1
0.00018888	-2.99461	0.345	0.402	0.793673	3	PTAR1
0.000189998	-0.499018	0.331	0.371	0.79837	3	UBR1
0.000190798	-0.4048	0.302	0.329	0.801734	3	CSKMT
0.000192061	-2.22543	0.324	0.391	0.80704	3	SOBP
0.000193253	-1.07894	0.48	0.394	0.812048	3	UCHL1
0.000194997	-4.36358	0.105	0.159	0.819376	3	ANG
0.000195703	-7.06452	0.078	0.183	0.822344	3	TCIM
0.000199027	-0.482484	0.299	0.356	0.836311	3	LENG1
0.000199398	-0.541696	0.351	0.408	0.837871	3	KLC1
0.000205882	-0.627218	0.375	0.433	0.865117	3	BOD1L1
0.000207455	-0.294317	0.353	0.425	0.871728	3	IRX2
0.000207648	-4.79949	0.152	0.245	0.872538	3	PLS3
0.000209563	-6.63478	0.047	0.137	0.880582	3	SMAD7
0.00021093	-0.327178	0.277	0.336	0.886326	3	MTMR12
0.000212897	-3.28589	0.12	0.159	0.894593	3	AL356488.3
0.000214073	3.21112	0.093	0.128	0.899536	3	LINC00294
0.000215081	-2.19659	0.073	0.112	0.90377	3	YOD1
0.000215968	-0.294748	0.365	0.402	0.907497	3	CYP20A1
0.000217135	-0.270982	0.358	0.389	0.912401	3	GIGYF1
0.000217853	0.356672	0.532	0.386	0.915419	3	SETD9
0.000218574	0.286907	0.098	0.172	0.918446	3	CRELD1
0.00022048	-3.44531	0.329	0.382	0.926458	3	ZNF704
0.000221145	3.24718	0.316	0.208	0.92925	3	STEAP1B
0.000221465	0.504076	0.459	0.353	0.930595	3	RPP25
0.000222184	0.433003	0.13	0.133	0.933616	3	SH3BGRL2
0.000222724	-0.783829	0.343	0.416	0.935887	3	NSD2
0.000223434	1.36058	0.174	0.198	0.938869	3	ZNF239
0.000224042	-2.25868	0.279	0.341	0.941425	3	PPP1R16A
0.00022486	-3.49816	0.265	0.298	0.94486	3	LAMA4
0.000227001	-4.81235	0.044	0.136	0.953859	3	LRRN3
0.000229718	-2.00273	0.294	0.368	0.965276	3	CNN2
0.000230675	-0.576889	0.473	0.343	0.969297	3	EYA1
0.000235461	-0.57707	0.36	0.399	0.989409	3	CDK5RAP3
0.000236345	-0.25904	0.164	0.179	0.993123	3	AL035071.1
0.000236577	-0.617109	0.152	0.192	0.994096	3	SH3BP5L
0.000237862	-0.772749	0.118	0.158	0.999496	3	ZNF552
0.000240202	-2.36738	0.13	0.18	1	3	CD55
0.00024023	-2.56622	0.334	0.392	1	3	TRPS1
0.000244807	-6.9582	0.292	0.367	1	3	PMEPA1
0.000244976	-1.00306	0.264	0.291	1	3	STAM2
0.000246247	-1.78043	0.093	0.143	1	3	RASA4
0.000246843	-3.2533	0.221	0.297	1	3	ADD3
0.000246914	-0.458639	0.323	0.4	1	3	RPGRIP1L
0.000248594	-1.21216	0.118	0.143	1	3	CDH8
0.000249151	-1.40514	0.311	0.393	1	3	AL110292.1
0.000250414	-2.31157	0.223	0.267	1	3	ATP7A
0.000252812	-1.73254	0.289	0.336	1	3	ZNRF3
0.00025551	-2.98045	0.084	0.116	1	3	AP001020.2
0.000257201	-1.17527	0.289	0.325	1	3	PKMYT1
0.000260196	0.744556	0.395	0.337	1	3	PTX3
0.000260554	-3.14236	0.078	0.147	1	3	AC011939.2
0.000265053	-0.384422	0.473	0.348	1	3	BAG3
0.000271605	-0.716604	0.221	0.288	1	3	FAM227A
0.000275071	-2.93557	0.135	0.139	1	3	GRIK3
0.000275542	-0.968105	0.127	0.154	1	3	AL590399.1
0.000278086	-1.58426	0.152	0.158	1	3	SEMA3B
0.000278785	-0.394018	0.22	0.267	1	3	TET3
0.000281356	-1.28095	0.098	0.159	1	3	AC023632.2
0.000283126	-8.43003	0.123	0.209	1	3	GFAP
0.0002884	-3.81665	0.211	0.276	1	3	ANTXR1
0.000288876	1.35444	0.149	0.161	1	3	C17orf100
0.00028932	-1.40433	0.338	0.396	1	3	EGLN1
0.000290839	-0.607947	0.331	0.384	1	3	DPP7
0.00029195	0.369725	0.188	0.208	1	3	ITFG2-AS1
0.000298867	-2.30275	0.172	0.232	1	3	ZFHX3
0.000301989	-0.91825	0.361	0.375	1	3	IER5
0.000302847	-3.73798	0.093	0.157	1	3	CACNG4
0.000306268	-2.39502	0.427	0.358	1	3	RGS16
0.000313929	-5.28241	0.135	0.182	1	3	NFIL3
0.000314961	-3.5844	0.093	0.144	1	3	FBXL19-AS1
0.000317682	-3.57844	0.069	0.13	1	3	ALG1L2
0.000320842	-0.558746	0.356	0.42	1	3	FAM3C
0.000320969	-0.660747	0.382	0.436	1	3	DHX36
0.000321951	-1.6602	0.088	0.133	1	3	PRPH
0.000323099	-2.71585	0.095	0.131	1	3	TEKT2
0.000323666	-1.5907	0.306	0.377	1	3	DOCK4
0.000329011	-0.359467	0.149	0.189	1	3	MT1F
0.000333873	-1.20113	0.1	0.148	1	3	SPHK2
0.000340851	-1.08083	0.289	0.316	1	3	NET1
0.000347945	-0.735511	0.36	0.41	1	3	CRYZL1
0.000348199	-0.574631	0.36	0.406	1	3	ZNF302
0.00035105	-0.971371	0.159	0.216	1	3	RRAS2
0.00035438	-2.24045	0.135	0.171	1	3	ZNF583
0.000355896	-1.22978	0.292	0.324	1	3	FAT1
0.000356717	-0.564147	0.25	0.266	1	3	NFE2L3
0.000358423	-0.697743	0.356	0.417	1	3	PDLIM2
0.000362286	-1.39449	0.329	0.404	1	3	RAB3GAP2
0.000362896	-1.22768	0.52	0.464	1	3	HNRNPAB
0.000363752	-0.718666	0.419	0.507	1	3	RPS15A
0.000369258	-2.08665	0.328	0.398	1	3	REST
0.000370626	-2.87143	0.132	0.162	1	3	AC003681.1
0.000371665	-4.78359	0.073	0.145	1	3	LUCAT1
0.000372332	-0.581096	0.439	0.39	1	3	SPATA6
0.000382488	-2.11303	0.117	0.144	1	3	TNFAIP8
0.000383023	-1.06892	0.311	0.405	1	3	C5orf38
0.000384267	-1.79294	0.318	0.337	1	3	ZMAT3
0.000394705	-1.16924	0.301	0.363	1	3	HOXB3
0.000397533	-1.46365	0.316	0.395	1	3	MYH9
0.000398376	0.860171	0.052	0.128	1	3	EFNB2
0.000405205	-1.34427	0.068	0.122	1	3	HSBP1L1
0.000411226	-3.27517	0.189	0.21	1	3	LEMD1
0.000412028	-1.28505	0.328	0.408	1	3	PMM1
0.000413888	-0.626135	0.312	0.378	1	3	ZNF621
0.000415525	-0.720049	0.201	0.239	1	3	AC240274.1
0.000417493	-0.610732	0.346	0.415	1	3	MTA1
0.000418283	-0.691697	0.331	0.393	1	3	HTRA1
0.000419028	-3.86985	0.172	0.232	1	3	TCTE3
0.000422182	-0.473121	0.312	0.343	1	3	ACOX1
0.000423121	-0.882624	0.345	0.383	1	3	MINDY2
0.000423826	-3.41262	0.172	0.208	1	3	ABCA2
0.000430106	-0.787252	0.172	0.173	1	3	DAPL1
0.000433026	-2.17226	0.448	0.374	1	3	TENT5A
0.000433074	1.38236	0.34	0.207	1	3	ZNF367
0.000442583	-2.76964	0.289	0.394	1	3	AL117329.1
0.000443319	-1.76907	0.284	0.329	1	3	PCYT1B
0.0004486	-0.297682	0.36	0.381	1	3	ABLIM1
0.000454743	-1.03479	0.269	0.136	1	3	PCBP3
0.000457971	-3.29899	0.238	0.287	1	3	AOPEP
0.00046094	-0.480917	0.35	0.392	1	3	WDR11
0.000465362	-4.22306	0.098	0.179	1	3	FAXDC2
0.000478316	-3.71468	0.062	0.12	1	3	TTC21A
0.000482681	-1.2073	0.144	0.171	1	3	LINC01409
0.000484838	-3.20511	0.372	0.42	1	3	SPTBN1
0.000489986	-2.40173	0.353	0.39	1	3	FNDC3B
0.000491308	-1.41233	0.139	0.176	1	3	HHLA3
0.000492092	-4.10952	0.235	0.313	1	3	PLEKHH2
0.000497038	-0.4205	0.333	0.408	1	3	RNF115
0.000505404	-5.3428	0.079	0.14	1	3	IGSF9B
0.000507711	-0.423248	0.346	0.398	1	3	ZNF397
0.000510447	-1.63982	0.068	0.137	1	3	DENND6B
0.000528861	0.438324	0.174	0.182	1	3	MED18
0.000532052	-0.417807	0.432	0.357	1	3	INSIG1
0.000533072	1.1864	0.481	0.383	1	3	C20orf96
0.000540612	-3.13807	0.189	0.235	1	3	CAV2
0.000545058	2.38478	0.476	0.406	1	3	NDUFAF3
0.000545177	-0.420793	0.311	0.35	1	3	PRTG
0.000546488	-0.913503	0.096	0.122	1	3	AC090517.2
0.000554416	0.573655	0.186	0.259	1	3	IL17RD
0.000558542	-3.05858	0.498	0.427	1	3	B2M
0.00055909	-3.90995	0.076	0.163	1	3	AC092164.1
0.000565831	-2.97658	0.355	0.415	1	3	LAMP2
0.000567436	-0.501203	0.508	0.457	1	3	HMGB1
0.000568487	-0.640507	0.36	0.272	1	3	ILDR2
0.000572025	-3.37388	0.345	0.396	1	3	LRP10
0.000573209	-0.694913	0.149	0.189	1	3	CTDSPL
0.000577465	-2.48951	0.213	0.298	1	3	NUPR1
0.000580613	-3.93555	0.068	0.169	1	3	TSPAN5
0.00058194	-0.801667	0.147	0.181	1	3	CHRNB1
0.000585842	0.269391	0.132	0.141	1	3	AC007390.2
0.000586766	-1.50789	0.463	0.414	1	3	SOX4
0.000589449	-0.922159	0.108	0.125	1	3	NBPF10
0.000598734	0.496182	0.172	0.236	1	3	HMGCL
0.000602382	-1.72872	0.333	0.361	1	3	RAD51AP1
0.00060405	-0.344158	0.154	0.182	1	3	ATP6AP1L
0.00060974	-3.22719	0.378	0.425	1	3	HLA-C
0.000617314	-2.37783	0.193	0.207	1	3	RFPL1S
0.000618351	-0.84823	0.375	0.412	1	3	LIX1L
0.000620127	-1.52296	0.182	0.221	1	3	NNT-AS1
0.000621067	-0.866532	0.378	0.45	1	3	RTN4
0.000624571	-2.65729	0.171	0.213	1	3	IGDCC4
0.000628399	-0.75226	0.372	0.409	1	3	SMARCC2
0.000638736	-3.32328	0.154	0.214	1	3	PAXIP1-AS2
0.000641536	-0.925853	0.326	0.389	1	3	PARP14
0.000648567	0.379953	0.446	0.336	1	3	AC025159.1
0.000655034	-2.11034	0.36	0.423	1	3	CHPF
0.000670201	-2.15386	0.105	0.125	1	3	CYP4F11
0.000670309	-6.47981	0.155	0.221	1	3	PLAAT3
0.00067545	-1.20106	0.353	0.411	1	3	PTPN13
0.000676686	-0.70678	0.304	0.343	1	3	ZBED5
0.000681213	-3.89493	0.11	0.151	1	3	CSRNP1
0.00069139	-1.75348	0.488	0.39	1	3	LINC01003
0.000698253	-1.05256	0.38	0.389	1	3	NFE2L1
0.000705633	-0.915133	0.343	0.354	1	3	EDEM3
0.000714156	0.606478	0.466	0.394	1	3	FUOM
0.000718684	-1.56508	0.145	0.201	1	3	LCA5
0.00072821	-0.625328	0.122	0.173	1	3	AC092821.3
0.000734155	1.91836	0.1	0.146	1	3	FBXO32
0.000738248	3.17946	0.358	0.29	1	3	MUC12
0.000743394	0.718796	0.377	0.267	1	3	GAS2
0.000748654	-1.56305	0.096	0.113	1	3	LPCAT3
0.000749374	-1.56505	0.108	0.142	1	3	PCDHB9
0.000750936	-0.487851	0.292	0.314	1	3	TMEM138
0.000754109	-0.385317	0.461	0.398	1	3	NDUFAF6
0.000765538	-1.53589	0.103	0.134	1	3	ZNF628
0.000770696	-0.889798	0.154	0.164	1	3	ZNF10
0.00077597	-1.72204	0.103	0.19	1	3	AC105942.1
0.000781609	-3.89824	0.209	0.287	1	3	PFKFB3
0.000782275	1.93097	0.419	0.299	1	3	RAB3IP
0.000785446	-6.49693	0.098	0.197	1	3	NEDD9
0.000795199	-2.47158	0.13	0.116	1	3	TCF15
0.000805063	-1.36119	0.291	0.336	1	3	PDPN
0.000814091	-1.93527	0.191	0.24	1	3	PID1
0.000818553	-0.463827	0.346	0.421	1	3	HDGFL2
0.000824523	-2.56293	0.27	0.338	1	3	C1QTNF6
0.000829433	-2.20808	0.471	0.37	1	3	AC027031.2
0.000830401	1.02622	0.456	0.402	1	3	RAC3
0.00083137	-0.632017	0.309	0.309	1	3	PLPPR5
0.000835122	-2.45841	0.1	0.129	1	3	DEPTOR
0.000837515	-0.433633	0.26	0.318	1	3	LASP1
0.000848135	-2.695	0.231	0.277	1	3	RAB36
0.000852138	-1.46617	0.321	0.379	1	3	PLCB1
0.000855661	-1.69834	0.307	0.361	1	3	ARC
0.000864391	1.42335	0.394	0.294	1	3	EPHB1
0.000868419	-3.67054	0.09	0.151	1	3	KIF26B
0.000871452	-0.319325	0.086	0.124	1	3	CYP3A5
0.000873756	-1.04255	0.142	0.24	1	3	BAALC
0.000877177	-2.96544	0.372	0.375	1	3	AC005261.1
0.000894466	-2.22754	0.113	0.149	1	3	DPP4
0.000909099	-0.871972	0.338	0.4	1	3	ATP6V1C1
0.000909673	-3.83121	0.292	0.339	1	3	SYNJ2
0.000929312	-0.258661	0.453	0.395	1	3	SNHG25
0.000935241	-3.90341	0.084	0.134	1	3	LINC02696
0.000938342	-5.38165	0.062	0.147	1	3	AL353747.4
0.000941155	-1.40883	0.34	0.407	1	3	MAPK1
0.000951638	-0.945755	0.416	0.501	1	3	RPL13
0.00097242	2.48223	0.16	0.134	1	3	APOC2
0.000979474	-3.29903	0.275	0.331	1	3	PALM
0.000980603	-0.711451	0.385	0.434	1	3	BTG3
0.000983534	-0.39291	0.277	0.305	1	3	TAF1A
0.000987661	-1.16198	0.209	0.264	1	3	KLF9
0.000990404	-1.75048	0.345	0.406	1	3	ZNF37A
0.000996797	-2.41048	0.248	0.286	1	3	LRRC4B
0.00101615	-0.528399	0.355	0.401	1	3	CTDSP2
0.00102057	-5.72565	0.056	0.16	1	3	IFIT1
0.00103068	-0.304789	0.171	0.192	1	3	LRCH1
0.00104301	-0.251484	0.12	0.125	1	3	LINC00824
0.00104884	-2.13177	0.34	0.407	1	3	CDCA4
0.00105663	-0.981868	0.299	0.376	1	3	FBXO5
0.00106303	-3.94298	0.302	0.332	1	3	FLNB
0.00107169	-1.15709	0.176	0.087	1	3	COL2A1
0.00108639	-3.11805	0.383	0.438	1	3	PPP1CB
0.00109301	0.335946	0.493	0.422	1	3	C17orf49
0.00109659	-0.867804	0.378	0.416	1	3	N4BP2
0.00111432	-0.387831	0.096	0.147	1	3	AC107214.1
0.00111773	-1.45989	0.11	0.107	1	3	AL080317.1
0.00112348	-1.09974	0.159	0.178	1	3	ZNF814
0.00114599	-1.3055	0.392	0.427	1	3	POU3F2
0.00114955	-0.57353	0.272	0.297	1	3	CEP76
0.00114979	-6.21692	0.057	0.116	1	3	DYNC1I1
0.00115122	-2.77931	0.375	0.443	1	3	NOVA1
0.00115564	-5.41264	0.078	0.158	1	3	DRAXIN
0.00116626	-1.54651	0.091	0.15	1	3	FAM153B
0.00117612	-0.668231	0.372	0.41	1	3	ADAM10
0.00118044	-0.553168	0.26	0.275	1	3	C8orf88
0.00118466	-2.67409	0.328	0.381	1	3	NOS1AP
0.00118882	-2.55935	0.309	0.345	1	3	TK1
0.00121736	-1.78876	0.331	0.337	1	3	DDB2
0.00121855	-0.943038	0.333	0.395	1	3	EXOC1
0.00121911	-1.75385	0.147	0.214	1	3	CHIC1
0.00123605	-0.824325	0.193	0.252	1	3	GDF15
0.0012414	-2.19538	0.132	0.213	1	3	FAM114A1
0.00124691	-0.64839	0.14	0.17	1	3	INPP5B
0.00125701	-0.276438	0.37	0.188	1	3	CSPG4
0.00125927	-0.250681	0.235	0.231	1	3	DIRAS1
0.00126109	-0.988691	0.145	0.199	1	3	FAIM
0.00127273	-0.399447	0.358	0.411	1	3	FMR1
0.00127725	-2.74928	0.218	0.24	1	3	CHCHD7
0.00127961	-0.418193	0.478	0.401	1	3	MTFP1
0.00128983	-0.252036	0.377	0.419	1	3	TADA3
0.00129089	-0.762605	0.098	0.142	1	3	TMEM143
0.00129613	-1.01565	0.378	0.427	1	3	RNF114
0.00130901	-1.37622	0.184	0.212	1	3	MBNL2
0.00131668	-0.622755	0.312	0.345	1	3	ICA1L
0.00131715	-3.06867	0.343	0.4	1	3	GPRC5B
0.00132506	-2.31532	0.091	0.144	1	3	AC090360.1
0.00133002	-2.24016	0.336	0.379	1	3	RHOB
0.00133268	-1.91693	0.208	0.237	1	3	IRF1
0.00133315	-3.36987	0.079	0.136	1	3	PFKFB4
0.00133876	-3.97353	0.09	0.141	1	3	PDK4
0.00134727	0.426244	0.448	0.394	1	3	SOX5
0.00135348	-3.07527	0.346	0.407	1	3	CD59
0.00135826	-2.78132	0.213	0.224	1	3	POLQ
0.00138134	-0.639876	0.12	0.167	1	3	IFT172
0.0013824	-1.04912	0.144	0.203	1	3	DNAJB4
0.00138798	-0.703363	0.377	0.432	1	3	ATP6V1D
0.00138925	-4.87615	0.096	0.164	1	3	SEMA4B
0.00139202	-1.25182	0.334	0.373	1	3	RRM2
0.00139714	-1.75799	0.13	0.176	1	3	LIN37
0.00141375	-4.11912	0.081	0.202	1	3	CLIP3
0.00143105	-0.416084	0.333	0.376	1	3	SETD7
0.00144062	-2.86158	0.218	0.27	1	3	SLC22A17
0.00144318	-2.85678	0.108	0.165	1	3	AC025171.2
0.00145039	-0.543069	0.145	0.174	1	3	FAH
0.0014583	-0.506779	0.351	0.36	1	3	BTAF1
0.00146945	2.93078	0.373	0.411	1	3	AKAP9
0.00147229	0.363255	0.459	0.422	1	3	DPM1
0.00149836	-4.87087	0.233	0.271	1	3	IL1RAP
0.00150406	-0.68813	0.225	0.24	1	3	ATG16L1
0.00151853	-0.433954	0.345	0.416	1	3	AFDN
0.00152872	-3.46004	0.328	0.368	1	3	BCOR
0.00154364	-0.791961	0.356	0.419	1	3	ACTN1
0.00154653	-0.469176	0.465	0.403	1	3	CD151
0.00155413	-2.22944	0.103	0.151	1	3	AC015917.2
0.00155743	-0.301693	0.394	0.457	1	3	GTF2I
0.00156074	-0.305926	0.449	0.395	1	3	HK1
0.0015723	-5.71503	0.307	0.335	1	3	HK2
0.00157246	0.320697	0.453	0.38	1	3	SATB2
0.00159275	-2.33705	0.155	0.206	1	3	ZNF654
0.00159612	-3.02099	0.291	0.32	1	3	DNMBP
0.00159661	-0.558582	0.414	0.437	1	3	SMARCA5
0.00160857	-1.17554	0.321	0.366	1	3	HPS3
0.00160865	-0.384254	0.363	0.407	1	3	SPIN1
0.00163224	-0.369734	0.473	0.427	1	3	NT5DC2
0.00163298	-0.328882	0.302	0.338	1	3	DDI2
0.00164362	-1.56207	0.086	0.117	1	3	SPAG1
0.00165582	-0.63974	0.194	0.204	1	3	PIK3CD-AS2
0.00170734	-0.739581	0.375	0.427	1	3	RB1CC1
0.00171343	-0.332534	0.289	0.303	1	3	UBE2L6
0.00174515	-0.544193	0.412	0.472	1	3	RPLP0
0.0017469	-3.82754	0.086	0.17	1	3	SLC16A9
0.00175743	0.30071	0.326	0.21	1	3	CASC9
0.00177226	-0.406837	0.397	0.454	1	3	TTC3
0.00179518	1.83773	0.145	0.154	1	3	ZNF852
0.00180615	-1.81113	0.115	0.124	1	3	ST20-AS1
0.00181728	-4.81753	0.12	0.17	1	3	SLCO1C1
0.00182747	-0.419856	0.385	0.428	1	3	SMC2
0.00183771	-0.49692	0.233	0.249	1	3	OPA3
0.00184009	-0.296101	0.312	0.341	1	3	HACD2
0.00184864	-0.576242	0.191	0.244	1	3	ATG13
0.0018515	-3.77622	0.296	0.326	1	3	PCDH18
0.00185483	-2.25573	0.115	0.139	1	3	CCDC184
0.00186409	-1.82167	0.277	0.315	1	3	PHF21A
0.001882	-0.316707	0.554	0.479	1	3	RPL17
0.00190593	-1.48732	0.306	0.348	1	3	FER
0.0019065	-0.55628	0.351	0.413	1	3	WASF2
0.00191239	-0.974096	0.372	0.432	1	3	VCAN
0.00192296	-3.28091	0.135	0.143	1	3	BBS12
0.00192363	-1.85991	0.541	0.484	1	3	RPL30
0.00193177	-0.874286	0.358	0.386	1	3	DCAF10
0.00193379	-1.63161	0.123	0.122	1	3	ZNF461
0.00197041	1.65357	0.189	0.217	1	3	PRKD1
0.00197804	-4.40077	0.154	0.207	1	3	RNF182
0.0020027	-3.10213	0.123	0.176	1	3	AC008147.2
0.00200766	-1.10238	0.231	0.25	1	3	NIM1K
0.00201314	-0.790412	0.306	0.32	1	3	CENPL
0.00206629	0.301255	0.465	0.397	1	3	MFSD10
0.00207344	-3.47293	0.346	0.394	1	3	MAPK10
0.00207857	-0.842466	0.309	0.361	1	3	SIPA1L2
0.00208371	0.897455	0.432	0.369	1	3	PTP4A3
0.00210354	-1.21783	0.095	0.166	1	3	FAM102B
0.00210853	-0.66118	0.218	0.232	1	3	ZBTB14
0.00211707	0.628165	0.086	0.131	1	3	HOXA7
0.00211947	-1.90796	0.127	0.183	1	3	AC023481.1
0.00212344	-1.08638	0.333	0.368	1	3	TTN-AS1
0.00213015	-1.17976	0.117	0.124	1	3	TTYH2
0.00214151	-3.76047	0.242	0.284	1	3	AFAP1
0.00215018	-0.760676	0.334	0.402	1	3	DNALI1
0.00217562	-0.52475	0.375	0.395	1	3	DAG1
0.00223411	-0.436189	0.181	0.185	1	3	CYP2R1
0.00226101	-0.981965	0.03	0.123	1	3	RPH3A
0.00227491	-2.27565	0.137	0.137	1	3	AC004540.1
0.00227747	-0.280092	0.429	0.304	1	3	PLPP2
0.00228205	-2.62572	0.056	0.143	1	3	TMEM91
0.00230575	-1.22181	0.113	0.141	1	3	SLC25A45
0.00231978	1.52353	0.434	0.356	1	3	NUDT8
0.00233938	-0.596894	0.448	0.509	1	3	RPS14
0.00234167	-0.813202	0.373	0.441	1	3	RAB13
0.00238647	-1.18785	0.365	0.405	1	3	ARHGAP12
0.00241834	-2.95095	0.351	0.376	1	3	TSHZ1
0.00243561	-0.404147	0.35	0.374	1	3	RCOR3
0.00244894	-1.36712	0.426	0.319	1	3	LRRN1
0.00244941	-0.818283	0.416	0.506	1	3	RPS4X
0.0024524	-2.15574	0.078	0.119	1	3	CALHM2
0.00245682	-3.55773	0.324	0.354	1	3	PKDCC
0.00246065	-3.05539	0.091	0.105	1	3	LKAAEAR1
0.00246269	-2.15673	0.348	0.417	1	3	SELENOT
0.00246352	-1.13357	0.421	0.496	1	3	RPS12
0.00246568	-1.43073	0.182	0.208	1	3	RFTN2
0.00246784	-3.12684	0.083	0.122	1	3	AC105046.1
0.00247313	-2.64947	0.387	0.439	1	3	KIF21A
0.00248205	-0.704528	0.399	0.457	1	3	SFPQ
0.00248254	-2.53351	0.081	0.141	1	3	CXCL16
0.00248652	-1.8138	0.122	0.167	1	3	PPP2R3A
0.00249634	-1.83594	0.37	0.427	1	3	AEBP1
0.00250753	-0.607682	0.417	0.351	1	3	PSAT1
0.00250997	-5.86893	0.078	0.146	1	3	HOXA13
0.00251009	-0.587446	0.299	0.3	1	3	CCDC150
0.00252636	0.680259	0.407	0.333	1	3	SNCG
0.00253041	-0.561571	0.355	0.368	1	3	MED15
0.00254557	-1.02836	0.368	0.429	1	3	HIST3H2A
0.00256566	-0.349247	0.115	0.144	1	3	ARL4D
0.00260501	-0.347538	0.368	0.428	1	3	BFAR
0.00261461	-2.205	0.081	0.134	1	3	ZNF527
0.00262285	-2.03489	0.37	0.418	1	3	SLC6A8
0.00262832	0.561012	0.046	0.121	1	3	GDAP1L1
0.0026426	-1.69428	0.127	0.119	1	3	ODC1-DT
0.00264375	-0.252051	0.333	0.346	1	3	TRAPPC13
0.00264567	-2.16531	0.304	0.349	1	3	EXD2
0.00265054	-0.518058	0.167	0.206	1	3	CCND2
0.00265683	-0.614772	0.336	0.359	1	3	ZNF91
0.00267139	-1.20429	0.458	0.396	1	3	PPFIBP1
0.00268511	-0.970042	0.361	0.406	1	3	RUFY3
0.00269082	-4.47977	0.255	0.335	1	3	ATP1B2
0.00269173	-0.511144	0.353	0.403	1	3	F2R
0.00269772	-2.22327	0.233	0.275	1	3	CHST10
0.002731	-1.99918	0.117	0.113	1	3	AC009407.1
0.00277279	1.41119	0.436	0.36	1	3	SYNGR1
0.00280692	-0.28865	0.162	0.142	1	3	AC023509.3
0.0028191	-4.12049	0.073	0.132	1	3	GCK
0.00282371	-1.94383	0.184	0.132	1	3	KCND3
0.00283106	-0.98429	0.096	0.127	1	3	CCNJL
0.00284334	-2.36804	0.139	0.147	1	3	RHBDF1
0.00286721	-1.14134	0.345	0.364	1	3	PLOD1
0.00289794	4.03903	0.389	0.287	1	3	TLCD1
0.0029193	-2.06032	0.145	0.192	1	3	SERPING1
0.00293572	-0.299162	0.346	0.39	1	3	REV1
0.00293671	-4.09183	0.059	0.107	1	3	ANKRD6
0.00296811	-3.48517	0.117	0.129	1	3	TLCD2
0.00300975	-2.6972	0.299	0.363	1	3	SMIM14
0.00301609	0.950265	0.093	0.142	1	3	RSPH4A
0.00304958	-0.492422	0.084	0.105	1	3	AC022613.3
0.00305527	-1.7896	0.52	0.4	1	3	AC026979.2
0.00309698	-1.74207	0.318	0.387	1	3	TGIF1
0.00312801	-0.76002	0.128	0.16	1	3	PGBD2
0.00314895	-1.33568	0.139	0.169	1	3	AL662884.3
0.0031506	-4.34493	0.383	0.428	1	3	RHOBTB3
0.00315782	-3.37583	0.203	0.262	1	3	MIR222HG
0.00316384	-0.259199	0.41	0.335	1	3	AC245060.5
0.00318318	-2.71633	0.12	0.172	1	3	ZNF446
0.00319198	-0.903571	0.341	0.382	1	3	MORC4
0.00322311	-3.805	0.149	0.174	1	3	CAMK1D
0.00322955	2.35698	0.125	0.155	1	3	AC009812.1
0.00324001	0.492538	0.1	0.139	1	3	AHR
0.00333741	1.3698	0.434	0.371	1	3	APOC1
0.00333804	-1.43406	0.367	0.407	1	3	ADAM9
0.00333868	-0.917015	0.338	0.399	1	3	ATP13A3
0.00338053	-0.744614	0.355	0.392	1	3	ASXL2
0.00338839	-0.446898	0.363	0.422	1	3	YIPF6
0.00340736	-3.41972	0.211	0.234	1	3	C16orf74
0.00343649	-0.509386	0.399	0.442	1	3	CALU
0.00344137	-6.33254	0.081	0.19	1	3	SORBS1
0.00344642	1.34861	0.262	0.292	1	3	SPATA7
0.00346258	-0.616454	0.377	0.408	1	3	NEPRO
0.00348424	-1.25161	0.12	0.175	1	3	OXCT1
0.00360489	1.47979	0.169	0.148	1	3	AC136475.1
0.00360709	-3.58002	0.24	0.275	1	3	IFI6
0.0036144	-0.483795	0.128	0.144	1	3	PCDHA4
0.00364874	-0.387469	0.287	0.338	1	3	ANKRD36C
0.00365957	-3.14838	0.084	0.207	1	3	IFI27L2
0.00366215	-1.29754	0.373	0.419	1	3	NKTR
0.00367387	-0.717435	0.182	0.228	1	3	AC087190.1
0.00373283	-1.52894	0.34	0.392	1	3	THUMPD3-AS1
0.00373651	0.393506	0.471	0.405	1	3	CNBD2
0.00374845	-2.36718	0.056	0.123	1	3	CPT1B
0.00376624	-2.64958	0.304	0.36	1	3	CSRP2
0.00386127	-2.01166	0.257	0.301	1	3	PGPEP1
0.00386343	-3.22192	0.167	0.238	1	3	SOX21
0.00387465	-2.89211	0.189	0.23	1	3	ZNF620
0.00387683	-0.527565	0.502	0.464	1	3	H2AFZ
0.00390977	-0.295147	0.361	0.402	1	3	AIDA
0.0039257	-1.21903	0.338	0.404	1	3	SYT11
0.00402136	2.16974	0.123	0.144	1	3	VANGL1
0.00403751	-3.73089	0.176	0.223	1	3	AP000873.2
0.00406203	-1.67254	0.319	0.372	1	3	MIR4307HG
0.00408365	-3.27897	0.191	0.258	1	3	SVIL
0.00412738	-3.86313	0.066	0.156	1	3	TCEANC
0.0041418	-1.1764	0.372	0.399	1	3	NADK2
0.00419563	-0.951156	0.377	0.375	1	3	SYNRG
0.00419992	-2.10536	0.144	0.172	1	3	EMILIN2
0.00422573	-6.37899	0.081	0.142	1	3	FOSL2
0.00425582	-2.63609	0.373	0.396	1	3	SRGAP2
0.00427341	-0.734006	0.441	0.494	1	3	RPL34
0.00428849	-1.91564	0.147	0.111	1	3	SMPDL3A
0.0043092	-0.590808	0.443	0.388	1	3	CDT1
0.0043096	1.45074	0.414	0.319	1	3	AMIGO2
0.0043288	-1.31335	0.36	0.364	1	3	RRM2B
0.00434043	-0.556743	0.309	0.336	1	3	MASTL
0.00437106	-2.47336	0.123	0.197	1	3	PRRX1
0.00438057	-0.391932	0.372	0.383	1	3	CEP95
0.0043901	-2.86951	0.1	0.13	1	3	SNX10
0.00440474	-2.18628	0.35	0.394	1	3	RFX4
0.00440718	-3.93013	0.26	0.327	1	3	GSN
0.00446372	-0.709842	0.218	0.262	1	3	LMLN
0.00450552	1.30959	0.39	0.343	1	3	SLC44A1
0.00453323	-0.250427	0.336	0.363	1	3	SNHG26
0.00455773	0.858373	0.064	0.119	1	3	PRKN
0.004559	-3.63913	0.12	0.17	1	3	CACNA2D1
0.0045792	-3.63699	0.042	0.109	1	3	HAPLN3
0.00458299	-2.11364	0.155	0.232	1	3	GALNT10
0.0045906	-3.33605	0.302	0.348	1	3	PLPP3
0.00461814	2.41242	0.174	0.223	1	3	AL035446.1
0.0046275	-7.80686	0.025	0.153	1	3	CP
0.00472333	3.20582	0.358	0.397	1	3	CYP51A1
0.00483843	0.505597	0.155	0.211	1	3	ZXDB
0.00484708	-2.48888	0.275	0.335	1	3	GAB1
0.00485864	-1.89438	0.14	0.181	1	3	UTRN
0.00486866	1.60349	0.135	0.143	1	3	AC109347.1
0.00493437	-1.50207	0.108	0.17	1	3	MOV10
0.00494385	1.1004	0.319	0.188	1	3	NEU4
0.00495743	-1.69334	0.076	0.141	1	3	AUXG01000058.1
0.00501299	-0.280628	0.358	0.377	1	3	GTPBP10
0.00504236	0.252015	0.454	0.407	1	3	SMIM10L1
0.00506241	0.293744	0.448	0.351	1	3	WDR4
0.00508764	-1.09994	0.375	0.426	1	3	PRMT2
0.00511414	-1.53161	0.461	0.387	1	3	MMP2
0.00512977	-0.429426	0.255	0.306	1	3	SENP2
0.00513585	-3.07801	0.113	0.127	1	3	ZNF641
0.0051492	-1.21633	0.363	0.374	1	3	AC012360.3
0.00517223	-0.257895	0.51	0.463	1	3	PTGES3
0.00518212	-3.33856	0.145	0.196	1	3	RAB40C
0.00526334	-3.814	0.13	0.222	1	3	SCD5
0.0053133	-5.20799	0.073	0.161	1	3	STAM-AS1
0.00532949	-2.65043	0.351	0.416	1	3	SPIRE1
0.00533094	-1.5221	0.166	0.19	1	3	SETDB2
0.0053462	-3.13822	0.454	0.413	1	3	UBC
0.00534814	-3.68412	0.397	0.451	1	3	MIR100HG
0.00536612	-1.06201	0.169	0.196	1	3	ORMDL3
0.00547071	-5.52917	0.367	0.409	1	3	PMP22
0.00548311	-0.879223	0.144	0.165	1	3	LNX2
0.00550722	1.05276	0.103	0.145	1	3	CCDC168
0.00557562	0.327131	0.14	0.186	1	3	PTPRD-AS1
0.00557865	-3.75911	0.235	0.291	1	3	NDRG2
0.00560011	-2.97174	0.039	0.102	1	3	AC109454.2
0.00563333	-2.52513	0.346	0.391	1	3	PDLIM7
0.00569158	-1.40437	0.225	0.212	1	3	MRM1
0.00570494	-1.67523	0.098	0.142	1	3	AL627171.1
0.00579613	-3.71647	0.101	0.175	1	3	NRGN
0.00592738	-0.921501	0.144	0.211	1	3	AC093627.5
0.00593271	-2.31346	0.164	0.236	1	3	ARHGAP26
0.00597387	0.609898	0.074	0.132	1	3	SLC25A18
0.00597521	-2.87702	0.086	0.126	1	3	RIC3
0.00598165	-3.32374	0.319	0.36	1	3	SMOX
0.00598567	-2.79893	0.198	0.212	1	3	ZNF660
0.00604123	-0.512075	0.36	0.406	1	3	TRIP11
0.00604882	-1.16469	0.169	0.181	1	3	COL18A1
0.00605696	-3.25362	0.076	0.152	1	3	STK26
0.00605777	-0.496831	0.385	0.405	1	3	SCP2
0.00607599	-1.71755	0.38	0.393	1	3	GPT2
0.00608389	-1.75142	0.127	0.101	1	3	NEIL1
0.00608498	-2.11906	0.111	0.157	1	3	MTRNR2L1
0.00613725	0.379299	0.169	0.148	1	3	CD70
0.00614357	-1.5438	0.211	0.231	1	3	TFAP2A
0.006151	-1.45593	0.4	0.44	1	3	BUB3
0.00617333	-2.61559	0.198	0.212	1	3	STX18-AS1
0.00617637	-2.31677	0.372	0.4	1	3	BAZ2B
0.0061974	-4.36717	0.128	0.191	1	3	DGKI
0.00620738	-2.79084	0.147	0.161	1	3	LINC01357
0.00632183	-0.816804	0.147	0.18	1	3	AL512625.1
0.00633567	-2.11822	0.23	0.244	1	3	NOVA2
0.00636115	-2.90252	0.15	0.142	1	3	KLRK1
0.00636172	-3.71293	0.367	0.42	1	3	CCDC50
0.00636683	-2.69091	0.12	0.152	1	3	AC069243.1
0.0063691	-3.60272	0.35	0.394	1	3	KCNQ1OT1
0.00640698	1.66673	0.14	0.156	1	3	C2orf81
0.00644276	-0.541652	0.436	0.494	1	3	RPS21
0.00644908	-7.08486	0.083	0.144	1	3	CA9
0.00649316	-1.382	0.128	0.154	1	3	LOXL3
0.00654857	-0.295934	0.444	0.384	1	3	MFSD14C
0.00657951	-0.339228	0.132	0.16	1	3	MAP6D1
0.00660294	-0.669411	0.208	0.216	1	3	FBF1
[truncated: 72 more rows]

## Sheet: cluster-4
p_val	avg_log2FC	pct.1	pct.2	p_val_adj	cluster	gene
[truncated: 2,583 more rows]

[truncated: 4 more sheets: cluster-5, cluster-6, cluster-7, cluster-8]
