# Supplementary material for: KAT5 regulates neurodevelopmental states associated with G0-like populations in glioblastoma
Source: Nat Commun. 2025 May 9;16:4327. doi: 10.1038/s41467-025-59503-w (PMC12064679; doi:10.1038/s41467-025-59503-w)
Supplement: Supplementary file 12 — Supplementary Data 10 [file 41467_2025_59503_MOESM12_ESM.xlsx]

## Sheet: cluster-0
p_val	avg_log2FC	pct.1	pct.2	p_val_adj	cluster	gene
7.80508e-155	3.01422	0.176	0.024	1.75919e-150	0	NTRK3
3.46586e-122	2.7686	0.216	0.051	7.81171e-118	0	ANO4
5.53262e-279	2.72405	0.519	0.155	1.247e-274	0	RGS6
2.55703e-119	2.72319	0.175	0.033	5.76329e-115	0	AL008633.1
3.9312e-73	2.69745	0.102	0.018	8.86054e-69	0	AOAH
2.66275e-101	2.65456	0.161	0.033	6.00157e-97	0	SEMA5A
8.72788e-66	2.37978	0.125	0.03	1.96718e-61	0	THRB
0	2.29881	0.688	0.203	0	0	NTRK2
1.14343e-92	2.27902	0.181	0.045	2.57719e-88	0	EFCAB13
0	2.26387	0.689	0.236	0	0	KCNIP1
2.13873e-176	2.25115	0.349	0.095	4.82049e-172	0	GRIA3
1.92179e-54	2.23245	0.102	0.024	4.33151e-50	0	LINC01687
1.19286e-143	2.2225	0.266	0.065	2.68858e-139	0	SPON1
1.37462e-191	2.20625	0.361	0.093	3.09825e-187	0	SCN3A
6.43123e-102	2.18527	0.222	0.062	1.44954e-97	0	PRICKLE2
2.79058e-134	2.14928	0.284	0.078	6.2897e-130	0	AQP4
6.02425e-53	2.14502	0.11	0.028	1.35781e-48	0	AQP4-AS1
1.76878e-114	2.12978	0.253	0.071	3.98665e-110	0	PTPRE
2.66905e-116	2.128	0.27	0.08	6.01578e-112	0	F3
2.14495e-67	2.11284	0.147	0.04	4.83451e-63	0	EGR2
1.13511e-107	2.07399	0.25	0.073	2.55842e-103	0	GFAP
3.74537e-96	2.07026	0.245	0.077	8.4417e-92	0	GRIK1
2.50543e-60	2.03929	0.135	0.037	5.64699e-56	0	FSIP2-AS1
3.51236e-110	2.03004	0.24	0.067	7.91651e-106	0	SEZ6L
1.67054e-69	2.02634	0.16	0.045	3.76522e-65	0	SCN1A
1.08668e-211	2.02171	0.52	0.183	2.44926e-207	0	ELMO1
3.66793e-47	2.00377	0.107	0.03	8.26715e-43	0	AL807742.1
4.93683e-97	1.99538	0.233	0.07	1.11271e-92	0	IGSF11
1.52784e-190	1.99026	0.523	0.202	3.44359e-186	0	NRP1
4.38894e-95	1.98668	0.251	0.081	9.89222e-91	0	CPNE4
1.65553e-135	1.98488	0.303	0.087	3.73139e-131	0	COL22A1
8.35518e-70	1.97723	0.157	0.044	1.88317e-65	0	MASP1
1.2782e-123	1.95647	0.306	0.096	2.88093e-119	0	NALCN
3.47871e-58	1.94865	0.174	0.06	7.84067e-54	0	RGS7
8.47848e-186	1.94775	0.43	0.135	1.91096e-181	0	ATP1B2
4.28401e-129	1.92864	0.431	0.179	9.65573e-125	0	BRINP3
1.95889e-222	1.92222	0.625	0.269	4.41515e-218	0	CTNND2
2.05842e-117	1.90562	0.31	0.103	4.63948e-113	0	TMEM163
8.93064e-84	1.89292	0.293	0.116	2.01288e-79	0	CHST9
6.9178e-74	1.88906	0.198	0.063	1.5592e-69	0	C4orf19
1.88839e-40	1.87816	0.102	0.031	4.25625e-36	0	ARHGEF26-AS1
1.95613e-35	1.8705	0.109	0.038	4.40891e-31	0	AC007402.1
4.16911e-38	1.86732	0.113	0.038	9.39676e-34	0	CCDC175
4.13076e-46	1.86665	0.117	0.035	9.31031e-42	0	GNAO1
5.41952e-72	1.83677	0.246	0.094	1.22151e-67	0	AC073114.1
1.44636e-278	1.83375	0.718	0.311	3.25994e-274	0	NCAN
8.54728e-149	1.81848	0.403	0.139	1.92647e-144	0	PTPRO
0	1.80857	0.897	0.528	0	0	PCDH9
8.84335e-153	1.80643	0.506	0.219	1.9932e-148	0	AC233296.1
1.68507e-08	1.80565	0.111	0.072	0.000379797	0	KCNIP4
3.01921e-40	1.79685	0.123	0.042	6.80499e-36	0	HAS2
3.18108e-48	1.77247	0.161	0.058	7.16984e-44	0	LINC01208
3.09117e-31	1.75755	0.117	0.046	6.96718e-27	0	ERBB4
2.214e-48	1.75301	0.179	0.07	4.99014e-44	0	ESRRG
4.19786e-41	1.7496	0.104	0.031	9.46155e-37	0	NOVA2
3.89357e-39	1.73804	0.136	0.051	8.77571e-35	0	AL606923.2
4.43481e-134	1.7343	0.408	0.156	9.99562e-130	0	UNC80
3.16256e-44	1.73266	0.116	0.036	7.1281e-40	0	LINC01697
3.51732e-47	1.73203	0.132	0.043	7.9277e-43	0	BAALC-AS1
1.29195e-59	1.73144	0.16	0.05	2.91192e-55	0	LMO2
8.65626e-37	1.71677	0.116	0.04	1.95103e-32	0	LYPD1
2.61501e-99	1.70374	0.33	0.128	5.89396e-95	0	FGF1
4.81803e-48	1.69186	0.172	0.065	1.08594e-43	0	PACRG
0	1.68426	0.931	0.548	0	0	LSAMP
2.56502e-38	1.68364	0.137	0.051	5.78131e-34	0	ALK
1.686e-128	1.67899	0.418	0.166	3.80008e-124	0	ARHGAP31
4.23663e-98	1.66612	0.369	0.156	9.54894e-94	0	SCG3
4.56634e-218	1.66523	0.627	0.255	1.02921e-213	0	BCAN
4.05319e-92	1.63994	0.39	0.182	9.13548e-88	0	SLC24A3
1.44965e-34	1.63783	0.125	0.048	3.26738e-30	0	AL591686.2
0	1.63309	0.969	0.66	0	0	C1orf61
7.77246e-272	1.62169	0.848	0.529	1.75184e-267	0	GPR158
8.65502e-61	1.61858	0.207	0.077	1.95076e-56	0	OR3A2
8.59532e-153	1.60348	0.529	0.228	1.9373e-148	0	FMN2
6.40937e-112	1.59877	0.441	0.201	1.44461e-107	0	ST3GAL6
1.27358e-200	1.58924	0.676	0.327	2.87052e-196	0	AC099517.1
6.69357e-35	1.5875	0.123	0.046	1.50866e-30	0	DIPK1C
6.43115e-81	1.58726	0.385	0.188	1.44952e-76	0	BX284613.2
1.82122e-166	1.58371	0.575	0.263	4.10484e-162	0	AHR
1.94552e-29	1.58196	0.1	0.037	4.38501e-25	0	AC015923.1
3.83336e-54	1.58057	0.158	0.052	8.64001e-50	0	EYA2
6.96894e-176	1.57157	0.634	0.317	1.57073e-171	0	PHYHIPL
1.48213e-29	1.56751	0.174	0.086	3.34058e-25	0	KCNQ3
0	1.56563	0.998	0.717	0	0	ADGRB3
1.83188e-154	1.56535	0.56	0.259	4.12886e-150	0	ACSBG1
3.71213e-90	1.56513	0.329	0.134	8.36678e-86	0	WLS
5.44196e-73	1.55863	0.305	0.133	1.22656e-68	0	EGR3
2.5426e-37	1.54913	0.148	0.059	5.73077e-33	0	TMEM232
1.36254e-54	1.54814	0.216	0.088	3.07102e-50	0	TSPAN7
1.01438e-91	1.54403	0.344	0.142	2.28632e-87	0	TNS1
1.75377e-43	1.54395	0.155	0.059	3.95283e-39	0	FAM13C
9.48011e-23	1.54032	0.139	0.069	2.13672e-18	0	PDE4D
6.35121e-70	1.53633	0.27	0.11	1.4315e-65	0	KIAA0825
4.51927e-43	1.53225	0.166	0.065	1.0186e-38	0	ABCA10
1.23578e-35	1.52556	0.127	0.048	2.78532e-31	0	PAQR6
3.22503e-255	1.51861	0.831	0.506	7.26889e-251	0	TANC2
2.91023e-35	1.51117	0.16	0.069	6.55937e-31	0	LINC00271
6.51699e-60	1.50514	0.266	0.118	1.46887e-55	0	LIX1-AS1
2.00526e-66	1.50194	0.269	0.112	4.51965e-62	0	HDAC9
9.88334e-153	1.50094	0.621	0.322	2.22761e-148	0	CASC9
8.34585e-52	1.49351	0.195	0.076	1.88107e-47	0	ZMAT1
2.15583e-156	1.49333	0.619	0.315	4.85904e-152	0	PRKN
2.05394e-83	1.49273	0.374	0.174	4.62938e-79	0	PAK3
1.03943e-204	1.49123	0.796	0.459	2.34278e-200	0	PPP2R2B
1.75016e-273	1.48533	0.868	0.555	3.94469e-269	0	ZNF608
1.66181e-189	1.48516	0.664	0.313	3.74555e-185	0	SCRG1
6.05571e-41	1.47771	0.192	0.085	1.3649e-36	0	IFIT3
1.39422e-52	1.46613	0.234	0.102	3.14244e-48	0	CSGALNACT1
4.20341e-81	1.46307	0.431	0.225	9.47406e-77	0	AC002069.2
4.27578e-46	1.45685	0.239	0.113	9.63718e-42	0	DLG2
1.07928e-44	1.45082	0.33	0.187	2.43259e-40	0	EMP1
5.47577e-108	1.44895	0.451	0.209	1.23418e-103	0	KCND3
1.32556e-78	1.44807	0.32	0.136	2.98767e-74	0	EPB41L4A
6.78146e-111	1.448	0.424	0.183	1.52847e-106	0	KIAA1211
6.26241e-25	1.44628	0.117	0.051	1.41148e-20	0	NEXMIF
4.18047e-40	1.44487	0.207	0.097	9.42236e-36	0	UFL1-AS1
2.61461e-246	1.44478	0.848	0.535	5.89308e-242	0	ITGB8
1.6986e-240	1.44187	0.909	0.716	3.82848e-236	0	SLC4A4
1.6683e-306	1.4406	0.927	0.615	3.76017e-302	0	LINC00511
2.58299e-56	1.43961	0.232	0.097	5.8218e-52	0	SLC15A2
4.48324e-257	1.43794	0.863	0.566	1.01048e-252	0	TAOK3
2.17634e-131	1.43705	0.555	0.275	4.90525e-127	0	DOK6
1.12245e-37	1.43386	0.161	0.067	2.52988e-33	0	CCDC146
1.03388e-75	1.43322	0.327	0.144	2.33025e-71	0	NDRG2
4.41997e-112	1.41984	0.631	0.386	9.96218e-108	0	NFATC2
1.67851e-64	1.41488	0.307	0.142	3.78319e-60	0	KIAA1211L
1.64203e-25	1.40788	0.124	0.055	3.70098e-21	0	PDLIM3
2.34431e-53	1.40637	0.283	0.137	5.28385e-49	0	AL096854.1
1.01195e-27	1.40576	0.119	0.049	2.28082e-23	0	IGSF9B
2.92094e-106	1.40504	0.455	0.213	6.5835e-102	0	SMARCA1
5.70231e-137	1.39958	0.592	0.312	1.28524e-132	0	SORBS1
7.17723e-126	1.39665	0.502	0.23	1.61768e-121	0	LINC01695
1.26878e-28	1.39652	0.107	0.041	2.8597e-24	0	AC010230.1
1.63571e-177	1.39481	0.794	0.537	3.68672e-173	0	BTG2
2.67869e-27	1.39307	0.147	0.069	6.0375e-23	0	RNF217-AS1
2.00411e-67	1.39003	0.403	0.22	4.51706e-63	0	GADD45B
2.11801e-40	1.3882	0.191	0.084	4.77379e-36	0	OTUD7A
3.40111e-31	1.3861	0.163	0.075	7.66577e-27	0	TMTC1
2.7165e-81	1.38521	0.367	0.169	6.12271e-77	0	TNIK
3.79712e-99	1.38414	0.488	0.257	8.55832e-95	0	VAV3
4.66638e-23	1.38251	0.108	0.047	1.05176e-18	0	OLFM2
5.63722e-52	1.36784	0.301	0.154	1.27057e-47	0	AC087854.1
5.55225e-92	1.36661	0.436	0.215	1.25142e-87	0	RNF180
1.03224e-70	1.36603	0.323	0.146	2.32656e-66	0	SLC1A2
3.72133e-59	1.36355	0.283	0.129	8.3875e-55	0	LINC01727
9.58168e-25	1.36103	0.113	0.049	2.15961e-20	0	FAM66D
2.21708e-111	1.36007	0.549	0.295	4.99709e-107	0	ZFP36
0	1.35582	0.974	0.772	0	0	CADM2
6.5511e-22	1.34941	0.117	0.054	1.47655e-17	0	IFIT2
8.24758e-22	1.34871	0.101	0.044	1.85892e-17	0	CACNA1D
2.19054e-55	1.34603	0.283	0.133	4.93725e-51	0	DCLK1
1.43688e-34	1.34446	0.161	0.07	3.23858e-30	0	FAM66C
5.53861e-48	1.34392	0.261	0.126	1.24835e-43	0	DNAH6
9.20949e-30	1.34201	0.135	0.058	2.07573e-25	0	PCDHA10
9.77254e-41	1.34014	0.221	0.105	2.20263e-36	0	PROS1
3.81741e-51	1.33682	0.294	0.148	8.60407e-47	0	RAB3IP
1.66205e-35	1.33332	0.194	0.092	3.74608e-31	0	SLC9A9
2.64457e-43	1.33206	0.302	0.167	5.9606e-39	0	PTCHD4
3.81446e-89	1.3272	0.421	0.202	8.59741e-85	0	SETBP1
1.61691e-24	1.32161	0.129	0.059	3.64436e-20	0	BDNF-AS
3.71307e-51	1.32094	0.224	0.095	8.36889e-47	0	MEF2C
5.15911e-238	1.31953	0.887	0.658	1.16281e-233	0	SAMD4A
4.37344e-293	1.31825	0.965	0.813	9.8573e-289	0	SPRED1
1.28689e-51	1.31732	0.465	0.299	2.90053e-47	0	FRMD5
1.02907e-292	1.3113	0.979	0.885	2.31942e-288	0	CAMK2D
7.09602e-264	1.31089	0.924	0.658	1.59937e-259	0	PRKD1
6.24919e-92	1.31036	0.55	0.326	1.40851e-87	0	AL139383.1
5.71517e-34	1.31013	0.166	0.074	1.28814e-29	0	LINC00861
9.65307e-246	1.30697	0.883	0.614	2.17571e-241	0	DTNA
1.29599e-90	1.30613	0.588	0.376	2.92104e-86	0	APOE
4.10052e-42	1.3016	0.211	0.096	9.24215e-38	0	RAB7B
3.99536e-33	1.30135	0.164	0.073	9.00515e-29	0	LINC02301
1.10825e-20	1.2914	0.102	0.045	2.49789e-16	0	ZDHHC22
2.99198e-39	1.29114	0.214	0.102	6.74362e-35	0	AC078842.2
3.72287e-53	1.28967	0.243	0.106	8.39098e-49	0	SGSM1
2.92032e-71	1.2894	0.392	0.2	6.58211e-67	0	BBOX1
8.30606e-56	1.28545	0.334	0.174	1.8721e-51	0	AL365295.1
4.36935e-209	1.28343	0.843	0.558	9.84807e-205	0	C21orf62
1.58018e-35	1.28231	0.246	0.132	3.56156e-31	0	HULC
1.14957e-89	1.28058	0.49	0.261	2.59103e-85	0	TSPAN5
3.24022e-17	1.27591	0.176	0.106	7.30313e-13	0	TNC
1.78233e-117	1.26994	0.589	0.325	4.01719e-113	0	SOCS3
6.0107e-36	1.26471	0.266	0.148	1.35475e-31	0	SHROOM3
5.1457e-148	1.26429	0.688	0.401	1.15979e-143	0	PLP1
5.5018e-176	1.26171	0.801	0.539	1.24005e-171	0	ANTXR1
2.28337e-28	1.26067	0.176	0.088	5.1465e-24	0	AC073475.1
7.60389e-29	1.25868	0.145	0.065	1.71384e-24	0	LINC02488
2.86434e-50	1.25607	0.331	0.179	6.45594e-46	0	DDX58
2.98189e-47	1.24825	0.247	0.115	6.72087e-43	0	VSTM4
4.49639e-126	1.24648	0.667	0.403	1.01344e-121	0	TMEM108
1.90894e-136	1.24571	0.681	0.411	4.30256e-132	0	AC116049.2
1.90389e-52	1.24455	0.268	0.125	4.29118e-48	0	ATP13A4
1.05339e-57	1.24445	0.347	0.18	2.37425e-53	0	LONRF2
1.1184e-119	1.24289	0.715	0.494	2.52076e-115	0	KLHL4
4.23946e-35	1.23999	0.166	0.072	9.55531e-31	0	AC117464.1
4.18303e-19	1.23912	0.113	0.054	9.42814e-15	0	RGCC
2.00212e-63	1.23479	0.485	0.304	4.51257e-59	0	PTK2B
0	1.2334	1	0.991	0	0	PTPRZ1
4.04232e-42	1.23241	0.305	0.17	9.11099e-38	0	CPEB4
5.35019e-38	1.23188	0.203	0.094	1.20588e-33	0	IFI44L
0	1.23114	0.986	0.851	0	0	LINC02163
2.55476e-24	1.23062	0.148	0.073	5.75817e-20	0	MEF2C-AS2
2.54405e-44	1.22902	0.257	0.127	5.73403e-40	0	SLC25A18
4.4749e-72	1.22383	0.414	0.217	1.0086e-67	0	ARHGEF26
1.78693e-23	1.22134	0.144	0.07	4.02755e-19	0	LPCAT2
7.04015e-42	1.22123	0.287	0.154	1.58678e-37	0	CCDC7
5.46602e-22	1.21843	0.111	0.05	1.23199e-17	0	ZFHX2-AS1
1.03813e-53	1.21661	0.293	0.142	2.33985e-49	0	KCNJ10
7.43797e-50	1.2139	0.298	0.152	1.67644e-45	0	FAXDC2
1.11844e-37	1.21278	0.236	0.12	2.52086e-33	0	CEBPD
1.80936e-50	1.20955	0.325	0.172	4.07812e-46	0	METTL7B
3.76172e-119	1.2077	0.664	0.408	8.47855e-115	0	NPAS2
7.76724e-111	1.20753	0.628	0.384	1.75066e-106	0	GRIK3
3.72157e-10	1.20422	0.12	0.076	8.38804e-06	0	NID1
1.58223e-55	1.20065	0.31	0.152	3.56618e-51	0	BICC1
2.38445e-33	1.19881	0.167	0.075	5.37431e-29	0	AL391807.1
2.33631e-26	1.19547	0.176	0.091	5.26582e-22	0	CPNE5
5.73205e-185	1.1953	0.829	0.547	1.29195e-180	0	GNG7
1.48991e-63	1.19454	0.372	0.191	3.35811e-59	0	SORCS2
1.86177e-15	1.19414	0.107	0.055	4.19625e-11	0	AC098829.1
1.60271e-19	1.19408	0.116	0.056	3.61234e-15	0	AC008892.1
9.5343e-48	1.1937	0.284	0.142	2.14894e-43	0	AC110023.1
8.06135e-21	1.19162	0.11	0.051	1.81695e-16	0	LINC02328
9.24338e-61	1.18973	0.425	0.242	2.08336e-56	0	PCSK5
2.737e-211	1.18725	0.869	0.545	6.16892e-207	0	GRIK2
2.63593e-121	1.18388	0.68	0.409	5.94113e-117	0	AC073050.1
3.22499e-109	1.17885	0.639	0.386	7.2688e-105	0	BAALC
5.6857e-60	1.17811	0.359	0.185	1.2815e-55	0	RFTN2
6.18502e-63	1.17438	0.395	0.211	1.39404e-58	0	EPHA7
7.68726e-295	1.16873	0.981	0.843	1.73263e-290	0	DCLK2
1.47848e-31	1.1638	0.227	0.122	3.33235e-27	0	AC008957.2
2.32075e-77	1.16216	0.465	0.251	5.23073e-73	0	PCDH7
2.39922e-73	1.15812	0.493	0.286	5.40759e-69	0	KAT2B
2.04709e-25	1.157	0.151	0.073	4.61393e-21	0	IFIT1
5.57951e-62	1.15587	0.513	0.334	1.25757e-57	0	BACH2
6.88475e-15	1.15463	0.109	0.058	1.55175e-10	0	AC007364.1
3.76903e-14	1.15407	0.106	0.056	8.49501e-10	0	AC008014.1
1.88259e-26	1.15084	0.307	0.2	4.24317e-22	0	AC003991.1
2.27101e-116	1.14908	0.661	0.4	5.11864e-112	0	CADM1
5.22761e-59	1.14877	0.39	0.214	1.17825e-54	0	NEDD9
6.9242e-32	1.14843	0.172	0.079	1.56065e-27	0	PALM
3.13705e-81	1.14711	0.629	0.421	7.0706e-77	0	CNKSR2
4.10139e-134	1.14488	0.773	0.559	9.24412e-130	0	ARHGAP42
1.17803e-92	1.1431	0.581	0.353	2.65516e-88	0	SYNE1
6.27355e-231	1.14304	0.996	0.98	1.414e-226	0	CST3
9.82882e-82	1.14257	0.511	0.292	2.21532e-77	0	NBEA
1.5488e-13	1.14071	0.108	0.059	3.49083e-09	0	NPNT
4.78769e-19	1.13775	0.157	0.087	1.0791e-14	0	AL445250.1
5.87121e-256	1.1357	0.981	0.834	1.32331e-251	0	CHRM3
3.30934e-29	1.13431	0.19	0.096	7.45893e-25	0	CACNG4
3.71686e-21	1.13332	0.128	0.062	8.37743e-17	0	HERC6
3.57374e-36	1.13221	0.238	0.122	8.05486e-32	0	CHRM3-AS2
2.00395e-39	1.13162	0.253	0.13	4.51671e-35	0	AL591519.1
2.19867e-23	1.13102	0.135	0.064	4.95558e-19	0	MAF
3.25142e-195	1.13056	0.92	0.736	7.32837e-191	0	LINC01322
8.55526e-145	1.12991	0.815	0.623	1.92827e-140	0	CDH6
2.09576e-36	1.12883	0.266	0.146	4.72364e-32	0	TPBG
5.8202e-201	1.12788	0.861	0.629	1.31182e-196	0	IL6ST
1.41762e-15	1.12722	0.1	0.05	3.19516e-11	0	PDE8B
1.93819e-56	1.12278	0.406	0.232	4.36848e-52	0	AC021231.1
1.16634e-44	1.11686	0.28	0.142	2.62881e-40	0	NLGN3
4.13621e-26	1.11515	0.204	0.112	9.32261e-22	0	CA13
5.29301e-20	1.10991	0.141	0.073	1.19299e-15	0	MCTP1
1.25424e-46	1.10779	0.322	0.175	2.82692e-42	0	KLF9
1.05777e-35	1.10421	0.315	0.187	2.3841e-31	0	NLGN4X
3.12858e-11	1.10242	0.11	0.065	7.0515e-07	0	POT1-AS1
6.429e-221	1.10171	0.915	0.646	1.44903e-216	0	CDK14
1.70187e-75	1.09927	0.426	0.215	3.83585e-71	0	AC083902.1
2.39831e-42	1.09859	0.359	0.215	5.40555e-38	0	LYST
4.4697e-224	1.09762	0.935	0.67	1.00743e-219	0	ALCAM
3.36949e-41	1.09468	0.292	0.157	7.5945e-37	0	ZC3H12B
3.1407e-30	1.08699	0.289	0.175	7.07883e-26	0	TNFRSF21
1.55883e-51	1.08625	0.35	0.189	3.51346e-47	0	EBF4
0	1.0854	1	0.993	0	0	NPAS3
6.85518e-271	1.08224	0.984	0.799	1.54509e-266	0	EGR1
7.5709e-189	1.0761	0.9	0.684	1.7064e-184	0	MAPK10
8.10589e-36	1.07594	0.221	0.109	1.82699e-31	0	C2orf72
5.32433e-16	1.06996	0.114	0.059	1.20005e-11	0	TAFA2
2.35805e-33	1.06677	0.388	0.26	5.31482e-29	0	ACTN2
5.4275e-24	1.06559	0.16	0.081	1.2233e-19	0	SLC22A15
2.24532e-13	1.06315	0.107	0.058	5.06072e-09	0	MAOB
2.10226e-72	1.06121	0.547	0.347	4.73829e-68	0	AF117829.1
0	1.05939	1	0.964	0	0	MAP2
2.56043e-165	1.05909	0.893	0.729	5.77094e-161	0	BMERB1
1.25039e-30	1.05781	0.236	0.129	2.81826e-26	0	CDKN1A
7.86687e-13	1.05729	0.102	0.055	1.77311e-08	0	AL357153.2
1.0857e-24	1.05664	0.183	0.097	2.44705e-20	0	SLC35D2
6.84423e-37	1.05488	0.253	0.132	1.54262e-32	0	IFI27L2
9.88472e-50	1.05363	0.344	0.186	2.22792e-45	0	CRYAB
2.36726e-75	1.05074	0.545	0.337	5.33557e-71	0	GMDS-DT
5.59011e-64	1.05047	0.479	0.286	1.25995e-59	0	ILDR2
7.11094e-20	1.04425	0.182	0.105	1.60274e-15	0	PLEKHG2
2.94803e-152	1.04241	0.826	0.6	6.64457e-148	0	MCC
7.17542e-170	1.04216	0.905	0.76	1.61727e-165	0	MARK1
3.17484e-253	1.04157	0.981	0.889	7.15577e-249	0	SEMA6A
1.30514e-94	1.03893	0.673	0.46	2.94164e-90	0	SH3PXD2B
1.09503e-182	1.03765	0.875	0.647	2.46809e-178	0	FER
4.90742e-23	1.03715	0.169	0.089	1.10608e-18	0	AP000331.1
1.65268e-32	1.03623	0.251	0.138	3.72498e-28	0	TAPT1-AS1
6.55366e-107	1.0344	0.653	0.394	1.47713e-102	0	PLEKHH2
1.5488e-20	1.03429	0.179	0.101	3.49084e-16	0	HS6ST1
1.91148e-65	1.03405	0.513	0.318	4.30828e-61	0	RADX
6.01981e-16	1.03375	0.113	0.059	1.3568e-11	0	AL390783.1
7.49477e-79	1.03136	0.612	0.392	1.68925e-74	0	FIRRE
4.40933e-31	1.03131	0.218	0.114	9.93818e-27	0	B3GALT5
2.05208e-15	1.02781	0.135	0.076	4.62519e-11	0	AC106791.1
1.6516e-117	1.0274	0.754	0.53	3.72253e-113	0	NCOA1
1.44146e-211	1.02397	0.978	0.846	3.24892e-207	0	SLC1A3
6.42741e-83	1.02387	0.626	0.422	1.44867e-78	0	RORA
3.45765e-47	1.02338	0.387	0.227	7.79319e-43	0	CDH4
6.90503e-132	1.02006	0.804	0.576	1.55632e-127	0	NAALADL2
8.19637e-25	1.01844	0.243	0.146	1.84738e-20	0	OSMR
3.39731e-51	1.01726	0.439	0.271	7.6572e-47	0	KCNH5
8.84552e-71	1.01644	0.543	0.34	1.99369e-66	0	RAB31
5.68511e-41	1.01367	0.318	0.178	1.28137e-36	0	CYBRD1
2.76693e-16	1.0099	0.133	0.073	6.23639e-12	0	ARNTL
2.91756e-21	1.00639	0.177	0.098	6.57588e-17	0	THBS4
4.52073e-100	1.00626	0.71	0.485	1.01893e-95	0	ID4
7.83427e-14	1.00334	0.107	0.057	1.76577e-09	0	ZMAT4
1.58032e-91	1.00297	0.713	0.528	3.56189e-87	0	FAM168A
1.14833e-64	1.00175	0.559	0.374	2.58822e-60	0	MFSD4B
3.74127e-150	0.999803	0.877	0.683	8.43244e-146	0	PID1
5.14595e-55	0.999129	0.439	0.26	1.15985e-50	0	GPR37L1
2.76139e-146	0.995558	0.866	0.698	6.2239e-142	0	LIFR
1.61722e-39	0.995448	0.321	0.182	3.64505e-35	0	SCD5
4.09933e-38	0.993598	0.351	0.215	9.23948e-34	0	AL139317.5
9.65014e-24	0.990954	0.209	0.119	2.17505e-19	0	DNAH7
6.95273e-146	0.990017	0.841	0.647	1.56708e-141	0	CACNA2D1
2.42656e-40	0.990008	0.405	0.26	5.46923e-36	0	LAMA4
2.67376e-36	0.985615	0.281	0.154	6.02638e-32	0	RASSF2
1.35426e-72	0.983362	0.641	0.457	3.05238e-68	0	ITPR2
1.34349e-30	0.982685	0.313	0.194	3.02809e-26	0	ACSS3
6.41869e-38	0.982086	0.439	0.299	1.44671e-33	0	SPRY4-AS1
3.91926e-21	0.981042	0.171	0.093	8.83363e-17	0	PURG
2.96016e-66	0.979571	0.572	0.383	6.6719e-62	0	MEGF11
1.07226e-29	0.979036	0.222	0.118	2.41676e-25	0	CNTFR
5.1069e-24	0.978258	0.203	0.113	1.15104e-19	0	LINC01351
2.09398e-36	0.977144	0.271	0.146	4.71962e-32	0	HNMT
5.26376e-18	0.976742	0.15	0.083	1.1864e-13	0	AP3B2
1.73984e-14	0.975254	0.124	0.069	3.92142e-10	0	KCTD12
2.92002e-247	0.974911	0.997	0.976	6.58144e-243	0	S100B
5.46023e-142	0.974637	0.847	0.672	1.23068e-137	0	MBD5
1.50081e-62	0.973816	0.506	0.31	3.38268e-58	0	JAG1
2.40076e-20	0.973621	0.152	0.08	5.41107e-16	0	ENKUR
1.62212e-67	0.971195	0.643	0.47	3.6561e-63	0	DNMBP
2.53297e-22	0.970828	0.219	0.129	5.70907e-18	0	LRRC17
1.05726e-24	0.969981	0.21	0.117	2.38295e-20	0	PDE7B
4.04717e-19	0.969916	0.149	0.08	9.12193e-15	0	CADM4
4.57936e-116	0.967927	0.836	0.666	1.03214e-111	0	RFX4
2.57261e-32	0.96754	0.302	0.181	5.7984e-28	0	MFSD6
6.84114e-92	0.966757	0.716	0.533	1.54192e-87	0	GAREM1
5.31799e-21	0.964861	0.192	0.11	1.19862e-16	0	PPP1R3B
1.33902e-31	0.963931	0.329	0.207	3.01803e-27	0	AC079385.1
2.02683e-13	0.96262	0.107	0.058	4.56827e-09	0	ZFP2
1.06281e-35	0.962468	0.263	0.14	2.39548e-31	0	HIVEP2
4.42621e-56	0.961796	0.435	0.252	9.97623e-52	0	KDM5B
2.07401e-22	0.960886	0.193	0.108	4.67462e-18	0	SLC25A27
5.58756e-80	0.960163	0.638	0.432	1.25938e-75	0	DPF3
6.42641e-23	0.959915	0.145	0.072	1.44845e-18	0	ANGPTL4
1.71559e-55	0.959569	0.552	0.381	3.86676e-51	0	HIVEP3
4.00295e-17	0.959193	0.131	0.07	9.02225e-13	0	NGEF
9.03537e-44	0.959149	0.378	0.226	2.03648e-39	0	ITGA7
2.0353e-112	0.955538	0.776	0.574	4.58736e-108	0	BCAS3
1.94247e-289	0.953663	0.997	0.939	4.37814e-285	0	DOCK4
2.91778e-75	0.953576	0.601	0.383	6.57638e-71	0	IFI6
6.11183e-24	0.950647	0.238	0.142	1.37755e-19	0	P2RX7
5.35611e-70	0.950516	0.629	0.447	1.20721e-65	0	LINC01278
6.66116e-87	0.95017	0.66	0.436	1.50136e-82	0	NAV1
4.42697e-49	0.944782	0.448	0.277	9.97794e-45	0	SYT1
5.23667e-200	0.941999	0.964	0.82	1.18029e-195	0	ZSWIM6
2.70187e-17	0.941596	0.129	0.068	6.08974e-13	0	AL139807.1
4.45488e-105	0.940963	0.851	0.745	1.00409e-100	0	SPARC
1.06609e-122	0.940744	0.808	0.559	2.40285e-118	0	AGT
5.32229e-25	0.940279	0.274	0.169	1.19959e-20	0	AC112493.1
2.47752e-18	0.939173	0.162	0.091	5.58408e-14	0	ADCYAP1R1
1.43746e-84	0.937782	0.719	0.53	3.23989e-80	0	PCNX2
9.71346e-19	0.937616	0.156	0.086	2.18932e-14	0	AL390957.1
3.36204e-11	0.928944	0.141	0.09	7.57771e-07	0	SERPINA3
9.04805e-33	0.92803	0.327	0.2	2.03934e-28	0	SPDYA
7.41042e-23	0.92685	0.249	0.153	1.67023e-18	0	PARP11
3.03578e-47	0.923261	0.48	0.316	6.84236e-43	0	CPEB2
1.17029e-93	0.921586	0.713	0.491	2.63773e-89	0	DOCK10
7.06639e-13	0.921541	0.118	0.068	1.59269e-08	0	SORL1
2.05353e-185	0.920881	0.945	0.81	4.62846e-181	0	FBXL17
2.1224e-53	0.920385	0.581	0.42	4.78367e-49	0	SIK2
1.06424e-144	0.92004	0.87	0.69	2.3987e-140	0	LPP
4.65644e-24	0.919706	0.24	0.143	1.04952e-19	0	ARHGEF6
1.98788e-77	0.918336	0.709	0.554	4.48048e-73	0	OSBPL6
3.47323e-78	0.918319	0.676	0.487	7.82832e-74	0	KALRN
3.35389e-14	0.914679	0.115	0.063	7.55934e-10	0	CCDC149
6.78838e-12	0.914679	0.109	0.062	1.53003e-07	0	GDPD1
4.40215e-243	0.913825	0.997	0.942	9.92201e-239	0	REV3L
2.06411e-63	0.912974	0.603	0.418	4.6523e-59	0	DENND5B
8.96549e-17	0.911974	0.16	0.093	2.02073e-12	0	C12orf40
1.77208e-38	0.911853	0.361	0.218	3.9941e-34	0	KIAA1755
9.27376e-19	0.911022	0.197	0.119	2.09021e-14	0	HNF4G
4.62389e-32	0.910735	0.441	0.318	1.04218e-27	0	GAN
8.53181e-65	0.909773	0.666	0.51	1.92299e-60	0	CPNE8
4.03734e-156	0.909708	0.913	0.743	9.09976e-152	0	CACNB2
1.18724e-25	0.90796	0.28	0.173	2.67593e-21	0	IRF1
7.35809e-20	0.907948	0.184	0.106	1.65844e-15	0	C3orf70
4.8743e-17	0.90665	0.164	0.095	1.09862e-12	0	CHGB
8.00505e-145	0.905773	0.906	0.782	1.80426e-140	0	KANK1
4.82428e-118	0.902353	0.813	0.617	1.08734e-113	0	BAZ2B
4.66731e-20	0.901461	0.216	0.132	1.05197e-15	0	LPAR1
4.35307e-49	0.90142	0.483	0.314	9.81139e-45	0	MRC2
1.23368e-44	0.900082	0.449	0.293	2.78059e-40	0	NIM1K
1.44286e-22	0.897056	0.234	0.142	3.25206e-18	0	LINC01138
1.31682e-17	0.894204	0.182	0.108	2.96798e-13	0	PARP8
8.10467e-107	0.892673	0.827	0.671	1.82671e-102	0	KCNQ1OT1
0	0.892362	1	0.999	0	0	PTN
3.20128e-66	0.892082	0.599	0.402	7.21537e-62	0	ARNT2
1.15031e-80	0.890939	0.733	0.569	2.59267e-76	0	STK17A
8.66845e-22	0.889883	0.177	0.097	1.95378e-17	0	SAP30L-AS1
1.11804e-273	0.889533	0.998	0.955	2.51996e-269	0	ZBTB20
1.0279e-50	0.88857	0.471	0.298	2.31679e-46	0	ZCCHC24
3.38603e-65	0.888154	0.716	0.576	7.63178e-61	0	ARHGEF7
4.9899e-21	0.887678	0.241	0.151	1.12467e-16	0	AC004158.1
1.00574e-174	0.886381	0.939	0.781	2.26683e-170	0	PARD3B
3.98487e-145	0.886276	0.902	0.76	8.9815e-141	0	ARL15
2.77125e-27	0.885149	0.295	0.183	6.24612e-23	0	AC090825.1
2.98958e-12	0.883978	0.114	0.065	6.73821e-08	0	SLC22A4
9.59658e-16	0.883892	0.137	0.076	2.16297e-11	0	TNS2
7.54736e-13	0.883109	0.15	0.093	1.7011e-08	0	SLC9A7
3.5463e-47	0.882847	0.462	0.293	7.99302e-43	0	LRP1
2.97626e-63	0.882463	0.623	0.439	6.70819e-59	0	DENND2A
8.52026e-33	0.879488	0.336	0.208	1.92038e-28	0	MTTP
1.88934e-15	0.877381	0.167	0.101	4.25839e-11	0	FMNL3
6.44497e-16	0.876862	0.149	0.085	1.45263e-11	0	SAMD9L
6.28692e-13	0.876862	0.12	0.069	1.41701e-08	0	NECAB1
3.98077e-83	0.874173	0.745	0.584	8.97225e-79	0	TPST1
1.24334e-12	0.873026	0.105	0.057	2.80236e-08	0	PCDHB16
3.2986e-07	0.871189	0.14	0.099	0.00743471	0	PCAT1
2.45535e-28	0.870853	0.325	0.208	5.5341e-24	0	GPR137B
4.74405e-80	0.87068	0.719	0.539	1.06926e-75	0	PRCP
7.83506e-25	0.870617	0.27	0.166	1.76594e-20	0	MRAS
3.06915e-63	0.870502	0.664	0.505	6.91755e-59	0	FREM2
1.92754e-43	0.869504	0.395	0.235	4.34448e-39	0	COL4A5
8.24604e-51	0.869046	0.58	0.419	1.85858e-46	0	PIK3R1
9.50546e-16	0.867653	0.16	0.094	2.14244e-11	0	ST3GAL5
1.4896e-64	0.867642	0.653	0.483	3.3574e-60	0	PLPP3
9.43699e-25	0.866042	0.288	0.181	2.127e-20	0	FBN2
1.54392e-125	0.86202	0.881	0.715	3.47985e-121	0	GALNT10
9.2773e-32	0.860606	0.364	0.234	2.09101e-27	0	KDM7A
7.12589e-56	0.860089	0.651	0.493	1.6061e-51	0	CLIP2
2.72662e-29	0.859882	0.384	0.262	6.14553e-25	0	AC064875.1
1.80832e-59	0.858768	0.536	0.344	4.07578e-55	0	FAM214A
2.34409e-85	0.857844	0.799	0.682	5.28334e-81	0	NUP214
1.29415e-16	0.855901	0.148	0.083	2.91688e-12	0	IFI44
1.13953e-148	0.855864	0.942	0.832	2.56839e-144	0	RAB3GAP2
8.09781e-149	0.855122	0.897	0.759	1.82517e-144	0	CASK
1.6199e-11	0.854816	0.117	0.069	3.6511e-07	0	LRRN3
1.06356e-22	0.852646	0.35	0.248	2.39715e-18	0	NR4A1
1.77691e-16	0.851912	0.181	0.11	4.00497e-12	0	ASB18
6.69698e-51	0.851389	0.562	0.399	1.50943e-46	0	KLHL5
3.72087e-92	0.851095	0.888	0.798	8.38647e-88	0	VCL
7.75954e-78	0.849774	0.764	0.606	1.74892e-73	0	MGP
4.81862e-26	0.849664	0.273	0.165	1.08607e-21	0	LRRN2
3.17211e-16	0.848475	0.203	0.13	7.14961e-12	0	PLSCR4
1.363e-97	0.848213	0.806	0.635	3.07208e-93	0	LMCD1-AS1
1.05484e-47	0.84813	0.593	0.451	2.37751e-43	0	SPATA13
2.15945e-19	0.846276	0.23	0.144	4.8672e-15	0	FRMD3
1.63775e-55	0.845699	0.616	0.454	3.69132e-51	0	AF165147.1
9.53317e-209	0.845495	0.988	0.893	2.14868e-204	0	NLGN1
2.80156e-11	0.845114	0.145	0.093	6.31443e-07	0	ALOX12-AS1
1.50582e-12	0.843687	0.178	0.116	3.39398e-08	0	SLC2A3
1.1003e-296	0.841043	0.999	0.983	2.47997e-292	0	FOS
0	0.839372	1	0.994	0	0	QKI
8.61457e-26	0.838905	0.304	0.194	1.94164e-21	0	SORBS2
6.56553e-14	0.838258	0.256	0.183	1.47981e-09	0	PIP5K1B
1.1769e-09	0.836922	0.12	0.075	2.65261e-05	0	AC078881.1
4.25045e-34	0.836898	0.424	0.287	9.58009e-30	0	OPHN1
1.17976e-14	0.834723	0.134	0.076	2.65905e-10	0	ZDBF2
1.87319e-61	0.83397	0.685	0.535	4.22198e-57	0	MAP3K1
8.16589e-13	0.833508	0.159	0.1	1.84051e-08	0	CDH8
5.06719e-54	0.831742	0.663	0.524	1.14209e-49	0	COL27A1
7.98687e-16	0.831725	0.152	0.088	1.80016e-11	0	AMPH
1.23273e-43	0.829863	0.531	0.38	2.77844e-39	0	AL359232.1
1.59076e-39	0.829154	0.481	0.331	3.58541e-35	0	GMPR
3.93858e-11	0.826889	0.125	0.076	8.87717e-07	0	AL157938.3
7.15003e-36	0.825413	0.494	0.353	1.61155e-31	0	UBL3
7.2596e-27	0.825191	0.322	0.208	1.63624e-22	0	LFNG
6.87852e-44	0.824519	0.545	0.398	1.55035e-39	0	BBS9
7.78547e-12	0.823717	0.118	0.069	1.75477e-07	0	TARID
5.23024e-39	0.822228	0.465	0.318	1.17884e-34	0	RGMA
1.80492e-81	0.820658	0.756	0.597	4.06811e-77	0	RAPGEF4
1.16962e-33	0.820372	0.379	0.243	2.63622e-29	0	CACNB4
8.38579e-37	0.815805	0.423	0.277	1.89007e-32	0	HLA-E
7.142e-51	0.813934	0.557	0.384	1.60974e-46	0	PHF21B
3.18474e-19	0.813918	0.251	0.163	7.17808e-15	0	DKK3
4.07594e-21	0.81262	0.325	0.226	9.18676e-17	0	PTX3
3.70608e-11	0.810983	0.118	0.071	8.35313e-07	0	AC016705.2
1.04339e-21	0.809292	0.274	0.177	2.3517e-17	0	PLEKHA4
3.71439e-32	0.809216	0.395	0.263	8.37186e-28	0	SELENBP1
7.06148e-30	0.809165	0.459	0.336	1.59159e-25	0	TENT5A
6.0462e-15	0.807322	0.209	0.137	1.36275e-10	0	CCDC18-AS1
1.98246e-10	0.804124	0.13	0.082	4.46827e-06	0	EPCAM-DT
1.04047e-16	0.803584	0.208	0.131	2.34512e-12	0	GPR137C
1.00826e-46	0.802757	0.618	0.475	2.27251e-42	0	PDGFA
6.17114e-10	0.801733	0.115	0.071	1.39091e-05	0	C1orf54
1.94406e-24	0.801241	0.302	0.194	4.38172e-20	0	PPARD
9.034e-39	0.800822	0.572	0.433	2.03617e-34	0	XYLT1
1.31142e-44	0.799928	0.585	0.435	2.95582e-40	0	STAT1
5.34225e-14	0.799836	0.166	0.102	1.20409e-09	0	DSG2
4.41255e-16	0.79891	0.179	0.108	9.94544e-12	0	SALL2
6.72201e-177	0.798901	0.982	0.907	1.51507e-172	0	EYA4
1.73979e-18	0.798563	0.285	0.196	3.92132e-14	0	RFX3-AS1
1.26422e-22	0.798042	0.334	0.229	2.84943e-18	0	AC006206.2
8.71432e-15	0.797717	0.183	0.115	1.96412e-10	0	CD99
3.04268e-58	0.796227	0.632	0.458	6.8579e-54	0	TRIM9
8.66665e-15	0.79585	0.162	0.097	1.95338e-10	0	VXN
2.38126e-09	0.795263	0.1	0.06	5.36711e-05	0	MAK
2.05185e-37	0.794557	0.498	0.352	4.62467e-33	0	KLF10
8.0792e-38	0.793226	0.461	0.313	1.82097e-33	0	ADAMTSL1
1.53185e-39	0.792398	0.517	0.369	3.45263e-35	0	PPM1E
2.52976e-09	0.790274	0.101	0.061	5.70182e-05	0	SNHG22
3.81835e-27	0.789636	0.339	0.22	8.60618e-23	0	PKIB
3.02316e-40	0.788952	0.525	0.376	6.81389e-36	0	ACYP2
4.40226e-20	0.788213	0.269	0.176	9.92224e-16	0	AC092969.1
7.20299e-27	0.787269	0.389	0.269	1.62348e-22	0	MAFF
9.5112e-12	0.785826	0.267	0.202	2.14373e-07	0	UBA6-AS1
3.60116e-11	0.784892	0.113	0.066	8.11665e-07	0	AC018682.1
4.04569e-114	0.781431	0.939	0.833	9.11859e-110	0	PTPRK
4.38808e-79	0.781009	0.762	0.591	9.89028e-75	0	SESN3
5.28849e-220	0.777009	0.996	0.977	1.19197e-215	0	PDE4B
6.36315e-14	0.776833	0.229	0.156	1.43419e-09	0	FOXO1
3.2048e-50	0.776412	0.74	0.635	7.22329e-46	0	CLIC4
1.23186e-13	0.776335	0.21	0.142	2.77649e-09	0	PIK3C2B
3.41884e-26	0.776288	0.364	0.247	7.70572e-22	0	HCG17
3.7512e-23	0.775105	0.387	0.282	8.45484e-19	0	CDC14B
3.10928e-09	0.774656	0.113	0.071	7.00801e-05	0	CCDC30
1.13402e-65	0.774281	0.719	0.562	2.55597e-61	0	NCALD
2.80586e-40	0.774166	0.672	0.567	6.32412e-36	0	ADAM19
2.44115e-51	0.772835	0.606	0.444	5.50211e-47	0	MYO6
2.69346e-34	0.772739	0.47	0.33	6.0708e-30	0	ADAMTSL4-AS1
1.12659e-61	0.772069	0.724	0.592	2.53923e-57	0	XPR1
1.11462e-26	0.771289	0.368	0.249	2.51224e-22	0	PPP2R3A
2.0236e-28	0.770783	0.351	0.226	4.56098e-24	0	CRISPLD1
6.21321e-15	0.769855	0.16	0.095	1.4004e-10	0	TOX3
9.2263e-72	0.769782	0.768	0.622	2.07952e-67	0	TANC1
1.71707e-14	0.768815	0.171	0.105	3.87011e-10	0	NEO1
1.05389e-10	0.768782	0.169	0.114	2.37536e-06	0	NIBAN1
5.07572e-28	0.766854	0.379	0.256	1.14402e-23	0	AC046134.2
3.5342e-78	0.766808	0.777	0.647	7.96572e-74	0	MAGI2
7.03985e-20	0.766786	0.231	0.142	1.58671e-15	0	BTBD17
0	0.765126	1	1	0	0	AL110292.1
3.92139e-19	0.7646	0.369	0.273	8.83841e-15	0	JDP2
1.05666e-73	0.764405	0.778	0.653	2.38161e-69	0	ADAM22
3.08613e-13	0.7642	0.124	0.071	6.95583e-09	0	AC104964.1
1.27113e-17	0.761099	0.226	0.144	2.865e-13	0	NEK11
6.89765e-123	0.760826	0.908	0.791	1.55466e-118	0	DNAH14
1.65336e-23	0.759566	0.337	0.227	3.7265e-19	0	MMP2
1.85592e-17	0.758938	0.235	0.152	4.18305e-13	0	ARMCX5-GPRASP2
1.70841e-23	0.758251	0.391	0.286	3.85059e-19	0	ATP2B4
1.37832e-14	0.757944	0.195	0.125	3.1066e-10	0	CCDC65
5.94439e-13	0.757467	0.194	0.129	1.33981e-08	0	ATP2B2
2.90423e-20	0.756054	0.305	0.208	6.54585e-16	0	AZIN1-AS1
1.99934e-111	0.755725	0.92	0.828	4.50632e-107	0	SLC2A13
6.14921e-21	0.75501	0.321	0.222	1.38597e-16	0	SEMA6A-AS1
8.50472e-169	0.755	0.991	0.942	1.91688e-164	0	UNC5C
6.70515e-22	0.754984	0.317	0.214	1.51127e-17	0	AC004540.2
1.36875e-74	0.754548	0.788	0.651	3.08502e-70	0	BACH1
4.65907e-86	0.753738	0.8	0.629	1.05011e-81	0	KCNT2
1.31426e-21	0.752588	0.359	0.255	2.9622e-17	0	LINC01876
1.48852e-146	0.752132	0.964	0.874	3.35498e-142	0	GPM6B
5.11816e-146	0.751823	0.992	0.947	1.15358e-141	0	NEAT1
6.65893e-97	0.750326	0.907	0.805	1.50086e-92	0	ETV6
4.87037e-09	0.748629	0.102	0.062	0.000109773	0	AC007780.1
4.98358e-17	0.748518	0.252	0.167	1.12325e-12	0	RND2
7.59911e-18	0.748479	0.236	0.151	1.71276e-13	0	SOX6
8.31474e-11	0.748324	0.174	0.117	1.87406e-06	0	RASGRP1
1.01424e-17	0.747771	0.295	0.204	2.28599e-13	0	AL353138.1
8.50338e-116	0.747566	0.891	0.768	1.91658e-111	0	TJP1
1.01979e-14	0.74652	0.209	0.136	2.2985e-10	0	IGSF1
1.75633e-90	0.74629	0.855	0.72	3.95859e-86	0	DPH6
3.69681e-127	0.744262	0.946	0.839	8.33223e-123	0	JUNB
6.09147e-22	0.744155	0.366	0.26	1.37296e-17	0	CCN1
1.43777e-09	0.743298	0.187	0.133	3.2406e-05	0	GPR156
7.71124e-114	0.740752	0.902	0.797	1.73804e-109	0	MEF2A
5.47037e-87	0.740421	0.824	0.681	1.23297e-82	0	HDAC8
1.73503e-99	0.739996	0.885	0.769	3.91059e-95	0	AUTS2
8.53072e-14	0.738916	0.243	0.17	1.92274e-09	0	AL157938.2
5.74549e-52	0.737718	0.676	0.542	1.29498e-47	0	SDCCAG8
3.52288e-11	0.737546	0.191	0.131	7.94021e-07	0	ZSWIM5
4.41242e-76	0.735807	0.782	0.627	9.94516e-72	0	MPDZ
4.54741e-49	0.73575	0.639	0.501	1.02494e-44	0	EVI5
7.84017e-34	0.735366	0.512	0.381	1.7671e-29	0	PLEKHA2
2.22433e-15	0.734083	0.258	0.178	5.01342e-11	0	LDB2
1.11014e-10	0.733707	0.118	0.071	2.50214e-06	0	MRVI1
1.89568e-42	0.733363	0.526	0.362	4.27268e-38	0	CSPG5
9.44562e-17	0.732335	0.388	0.303	2.12895e-12	0	SPRY4
2.79866e-34	0.732075	0.534	0.401	6.3079e-30	0	PREX1
2.23712e-32	0.732043	0.527	0.403	5.04225e-28	0	AC090578.1
2.02011e-62	0.731615	0.715	0.564	4.55314e-58	0	CTNND1
2.26664e-35	0.730531	0.571	0.433	5.10878e-31	0	AC091078.1
2.26174e-11	0.730222	0.2	0.139	5.09773e-07	0	PER3
4.6178e-50	0.728397	0.668	0.526	1.04081e-45	0	JAKMIP2
5.99919e-80	0.728093	0.794	0.636	1.35216e-75	0	LINC01184
1.18484e-09	0.727289	0.121	0.076	2.67052e-05	0	LIFR-AS1
1.96667e-28	0.726469	0.572	0.471	4.43267e-24	0	NCKAP5
1.12579e-07	0.726112	0.1	0.064	0.00253742	0	AC008467.1
5.25725e-47	0.725112	0.629	0.476	1.18493e-42	0	LAMP2
1.09176e-16	0.724917	0.32	0.234	2.46072e-12	0	FBXL13
2.85438e-09	0.724212	0.182	0.13	6.4335e-05	0	SWT1
9.8399e-22	0.723777	0.244	0.148	2.21782e-17	0	LGALS2
3.2129e-20	0.723447	0.322	0.222	7.24156e-16	0	EPM2A
1.80752e-08	0.721949	0.116	0.075	0.000407398	0	MEIS3
2.10071e-67	0.721346	0.745	0.591	4.73479e-63	0	GNAQ
4.84693e-88	0.719592	0.837	0.678	1.09245e-83	0	PRKCA
3.06075e-45	0.718847	0.641	0.504	6.89863e-41	0	ARHGEF12
3.10397e-135	0.718536	0.948	0.841	6.99603e-131	0	PLCB1
1.27731e-139	0.717233	0.978	0.904	2.87892e-135	0	LDLRAD3
1.65793e-16	0.716542	0.224	0.144	3.73681e-12	0	GSX1
2.29269e-30	0.715384	0.475	0.346	5.16749e-26	0	MAPT
2.30906e-16	0.714856	0.265	0.181	5.20439e-12	0	STARD4-AS1
2.4275e-08	0.714354	0.127	0.085	0.000547135	0	TRIL
1.0896e-81	0.713384	0.814	0.698	2.45585e-77	0	ENOSF1
4.12511e-27	0.712324	0.46	0.338	9.29758e-23	0	AC107419.1
9.80779e-187	0.711884	1	0.99	2.21058e-182	0	MMP16
3.85348e-56	0.71102	0.701	0.551	8.68536e-52	0	DENND4A
2.97907e-44	0.710874	0.66	0.536	6.71453e-40	0	MRTFB
7.70572e-09	0.710205	0.131	0.086	0.000173679	0	ANKDD1A
1.35537e-147	0.707302	0.972	0.892	3.05486e-143	0	STK3
9.14882e-80	0.707174	0.842	0.694	2.06205e-75	0	NKAIN3
1.76929e-141	0.707127	0.978	0.917	3.98781e-137	0	EPN2
4.74834e-48	0.706975	0.674	0.543	1.07023e-43	0	ZNF462
4.09062e-18	0.705216	0.224	0.14	9.21984e-14	0	TSPYL2
5.98783e-36	0.704031	0.616	0.499	1.3496e-31	0	MIR2052HG
3.71419e-12	0.703512	0.171	0.11	8.37142e-08	0	DDX60
6.77001e-32	0.7025	0.614	0.513	1.52589e-27	0	MAN2A1
2.85502e-102	0.70236	0.918	0.816	6.43493e-98	0	SIPA1L1
1.03023e-35	0.702071	0.615	0.495	2.32204e-31	0	TMEM161B-AS1
1.7612e-115	0.701899	0.93	0.836	3.96957e-111	0	RANBP17
7.83228e-21	0.701576	0.388	0.287	1.76532e-16	0	ACOX1
4.99609e-124	0.701461	0.93	0.837	1.12607e-119	0	SNHG14
2.97769e-37	0.700167	0.482	0.326	6.7114e-33	0	DNER
2.32079e-09	0.697446	0.129	0.083	5.23083e-05	0	FREM1
6.56061e-84	0.697346	0.833	0.683	1.4787e-79	0	SYT11
1.62685e-48	0.697158	0.66	0.513	3.66676e-44	0	CLHC1
3.20056e-09	0.69637	0.209	0.155	7.21375e-05	0	GLCE
9.45526e-85	0.695756	0.839	0.731	2.13112e-80	0	PPP1R12A
1.50605e-45	0.695582	0.652	0.517	3.3945e-41	0	GLIPR2
1.09486e-16	0.695548	0.279	0.193	2.46771e-12	0	YPEL5
1.7657e-34	0.695423	0.532	0.395	3.97971e-30	0	RETREG1
5.06899e-23	0.69501	0.404	0.295	1.1425e-18	0	SPATA22
3.65312e-28	0.694461	0.489	0.371	8.23376e-24	0	ZBED3-AS1
2.16105e-60	0.694265	0.745	0.617	4.87079e-56	0	MAGED2
5.09363e-51	0.693954	0.66	0.505	1.14805e-46	0	RUNX1
7.20232e-118	0.693296	0.939	0.835	1.62333e-113	0	PJA2
3.1298e-08	0.691969	0.171	0.122	0.000705426	0	CDK6
4.20694e-144	0.691075	0.955	0.866	9.48201e-140	0	AFF4
5.38531e-11	0.690976	0.136	0.085	1.21379e-06	0	PLPPR2
4.94774e-12	0.690162	0.232	0.165	1.11517e-07	0	ELK3
9.2975e-28	0.689887	0.483	0.361	2.09556e-23	0	ITGAV
1.7386e-09	0.689586	0.134	0.087	3.91862e-05	0	AC084198.2
2.74599e-99	0.687927	0.889	0.776	6.18919e-95	0	CCDC80
1.56363e-32	0.687748	0.454	0.307	3.52426e-28	0	TLE4
7.21707e-09	0.686854	0.124	0.08	0.000162666	0	AL078459.1
8.95215e-13	0.686248	0.175	0.112	2.01773e-08	0	AC007038.1
9.72707e-45	0.686226	0.623	0.463	2.19238e-40	0	CPQ
9.33319e-21	0.686201	0.36	0.255	2.10361e-16	0	AC007344.1
5.14164e-35	0.685855	0.539	0.398	1.15888e-30	0	ABAT
3.50986e-45	0.685254	0.669	0.542	7.91088e-41	0	TBCK
1.45427e-12	0.684889	0.219	0.151	3.27778e-08	0	RAB40B
5.69814e-09	0.683767	0.258	0.202	0.00012843	0	MOB3B
8.71524e-08	0.683619	0.129	0.087	0.00196433	0	YPEL3
3.6731e-26	0.683468	0.487	0.371	8.2788e-22	0	ZNF248
8.07284e-11	0.68321	0.181	0.122	1.81954e-06	0	IQCN
4.08464e-66	0.682537	0.786	0.661	9.20636e-62	0	LINC01473
1.36635e-13	0.682427	0.115	0.063	3.07961e-09	0	TRPM3
2.75907e-17	0.680616	0.256	0.169	6.21867e-13	0	EEPD1
1.4086e-11	0.680422	0.243	0.176	3.17484e-07	0	AGBL3
5.54672e-14	0.679689	0.289	0.212	1.25017e-09	0	LINC00513
1.3118e-55	0.679635	0.771	0.656	2.95667e-51	0	RALGAPA2
2.1642e-78	0.67873	0.864	0.735	4.8779e-74	0	ANK2
2.14878e-31	0.677404	0.505	0.367	4.84315e-27	0	C20orf194
1.71706e-23	0.677315	0.406	0.295	3.87009e-19	0	SYT17
5.73586e-223	0.677209	1	0.995	1.29281e-218	0	ZEB1
2.17426e-19	0.676001	0.404	0.307	4.90057e-15	0	MAP3K14
3.69539e-16	0.675766	0.246	0.164	8.32905e-12	0	PDE4DIP
5.2887e-33	0.67548	0.61	0.501	1.19202e-28	0	MACROD2
1.73942e-10	0.675189	0.194	0.135	3.92049e-06	0	LINC01268
2.66013e-23	0.675122	0.572	0.494	5.99567e-19	0	OXR1
1.14204e-21	0.674582	0.375	0.267	2.57404e-17	0	MBNL2
2.20721e-07	0.674196	0.104	0.068	0.00497484	0	CCDC148
2.64479e-116	0.67206	0.924	0.829	5.96109e-112	0	MAP2K5
1.51207e-09	0.671568	0.179	0.126	3.40805e-05	0	STOX1
1.50223e-23	0.671461	0.444	0.333	3.38588e-19	0	PRH1
3.70362e-12	0.671211	0.23	0.162	8.3476e-08	0	APC2
1.60378e-19	0.671183	0.362	0.259	3.61475e-15	0	ZNF782
4.73749e-19	0.671126	0.314	0.216	1.06778e-14	0	TOX2
4.99083e-20	0.671011	0.397	0.298	1.12488e-15	0	PHLDB1
1.32127e-08	0.670136	0.187	0.136	0.000297802	0	SLC5A4-AS1
3.1792e-59	0.669274	0.789	0.684	7.16559e-55	0	NFAT5
3.06003e-86	0.669087	0.914	0.759	6.89701e-82	0	MT3
9.96791e-15	0.668842	0.294	0.213	2.24667e-10	0	MIR222HG
6.50525e-28	0.668412	0.546	0.445	1.46622e-23	0	USP54
4.18739e-54	0.667208	0.737	0.61	9.43797e-50	0	PAM
6.8867e-13	0.666497	0.245	0.172	1.55219e-08	0	RHOU
4.7855e-21	0.665254	0.498	0.404	1.0786e-16	0	OTUD7B
2.13127e-93	0.663861	0.897	0.784	4.80366e-89	0	SSBP2
3.5266e-57	0.663614	0.763	0.654	7.9486e-53	0	AC019068.1
8.4059e-32	0.662924	0.547	0.419	1.89461e-27	0	PAG1
3.15196e-11	0.66179	0.274	0.205	7.1042e-07	0	LMCD1
2.6809e-10	0.661285	0.197	0.139	6.04248e-06	0	NDRG4
3.75037e-104	0.660837	0.922	0.808	8.45296e-100	0	PDLIM4
2.16458e-07	0.660444	0.137	0.095	0.00487876	0	AL442636.1
9.24427e-34	0.659925	0.614	0.5	2.08357e-29	0	DPY19L1
2.5484e-10	0.65864	0.158	0.105	5.74384e-06	0	PBXIP1
1.10894e-10	0.658015	0.153	0.099	2.49943e-06	0	NIPA1
6.79392e-07	0.657738	0.125	0.087	0.0153128	0	CEP126
2.16561e-32	0.657716	0.545	0.422	4.88108e-28	0	MICU3
6.04665e-22	0.657488	0.471	0.374	1.36285e-17	0	SUSD6
1.46091e-56	0.657344	0.743	0.605	3.29275e-52	0	WDFY3
2.3916e-12	0.656371	0.198	0.133	5.39042e-08	0	ATL1
2.91737e-07	0.654331	0.164	0.119	0.00657545	0	FAM117A
7.48455e-93	0.654196	0.908	0.808	1.68694e-88	0	CCNH
4.21667e-32	0.654069	0.575	0.458	9.50394e-28	0	ZDHHC21
3.47333e-204	0.653728	1	1	7.82854e-200	0	MALAT1
2.9308e-35	0.653333	0.601	0.477	6.60574e-31	0	ADGRG1
5.9883e-09	0.652214	0.187	0.135	0.00013497	0	LINC01376
3.11434e-72	0.651486	0.918	0.858	7.01941e-68	0	NAMPT
9.63687e-49	0.651361	0.751	0.665	2.17205e-44	0	WIPF3
3.19585e-13	0.651291	0.226	0.155	7.20313e-09	0	SMC5-AS1
2.3021e-117	0.651207	0.974	0.885	5.1887e-113	0	NAV2
2.91611e-107	0.650917	0.977	0.934	6.57263e-103	0	RHOJ
1.50583e-13	0.650783	0.243	0.169	3.394e-09	0	RIMS4
2.27945e-47	0.650276	0.688	0.548	5.13764e-43	0	JAZF1
3.36778e-36	0.649919	0.676	0.569	7.59063e-32	0	NTF3
4.77593e-18	0.648612	0.412	0.322	1.07645e-13	0	SYN2
1.2246e-43	0.648569	0.671	0.553	2.76013e-39	0	SRGAP2
5.19013e-185	0.648564	1	0.989	1.1698e-180	0	ADGRL3
3.60839e-28	0.64841	0.611	0.516	8.13295e-24	0	MFHAS1
7.42286e-92	0.646987	0.897	0.786	1.67304e-87	0	BICD1
6.8763e-15	0.646081	0.287	0.205	1.54985e-10	0	ZC3H6
3.68151e-73	0.646043	0.826	0.704	8.29776e-69	0	TNRC6C
1.85266e-28	0.645464	0.66	0.561	4.17572e-24	0	GAP43
8.2709e-19	0.645203	0.389	0.289	1.86418e-14	0	TNFRSF19
1.47774e-10	0.64367	0.27	0.205	3.33068e-06	0	CARMIL1
3.692e-09	0.642774	0.166	0.115	8.32139e-05	0	ELN
4.57061e-19	0.642625	0.473	0.378	1.03017e-14	0	RNF150
2.96992e-69	0.642435	0.881	0.751	6.69391e-65	0	FABP7
6.22575e-50	0.642012	0.708	0.577	1.40322e-45	0	ARHGAP32
5.08974e-112	0.641281	0.954	0.869	1.14718e-107	0	FTX
1.55505e-60	0.639904	0.791	0.694	3.50493e-56	0	AHCYL2
5.72157e-28	0.637995	0.525	0.4	1.28959e-23	0	RBMS1
6.57212e-94	0.63754	0.904	0.805	1.48129e-89	0	TSC22D1
6.35297e-11	0.636931	0.191	0.13	1.4319e-06	0	AC242426.2
1.15308e-07	0.636749	0.144	0.101	0.00259892	0	FAM228B
1.35198e-06	0.636583	0.139	0.099	0.0304722	0	GNAL
1.61284e-10	0.636168	0.179	0.121	3.63519e-06	0	ITGA4
6.51438e-18	0.635717	0.333	0.237	1.46828e-13	0	TCF7L1
3.65898e-12	0.635053	0.226	0.158	8.24697e-08	0	TDRP
1.20479e-27	0.634813	0.565	0.452	2.71547e-23	0	SLAIN1
3.15902e-07	0.634449	0.135	0.094	0.00712011	0	TMOD2
5.23115e-09	0.63361	0.162	0.111	0.000117905	0	ENTPD1
3.75679e-09	0.633359	0.162	0.11	8.46743e-05	0	APOC2
1.42327e-13	0.63332	0.385	0.304	3.20791e-09	0	PDE10A
2.68805e-15	0.632939	0.26	0.178	6.05859e-11	0	CCDC92
6.58385e-31	0.63267	0.497	0.36	1.48393e-26	0	IRF9
3.63995e-08	0.632025	0.178	0.129	0.000820408	0	AC007566.1
9.01806e-86	0.630222	0.94	0.861	2.03258e-81	0	IER2
4.17327e-52	0.630186	0.731	0.591	9.40612e-48	0	TTYH1
3.72646e-27	0.628704	0.584	0.475	8.39907e-23	0	STIM2
3.0696e-16	0.628532	0.366	0.278	6.91856e-12	0	ADD2
3.68982e-09	0.627314	0.199	0.144	8.31649e-05	0	AC083870.1
4.49827e-34	0.626532	0.683	0.609	1.01387e-29	0	GLUD1
7.78799e-25	0.626288	0.497	0.381	1.75534e-20	0	AL132718.1
1.5152e-134	0.626148	0.98	0.92	3.41511e-130	0	FYN
1.63926e-54	0.625918	0.776	0.661	3.69473e-50	0	CBLB
2.65844e-07	0.62538	0.126	0.086	0.00599185	0	PLEKHO2
5.18871e-10	0.624884	0.25	0.187	1.16948e-05	0	SEMA3A
3.83888e-34	0.624699	0.584	0.446	8.65245e-30	0	SAT2
9.92493e-24	0.624633	0.478	0.362	2.23698e-19	0	SDC3
2.9113e-18	0.62426	0.373	0.276	6.56178e-14	0	TRIM36
3.25791e-38	0.623842	0.655	0.541	7.343e-34	0	TET2
6.22096e-42	0.62342	0.646	0.499	1.40214e-37	0	TIMP2
5.5355e-15	0.623211	0.266	0.185	1.24765e-10	0	EFCAB6
6.65815e-17	0.622582	0.355	0.262	1.50068e-12	0	AC244131.2
1.52335e-46	0.622526	0.722	0.588	3.43348e-42	0	MAML3
6.96028e-12	0.622414	0.248	0.178	1.56878e-07	0	DUSP5
4.46909e-97	0.62215	0.912	0.818	1.00729e-92	0	ZFAND6
1.04564e-07	0.621918	0.143	0.099	0.00235678	0	ZSCAN30
1.84045e-42	0.621916	0.713	0.612	4.14819e-38	0	BTBD9
1.63203e-115	0.621745	0.962	0.906	3.67843e-111	0	TLK1
7.01126e-10	0.621418	0.185	0.129	1.58027e-05	0	NFIL3
2.13334e-08	0.621061	0.145	0.099	0.000480834	0	AC025442.2
5.19016e-97	0.620685	0.925	0.853	1.16981e-92	0	SPATA6
1.20812e-16	0.620275	0.384	0.293	2.72299e-12	0	RALGPS2
1.4722e-09	0.619922	0.186	0.13	3.3182e-05	0	APOL6
3.16374e-09	0.618737	0.204	0.148	7.13076e-05	0	SLC41A2
1.23554e-91	0.617595	0.937	0.895	2.78478e-87	0	B4GALT5
1.04848e-17	0.617004	0.45	0.363	2.36317e-13	0	GDAP1
1.32223e-06	0.616539	0.118	0.082	0.0298018	0	KATNAL2
2.05408e-45	0.616234	0.644	0.47	4.62969e-41	0	SPARCL1
5.69898e-07	0.616097	0.127	0.088	0.0128449	0	AC027018.1
5.41935e-08	0.615688	0.125	0.083	0.00122147	0	SAMD9
7.8445e-13	0.615339	0.324	0.25	1.76807e-08	0	HDX
8.65724e-93	0.615122	0.91	0.822	1.95125e-88	0	FAM172A
3.8275e-07	0.61491	0.161	0.118	0.0086268	0	GNG12-AS1
4.86633e-48	0.614722	0.77	0.674	1.09682e-43	0	HIP1
9.97858e-78	0.614649	0.852	0.737	2.24907e-73	0	FNIP1
1.49e-38	0.613911	0.641	0.504	3.35831e-34	0	USP32
3.00911e-72	0.613834	0.843	0.731	6.78224e-68	0	TBC1D32
4.78706e-61	0.612975	0.794	0.658	1.07896e-56	0	NCAM1
1.49031e-118	0.612168	0.977	0.924	3.35902e-114	0	PPP1CB
3.0617e-29	0.612117	0.563	0.436	6.90076e-25	0	RPS6KA2
5.65068e-65	0.610694	0.802	0.695	1.27361e-60	0	SPRY2
8.14285e-08	0.610558	0.14	0.097	0.00183532	0	AC004540.1
8.16142e-42	0.610366	0.704	0.584	1.8395e-37	0	KLF12
7.8368e-07	0.610041	0.194	0.15	0.0176634	0	AC007906.2
1.22984e-50	0.607634	0.701	0.539	2.77193e-46	0	ENHO
3.22476e-43	0.607159	0.724	0.603	7.26828e-39	0	RHOQ
1.74275e-97	0.606992	0.928	0.843	3.92799e-93	0	BRAF
3.4318e-31	0.606718	0.602	0.493	7.73493e-27	0	YAP1
1.06718e-06	0.606557	0.13	0.092	0.0240532	0	AL356599.1
8.1825e-07	0.606449	0.223	0.176	0.0184425	0	PHACTR1
2.69906e-83	0.606007	0.888	0.746	6.08342e-79	0	CSNK1G3
1.69852e-62	0.605489	0.829	0.718	3.82829e-58	0	FUT9
4.56717e-24	0.604337	0.593	0.502	1.02939e-19	0	ARSJ
1.48671e-70	0.602534	0.836	0.732	3.35089e-66	0	SBF2
3.78613e-15	0.602358	0.437	0.346	8.53356e-11	0	NRCAM
3.1369e-24	0.602353	0.56	0.456	7.07025e-20	0	MID1
4.04035e-42	0.601867	0.7	0.597	9.10654e-38	0	UBR1
1.38693e-11	0.601809	0.265	0.194	3.126e-07	0	PPFIA2
2.29702e-08	0.600891	0.188	0.136	0.000517725	0	ANKRD7
2.19033e-82	0.599926	0.898	0.795	4.9368e-78	0	ITFG1
1.34715e-16	0.599568	0.266	0.178	3.03633e-12	0	WASF3
2.47365e-96	0.599494	0.979	0.936	5.57537e-92	0	RTN1
1.03288e-121	0.598691	0.991	0.936	2.32801e-117	0	JUN
2.62207e-135	0.598304	0.989	0.957	5.90988e-131	0	CLU
1.6543e-07	0.597146	0.273	0.22	0.00372864	0	CRB1
1.69393e-30	0.596877	0.556	0.425	3.81794e-26	0	MTMR3
1.73622e-09	0.596579	0.145	0.096	3.91326e-05	0	AL137009.1
1.19829e-120	0.595742	0.967	0.907	2.70082e-116	0	PPP1R9A
8.18312e-110	0.594605	0.982	0.942	1.84439e-105	0	PHLPP1
1.90101e-35	0.593925	0.67	0.569	4.2847e-31	0	PLSCR1
2.69841e-18	0.593242	0.527	0.441	6.08196e-14	0	INTS6
5.04618e-36	0.592063	0.657	0.529	1.13736e-31	0	GPR173
2.74734e-56	0.591893	0.802	0.697	6.19223e-52	0	STAU2
6.13247e-14	0.591116	0.3	0.218	1.3822e-09	0	ERO1B
5.24191e-07	0.590463	0.118	0.081	0.0118147	0	FRMD6
3.12953e-133	0.590022	0.994	0.957	7.05364e-129	0	IMMP2L
1.53698e-25	0.589389	0.614	0.526	3.46421e-21	0	CSRNP3
1.76768e-06	0.589086	0.135	0.097	0.0398417	0	PROX1-AS1
1.52692e-07	0.588944	0.177	0.13	0.00344153	0	NKD1
5.19455e-46	0.58876	0.729	0.609	1.1708e-41	0	GPRC5B
1.00013e-53	0.588451	0.801	0.7	2.25419e-49	0	ETV1
8.19396e-22	0.587036	0.463	0.352	1.84684e-17	0	ZC4H2
1.64372e-13	0.586434	0.255	0.177	3.70478e-09	0	PRDM5
2.90075e-81	0.586243	0.919	0.81	6.538e-77	0	OLIG1
1.23235e-18	0.5862	0.43	0.328	2.77759e-14	0	TLE1
2.27668e-07	0.585729	0.211	0.162	0.00513141	0	SYT14
2.73581e-07	0.584549	0.206	0.157	0.00616625	0	SPATA17
6.58414e-13	0.583226	0.28	0.202	1.484e-08	0	GSAP
6.51822e-29	0.582726	0.618	0.519	1.46914e-24	0	RPS6KA3
1.03479e-09	0.581895	0.199	0.141	2.33231e-05	0	HEY2
2.12621e-139	0.58107	0.996	0.966	4.79226e-135	0	MSI2
1.74119e-50	0.580861	0.782	0.682	3.92448e-46	0	AHI1
2.14404e-30	0.580673	0.665	0.578	4.83245e-26	0	ZNF106
1.28482e-43	0.580465	0.736	0.619	2.89585e-39	0	ITM2C
1.84971e-06	0.580321	0.139	0.1	0.0416907	0	ANKRD42
2.67238e-66	0.579397	0.859	0.767	6.02328e-62	0	FERMT2
4.2028e-34	0.579315	0.651	0.54	9.4727e-30	0	IDS
3.74972e-69	0.577927	0.858	0.747	8.4515e-65	0	HIST3H2A
1.00193e-07	0.577835	0.168	0.121	0.00225824	0	STAT2
3.18692e-23	0.577514	0.515	0.406	7.18299e-19	0	PRKACB
5.71679e-26	0.576725	0.61	0.51	1.28851e-21	0	AASS
4.59449e-31	0.576337	0.639	0.536	1.03555e-26	0	PNPLA8
8.98164e-84	0.576234	0.911	0.811	2.02437e-79	0	NF1
2.00824e-27	0.576134	0.558	0.431	4.52636e-23	0	FAM181B
4.28493e-25	0.573839	0.582	0.474	9.65781e-21	0	METTL15
9.25252e-69	0.573008	0.872	0.782	2.08542e-64	0	ZFAND3
4.0713e-10	0.572435	0.252	0.189	9.17631e-06	0	CAPS2
7.44654e-12	0.572134	0.208	0.141	1.67838e-07	0	SLC22A17
3.90373e-12	0.571565	0.292	0.216	8.79861e-08	0	CFAP44
4.61893e-10	0.57107	0.214	0.153	1.04106e-05	0	AC048341.1
2.83969e-17	0.570255	0.591	0.523	6.40038e-13	0	MOB1B
1.10856e-16	0.570236	0.375	0.28	2.49859e-12	0	ICA1L
8.91644e-25	0.569706	0.576	0.47	2.00968e-20	0	DLG5
4.42809e-07	0.56902	0.154	0.111	0.00998046	0	ZDHHC2
4.26426e-08	0.568682	0.161	0.113	0.000961123	0	H2AFY2
2.2016e-06	0.568382	0.161	0.12	0.0496219	0	LRCH2
4.20623e-10	0.568246	0.29	0.223	9.48042e-06	0	LINC01301
3.15321e-60	0.56821	0.836	0.74	7.10702e-56	0	SNHG32
2.76271e-07	0.568001	0.359	0.311	0.00622687	0	INPP5F
2.59067e-31	0.567846	0.657	0.548	5.83912e-27	0	CPLANE1
2.49693e-13	0.567418	0.397	0.325	5.62784e-09	0	PLPPR5
3.92735e-20	0.567179	0.386	0.276	8.85185e-16	0	RASEF
7.42534e-10	0.567027	0.213	0.153	1.6736e-05	0	ZNF605
4.16565e-10	0.566963	0.404	0.342	9.38896e-06	0	CNKSR3
2.39854e-38	0.565936	0.735	0.659	5.40607e-34	0	KIF1B
1.75312e-19	0.565795	0.488	0.393	3.95136e-15	0	ZDHHC15
4.03239e-10	0.565793	0.216	0.155	9.0886e-06	0	PKNOX2
7.58504e-98	0.564921	0.951	0.893	1.70959e-93	0	EIF4G3
2.65228e-08	0.564029	0.226	0.171	0.000597798	0	NME5
2.00072e-27	0.563944	0.657	0.574	4.50943e-23	0	UGP2
1.49443e-06	0.562718	0.167	0.125	0.0336829	0	ZNF586
6.77303e-55	0.562409	0.813	0.741	1.52657e-50	0	CAMSAP2
1.3827e-98	0.562371	0.977	0.928	3.11647e-94	0	ATXN1
1.60876e-95	0.560803	0.961	0.869	3.62597e-91	0	STAT3
4.53443e-16	0.559811	0.397	0.306	1.02202e-11	0	GSG1L
7.9383e-10	0.557439	0.245	0.183	1.78921e-05	0	RASSF8
1.11497e-19	0.557054	0.467	0.362	2.51303e-15	0	BTBD3
1.11958e-20	0.556273	0.532	0.439	2.52343e-16	0	IFNAR2
1.24069e-29	0.555389	0.639	0.526	2.7964e-25	0	SRGAP1
7.70326e-18	0.554817	0.433	0.336	1.73624e-13	0	KANSL1L
1.99702e-53	0.554719	0.861	0.805	4.50109e-49	0	ROCK2
1.80659e-18	0.554501	0.487	0.392	4.07188e-14	0	STXBP4
1.50582e-124	0.554039	0.997	0.978	3.39396e-120	0	SOX5
8.615e-57	0.553605	0.83	0.747	1.94173e-52	0	ADAM9
4.19796e-10	0.553271	0.34	0.274	9.46178e-06	0	ATF3
5.26814e-14	0.552888	0.451	0.371	1.18739e-09	0	ADAMTS6
6.93383e-14	0.552578	0.391	0.309	1.56282e-09	0	ADAM23
1.56668e-10	0.551028	0.341	0.275	3.53114e-06	0	TBC1D8
2.02164e-09	0.550749	0.192	0.135	4.55657e-05	0	RELB
3.86368e-29	0.55038	0.627	0.521	8.70836e-25	0	SCARB2
5.96947e-42	0.549397	0.77	0.686	1.34546e-37	0	SPTBN1
6.73806e-57	0.548335	0.831	0.73	1.51869e-52	0	NREP
4.62053e-88	0.548333	0.95	0.855	1.04142e-83	0	CELF2
1.7026e-122	0.548103	0.992	0.975	3.83749e-118	0	RTN4
1.44783e-15	0.547458	0.5	0.423	3.26327e-11	0	KLRK1
9.06985e-08	0.547426	0.238	0.186	0.00204425	0	SNED1
6.75883e-12	0.546762	0.327	0.253	1.52337e-07	0	MT1F
3.07877e-82	0.546621	0.961	0.913	6.93925e-78	0	TIMP1
9.10233e-25	0.546098	0.584	0.475	2.05157e-20	0	VPS54
8.22043e-08	0.546001	0.173	0.124	0.0018528	0	GTF2IRD2B
1.73503e-06	0.545918	0.146	0.106	0.0391058	0	EIF1B-AS1
3.01638e-13	0.545875	0.376	0.295	6.79862e-09	0	PARP9
3.51579e-09	0.545133	0.306	0.244	7.92425e-05	0	LMBRD1
2.20857e-09	0.545027	0.216	0.157	4.97789e-05	0	HDAC5
5.35835e-09	0.544956	0.274	0.214	0.000120772	0	LRATD2
3.52713e-25	0.544167	0.605	0.5	7.9498e-21	0	MAMLD1
1.94271e-06	0.543596	0.133	0.094	0.0437868	0	TTYH2
3.77465e-25	0.542495	0.592	0.489	8.50768e-21	0	NR3C1
2.99203e-80	0.542154	0.971	0.929	6.74373e-76	0	AGAP1
7.14521e-129	0.541962	0.991	0.948	1.61046e-124	0	BCHE
3.4223e-07	0.54155	0.207	0.157	0.00771353	0	FAM114A1
5.18275e-61	0.540845	0.867	0.782	1.16814e-56	0	ZNF704
1.07101e-07	0.540335	0.172	0.124	0.00241396	0	SAPCD1
9.25841e-29	0.539641	0.66	0.553	2.08675e-24	0	MLF1
8.25443e-12	0.539515	0.341	0.267	1.86047e-07	0	NFKBIZ
7.85151e-11	0.53918	0.223	0.158	1.76965e-06	0	NCKAP5L
9.97665e-08	0.538926	0.186	0.137	0.00224864	0	AC005480.1
1.76804e-16	0.538429	0.451	0.356	3.98498e-12	0	BRWD3
1.22272e-18	0.537794	0.482	0.379	2.75588e-14	0	TLN2
4.33574e-13	0.537578	0.36	0.279	9.77232e-09	0	CACNG8
1.4125e-20	0.537388	0.614	0.54	3.18362e-16	0	TXNIP
3.0388e-10	0.536402	0.287	0.22	6.84916e-06	0	AL592183.1
2.10226e-86	0.535522	0.937	0.859	4.73829e-82	0	VPS13B
1.46099e-41	0.534338	0.881	0.825	3.29292e-37	0	TGFB2
9.22743e-18	0.533063	0.495	0.406	2.07977e-13	0	ZNF713
4.83521e-47	0.533059	0.804	0.707	1.08981e-42	0	CNN3
9.61603e-12	0.532281	0.334	0.258	2.16736e-07	0	PDE9A
3.39541e-46	0.532242	0.79	0.687	7.6529e-42	0	PBX1
1.78512e-48	0.532033	0.806	0.711	4.02349e-44	0	TMEM131
7.34642e-07	0.530498	0.15	0.108	0.0165581	0	ASIC1
1.94746e-08	0.52981	0.256	0.199	0.000438938	0	CXXC4
9.79e-09	0.529599	0.275	0.217	0.000220657	0	METTL25
4.63131e-72	0.529092	0.914	0.82	1.04385e-67	0	CAMK2N1
1.97371e-07	0.528988	0.246	0.193	0.00444855	0	PPP1R14C
3.11341e-66	0.528026	0.885	0.8	7.01732e-62	0	CTNNA1
2.57312e-15	0.527988	0.481	0.399	5.79955e-11	0	PFKFB3
4.60987e-10	0.527716	0.214	0.152	1.03902e-05	0	ZNF235
5.67871e-12	0.527693	0.399	0.323	1.27993e-07	0	LINC00174
1.62609e-10	0.527173	0.28	0.212	3.66504e-06	0	DSE
9.39504e-130	0.526694	1	0.992	2.11755e-125	0	MIR99AHG
4.01357e-08	0.526664	0.221	0.167	0.000904618	0	ZNF493
4.31074e-15	0.526176	0.475	0.394	9.71597e-11	0	SLC26A2
6.55638e-55	0.526152	0.874	0.802	1.47774e-50	0	TEAD1
5.25541e-84	0.526006	0.963	0.898	1.18452e-79	0	ARID4B
2.40592e-19	0.525476	0.521	0.423	5.4227e-15	0	RAPGEF2
1.72285e-14	0.524985	0.393	0.306	3.88313e-10	0	AC005670.3
3.00736e-48	0.524721	0.888	0.826	6.77829e-44	0	NOS1AP
7.19363e-38	0.524124	0.766	0.664	1.62137e-33	0	LINC00461
3.02612e-28	0.524099	0.678	0.58	6.82056e-24	0	ANKRD12
2.04314e-26	0.523974	0.662	0.58	4.60503e-22	0	ZNF827
1.14847e-21	0.523968	0.82	0.783	2.58853e-17	0	WWTR1
1.54405e-23	0.523605	0.576	0.471	3.48012e-19	0	HERC4
1.30585e-18	0.523336	0.604	0.528	2.94326e-14	0	RNF19A
8.11872e-18	0.523047	0.523	0.434	1.82988e-13	0	CREBRF
7.98205e-70	0.522741	0.884	0.783	1.79907e-65	0	WSB1
1.00017e-09	0.522578	0.211	0.151	2.25429e-05	0	AC002429.2
1.84228e-12	0.52207	0.303	0.224	4.15231e-08	0	SH3RF3
9.10882e-77	0.522052	0.953	0.892	2.05304e-72	0	ARIH1
5.06093e-87	0.521673	0.957	0.888	1.14068e-82	0	GABPB1-AS1
1.25418e-92	0.521459	0.986	0.934	2.8268e-88	0	AL117329.1
3.10371e-17	0.520495	0.498	0.413	6.99546e-13	0	TACC1
1.16752e-12	0.519859	0.354	0.273	2.63147e-08	0	GARS-DT
3.48854e-20	0.519727	0.545	0.449	7.86281e-16	0	GULP1
1.88042e-20	0.519115	0.609	0.528	4.23828e-16	0	MLLT3
1.00026e-07	0.518952	0.159	0.113	0.00225449	0	SLIT1
1.84722e-26	0.518845	0.633	0.529	4.16346e-22	0	SUGCT
5.70412e-18	0.518646	0.633	0.573	1.28565e-13	0	TANK
1.23975e-17	0.517898	0.49	0.395	2.79428e-13	0	FAM184A
4.85939e-15	0.517898	0.446	0.359	1.09526e-10	0	SPECC1
6.61174e-09	0.517638	0.276	0.216	0.000149022	0	RRAGB
1.32151e-90	0.516337	0.971	0.894	2.97855e-86	0	PARD3
2.4877e-99	0.516313	0.97	0.9	5.60704e-95	0	SNHG19
5.93547e-14	0.516012	0.418	0.334	1.3378e-09	0	PLCE1
1.07507e-06	0.515984	0.187	0.141	0.0242311	0	FAM227B
6.03299e-37	0.51518	0.72	0.609	1.35977e-32	0	MLC1
1.92752e-21	0.514592	0.636	0.561	4.34445e-17	0	MGAT5
3.73516e-88	0.51413	0.983	0.938	8.41869e-84	0	ERVMER61-1
2.12569e-12	0.513973	0.318	0.239	4.7911e-08	0	AL390800.1
2.69508e-146	0.513132	1	0.991	6.07443e-142	0	NOVA1
2.45921e-38	0.512053	0.791	0.729	5.54282e-34	0	C1orf21
3.63244e-75	0.511985	0.95	0.888	8.18716e-71	0	FZD3
2.91249e-44	0.511441	0.796	0.693	6.56446e-40	0	ERC1
9.05853e-16	0.511081	0.482	0.392	2.0417e-11	0	HECTD2
8.65716e-07	0.510873	0.234	0.186	0.0195124	0	TPT1-AS1
2.25119e-56	0.510704	0.871	0.775	5.07396e-52	0	ERBIN
1.82474e-22	0.510125	0.609	0.522	4.11279e-18	0	DCAF10
3.84905e-10	0.509804	0.401	0.336	8.67538e-06	0	ATP11A
7.0763e-19	0.508714	0.485	0.381	1.59493e-14	0	AC245297.3
7.68261e-24	0.508411	0.601	0.504	1.73158e-19	0	ARHGAP12
1.08039e-16	0.507617	0.465	0.368	2.4351e-12	0	CDK19
2.38463e-27	0.507555	0.933	0.913	5.37472e-23	0	SERINC5
6.06232e-26	0.507308	0.651	0.56	1.36639e-21	0	PHF21A
3.21151e-111	0.507121	0.991	0.927	7.23842e-107	0	TSC22D4
9.39244e-42	0.506815	0.752	0.653	2.11696e-37	0	UGGT2
5.626e-40	0.506765	0.786	0.702	1.26804e-35	0	RSF1
2.764e-07	0.506533	0.195	0.146	0.00622978	0	GLRB
1.42847e-86	0.50569	0.962	0.916	3.21964e-82	0	MSRA
3.445e-40	0.504696	0.803	0.733	7.76468e-36	0	AKAP13
4.5548e-32	0.504624	0.729	0.639	1.02661e-27	0	PKD2
1.51699e-49	0.50428	0.851	0.767	3.41915e-45	0	APC
1.81495e-19	0.50423	0.587	0.502	4.09071e-15	0	DMXL1
5.30467e-10	0.504078	0.259	0.193	1.19562e-05	0	C7orf61
4.67477e-10	0.504043	0.367	0.299	1.05365e-05	0	STX12
2.87947e-66	0.502611	0.91	0.832	6.49003e-62	0	CNTLN
1.95994e-33	0.501956	0.744	0.666	4.41751e-29	0	FAM13A
3.06911e-111	0.501701	0.998	0.985	6.91747e-107	0	PSD3
9.40756e-18	0.500516	0.518	0.426	2.12037e-13	0	SLC27A1
1.12403e-40	0.500308	0.777	0.686	2.53346e-36	0	CHD6
8.88084e-12	0.500182	0.341	0.265	2.00165e-07	0	IRS2
2.42277e-46	0.499704	0.883	0.83	5.46069e-42	0	MSN
1.0484e-19	0.499537	0.577	0.487	2.36299e-15	0	ZNF410
1.38801e-14	0.499025	0.475	0.387	3.12844e-10	0	FAT1
4.80298e-26	0.498133	0.66	0.563	1.08254e-21	0	CSNK1G1
3.88867e-27	0.497927	0.651	0.545	8.76468e-23	0	PROX1
2.75472e-37	0.497532	0.792	0.721	6.20885e-33	0	LIMA1
4.83295e-76	0.496649	0.941	0.872	1.0893e-71	0	UBR5
6.91999e-27	0.496286	0.658	0.564	1.5597e-22	0	EXOC6B
7.86546e-13	0.496279	0.475	0.406	1.7728e-08	0	DTNBP1
8.43646e-33	0.494971	0.757	0.681	1.90149e-28	0	TMEM178B
1.24923e-08	0.49496	0.287	0.227	0.000281564	0	MTSS2
1.44997e-12	0.494497	0.441	0.365	3.26808e-08	0	LRP4
2.59405e-18	0.494407	0.533	0.438	5.84673e-14	0	RNF157
5.99757e-14	0.494362	0.414	0.328	1.35179e-09	0	SECISBP2L
3.45837e-10	0.494252	0.367	0.298	7.79483e-06	0	GTDC1
1.40772e-20	0.493754	0.634	0.558	3.17285e-16	0	ZFP36L1
8.64258e-09	0.493204	0.295	0.234	0.000194795	0	ZNF133
3.39386e-10	0.492872	0.325	0.257	7.64942e-06	0	TTN-AS1
6.44215e-25	0.492421	0.724	0.665	1.452e-20	0	CRY1
9.52356e-08	0.492123	0.221	0.168	0.00214652	0	ATP6AP1L
9.36114e-07	0.491622	0.214	0.166	0.0210991	0	PPARA
1.86965e-10	0.491291	0.325	0.255	4.214e-06	0	ZNF711
2.73128e-13	0.491017	0.531	0.469	6.15603e-09	0	KLHL13
7.66274e-72	0.490536	0.97	0.905	1.7271e-67	0	TRPS1
7.28351e-11	0.490281	0.41	0.34	1.64163e-06	0	CCDC144NL-AS1
5.85991e-77	0.490231	0.969	0.912	1.32077e-72	0	AKT3
9.2821e-22	0.49019	0.626	0.552	2.09209e-17	0	MCL1
4.00481e-144	0.489947	1	0.999	9.02645e-140	0	DBI
1.10761e-07	0.489061	0.187	0.137	0.00249645	0	PSD
4.78848e-31	0.488687	0.721	0.625	1.07928e-26	0	EMP2
9.21819e-07	0.486129	0.232	0.183	0.0207769	0	LASP1
3.80717e-17	0.486119	0.586	0.516	8.58098e-13	0	PHC2
1.97931e-14	0.486053	0.655	0.618	4.46117e-10	0	EFTUD2
1.12189e-29	0.485992	0.71	0.617	2.52863e-25	0	PRKCE
2.95506e-13	0.485172	0.392	0.307	6.6604e-09	0	AL589740.1
8.38502e-16	0.483743	0.47	0.375	1.8899e-11	0	JAM2
8.50574e-11	0.483518	0.427	0.358	1.91711e-06	0	ARHGEF11
1.24561e-66	0.483372	0.923	0.862	2.80748e-62	0	PPP2R5C
1.09362e-06	0.483192	0.332	0.284	0.024649	0	SYNJ2
1.47057e-40	0.483183	0.799	0.716	3.31452e-36	0	BABAM2
8.71194e-14	0.48314	0.468	0.388	1.96359e-09	0	MIR100HG
3.20337e-20	0.481873	0.561	0.467	7.22008e-16	0	SOS2
5.49403e-30	0.481325	0.725	0.646	1.2383e-25	0	CCSER2
2.27091e-12	0.481136	0.372	0.292	5.1184e-08	0	WDR49
2.02406e-15	0.480724	0.482	0.393	4.56203e-11	0	ZNF254
4.96198e-33	0.480648	0.755	0.677	1.11838e-28	0	DIP2C
1.86727e-06	0.479591	0.283	0.235	0.0420864	0	AC016831.7
1.1763e-82	0.479333	0.992	0.961	2.65126e-78	0	MAML2
1.15257e-08	0.478837	0.448	0.394	0.000259777	0	GADD45A
8.70391e-11	0.478244	0.334	0.261	1.96177e-06	0	ANKMY1
2.05475e-24	0.478239	0.727	0.668	4.6312e-20	0	FOXN3
5.85798e-37	0.477971	0.75	0.629	1.32033e-32	0	PNRC1
4.46771e-10	0.477612	0.239	0.174	1.00698e-05	0	APH1B
2.38016e-36	0.477457	0.766	0.691	5.36464e-32	0	SCRN1
5.03278e-49	0.477225	0.845	0.773	1.13434e-44	0	ABI2
1.09466e-08	0.477098	0.26	0.2	0.000246725	0	ANKRD50
7.12938e-117	0.476503	0.994	0.975	1.60689e-112	0	ATRX
8.65861e-41	0.476218	0.822	0.767	1.95156e-36	0	ITM2B
9.95596e-116	0.475644	0.999	0.992	2.24397e-111	0	TRIO
2.49651e-10	0.475186	0.416	0.347	5.62688e-06	0	NEDD4
4.62513e-12	0.474535	0.492	0.429	1.04246e-07	0	C2orf27A
1.55743e-07	0.474075	0.266	0.211	0.00351028	0	ARMH4
3.6292e-08	0.473586	0.272	0.214	0.000817985	0	SLC16A2
5.12128e-28	0.47352	0.703	0.622	1.15429e-23	0	TNFRSF10B
4.25108e-42	0.473281	0.802	0.712	9.58152e-38	0	DISC1
1.91383e-21	0.473274	0.653	0.582	4.31358e-17	0	UBAP1
1.78664e-12	0.47319	0.457	0.382	4.02692e-08	0	LRP12
2.08505e-34	0.47296	0.758	0.67	4.6995e-30	0	RNF13
3.91411e-11	0.470782	0.324	0.248	8.82201e-07	0	INPP4B
9.35064e-26	0.469634	0.736	0.682	2.10754e-21	0	GLG1
9.36355e-16	0.469489	0.555	0.471	2.11045e-11	0	AKAP7
1.32965e-10	0.469467	0.389	0.318	2.9969e-06	0	RIPK1
1.62553e-09	0.469377	0.346	0.28	3.66378e-05	0	SAMD8
2.99105e-08	0.46894	0.324	0.266	0.000674154	0	ABHD2
9.62971e-09	0.468683	0.266	0.205	0.000217044	0	ZNF91
1.17499e-50	0.468361	0.907	0.858	2.64831e-46	0	FGFR1
6.55535e-41	0.468311	0.816	0.741	1.47751e-36	0	LRBA
4.2713e-19	0.468195	0.579	0.49	9.62709e-15	0	FRS2
1.58617e-11	0.468096	0.354	0.277	3.57506e-07	0	CERS4
7.99437e-83	0.468047	0.981	0.921	1.80185e-78	0	EXOC4
5.10038e-07	0.467116	0.222	0.172	0.0114958	0	CELSR2
9.5538e-28	0.467086	0.744	0.685	2.15333e-23	0	RNF38
7.01892e-26	0.466894	0.678	0.591	1.58199e-21	0	FEZ1
1.52932e-09	0.46671	0.428	0.365	3.44693e-05	0	HES1
4.16445e-10	0.465831	0.436	0.371	9.38625e-06	0	CACHD1
1.83296e-06	0.465657	0.205	0.159	0.0413131	0	REEP1
5.59948e-23	0.465061	0.636	0.536	1.26207e-18	0	TMEM161B
2.32598e-09	0.464526	0.318	0.252	5.24253e-05	0	HLA-B
9.39427e-31	0.463824	0.739	0.652	2.11738e-26	0	C11orf49
8.96382e-07	0.463396	0.204	0.157	0.0202036	0	TOM1L2
9.80486e-31	0.462403	0.865	0.799	2.20992e-26	0	GPC6
1.65493e-09	0.461996	0.402	0.339	3.73004e-05	0	DCAF5
6.57743e-26	0.461308	0.722	0.657	1.48249e-21	0	GLUL
8.69942e-10	0.460775	0.44	0.383	1.96076e-05	0	ZNF438
3.27425e-81	0.460502	0.995	0.97	7.37983e-77	0	CREB5
3.2729e-25	0.460454	0.667	0.57	7.37679e-21	0	AVL9
2.93662e-26	0.459825	0.735	0.662	6.61885e-22	0	MAPK8
1.21845e-30	0.459097	0.761	0.682	2.74626e-26	0	BMPR2
5.29228e-12	0.458945	0.49	0.422	1.19283e-07	0	GNG12
2.00124e-11	0.45867	0.377	0.3	4.5106e-07	0	ARHGEF40
2.33429e-50	0.45824	0.925	0.847	5.26125e-46	0	SNHG3
2.8683e-09	0.457897	0.436	0.379	6.46486e-05	0	RNF24
1.20539e-14	0.457804	0.55	0.469	2.71683e-10	0	ENC1
3.69262e-09	0.457013	0.324	0.259	8.3228e-05	0	TLE2
2.91164e-31	0.456389	0.761	0.698	6.56254e-27	0	SREK1
2.36131e-17	0.456126	0.589	0.509	5.32216e-13	0	BMP7
3.25599e-27	0.45584	0.742	0.664	7.33867e-23	0	MED13L
2.67212e-13	0.455675	0.53	0.461	6.0227e-09	0	CNTNAP3B
3.18909e-19	0.455647	0.582	0.477	7.1879e-15	0	SMURF2
2.87642e-25	0.454252	0.718	0.628	6.48317e-21	0	SDK1
1.77775e-40	0.453899	0.846	0.79	4.00688e-36	0	FBXO11
7.29408e-10	0.453823	0.445	0.384	1.64401e-05	0	ATP6V0A1
3.13545e-10	0.453517	0.419	0.352	7.06699e-06	0	BMP2K
1.24537e-53	0.452853	0.893	0.816	2.80693e-49	0	EPB41L4A-AS1
3.67784e-29	0.452382	0.771	0.715	8.28949e-25	0	NFE2L2
1.47944e-23	0.452078	0.722	0.655	3.33451e-19	0	DSCAM
1.67946e-20	0.451202	0.572	0.466	3.78534e-16	0	FOSB
2.37656e-10	0.451194	0.453	0.389	5.35653e-06	0	APPBP2
1.30434e-24	0.450819	0.701	0.628	2.93986e-20	0	ZKSCAN1
1.01195e-07	0.450708	0.345	0.289	0.00228083	0	DMXL2
1.299e-45	0.449796	0.871	0.826	2.92781e-41	0	USP9X
2.05209e-19	0.449783	0.613	0.528	4.6252e-15	0	VPS41
5.81712e-19	0.449768	0.599	0.512	1.31112e-14	0	ASB3
7.66185e-16	0.449723	0.546	0.467	1.7269e-11	0	TMEM117
3.67853e-65	0.449104	0.927	0.87	8.29104e-61	0	MKLN1
9.21979e-12	0.448418	0.445	0.372	2.07805e-07	0	FCHO2
7.67835e-29	0.448387	0.759	0.687	1.73062e-24	0	ATG10
1.77076e-68	0.448185	0.965	0.918	3.99111e-64	0	KMT2C
1.83483e-12	0.448059	0.498	0.42	4.13552e-08	0	NCAM2
4.02602e-33	0.447829	0.802	0.744	9.07424e-29	0	PDGFC
9.79466e-23	0.447807	0.629	0.518	2.20762e-18	0	FBXL20
2.06625e-19	0.447528	0.613	0.535	4.65711e-15	0	SEC14L1
1.47132e-35	0.446977	0.805	0.742	3.31621e-31	0	CCNL1
2.4417e-17	0.44628	0.587	0.501	5.50335e-13	0	AC090204.1
5.75553e-21	0.446187	0.617	0.52	1.29724e-16	0	RNF213
1.2933e-31	0.445441	0.752	0.66	2.91497e-27	0	RABGAP1L
8.23632e-38	0.444629	0.85	0.797	1.85638e-33	0	DSEL
4.4521e-10	0.444473	0.443	0.377	1.00346e-05	0	CLIP1
2.04794e-79	0.443701	0.995	0.978	4.61585e-75	0	GPM6A
2.57074e-27	0.443342	0.79	0.724	5.79419e-23	0	CYTL1
6.8111e-98	0.443283	0.997	0.981	1.53515e-93	0	CCDC102B
2.5313e-24	0.442279	0.761	0.71	5.70531e-20	0	VGLL4
4.62307e-24	0.441314	0.67	0.575	1.04199e-19	0	PAN3
1.23496e-13	0.441257	0.586	0.523	2.78349e-09	0	NADK2
3.27344e-11	0.44094	0.436	0.365	7.37801e-07	0	SH3BGRL3
5.50842e-07	0.44087	0.263	0.21	0.0124154	0	PXN
1.13057e-18	0.440691	0.658	0.586	2.5482e-14	0	SPRED2
7.90466e-22	0.440298	0.657	0.573	1.78163e-17	0	TCAF1
2.11623e-122	0.439909	1	0.998	4.76977e-118	0	CD63
2.82413e-26	0.43958	0.717	0.634	6.36531e-22	0	GRID1
3.78868e-09	0.439488	0.423	0.361	8.5393e-05	0	ADGRV1
6.5948e-18	0.439098	0.603	0.515	1.4864e-13	0	SH3BGRL
2.16176e-20	0.439038	0.629	0.546	4.87239e-16	0	RABGAP1
2.38622e-22	0.439013	0.71	0.636	5.37829e-18	0	GAB1
3.56336e-31	0.438763	0.786	0.725	8.03145e-27	0	PTTG1IP
1.0502e-06	0.438677	0.248	0.197	0.0236704	0	AC211433.1
7.85072e-70	0.438402	0.974	0.936	1.76947e-65	0	MTSS1
1.04637e-62	0.438281	0.955	0.902	2.35841e-58	0	COMMD10
1.6306e-12	0.436854	0.47	0.392	3.6752e-08	0	KDM3A
9.67251e-14	0.436789	0.586	0.526	2.18009e-09	0	PSEN1
3.84364e-72	0.436707	0.991	0.965	8.66318e-68	0	JMJD1C
1.62645e-06	0.436156	0.271	0.22	0.0366585	0	BCR
2.11784e-07	0.436017	0.31	0.254	0.00477341	0	PHF12
4.06604e-13	0.435971	0.523	0.444	9.16445e-09	0	PARP14
3.3322e-09	0.435743	0.31	0.244	7.51045e-05	0	MANBA
4.65548e-39	0.435622	0.826	0.753	1.0493e-34	0	BRWD1
4.2101e-16	0.435574	0.593	0.521	9.48913e-12	0	FUT8
2.49916e-07	0.435116	0.232	0.179	0.00563286	0	KRCC1
5.46857e-15	0.434613	0.555	0.476	1.23256e-10	0	KAT7
4.06885e-10	0.434513	0.475	0.406	9.17079e-06	0	DENND1B
2.1214e-83	0.434043	0.987	0.95	4.78142e-79	0	BPTF
4.06174e-10	0.433518	0.466	0.404	9.15475e-06	0	RAB5A
6.06612e-23	0.433495	0.716	0.658	1.36724e-18	0	SIL1
2.36582e-07	0.432651	0.374	0.319	0.00533233	0	TMEM164
2.91712e-11	0.432023	0.44	0.364	6.5749e-07	0	SFXN5
1.78104e-19	0.431578	0.682	0.615	4.01429e-15	0	BTAF1
1.04933e-21	0.431327	0.698	0.624	2.36508e-17	0	RFX2
1.06914e-68	0.430996	0.984	0.965	2.40973e-64	0	SLC35F1
4.77695e-30	0.430247	0.763	0.686	1.07668e-25	0	SOX9
3.48723e-34	0.429501	0.799	0.729	7.85986e-30	0	TRAF3IP2-AS1
1.56469e-20	0.428323	0.707	0.655	3.52664e-16	0	ARL4C
2.61619e-14	0.425771	0.633	0.575	5.89662e-10	0	LINC01619
3.53642e-42	0.425249	0.855	0.791	7.97074e-38	0	RFX7
1.96796e-27	0.425065	0.77	0.722	4.43559e-23	0	ETNK1
3.02787e-59	0.424444	0.941	0.881	6.82452e-55	0	PCSK1N
9.67364e-34	0.423716	0.816	0.769	2.18034e-29	0	PAXBP1
2.77977e-13	0.423488	0.536	0.455	6.26531e-09	0	HBP1
5.04004e-23	0.423197	0.718	0.658	1.13597e-18	0	YES1
1.96321e-11	0.422634	0.48	0.409	4.42488e-07	0	SLC25A25
1.85765e-22	0.422276	0.711	0.642	4.18695e-18	0	UPF3A
1.0234e-09	0.420834	0.447	0.384	2.30664e-05	0	KIAA1109
7.06951e-14	0.420057	0.493	0.407	1.5934e-09	0	FAM89A
5.78813e-16	0.420009	0.626	0.565	1.30459e-11	0	ERCC6L2
5.20414e-11	0.419967	0.465	0.397	1.17296e-06	0	CCDC171
6.18453e-14	0.418727	0.494	0.403	1.39393e-09	0	C2orf80
6.00667e-08	0.417658	0.413	0.355	0.00135384	0	TRIQK
7.04564e-30	0.417471	0.777	0.704	1.58802e-25	0	CORO2B
2.08137e-38	0.417009	0.85	0.789	4.6912e-34	0	CEP170
5.52365e-40	0.41697	0.861	0.779	1.24498e-35	0	ZNF148
5.15183e-07	0.415979	0.238	0.186	0.0116117	0	PGBD5
2.21803e-32	0.415863	0.818	0.727	4.99922e-28	0	WWOX
1.37537e-71	0.415657	0.977	0.922	3.09994e-67	0	SPIDR
3.36688e-20	0.414853	0.659	0.582	7.58862e-16	0	USP11
8.29276e-08	0.41412	0.4	0.346	0.0018691	0	DNAJC18
2.48339e-35	0.414054	0.86	0.812	5.59732e-31	0	ZNF644
8.64209e-11	0.413664	0.484	0.417	1.94784e-06	0	RPS6KC1
4.93397e-13	0.413384	0.547	0.474	1.11207e-08	0	PPP3CA
2.23042e-13	0.412975	0.539	0.462	5.02715e-09	0	DUSP16
1.32269e-11	0.412885	0.433	0.355	2.98121e-07	0	PIK3C3
4.83242e-09	0.412	0.547	0.503	0.000108918	0	LRRC8D
5.09914e-07	0.411918	0.288	0.232	0.0114929	0	AC005261.1
5.76952e-49	0.411865	0.94	0.883	1.30039e-44	0	RB1CC1
5.42815e-09	0.41186	0.404	0.341	0.000122345	0	STAT5B
6.66617e-10	0.411149	0.55	0.502	1.50249e-05	0	BST2
1.45268e-22	0.411034	0.652	0.545	3.27419e-18	0	TFPI
3.26016e-24	0.41064	0.719	0.654	7.34808e-20	0	CNOT2
1.91956e-53	0.409804	0.937	0.876	4.3265e-49	0	TAF7
6.20236e-09	0.408936	0.45	0.391	0.000139795	0	SLC5A3
9.12167e-07	0.408687	0.275	0.222	0.0205593	0	GABBR1
1.1183e-06	0.408661	0.418	0.369	0.0252054	0	ANKH
6.86253e-16	0.408483	0.628	0.557	1.54675e-11	0	ZMYM4
2.8965e-21	0.406665	0.68	0.603	6.52842e-17	0	MED13
6.74229e-13	0.405855	0.539	0.466	1.51965e-08	0	SERINC1
8.69237e-39	0.404878	0.885	0.826	1.95917e-34	0	KANSL1
1.83227e-31	0.404584	0.797	0.726	4.12975e-27	0	RALGAPA1
1.49985e-22	0.404088	0.738	0.682	3.38051e-18	0	HIPK2
1.38168e-27	0.403838	0.784	0.722	3.11417e-23	0	DOCK1
8.04241e-19	0.403599	0.668	0.593	1.81268e-14	0	PDCD4
4.34474e-23	0.402753	0.652	0.536	9.7926e-19	0	IGFBP5
4.4322e-47	0.402542	0.942	0.875	9.98973e-43	0	UBE2H
2.65076e-19	0.401607	0.631	0.549	5.97454e-15	0	SUCO
7.16392e-21	0.401386	0.742	0.689	1.61468e-16	0	ANXA5
1.60764e-09	0.401041	0.452	0.39	3.62347e-05	0	RB1
3.47245e-40	0.400822	0.909	0.854	7.82656e-36	0	KIAA1958
1.84926e-66	0.400499	0.963	0.886	4.16806e-62	0	PTPRD
1.8154e-25	0.400304	0.757	0.695	4.09174e-21	0	PTBP2
3.68608e-19	0.400197	0.729	0.678	8.30807e-15	0	TRAPPC9
1.50669e-41	0.400018	0.875	0.841	3.39593e-37	0	USP34
2.25355e-46	0.399959	0.94	0.896	5.07927e-42	0	TRIM24
9.17791e-20	0.399576	0.696	0.622	2.06861e-15	0	ARHGAP5
2.10207e-68	0.399312	0.982	0.96	4.73785e-64	0	XIST
4.18081e-08	0.399172	0.414	0.354	0.000942312	0	C1orf198
1.55073e-19	0.398096	0.7	0.627	3.4952e-15	0	WDR70
9.43721e-23	0.397667	0.698	0.594	2.12705e-18	0	CD9
1.76771e-06	0.397557	0.308	0.255	0.0398424	0	DYNC2LI1
2.54415e-22	0.397464	0.683	0.587	5.73426e-18	0	DCBLD2
6.48111e-25	0.397249	0.759	0.69	1.46078e-20	0	CASC4
7.2185e-75	0.396616	0.994	0.979	1.62698e-70	0	GAS5
9.85262e-11	0.396523	0.517	0.453	2.22068e-06	0	IQCK
5.315e-12	0.396214	0.583	0.525	1.19795e-07	0	NME7
3.26997e-13	0.395896	0.586	0.513	7.37019e-09	0	LHFPL6
2.03878e-08	0.395504	0.401	0.34	0.000459521	0	COQ10B
6.75825e-11	0.395383	0.522	0.458	1.52324e-06	0	BCKDHB
6.14373e-27	0.39498	0.793	0.745	1.38474e-22	0	TNRC6A
1.98165e-16	0.394778	0.628	0.554	4.46645e-12	0	SNX13
6.68295e-24	0.394186	0.74	0.66	1.50627e-19	0	AIG1
3.92746e-13	0.394119	0.589	0.52	8.85211e-09	0	ATF7
8.67026e-45	0.3941	0.96	0.932	1.95419e-40	0	GLCCI1
1.02422e-06	0.393905	0.347	0.292	0.023085	0	TECPR2
2.57495e-07	0.393883	0.414	0.36	0.00580369	0	CYTH1
1.24884e-10	0.393003	0.575	0.534	2.81475e-06	0	DNAJC1
1.49155e-06	0.392357	0.456	0.412	0.0336181	0	DPYSL5
3.72716e-11	0.392213	0.572	0.519	8.40064e-07	0	USP24
4.92117e-36	0.392025	0.882	0.833	1.10918e-31	0	SOBP
2.3556e-08	0.3902	0.323	0.258	0.000530929	0	AC107294.2
1.5442e-12	0.388185	0.584	0.521	3.48047e-08	0	ZMYM2
1.91687e-13	0.387833	0.579	0.499	4.32043e-09	0	FAM135A
1.80654e-11	0.387768	0.625	0.595	4.07175e-07	0	ELF2
8.73207e-07	0.387493	0.357	0.301	0.0196812	0	CCDC32
1.14179e-15	0.387299	0.658	0.596	2.57348e-11	0	ACTN4
4.37651e-08	0.386488	0.488	0.44	0.000986423	0	ARHGEF3
1.63225e-39	0.386244	0.89	0.828	3.67893e-35	0	MARCH6
7.77643e-30	0.385799	0.87	0.831	1.75273e-25	0	MACF1
2.4336e-43	0.385736	0.966	0.924	5.4851e-39	0	ZFPM2-AS1
4.45346e-64	0.384659	1	0.996	1.00377e-59	0	MAP1B
1.21718e-10	0.383205	0.502	0.436	2.74339e-06	0	SPPL2A
5.21356e-23	0.382991	0.865	0.843	1.17509e-18	0	SHC3
6.31627e-24	0.382766	0.73	0.653	1.42362e-19	0	IGBP1
1.17286e-08	0.382753	0.451	0.391	0.00026435	0	WDR7
1.26791e-53	0.382686	0.972	0.93	2.85774e-49	0	FNDC3B
2.04409e-06	0.381451	0.229	0.18	0.0460717	0	SVEP1
2.76891e-13	0.380677	0.626	0.574	6.24084e-09	0	TBC1D15
7.68669e-27	0.38043	0.794	0.753	1.7325e-22	0	MAPK1IP1L
3.91944e-07	0.379813	0.409	0.354	0.00883403	0	SDC2
4.46327e-37	0.379529	0.912	0.851	1.00598e-32	0	CECR2
2.83326e-07	0.378353	0.343	0.284	0.00638588	0	SLC9A8
2.62053e-46	0.377892	0.917	0.887	5.90641e-42	0	PTPRA
1.2646e-15	0.377602	0.672	0.616	2.85029e-11	0	CDC42SE2
2.27193e-38	0.377585	0.903	0.845	5.12071e-34	0	RAPGEF6
9.33257e-36	0.376938	0.913	0.872	2.10347e-31	0	STK33
1.51975e-17	0.376466	0.703	0.657	3.42537e-13	0	N4BP2L2
4.5152e-09	0.376399	0.388	0.32	0.000101768	0	RIMKLB
8.27346e-17	0.375889	0.688	0.622	1.86475e-12	0	TTC17
3.63506e-08	0.375604	0.505	0.459	0.000819307	0	SNX24
1.31214e-52	0.375101	0.983	0.955	2.95743e-48	0	RBFOX2
1.13311e-09	0.374888	0.473	0.408	2.55392e-05	0	SENP7
5.5879e-68	0.374761	0.993	0.984	1.25946e-63	0	PTK2
1.0706e-23	0.374534	0.799	0.747	2.41302e-19	0	CERS6
1.12035e-07	0.373687	0.418	0.358	0.00252516	0	CDKL3
2.27496e-11	0.373267	0.6	0.555	5.12752e-07	0	FOXJ3
7.61801e-07	0.372904	0.362	0.309	0.0171702	0	EFHC1
8.26962e-11	0.371659	0.495	0.419	1.86389e-06	0	CRMP1
3.81849e-35	0.371333	0.886	0.855	8.6065e-31	0	CAMTA1
7.74134e-22	0.370943	0.782	0.756	1.74482e-17	0	SOS1
7.74953e-19	0.370493	0.713	0.646	1.74667e-14	0	TASP1
1.07964e-41	0.370209	0.937	0.894	2.4334e-37	0	TNRC6B
3.66123e-12	0.369983	0.572	0.508	8.25206e-08	0	NPEPPS
8.13509e-20	0.369928	0.745	0.693	1.83357e-15	0	NUBPL
2.00425e-08	0.369877	0.518	0.473	0.000451738	0	GPCPD1
8.75826e-11	0.369769	0.594	0.549	1.97402e-06	0	ARF3
6.77942e-25	0.369733	0.789	0.733	1.52801e-20	0	UBE2E3
9.97604e-27	0.369409	0.786	0.72	2.2485e-22	0	CDK13
8.75321e-11	0.368987	0.592	0.535	1.97289e-06	0	FAM126A
5.20665e-28	0.368986	0.784	0.709	1.17353e-23	0	COP1
6.06896e-09	0.368323	0.525	0.473	0.000136788	0	RGS12
7.37582e-10	0.367873	0.641	0.617	1.66244e-05	0	DPYSL3
7.94738e-48	0.367856	0.968	0.942	1.79126e-43	0	JPX
1.18037e-06	0.366605	0.387	0.34	0.0266043	0	RAP2A
4.83635e-07	0.366523	0.425	0.372	0.0109006	0	CHST3
1.37519e-16	0.365773	0.693	0.631	3.09954e-12	0	NRG2
3.99354e-07	0.365635	0.289	0.233	0.00900103	0	CCDC144A
2.71819e-08	0.365327	0.559	0.511	0.000612654	0	ZNRF2
3.17082e-21	0.365021	0.768	0.722	7.14672e-17	0	MAGED1
1.42939e-14	0.364486	0.632	0.571	3.22171e-10	0	MON2
1.95028e-12	0.36438	0.584	0.514	4.39574e-08	0	FANCL
6.99905e-13	0.364294	0.619	0.559	1.57752e-08	0	MYO10
3.54473e-18	0.363927	0.727	0.673	7.98946e-14	0	VMP1
5.17714e-46	0.363336	0.976	0.948	1.16688e-41	0	RNF130
1.59337e-16	0.363154	0.67	0.596	3.5913e-12	0	CERT1
4.08706e-10	0.362843	0.423	0.345	9.21184e-06	0	BHLHE40
6.41888e-18	0.362676	0.774	0.731	1.44675e-13	0	PLCB4
5.81925e-55	0.362459	0.964	0.945	1.3116e-50	0	TMED10
1.19025e-64	0.362205	0.993	0.963	2.68271e-60	0	TTC28
2.47889e-21	0.362127	0.759	0.704	5.58717e-17	0	AP3B1
7.17296e-13	0.362043	0.656	0.596	1.61671e-08	0	WDFY2
1.22953e-10	0.361101	0.499	0.43	2.77124e-06	0	PLAAT3
1.16529e-76	0.361085	0.998	0.995	2.62644e-72	0	NFIB
1.65103e-130	0.360663	1	1	3.72126e-126	0	VIM
5.6048e-08	0.359811	0.628	0.603	0.00126327	0	ABI1
2.99804e-21	0.35962	0.737	0.661	6.75728e-17	0	NCOA2
2.02513e-09	0.35891	0.535	0.475	4.56445e-05	0	TDRD3
7.39138e-07	0.358626	0.421	0.369	0.0166594	0	ZDHHC17
5.21516e-47	0.358382	0.976	0.94	1.17544e-42	0	CHD1
1.87872e-06	0.358361	0.488	0.448	0.0423444	0	WWC1
3.72822e-08	0.358358	0.509	0.462	0.000840303	0	CDK17
9.67428e-13	0.357981	0.589	0.517	2.18049e-08	0	CAMK1D
4.81733e-07	0.357676	0.428	0.378	0.0108578	0	PLAGL1
5.27313e-25	0.356435	0.808	0.746	1.18851e-20	0	R3HDM2
1.8615e-06	0.356233	0.433	0.389	0.0419564	0	CC2D2A
3.07665e-07	0.356168	0.46	0.409	0.00693445	0	ARSB
2.27103e-07	0.355894	0.405	0.349	0.00511868	0	HTRA1
1.83803e-15	0.355806	0.639	0.578	4.14275e-11	0	TRIM2
7.59332e-10	0.355594	0.497	0.429	1.71146e-05	0	SDCBP
5.0701e-34	0.355593	0.879	0.818	1.14275e-29	0	KDM6A
3.56479e-11	0.355309	0.594	0.535	8.03468e-07	0	IFNAR1
6.60149e-10	0.355209	0.613	0.574	1.48791e-05	0	DDAH1
7.78553e-29	0.355023	0.868	0.811	1.75478e-24	0	GSK3B
2.07629e-14	0.352443	0.652	0.578	4.67975e-10	0	SCAPER
1.57285e-61	0.352286	0.999	0.994	3.54505e-57	0	TCF12
3.50714e-18	0.352173	0.728	0.672	7.90475e-14	0	TAOK1
1.17804e-19	0.351735	0.733	0.67	2.65519e-15	0	KAT6B
1.38234e-07	0.351592	0.457	0.4	0.00311566	0	EPB41L5
9.24044e-08	0.351382	0.48	0.428	0.0020827	0	STX8
6.19694e-11	0.351237	0.619	0.569	1.39673e-06	0	FAM222B
4.19097e-34	0.350619	0.905	0.868	9.44603e-30	0	ANKHD1
5.10588e-09	0.348168	0.531	0.478	0.000115081	0	FAM171B
3.09557e-28	0.347705	0.83	0.779	6.9771e-24	0	PAFAH1B1
9.89753e-17	0.34762	0.746	0.707	2.2308e-12	0	PTPN12
7.86639e-13	0.34694	0.668	0.617	1.77301e-08	0	EFCAB2
2.17124e-10	0.346487	0.579	0.535	4.89376e-06	0	MAN1A2
9.67874e-15	0.346485	0.675	0.611	2.18149e-10	0	MYO9A
1.77411e-06	0.346454	0.414	0.366	0.0399866	0	BICRAL
6.94284e-27	0.346149	0.834	0.786	1.56485e-22	0	CDC42BPA
9.43e-17	0.345578	0.713	0.664	2.12543e-12	0	KBTBD2
4.96507e-70	0.34534	0.997	0.989	1.11908e-65	0	TTC3
2.40241e-24	0.345196	0.813	0.768	5.41479e-20	0	PTPN13
4.99906e-12	0.342859	0.643	0.586	1.12674e-07	0	SAP30BP
1.20153e-06	0.342286	0.411	0.36	0.0270813	0	SNX14
9.66285e-30	0.342153	0.917	0.875	2.17791e-25	0	STK32B
3.23014e-16	0.341918	0.692	0.63	7.2804e-12	0	RASA1
6.39905e-14	0.341026	0.65	0.595	1.44228e-09	0	ADAM10
5.23586e-08	0.339643	0.541	0.492	0.00118011	0	CUEDC1
4.05705e-08	0.33923	0.413	0.351	0.000914418	0	MMP24OS
6.50647e-07	0.338333	0.406	0.351	0.0146649	0	SWAP70
1.26682e-07	0.336973	0.545	0.5	0.00285528	0	KIF13A
2.02372e-20	0.33661	0.761	0.68	4.56126e-16	0	SNHG25
5.32673e-08	0.336524	0.62	0.593	0.00120059	0	ELOVL5
1.62154e-14	0.336026	0.682	0.627	3.65479e-10	0	FNDC3A
2.18834e-12	0.335096	0.685	0.651	4.9323e-08	0	ABLIM1
2.64011e-15	0.334768	0.709	0.665	5.95055e-11	0	ATP9B
8.63192e-08	0.334606	0.541	0.494	0.00194555	0	ERCC8
1.05019e-13	0.333995	0.659	0.598	2.36702e-09	0	MSH3
3.18436e-14	0.333962	0.681	0.628	7.17723e-10	0	GPATCH2L
3.45759e-14	0.333332	0.712	0.674	7.79307e-10	0	DCTN4
2.42509e-07	0.333272	0.569	0.542	0.0054659	0	TMEM65
1.53549e-10	0.332871	0.644	0.598	3.46085e-06	0	TMEM165
7.30789e-09	0.332802	0.492	0.427	0.000164712	0	HGSNAT
1.06424e-07	0.332572	0.55	0.499	0.0023987	0	ALG13
5.61023e-16	0.332175	0.709	0.658	1.26449e-11	0	CNOT4
2.55129e-10	0.332134	0.599	0.548	5.75035e-06	0	MXD4
2.52676e-09	0.331124	0.531	0.478	5.69507e-05	0	TOGARAM1
4.34423e-35	0.331077	0.966	0.921	9.79146e-31	0	APBB2
9.85266e-08	0.330522	0.545	0.497	0.00222069	0	RPAP2
2.69974e-09	0.330331	0.577	0.527	6.08495e-05	0	RAB9A
2.50727e-10	0.329882	0.598	0.551	5.65114e-06	0	YTHDC2
1.66795e-07	0.329717	0.527	0.477	0.00375939	0	TTC7B
3.18757e-07	0.32944	0.498	0.439	0.00718447	0	AL445255.1
1.09325e-06	0.329359	0.476	0.423	0.0246408	0	HIVEP1
2.16402e-07	0.328581	0.529	0.483	0.00487749	0	SPTAN1
1.74885e-06	0.327994	0.423	0.37	0.0394172	0	ZHX1
1.34478e-21	0.327456	0.814	0.755	3.03101e-17	0	RUFY3
3.86398e-15	0.32736	0.719	0.674	8.70902e-11	0	PRMT2
1.36619e-42	0.326972	0.984	0.958	3.07926e-38	0	PON2
1.77489e-26	0.326893	0.933	0.901	4.00044e-22	0	CHST11
9.58509e-21	0.326388	0.858	0.808	2.16038e-16	0	NRIP1
5.59441e-12	0.326218	0.658	0.612	1.26093e-07	0	NUTM2B-AS1
1.06562e-06	0.326031	0.431	0.38	0.0240179	0	WDR26
1.88003e-06	0.32529	0.381	0.329	0.042374	0	SLC36A4
2.63992e-27	0.325106	0.853	0.813	5.95012e-23	0	TSPAN3
1.33199e-06	0.324266	0.374	0.319	0.0300216	0	PLEKHB1
8.02689e-11	0.324102	0.596	0.545	1.80918e-06	0	CASD1
1.72454e-20	0.323987	0.796	0.746	3.88695e-16	0	CHN1
1.22801e-07	0.323954	0.5	0.445	0.00276782	0	RIC8B
1.66626e-26	0.32313	0.849	0.797	3.75558e-22	0	KAT6A
4.41864e-19	0.323121	0.798	0.761	9.95917e-15	0	RHOBTB3
1.73783e-14	0.322191	0.735	0.695	3.91691e-10	0	EPC1
4.73932e-11	0.322151	0.685	0.639	1.0682e-06	0	LINC00632
1.29874e-17	0.322129	0.759	0.713	2.92722e-13	0	KMT2E
7.02819e-11	0.322091	0.686	0.657	1.58408e-06	0	FOXN2
5.67026e-50	0.321951	0.994	0.969	1.27802e-45	0	GPHN
4.97653e-08	0.321495	0.47	0.409	0.00112166	0	TTC8
5.1614e-09	0.32107	0.626	0.592	0.000116333	0	FXYD6
1.01862e-12	0.320227	0.793	0.784	2.29588e-08	0	SH3D19
3.10678e-08	0.319995	0.604	0.566	0.000700238	0	TMEM205
1.61889e-07	0.319966	0.476	0.42	0.00364881	0	VPS50
2.00308e-08	0.319916	0.592	0.547	0.000451474	0	ZFYVE16
1.43175e-16	0.319909	0.736	0.675	3.22702e-12	0	FBXW11
1.19986e-50	0.319762	0.987	0.968	2.70436e-46	0	ASAP1
1.04269e-07	0.319497	0.508	0.458	0.00235012	0	AEBP2
3.55574e-15	0.319158	0.73	0.688	8.01428e-11	0	TCF7L2
1.44337e-14	0.318975	0.725	0.696	3.25321e-10	0	LMBR1
9.61712e-07	0.318398	0.591	0.572	0.021676	0	FOXO3
2.69745e-14	0.31592	0.733	0.686	6.07979e-10	0	ARGLU1
1.6115e-09	0.314751	0.602	0.552	3.63216e-05	0	CRADD
1.81907e-16	0.314699	0.729	0.675	4.1e-12	0	ARHGAP21
5.02223e-14	0.313883	0.722	0.679	1.13196e-09	0	GOLGB1
5.45821e-10	0.313822	0.623	0.574	1.23023e-05	0	PTPN14
3.67904e-11	0.313182	0.646	0.599	8.29219e-07	0	VPS13C
1.15647e-07	0.311995	0.556	0.517	0.00260656	0	ATAD2B
5.08063e-17	0.311878	0.761	0.705	1.14512e-12	0	SPAG9
3.5398e-42	0.311567	0.994	0.979	7.97836e-38	0	RAMP1
6.47691e-21	0.311425	0.805	0.778	1.45983e-16	0	STRN3
7.82385e-12	0.310395	0.66	0.6	1.76342e-07	0	FHOD3
2.97661e-12	0.310107	0.639	0.577	6.70898e-08	0	SMAD2
3.72111e-15	0.310034	0.786	0.747	8.38701e-11	0	FRMD4A
1.5568e-06	0.309683	0.569	0.539	0.0350887	0	IRF2BPL
9.48283e-27	0.309623	0.942	0.904	2.13734e-22	0	ZCCHC7
2.28973e-12	0.3084	0.65	0.577	5.16082e-08	0	EMP3
5.20389e-21	0.308241	0.823	0.764	1.1729e-16	0	EHBP1
2.17433e-07	0.308194	0.513	0.462	0.00490073	0	CHM
6.78527e-10	0.308104	0.876	0.857	1.52933e-05	0	SMOC1
1.99075e-15	0.307688	0.768	0.746	4.48695e-11	0	MAP4K4
1.18667e-16	0.306653	0.756	0.687	2.67465e-12	0	NUFIP2
9.6835e-09	0.306553	0.5	0.432	0.000218256	0	LPIN2
2.79576e-09	0.306549	0.623	0.592	6.30136e-05	0	TENT2
1.0764e-63	0.306391	1	0.996	2.4261e-59	0	TCF4
8.61516e-19	0.306194	0.783	0.729	1.94177e-14	0	PTPRG
1.9374e-44	0.306011	0.991	0.978	4.3667e-40	0	CDH2
7.89584e-33	0.305647	0.957	0.932	1.77964e-28	0	NDFIP1
7.98318e-10	0.305311	0.603	0.548	1.79933e-05	0	ZNF24
2.92081e-19	0.305196	0.829	0.779	6.58322e-15	0	PEAK1
3.20046e-22	0.304873	0.849	0.808	7.21352e-18	0	MAP4K5
1.03968e-38	0.304743	0.97	0.944	2.34334e-34	0	ARID1B
2.00683e-07	0.304631	0.561	0.519	0.00452319	0	IRF2BP2
3.75691e-27	0.303791	0.903	0.872	8.4677e-23	0	CHD9
1.3231e-18	0.303768	0.82	0.792	2.98214e-14	0	PDLIM5
3.40428e-08	0.303171	0.642	0.608	0.00076729	0	B3GALNT2
1.14478e-20	0.302201	0.808	0.766	2.58021e-16	0	ANKIB1
4.83532e-09	0.301685	0.576	0.513	0.000108983	0	VEZF1
4.36949e-19	0.301644	0.833	0.801	9.84839e-15	0	ZFR
1.47247e-16	0.300993	0.79	0.751	3.31879e-12	0	COG5
3.83212e-07	0.300745	0.537	0.495	0.00863721	0	HELZ
1.57811e-09	0.300446	0.629	0.582	3.5569e-05	0	AGO3
4.61599e-07	0.300186	0.451	0.395	0.010404	0	RUFY2
4.8596e-10	0.298886	0.712	0.701	1.0953e-05	0	METTL8
3.25452e-12	0.298845	0.707	0.665	7.33535e-08	0	SPRY1
1.24028e-09	0.298085	0.629	0.585	2.79547e-05	0	ZNF407
2.30491e-14	0.297636	0.795	0.745	5.19504e-10	0	S100A1
6.88167e-45	0.297523	0.996	0.969	1.55106e-40	0	RBP1
6.56577e-28	0.296705	0.893	0.851	1.47986e-23	0	NIPBL
1.09578e-08	0.296579	0.655	0.633	0.000246978	0	ERI1
6.19588e-15	0.296038	0.739	0.686	1.39649e-10	0	MIB1
7.62966e-09	0.296022	0.645	0.604	0.000171965	0	HLCS
2.04145e-07	0.295437	0.539	0.497	0.00460123	0	UBTD2
1.4335e-13	0.295245	0.768	0.749	3.23096e-09	0	HIF1A
3.95961e-10	0.293656	0.689	0.663	8.92455e-06	0	PLEKHB2
5.87468e-16	0.293266	0.747	0.707	1.3241e-11	0	GPATCH8
6.44914e-14	0.292672	0.745	0.71	1.45357e-09	0	EIF4A2
2.09567e-07	0.292547	0.645	0.627	0.00472343	0	KDM3B
2.25867e-12	0.292404	0.75	0.72	5.09082e-08	0	DIP2B
1.96217e-10	0.291146	0.658	0.615	4.42255e-06	0	TRIP12
4.7601e-10	0.290699	0.682	0.638	1.07288e-05	0	RTN3
5.37586e-08	0.289654	0.644	0.621	0.00121167	0	MAP4K3
1.77082e-06	0.288781	0.464	0.412	0.0399125	0	ABCA5
1.21189e-13	0.288575	0.759	0.728	2.73147e-09	0	TMEM87A
7.27049e-07	0.288526	0.629	0.612	0.016387	0	MED27
4.3388e-07	0.287732	0.587	0.554	0.00977923	0	KIAA0232
7.93851e-12	0.287362	0.712	0.674	1.78926e-07	0	WASL
1.52938e-16	0.286937	0.795	0.761	3.44708e-12	0	CHD2
3.88093e-12	0.286578	0.732	0.684	8.74722e-08	0	SUPT3H
5.55925e-15	0.28545	0.763	0.708	1.253e-10	0	PCNX1
1.65846e-07	0.283895	0.571	0.529	0.003738	0	MBOAT2
8.16996e-14	0.283745	0.786	0.764	1.84143e-09	0	LYRM4
1.63379e-38	0.283194	0.99	0.969	3.6824e-34	0	TUBB2B
1.49411e-13	0.282947	0.72	0.666	3.36759e-09	0	DUXAP8
3.13499e-32	0.28205	0.972	0.932	7.06595e-28	0	TIAM1
5.59664e-10	0.281977	0.668	0.621	1.26143e-05	0	PMEPA1
9.15392e-40	0.281538	0.994	0.977	2.0632e-35	0	SMYD3
2.23843e-14	0.280497	0.791	0.764	5.04519e-10	0	DPYSL2
5.88197e-07	0.280405	0.508	0.455	0.0132574	0	MAP2K4
5.21964e-29	0.2803	0.961	0.904	1.17645e-24	0	DIAPH2
5.71906e-22	0.279517	0.936	0.915	1.28902e-17	0	ANKRD17
2.68922e-20	0.278972	0.888	0.86	6.06123e-16	0	CAPZA2
7.64206e-17	0.278943	0.824	0.798	1.72244e-12	0	ATXN2
8.76527e-08	0.277865	0.613	0.573	0.0019756	0	DENND4C
3.05001e-08	0.277804	0.658	0.617	0.000687442	0	RPS6KA5
5.2719e-07	0.276221	0.618	0.597	0.0118823	0	PPA2
3.15725e-22	0.274791	0.898	0.843	7.11613e-18	0	ZNF638
1.3224e-16	0.273308	0.836	0.812	2.98055e-12	0	APLP2
2.57533e-07	0.273158	0.524	0.47	0.00580455	0	TXNDC15
9.04412e-08	0.273142	0.669	0.652	0.00203845	0	EML4
7.19945e-12	0.272814	0.706	0.671	1.62269e-07	0	RPTOR
1.14728e-10	0.272648	0.789	0.774	2.58586e-06	0	ETV5
8.29514e-13	0.271062	0.736	0.69	1.86964e-08	0	RBM33
1.60641e-06	0.270778	0.545	0.501	0.0362069	0	UBE2W
1.16977e-10	0.270458	0.712	0.677	2.63655e-06	0	GATAD2B
4.81444e-10	0.269997	0.702	0.67	1.08513e-05	0	CAST
2.70752e-20	0.268907	0.89	0.851	6.10248e-16	0	UBE2R2
6.67848e-09	0.268217	0.658	0.618	0.000150526	0	DENND5A
7.43308e-14	0.268015	0.841	0.817	1.67534e-09	0	SIK3
3.69769e-08	0.267635	0.644	0.6	0.000833423	0	USP47
2.21021e-19	0.267541	0.878	0.848	4.98159e-15	0	GPBP1
7.46162e-16	0.267516	0.83	0.786	1.68178e-11	0	ARID2
1.28707e-06	0.267125	0.631	0.612	0.0290092	0	FCHSD2
1.8278e-06	0.267009	0.574	0.535	0.0411969	0	E2F5
4.81098e-09	0.266322	0.69	0.668	0.000108435	0	ACTR3
4.79425e-08	0.265612	0.651	0.621	0.00108058	0	EXOC6
1.5902e-22	0.264788	0.929	0.897	3.58415e-18	0	ASXL1
4.33698e-07	0.264755	0.632	0.605	0.00977511	0	MICU1
4.48114e-08	0.264187	0.623	0.586	0.00101	0	TARBP1
9.37429e-20	0.263849	0.882	0.841	2.11287e-15	0	BBX
7.24621e-09	0.263763	0.727	0.719	0.000163322	0	ASCC3
1.49163e-06	0.262655	0.381	0.318	0.0336198	0	GGCT
3.42559e-14	0.261358	0.834	0.795	7.72093e-10	0	POU2F1
1.4184e-10	0.261285	0.588	0.497	3.19694e-06	0	GREB1L
2.14997e-18	0.260164	0.884	0.862	4.84582e-14	0	BIRC6
4.30813e-07	0.259956	0.634	0.601	0.0097101	0	DDHD1
6.80804e-09	0.258163	0.693	0.667	0.000153447	0	WDPCP
1.6155e-06	0.255579	0.606	0.571	0.0364117	0	SPIRE1
4.51997e-08	0.2555	0.66	0.622	0.00101876	0	ATF7IP
1.30202e-18	0.254593	0.875	0.851	2.93463e-14	0	CAMLG
1.08349e-06	0.254546	0.591	0.545	0.0244208	0	ATP6AP2
4.81827e-28	0.25453	0.987	0.974	1.08599e-23	0	PHF14
1.60555e-23	0.253686	0.974	0.956	3.61874e-19	0	BEX1
5.27116e-43	0.253265	1	0.995	1.18807e-38	0	H3F3B
8.22047e-16	0.252174	0.885	0.854	1.85281e-11	0	SASH1
7.23337e-10	0.251592	0.705	0.672	1.63033e-05	0	ARFGEF1
2.86907e-09	0.250765	0.704	0.685	6.4666e-05	0	SPPL3
2.49482e-29	0.250522	0.992	0.967	5.62307e-25	0	APP
1.03695e-07	-0.250011	0.414	0.484	0.00233718	0	YIF1A
3.92301e-27	-0.250402	0.946	0.976	8.84208e-23	0	ATP5MD
3.74026e-22	-0.250611	0.92	0.957	8.43016e-18	0	HNRNPM
4.34436e-10	-0.250708	0.419	0.514	9.79175e-06	0	GMDS
8.99375e-09	-0.250805	0.494	0.577	0.00020271	0	ALKBH2
6.98574e-09	-0.250932	0.642	0.7	0.000157452	0	RBM6
2.88746e-16	-0.251527	0.828	0.887	6.50804e-12	0	ZC3H15
1.27857e-53	-0.251691	0.999	0.999	2.88178e-49	0	RPL36AL
1.59881e-13	-0.251813	0.643	0.742	3.60356e-09	0	RFC1
9.19697e-07	-0.252092	0.319	0.386	0.0207291	0	TRAPPC3
2.30412e-07	-0.252108	0.323	0.395	0.00519326	0	TCF20
1.43288e-07	-0.252372	0.359	0.433	0.00322958	0	CLTB
1.15604e-07	-0.252418	0.436	0.508	0.00260559	0	ACLY
1.45748e-06	-0.252459	0.293	0.358	0.0328502	0	ZFP64
2.27933e-10	-0.252715	0.52	0.617	5.13738e-06	0	TAF4B
2.01141e-25	-0.25309	0.933	0.958	4.53352e-21	0	ATP5F1C
3.96597e-20	-0.253487	0.504	0.656	8.9389e-16	0	PLD5
6.96365e-10	-0.25363	0.48	0.566	1.56954e-05	0	PFDN1
1.36524e-18	-0.254349	0.867	0.912	3.07711e-14	0	FMC1
1.31466e-11	-0.255001	0.427	0.533	2.96312e-07	0	NSL1
7.7347e-14	-0.255119	0.7	0.783	1.74332e-09	0	PSMC6
1.40431e-16	-0.255623	0.77	0.855	3.16518e-12	0	PPP1CC
2.60957e-08	-0.255797	0.356	0.435	0.000588171	0	NMRAL1
2.84475e-07	-0.25626	0.366	0.44	0.00641177	0	DCAF1
3.42116e-13	-0.256264	0.666	0.763	7.71096e-09	0	UCK2
8.44134e-20	-0.256595	0.799	0.876	1.90259e-15	0	SUMO1
1.01427e-11	-0.25665	0.594	0.691	2.28606e-07	0	SPCS3
3.83299e-07	-0.256984	0.271	0.34	0.00863918	0	CDK7
4.94696e-22	-0.257084	0.868	0.924	1.115e-17	0	PRPF40A
6.74712e-17	-0.257273	0.748	0.83	1.52073e-12	0	STMP1
1.72889e-11	-0.257274	0.606	0.69	3.89674e-07	0	PFDN4
5.60154e-20	-0.257367	0.83	0.9	1.26253e-15	0	UXT
5.51442e-11	-0.25782	0.523	0.615	1.24289e-06	0	NUP54
3.86272e-13	-0.258218	0.567	0.672	8.70617e-09	0	IFT57
1.04182e-08	-0.258223	0.315	0.397	0.000234816	0	ERP44
6.50291e-07	-0.258335	0.39	0.456	0.0146569	0	LPCAT1
2.3343e-09	-0.258395	0.447	0.536	5.26128e-05	0	TMEM131L
5.787e-08	-0.25842	0.327	0.403	0.00130433	0	CLEC11A
2.14925e-09	-0.258725	0.507	0.593	4.84419e-05	0	POLR2A
6.78793e-07	-0.259016	0.313	0.38	0.0152993	0	ZNF107
2.57212e-07	-0.259236	0.302	0.372	0.0057973	0	CD47
5.64724e-28	-0.25925	0.97	0.983	1.27283e-23	0	NASP
7.77992e-09	-0.25951	0.415	0.496	0.000175352	0	MED10
5.77229e-09	-0.259748	0.408	0.489	0.000130102	0	COQ4
8.56505e-109	-0.260061	1	1	1.93048e-104	0	RPS3
7.86981e-08	-0.260198	0.411	0.485	0.00177378	0	SNHG9
2.99095e-07	-0.260396	0.317	0.386	0.00674131	0	IMPA2
5.28729e-13	-0.26083	0.589	0.692	1.1917e-08	0	RBBP7
6.21389e-07	-0.26097	0.245	0.309	0.0140055	0	DHX8
4.61258e-42	-0.261145	0.994	0.995	1.03963e-37	0	NDUFA13
1.91753e-11	-0.261573	0.518	0.616	4.32192e-07	0	SDHC
1.67618e-10	-0.261616	0.488	0.577	3.77794e-06	0	TMEM147
8.53786e-10	-0.261647	0.416	0.506	1.92435e-05	0	XPOT
4.38473e-79	-0.261941	1	1	9.88274e-75	0	HINT1
1.30698e-10	-0.261968	0.554	0.636	2.9458e-06	0	DNAJC21
2.62572e-07	-0.262159	0.367	0.434	0.00591812	0	CCNK
1.40778e-13	-0.262174	0.567	0.671	3.17299e-09	0	BID
1.47588e-07	-0.262181	0.347	0.421	0.00332648	0	IMMP1L
1.04138e-10	-0.262247	0.455	0.547	2.34716e-06	0	MPG
1.20594e-07	-0.262369	0.333	0.405	0.00271807	0	RARS2
2.68423e-11	-0.262637	0.562	0.651	6.04998e-07	0	PCCB
6.50911e-09	-0.262805	0.495	0.58	0.000146709	0	TSHZ1
1.7467e-06	-0.262856	0.345	0.409	0.0393688	0	TIA1
1.39168e-11	-0.263883	0.444	0.54	3.1367e-07	0	BLVRA
4.81227e-08	-0.263932	0.335	0.411	0.00108464	0	PRCC
3.74396e-11	-0.263987	0.52	0.61	8.43852e-07	0	PGD
9.17746e-09	-0.264093	0.371	0.455	0.000206851	0	PRRC2A
9.37747e-11	-0.264499	0.46	0.548	2.11359e-06	0	IDI1
9.33814e-15	-0.265478	0.683	0.776	2.10472e-10	0	NAP1L4
8.11009e-28	-0.265581	0.924	0.961	1.82793e-23	0	ARPC5
9.46327e-30	-0.265964	0.958	0.971	2.13293e-25	0	EIF2S2
2.51706e-08	-0.266092	0.46	0.536	0.000567319	0	PIK3R2
2.96068e-30	-0.266291	0.942	0.97	6.67308e-26	0	SEC61B
3.81993e-09	-0.266317	0.372	0.455	8.60974e-05	0	NR2F2
2.38538e-18	-0.266446	0.744	0.839	5.3764e-14	0	GLO1
7.99574e-11	-0.266764	0.49	0.583	1.80216e-06	0	DIMT1
7.20025e-07	-0.267053	0.282	0.348	0.0162287	0	FCGRT
2.00219e-06	-0.267074	0.281	0.342	0.0451274	0	GPANK1
3.1281e-08	-0.267116	0.458	0.531	0.000705042	0	IP6K2
1.02841e-08	-0.26721	0.453	0.533	0.000231794	0	ZMAT2
2.1601e-07	-0.267227	0.416	0.482	0.00486865	0	NUDT2
3.76274e-17	-0.26748	0.767	0.85	8.48084e-13	0	GYPC
3.34649e-13	-0.26771	0.581	0.687	7.54265e-09	0	TATDN1
1.25849e-12	-0.267756	0.502	0.612	2.83652e-08	0	PTRHD1
1.44424e-20	-0.267769	0.86	0.909	3.25517e-16	0	NDUFA1
5.93218e-09	-0.267787	0.446	0.52	0.000133705	0	DDOST
2.46344e-41	-0.267918	0.993	0.997	5.55235e-37	0	XRCC5
2.18304e-06	-0.26796	0.297	0.361	0.0492035	0	SNHG4
1.28581e-08	-0.267968	0.414	0.492	0.000289809	0	RGS10
4.68561e-07	-0.268036	0.282	0.349	0.0105609	0	DCTN1
2.01448e-06	-0.268068	0.343	0.406	0.0454043	0	ZBED4
1.00631e-07	-0.268182	0.341	0.413	0.00226813	0	SOX12
3.21963e-10	-0.268204	0.34	0.435	7.25673e-06	0	AVEN
2.80025e-11	-0.268317	0.436	0.536	6.31148e-07	0	SLC25A37
4.45364e-08	-0.268371	0.448	0.519	0.00100381	0	SUN1
3.84102e-10	-0.26867	0.348	0.439	8.65727e-06	0	RRP12
6.66702e-10	-0.268926	0.434	0.525	1.50268e-05	0	CHPF
2.09679e-08	-0.268965	0.426	0.502	0.000472596	0	IFT22
1.65014e-06	-0.269101	0.261	0.324	0.0371925	0	ASMTL
1.70367e-06	-0.269561	0.308	0.37	0.038399	0	CASP2
2.97045e-29	-0.26991	0.94	0.965	6.6951e-25	0	C19orf53
1.51132e-08	-0.269911	0.379	0.457	0.000340636	0	PPP2R2D
3.24684e-07	-0.270277	0.358	0.426	0.00731804	0	LANCL1
1.01879e-11	-0.270415	0.566	0.659	2.29625e-07	0	NLN
3.05483e-19	-0.27045	0.804	0.878	6.88529e-15	0	RBIS
5.83869e-08	-0.270709	0.366	0.439	0.00131598	0	ALG5
3.18298e-11	-0.27073	0.631	0.711	7.17412e-07	0	DCP2
3.03709e-11	-0.270731	0.542	0.63	6.84529e-07	0	SLC16A1
1.02294e-06	-0.270878	0.282	0.347	0.023056	0	HERPUD1
2.45991e-07	-0.271018	0.269	0.34	0.00554439	0	SIRT1
6.76709e-18	-0.271053	0.755	0.846	1.52524e-13	0	MRPS33
7.74681e-07	-0.271085	0.285	0.351	0.0174605	0	PAXIP1
1.54249e-92	-0.271411	1	1	3.47662e-88	0	HSP90AB1
9.08797e-16	-0.271785	0.713	0.812	2.04834e-11	0	EWSR1
1.51976e-11	-0.272162	0.498	0.59	3.4254e-07	0	PMF1
1.16065e-06	-0.272176	0.272	0.335	0.0261598	0	LSS
5.92313e-07	-0.272727	0.269	0.337	0.0133502	0	TSNARE1
1.79747e-12	-0.273345	0.597	0.682	4.05133e-08	0	PBRM1
7.35144e-10	-0.273763	0.352	0.444	1.65694e-05	0	TSR3
4.27556e-29	-0.273847	0.933	0.965	9.63668e-25	0	NDUFA11
3.73036e-49	-0.273851	0.999	0.999	8.40786e-45	0	HSPA8
4.08192e-09	-0.274146	0.388	0.473	9.20023e-05	0	NSUN6
1.90558e-06	-0.274351	0.245	0.307	0.0429499	0	ZBTB7A
8.82832e-08	-0.274476	0.238	0.307	0.00198981	0	SMIM13
2.75513e-07	-0.274646	0.341	0.411	0.0062098	0	FOXD1
3.62125e-48	-0.274806	0.999	0.998	8.16193e-44	0	PRKDC
7.78202e-14	-0.275015	0.541	0.644	1.75399e-09	0	COA8
7.69145e-15	-0.275214	0.601	0.702	1.73358e-10	0	PSMG2
7.91463e-12	-0.275543	0.639	0.715	1.78388e-07	0	MLF2
1.78501e-06	-0.275578	0.236	0.297	0.0402323	0	VPS72
1.67184e-08	-0.276075	0.492	0.576	0.000376815	0	PCCA
2.98943e-13	-0.27639	0.657	0.744	6.73788e-09	0	MCTS1
2.63792e-11	-0.276556	0.479	0.571	5.94561e-07	0	RP9
6.62817e-18	-0.276623	0.68	0.792	1.49392e-13	0	ANAPC16
4.36245e-16	-0.277204	0.675	0.773	9.83252e-12	0	POLR1D
1.16288e-07	-0.277449	0.307	0.38	0.00262101	0	INSIG1
4.75786e-07	-0.277514	0.276	0.344	0.0107237	0	PRMT7
2.82662e-11	-0.277571	0.495	0.59	6.37092e-07	0	WDR36
3.71885e-10	-0.277826	0.384	0.473	8.38192e-06	0	DEGS1
7.46187e-17	-0.277878	0.683	0.779	1.68183e-12	0	C1orf43
1.15069e-06	-0.277942	0.316	0.379	0.0259354	0	MED31
4.03209e-26	-0.27795	0.896	0.936	9.08793e-22	0	NDUFB4
7.05417e-25	-0.277963	0.9	0.942	1.58994e-20	0	NDUFC2
9.40641e-13	-0.278006	0.497	0.604	2.12011e-08	0	DHX29
1.79202e-06	-0.278388	0.239	0.3	0.0403903	0	GATB
2.208e-33	-0.278466	0.967	0.983	4.97661e-29	0	ATP5PO
7.57963e-102	-0.279828	1	1	1.70837e-97	0	RPS5
1.38721e-29	-0.279901	0.965	0.975	3.12662e-25	0	EIF5
2.97447e-13	-0.27999	0.51	0.612	6.70416e-09	0	NELFCD
4.60496e-174	-0.280214	1	1	1.03791e-169	0	RPS2
8.67329e-09	-0.280243	0.347	0.429	0.000195487	0	PPP6C
5.28636e-09	-0.280289	0.351	0.432	0.000119149	0	SLC25A17
8.74645e-07	-0.280724	0.337	0.401	0.0197136	0	ABHD14A
1.45961e-10	-0.280844	0.513	0.6	3.28982e-06	0	PSMF1
1.62221e-07	-0.280985	0.331	0.399	0.00365629	0	CASP3
7.0219e-08	-0.281006	0.286	0.36	0.00158267	0	GTF3C4
1.86699e-06	-0.281225	0.259	0.32	0.04208	0	TMED1
3.34392e-20	-0.281361	0.834	0.892	7.53686e-16	0	NIFK
4.97454e-19	-0.281465	0.744	0.836	1.12121e-14	0	MRFAP1
8.9131e-13	-0.281735	0.502	0.599	2.00892e-08	0	PANK2
6.97157e-07	-0.281911	0.275	0.342	0.0157132	0	NCBP1
3.83942e-07	-0.28195	0.249	0.315	0.00865368	0	DYNLT3
2.07803e-59	-0.282437	0.997	0.999	4.68366e-55	0	SLC25A3
5.10626e-16	-0.282694	0.614	0.726	1.1509e-11	0	G3BP2
1.00571e-07	-0.282913	0.31	0.379	0.00226676	0	LTA4H
1.52837e-11	-0.282992	0.527	0.612	3.44478e-07	0	BCCIP
3.94048e-171	-0.283005	1	1	8.88145e-167	0	RPS15
3.04726e-09	-0.283051	0.329	0.41	6.86823e-05	0	AC027644.3
4.83064e-17	-0.283352	0.683	0.78	1.08878e-12	0	ACAA2
1.58289e-07	-0.283725	0.282	0.351	0.00356767	0	CMTM6
6.63929e-14	-0.283938	0.588	0.684	1.49643e-09	0	ACIN1
9.47655e-24	-0.284184	0.797	0.879	2.13592e-19	0	ATP1B3
3.05549e-22	-0.285092	0.831	0.893	6.88676e-18	0	TRAPPC5
6.81491e-15	-0.285096	0.631	0.724	1.53601e-10	0	PSMG4
6.77677e-13	-0.285867	0.566	0.665	1.52742e-08	0	SUCLG2
4.65063e-51	-0.286064	0.995	0.998	1.04821e-46	0	COX5B
2.52923e-07	-0.287196	0.323	0.391	0.00570062	0	MIEN1
1.1229e-15	-0.287715	0.566	0.679	2.5309e-11	0	CCDC138
2.38915e-08	-0.287882	0.309	0.384	0.00053849	0	SLC35B4
2.35841e-09	-0.287978	0.374	0.455	5.31563e-05	0	HSF1
2.52687e-09	-0.288838	0.505	0.584	5.69531e-05	0	MLLT10
1.03139e-12	-0.28967	0.571	0.67	2.32464e-08	0	MDN1
6.7366e-18	-0.290402	0.666	0.776	1.51836e-13	0	BCAT1
2.04885e-07	-0.29056	0.277	0.347	0.00461791	0	DCAF12
2.62988e-16	-0.290583	0.584	0.707	5.92748e-12	0	MAZ
7.93154e-12	-0.290672	0.383	0.482	1.78769e-07	0	PRKAR2B
1.06296e-09	-0.290682	0.36	0.443	2.3958e-05	0	ZFPM1
2.20675e-06	-0.291386	0.283	0.343	0.049738	0	SRP68
1.31475e-09	-0.291396	0.408	0.492	2.96331e-05	0	PTPN1
1.59011e-38	-0.291902	0.968	0.979	3.58394e-34	0	YWHAB
6.2735e-07	-0.29232	0.344	0.407	0.0141398	0	NR2C2
1.8322e-09	-0.292557	0.361	0.442	4.12961e-05	0	TPP2
7.00428e-12	-0.292896	0.453	0.549	1.57869e-07	0	SDAD1
2.01991e-48	-0.292961	0.989	0.995	4.55268e-44	0	CCT3
9.64008e-135	-0.293149	1	1	2.17278e-130	0	RPL35A
2.00979e-06	-0.293262	0.279	0.338	0.0452986	0	TOB2
6.1297e-14	-0.293276	0.539	0.641	1.38157e-09	0	TMED9
3.05119e-11	-0.293305	0.414	0.511	6.87708e-07	0	GNL3L
8.40369e-07	-0.293655	0.241	0.305	0.0189411	0	KIF1BP
1.35481e-17	-0.293778	0.679	0.779	3.0536e-13	0	RALA
2.90145e-08	-0.293837	0.383	0.454	0.000653958	0	CBR1
9.14413e-09	-0.29403	0.265	0.342	0.0002061	0	COPS4
2.01725e-10	-0.29407	0.439	0.524	4.54669e-06	0	PRKRA
1.46888e-10	-0.294433	0.404	0.497	3.3107e-06	0	UBE2O
3.21739e-44	-0.295452	0.972	0.991	7.25168e-40	0	SNRPD2
1.30648e-08	-0.295535	0.304	0.383	0.000294468	0	ZC3H7B
4.88519e-14	-0.296122	0.457	0.566	1.10107e-09	0	EMC7
2.59266e-09	-0.296127	0.374	0.456	5.8436e-05	0	CAPZA1
8.63269e-07	-0.296135	0.246	0.308	0.0194572	0	MRFAP1L1
3.27002e-07	-0.296202	0.238	0.305	0.0073703	0	SLCO5A1
4.02138e-10	-0.296309	0.421	0.508	9.06378e-06	0	NT5C3B
5.76621e-13	-0.29648	0.517	0.612	1.29965e-08	0	LARP7
1.25896e-06	-0.296779	0.254	0.316	0.0283757	0	ING3
6.10282e-20	-0.29753	0.735	0.825	1.37551e-15	0	PSMA1
1.97484e-71	-0.297554	0.999	1	4.45109e-67	0	EIF4A1
2.93301e-40	-0.297596	0.961	0.976	6.61071e-36	0	ATP5MG
2.33896e-10	-0.297647	0.372	0.459	5.27179e-06	0	APOO
5.95986e-15	-0.297753	0.517	0.63	1.34329e-10	0	PPP2R3C
6.18732e-08	-0.297759	0.34	0.411	0.00139456	0	CLPX
9.66493e-13	-0.297817	0.461	0.564	2.17838e-08	0	ZRANB2
3.41521e-12	-0.298007	0.502	0.596	7.69755e-08	0	ME2
8.46165e-07	-0.298169	0.138	0.192	0.0190717	0	LTBP1
5.39668e-12	-0.29825	0.464	0.564	1.21636e-07	0	SFMBT2
8.15774e-25	-0.298296	0.813	0.89	1.83867e-20	0	OSTC
5.73566e-07	-0.298302	0.224	0.288	0.0129276	0	FBXW2
3.26057e-36	-0.298355	0.935	0.97	7.34901e-32	0	UBL5
2.19226e-07	-0.298703	0.233	0.3	0.00494114	0	AP3M2
1.31774e-21	-0.298707	0.743	0.836	2.97005e-17	0	TMEM258
9.56356e-08	-0.298813	0.346	0.414	0.00215553	0	DAZAP2
2.57655e-07	-0.298975	0.302	0.368	0.00580729	0	RAPGEF1
6.81397e-08	-0.299373	0.276	0.348	0.0015358	0	RPGRIP1L
2.70295e-54	-0.299499	0.999	0.998	6.09219e-50	0	SOD1
4.51997e-12	-0.299527	0.453	0.55	1.01876e-07	0	TDG
1.35916e-140	-0.299732	1	1	3.06341e-136	0	RPS18
1.69101e-06	-0.299828	0.25	0.309	0.0381138	0	RAP2B
1.06088e-06	-0.299831	0.285	0.347	0.0239111	0	ZNF622
8.47237e-07	-0.299947	0.237	0.299	0.0190959	0	AZI2
2.62381e-10	-0.300142	0.392	0.478	5.91379e-06	0	MSMO1
3.20635e-22	-0.300264	0.753	0.846	7.22679e-18	0	NDUFA7
1.09311e-16	-0.300554	0.556	0.677	2.46376e-12	0	MAP2K2
2.65163e-07	-0.300649	0.283	0.35	0.00597652	0	MECR
4.01627e-10	-0.301088	0.309	0.398	9.05226e-06	0	CARS2
7.23845e-13	-0.301349	0.379	0.484	1.63147e-08	0	MTFR1
7.36374e-12	-0.301357	0.46	0.556	1.65971e-07	0	DHX33
1.03352e-10	-0.301419	0.419	0.508	2.32946e-06	0	VAPB
2.06312e-08	-0.301642	0.269	0.345	0.000465007	0	KIAA0100
2.01502e-13	-0.301817	0.555	0.648	4.54166e-09	0	DESI2
5.48555e-19	-0.302464	0.655	0.764	1.23639e-14	0	MRPL33
3.40983e-111	-0.302493	0.999	1	7.68542e-107	0	EEF1B2
2.34553e-07	-0.302588	0.187	0.252	0.00528658	0	ENTPD5
1.34642e-11	-0.302595	0.48	0.574	3.0347e-07	0	MSH2
7.97988e-18	-0.302814	0.682	0.782	1.79858e-13	0	GMPS
2.73967e-09	-0.302943	0.375	0.454	6.17493e-05	0	CTBP1
2.43916e-14	-0.303198	0.434	0.547	5.49762e-10	0	OXCT1
1.13293e-39	-0.303288	0.955	0.972	2.55351e-35	0	NEDD8
7.24699e-11	-0.303339	0.318	0.411	1.6334e-06	0	ZNF580
6.51467e-15	-0.303392	0.576	0.671	1.46834e-10	0	TXLNG
1.77788e-06	-0.303505	0.234	0.296	0.0400717	0	ATXN7
1.7421e-13	-0.303679	0.512	0.608	3.92652e-09	0	MESD
2.49434e-21	-0.303858	0.758	0.846	5.62199e-17	0	IARS
8.1691e-16	-0.304155	0.599	0.712	1.84123e-11	0	SBDS
1.55896e-08	-0.304394	0.231	0.304	0.000351374	0	MRS2
3.27368e-09	-0.304401	0.273	0.354	7.37855e-05	0	TBC1D14
8.50327e-08	-0.304405	0.317	0.388	0.00191655	0	GTPBP1
1.40862e-10	-0.304531	0.422	0.509	3.1749e-06	0	NGDN
2.47603e-33	-0.304564	0.935	0.963	5.58073e-29	0	SRSF7
1.76899e-08	-0.304973	0.289	0.364	0.000398713	0	HSCB
9.41891e-09	-0.305176	0.299	0.376	0.000212293	0	MAPKAPK5
1.81461e-06	-0.305241	0.242	0.301	0.0408995	0	LRP11
3.8736e-10	-0.305379	0.332	0.422	8.73071e-06	0	NUB1
5.28607e-13	-0.305596	0.483	0.585	1.19143e-08	0	COPB2
9.66105e-23	-0.305949	0.908	0.931	2.1775e-18	0	SMARCC1
6.1209e-20	-0.306149	0.662	0.776	1.37959e-15	0	ADI1
1.88031e-16	-0.306352	0.571	0.697	4.23802e-12	0	FUBP1
1.67801e-06	-0.306595	0.253	0.315	0.0378206	0	USP31
1.57538e-12	-0.306619	0.459	0.552	3.55075e-08	0	QDPR
7.37149e-12	-0.307002	0.414	0.509	1.66146e-07	0	CEP63
7.74971e-12	-0.307578	0.46	0.555	1.74671e-07	0	GET3
4.58344e-09	-0.30768	0.292	0.372	0.000103306	0	HDGFL2
6.00945e-14	-0.307766	0.545	0.643	1.35447e-09	0	MYL6B
6.95854e-12	-0.308354	0.361	0.458	1.56839e-07	0	PLEKHA3
4.18225e-08	-0.308454	0.252	0.322	0.000942638	0	API5
1.92831e-26	-0.308468	0.871	0.918	4.34622e-22	0	PSMB6
1.69954e-09	-0.30854	0.424	0.5	3.8306e-05	0	CUL4A
1.06361e-08	-0.30865	0.3	0.375	0.000239726	0	RIOK2
8.40553e-31	-0.308744	0.876	0.93	1.89452e-26	0	COX6B1
8.31218e-29	-0.308804	0.833	0.909	1.87348e-24	0	HSBP1
1.45139e-07	-0.308921	0.276	0.345	0.0032713	0	NT5DC1
3.35815e-14	-0.308991	0.559	0.664	7.56895e-10	0	SETD2
2.87391e-10	-0.309049	0.309	0.396	6.47749e-06	0	CZIB
4.04854e-13	-0.309245	0.52	0.618	9.125e-09	0	PNKD
2.01781e-06	-0.309275	0.177	0.234	0.0454795	0	SCRIB
2.33513e-18	-0.309391	0.717	0.811	5.26316e-14	0	SINHCAF
2.99975e-17	-0.309562	0.665	0.759	6.76114e-13	0	AIMP1
4.44659e-14	-0.310091	0.463	0.572	1.00222e-09	0	OSGEP
2.12014e-06	-0.310102	0.186	0.243	0.0477859	0	LSM14B
3.17407e-17	-0.310149	0.655	0.755	7.15403e-13	0	DGUOK
8.90805e-07	-0.310619	0.211	0.271	0.0200779	0	POLR3F
3.05837e-49	-0.310766	0.979	0.992	6.89327e-45	0	GPX4
4.82781e-09	-0.310837	0.32	0.399	0.000108814	0	MED6
1.18619e-13	-0.310902	0.493	0.599	2.67354e-09	0	RBBP8
1.61011e-11	-0.311047	0.485	0.569	3.62902e-07	0	FAM49B
3.76852e-22	-0.311118	0.824	0.875	8.49388e-18	0	ZIC1
6.05683e-08	-0.311169	0.226	0.297	0.00136515	0	AAGAB
3.50246e-09	-0.311694	0.29	0.37	7.89419e-05	0	JOSD1
4.14053e-20	-0.312021	0.69	0.794	9.33234e-16	0	GSTO1
1.68733e-18	-0.312086	0.651	0.753	3.80308e-14	0	SSBP4
1.46852e-10	-0.312285	0.377	0.464	3.30991e-06	0	TAF10
1.31443e-11	-0.312333	0.457	0.551	2.96258e-07	0	MCMBP
9.66769e-23	-0.312542	0.721	0.825	2.179e-18	0	MLEC
1.34613e-06	-0.312712	0.231	0.291	0.0303405	0	B4GAT1
3.73064e-25	-0.312936	0.824	0.888	8.4085e-21	0	TXNRD1
1.17084e-09	-0.312954	0.338	0.422	2.63895e-05	0	RCL1
8.5744e-09	-0.313459	0.35	0.427	0.000193258	0	GGA1
9.89301e-19	-0.313751	0.616	0.724	2.22979e-14	0	SPTSSA
2.90946e-12	-0.313847	0.469	0.562	6.55763e-08	0	GUSB
1.50691e-14	-0.313864	0.561	0.647	3.39642e-10	0	KHSRP
1.25393e-08	-0.314165	0.337	0.413	0.000282623	0	CAPNS1
7.65151e-09	-0.314223	0.315	0.392	0.000172457	0	GFM1
1.22223e-15	-0.314498	0.537	0.647	2.75479e-11	0	TMED2
3.40723e-07	-0.314762	0.293	0.358	0.00767956	0	PRPSAP1
1.45888e-22	-0.314928	0.702	0.816	3.28817e-18	0	RPL7L1
3.93424e-12	-0.315201	0.461	0.554	8.86738e-08	0	PFDN6
1.97202e-08	-0.315316	0.302	0.376	0.000444473	0	MEAF6
1.03034e-15	-0.315482	0.491	0.609	2.32228e-11	0	SUMO3
1.45722e-11	-0.315585	0.427	0.517	3.28443e-07	0	HARS
1.55287e-31	-0.315628	0.923	0.952	3.50002e-27	0	DNAJA1
5.98797e-39	-0.315641	0.921	0.961	1.34963e-34	0	EIF3K
1.95332e-12	-0.316061	0.475	0.568	4.40258e-08	0	BRD2
2.53689e-24	-0.316266	0.817	0.891	5.7179e-20	0	IMPDH2
2.68995e-10	-0.316462	0.347	0.435	6.06288e-06	0	ACADM
1.00453e-07	-0.31665	0.253	0.324	0.00226412	0	CD2BP2
1.26124e-07	-0.316695	0.167	0.231	0.0028427	0	PPP1R13B
7.9438e-39	-0.316814	0.942	0.969	1.79045e-34	0	RTRAF
4.90841e-13	-0.316827	0.446	0.549	1.10631e-08	0	MTCH1
3.00432e-12	-0.316849	0.483	0.58	6.77144e-08	0	TYMSOS
8.39384e-09	-0.316868	0.287	0.364	0.000189189	0	FAM32A
1.60679e-08	-0.317437	0.273	0.349	0.000362154	0	SRD5A3
2.79189e-08	-0.317651	0.317	0.39	0.000629264	0	TRIM27
6.91946e-10	-0.317705	0.387	0.475	1.55958e-05	0	TENT4A
2.86055e-07	-0.318039	0.239	0.303	0.00644739	0	PHF8
3.23845e-15	-0.318177	0.431	0.545	7.29914e-11	0	ERICH1
1.01279e-15	-0.31854	0.531	0.645	2.28273e-11	0	TMEM208
1.49683e-13	-0.318834	0.49	0.594	3.37371e-09	0	DHRS4L2
3.4472e-07	-0.318868	0.235	0.299	0.00776965	0	CTDSP2
5.02351e-07	-0.319037	0.261	0.324	0.0113225	0	LINC00839
2.71115e-28	-0.319169	0.837	0.896	6.11067e-24	0	EIF3B
1.1881e-06	-0.319191	0.253	0.313	0.0267785	0	SLC7A6
7.0169e-22	-0.319234	0.67	0.796	1.58154e-17	0	GNG10
2.90595e-55	-0.319499	0.981	0.991	6.54971e-51	0	PRDX4
2.67983e-17	-0.319566	0.638	0.737	6.04008e-13	0	EZH2
3.19495e-25	-0.31957	0.967	0.966	7.2011e-21	0	MRPL36
5.61612e-09	-0.319813	0.297	0.375	0.000126582	0	SZRD1
3.47833e-14	-0.320959	0.465	0.573	7.83981e-10	0	HK1
8.9594e-14	-0.321013	0.468	0.568	2.01936e-09	0	RNF187
2.44288e-24	-0.321132	0.767	0.85	5.506e-20	0	COPS6
2.23434e-11	-0.32114	0.306	0.399	5.03598e-07	0	MANBAL
1.64743e-08	-0.321162	0.314	0.387	0.000371313	0	ETV4
2.379e-33	-0.321723	0.935	0.961	5.36202e-29	0	HSPA9
4.98638e-15	-0.321935	0.413	0.527	1.12388e-10	0	BFAR
1.10497e-16	-0.322016	0.544	0.651	2.4905e-12	0	PTP4A2
8.64669e-53	-0.322207	0.974	0.989	1.94888e-48	0	NHP2
3.94102e-32	-0.322234	0.869	0.929	8.88266e-28	0	TRIR
4.58752e-12	-0.322418	0.492	0.582	1.03398e-07	0	NINJ1
3.42733e-18	-0.322431	0.605	0.72	7.72485e-14	0	MALSU1
1.37663e-07	-0.322637	0.275	0.342	0.0031028	0	TMEM9
1.34921e-10	-0.322973	0.371	0.457	3.04098e-06	0	PAFAH1B2
9.87501e-08	-0.32304	0.245	0.312	0.00222573	0	UBE4A
2.09904e-09	-0.323154	0.292	0.374	4.73103e-05	0	TADA3
4.93414e-38	-0.323645	0.895	0.947	1.11211e-33	0	NDUFV2
1.36927e-12	-0.324415	0.408	0.508	3.08619e-08	0	WASF2
1.23164e-09	-0.324526	0.297	0.382	2.776e-05	0	FAHD1
7.14871e-09	-0.325124	0.261	0.338	0.000161125	0	KLHDC4
2.79358e-14	-0.32533	0.45	0.559	6.29644e-10	0	PDE3B
4.05145e-08	-0.325418	0.291	0.362	0.000913156	0	PUS7L
1.9788e-10	-0.325711	0.306	0.394	4.46001e-06	0	DUSP4
1.04578e-15	-0.326602	0.446	0.561	2.35709e-11	0	GLOD4
5.81616e-07	-0.32667	0.248	0.309	0.013109	0	COX15
2.75419e-21	-0.326715	0.682	0.788	6.20766e-17	0	MRPL42
1.00893e-07	-0.32705	0.221	0.289	0.00227402	0	UNC50
1.74065e-06	-0.327497	0.191	0.247	0.0392326	0	HUS1
1.20133e-36	-0.327567	0.902	0.953	2.70768e-32	0	BSG
4.35847e-12	-0.32808	0.411	0.508	9.82355e-08	0	NUP160
5.81712e-11	-0.328171	0.409	0.498	1.31112e-06	0	CHMP4A
4.24158e-10	-0.328173	0.361	0.445	9.56009e-06	0	NSUN2
1.65695e-06	-0.3284	0.237	0.297	0.0373461	0	CPSF7
1.61476e-06	-0.328459	0.205	0.264	0.0363951	0	THAP12
9.93069e-23	-0.328541	0.73	0.826	2.23828e-18	0	PSMD8
1.8399e-15	-0.328581	0.46	0.58	4.14695e-11	0	CIAO1
5.37509e-09	-0.328586	0.266	0.345	0.000121149	0	METTL2A
1.83507e-07	-0.328958	0.221	0.287	0.00413606	0	CHMP1B
8.07614e-26	-0.329094	0.776	0.861	1.82028e-21	0	UBE2N
8.248e-09	-0.32914	0.29	0.366	0.000185902	0	LNPK
3.26284e-09	-0.329476	0.276	0.355	7.35411e-05	0	ALKBH5
[truncated: 3,088 more rows]

## Sheet: cluster-1
p_val	avg_log2FC	pct.1	pct.2	p_val_adj	cluster	gene
1.64154e-73	2.55239	0.127	0.025	3.69987e-69	1	AC105411.1
3.82664e-48	2.04614	0.107	0.026	8.62487e-44	1	STARD8
3.39114e-142	1.91456	0.328	0.086	7.64328e-138	1	PIF1
0	1.84259	0.959	0.469	0	1	UBE2C
1.4313e-47	1.82874	0.124	0.034	3.226e-43	1	STK26
7.01675e-52	1.77643	0.148	0.044	1.58151e-47	1	AC091057.6
0	1.75963	0.943	0.437	0	1	TOP2A
1.10425e-35	1.75618	0.104	0.031	2.48886e-31	1	PLPP2
1.26768e-42	1.73414	0.131	0.041	2.85722e-38	1	HIST1H1D
2.34931e-36	1.71357	0.118	0.038	5.2951e-32	1	CCN3
2.14294e-40	1.69042	0.126	0.04	4.82997e-36	1	ERFE
2.21097e-64	1.68326	0.2	0.063	4.98331e-60	1	AC008591.1
8.45292e-46	1.6308	0.148	0.048	1.9052e-41	1	GCHFR
5.44424e-51	1.62363	0.166	0.054	1.22708e-46	1	CTSV
0	1.61138	0.857	0.331	0	1	CDK1
2.75476e-83	1.60893	0.269	0.088	6.20896e-79	1	ARHGEF39
1.09101e-36	1.60849	0.122	0.04	2.45902e-32	1	EGF
2.2683e-47	1.60699	0.163	0.055	5.11252e-43	1	PMAIP1
1.48428e-206	1.59991	0.6	0.203	3.34542e-202	1	AURKB
3.0065e-215	1.59065	0.665	0.248	6.77635e-211	1	AURKA
2.31737e-41	1.58221	0.145	0.049	5.22313e-37	1	NMU
1.95931e-40	1.56468	0.138	0.046	4.41609e-36	1	HIST2H2BF
3.44061e-51	1.56106	0.183	0.063	7.75479e-47	1	PLA2G3
2.75119e-193	1.54105	0.555	0.178	6.20091e-189	1	HIST1H3D
6.31718e-97	1.5379	0.32	0.107	1.42383e-92	1	INCENP
0	1.52767	0.96	0.619	0	1	KPNA2
6.25185e-238	1.52677	0.783	0.345	1.4091e-233	1	HIST2H2AC
1.90486e-235	1.51428	0.675	0.226	4.29335e-231	1	HIST1H1B
1.30021e-26	1.5116	0.103	0.037	2.93053e-22	1	HIST1H2BO
9.41953e-102	1.50916	0.379	0.141	2.12307e-97	1	PLAU
1.40911e-75	1.50156	0.267	0.092	3.17599e-71	1	MTFR2
8.05818e-227	1.50102	0.716	0.271	1.81623e-222	1	CDCA2
7.14746e-77	1.4944	0.276	0.096	1.61097e-72	1	DEPDC1
1.99945e-168	1.49262	0.588	0.227	4.50656e-164	1	FAM83D
5.79452e-134	1.47536	0.654	0.325	1.30603e-129	1	CXCL14
5.42268e-35	1.47411	0.117	0.038	1.22222e-30	1	PRICKLE1
1.81612e-26	1.47264	0.104	0.038	4.09335e-22	1	PAK6
4.0549e-266	1.47263	0.871	0.398	9.13934e-262	1	GTSE1
1.07918e-226	1.46941	0.781	0.335	2.43235e-222	1	HMMR
2.58462e-122	1.46563	0.453	0.172	5.82548e-118	1	CCNB3
5.82128e-165	1.46536	0.538	0.189	1.31206e-160	1	CDCA8
7.77816e-31	1.46479	0.122	0.045	1.75312e-26	1	FAM110A
6.30673e-170	1.45458	0.542	0.186	1.42147e-165	1	HIST1H3B
3.11222e-131	1.45314	0.455	0.163	7.01464e-127	1	CCNF
3.48687e-222	1.45083	0.709	0.266	7.85905e-218	1	CDC25C
3.71843e-141	1.45002	0.62	0.283	8.38097e-137	1	C6orf15
1.34704e-204	1.44944	0.706	0.289	3.0361e-200	1	MGST1
2.48676e-228	1.44539	0.761	0.304	5.60491e-224	1	CCNA2
1.70326e-110	1.44465	0.411	0.152	3.83898e-106	1	KIF20A
4.90988e-56	1.4417	0.218	0.079	1.10664e-51	1	ANK3
6.45286e-84	1.43926	0.34	0.131	1.45441e-79	1	ID1
4.16175e-203	1.43848	0.712	0.293	9.38016e-199	1	KIF23
1.27491e-221	1.43079	0.915	0.824	2.87352e-217	1	HIST1H4C
3.10377e-48	1.42289	0.189	0.068	6.99559e-44	1	HIST1H2AM
3.63871e-235	1.42065	0.768	0.299	8.20128e-231	1	KIF18B
1.48967e-111	1.41073	0.426	0.161	3.35758e-107	1	HIST1H2AG
4.95113e-50	1.41019	0.191	0.068	1.11594e-45	1	TRG-AS1
1.57454e-55	1.39706	0.248	0.099	3.54885e-51	1	SLC25A48
2.03001e-38	1.39363	0.175	0.069	4.57545e-34	1	SDC1
5.91401e-46	1.39291	0.205	0.08	1.33296e-41	1	TP53I11
1.73666e-48	1.38429	0.205	0.078	3.91426e-44	1	EME1
2.21704e-46	1.38276	0.208	0.082	4.99698e-42	1	NOS2
6.95062e-66	1.37547	0.299	0.121	1.5666e-61	1	IFI27
5.54932e-85	1.37143	0.361	0.143	1.25076e-80	1	CEP72
1.29032e-160	1.36446	0.588	0.228	2.90825e-156	1	HIST1H2AH
3.49451e-47	1.36326	0.209	0.082	7.87627e-43	1	HIST1H4E
1.42061e-169	1.35744	0.651	0.272	3.20191e-165	1	TK1
3.43125e-121	1.35645	0.449	0.166	7.73369e-117	1	CKAP2L
8.29661e-56	1.35519	0.243	0.094	1.86997e-51	1	TERT
3.66404e-40	1.35504	0.171	0.065	8.25838e-36	1	BORA
6.21667e-164	1.35257	0.668	0.301	1.40118e-159	1	TRIP13
9.60106e-76	1.35131	0.321	0.125	2.16398e-71	1	SPAG5
1.18668e-176	1.34924	0.694	0.301	2.67465e-172	1	CIT
6.59444e-141	1.3451	0.575	0.24	1.48632e-136	1	PLK1
5.68302e-146	1.34391	0.573	0.228	1.2809e-141	1	HJURP
2.16547e-39	1.34244	0.158	0.058	4.88076e-35	1	AP1S3
1.41493e-178	1.3302	0.676	0.276	3.1891e-174	1	KIF14
1.48894e-20	1.32527	0.1	0.041	3.35593e-16	1	HIST1H2BK
2.21692e-180	1.3177	0.714	0.31	4.99672e-176	1	NCAPH
2.55011e-85	1.31628	0.389	0.161	5.74769e-81	1	SAMD5
9.7815e-49	1.31399	0.218	0.085	2.20465e-44	1	STK17B
3.91862e-121	1.31007	0.505	0.205	8.83218e-117	1	CDCA3
1.5909e-44	1.30315	0.195	0.075	3.58574e-40	1	GRID2
2.24085e-112	1.29559	0.521	0.228	5.05065e-108	1	IQGAP2
4.8361e-44	1.28876	0.208	0.084	1.09001e-39	1	TSPAN12
1.88204e-20	1.28606	0.101	0.041	4.24194e-16	1	DTX2
7.15528e-44	1.28596	0.212	0.087	1.61273e-39	1	PLS1
1.97286e-48	1.2858	0.217	0.085	4.44663e-44	1	EFNA5
2.30183e-144	1.28485	0.576	0.231	5.18809e-140	1	TTK
3.34842e-191	1.28461	0.706	0.28	7.54701e-187	1	NDC80
2.1133e-174	1.2789	0.711	0.312	4.76317e-170	1	TACC3
6.61974e-41	1.27349	0.204	0.084	1.49202e-36	1	UPP1
2.61479e-28	1.26949	0.158	0.069	5.89346e-24	1	LINC01170
3.17471e-183	1.26738	0.795	0.392	7.15548e-179	1	CENPE
2.40146e-66	1.25776	0.326	0.138	5.41265e-62	1	NEFH
2.72916e-51	1.25765	0.281	0.124	6.15124e-47	1	FAM43A
1.13033e-44	1.25537	0.212	0.085	2.54765e-40	1	AL033504.1
8.23148e-120	1.25408	0.518	0.215	1.85529e-115	1	KIFC1
6.45397e-167	1.25377	0.707	0.319	1.45466e-162	1	BUB1B
2.38571e-101	1.2517	0.452	0.185	5.37716e-97	1	PAWR
1.55846e-106	1.25028	0.496	0.215	3.51262e-102	1	SKA3
1.10904e-27	1.24701	0.14	0.058	2.49967e-23	1	C17orf53
6.79173e-143	1.2454	0.623	0.271	1.53079e-138	1	ARHGAP11A
9.80503e-46	1.24502	0.21	0.083	2.20996e-41	1	PLA2G4A
9.37007e-92	1.24359	0.479	0.221	2.11192e-87	1	ADA
1.50161e-25	1.24187	0.137	0.058	3.38448e-21	1	HBQ1
5.68277e-138	1.2398	0.604	0.263	1.28084e-133	1	SGO2
2.27585e-32	1.239	0.178	0.077	5.12953e-28	1	HIST1H3H
2.56473e-137	1.23827	0.637	0.294	5.78065e-133	1	CHEK2
1.92706e-27	1.23728	0.137	0.056	4.34341e-23	1	TGFBI
1.72972e-70	1.23491	0.335	0.138	3.89861e-66	1	SKA1
6.33153e-196	1.23264	0.781	0.343	1.42706e-191	1	KIF4A
9.35496e-41	1.23261	0.21	0.088	2.10851e-36	1	IQGAP3
3.76007e-52	1.22979	0.281	0.123	8.47482e-48	1	SLC25A10
1.42214e-54	1.22845	0.267	0.11	3.20536e-50	1	FABP6
2.12024e-122	1.2249	0.595	0.276	4.77881e-118	1	PRR11
3.294e-121	1.22464	0.498	0.194	7.42435e-117	1	KIF2C
4.92736e-89	1.22315	0.498	0.24	1.11058e-84	1	BMX
9.84525e-46	1.22289	0.243	0.105	2.21902e-41	1	ETS2
4.86173e-162	1.2147	0.754	0.382	1.09578e-157	1	DEPDC1B
7.10035e-170	1.21469	0.845	0.664	1.60035e-165	1	HIST1H1C
4.02677e-182	1.21139	0.837	0.465	9.07595e-178	1	ECT2
4.22789e-39	1.20851	0.212	0.091	9.52925e-35	1	CHRDL1
2.6043e-69	1.20519	0.374	0.168	5.86984e-65	1	REEP4
8.49672e-66	1.19589	0.325	0.136	1.91508e-61	1	DDIAS
5.36771e-19	1.1957	0.111	0.049	1.20983e-14	1	PRR22
2.4988e-27	1.19519	0.136	0.056	5.63205e-23	1	HIST1H2AL
1.66976e-22	1.19486	0.127	0.056	3.76347e-18	1	TNNT1
1.05116e-43	1.18808	0.227	0.096	2.3692e-39	1	LYN
2.50652e-147	1.1874	0.664	0.293	5.64946e-143	1	ARHGAP11B
2.0422e-74	1.18677	0.402	0.182	4.60292e-70	1	PPIC
4.00019e-21	1.18295	0.121	0.053	9.01603e-17	1	KCNK7
6.76287e-70	1.18128	0.367	0.161	1.52428e-65	1	PLK4
1.05323e-50	1.18091	0.287	0.128	2.37387e-46	1	DHCR7
2.6986e-68	1.17847	0.355	0.154	6.08238e-64	1	NEIL3
6.70791e-117	1.17729	0.592	0.275	1.5119e-112	1	CEP55
1.5752e-48	1.17606	0.279	0.125	3.55033e-44	1	ERCC6L
5.56878e-36	1.1735	0.201	0.087	1.25515e-31	1	SLC17A9
1.4418e-70	1.17112	0.369	0.161	3.24967e-66	1	POC1A
7.4663e-114	1.16824	0.566	0.257	1.68283e-109	1	SHCBP1
2.47616e-157	1.16348	0.729	0.345	5.58103e-153	1	ANLN
1.27377e-17	1.16226	0.1	0.044	2.87095e-13	1	LGALS9
2.00434e-151	1.15981	0.712	0.332	4.51757e-147	1	NCAPG
1.20336e-29	1.15876	0.182	0.083	2.71226e-25	1	IL13RA2
4.21061e-108	1.15851	0.524	0.229	9.49029e-104	1	SGO1
9.34163e-47	1.15819	0.256	0.111	2.10551e-42	1	UGT8
4.18434e-121	1.1575	0.621	0.297	9.43108e-117	1	RANGAP1
8.53445e-40	1.15737	0.242	0.112	1.92358e-35	1	NCEH1
1.50347e-217	1.15716	0.938	0.54	3.38867e-213	1	BIRC5
7.30836e-18	1.15383	0.1	0.044	1.64723e-13	1	IL15RA
3.6787e-105	1.15321	0.491	0.208	8.29142e-101	1	MXD3
2.63276e-29	1.15234	0.337	0.207	5.93399e-25	1	PHLDA2
5.4025e-236	1.14897	0.963	0.708	1.21767e-231	1	TUBA1C
5.63475e-24	1.14562	0.151	0.07	1.27002e-19	1	FOSL1
6.98964e-31	1.14401	0.194	0.089	1.5754e-26	1	CHTF18
9.64527e-61	1.14375	0.315	0.134	2.17395e-56	1	NEK2
8.46054e-120	1.14223	0.615	0.292	1.90692e-115	1	BUB1
4.07113e-59	1.1412	0.358	0.169	9.17592e-55	1	SYNGR2
3.18798e-29	1.1412	0.169	0.075	7.18539e-25	1	TRAIP
2.07852e-42	1.14053	0.253	0.115	4.68479e-38	1	HELLPAR
2.08142e-63	1.13871	0.35	0.156	4.69131e-59	1	OIP5
9.31821e-165	1.13693	0.742	0.337	2.10023e-160	1	DLGAP5
6.94448e-116	1.13545	0.655	0.345	1.56522e-111	1	YDJC
2.83261e-45	1.13236	0.268	0.122	6.38442e-41	1	GEMIN4
5.69526e-25	1.13101	0.16	0.074	1.28365e-20	1	HIST1H2BC
1.11203e-36	1.12894	0.222	0.101	2.5064e-32	1	CARD10
1.08413e-17	1.12777	0.1	0.044	2.44352e-13	1	TWIST1
1.79922e-113	1.12464	0.611	0.296	4.05527e-109	1	CENPA
5.56002e-35	1.12358	0.212	0.096	1.25317e-30	1	RECQL4
6.56356e-35	1.12351	0.202	0.09	1.47936e-30	1	MYO1C
3.7063e-107	1.12329	0.596	0.29	8.35363e-103	1	SLC38A1
1.58684e-71	1.12306	0.408	0.188	3.57657e-67	1	ASF1B
1.62786e-218	1.12088	0.955	0.594	3.66903e-214	1	TPX2
1.25623e-75	1.12037	0.412	0.184	2.83141e-71	1	CDCA5
4.96133e-20	1.11963	0.119	0.053	1.11823e-15	1	SLC39A8
1.5907e-256	1.11912	0.984	0.807	3.58528e-252	1	CKS2
5.05061e-117	1.11755	0.637	0.312	1.13836e-112	1	PIMREG
5.98558e-82	1.11479	0.45	0.206	1.34909e-77	1	DBF4B
5.61489e-24	1.11232	0.134	0.058	1.26554e-19	1	NEURL1B
2.27657e-102	1.11074	0.559	0.266	5.13115e-98	1	KNSTRN
6.46825e-127	1.1069	0.649	0.308	1.45788e-122	1	RACGAP1
3.51434e-140	1.10482	0.756	0.416	7.92097e-136	1	MIS18A
1.52062e-246	1.10154	0.971	0.691	3.42732e-242	1	CKS1B
3.71374e-30	1.0971	0.196	0.092	8.3704e-26	1	CDR2L
6.95438e-150	1.09628	0.724	0.333	1.56745e-145	1	SPC25
1.27374e-37	1.09618	0.235	0.109	2.87089e-33	1	TEDC2
2.86903e-110	1.09217	0.589	0.274	6.4665e-106	1	KIF15
7.70539e-38	1.09096	0.233	0.106	1.73672e-33	1	PPFIA3
6.81659e-33	1.08858	0.198	0.089	1.53639e-28	1	SMTN
5.52219e-172	1.08721	0.844	0.448	1.24465e-167	1	ASPM
8.2923e-52	1.08307	0.333	0.16	1.869e-47	1	FBLN2
1.75006e-24	1.08077	0.144	0.064	3.94446e-20	1	MLIP
1.57436e-29	1.08036	0.19	0.089	3.54845e-25	1	ESPL1
3.26031e-44	1.0796	0.295	0.142	7.34841e-40	1	FDXR
2.33758e-168	1.07664	0.861	0.665	5.26867e-164	1	HIST1H1E
3.33702e-16	1.07602	0.106	0.05	7.5213e-12	1	VANGL1
3.16424e-20	1.07592	0.137	0.065	7.13189e-16	1	HOXC10
3.29808e-141	1.0755	0.763	0.411	7.43354e-137	1	KIF20B
1.94164e-59	1.07438	0.375	0.18	4.37626e-55	1	POC5
4.91561e-35	1.07369	0.219	0.1	1.10793e-30	1	AC104073.4
1.32112e-136	1.07146	0.697	0.331	2.97766e-132	1	ESCO2
2.47364e-20	1.07109	0.143	0.069	5.57533e-16	1	AP000527.1
5.34099e-22	1.07052	0.134	0.061	1.20381e-17	1	GPC3
1.79489e-51	1.06968	0.336	0.162	4.04551e-47	1	ARRB1
8.82217e-92	1.06833	0.55	0.27	1.98843e-87	1	CIP2A
1.58112e-93	1.06806	0.628	0.344	3.56368e-89	1	COL23A1
1.82428e-30	1.06692	0.209	0.101	4.11175e-26	1	RCCD1
3.2799e-17	1.06678	0.112	0.052	7.39257e-13	1	CDKN2D
7.73245e-199	1.06582	0.943	0.569	1.74282e-194	1	MKI67
5.98495e-36	1.06116	0.242	0.116	1.34895e-31	1	EDA
1.02854e-15	1.05927	0.111	0.054	2.31823e-11	1	DAPL1
9.7347e-49	1.05887	0.318	0.154	2.1941e-44	1	ZFPM2
5.19213e-24	1.05803	0.164	0.078	1.17026e-19	1	ZIC2
9.94336e-165	1.05783	0.816	0.416	2.24113e-160	1	KIF11
3.30872e-98	1.05586	0.626	0.339	7.45752e-94	1	PIM3
2.29024e-19	1.05406	0.139	0.068	5.16198e-15	1	SUV39H1
3.308e-30	1.05372	0.198	0.093	7.45591e-26	1	SERPINF1
1.36751e-24	1.05113	0.18	0.089	3.08223e-20	1	PPP1R1B
6.4438e-205	1.05098	0.95	0.602	1.45237e-200	1	MAD2L1
6.87695e-25	1.05047	0.168	0.08	1.55e-20	1	HIST1H3J
9.56958e-16	1.04748	0.109	0.052	2.15689e-11	1	IFITM2
2.7706e-24	1.04455	0.175	0.086	6.24466e-20	1	BAP1
5.15835e-36	1.04424	0.224	0.102	1.16264e-31	1	GUCY1A1
8.46479e-15	1.04398	0.103	0.05	1.90788e-10	1	NEURL4
6.84016e-22	1.04375	0.16	0.078	1.5417e-17	1	TMPO-AS1
4.70601e-137	1.04308	0.727	0.357	1.06069e-132	1	KNL1
9.63846e-28	1.04198	0.192	0.092	2.17241e-23	1	ZNF215
7.53954e-127	1.03991	0.739	0.397	1.69934e-122	1	NCAPD2
1.94564e-30	1.03512	0.205	0.097	4.38528e-26	1	OAF
1.62748e-65	1.03421	0.389	0.178	3.66817e-61	1	Z94721.1
2.67653e-109	1.03227	0.653	0.337	6.03264e-105	1	ZWINT
1.32445e-25	1.03128	0.144	0.062	2.98519e-21	1	COL25A1
9.47905e-18	1.03067	0.125	0.06	2.13648e-13	1	INTS5
1.08552e-35	1.02809	0.233	0.109	2.44665e-31	1	RHNO1
2.86841e-17	1.02804	0.135	0.068	6.46511e-13	1	DHRS11
2.00075e-30	1.02785	0.227	0.113	4.5095e-26	1	SUN2
2.37756e-25	1.02049	0.155	0.07	5.35879e-21	1	NHS
2.23226e-73	1.01886	0.474	0.234	5.03129e-69	1	C21orf58
3.84955e-108	1.01873	0.632	0.308	8.6765e-104	1	POLQ
5.64519e-41	1.01713	0.299	0.15	1.27237e-36	1	TRIB3
5.51647e-17	1.01395	0.126	0.062	1.24336e-12	1	RMRP
9.44174e-72	1.01204	0.477	0.238	2.12807e-67	1	KIF18A
5.65596e-179	1.0104	0.907	0.494	1.2748e-174	1	PBK
3.08821e-108	1.00717	0.688	0.374	6.96052e-104	1	H2AFX
8.00814e-38	1.00507	0.284	0.143	1.80495e-33	1	FANCG
6.82473e-19	1.00439	0.142	0.07	1.53823e-14	1	REXO5
3.98097e-16	1.00381	0.114	0.055	8.97271e-12	1	GLYCTK
7.41729e-52	1.00251	0.334	0.157	1.67178e-47	1	LONRF3
6.72899e-18	1.00037	0.135	0.067	1.51665e-13	1	C19orf81
4.07363e-22	0.999848	0.164	0.08	9.18154e-18	1	CMTM8
8.59764e-78	0.995432	0.548	0.293	1.93782e-73	1	DUS1L
1.60531e-134	0.994352	0.784	0.426	3.61821e-130	1	CEP128
9.21191e-18	0.993372	0.124	0.059	2.07627e-13	1	KLHL11
1.76409e-73	0.991386	0.534	0.286	3.97608e-69	1	NDC1
5.77012e-28	0.988924	0.215	0.108	1.30053e-23	1	C18orf54
1.24476e-70	0.98717	0.445	0.213	2.80557e-66	1	RTKN2
1.62099e-65	0.984984	0.424	0.204	3.65354e-61	1	CHSY3
7.40445e-26	0.984307	0.201	0.101	1.66889e-21	1	MVK
4.42649e-16	0.98336	0.13	0.067	9.97687e-12	1	TOR2A
5.51391e-44	0.981547	0.329	0.167	1.24278e-39	1	TMEM109
3.54225e-75	0.980739	0.568	0.315	7.98387e-71	1	RPRML
9.31103e-32	0.980526	0.247	0.125	2.09861e-27	1	C5orf34
2.65726e-13	0.979707	0.109	0.056	5.9892e-09	1	AL133342.1
2.50471e-19	0.979644	0.154	0.078	5.64536e-15	1	FADD
8.77798e-44	0.977611	0.32	0.159	1.97847e-39	1	OPRD1
3.59715e-15	0.977462	0.121	0.061	8.10763e-11	1	SLX4
4.70166e-28	0.976641	0.199	0.096	1.05971e-23	1	FAAP100
1.72888e-99	0.973479	0.685	0.384	3.89672e-95	1	TUBG1
8.91621e-18	0.97292	0.137	0.068	2.00962e-13	1	RNF26
4.47841e-27	0.972673	0.212	0.108	1.00939e-22	1	FZR1
8.9741e-23	0.971174	0.191	0.099	2.02267e-18	1	DERL3
1.56495e-106	0.970009	0.709	0.395	3.52724e-102	1	CDCA4
7.39857e-31	0.968967	0.261	0.138	1.66756e-26	1	RTL10
1.51654e-15	0.967824	0.13	0.067	3.41813e-11	1	REN
4.70989e-116	0.966946	0.818	0.501	1.06156e-111	1	CCNB1
1.19542e-163	0.966536	0.899	0.517	2.69437e-159	1	PRC1
1.29838e-59	0.966117	0.466	0.252	2.92641e-55	1	MRM3
5.68143e-31	0.965764	0.243	0.124	1.28054e-26	1	PCK2
4.21365e-18	0.965715	0.137	0.068	9.49714e-14	1	CCDC88B
8.33067e-14	0.964559	0.104	0.052	1.87765e-09	1	JAKMIP1
4.00186e-14	0.963534	0.106	0.052	9.0198e-10	1	CCDC188
2.72519e-191	0.962759	0.956	0.643	6.14231e-187	1	NUSAP1
3.30316e-14	0.962592	0.118	0.061	7.445e-10	1	ARMC7
3.18207e-172	0.961641	0.867	0.43	7.17206e-168	1	DIAPH3
1.95738e-21	0.961245	0.172	0.088	4.41174e-17	1	AC026401.3
4.28146e-24	0.960894	0.205	0.107	9.64999e-20	1	MSTO1
8.80729e-52	0.959118	0.394	0.204	1.98508e-47	1	RAB11FIP1
5.3884e-136	0.956567	0.764	0.379	1.21449e-131	1	NUF2
5.99995e-16	0.955219	0.13	0.066	1.35233e-11	1	LRRC45
1.65066e-205	0.954777	0.999	0.877	3.72043e-201	1	CENPF
6.66524e-12	0.952887	0.1	0.052	1.50228e-07	1	UFSP1
6.84704e-122	0.952029	0.737	0.384	1.54326e-117	1	MELK
4.98592e-83	0.951123	0.593	0.318	1.12378e-78	1	FOXM1
1.57628e-20	0.95054	0.155	0.076	3.55279e-16	1	TNFAIP8L1
6.56396e-187	0.95006	0.972	0.761	1.47945e-182	1	TUBB4B
6.76646e-46	0.949465	0.369	0.194	1.52509e-41	1	SAPCD2
1.98168e-13	0.949358	0.109	0.056	4.46651e-09	1	RINL
6.13842e-15	0.948623	0.125	0.065	1.38354e-10	1	DGAT2
3.59668e-24	0.948287	0.198	0.102	8.10655e-20	1	WDR53
3.05025e-16	0.947783	0.137	0.071	6.87496e-12	1	DOCK5
4.92354e-39	0.947381	0.314	0.164	1.10972e-34	1	CPOX
2.94297e-23	0.947381	0.196	0.102	6.63317e-19	1	NFS1
2.12078e-25	0.94725	0.22	0.116	4.78003e-21	1	APOBEC3C
1.61979e-40	0.946827	0.31	0.157	3.65083e-36	1	CENPL
1.30782e-27	0.944371	0.222	0.113	2.9477e-23	1	AC026304.1
1.5351e-20	0.944139	0.183	0.097	3.45996e-16	1	PLEKHG3
2.2997e-13	0.941122	0.104	0.053	5.1833e-09	1	AC091180.5
2.87736e-41	0.940654	0.343	0.181	6.48528e-37	1	WDR62
2.2358e-23	0.940327	0.179	0.089	5.03928e-19	1	FAM118B
7.44205e-60	0.938829	0.486	0.27	1.67736e-55	1	BAG2
4.99665e-13	0.937714	0.115	0.061	1.1262e-08	1	ZBTB9
3.71123e-16	0.937284	0.134	0.069	8.36474e-12	1	ZNF574
9.6113e-110	0.936603	0.772	0.473	2.16629e-105	1	CENPM
2.35864e-47	0.935411	0.374	0.196	5.31615e-43	1	SLC25A19
2.20243e-17	0.934609	0.145	0.074	4.96406e-13	1	STEAP1
6.86331e-80	0.934046	0.608	0.339	1.54692e-75	1	TTF2
7.1363e-83	0.932294	0.652	0.387	1.60845e-78	1	CADPS2
1.19481e-35	0.931583	0.289	0.15	2.69298e-31	1	N6AMT1
7.07111e-30	0.929805	0.24	0.123	1.59376e-25	1	PKN3
7.33763e-36	0.929639	0.279	0.141	1.65383e-31	1	MED7
7.24446e-32	0.929063	0.299	0.165	1.63283e-27	1	GLI2
6.45624e-168	0.9287	0.936	0.618	1.45517e-163	1	UBE2T
2.09539e-101	0.928663	0.721	0.414	4.7228e-97	1	KIF22
7.65769e-31	0.928448	0.266	0.141	1.72597e-26	1	ANKRD18B
5.8234e-13	0.928434	0.103	0.053	1.31254e-08	1	ZNF780A
2.01431e-15	0.925259	0.142	0.076	4.54005e-11	1	GMPPB
5.12605e-26	0.924297	0.225	0.118	1.15536e-21	1	FASTKD3
2.05759e-56	0.92264	0.399	0.197	4.6376e-52	1	SPC24
4.17355e-26	0.921017	0.231	0.123	9.40676e-22	1	JMJD6
5.11269e-19	0.920559	0.171	0.091	1.15235e-14	1	CPT1C
3.54817e-21	0.92006	0.196	0.106	7.99721e-17	1	TMEM138
3.63999e-18	0.91923	0.167	0.089	8.20417e-14	1	NXPE3
3.72237e-14	0.917777	0.124	0.065	8.38986e-10	1	SMG8
1.36615e-15	0.915922	0.145	0.078	3.07917e-11	1	PRKCQ-AS1
4.93461e-120	0.915797	0.764	0.412	1.11221e-115	1	RRM2
9.77236e-205	0.914254	0.997	0.801	2.20259e-200	1	HMGB2
8.54946e-77	0.91222	0.539	0.273	1.92696e-72	1	FANCD2
1.16206e-18	0.911734	0.161	0.084	2.61917e-14	1	TNXB
8.69175e-29	0.910808	0.255	0.136	1.95903e-24	1	PAK4
3.65439e-140	0.909127	0.898	0.549	8.23662e-136	1	CENPW
2.55137e-59	0.908923	0.415	0.205	5.75053e-55	1	TICRR
6.53502e-50	0.908253	0.435	0.242	1.47293e-45	1	FBLN1
4.17387e-22	0.908105	0.193	0.101	9.40748e-18	1	JADE2
2.85083e-18	0.9051	0.16	0.084	6.42548e-14	1	WFDC1
2.78498e-27	0.904714	0.252	0.137	6.27707e-23	1	ABCB8
1.79868e-27	0.904493	0.209	0.104	4.05405e-23	1	FAT4
7.27619e-13	0.904458	0.118	0.063	1.63998e-08	1	NAA80
5.69667e-287	0.904052	1	0.987	1.28397e-282	1	JPT1
1.36135e-73	0.903461	0.588	0.333	3.06834e-69	1	SLCO4A1
1.97238e-28	0.902634	0.25	0.133	4.44555e-24	1	SMARCD2
4.60016e-26	0.902265	0.23	0.122	1.03683e-21	1	COMTD1
2.63775e-17	0.900044	0.156	0.082	5.94522e-13	1	CSPG4
1.0807e-13	0.899992	0.12	0.063	2.43578e-09	1	AUNIP
1.0811e-45	0.899187	0.349	0.177	2.43668e-41	1	STIL
5.45105e-47	0.89884	0.384	0.202	1.22861e-42	1	ARHGAP19
4.86509e-27	0.898118	0.22	0.112	1.09654e-22	1	CANT1
2.07825e-13	0.89786	0.122	0.065	4.68417e-09	1	TRADD
6.40194e-31	0.89639	0.262	0.137	1.44293e-26	1	SHTN1
6.47489e-31	0.892718	0.273	0.145	1.45938e-26	1	MPV17L2
3.82511e-40	0.89265	0.361	0.198	8.62141e-36	1	ALDH1B1
2.95846e-47	0.892578	0.423	0.235	6.66807e-43	1	ISOC1
2.52515e-69	0.8907	0.506	0.263	5.69142e-65	1	GAS2L3
1.14938e-24	0.890645	0.221	0.118	2.59058e-20	1	MREG
1.93771e-18	0.889419	0.16	0.083	4.3674e-14	1	RPS6KB2
5.13959e-30	0.888591	0.271	0.146	1.15841e-25	1	RAD54B
6.08104e-11	0.887594	0.1	0.053	1.37061e-06	1	AC083799.1
1.62072e-71	0.887027	0.528	0.273	3.65294e-67	1	CDC20
3.91612e-17	0.886601	0.176	0.099	8.82654e-13	1	RHOG
2.24067e-38	0.885928	0.34	0.184	5.05024e-34	1	OGFRL1
1.52547e-47	0.885809	0.363	0.184	3.43827e-43	1	PPFIA2
2.93138e-81	0.885365	0.613	0.334	6.60704e-77	1	RAD51AP1
6.8357e-36	0.884654	0.324	0.176	1.5407e-31	1	EIF5AL1
5.90867e-19	0.88268	0.166	0.087	1.33175e-14	1	SLC19A3
3.77844e-45	0.882354	0.367	0.192	8.51622e-41	1	FAM110B
1.02357e-14	0.881204	0.126	0.066	2.30703e-10	1	CIART
1.90206e-81	0.880613	0.64	0.354	4.28706e-77	1	FBXO5
3.96342e-23	0.878316	0.203	0.107	8.93315e-19	1	CLGN
4.94389e-19	0.87712	0.172	0.091	1.1143e-14	1	WRAP53
1.21333e-22	0.876694	0.212	0.114	2.73472e-18	1	TOM1L1
1.36976e-50	0.876207	0.44	0.243	3.0873e-46	1	HAUS8
1.61015e-19	0.87559	0.184	0.099	3.62912e-15	1	NOL6
2.87727e-17	0.875107	0.145	0.075	6.48509e-13	1	SEPTIN6
3.13273e-49	0.874317	0.457	0.262	7.06087e-45	1	TIMM22
3.74558e-24	0.874317	0.229	0.125	8.44217e-20	1	DDX28
3.39271e-15	0.873437	0.133	0.07	7.64682e-11	1	MYLK
9.34948e-46	0.87245	0.413	0.229	2.10728e-41	1	OSBPL10
1.11089e-12	0.871333	0.119	0.065	2.50383e-08	1	NRAV
1.59062e-26	0.871309	0.254	0.14	3.5851e-22	1	SREBF1
1.98924e-59	0.870213	0.467	0.245	4.48355e-55	1	CCDC150
1.65453e-11	0.870151	0.11	0.06	3.72914e-07	1	MAP6D1
4.49162e-48	0.869494	0.465	0.272	1.01237e-43	1	C2CD2
3.33093e-23	0.869134	0.209	0.111	7.50758e-19	1	AP001628.1
2.72703e-74	0.868198	0.593	0.323	6.14646e-70	1	MYBL2
1.96651e-35	0.866446	0.321	0.174	4.43231e-31	1	RFNG
7.03931e-13	0.866223	0.12	0.065	1.58659e-08	1	PIM2
1.06948e-45	0.865804	0.389	0.207	2.41049e-41	1	CENPJ
1.12724e-42	0.864569	0.326	0.165	2.54068e-38	1	LTBP1
2.08678e-13	0.864428	0.127	0.069	4.70339e-09	1	INPP5E
1.56475e-26	0.86436	0.261	0.144	3.5268e-22	1	MED16
2.03421e-34	0.861687	0.325	0.179	4.5849e-30	1	TBL3
1.05737e-25	0.859548	0.268	0.152	2.3832e-21	1	CREB3L1
5.38824e-19	0.859016	0.167	0.088	1.21446e-14	1	AL355999.1
3.3942e-23	0.858644	0.219	0.118	7.65019e-19	1	HIC2
3.37819e-153	0.858394	0.949	0.684	7.61409e-149	1	SMC4
1.86542e-35	0.857319	0.334	0.184	4.20447e-31	1	ABRACL
8.24374e-42	0.856113	0.37	0.2	1.85806e-37	1	KCTD9
7.81307e-40	0.855647	0.366	0.201	1.76099e-35	1	GRWD1
4.31479e-43	0.855567	0.377	0.203	9.72511e-39	1	ZWILCH
3.19211e-17	0.855179	0.162	0.087	7.1947e-13	1	KBTBD4
6.60889e-12	0.853997	0.107	0.057	1.48958e-07	1	AL589182.1
6.67405e-24	0.853101	0.246	0.139	1.50426e-19	1	CHST6
6.76434e-24	0.852462	0.224	0.121	1.52461e-19	1	PKMYT1
9.51058e-12	0.851915	0.109	0.059	2.14359e-07	1	LKAAEAR1
8.11395e-68	0.85158	0.571	0.324	1.8288e-63	1	SPDL1
1.66268e-21	0.850885	0.226	0.128	3.74752e-17	1	CCNQ
1.57487e-20	0.850438	0.185	0.098	3.5496e-16	1	GMPPA
1.2422e-22	0.84956	0.222	0.122	2.7998e-18	1	PDCD2L
2.40117e-31	0.849543	0.29	0.157	5.412e-27	1	TONSL
1.57872e-12	0.849514	0.126	0.07	3.55828e-08	1	CAMKK1
1.21296e-28	0.849333	0.275	0.151	2.73388e-24	1	SPRYD7
7.90671e-40	0.848941	0.415	0.244	1.78209e-35	1	ARPC1B
6.743e-57	0.848512	0.546	0.325	1.5198e-52	1	G0S2
1.70853e-118	0.847627	0.881	0.605	3.85086e-114	1	LYAR
1.08823e-17	0.847591	0.171	0.093	2.45275e-13	1	GEMIN7
2.27141e-27	0.847477	0.295	0.171	5.11953e-23	1	POU3F1
4.89166e-17	0.846067	0.166	0.09	1.10253e-12	1	POFUT2
3.80214e-87	0.846033	0.746	0.478	8.56965e-83	1	MGME1
7.06011e-27	0.846014	0.267	0.149	1.59128e-22	1	TSPAN4
2.88773e-62	0.845454	0.573	0.342	6.50865e-58	1	PYCR1
3.75115e-21	0.844746	0.205	0.111	8.45473e-17	1	PAX6
2.64481e-33	0.844719	0.32	0.177	5.96114e-29	1	PRADC1
5.10673e-64	0.844236	0.596	0.356	1.15101e-59	1	JADE1
4.80848e-29	0.844021	0.293	0.164	1.08378e-24	1	TTC4
1.1533e-11	0.843807	0.113	0.062	2.59941e-07	1	SNX10
2.82543e-20	0.84297	0.191	0.103	6.36824e-16	1	DNMT3B
7.05036e-18	0.842475	0.174	0.095	1.58908e-13	1	SLC12A9-AS1
6.15615e-51	0.842404	0.503	0.295	1.38754e-46	1	MLLT11
6.85145e-33	0.842263	0.306	0.167	1.54425e-28	1	CMTM7
6.38615e-56	0.842098	0.506	0.287	1.43937e-51	1	TROAP
1.95684e-13	0.84193	0.136	0.075	4.41052e-09	1	DOC2A
1.23376e-16	0.841783	0.167	0.092	2.78078e-12	1	GALE
1.96038e-20	0.841035	0.207	0.115	4.41851e-16	1	TOP3B
1.80628e-125	0.840573	0.92	0.686	4.07118e-121	1	CENPX
7.8064e-18	0.840272	0.173	0.094	1.75949e-13	1	SMN1
1.40232e-21	0.840068	0.218	0.121	3.16069e-17	1	ATG4D
2.07558e-33	0.839589	0.319	0.176	4.67816e-29	1	ZNF695
4.04694e-30	0.839582	0.28	0.151	9.12139e-26	1	KIF1C
1.64234e-10	0.838805	0.105	0.058	3.70166e-06	1	ABCC10
1.51894e-91	0.837803	0.776	0.498	3.42354e-87	1	CKAP5
6.28276e-28	0.837198	0.277	0.154	1.41607e-23	1	RGMB
8.41213e-66	0.837036	0.552	0.307	1.89601e-61	1	CEP152
1.29307e-15	0.8354	0.161	0.09	2.91444e-11	1	ZNF768
7.68361e-43	0.834316	0.43	0.249	1.73181e-38	1	PSRC1
4.74389e-93	0.833415	0.776	0.516	1.06922e-88	1	RPL39L
1.26941e-18	0.83281	0.186	0.103	2.86113e-14	1	FKBPL
2.15384e-28	0.832409	0.274	0.15	4.85453e-24	1	DCAF15
1.82905e-25	0.831952	0.274	0.157	4.1225e-21	1	RABGGTA
8.08911e-15	0.831903	0.157	0.089	1.8232e-10	1	PIK3CD-AS2
2.49172e-36	0.831873	0.356	0.2	5.6161e-32	1	BCL2L12
2.56521e-22	0.83109	0.235	0.133	5.78173e-18	1	EHD4
1.15256e-19	0.830552	0.201	0.111	2.59776e-15	1	HGH1
5.93439e-28	0.829981	0.266	0.145	1.33755e-23	1	KAT2A
2.76601e-24	0.829954	0.238	0.13	6.23431e-20	1	HES4
1.943e-30	0.829295	0.291	0.16	4.37933e-26	1	E2F4
7.61562e-27	0.82884	0.265	0.146	1.71649e-22	1	GATD3B
1.75026e-14	0.828736	0.151	0.084	3.94492e-10	1	QPCTL
8.51057e-20	0.828015	0.194	0.106	1.9182e-15	1	CEND1
4.65797e-21	0.8277	0.213	0.118	1.04986e-16	1	CDPF1
8.25182e-18	0.827466	0.178	0.098	1.85988e-13	1	ZFAND2B
5.72604e-39	0.827202	0.357	0.193	1.29059e-34	1	NECTIN3
2.51953e-23	0.826308	0.26	0.15	5.67877e-19	1	AC004148.1
5.8845e-30	0.82575	0.259	0.136	1.32631e-25	1	IGFBPL1
4.11287e-25	0.825209	0.25	0.138	9.27001e-21	1	WDR90
3.94569e-69	0.824123	0.632	0.379	8.8932e-65	1	PSMB10
9.46461e-33	0.823407	0.356	0.209	2.13323e-28	1	PPARGC1B
7.2339e-29	0.823358	0.312	0.18	1.63045e-24	1	METTL1
4.88545e-11	0.823081	0.103	0.056	1.10113e-06	1	ZBTB11-AS1
2.89586e-17	0.822621	0.186	0.105	6.52698e-13	1	SLC25A22
1.72408e-12	0.822456	0.139	0.08	3.88591e-08	1	LINC00339
2.81182e-27	0.821368	0.282	0.159	6.33757e-23	1	SYNGR1
6.23945e-48	0.821295	0.426	0.232	1.40631e-43	1	TEX30
2.37219e-13	0.821083	0.137	0.076	5.34669e-09	1	BIN1
2.80101e-11	0.821009	0.113	0.062	6.3132e-07	1	ENO3
7.36836e-12	0.820839	0.12	0.067	1.66075e-07	1	AC009163.1
3.16992e-18	0.820645	0.184	0.102	7.14468e-14	1	TGDS
4.1608e-29	0.820314	0.292	0.163	9.37803e-25	1	DOHH
1.0518e-17	0.81964	0.173	0.094	2.37066e-13	1	PRUNE1
2.34544e-30	0.819631	0.319	0.183	5.28639e-26	1	CCDC86
2.65253e-19	0.817613	0.187	0.102	5.97853e-15	1	TAF5
8.62084e-27	0.817283	0.27	0.15	1.94305e-22	1	FOXC1
1.575e-26	0.816398	0.273	0.153	3.54989e-22	1	CHMP6
1.59925e-17	0.815532	0.17	0.092	3.60456e-13	1	RFTN1
7.79882e-14	0.815364	0.145	0.082	1.75778e-09	1	DFFB
3.99143e-28	0.814946	0.292	0.165	8.99628e-24	1	UBIAD1
7.17836e-130	0.814612	0.964	0.887	1.61793e-125	1	S100A4
8.21458e-19	0.81448	0.195	0.109	1.85148e-14	1	GRK2
1.84649e-27	0.814341	0.29	0.165	4.16181e-23	1	C1orf109
6.05133e-27	0.814127	0.261	0.142	1.36391e-22	1	DNAJC12
4.61642e-11	0.814011	0.128	0.074	1.0405e-06	1	AL031595.3
5.00425e-28	0.813797	0.288	0.162	1.12791e-23	1	RHOT2
7.13368e-21	0.813003	0.231	0.133	1.60786e-16	1	HAUS3
3.58454e-26	0.81293	0.274	0.155	8.0792e-22	1	STRN4
9.73462e-11	0.812762	0.114	0.064	2.19409e-06	1	PTPRU
2.99153e-21	0.812382	0.22	0.123	6.74261e-17	1	PLPP7
3.18991e-41	0.812169	0.426	0.247	7.18974e-37	1	CDC42EP4
1.13831e-12	0.812102	0.132	0.074	2.56563e-08	1	PRR5
2.2731e-56	0.811609	0.577	0.357	5.12334e-52	1	PCNT
1.61214e-27	0.811139	0.292	0.167	3.6336e-23	1	MGAT2
2.21331e-117	0.810601	0.905	0.675	4.98858e-113	1	BUB3
5.49113e-136	0.810204	0.95	0.768	1.23765e-131	1	MRPL12
3.5029e-35	0.810063	0.353	0.199	7.89519e-31	1	DNAJC30
2.1362e-23	0.809777	0.26	0.15	4.81477e-19	1	NAAA
1.70158e-15	0.809684	0.149	0.081	3.83519e-11	1	RDH13
3.14638e-11	0.808532	0.131	0.076	7.09163e-07	1	BRPF1
1.08859e-57	0.807845	0.596	0.371	2.45357e-53	1	WDR4
1.11498e-46	0.807203	0.444	0.252	2.51305e-42	1	HSPA1B
2.56316e-26	0.807079	0.276	0.156	5.7771e-22	1	BRMS1
1.96591e-57	0.806643	0.577	0.353	4.43097e-53	1	PPAN
8.65631e-10	0.806511	0.105	0.06	1.95105e-05	1	AC106707.1
1.01335e-31	0.806037	0.351	0.206	2.28399e-27	1	C11orf24
6.19545e-27	0.805871	0.279	0.157	1.39639e-22	1	RASSF1
7.50359e-09	0.80581	0.103	0.06	0.000169124	1	NIPSNAP3A
4.63243e-136	0.804689	0.946	0.743	1.0441e-131	1	ALYREF
2.10411e-57	0.803986	0.494	0.268	4.74245e-53	1	EXO1
2.25542e-43	0.803442	0.413	0.23	5.0835e-39	1	NIF3L1
1.4533e-17	0.803087	0.176	0.097	3.2756e-13	1	TTC39B
3.94251e-29	0.802625	0.312	0.179	8.88603e-25	1	CCDC51
6.69712e-14	0.80134	0.16	0.092	1.50946e-09	1	SRXN1
1.72621e-49	0.800005	0.508	0.301	3.8907e-45	1	TEDC1
2.99297e-21	0.799742	0.227	0.129	6.74586e-17	1	BRF2
2.56272e-12	0.79921	0.127	0.071	5.77611e-08	1	SH3BP5L
3.62396e-16	0.798557	0.18	0.103	8.16804e-12	1	PWWP2B
1.25836e-25	0.798421	0.284	0.164	2.83622e-21	1	MPI
9.27221e-11	0.798214	0.11	0.061	2.08986e-06	1	FCSK
1.22464e-14	0.797709	0.156	0.087	2.76022e-10	1	OMA1
1.79669e-45	0.797515	0.464	0.271	4.04956e-41	1	KRI1
1.05407e-54	0.796941	0.555	0.333	2.37577e-50	1	LIN9
1.02968e-38	0.79693	0.427	0.255	2.32079e-34	1	FAM104A
4.53851e-20	0.796587	0.231	0.135	1.02293e-15	1	CEP85
5.45669e-26	0.796218	0.221	0.114	1.22988e-21	1	PCOLCE
7.40177e-60	0.795616	0.575	0.339	1.66828e-55	1	CDC45
8.59029e-54	0.79412	0.493	0.275	1.93617e-49	1	GEN1
1.36907e-15	0.793919	0.16	0.088	3.08574e-11	1	TMBIM1
9.47629e-31	0.793468	0.288	0.155	2.13586e-26	1	SLC7A11
1.13618e-21	0.792861	0.241	0.138	2.56083e-17	1	MPP3
5.53908e-10	0.792043	0.109	0.062	1.24845e-05	1	SMN2
2.29296e-51	0.79152	0.512	0.3	5.16811e-47	1	SLC9A3R1
3.98545e-27	0.790711	0.289	0.164	8.9828e-23	1	COASY
5.09528e-11	0.789792	0.116	0.065	1.14843e-06	1	TANGO2
4.29542e-20	0.789763	0.205	0.114	9.68144e-16	1	MITF
3.25445e-28	0.789732	0.3	0.171	7.3352e-24	1	ZNF331
4.11627e-16	0.789169	0.148	0.079	9.27767e-12	1	ZFHX4
8.31066e-11	0.788606	0.12	0.069	1.87314e-06	1	STEAP2
6.8112e-28	0.787187	0.285	0.159	1.53518e-23	1	STARD4
1.13608e-62	0.786715	0.607	0.364	2.56061e-58	1	MZT1
1.42273e-21	0.78618	0.235	0.134	3.20669e-17	1	AC008443.5
3.71352e-51	0.785479	0.522	0.311	8.3699e-47	1	RPP25
1.09204e-16	0.784748	0.179	0.1	2.46136e-12	1	CBX8
1.30418e-26	0.784416	0.315	0.188	2.93949e-22	1	SCARF2
6.81321e-19	0.784296	0.216	0.124	1.53563e-14	1	PCCA-DT
6.46627e-28	0.783604	0.324	0.192	1.45743e-23	1	RNPEPL1
1.52618e-44	0.783051	0.495	0.304	3.43986e-40	1	G2E3
3.86417e-66	0.782954	0.659	0.418	8.70944e-62	1	MRPL39
1.37929e-30	0.782804	0.325	0.186	3.10878e-26	1	TFAP4
4.88902e-70	0.782739	0.71	0.466	1.10194e-65	1	FASN
7.69014e-16	0.782472	0.164	0.091	1.73328e-11	1	THAP10
7.44863e-19	0.782411	0.212	0.122	1.67885e-14	1	ENPP1
1.20181e-51	0.782187	0.524	0.309	2.70875e-47	1	CCDC77
4.1899e-25	0.781681	0.276	0.159	9.44362e-21	1	SLC27A4
6.74104e-17	0.78144	0.192	0.11	1.51936e-12	1	ZNF576
2.93288e-18	0.781308	0.216	0.127	6.61043e-14	1	AP5S1
3.11282e-14	0.781208	0.152	0.085	7.01599e-10	1	GTF2E1
3.87732e-13	0.780912	0.152	0.088	8.7391e-09	1	ZNF205
1.11923e-30	0.780854	0.346	0.204	2.52264e-26	1	MGAT1
2.34804e-108	0.780517	0.9	0.64	5.29224e-104	1	DBF4
2.19191e-23	0.780387	0.262	0.151	4.94034e-19	1	CHST14
1.10264e-18	0.779897	0.224	0.132	2.48524e-14	1	FAM122B
8.77594e-36	0.779383	0.408	0.245	1.97801e-31	1	C17orf58
1.39273e-28	0.779067	0.306	0.175	3.13908e-24	1	LMF2
8.3562e-37	0.778964	0.409	0.242	1.8834e-32	1	CCDC74A
1.98029e-09	0.778821	0.111	0.065	4.46337e-05	1	ADPRM
6.81673e-57	0.778588	0.617	0.392	1.53642e-52	1	MEIOB
1.50215e-23	0.777856	0.284	0.169	3.38569e-19	1	TMEM99
1.59563e-14	0.777709	0.115	0.058	3.59638e-10	1	TRDN
3.98662e-66	0.777042	0.622	0.365	8.98545e-62	1	PARPBP
1.75307e-259	0.775534	0.999	0.99	3.95124e-255	1	TUBB
1.07567e-35	0.774452	0.383	0.223	2.42444e-31	1	MGLL
6.84347e-46	0.774373	0.523	0.327	1.54245e-41	1	GEMIN2
5.34585e-14	0.77417	0.159	0.091	1.2049e-09	1	DPAGT1
3.04088e-12	0.772253	0.133	0.075	6.85384e-08	1	FASTKD5
2.68495e-17	0.771187	0.197	0.114	6.05162e-13	1	B9D2
1.11206e-22	0.77111	0.254	0.146	2.50648e-18	1	TRMT2A
6.47114e-12	0.769594	0.137	0.08	1.45853e-07	1	IBA57
3.79182e-18	0.769235	0.224	0.133	8.54638e-14	1	SLC9A3R2
5.52252e-08	0.769235	0.102	0.062	0.00124472	1	EXOC8
5.4577e-15	0.768622	0.161	0.091	1.23011e-10	1	MAFG-DT
1.22515e-10	0.768384	0.118	0.067	2.76138e-06	1	HDHD3
2.67846e-16	0.768355	0.212	0.128	6.03697e-12	1	MKNK1
1.73256e-11	0.768149	0.134	0.078	3.90501e-07	1	SLC12A7
3.61859e-48	0.767884	0.543	0.339	8.15594e-44	1	ADGRE5
1.03104e-15	0.76706	0.178	0.102	2.32387e-11	1	NIBAN2
7.72177e-25	0.766561	0.28	0.161	1.74041e-20	1	MICALL1
7.61467e-19	0.766536	0.199	0.111	1.71627e-14	1	ACBD7
6.08255e-13	0.766417	0.137	0.076	1.37095e-08	1	SLC9A2
1.12834e-21	0.765545	0.226	0.126	2.54316e-17	1	ADAMTS17
7.17867e-77	0.765462	0.697	0.42	1.618e-72	1	MND1
7.5205e-54	0.763321	0.53	0.308	1.69505e-49	1	SULF2
7.00785e-11	0.763247	0.116	0.066	1.5795e-06	1	SGSH
7.74553e-09	0.7631	0.111	0.067	0.000174577	1	FBXO43
1.11191e-20	0.762871	0.239	0.138	2.50614e-16	1	MOSPD1
1.05726e-49	0.762437	0.645	0.443	2.38297e-45	1	ARHGAP26
3.19374e-16	0.762115	0.208	0.125	7.19836e-12	1	PEX16
4.68512e-29	0.761905	0.22	0.109	1.05598e-24	1	CHRNA9
5.50641e-42	0.760465	0.49	0.302	1.24109e-37	1	DUS3L
9.09512e-40	0.760414	0.42	0.244	2.04995e-35	1	FN3KRP
2.47419e-14	0.759534	0.175	0.103	5.57657e-10	1	PRELID2
6.2626e-15	0.759489	0.17	0.097	1.41153e-10	1	C4orf46
4.70693e-10	0.759308	0.118	0.069	1.06089e-05	1	NR1D1
2.92746e-54	0.758763	0.61	0.392	6.59821e-50	1	POLR3H
7.16881e-60	0.758745	0.633	0.397	1.61578e-55	1	SLC25A1
3.73318e-14	0.758251	0.164	0.095	8.41422e-10	1	CCR10
8.14575e-43	0.758168	0.459	0.27	1.83597e-38	1	SLC19A1
3.60355e-11	0.757783	0.119	0.067	8.12204e-07	1	CAMTA2
7.71755e-68	0.757193	0.653	0.393	1.73946e-63	1	CCNB2
7.60942e-19	0.75706	0.216	0.124	1.71509e-14	1	TRAF2
2.43809e-11	0.756635	0.13	0.075	5.49521e-07	1	RCE1
1.22445e-18	0.756322	0.251	0.154	2.75979e-14	1	CENPT
2.11383e-13	0.75606	0.16	0.093	4.76436e-09	1	CNTROB
5.86438e-34	0.755849	0.368	0.212	1.32177e-29	1	EEF1AKMT4
6.51532e-71	0.755785	0.739	0.492	1.46849e-66	1	PDXK
3.24364e-16	0.755575	0.19	0.11	7.31084e-12	1	MEN1
4.60194e-11	0.755575	0.13	0.075	1.03723e-06	1	SND1-IT1
2.82891e-17	0.755429	0.195	0.112	6.37608e-13	1	GLI4
6.87993e-15	0.754583	0.175	0.102	1.55067e-10	1	GTPBP2
1.06334e-33	0.7541	0.412	0.252	2.39666e-29	1	HSPA4L
6.00578e-67	0.753983	0.679	0.427	1.35364e-62	1	LRR1
1.34648e-27	0.753291	0.321	0.189	3.03482e-23	1	LAMC3
2.005e-14	0.753082	0.165	0.095	4.51907e-10	1	ASB9
5.26399e-10	0.752162	0.124	0.074	1.18645e-05	1	PIGO
4.21224e-25	0.751773	0.275	0.157	9.49397e-21	1	KAT5
1.81968e-16	0.750734	0.185	0.105	4.10138e-12	1	TSPAN17
1.88943e-24	0.750331	0.289	0.17	4.25858e-20	1	SH3GLB2
8.80363e-12	0.750309	0.137	0.079	1.98425e-07	1	TMEM238
1.46519e-18	0.747391	0.213	0.123	3.30239e-14	1	TTC9C
2.05076e-50	0.747277	0.545	0.326	4.6222e-46	1	CEP135
2.39862e-21	0.74695	0.258	0.153	5.40624e-17	1	ENG
9.22437e-14	0.746105	0.167	0.098	2.07908e-09	1	RNF6
4.54151e-20	0.745648	0.25	0.149	1.02361e-15	1	MCAM
2.45622e-24	0.745421	0.316	0.194	5.53607e-20	1	EEF1AKNMT
1.49386e-13	0.744693	0.156	0.09	3.36702e-09	1	MIIP
2.13806e-13	0.744534	0.162	0.095	4.81897e-09	1	RAD54L
7.57207e-13	0.743667	0.156	0.092	1.70667e-08	1	VPS37C
6.05922e-42	0.743664	0.501	0.312	1.36569e-37	1	SRP68
4.71256e-14	0.743477	0.165	0.096	1.06216e-09	1	RBM15
9.54791e-38	0.742992	0.434	0.26	2.152e-33	1	IMPDH1
6.41944e-12	0.7427	0.143	0.084	1.44688e-07	1	TAF6L
3.90109e-84	0.742509	0.81	0.548	8.79267e-80	1	WDR34
3.63807e-11	0.742289	0.132	0.077	8.19986e-07	1	TUBGCP6
5.15482e-38	0.742278	0.523	0.346	1.16185e-33	1	APOC1
1.08979e-69	0.742252	0.716	0.465	2.45629e-65	1	MIS18BP1
1.23003e-09	0.741336	0.108	0.062	2.77238e-05	1	GATA2
3.17904e-39	0.740809	0.442	0.264	7.16525e-35	1	NCAPH2
2.70916e-12	0.739629	0.165	0.1	6.10618e-08	1	NUMBL
8.1321e-10	0.739105	0.107	0.061	1.83289e-05	1	CNEP1R1
1.61329e-14	0.738161	0.174	0.102	3.63619e-10	1	CCND3
2.08831e-08	0.737984	0.103	0.061	0.000470683	1	SAGE1
7.93718e-26	0.737946	0.298	0.174	1.78896e-21	1	MVD
8.67408e-61	0.737862	0.561	0.318	1.95505e-56	1	AC073529.1
2.41837e-112	0.737644	0.947	0.72	5.45077e-108	1	DTYMK
2.16647e-22	0.736814	0.256	0.148	4.88301e-18	1	USP18
6.2823e-32	0.73653	0.377	0.224	1.41597e-27	1	PPP2R3B
5.03028e-28	0.736506	0.348	0.209	1.13377e-23	1	GAS2L1
1.89617e-24	0.73637	0.266	0.151	4.27379e-20	1	TMEM94
7.27042e-28	0.736175	0.336	0.2	1.63868e-23	1	CCDC134
6.31884e-12	0.735992	0.146	0.086	1.4242e-07	1	YIPF2
7.51873e-16	0.735627	0.196	0.116	1.69465e-11	1	AMH
2.78873e-09	0.735572	0.1	0.056	6.28552e-05	1	ZNF77
7.03273e-18	0.735091	0.21	0.122	1.58511e-13	1	LYPLA2
7.49508e-16	0.735027	0.198	0.117	1.68932e-11	1	ZNF689
2.38611e-20	0.734583	0.259	0.156	5.37805e-16	1	SARS2
2.53121e-17	0.734287	0.227	0.137	5.70509e-13	1	KIAA0930
2.95347e-15	0.734024	0.206	0.125	6.65682e-11	1	OAS3
1.39148e-34	0.732991	0.418	0.253	3.13626e-30	1	PKNOX1
1.6335e-09	0.732368	0.111	0.064	3.68175e-05	1	FIZ1
1.03605e-24	0.731745	0.305	0.182	2.33515e-20	1	METTL4
2.28618e-14	0.731652	0.165	0.095	5.15281e-10	1	LRFN4
2.02366e-19	0.731233	0.247	0.148	4.56114e-15	1	FAM189B
4.55866e-19	0.731044	0.218	0.125	1.02748e-14	1	CNNM1
1.1458e-25	0.730703	0.314	0.188	2.58252e-21	1	TMEM199
8.69889e-22	0.730614	0.274	0.164	1.96064e-17	1	PREB
7.7305e-41	0.730465	0.484	0.3	1.74238e-36	1	TMEM11
1.28081e-22	0.729861	0.269	0.157	2.88681e-18	1	NLE1
5.19755e-40	0.729354	0.481	0.297	1.17147e-35	1	SLC29A1
2.1977e-24	0.729124	0.279	0.161	4.9534e-20	1	ARL6
8.14843e-18	0.728057	0.205	0.118	1.83657e-13	1	COL6A2
2.84223e-29	0.727517	0.366	0.222	6.4061e-25	1	DCK
3.33964e-22	0.727506	0.286	0.173	7.52722e-18	1	PUS1
2.18928e-22	0.727015	0.262	0.153	4.93442e-18	1	PSMC3IP
3.02074e-09	0.726704	0.118	0.071	6.80844e-05	1	SBF1
2.60608e-11	0.726684	0.149	0.09	5.87385e-07	1	CAMKV
1.75326e-56	0.726381	0.675	0.458	3.95167e-52	1	UBE2O
2.09428e-17	0.726007	0.201	0.116	4.7203e-13	1	SLC25A14
7.38444e-20	0.725843	0.272	0.167	1.66438e-15	1	DPP9
1.16087e-26	0.7257	0.342	0.21	2.61649e-22	1	SLC7A5
2.65064e-09	0.725626	0.118	0.071	5.97428e-05	1	TIMM23B
7.68755e-31	0.725146	0.368	0.218	1.7327e-26	1	CENPQ
1.00077e-10	0.724409	0.138	0.083	2.25564e-06	1	TCF19
8.74902e-41	0.724256	0.484	0.297	1.97194e-36	1	TOMM34
1.2878e-11	0.724172	0.151	0.091	2.90257e-07	1	MAP3K11
3.57082e-25	0.723393	0.299	0.176	8.04827e-21	1	ATP2A1-AS1
7.50066e-18	0.722564	0.243	0.149	1.69057e-13	1	KCTD14
5.63747e-17	0.722314	0.212	0.126	1.27063e-12	1	TAP2
6.13888e-60	0.721642	0.706	0.483	1.38364e-55	1	LRRC59
3.12125e-49	0.721459	0.557	0.342	7.03499e-45	1	TTLL12
1.96326e-53	0.721451	0.627	0.405	4.425e-49	1	PLAC9
5.31086e-09	0.721183	0.115	0.069	0.000119702	1	AC016747.1
4.46908e-15	0.720758	0.201	0.121	1.00728e-10	1	FECH
7.08629e-15	0.720739	0.176	0.102	1.59718e-10	1	ACTR5
5.92372e-27	0.720733	0.322	0.19	1.33515e-22	1	NTAN1
6.81946e-17	0.720612	0.219	0.131	1.53704e-12	1	SETD1B
8.37699e-08	0.720549	0.11	0.068	0.00188809	1	CCDC74B
1.3154e-47	0.720147	0.609	0.405	2.96478e-43	1	PSMG1
6.68848e-11	0.720135	0.131	0.077	1.50752e-06	1	CHCHD7
2.67725e-23	0.71995	0.276	0.161	6.03425e-19	1	G6PD
9.12384e-13	0.71894	0.156	0.091	2.05642e-08	1	ZNF473
3.64616e-127	0.717652	0.979	0.909	8.21809e-123	1	CYB5A
9.9626e-88	0.717468	0.86	0.616	2.24547e-83	1	ARHGDIA
7.72493e-26	0.717325	0.303	0.177	1.74112e-21	1	UBL7-AS1
2.69265e-37	0.717307	0.399	0.228	6.06896e-33	1	CENPO
1.21942e-54	0.717205	0.644	0.421	2.74844e-50	1	MTFP1
5.15325e-12	0.715983	0.147	0.086	1.16149e-07	1	SIX5
1.97091e-36	0.715796	0.439	0.267	4.44224e-32	1	TRIM47
7.07764e-49	0.715737	0.603	0.394	1.59523e-44	1	XRCC4
5.23981e-13	0.715176	0.16	0.094	1.181e-08	1	CLVS1
1.09737e-17	0.714383	0.225	0.134	2.47337e-13	1	SFR1
6.26511e-63	0.714276	0.721	0.507	1.41209e-58	1	NOP16
7.67433e-11	0.714094	0.127	0.074	1.72972e-06	1	GLP1R
3.86088e-15	0.714094	0.228	0.144	8.70205e-11	1	TOE1
1.39146e-33	0.714027	0.427	0.264	3.1362e-29	1	C9orf40
3.73761e-12	0.71389	0.161	0.097	8.4242e-08	1	THAP3
1.92904e-28	0.713714	0.306	0.173	4.34787e-24	1	CENPI
7.80039e-12	0.71367	0.156	0.094	1.75813e-07	1	SH3BGR
3.57732e-28	0.711964	0.37	0.228	8.06291e-24	1	NOC4L
1.60762e-13	0.711723	0.188	0.115	3.62342e-09	1	C16orf74
8.18041e-08	0.711051	0.11	0.068	0.00184378	1	FAHD2B
4.65641e-42	0.710928	0.494	0.299	1.04951e-37	1	ASS1
3.32008e-64	0.710792	0.716	0.476	7.48313e-60	1	EMG1
3.87259e-13	0.710121	0.176	0.107	8.72843e-09	1	PIAS4
9.03303e-54	0.709824	0.601	0.371	2.03595e-49	1	SAC3D1
3.89516e-42	0.709806	0.452	0.261	8.77929e-38	1	MASTL
3.60847e-39	0.70937	0.487	0.303	8.13314e-35	1	PITX1
1.32521e-78	0.709159	0.775	0.507	2.9869e-74	1	CKAP2
3.9882e-62	0.70894	0.752	0.519	8.989e-58	1	SDF2L1
6.99853e-47	0.708694	0.585	0.379	1.5774e-42	1	PAGR1
3.96585e-32	0.70865	0.405	0.247	8.93863e-28	1	GCAT
1.41129e-15	0.708353	0.209	0.126	3.1809e-11	1	PLEKHH3
6.50296e-16	0.708131	0.187	0.108	1.4657e-11	1	NAT9
2.10446e-31	0.707886	0.391	0.237	4.74324e-27	1	ABT1
5.13466e-75	0.707132	0.805	0.565	1.1573e-70	1	NIT2
9.76425e-10	0.706848	0.134	0.082	2.20076e-05	1	PIGQ
3.59291e-09	0.706801	0.114	0.068	8.09807e-05	1	UAP1L1
2.52062e-08	0.706746	0.114	0.07	0.000568123	1	KLHL21
2.70033e-25	0.705819	0.348	0.216	6.08626e-21	1	IPO4
3.49658e-21	0.705568	0.28	0.17	7.88094e-17	1	TUBD1
2.73306e-32	0.705498	0.41	0.252	6.16004e-28	1	SLC2A4RG
7.27323e-24	0.705367	0.326	0.201	1.63931e-19	1	PPP6R1
5.54124e-13	0.70483	0.171	0.103	1.24894e-08	1	APOM
5.16194e-08	0.704695	0.111	0.068	0.00116345	1	PCTP
5.58808e-23	0.704595	0.273	0.159	1.2595e-18	1	MAD2L1BP
2.91376e-20	0.704209	0.254	0.151	6.56732e-16	1	ZC3H3
6.11443e-25	0.704016	0.339	0.208	1.37813e-20	1	SCX
4.99126e-29	0.703825	0.325	0.187	1.12498e-24	1	HK2
2.9233e-23	0.703712	0.306	0.186	6.58882e-19	1	PLD6
4.19105e-31	0.703622	0.391	0.238	9.44621e-27	1	ATAD3A
1.96138e-14	0.702952	0.192	0.116	4.42075e-10	1	NXF1
1.3546e-33	0.702588	0.443	0.28	3.05314e-29	1	GRK6
1.36976e-15	0.702425	0.216	0.132	3.0873e-11	1	EGLN2
1.01102e-13	0.701107	0.168	0.099	2.27873e-09	1	RIMBP2
4.1984e-18	0.700221	0.254	0.157	9.46278e-14	1	CAPN15
9.16974e-14	0.700193	0.186	0.112	2.06677e-09	1	SPR
2.31958e-29	0.699878	0.385	0.238	5.22809e-25	1	YRDC
3.5938e-20	0.699743	0.278	0.171	8.10007e-16	1	CYB561D2
1.94984e-31	0.699434	0.381	0.227	4.39475e-27	1	NUDT15
3.35035e-09	0.698961	0.123	0.075	7.55136e-05	1	DNAJC14
1.83908e-09	0.69863	0.129	0.079	4.1451e-05	1	PPP1R9B
1.00741e-43	0.698454	0.573	0.378	2.27059e-39	1	GPS1
3.93259e-18	0.698387	0.253	0.155	8.86366e-14	1	ALDH16A1
4.41628e-08	0.696988	0.1	0.06	0.000995385	1	PGAP2
4.23498e-22	0.69634	0.272	0.16	9.54521e-18	1	CEP76
3.18928e-29	0.69625	0.382	0.235	7.18831e-25	1	COPS7A
1.8106e-32	0.69622	0.356	0.203	4.08091e-28	1	KIF24
5.06802e-38	0.695751	0.481	0.301	1.14228e-33	1	TXNDC9
9.82423e-11	0.69543	0.123	0.071	2.21428e-06	1	RGS2
6.78811e-11	0.695235	0.143	0.086	1.52997e-06	1	TBC1D13
1.29477e-42	0.695185	0.559	0.363	2.91828e-38	1	RNF126
1.34206e-19	0.694933	0.268	0.164	3.02487e-15	1	SLC5A6
1.95209e-46	0.694706	0.616	0.412	4.39981e-42	1	FOXRED2
6.9334e-10	0.694688	0.134	0.082	1.56272e-05	1	PPP1R12C
3.17183e-12	0.694503	0.167	0.102	7.14899e-08	1	NAGPA
1.30388e-19	0.694067	0.253	0.151	2.93882e-15	1	PRR12
1.97661e-12	0.693745	0.164	0.099	4.45508e-08	1	SIRT7
9.32198e-56	0.69367	0.706	0.484	2.10108e-51	1	RAD51C
1.50821e-11	0.693468	0.144	0.085	3.39936e-07	1	ADAMTS2
2.11121e-23	0.693129	0.317	0.195	4.75846e-19	1	ICAM3
7.25173e-23	0.692855	0.295	0.177	1.63447e-18	1	GSK3A
1.04792e-07	0.692524	0.103	0.063	0.00236192	1	SPON2
4.38344e-63	0.692384	0.735	0.491	9.87983e-59	1	CDC25B
9.26323e-08	0.692234	0.1	0.06	0.00208784	1	AL049840.5
1.37975e-11	0.691929	0.164	0.101	3.10982e-07	1	SMYD5
1.20151e-19	0.6919	0.273	0.168	2.70807e-15	1	ELOVL1
6.99328e-19	0.691657	0.237	0.14	1.57622e-14	1	CYBC1
2.23808e-30	0.691358	0.396	0.244	5.04441e-26	1	SPRTN
4.87799e-65	0.691255	0.773	0.54	1.09945e-60	1	MRPL58
1.02536e-20	0.691176	0.265	0.159	2.31107e-16	1	FEM1A
2.75624e-13	0.690883	0.179	0.108	6.21228e-09	1	HAUS5
1.03964e-31	0.690877	0.396	0.239	2.34325e-27	1	ANKRD18A
2.64492e-59	0.69031	0.664	0.42	5.96139e-55	1	CENPN
4.46745e-11	0.689729	0.149	0.091	1.00692e-06	1	PAK1
1.20114e-09	0.688834	0.124	0.074	2.70726e-05	1	SLC43A1
3.42481e-10	0.688168	0.17	0.11	7.71917e-06	1	EPOP
2.12688e-07	0.687696	0.114	0.072	0.00479378	1	MON1A
1.60383e-54	0.687502	0.654	0.436	3.61487e-50	1	NOL11
1.72476e-27	0.687391	0.355	0.216	3.88743e-23	1	MCOLN2
1.75053e-12	0.687156	0.185	0.116	3.94553e-08	1	ULK3
4.07803e-17	0.686933	0.233	0.142	9.19146e-13	1	ZGPAT
2.76859e-14	0.686717	0.19	0.115	6.24012e-10	1	SLC45A4
2.36523e-22	0.686326	0.333	0.212	5.33099e-18	1	DUSP2
4.68956e-10	0.686188	0.122	0.072	1.05698e-05	1	HERC3
6.27887e-12	0.685685	0.169	0.104	1.41519e-07	1	COG1
8.77381e-17	0.68531	0.233	0.143	1.97753e-12	1	REXO1
1.43159e-90	0.68518	0.895	0.717	3.22667e-86	1	MRPS7
8.14741e-33	0.684642	0.439	0.276	1.83634e-28	1	RAD1
8.37209e-21	0.684346	0.284	0.174	1.88698e-16	1	ESRRA
2.22709e-20	0.684346	0.278	0.17	5.01964e-16	1	ZDHHC8
1.50426e-11	0.683919	0.166	0.102	3.39044e-07	1	VWCE
3.02648e-30	0.683654	0.385	0.235	6.82137e-26	1	CDH15
5.10889e-43	0.683157	0.542	0.342	1.15149e-38	1	CTSC
6.18968e-13	0.68312	0.182	0.112	1.39509e-08	1	TMC6
3.68439e-17	0.682586	0.25	0.156	8.30425e-13	1	RGS19
3.28836e-38	0.682448	0.515	0.333	7.41164e-34	1	EIF2B5
1.29775e-62	0.68238	0.717	0.488	2.925e-58	1	TM4SF1
4.71824e-08	0.682366	0.115	0.072	0.00106344	1	AL022323.4
1.138e-27	0.682266	0.362	0.222	2.56494e-23	1	GRB14
8.19888e-10	0.682108	0.14	0.086	1.84795e-05	1	ALAD
4.73989e-21	0.681985	0.3	0.187	1.06832e-16	1	C2orf69
1.01496e-10	0.681772	0.149	0.091	2.28763e-06	1	AMDHD2
3.47469e-13	0.681687	0.196	0.122	7.8316e-09	1	FUZ
1.48823e-24	0.681664	0.336	0.207	3.35433e-20	1	CLUH
6.09276e-16	0.681646	0.221	0.135	1.37325e-11	1	MCOLN1
5.50523e-16	0.681258	0.221	0.135	1.24082e-11	1	RAMAC
4.35779e-47	0.68124	0.611	0.406	9.82203e-43	1	ISOC2
1.20629e-55	0.681018	0.671	0.447	2.71886e-51	1	VPS25
7.63437e-25	0.680979	0.311	0.185	1.72071e-20	1	CSTF2
1.055e-20	0.68078	0.284	0.173	2.37785e-16	1	TSEN54
1.7116e-74	0.680489	0.76	0.472	3.85778e-70	1	ORC6
1.22985e-19	0.679968	0.269	0.164	2.77197e-15	1	CDK9
9.59061e-46	0.679434	0.563	0.353	2.16163e-41	1	FEN1
5.40846e-11	0.678583	0.168	0.106	1.21901e-06	1	PTPN23
2.14987e-30	0.678221	0.407	0.252	4.8456e-26	1	MIF4GD
4.54221e-32	0.677527	0.398	0.24	1.02377e-27	1	DSCC1
2.84586e-16	0.6774	0.219	0.132	6.41429e-12	1	TMEM41A
5.19687e-17	0.677377	0.249	0.155	1.17132e-12	1	TYMP
6.53279e-11	0.677041	0.148	0.09	1.47243e-06	1	FHL3
7.77133e-33	0.677023	0.468	0.305	1.75158e-28	1	SKP2
3.93785e-19	0.676986	0.276	0.172	8.87552e-15	1	SETD1A
3.34039e-20	0.676971	0.3	0.189	7.52891e-16	1	FBXO45
5.92529e-08	0.676942	0.14	0.092	0.0013355	1	VGF
1.67125e-43	0.676089	0.566	0.367	3.76684e-39	1	MRGBP
6.4736e-47	0.675754	0.578	0.363	1.45909e-42	1	BRCA2
3.82269e-65	0.675352	0.764	0.527	8.61595e-61	1	ELP5
1.17143e-09	0.675344	0.143	0.089	2.64029e-05	1	EIF1AD
1.02631e-25	0.674939	0.352	0.217	2.3132e-21	1	ZMYM1
4.96468e-11	0.674792	0.157	0.097	1.11899e-06	1	TCEANC2
2.32333e-12	0.67476	0.169	0.103	5.23656e-08	1	GLB1L2
4.31899e-25	0.674132	0.369	0.235	9.73458e-21	1	PIEZO1
6.73806e-16	0.673882	0.227	0.14	1.51869e-11	1	TYK2
5.28579e-27	0.673757	0.409	0.265	1.19136e-22	1	RTN4R
4.32997e-27	0.673401	0.366	0.226	9.75932e-23	1	JMJD4
5.57508e-16	0.673249	0.234	0.146	1.25657e-11	1	NRM
1.78496e-25	0.672986	0.345	0.212	4.02311e-21	1	FAM114A2
1.41265e-19	0.672886	0.28	0.173	3.18398e-15	1	POLH
2.43558e-13	0.672569	0.187	0.115	5.48956e-09	1	CORO1B
1.22093e-19	0.672124	0.263	0.159	2.75185e-15	1	SLC25A15
2.13289e-11	0.671697	0.164	0.101	4.80733e-07	1	NKX6-1
3.8487e-15	0.671479	0.216	0.133	8.67459e-11	1	ATRIP
2.90547e-16	0.671388	0.212	0.126	6.54864e-12	1	RCOR2
7.18755e-34	0.67122	0.457	0.288	1.62e-29	1	OGFOD3
3.54108e-22	0.671063	0.298	0.181	7.98125e-18	1	CTU1
6.25952e-08	0.670967	0.104	0.063	0.00141083	1	LNX2
9.86253e-26	0.670789	0.356	0.221	2.22292e-21	1	YJU2
2.7872e-11	0.670298	0.164	0.101	6.28208e-07	1	ALDOA
3.51497e-29	0.66982	0.442	0.291	7.9224e-25	1	TWF2
1.78252e-18	0.669587	0.274	0.172	4.01761e-14	1	ALG1
1.41281e-22	0.669511	0.294	0.177	3.18433e-18	1	LMO7
2.7891e-30	0.66928	0.41	0.256	6.28636e-26	1	SPATC1L
9.3502e-21	0.66909	0.299	0.187	2.10744e-16	1	C1orf174
4.054e-13	0.668971	0.208	0.132	9.13731e-09	1	C1orf112
3.09119e-29	0.668935	0.38	0.232	6.96723e-25	1	LIG1
3.88669e-49	0.668829	0.653	0.445	8.76021e-45	1	CTDNEP1
4.05425e-10	0.668817	0.147	0.091	9.13787e-06	1	EAF1
3.90964e-52	0.668671	0.682	0.465	8.81195e-48	1	EXOSC3
2.52305e-81	0.667974	0.782	0.468	5.68671e-77	1	CDKN3
2.16602e-56	0.667966	0.733	0.511	4.88199e-52	1	PNP
1.97509e-81	0.667287	0.848	0.575	4.45165e-77	1	VRK1
1.07952e-38	0.66659	0.547	0.358	2.43314e-34	1	THAP7
4.67204e-10	0.666535	0.152	0.095	1.05303e-05	1	PLXND1
3.94233e-29	0.666185	0.424	0.272	8.88562e-25	1	MEPCE
6.09882e-34	0.665978	0.467	0.298	1.37461e-29	1	AC006329.1
3.72155e-54	0.665949	0.663	0.427	8.38799e-50	1	PPP1R14A
7.25775e-37	0.665944	0.49	0.31	1.63582e-32	1	ARRB2
1.46665e-11	0.665833	0.168	0.104	3.30568e-07	1	PLCH1
5.13845e-22	0.665794	0.304	0.186	1.15815e-17	1	MYCBP
2.67344e-20	0.665078	0.299	0.188	6.02566e-16	1	FBXL6
3.75696e-37	0.66488	0.414	0.24	8.4678e-33	1	CCDC18
1.21915e-08	0.66375	0.118	0.072	0.000274784	1	TMUB2
5.27127e-12	0.663625	0.169	0.104	1.18809e-07	1	DSG2
1.02268e-41	0.663478	0.559	0.363	2.30503e-37	1	COL6A1
1.9206e-42	0.66334	0.566	0.366	4.32885e-38	1	DPM2
2.94212e-07	0.663285	0.103	0.064	0.00663125	1	ASTE1
2.7526e-17	0.663257	0.24	0.147	6.2041e-13	1	ZDHHC5
1.00343e-08	0.663227	0.119	0.073	0.000226164	1	PBX2
6.62856e-22	0.662714	0.33	0.21	1.49401e-17	1	PHF23
3.50578e-18	0.662643	0.25	0.153	7.90167e-14	1	TPK1
1.54817e-40	0.662532	0.471	0.278	3.48942e-36	1	ZGRF1
1.95571e-73	0.662403	0.904	0.77	4.40798e-69	1	IRX2
6.50964e-34	0.661912	0.46	0.29	1.46721e-29	1	KEAP1
2.78888e-15	0.661833	0.233	0.147	6.28587e-11	1	ZMYM3
3.89752e-23	0.661694	0.34	0.214	8.78463e-19	1	ALAS1
1.40992e-09	0.661687	0.139	0.086	3.17782e-05	1	DPP3
4.29059e-13	0.661626	0.154	0.089	9.67056e-09	1	TMTC2
1.09337e-10	0.661626	0.144	0.087	2.46434e-06	1	HARS2
7.49996e-15	0.661469	0.209	0.128	1.69042e-10	1	HSD17B8
4.93683e-36	0.661174	0.487	0.309	1.11271e-31	1	MCAT
2.87195e-33	0.661006	0.457	0.292	6.47308e-29	1	TMED1
6.164e-19	0.660934	0.261	0.159	1.3893e-14	1	PRDM4
1.12688e-13	0.660818	0.195	0.12	2.53988e-09	1	TRAPPC2B
1.84491e-14	0.660578	0.212	0.131	4.15825e-10	1	ZNF569
1.56913e-21	0.659514	0.303	0.188	3.53666e-17	1	TWNK
2.26082e-10	0.659209	0.144	0.088	5.09567e-06	1	RUNDC1
1.45251e-44	0.658544	0.603	0.399	3.27382e-40	1	CSK
4.79673e-31	0.658023	0.393	0.238	1.08114e-26	1	ARMC6
4.49236e-44	0.657992	0.514	0.309	1.01253e-39	1	ID3
1.0517e-39	0.657539	0.532	0.342	2.37042e-35	1	WDR74
5.13635e-42	0.657455	0.582	0.385	1.15768e-37	1	OXLD1
4.40062e-72	0.657327	0.768	0.476	9.91856e-68	1	GREB1L
4.10669e-33	0.656719	0.479	0.314	9.25606e-29	1	TBX1
3.22081e-13	0.656661	0.183	0.111	7.25937e-09	1	FBXO8
2.35853e-12	0.656625	0.18	0.111	5.31588e-08	1	LZTR1
2.21393e-67	0.656569	0.795	0.559	4.98998e-63	1	MAGOHB
2.81397e-42	0.656143	0.603	0.407	6.34241e-38	1	USP36
5.12312e-45	0.655736	0.603	0.395	1.1547e-40	1	UBALD2
1.88073e-18	0.655279	0.264	0.163	4.23897e-14	1	PNPO
3.06409e-12	0.6552	0.183	0.114	6.90614e-08	1	CTDP1
9.06762e-07	0.65502	0.115	0.076	0.0204375	1	USP2
6.26877e-16	0.654893	0.239	0.15	1.41292e-11	1	TELO2
1.85716e-37	0.654754	0.51	0.326	4.18586e-33	1	CDC42EP1
3.88053e-58	0.654614	0.74	0.515	8.74633e-54	1	TOMM40
2.30607e-16	0.654238	0.235	0.145	5.19765e-12	1	RELA
1.53898e-14	0.653952	0.221	0.139	3.46871e-10	1	NFRKB
4.12735e-12	0.653474	0.203	0.131	9.30262e-08	1	SPRYD4
7.56051e-14	0.65329	0.219	0.139	1.70406e-09	1	TFIP11
4.88261e-09	0.653266	0.126	0.078	0.000110049	1	ASB6
8.37698e-33	0.652804	0.476	0.31	1.88809e-28	1	GNA11
5.50203e-38	0.652468	0.512	0.325	1.2401e-33	1	LMNB2
1.71974e-61	0.652376	0.761	0.514	3.87613e-57	1	BOLA3
2.39271e-28	0.652287	0.384	0.238	5.39293e-24	1	DDX41
7.273e-20	0.652232	0.289	0.18	1.63926e-15	1	BCS1L
7.54378e-27	0.651598	0.355	0.215	1.70029e-22	1	TMEM177
5.14019e-28	0.651275	0.403	0.255	1.15855e-23	1	COMMD8
2.62513e-28	0.651094	0.393	0.244	5.91679e-24	1	HGS
1.13933e-13	0.651084	0.183	0.11	2.56794e-09	1	PHF7
2.62029e-22	0.65102	0.33	0.208	5.90587e-18	1	CHCHD4
1.86703e-07	0.650868	0.107	0.067	0.0042081	1	RBM15-AS1
1.25682e-159	0.650203	0.996	0.962	2.83275e-155	1	MRPL36
2.15693e-17	0.649942	0.259	0.162	4.8615e-13	1	TRMT61A
4.69467e-154	0.649662	0.995	0.949	1.05813e-149	1	ATP5MC1
1.49833e-27	0.648643	0.389	0.243	3.37708e-23	1	GTPBP3
8.53874e-08	0.648536	0.119	0.076	0.00192455	1	SOX7
3.54105e-09	0.648361	0.136	0.085	7.98117e-05	1	CRAT
9.05308e-30	0.648329	0.452	0.297	2.04047e-25	1	ELAC2
4.50759e-37	0.647856	0.519	0.336	1.01596e-32	1	NOL12
8.9282e-36	0.647417	0.491	0.313	2.01233e-31	1	NT5DC1
1.36154e-67	0.647174	0.831	0.628	3.06878e-63	1	POLR3G
4.19694e-09	0.647117	0.142	0.09	9.45948e-05	1	RNF25
4.5718e-27	0.647048	0.375	0.233	1.03044e-22	1	RPUSD2
2.03181e-22	0.646707	0.333	0.21	4.5795e-18	1	INTS1
1.7066e-18	0.646696	0.262	0.161	3.8465e-14	1	C3orf33
4.85803e-20	0.646546	0.327	0.213	1.09495e-15	1	DUS2
2.15875e-37	0.646448	0.528	0.343	4.86561e-33	1	HIRIP3
3.18698e-09	0.646349	0.134	0.083	7.18314e-05	1	DUSP18
2.4535e-22	0.646316	0.377	0.252	5.52993e-18	1	SIAH2
1.38254e-50	0.646168	0.694	0.48	3.1161e-46	1	RRP1
7.66155e-11	0.645565	0.149	0.091	1.72684e-06	1	IKBKG
8.07595e-11	0.64528	0.165	0.104	1.82024e-06	1	ALDH2
1.38611e-16	0.644886	0.279	0.182	3.12415e-12	1	BORCS8
3.87353e-35	0.644872	0.53	0.353	8.73054e-31	1	LYRM7
1.39994e-12	0.644393	0.192	0.12	3.15532e-08	1	CLK3
9.08535e-12	0.644243	0.152	0.09	2.04775e-07	1	TEX15
2.98912e-08	0.644031	0.135	0.087	0.000673718	1	MAPK7
5.4243e-20	0.643838	0.306	0.195	1.22258e-15	1	CHAC2
1.53006e-13	0.643325	0.175	0.105	3.44861e-09	1	ATP1A2
8.55039e-07	0.643245	0.1	0.063	0.0192717	1	SEMA4C
3.43442e-15	0.642843	0.208	0.126	7.74083e-11	1	ZNF777
3.6863e-22	0.642719	0.331	0.209	8.30856e-18	1	ARSK
1.43387e-07	0.642691	0.129	0.084	0.00323179	1	NAGA
2.80786e-44	0.642617	0.615	0.414	6.32864e-40	1	TIMM8A
4.57297e-13	0.642549	0.194	0.121	1.0307e-08	1	VARS2
5.81254e-28	0.642465	0.393	0.245	1.31009e-23	1	AP1M1
5.61083e-44	0.64233	0.581	0.376	1.26462e-39	1	IFRD2
2.10152e-07	0.642035	0.11	0.069	0.00473662	1	GPATCH3
4.64886e-27	0.641918	0.412	0.266	1.04781e-22	1	COPG1
5.42528e-52	0.641709	0.683	0.459	1.2228e-47	1	C12orf75
3.4903e-09	0.641514	0.144	0.091	7.86678e-05	1	NOP9
4.56719e-11	0.6415	0.161	0.1	1.0294e-06	1	HELZ2
1.90598e-10	0.6415	0.163	0.103	4.29589e-06	1	DNAL4
3.53701e-14	0.64121	0.226	0.144	7.97206e-10	1	TIGD5
5.6183e-08	0.641187	0.125	0.079	0.00126631	1	PPT2
4.39084e-32	0.641184	0.401	0.241	9.89652e-28	1	INPP4B
8.79617e-23	0.641046	0.34	0.215	1.98257e-18	1	TSSC4
7.86856e-24	0.640727	0.331	0.204	1.7735e-19	1	SASS6
1.63575e-35	0.640095	0.529	0.353	3.68681e-31	1	MRM2
7.29427e-13	0.639809	0.197	0.124	1.64406e-08	1	GTF2H2C
3.59727e-12	0.639809	0.193	0.122	8.10789e-08	1	BOLA2B
2.45291e-17	0.639495	0.242	0.148	5.52862e-13	1	E4F1
2.18621e-42	0.639428	0.603	0.41	4.92749e-38	1	COMMD2
5.3867e-17	0.639363	0.237	0.145	1.21411e-12	1	DBR1
1.94061e-17	0.639355	0.247	0.151	4.37394e-13	1	MGST2
6.88882e-24	0.639104	0.38	0.249	1.55267e-19	1	SLC35A4
1.10786e-13	0.638887	0.21	0.132	2.49701e-09	1	OAS1
9.01715e-14	0.638441	0.208	0.13	2.03238e-09	1	PDP2
1.4415e-12	0.638053	0.201	0.128	3.24899e-08	1	BCKDHA
8.62923e-12	0.637278	0.186	0.118	1.94494e-07	1	RIC8A
2.62659e-14	0.637242	0.219	0.137	5.92008e-10	1	TIMM10B
8.74708e-10	0.636558	0.141	0.087	1.9715e-05	1	FAS
4.26101e-12	0.636429	0.177	0.11	9.60389e-08	1	SLC30A1
2.38746e-16	0.6364	0.254	0.161	5.3811e-12	1	TAB1
5.19886e-09	0.636252	0.134	0.084	0.000117177	1	ATP13A2
1.8561e-19	0.63621	0.307	0.197	4.18347e-15	1	SNAP47
1.93459e-07	0.636157	0.11	0.069	0.00436037	1	AMER1
2.68627e-32	0.635612	0.476	0.31	6.05459e-28	1	HMBS
2.84732e-24	0.635492	0.373	0.239	6.41757e-20	1	COQ3
1.60081e-20	0.63516	0.329	0.214	3.60806e-16	1	FPGS
1.61077e-31	0.635119	0.45	0.286	3.63052e-27	1	UACA
8.36839e-37	0.634961	0.503	0.319	1.88615e-32	1	POLR2C
2.16834e-29	0.63472	0.419	0.263	4.88721e-25	1	GALK1
5.577e-12	0.634366	0.217	0.144	1.257e-07	1	ARFIP2
2.4964e-39	0.634286	0.561	0.367	5.62663e-35	1	PDXP
3.05619e-45	0.634255	0.672	0.474	6.88835e-41	1	ACLY
3.62181e-10	0.634244	0.144	0.088	8.16319e-06	1	AARS2
1.01032e-21	0.633128	0.342	0.22	2.27717e-17	1	FBXW5
4.00439e-26	0.632845	0.447	0.304	9.0255e-22	1	ANKRD40
2.63364e-07	0.632705	0.111	0.071	0.00593596	1	AL451165.2
4.27015e-35	0.632464	0.483	0.307	9.62449e-31	1	DNA2
6.44469e-21	0.632436	0.348	0.228	1.45257e-16	1	CDK2
2.27556e-10	0.631034	0.165	0.105	5.12887e-06	1	ACTR8
8.10653e-08	0.631019	0.135	0.088	0.00182713	1	PPOX
1.10148e-52	0.630859	0.729	0.516	2.48262e-48	1	MRPL38
6.60303e-36	0.630668	0.506	0.327	1.48826e-31	1	PRPSAP1
5.13337e-17	0.630614	0.255	0.159	1.15701e-12	1	SLC25A28
4.21179e-11	0.63038	0.177	0.112	9.49296e-07	1	SIRT6
4.61421e-07	0.630325	0.117	0.076	0.0104	1	AC005726.1
5.77009e-15	0.63004	0.232	0.146	1.30052e-10	1	BTN3A2
5.45834e-29	0.630003	0.424	0.27	1.23025e-24	1	F12
1.93396e-31	0.629868	0.469	0.303	4.35895e-27	1	PPP5C
2.02928e-15	0.629773	0.255	0.165	4.57379e-11	1	GPD1L
3.24866e-08	0.629746	0.112	0.069	0.000732216	1	PIK3AP1
2.73875e-22	0.629622	0.341	0.217	6.17288e-18	1	ASL
2.13823e-34	0.629477	0.479	0.303	4.81936e-30	1	UCHL3
3.35097e-89	0.629407	0.859	0.56	7.55276e-85	1	LINC01572
2.98252e-71	0.629182	0.861	0.641	6.72229e-67	1	LGALS3BP
6.48319e-14	0.629112	0.213	0.134	1.46125e-09	1	PUSL1
4.37581e-12	0.628866	0.194	0.124	9.86264e-08	1	RTEL1
8.90681e-22	0.628493	0.317	0.197	2.00751e-17	1	ADAT1
2.34536e-25	0.628285	0.367	0.23	5.28621e-21	1	ERAL1
7.98041e-15	0.628281	0.212	0.13	1.79871e-10	1	PTGFRN
3.9539e-21	0.627991	0.321	0.203	8.9117e-17	1	EIF5A2
4.95472e-34	0.627356	0.498	0.323	1.11674e-29	1	AMZ2
6.48355e-14	0.627286	0.233	0.151	1.46133e-09	1	NECAB3
4.38659e-25	0.627252	0.419	0.28	9.88693e-21	1	C16orf95
4.48227e-33	0.627194	0.5	0.331	1.01026e-28	1	TRABD
7.88046e-62	0.62696	0.802	0.569	1.77618e-57	1	LBR
1.03389e-21	0.626904	0.327	0.206	2.33029e-17	1	CHMP7
5.20693e-11	0.626631	0.169	0.106	1.17359e-06	1	WDR77
5.33121e-14	0.625868	0.208	0.129	1.2016e-09	1	PCYOX1L
6.45871e-19	0.625662	0.281	0.175	1.45573e-14	1	ZNF598
9.50245e-15	0.625524	0.244	0.157	2.14176e-10	1	SNAPC4
2.38111e-159	0.625494	0.995	0.968	5.36679e-155	1	TOMM5
3.18213e-11	0.625345	0.171	0.107	7.17219e-07	1	AP004609.3
8.7707e-11	0.624993	0.172	0.11	1.97683e-06	1	LPCAT4
1.12016e-14	0.624087	0.246	0.16	2.52474e-10	1	RGP1
2.10081e-29	0.623727	0.451	0.294	4.73501e-25	1	SLC7A2
2.82067e-34	0.623509	0.477	0.304	6.3575e-30	1	FANCB
1.73207e-31	0.623416	0.457	0.291	3.90391e-27	1	TACO1
3.77571e-33	0.623401	0.471	0.299	8.51007e-29	1	CENPS
5.6638e-09	0.623206	0.145	0.093	0.000127656	1	AC022182.2
3.31487e-07	0.623187	0.118	0.076	0.00747138	1	SPHK2
4.06087e-60	0.623172	0.8	0.607	9.15279e-56	1	POLR3K
1.41612e-26	0.623129	0.432	0.285	3.1918e-22	1	GTF3C2
9.22565e-49	0.62301	0.734	0.551	2.07937e-44	1	CCDC58
1.39385e-11	0.62283	0.164	0.101	3.14159e-07	1	SERPINA5
1.63969e-32	0.622633	0.475	0.304	3.69569e-28	1	SRPRA
1.45639e-08	0.62253	0.121	0.074	0.000328256	1	GPATCH1
1.14492e-07	0.622285	0.117	0.074	0.00258055	1	GALT
4.21332e-20	0.622266	0.273	0.165	9.4964e-16	1	TMSB15A
1.96428e-08	0.622239	0.126	0.079	0.00044273	1	PRKCZ
5.26182e-08	0.621978	0.13	0.083	0.00118596	1	NCKIPSD
2.16682e-07	0.621581	0.115	0.073	0.00488379	1	PHF1
7.00039e-30	0.621336	0.414	0.257	1.57782e-25	1	AAAS
1.07687e-48	0.621212	0.702	0.495	2.42716e-44	1	SLC25A11
3.82904e-22	0.620955	0.332	0.209	8.63027e-18	1	TRIM65
3.65152e-17	0.620676	0.291	0.189	8.23017e-13	1	PDPN
2.25678e-16	0.620599	0.254	0.16	5.08655e-12	1	KAT14
1.46459e-11	0.620404	0.178	0.112	3.30103e-07	1	ARFGAP1
1.26664e-08	0.620315	0.137	0.087	0.000285488	1	CCDC8
7.86606e-37	0.619857	0.492	0.306	1.77293e-32	1	NOL3
3.7341e-08	0.619857	0.13	0.083	0.000841628	1	ZSCAN29
7.59392e-12	0.619756	0.176	0.109	1.71159e-07	1	EDC4
1.82829e-12	0.61963	0.194	0.122	4.12078e-08	1	DHX37
2.18528e-14	0.619329	0.226	0.143	4.9254e-10	1	FLII
1.52789e-19	0.61932	0.31	0.198	3.44372e-15	1	POLRMT
4.34604e-19	0.619283	0.3	0.191	9.79553e-15	1	B4GALT3
6.9867e-12	0.618892	0.188	0.119	1.57473e-07	1	PNMA6A
4.42758e-52	0.618407	0.758	0.549	9.97932e-48	1	ARL16
5.63372e-22	0.618297	0.325	0.203	1.26978e-17	1	TEN1
7.21281e-08	0.617818	0.126	0.08	0.00162569	1	ARMCX5
3.93512e-08	0.617642	0.12	0.075	0.000886937	1	ADAMTS7
2.18024e-13	0.617547	0.222	0.142	4.91404e-09	1	EED
3.14244e-29	0.617535	0.457	0.3	7.08274e-25	1	MDC1
4.40868e-21	0.616775	0.34	0.22	9.93672e-17	1	SLC4A2
3.47528e-11	0.616701	0.182	0.116	7.83293e-07	1	EDRF1-DT
2.06653e-10	0.616425	0.151	0.093	4.65774e-06	1	TTYH2
2.78283e-53	0.615718	0.735	0.516	6.27221e-49	1	CISD3
3.1424e-11	0.615568	0.186	0.119	7.08266e-07	1	CDADC1
4.59208e-41	0.615427	0.611	0.417	1.03501e-36	1	PDHB
1.23025e-10	0.615184	0.176	0.113	2.77285e-06	1	ERCC2
5.13844e-13	0.615009	0.206	0.131	1.15815e-08	1	DMAC2
5.14883e-56	0.61495	0.766	0.542	1.16049e-51	1	TMEM106C
3.11898e-17	0.614854	0.295	0.192	7.02988e-13	1	L3MBTL2
1.84839e-28	0.614679	0.393	0.241	4.16608e-24	1	COL4A5
9.33487e-21	0.614497	0.334	0.215	2.10399e-16	1	KATNB1
4.27394e-15	0.613865	0.236	0.149	9.63303e-11	1	MED8
1.27661e-34	0.613836	0.544	0.366	2.87736e-30	1	CEP97
8.8855e-27	0.613633	0.406	0.259	2.0027e-22	1	AC012146.1
3.47656e-18	0.613602	0.286	0.182	7.83582e-14	1	NET1
5.99231e-36	0.613401	0.562	0.379	1.35061e-31	1	CEP120
4.4109e-31	0.613373	0.523	0.36	9.94173e-27	1	MLST8
1.3425e-24	0.613339	0.382	0.246	3.02587e-20	1	GGPS1
1.73052e-06	0.613339	0.107	0.07	0.0390041	1	FOXD3-AS1
1.79234e-10	0.613056	0.149	0.092	4.03976e-06	1	ANKRD37
2.631e-10	0.612962	0.159	0.1	5.93001e-06	1	WASHC1
1.11006e-20	0.612877	0.293	0.18	2.50196e-16	1	MYBL1
7.37092e-14	0.612825	0.246	0.161	1.66133e-09	1	RTN4IP1
3.25019e-40	0.61253	0.586	0.386	7.32559e-36	1	BRD8
1.84543e-38	0.612519	0.603	0.412	4.15941e-34	1	TRIAP1
2.14694e-34	0.612374	0.555	0.382	4.83899e-30	1	MRPS18A
9.62836e-28	0.612315	0.446	0.296	2.17014e-23	1	PITHD1
1.38425e-08	0.612226	0.13	0.082	0.000311997	1	FADS3
2.4572e-20	0.6121	0.34	0.22	5.53828e-16	1	CD3EAP
4.46022e-17	0.611956	0.281	0.181	1.00529e-12	1	SMIM12
4.22957e-43	0.611609	0.649	0.446	9.53303e-39	1	ANAPC13
2.81454e-46	0.611283	0.675	0.464	6.34368e-42	1	GPN3
4.0112e-13	0.611283	0.196	0.122	9.04084e-09	1	ATF6B
8.42664e-12	0.610914	0.205	0.133	1.89928e-07	1	BCAS4
4.42383e-18	0.610831	0.293	0.188	9.97088e-14	1	TARS2
1.54793e-19	0.610475	0.279	0.171	3.48888e-15	1	SOX13
4.92435e-33	0.610369	0.52	0.346	1.1099e-28	1	COQ2
1.32811e-15	0.610122	0.277	0.183	2.99343e-11	1	ZBTB20-AS5
7.66074e-28	0.609391	0.43	0.277	1.72665e-23	1	SLCO5A1
2.18285e-46	0.609269	0.678	0.467	4.91992e-42	1	TCOF1
6.5945e-09	0.609205	0.127	0.078	0.000148633	1	IL20RB
3.05401e-205	0.608888	1	0.997	6.88343e-201	1	RANBP1
3.45498e-33	0.608387	0.495	0.319	7.78717e-29	1	TIMELESS
4.55611e-17	0.608303	0.29	0.189	1.0269e-12	1	KIAA2013
1.32893e-34	0.608151	0.513	0.335	2.99527e-30	1	TFB2M
3.10869e-67	0.608085	0.858	0.65	7.00669e-63	1	ANP32E
4.14765e-19	0.60808	0.328	0.215	9.34838e-15	1	TRAPPC6A
5.05761e-10	0.60808	0.168	0.108	1.13993e-05	1	ACOT2
2.78149e-07	0.607995	0.107	0.067	0.00626919	1	UBOX5
1.2646e-08	0.607815	0.132	0.083	0.000285029	1	UNKL
5.09207e-23	0.607802	0.351	0.221	1.1477e-18	1	POP4
3.25848e-69	0.60751	0.896	0.728	7.34428e-65	1	UCHL1
1.55997e-50	0.60736	0.699	0.466	3.51603e-46	1	NCAPG2
5.16502e-14	0.607178	0.233	0.15	1.16414e-09	1	PIGS
3.87877e-73	0.606739	0.892	0.708	8.74237e-69	1	MRPL27
4.67935e-35	0.606193	0.556	0.378	1.05468e-30	1	RCC1
4.16093e-10	0.605853	0.164	0.105	9.37831e-06	1	ABCF3
1.13937e-17	0.605752	0.306	0.201	2.56802e-13	1	RPUSD1
5.99748e-10	0.605178	0.16	0.102	1.35177e-05	1	PLAGL2
8.97268e-57	0.605125	0.948	0.902	2.02235e-52	1	S100A13
2.68136e-10	0.604972	0.18	0.118	6.04352e-06	1	USF1
1.59527e-54	0.604881	0.798	0.614	3.59558e-50	1	PSMD11
8.18055e-14	0.604684	0.224	0.143	1.84381e-09	1	VASP
1.75255e-10	0.604423	0.174	0.112	3.95007e-06	1	ALKBH8
3.73798e-15	0.604285	0.246	0.157	8.42503e-11	1	RAD51
1.82739e-17	0.604134	0.312	0.207	4.11874e-13	1	GK5
4.83155e-56	0.603095	0.811	0.611	1.08898e-51	1	DESI2
2.32232e-13	0.603018	0.223	0.143	5.23427e-09	1	TFPT
8.29103e-07	0.602958	0.11	0.071	0.0186872	1	ZNF485
2.40814e-58	0.602891	0.793	0.576	5.4277e-54	1	SCLT1
7.57358e-10	0.602698	0.156	0.099	1.70701e-05	1	KCNJ8
3.20412e-21	0.602677	0.323	0.203	7.22177e-17	1	PELO
3.87495e-21	0.602375	0.365	0.24	8.73376e-17	1	DDB2
5.02134e-11	0.602298	0.185	0.119	1.13176e-06	1	TOR1B
2.66045e-59	0.602201	0.644	0.391	5.99638e-55	1	ANXA1
1.38618e-06	0.601759	0.105	0.068	0.0312431	1	SCAF1
1.15411e-08	0.601554	0.152	0.099	0.000260126	1	THNSL1
4.56457e-60	0.601516	0.836	0.64	1.02881e-55	1	ADRM1
1.06685e-10	0.601513	0.196	0.13	2.40457e-06	1	GMEB1
6.28443e-08	0.601447	0.115	0.071	0.00141645	1	ZBTB46
1.54198e-15	0.601416	0.261	0.169	3.47548e-11	1	PFAS
2.62079e-09	0.60107	0.166	0.109	5.90699e-05	1	FAM149A
9.6217e-21	0.600827	0.329	0.21	2.16864e-16	1	MSRB1
3.30928e-09	0.600782	0.162	0.106	7.45878e-05	1	PRMT6
1.23938e-55	0.600467	0.814	0.625	2.79345e-51	1	EIF4A3
9.85019e-36	0.600304	0.535	0.35	2.22013e-31	1	MED11
1.60313e-08	0.600077	0.145	0.094	0.000361329	1	LINC01088
6.48137e-09	0.599997	0.143	0.091	0.000146084	1	AP001442.1
1.50577e-15	0.599963	0.281	0.186	3.39385e-11	1	COPS7B
4.12431e-14	0.599936	0.238	0.153	9.29578e-10	1	DVL2
4.59011e-21	0.599842	0.343	0.221	1.03457e-16	1	RNFT2
2.63616e-14	0.599661	0.237	0.152	5.94163e-10	1	POLD1
2.19896e-10	0.59925	0.177	0.114	4.95624e-06	1	CCHCR1
2.9125e-13	0.599207	0.21	0.133	6.56448e-09	1	TRMO
6.00112e-08	0.599071	0.135	0.088	0.00135259	1	PPM1F
3.15436e-25	0.598817	0.447	0.303	7.10962e-21	1	NEU4
1.07621e-23	0.59879	0.378	0.244	2.42566e-19	1	TMUB1
5.41826e-53	0.598609	0.775	0.56	1.22122e-48	1	CENPH
1.64195e-14	0.598507	0.259	0.171	3.7008e-10	1	LINC01976
1.49698e-42	0.598124	0.7	0.512	3.37405e-38	1	SCARB1
5.26928e-08	0.59762	0.134	0.087	0.00118764	1	DIPK1B
7.7574e-13	0.597411	0.194	0.121	1.74844e-08	1	ITGA4
3.25557e-25	0.597377	0.454	0.312	7.33774e-21	1	AP1B1
5.39289e-35	0.597222	0.578	0.399	1.2155e-30	1	SLC25A39
2.15335e-64	0.597101	0.819	0.567	4.85343e-60	1	SMC2
1.25196e-11	0.596976	0.19	0.121	2.82179e-07	1	CITED2
2.16862e-38	0.596853	0.596	0.401	4.88784e-34	1	SLC39A11
1.60919e-12	0.596841	0.212	0.136	3.62696e-08	1	KCTD15
4.33587e-56	0.596537	0.761	0.527	9.77262e-52	1	CDK5RAP2
8.81469e-07	0.596245	0.115	0.075	0.0198674	1	AL355512.1
4.61519e-20	0.59617	0.325	0.208	1.04022e-15	1	COQ5
3.05741e-30	0.596129	0.445	0.281	6.8911e-26	1	RFC5
2.20189e-35	0.596019	0.563	0.377	4.96284e-31	1	TIMM50
5.01036e-43	0.595726	0.632	0.422	1.12929e-38	1	OAT
1.85526e-23	0.595708	0.353	0.222	4.18157e-19	1	CLN3
1.22007e-31	0.595638	0.509	0.339	2.74991e-27	1	SH3GL1
7.71929e-23	0.595517	0.359	0.229	1.73985e-18	1	SHB
1.09684e-21	0.595406	0.338	0.215	2.47218e-17	1	GCLM
2.61214e-13	0.595309	0.236	0.154	5.88749e-09	1	ATG9A
3.23883e-23	0.595167	0.424	0.289	7.29999e-19	1	MYBBP1A
8.7337e-26	0.59511	0.453	0.308	1.96849e-21	1	ABHD10
3.77524e-29	0.59503	0.442	0.283	8.50902e-25	1	AKAP1
1.2357e-16	0.594894	0.282	0.183	2.78515e-12	1	APEX2
8.29907e-19	0.594841	0.287	0.18	1.87053e-14	1	HIST1H2AC
1.91213e-06	0.594726	0.111	0.072	0.0430974	1	FSBP
6.22887e-22	0.594564	0.374	0.246	1.40393e-17	1	UCKL1
5.47637e-16	0.594434	0.26	0.166	1.23432e-11	1	GTF2H4
7.01338e-11	0.594324	0.163	0.101	1.58075e-06	1	MAP7D1
1.10107e-18	0.594079	0.295	0.187	2.48169e-14	1	CXXC1
7.73056e-10	0.594	0.181	0.119	1.74239e-05	1	SIGIRR
1.74954e-26	0.593956	0.419	0.27	3.9433e-22	1	ZMAT5
5.33599e-08	0.593856	0.138	0.09	0.00120268	1	COL18A1
5.2368e-30	0.593654	0.452	0.288	1.18032e-25	1	TBC1D31
7.78031e-31	0.593204	0.491	0.327	1.7536e-26	1	MAEA
1.17272e-28	0.593099	0.488	0.332	2.6432e-24	1	MLX
3.96903e-13	0.592588	0.236	0.155	8.9458e-09	1	TNFAIP8
5.89896e-51	0.592193	0.769	0.562	1.32957e-46	1	NQO1
2.72227e-26	0.592004	0.457	0.308	6.13572e-22	1	LSS
1.9428e-28	0.592002	0.461	0.304	4.37887e-24	1	UBE2Q1
6.57368e-26	0.591576	0.414	0.269	1.48164e-21	1	USP2-AS1
3.74289e-212	0.591443	1	0.999	8.43609e-208	1	NDUFS6
1.79883e-26	0.591374	0.445	0.294	4.05439e-22	1	CDK5RAP1
9.15524e-34	0.590976	0.547	0.369	2.0635e-29	1	THOC6
1.44363e-06	0.590793	0.11	0.071	0.032538	1	LAYN
1.90014e-16	0.590493	0.288	0.188	4.28273e-12	1	ARAF
2.90243e-46	0.590395	0.72	0.498	6.54179e-42	1	RRP7A
8.77651e-09	0.590042	0.16	0.106	0.000197814	1	GYS1
8.18238e-10	0.590019	0.165	0.106	1.84423e-05	1	GIN1
1.86957e-17	0.589237	0.31	0.205	4.21383e-13	1	ACY1
6.784e-16	0.589142	0.314	0.213	1.52905e-11	1	RPAP1
1.95021e-08	0.588842	0.158	0.105	0.000439557	1	ALG12
4.30517e-30	0.588837	0.524	0.361	9.70342e-26	1	NUP85
1.58238e-06	0.588824	0.109	0.071	0.0356652	1	PCNX3
1.77989e-06	0.588796	0.11	0.072	0.040117	1	DOK1
6.28686e-23	0.588454	0.377	0.244	1.417e-18	1	B4GALT2
9.47274e-47	0.588344	0.729	0.531	2.13506e-42	1	AK6
9.71436e-08	0.588334	0.124	0.079	0.00218952	1	TUBG2
4.06316e-24	0.588309	0.39	0.252	9.15795e-20	1	NOL9
2.02463e-06	0.58817	0.125	0.084	0.0456331	1	AC027097.1
1.38551e-08	0.587743	0.148	0.097	0.00031228	1	C6orf136
1.08239e-29	0.587167	0.51	0.346	2.43961e-25	1	ELP6
9.34751e-14	0.586621	0.234	0.151	2.10684e-09	1	TMEM214
9.29325e-09	0.586442	0.137	0.087	0.000209461	1	ZNHIT2
3.09429e-33	0.586436	0.528	0.353	6.97422e-29	1	RFK
3.13699e-200	0.58642	1	0.999	7.07046e-196	1	H2AFZ
1.56429e-07	0.586346	0.138	0.092	0.00352575	1	DUSP28
3.3779e-08	0.586306	0.143	0.093	0.000761344	1	FAM166C
2.86683e-18	0.585876	0.354	0.242	6.46155e-14	1	NUP62
1.05909e-31	0.585813	0.512	0.34	2.38708e-27	1	PARP2
2.47555e-12	0.585773	0.216	0.141	5.57964e-08	1	ZNF660
1.18848e-44	0.58542	0.693	0.493	2.67872e-40	1	TSFM
1.06251e-36	0.585413	0.57	0.383	2.3948e-32	1	CCDC43
9.19741e-34	0.585132	0.539	0.36	2.073e-29	1	POLDIP2
4.6304e-09	0.584811	0.177	0.119	0.000104365	1	FOXJ2
8.35848e-36	0.584811	0.558	0.376	1.88392e-31	1	ZNRD2
7.61872e-07	0.584811	0.107	0.069	0.0171718	1	LINC00641
5.67428e-35	0.583875	0.547	0.362	1.27893e-30	1	LYSMD2
2.64009e-10	0.583688	0.189	0.124	5.95049e-06	1	BET1L
1.0838e-24	0.583625	0.449	0.307	2.44277e-20	1	THOP1
1.13747e-09	0.583619	0.176	0.116	2.56374e-05	1	TARBP2
1.15667e-18	0.583532	0.316	0.204	2.60702e-14	1	USP5
1.43794e-36	0.583332	0.615	0.435	3.24098e-32	1	UMPS
4.27869e-08	0.583268	0.141	0.092	0.000964373	1	THSD4-AS1
2.35261e-29	0.583202	0.454	0.293	5.30256e-25	1	POLR1B
1.3989e-18	0.583073	0.336	0.223	3.15298e-14	1	FTSJ1
1.25069e-13	0.582986	0.227	0.146	2.81893e-09	1	C17orf80
1.11437e-16	0.582808	0.299	0.197	2.51167e-12	1	ING1
4.37474e-37	0.58269	0.561	0.369	9.86022e-33	1	UTP6
1.26235e-31	0.582373	0.498	0.326	2.8452e-27	1	EPHB3
4.66525e-122	0.582338	0.994	0.978	1.0515e-117	1	CMSS1
9.67141e-22	0.582218	0.355	0.229	2.17984e-17	1	ABCC1
3.04791e-35	0.581414	0.596	0.423	6.86969e-31	1	JSRP1
1.24984e-07	0.581317	0.119	0.076	0.00281701	1	ACER2
1.55753e-19	0.580827	0.309	0.196	3.51052e-15	1	URB2
1.64347e-26	0.580742	0.468	0.317	3.70422e-22	1	DHCR24
5.10682e-17	0.580594	0.289	0.187	1.15103e-12	1	PDE12
2.00594e-06	0.580542	0.103	0.066	0.0452118	1	PROSER3
2.63066e-17	0.580538	0.318	0.213	5.92924e-13	1	CYTH2
1.45652e-11	0.580498	0.23	0.155	3.28285e-07	1	AEN
2.99879e-39	0.579924	0.63	0.44	6.75897e-35	1	IKBIP
7.96775e-29	0.579686	0.506	0.345	1.79585e-24	1	RIOK2
4.25332e-48	0.579574	0.75	0.553	9.58657e-44	1	CYB5R3
1.62077e-45	0.579508	0.742	0.546	3.65305e-41	1	GRB2
2.4364e-31	0.579448	0.536	0.366	5.49141e-27	1	PSME3
1.83707e-33	0.579387	0.576	0.404	4.14057e-29	1	GEMIN6
2.47774e-07	0.579164	0.115	0.073	0.00558458	1	AL359513.1
4.57323e-65	0.579077	0.902	0.73	1.03076e-60	1	FDFT1
1.20742e-15	0.578974	0.298	0.199	2.72141e-11	1	XRCC3
1.52669e-06	0.57877	0.11	0.071	0.0344101	1	U2AF1L5
5.40926e-20	0.578743	0.349	0.229	1.21919e-15	1	MPDU1
1.0543e-27	0.578362	0.475	0.319	2.37629e-23	1	THOC3
4.03285e-16	0.578177	0.294	0.194	9.08964e-12	1	LPIN1
1.7375e-06	0.577916	0.122	0.082	0.0391616	1	S100A2
1.54672e-12	0.577747	0.232	0.153	3.48616e-08	1	SPOUT1
6.04455e-15	0.577713	0.259	0.168	1.36238e-10	1	OPA3
2.47914e-19	0.577545	0.344	0.226	5.58773e-15	1	FAM53B
5.17251e-09	0.577303	0.169	0.112	0.000116583	1	PLXNA1
3.1097e-55	0.57723	0.791	0.565	7.00896e-51	1	CMC2
4.38748e-07	0.577157	0.136	0.091	0.00988894	1	FZD9
4.92229e-17	0.576781	0.278	0.177	1.10943e-12	1	PRDM5
4.53971e-23	0.576645	0.4	0.265	1.02321e-18	1	APEH
7.1713e-20	0.576402	0.331	0.214	1.61634e-15	1	CCNL2
7.67845e-14	0.576249	0.245	0.159	1.73065e-09	1	SAAL1
5.12096e-13	0.57604	0.236	0.155	1.15421e-08	1	ADO
5.86536e-12	0.576005	0.21	0.137	1.32199e-07	1	CCDC85C
1.2015e-08	0.575993	0.185	0.127	0.000270805	1	SLC37A4
1.2619e-09	0.575458	0.181	0.12	2.8442e-05	1	TMEM186
1.05277e-46	0.575236	0.732	0.535	2.37285e-42	1	ZNF511
1.32854e-21	0.574879	0.397	0.269	2.99439e-17	1	FTSJ3
4.27031e-29	0.574849	0.513	0.35	9.62486e-25	1	MRPL48
2.68013e-19	0.574732	0.337	0.222	6.04074e-15	1	NFE2L1
2.78172e-15	0.574486	0.259	0.167	6.26973e-11	1	PPM1K
1.04523e-18	0.57408	0.344	0.23	2.35583e-14	1	RABIF
1.30847e-19	0.573909	0.342	0.224	2.94916e-15	1	INO80E
7.7679e-10	0.573361	0.185	0.123	1.75081e-05	1	TRIM11
7.08478e-52	0.573267	0.775	0.57	1.59684e-47	1	SAP30
1.8105e-13	0.573199	0.273	0.187	4.08069e-09	1	NADK
4.86162e-40	0.573028	0.659	0.462	1.09576e-35	1	NUP155
1.49872e-14	0.57293	0.269	0.179	3.37797e-10	1	SLC50A1
1.40401e-18	0.572679	0.318	0.207	3.16449e-14	1	FOXRED1
1.15207e-21	0.572511	0.385	0.256	2.59665e-17	1	FSD1
1.97625e-07	0.572453	0.137	0.091	0.00445428	1	SEZ6L2
2.02799e-17	0.572432	0.306	0.201	4.57088e-13	1	CHKB
4.14252e-20	0.572404	0.315	0.198	9.33682e-16	1	TMEM60
4.76284e-09	0.572099	0.167	0.111	0.00010735	1	AMPD2
1.57179e-15	0.57196	0.276	0.18	3.54266e-11	1	RITA1
6.71114e-22	0.571948	0.394	0.265	1.51262e-17	1	BOLA2
6.87435e-07	0.571669	0.116	0.075	0.0154941	1	LIPT1
1.90886e-09	0.571554	0.188	0.127	4.30237e-05	1	C1orf50
1.22989e-08	0.57139	0.158	0.104	0.000277206	1	AC005921.2
2.55677e-34	0.571174	0.569	0.387	5.76271e-30	1	GNAI1
3.83397e-18	0.570993	0.324	0.214	8.64138e-14	1	NDST1
1.82334e-18	0.570972	0.299	0.189	4.10963e-14	1	HDDC3
7.5317e-08	0.570972	0.127	0.081	0.00169757	1	RHOF
2.0366e-13	0.570826	0.227	0.146	4.59028e-09	1	PUS3
6.89496e-12	0.570706	0.21	0.137	1.55406e-07	1	FRAT2
2.71502e-22	0.570221	0.399	0.267	6.11937e-18	1	SNUPN
1.53253e-09	0.570191	0.162	0.104	3.45417e-05	1	CIAO3
3.96409e-29	0.570032	0.487	0.324	8.93466e-25	1	ALKBH5
5.77554e-23	0.569971	0.406	0.271	1.30175e-18	1	MCRS1
2.94661e-24	0.569834	0.43	0.289	6.64137e-20	1	GOT1
6.42763e-12	0.569526	0.239	0.162	1.44872e-07	1	GID4
1.2467e-06	0.569503	0.116	0.076	0.0280993	1	TAF1C
1.03604e-28	0.569474	0.524	0.366	2.33514e-24	1	MBD4
3.97255e-20	0.569388	0.31	0.194	8.95373e-16	1	NDUFAF1
5.48525e-11	0.56881	0.197	0.129	1.23632e-06	1	KIF7
1.13888e-19	0.568704	0.328	0.211	2.56691e-15	1	PSMB9
1.06611e-06	0.568691	0.13	0.088	0.0240292	1	SNX18
2.66487e-11	0.568646	0.208	0.137	6.00636e-07	1	ESS2
1.63715e-12	0.568606	0.22	0.143	3.68998e-08	1	ZNF232
1.13575e-26	0.568346	0.491	0.337	2.55986e-22	1	PPIL1
5.08579e-07	0.568259	0.118	0.077	0.0114629	1	CNTNAP1
3.71832e-11	0.567998	0.2	0.131	8.38073e-07	1	CDHR1
3.17357e-07	0.567837	0.129	0.085	0.00715291	1	SBNO2
1.89574e-11	0.567658	0.219	0.146	4.27281e-07	1	TMEM39B
9.63557e-12	0.567601	0.219	0.145	2.17176e-07	1	NME6
1.14353e-14	0.56757	0.259	0.169	2.57741e-10	1	ATF5
3.20311e-17	0.567503	0.315	0.208	7.21949e-13	1	AEBP1
9.04126e-08	0.567278	0.154	0.104	0.00203781	1	CPEB3
6.30783e-10	0.567181	0.18	0.118	1.42172e-05	1	TMEM187
1.66075e-27	0.567131	0.534	0.379	3.74317e-23	1	RIOX2
1.56669e-69	0.567087	0.918	0.721	3.53116e-65	1	DDX39A
1.26021e-20	0.567061	0.351	0.228	2.84038e-16	1	FAM118A
2.38957e-09	0.566889	0.166	0.108	5.38585e-05	1	ANKRD13A
1.92648e-14	0.566838	0.251	0.163	4.3421e-10	1	IFT172
2.57786e-22	0.566657	0.4	0.267	5.81025e-18	1	PEX26
2.78027e-18	0.566614	0.363	0.247	6.26644e-14	1	NUDT8
4.08626e-09	0.56651	0.145	0.092	9.21001e-05	1	SPIN4
7.97763e-09	0.566399	0.159	0.104	0.000179808	1	TBC1D2B
1.50099e-20	0.566201	0.345	0.224	3.38308e-16	1	C5orf66
8.89692e-31	0.566191	0.504	0.33	2.00528e-26	1	RAD18
6.46545e-12	0.565759	0.237	0.16	1.45725e-07	1	ARFGAP2
1.18757e-21	0.565604	0.387	0.257	2.67668e-17	1	PATZ1
3.82706e-19	0.565399	0.406	0.284	8.6258e-15	1	ZMAT3
1.78021e-11	0.565363	0.205	0.134	4.01242e-07	1	APOL2
2.78749e-07	0.56527	0.133	0.088	0.00628273	1	KPTN
1.63455e-46	0.565248	0.746	0.545	3.68411e-42	1	STIP1
6.90982e-14	0.565215	0.25	0.163	1.55741e-09	1	NHEJ1
2.04651e-20	0.564976	0.37	0.247	4.61263e-16	1	PEF1
6.48209e-31	0.564884	0.57	0.397	1.461e-26	1	NR2F6
8.03147e-18	0.564193	0.348	0.236	1.81021e-13	1	TMEM50B
6.96322e-08	0.563923	0.143	0.094	0.00156944	1	SPINDOC
1.90217e-09	0.563749	0.156	0.1	4.2873e-05	1	DAGLA
4.19141e-24	0.563684	0.446	0.305	9.44701e-20	1	SLC4A1AP
6.37404e-26	0.563548	0.436	0.287	1.43664e-21	1	CAMK2G
1.49363e-27	0.563482	0.476	0.317	3.36649e-23	1	C16orf91
8.50658e-17	0.563427	0.306	0.202	1.9173e-12	1	TRUB1
2.16062e-07	0.56329	0.13	0.085	0.00486983	1	RECQL5
4.45636e-147	0.563241	0.999	0.988	1.00442e-142	1	EIF5A
2.01553e-33	0.56316	0.538	0.355	4.54281e-29	1	SCO1
4.15406e-21	0.56286	0.382	0.254	9.36284e-17	1	GTF3C5
1.07969e-09	0.562784	0.19	0.128	2.43351e-05	1	TRMT12
4.77692e-73	0.562498	0.925	0.756	1.07667e-68	1	CSE1L
2.03973e-11	0.56218	0.192	0.123	4.59735e-07	1	P2RX5
1.16312e-20	0.5621	0.331	0.21	2.62156e-16	1	CEP295
1.11495e-10	0.56209	0.19	0.123	2.51298e-06	1	NBPF1
1.55294e-30	0.561859	0.587	0.424	3.50016e-26	1	CBR1
1.14239e-06	0.561843	0.258	0.199	0.0257484	1	GDF15
4.17663e-18	0.561603	0.298	0.19	9.4137e-14	1	SAYSD1
7.31354e-08	0.560964	0.152	0.102	0.0016484	1	CD27-AS1
3.30868e-14	0.560906	0.28	0.189	7.45742e-10	1	ZNF74
1.85078e-37	0.560461	0.622	0.431	4.17147e-33	1	TP53RK
9.68323e-12	0.560399	0.217	0.143	2.1825e-07	1	RUSC1
9.07643e-10	0.560387	0.18	0.119	2.04574e-05	1	NXT2
4.16056e-15	0.560113	0.287	0.191	9.37748e-11	1	MFSD3
1.23822e-06	0.559756	0.107	0.068	0.0279082	1	ZNF587
5.9833e-12	0.55972	0.211	0.137	1.34858e-07	1	MPPE1
8.64563e-08	0.559616	0.144	0.095	0.00194864	1	NAA40
2.82757e-32	0.559615	0.51	0.335	6.37306e-28	1	EIF2B2
1.8976e-16	0.559517	0.302	0.199	4.27701e-12	1	SLC15A4
1.82065e-14	0.559334	0.243	0.156	4.10356e-10	1	CCDC136
7.05701e-12	0.5592	0.201	0.129	1.59058e-07	1	ATPAF2
3.64117e-17	0.559175	0.336	0.228	8.20683e-13	1	FDX2
1.77377e-06	0.559105	0.132	0.09	0.0399791	1	PLK3
4.5362e-07	0.558677	0.137	0.092	0.0102241	1	ZNF287
4.40695e-08	0.558459	0.159	0.107	0.000993283	1	SLC35A2
5.79539e-15	0.558086	0.258	0.167	1.30622e-10	1	RSAD1
1.03289e-13	0.55801	0.236	0.152	2.32804e-09	1	RIPOR1
1.83093e-41	0.557956	0.712	0.52	4.12673e-37	1	SUGP2
7.22982e-10	0.557944	0.196	0.132	1.62953e-05	1	UCK1
1.96857e-36	0.557929	0.633	0.439	4.43697e-32	1	ACOT7
5.16089e-26	0.557906	0.476	0.323	1.16321e-21	1	HCCS
4.79218e-09	0.55779	0.154	0.099	0.000108011	1	EHD1
3.5554e-09	0.557771	0.164	0.107	8.01352e-05	1	HACD1
3.29353e-32	0.557533	0.557	0.377	7.4233e-28	1	QTRT2
1.87508e-07	0.557446	0.141	0.094	0.00422624	1	MDH1B
1.4603e-21	0.557404	0.423	0.291	3.29137e-17	1	SRRD
1.12524e-40	0.557199	0.69	0.492	2.53618e-36	1	TMEM70
3.82884e-12	0.557123	0.209	0.135	8.62983e-08	1	RAB40C
6.43727e-14	0.557015	0.242	0.156	1.4509e-09	1	GRAMD4
2.25566e-16	0.557003	0.328	0.223	5.08402e-12	1	MFSD12
3.37388e-40	0.556836	0.705	0.512	7.60439e-36	1	TSN
9.20908e-19	0.55664	0.34	0.225	2.07563e-14	1	HEATR6
5.86732e-25	0.556426	0.408	0.264	1.32243e-20	1	WBP2
3.64273e-22	0.556282	0.429	0.296	8.21035e-18	1	EBP
1.20692e-11	0.556241	0.225	0.15	2.72028e-07	1	ASB1
1.75741e-30	0.556115	0.549	0.379	3.96103e-26	1	CAMK4
1.56068e-13	0.555914	0.249	0.164	3.51762e-09	1	DHDDS
6.76594e-42	0.555806	0.726	0.532	1.52498e-37	1	MRPS2
4.29874e-07	0.555788	0.139	0.094	0.00968893	1	TKFC
1.74306e-25	0.555762	0.458	0.308	3.92868e-21	1	ODF2
3.1919e-24	0.55541	0.435	0.293	7.19423e-20	1	C12orf29
8.35939e-13	0.555296	0.238	0.157	1.88412e-08	1	GSKIP
9.12275e-10	0.555266	0.19	0.127	2.05618e-05	1	BRSK2
5.88942e-19	0.55523	0.354	0.236	1.32742e-14	1	ZNF430
6.97656e-24	0.555178	0.428	0.286	1.57245e-19	1	NUFIP1
1.37213e-25	0.555149	0.461	0.313	3.09264e-21	1	OGFOD1
5.21463e-08	0.554753	0.166	0.113	0.00117533	1	DENND4B
1.37934e-16	0.554753	0.281	0.181	3.10888e-12	1	GNPTAB
1.11206e-06	0.554276	0.137	0.093	0.0250648	1	CCDC97
4.81697e-23	0.554239	0.403	0.266	1.0857e-18	1	NELFB
5.94515e-18	0.55415	0.285	0.179	1.33998e-13	1	WASF3
6.09836e-10	0.554139	0.18	0.118	1.37451e-05	1	COQ10A
5.1491e-17	0.55385	0.318	0.212	1.16056e-12	1	PAF1
1.66266e-08	0.553723	0.148	0.097	0.000374747	1	CHI3L2
2.11136e-08	0.553402	0.157	0.104	0.00047588	1	GHDC
1.61752e-18	0.55338	0.371	0.252	3.64574e-14	1	CSTF1
1.06262e-18	0.553287	0.348	0.232	2.39503e-14	1	AAR2
2.45618e-10	0.553102	0.193	0.127	5.53598e-06	1	WDR83
4.26246e-12	0.553102	0.239	0.161	9.60715e-08	1	GPR180
4.15441e-42	0.552968	0.694	0.484	9.36362e-38	1	CCDC137
3.8815e-22	0.552827	0.384	0.252	8.74852e-18	1	PCIF1
7.47848e-23	0.552654	0.436	0.299	1.68557e-18	1	ANKS6
2.63449e-32	0.552142	0.562	0.385	5.93788e-28	1	PDSS1
1.61773e-15	0.551845	0.298	0.198	3.6462e-11	1	CNNM3
2.12036e-08	0.551739	0.154	0.101	0.000477908	1	MOB2
4.13808e-08	0.551716	0.14	0.091	0.000932683	1	CEP131
5.17994e-17	0.551357	0.311	0.205	1.16751e-12	1	CDC6
5.1573e-35	0.551283	0.64	0.458	1.1624e-30	1	NPLOC4
7.57455e-08	0.551258	0.152	0.102	0.00170723	1	TMEM201
4.80349e-17	0.551147	0.312	0.206	1.08266e-12	1	PKD1
4.33775e-31	0.551077	0.558	0.386	9.77685e-27	1	URB1
1.43988e-23	0.551004	0.443	0.302	3.24535e-19	1	MCRIP2
7.80288e-14	0.550965	0.269	0.179	1.75869e-09	1	LIMK2
2.16797e-24	0.55093	0.459	0.312	4.8864e-20	1	E2F7
2.12127e-19	0.550914	0.357	0.238	4.78113e-15	1	SUV39H2
1.4393e-11	0.550637	0.201	0.129	3.24405e-07	1	ALG6
1.93056e-15	0.550595	0.272	0.177	4.35128e-11	1	PRRG1
3.19698e-15	0.550595	0.284	0.188	7.20566e-11	1	TINF2
1.67952e-10	0.550382	0.194	0.128	3.78547e-06	1	ZNF34
1.87837e-11	0.550192	0.206	0.135	4.23366e-07	1	RAC3
4.2294e-35	0.550061	0.645	0.462	9.53264e-31	1	TSR1
2.95298e-11	0.549787	0.216	0.143	6.65571e-07	1	TTC31
2.19483e-28	0.549738	0.524	0.362	4.94693e-24	1	PFKL
2.67534e-19	0.549634	0.369	0.248	6.02995e-15	1	BNIP1
1.19162e-10	0.549187	0.206	0.138	2.68578e-06	1	CNNM4
8.52066e-07	0.549187	0.118	0.077	0.0192047	1	VPS11
2.26358e-22	0.549079	0.415	0.28	5.10189e-18	1	ASF1A
1.08312e-20	0.549059	0.371	0.245	2.44124e-16	1	UBE2Z
2.07156e-08	0.548858	0.16	0.106	0.000466909	1	VRK3
1.90291e-30	0.548848	0.509	0.336	4.28897e-26	1	THAP4
5.10615e-24	0.548841	0.407	0.265	1.15087e-19	1	CDK5RAP3
3.38196e-48	0.54859	0.784	0.586	7.6226e-44	1	UBE2M
7.50237e-16	0.548523	0.295	0.196	1.69096e-11	1	ABHD14B
1.5162e-15	0.548456	0.247	0.155	3.41736e-11	1	TMEM192
4.08297e-36	0.548125	0.596	0.407	9.2026e-32	1	NCAPD3
7.98755e-08	0.548052	0.142	0.094	0.00180031	1	KIZ-AS1
4.96149e-13	0.547974	0.252	0.168	1.11827e-08	1	PACSIN3
3.46994e-07	0.54753	0.139	0.093	0.0078209	1	SEMA4B
2.17283e-06	0.547489	0.105	0.068	0.0489734	1	LINC02384
3.35856e-22	0.547428	0.417	0.282	7.56986e-18	1	INO80C
6.48097e-25	0.547298	0.477	0.329	1.46075e-20	1	HCFC1
9.64314e-08	0.547196	0.157	0.107	0.00217347	1	SDHAF1
1.23706e-33	0.547196	0.626	0.45	2.7882e-29	1	PES1
3.91924e-43	0.547172	0.749	0.562	8.83358e-39	1	PARVB
1.00488e-22	0.547097	0.388	0.253	2.26489e-18	1	GAA
3.6616e-39	0.54698	0.637	0.438	8.25288e-35	1	TENT4A
3.17321e-15	0.546929	0.299	0.202	7.15209e-11	1	MIS12
9.78364e-28	0.546881	0.537	0.377	2.20513e-23	1	TDP1
1.86673e-15	0.546843	0.287	0.19	4.20742e-11	1	USP4
6.38592e-22	0.546614	0.445	0.311	1.43932e-17	1	GAMT
1.05401e-10	0.546591	0.217	0.147	2.37563e-06	1	NPRL2
1.1133e-06	0.546591	0.111	0.072	0.0250927	1	KCTD12
1.53382e-06	0.546383	0.123	0.082	0.0345707	1	USP19
5.35319e-09	0.546246	0.184	0.124	0.000120656	1	MTA2
2.29873e-24	0.546154	0.45	0.305	5.18111e-20	1	RPP38
3.58983e-26	0.545945	0.49	0.337	8.09112e-22	1	CEP78
6.38008e-14	0.545807	0.289	0.197	1.43801e-09	1	NUDT22
9.19481e-34	0.545604	0.6	0.422	2.07242e-29	1	RPA1
6.54428e-48	0.545585	0.772	0.559	1.47502e-43	1	SIGMAR1
4.11877e-22	0.545409	0.408	0.272	9.28329e-18	1	C17orf75
4.29118e-15	0.545267	0.329	0.231	9.6719e-11	1	MGAT4B
6.81321e-36	0.54509	0.616	0.419	1.53563e-31	1	GINS1
3.81166e-18	0.544883	0.318	0.207	8.5911e-14	1	ZBTB24
9.53059e-09	0.544698	0.17	0.113	0.00021481	1	EDEM1
4.88394e-33	0.544673	0.595	0.415	1.10079e-28	1	NOM1
8.79469e-09	0.54464	0.186	0.127	0.000198224	1	RRNAD1
3.4087e-08	0.544588	0.142	0.092	0.000768286	1	PECR
1.10161e-25	0.544536	0.475	0.321	2.48292e-21	1	WDR5
1.50905e-09	0.544032	0.209	0.145	3.40125e-05	1	CNPPD1
1.35017e-21	0.544028	0.384	0.254	3.04316e-17	1	TIMM21
9.57995e-31	0.543723	0.585	0.416	2.15922e-26	1	FARSA
3.32047e-16	0.543513	0.328	0.223	7.48402e-12	1	ISG20L2
2.52026e-22	0.543504	0.448	0.308	5.68041e-18	1	DFFA
1.19583e-09	0.543334	0.201	0.137	2.69529e-05	1	AL445524.1
1.8008e-23	0.543233	0.479	0.339	4.05882e-19	1	PRPF4
1.2109e-49	0.543164	0.795	0.591	2.72925e-45	1	GRPEL1
2.0458e-54	0.543143	0.814	0.589	4.61102e-50	1	DHFR
2.29645e-13	0.542534	0.249	0.164	5.17597e-09	1	SH2B3
1.85899e-23	0.542394	0.441	0.298	4.18998e-19	1	CDC23
1.17888e-45	0.542286	0.766	0.569	2.65707e-41	1	CDC27
8.0402e-11	0.542261	0.213	0.143	1.81218e-06	1	TMEM19
1.09998e-62	0.542099	0.917	0.776	2.47924e-58	1	RRP1B
6.40125e-83	0.542048	0.977	0.88	1.44278e-78	1	UBE2S
1.31449e-20	0.541911	0.397	0.269	2.96274e-16	1	GFER
6.13311e-31	0.541796	0.551	0.379	1.38234e-26	1	CUTC
3.21059e-38	0.541761	0.657	0.466	7.23636e-34	1	HAGHL
8.5771e-19	0.541691	0.342	0.227	1.93319e-14	1	SPTY2D1
1.01863e-19	0.541504	0.38	0.257	2.29589e-15	1	DNAJA3
4.17405e-12	0.541021	0.233	0.155	9.4079e-08	1	CLN8
4.4959e-19	0.540969	0.363	0.244	1.01333e-14	1	TRAF7
9.14109e-67	0.54093	0.983	0.965	2.06031e-62	1	MYC
6.36434e-07	0.540833	0.128	0.085	0.0143446	1	FLYWCH1
2.57998e-11	0.540718	0.21	0.138	5.81502e-07	1	STAMBPL1
1.60095e-23	0.540688	0.479	0.341	3.60839e-19	1	PELP1
1.05966e-07	0.540611	0.137	0.089	0.00238836	1	CYLD
3.67845e-09	0.540416	0.187	0.127	8.29086e-05	1	R3HDM4
2.39373e-43	0.540396	0.744	0.553	5.39524e-39	1	MRPS12
9.03254e-09	0.54022	0.161	0.106	0.000203584	1	GFOD1
4.10194e-07	0.540106	0.148	0.102	0.00924537	1	AGAP2-AS1
9.2773e-31	0.539969	0.596	0.428	2.09101e-26	1	SCO2
1.60731e-09	0.539902	0.19	0.128	3.62271e-05	1	SCARA3
2.62376e-07	0.53959	0.148	0.1	0.00591368	1	ENTPD7
1.62732e-14	0.53952	0.304	0.208	3.66782e-10	1	SMUG1
1.48222e-14	0.53945	0.287	0.192	3.34078e-10	1	MAP2K7
1.78283e-12	0.539368	0.22	0.143	4.01832e-08	1	ANKMY2
6.0833e-103	0.539086	0.991	0.949	1.37111e-98	1	DUT
4.91074e-44	0.538936	0.712	0.503	1.10683e-39	1	CCDC34
5.38593e-09	0.538928	0.166	0.109	0.000121393	1	MYADM
2.29505e-33	0.538763	0.581	0.396	5.17281e-29	1	KMT5A
7.19228e-17	0.538714	0.319	0.212	1.62107e-12	1	ALKBH4
9.59147e-12	0.53871	0.254	0.175	2.16182e-07	1	NTN1
2.88187e-07	0.538294	0.134	0.089	0.00649545	1	LSM11
1.43328e-08	0.538268	0.18	0.123	0.000323046	1	ZNF669
1.36751e-11	0.53779	0.235	0.159	3.08222e-07	1	CNOT3
3.42653e-12	0.537746	0.265	0.182	7.72306e-08	1	ZNF775
1.47374e-09	0.537505	0.184	0.122	3.32166e-05	1	C6orf120
1.20577e-45	0.537476	0.74	0.532	2.71768e-41	1	ACTL6A
4.08577e-15	0.537397	0.296	0.199	9.20892e-11	1	PLXNB2
3.78991e-53	0.537344	0.836	0.639	8.54207e-49	1	DCXR
6.85774e-10	0.537336	0.198	0.133	1.54567e-05	1	ATG4C
1.70055e-07	0.537276	0.149	0.101	0.00383287	1	TRIM41
5.84351e-11	0.537199	0.22	0.148	1.31707e-06	1	PIGW
5.17039e-07	0.537015	0.141	0.095	0.0116535	1	VASH1-AS1
4.11176e-43	0.536876	0.734	0.534	9.26749e-39	1	GOT2
1.49934e-47	0.536845	0.792	0.598	3.37935e-43	1	SDHA
1.07162e-12	0.536689	0.245	0.163	2.41533e-08	1	LINC02693
2.146e-25	0.53662	0.489	0.335	4.83688e-21	1	GTPBP8
1.01715e-06	0.536546	0.142	0.098	0.0229256	1	NIT1
2.49952e-08	0.536515	0.172	0.117	0.000563366	1	POLL
1.85084e-14	0.536406	0.274	0.182	4.17162e-10	1	MKKS
1.83865e-17	0.536147	0.364	0.25	4.14413e-13	1	WIZ
7.2303e-19	0.536112	0.35	0.232	1.62964e-14	1	MAGEA12
3.17109e-30	0.535805	0.541	0.369	7.14732e-26	1	METTL23
9.41881e-11	0.535561	0.217	0.146	2.1229e-06	1	TMEM51
7.98817e-20	0.535547	0.367	0.244	1.80045e-15	1	PRKAR1B
2.50238e-25	0.535447	0.449	0.297	5.64011e-21	1	PRPF19
7.89385e-17	0.535282	0.346	0.236	1.7792e-12	1	RFLNB
6.72688e-17	0.535148	0.293	0.189	1.51617e-12	1	KLF4
3.08263e-53	0.535047	0.85	0.674	6.94794e-49	1	MRPL22
2.22436e-18	0.534983	0.328	0.214	5.01349e-14	1	RAVER1
4.35787e-92	0.534775	0.978	0.852	9.82219e-88	1	PCLAF
2.32346e-12	0.534133	0.267	0.184	5.23684e-08	1	CCDC181
4.55167e-07	0.534012	0.132	0.088	0.010259	1	LIG4
3.61836e-08	0.533787	0.179	0.123	0.000815542	1	ESYT1
1.11889e-67	0.533785	0.923	0.734	2.52187e-63	1	TMPO
1.27845e-28	0.533359	0.549	0.387	2.8815e-24	1	LONP1
2.83905e-07	0.533148	0.143	0.096	0.00639894	1	ZNF524
1.4021e-14	0.533037	0.281	0.187	3.16019e-10	1	GPR63
9.5479e-23	0.532459	0.449	0.309	2.152e-18	1	TMEM203
1.31519e-18	0.532307	0.379	0.259	2.96431e-14	1	STT3A
2.7381e-28	0.532273	0.525	0.362	6.1714e-24	1	P3H4
1.04084e-11	0.532209	0.227	0.151	2.34594e-07	1	EARS2
1.31751e-12	0.532174	0.254	0.171	2.96954e-08	1	SHQ1
7.57119e-56	0.531978	0.892	0.764	1.70647e-51	1	ARL6IP1
1.60518e-07	0.531628	0.174	0.121	0.00361792	1	GSDMD
5.0513e-17	0.53112	0.332	0.223	1.13851e-12	1	TMEM161A
6.90071e-32	0.530795	0.637	0.464	1.55535e-27	1	CSRP2
6.35044e-29	0.530778	0.504	0.338	1.43133e-24	1	RFWD3
9.48555e-42	0.530736	0.743	0.553	2.13795e-37	1	HAUS6
3.59587e-07	0.530677	0.151	0.103	0.00810472	1	ZSCAN2
9.06943e-58	0.530599	0.88	0.712	2.04416e-53	1	VPS29
8.42577e-15	0.530434	0.309	0.211	1.89908e-10	1	UBL7
5.65881e-100	0.53006	0.981	0.925	1.27544e-95	1	PHB
6.07639e-20	0.529987	0.379	0.255	1.36956e-15	1	DOT1L
2.593e-17	0.529983	0.348	0.236	5.84436e-13	1	TMEM259
2.91994e-14	0.529838	0.306	0.211	6.58125e-10	1	GRPEL2
1.18538e-18	0.529315	0.412	0.292	2.67173e-14	1	SMIM10
1.3227e-07	0.529113	0.143	0.095	0.00298122	1	POMGNT2
4.49385e-22	0.529075	0.39	0.256	1.01287e-17	1	CSRP1
2.33737e-24	0.529028	0.463	0.315	5.26819e-20	1	GPSM2
7.81862e-11	0.528995	0.212	0.141	1.76224e-06	1	EDC3
7.7158e-32	0.528961	0.563	0.384	1.73906e-27	1	MCM8
9.35575e-10	0.528667	0.19	0.126	2.10869e-05	1	C12orf49
2.07943e-33	0.528595	0.635	0.45	4.68683e-29	1	PSMD3
1.39829e-12	0.52851	0.273	0.189	3.15161e-08	1	PPP1R8
1.08129e-13	0.528105	0.307	0.214	2.43711e-09	1	ACTR1B
2.68688e-11	0.528035	0.214	0.141	6.05596e-07	1	FBXL3
6.87437e-37	0.527933	0.626	0.428	1.54941e-32	1	RNASEH1
2.04196e-17	0.527899	0.347	0.235	4.60237e-13	1	PET117
4.33761e-11	0.527894	0.235	0.161	9.77654e-07	1	LRRC57
5.09065e-07	0.527889	0.127	0.084	0.0114738	1	CCDC9
1.64918e-26	0.527633	0.479	0.317	3.71709e-22	1	TXNRD2
1.09398e-06	0.527546	0.122	0.08	0.0246572	1	PARD6G-AS1
1.89255e-13	0.527446	0.261	0.173	4.26562e-09	1	CTU2
4.42011e-13	0.527387	0.235	0.152	9.96249e-09	1	NKIRAS1
1.94519e-27	0.52733	0.556	0.397	4.38427e-23	1	ALG3
3.07599e-07	0.527231	0.126	0.082	0.00693297	1	RAB26
5.85156e-09	0.52716	0.187	0.127	0.000131888	1	CHST2
1.36519e-27	0.526722	0.495	0.33	3.077e-23	1	C8orf76
4.33731e-09	0.526654	0.2	0.138	9.77586e-05	1	ACSL1
1.15342e-13	0.526159	0.295	0.203	2.59968e-09	1	MBLAC2
4.9672e-153	0.526085	0.999	0.996	1.11956e-148	1	C1QBP
4.59165e-09	0.526079	0.204	0.141	0.000103491	1	MEX3D
1.01338e-06	0.526031	0.148	0.103	0.0228405	1	ARFRP1
1.46475e-15	0.525962	0.343	0.239	3.30141e-11	1	PTPA
7.87871e-46	0.52594	0.801	0.609	1.77578e-41	1	MRPS15
7.17059e-43	0.525737	0.762	0.558	1.61618e-38	1	POLE3
1.28098e-12	0.525519	0.253	0.17	2.8872e-08	1	ARHGAP4
6.81537e-16	0.525411	0.304	0.202	1.53612e-11	1	RBSN
1.65178e-06	0.52506	0.131	0.089	0.0372295	1	IGHMBP2
5.63039e-16	0.524907	0.303	0.201	1.26903e-11	1	ABHD11
1.71442e-14	0.524704	0.282	0.188	3.86414e-10	1	POLA2
1.12645e-15	0.524676	0.306	0.205	2.53891e-11	1	ICMT
9.3726e-36	0.524655	0.681	0.497	2.11249e-31	1	C1orf35
3.46633e-20	0.524377	0.379	0.252	7.81276e-16	1	ZNF787
5.6683e-11	0.524332	0.224	0.152	1.27758e-06	1	ACAP3
5.64178e-14	0.524321	0.276	0.184	1.2716e-09	1	PIP4P1
5.60212e-18	0.524303	0.375	0.258	1.26266e-13	1	MAP2K3
1.1173e-22	0.524247	0.508	0.371	2.51828e-18	1	WDR18
8.13384e-13	0.523837	0.261	0.176	1.83329e-08	1	STK11
6.01534e-11	0.52383	0.228	0.155	1.3558e-06	1	USB1
1.96555e-15	0.523658	0.327	0.225	4.43015e-11	1	NSDHL
1.40852e-36	0.523638	0.728	0.555	3.17465e-32	1	WDR36
8.15324e-48	0.523603	0.754	0.522	1.83766e-43	1	FANCI
3.34509e-27	0.523571	0.507	0.344	7.53949e-23	1	NUP37
2.68411e-07	0.523555	0.123	0.08	0.00604971	1	AL354696.2
8.6049e-07	0.523555	0.125	0.083	0.0193946	1	MBD6
1.99501e-11	0.523509	0.255	0.176	4.49656e-07	1	PHKG2
5.65942e-20	0.523237	0.378	0.252	1.27558e-15	1	BICD2
1.00679e-104	0.523214	0.987	0.954	2.2692e-100	1	CCT8
1.85268e-16	0.522997	0.322	0.216	4.17575e-12	1	ABCB6
2.38206e-08	0.522689	0.182	0.126	0.000536893	1	GBA2
1.97472e-08	0.522542	0.185	0.127	0.000445082	1	CASP6
5.21484e-43	0.522298	0.755	0.552	1.17537e-38	1	TBCD
9.02134e-07	0.522075	0.131	0.088	0.0203332	1	IRF3
1.98845e-16	0.522075	0.335	0.227	4.48178e-12	1	DGKZ
6.99985e-43	0.521731	0.758	0.569	1.5777e-38	1	SUMO3
8.22459e-20	0.521259	0.381	0.255	1.85374e-15	1	RANBP3
1.04899e-14	0.520735	0.306	0.209	2.36431e-10	1	ANKRD27
5.78415e-07	0.52068	0.135	0.091	0.0130369	1	TMCO6
5.70719e-09	0.520546	0.205	0.142	0.000128634	1	ST6GALNAC6
1.62548e-09	0.520521	0.178	0.117	3.66367e-05	1	DCBLD1
2.19746e-18	0.52036	0.399	0.28	4.95285e-14	1	COMMD5
3.18234e-153	0.520344	1	0.997	7.17267e-149	1	CALM2
2.81362e-09	0.520291	0.189	0.127	6.34162e-05	1	OTUD3
1.13948e-20	0.520248	0.416	0.285	2.56828e-16	1	COIL
1.58393e-07	0.520158	0.175	0.123	0.00357002	1	CRYZ
4.11189e-08	0.520135	0.183	0.127	0.000926779	1	MUTYH
8.80586e-33	0.520133	0.626	0.446	1.98475e-28	1	MRPS22
3.85959e-07	0.519942	0.139	0.093	0.00869914	1	SLC9A3-AS1
6.79568e-28	0.519754	0.586	0.427	1.53168e-23	1	TBRG4
2.73746e-12	0.519716	0.253	0.171	6.16997e-08	1	GLE1
4.21517e-09	0.51953	0.174	0.115	9.50057e-05	1	PLSCR3
3.23573e-17	0.519476	0.355	0.243	7.293e-13	1	C8orf82
1.51886e-11	0.519467	0.243	0.165	3.42335e-07	1	OSGEPL1
1.53674e-17	0.519385	0.355	0.242	3.46365e-13	1	PPCS
8.41906e-09	0.519275	0.172	0.115	0.000189757	1	B4GALT6
1.98551e-13	0.518946	0.299	0.207	4.47513e-09	1	GPT2
1.31672e-13	0.518711	0.283	0.192	2.96776e-09	1	AL022311.1
5.54804e-11	0.518624	0.225	0.152	1.25047e-06	1	STK10
5.59769e-33	0.518543	0.596	0.412	1.26166e-28	1	NUP50
8.50294e-24	0.518507	0.495	0.35	1.91648e-19	1	POLR1E
8.15945e-20	0.51844	0.394	0.266	1.83906e-15	1	ARV1
1.76448e-06	0.518383	0.141	0.097	0.0397696	1	MOV10
1.39432e-19	0.518375	0.362	0.238	3.14266e-15	1	CD276
7.32156e-19	0.518159	0.408	0.285	1.65021e-14	1	LIN54
1.70876e-24	0.517993	0.47	0.32	3.85138e-20	1	SRD5A3
1.50575e-08	0.517814	0.17	0.114	0.00033938	1	ZNF585A
1.93106e-17	0.517643	0.336	0.225	4.35242e-13	1	TP53I13
1.17581e-31	0.517562	0.596	0.417	2.65015e-27	1	PHAX
1.68241e-19	0.517558	0.385	0.261	3.79198e-15	1	RNF167
6.6872e-58	0.517517	0.918	0.807	1.50723e-53	1	CHCHD10
2.75676e-17	0.517348	0.363	0.251	6.21347e-13	1	TAF4
3.03848e-14	0.517257	0.282	0.189	6.84844e-10	1	GPKOW
9.86005e-36	0.516463	0.715	0.535	2.22236e-31	1	SHMT2
1.09127e-15	0.51616	0.308	0.205	2.45962e-11	1	RFT1
2.63257e-15	0.516039	0.228	0.14	5.93355e-11	1	AC087280.2
5.67872e-13	0.515756	0.284	0.195	1.27993e-08	1	CDIP1
1.94791e-26	0.515633	0.495	0.338	4.39039e-22	1	GLA
8.35538e-15	0.515627	0.317	0.217	1.88322e-10	1	ILVBL
1.60172e-16	0.515532	0.369	0.258	3.61011e-12	1	DLAT
6.20087e-17	0.515107	0.341	0.231	1.39761e-12	1	ORMDL2
1.65068e-07	0.515052	0.16	0.11	0.00372046	1	CA11
1.99188e-28	0.514969	0.566	0.4	4.4895e-24	1	PODXL2
1.19989e-13	0.514954	0.28	0.189	2.70444e-09	1	LRWD1
3.88166e-07	0.514801	0.137	0.092	0.00874887	1	WDR81
1.61655e-24	0.514775	0.486	0.334	3.64354e-20	1	CDC34
1.85532e-07	0.514744	0.159	0.109	0.00418171	1	WDCP
6.215e-14	0.514268	0.306	0.212	1.4008e-09	1	TTC5
6.73714e-38	0.513506	0.711	0.521	1.51848e-33	1	CHCHD6
2.46814e-41	0.513493	0.796	0.621	5.56294e-37	1	MRPL55
4.52446e-21	0.513153	0.464	0.327	1.01977e-16	1	WDR46
1.71029e-56	0.512646	0.908	0.737	3.85481e-52	1	EMC6
9.33212e-09	0.51263	0.171	0.114	0.000210337	1	STRIP1
1.0866e-29	0.512528	0.652	0.497	2.44908e-25	1	IMP4
1.98599e-37	0.512509	0.716	0.539	4.47623e-33	1	NTHL1
2.67574e-16	0.512414	0.344	0.236	6.03086e-12	1	SRCAP
7.11403e-33	0.512392	0.677	0.498	1.60343e-28	1	ME1
8.14348e-10	0.512276	0.187	0.124	1.83546e-05	1	BLVRB
7.0773e-12	0.512262	0.233	0.155	1.59515e-07	1	PGS1
4.84899e-28	0.512036	0.571	0.406	1.09291e-23	1	ACYP1
6.06933e-09	0.512021	0.205	0.142	0.000136797	1	P3H1
9.61047e-09	0.511801	0.191	0.131	0.00021661	1	DDX51
4.41569e-23	0.511728	0.464	0.321	9.95252e-19	1	CETN3
3.2361e-07	0.511676	0.15	0.102	0.00729385	1	DPH2
1.0295e-15	0.511631	0.335	0.23	2.32038e-11	1	COA7
2.21915e-18	0.511458	0.381	0.261	5.00175e-14	1	RWDD2B
2.73411e-25	0.511452	0.501	0.344	6.16241e-21	1	MPHOSPH6
1.27055e-08	0.511379	0.152	0.099	0.000286368	1	AC097534.2
1.30568e-29	0.511305	0.613	0.448	2.94287e-25	1	POP5
1.29497e-46	0.510937	0.845	0.663	2.91874e-42	1	NTMT1
2.86976e-18	0.510835	0.308	0.198	6.46815e-14	1	NRP2
4.76297e-36	0.510793	0.725	0.551	1.07353e-31	1	DCAF7
1.89116e-140	0.510677	1	0.995	4.26248e-136	1	SNU13
1.39352e-46	0.51067	0.85	0.683	3.14087e-42	1	FAM207A
4.02549e-34	0.510604	0.676	0.487	9.07304e-30	1	HADH
2.50117e-13	0.510584	0.305	0.213	5.63739e-09	1	AKIP1
1.96465e-11	0.510411	0.233	0.157	4.42813e-07	1	SLC35E4
5.80129e-21	0.510327	0.436	0.302	1.30755e-16	1	NOC2L
5.77816e-15	0.509967	0.319	0.219	1.30234e-10	1	DPH7
2.59378e-08	0.509766	0.168	0.113	0.000584613	1	POGLUT2
5.26184e-55	0.509669	0.9	0.765	1.18597e-50	1	FSCN1
3.6931e-24	0.509461	0.496	0.346	8.32389e-20	1	ANKRD39
1.78655e-09	0.509452	0.198	0.134	4.0267e-05	1	MTF1
1.15149e-20	0.509414	0.384	0.253	2.59534e-16	1	VPS13A
2.03453e-40	0.50938	0.75	0.558	4.58563e-36	1	POLR2A
3.55413e-24	0.509354	0.494	0.345	8.01066e-20	1	NSUN5
1.30018e-07	0.509146	0.141	0.093	0.00293048	1	PINLYP
7.88001e-11	0.509047	0.227	0.154	1.77608e-06	1	GGA3
9.14248e-19	0.509015	0.277	0.17	2.06062e-14	1	PHACTR1
1.75862e-12	0.508876	0.321	0.23	3.96374e-08	1	BRI3BP
9.06188e-11	0.508627	0.212	0.141	2.04246e-06	1	TMEM268
1.36521e-29	0.508436	0.603	0.431	3.07704e-25	1	THUMPD3
3.04489e-20	0.508317	0.39	0.262	6.86289e-16	1	DERL2
1.52548e-22	0.508158	0.483	0.342	3.43829e-18	1	LSM10
2.39467e-25	0.507982	0.509	0.355	5.39735e-21	1	NUP35
3.49092e-07	0.507491	0.137	0.092	0.00786819	1	GORAB
1.09724e-32	0.5072	0.529	0.34	2.47308e-28	1	XRCC2
8.8449e-17	0.506979	0.359	0.247	1.99355e-12	1	DR1
6.06181e-09	0.506641	0.2	0.138	0.000136627	1	MAPKAPK3
5.42326e-09	0.506043	0.203	0.14	0.000122235	1	TPMT
3.93594e-13	0.505915	0.311	0.219	8.87122e-09	1	RBM14
7.47284e-13	0.505813	0.264	0.178	1.6843e-08	1	ANKRD9
1.45307e-20	0.505784	0.435	0.301	3.27508e-16	1	AIP
7.4776e-15	0.505691	0.36	0.258	1.68538e-10	1	SIKE1
5.09116e-76	0.505656	0.97	0.805	1.1475e-71	1	PTTG1
2.79879e-11	0.505527	0.23	0.155	6.30819e-07	1	ACD
1.70183e-32	0.505517	0.679	0.504	3.83575e-28	1	EI24
1.2389e-10	0.50521	0.242	0.167	2.79236e-06	1	WDR92
3.62388e-11	0.505122	0.235	0.159	8.16786e-07	1	LENG1
1.52084e-15	0.504957	0.329	0.225	3.42781e-11	1	TNIP1
3.32561e-20	0.504708	0.382	0.253	7.4956e-16	1	POP1
5.1155e-10	0.504201	0.246	0.174	1.15298e-05	1	CREG1
1.93234e-20	0.504197	0.402	0.273	4.35529e-16	1	CWC25
3.8397e-09	0.504142	0.201	0.139	8.6543e-05	1	PDK1
7.33404e-08	0.50405	0.187	0.132	0.00165302	1	TVP23B
8.63664e-09	0.504009	0.217	0.154	0.000194661	1	ZCCHC4
1.2572e-18	0.503873	0.398	0.277	2.8336e-14	1	GYG1
2.11478e-15	0.503813	0.328	0.225	4.76651e-11	1	DPH3
6.72933e-10	0.503734	0.217	0.149	1.51672e-05	1	HEIH
6.59953e-13	0.503404	0.28	0.192	1.48747e-08	1	SAP30L
2.79661e-57	0.503319	0.909	0.751	6.30328e-53	1	MTHFD2
7.02934e-08	0.503308	0.172	0.118	0.00158434	1	AMACR
8.38241e-41	0.503156	0.79	0.607	1.88931e-36	1	ACAT2
1.11449e-13	0.502951	0.258	0.169	2.51194e-09	1	MKRN2
8.55149e-29	0.502863	0.558	0.39	1.92742e-24	1	SLC3A2
4.85334e-13	0.502531	0.256	0.17	1.09389e-08	1	ATP23
2.98104e-13	0.502159	0.297	0.206	6.71898e-09	1	USF2
7.52443e-14	0.501851	0.296	0.202	1.69593e-09	1	ASB8
2.98398e-14	0.501845	0.303	0.207	6.72559e-10	1	GINS4
4.94869e-09	0.501678	0.194	0.133	0.000111539	1	TBC1D10B
2.28242e-16	0.501569	0.382	0.27	5.14434e-12	1	SEL1L
7.15153e-13	0.501465	0.291	0.201	1.61188e-08	1	ABCB9
1.41524e-12	0.501311	0.274	0.188	3.1898e-08	1	TMCC1-AS1
4.00362e-19	0.501307	0.412	0.286	9.02377e-15	1	PTRH1
9.91378e-10	0.501112	0.217	0.15	2.23447e-05	1	MBOAT7
1.04943e-30	0.500682	0.641	0.47	2.36531e-26	1	NUP93
5.00382e-09	0.500179	0.208	0.145	0.000112781	1	SP2
4.54918e-17	0.500155	0.325	0.216	1.02534e-12	1	SCAP
1.47576e-16	0.499936	0.374	0.262	3.32621e-12	1	ASCC2
1.0041e-24	0.499808	0.513	0.361	2.26314e-20	1	MED1
7.71471e-46	0.499772	0.832	0.647	1.73882e-41	1	BRIX1
3.49254e-24	0.499548	0.491	0.34	7.87183e-20	1	DDX27
2.14281e-39	0.499072	0.768	0.578	4.82968e-35	1	PPIF
1.54606e-11	0.499003	0.257	0.177	3.48465e-07	1	MAN1B1
9.05011e-07	0.498861	0.15	0.104	0.020398	1	FAM122A
6.68532e-10	0.498791	0.222	0.153	1.5068e-05	1	LLGL1
6.97636e-07	0.49875	0.16	0.112	0.015724	1	ZSCAN21
4.57259e-15	0.498612	0.34	0.236	1.03062e-10	1	RPUSD3
1.04495e-16	0.498121	0.369	0.255	2.35521e-12	1	CARM1
1.43612e-12	0.498043	0.248	0.165	3.23687e-08	1	ERCC5
3.49793e-20	0.497948	0.409	0.28	7.88399e-16	1	TMEM189
4.2111e-16	0.497858	0.341	0.234	9.49139e-12	1	UCP2
1.22992e-22	0.49766	0.436	0.293	2.77212e-18	1	TRMT1
1.07748e-11	0.497637	0.28	0.197	2.42852e-07	1	RANGRF
3.46401e-10	0.497456	0.224	0.153	7.80754e-06	1	PRDM15
4.80312e-16	0.497438	0.371	0.261	1.08258e-11	1	RHBDD3
1.24588e-30	0.497411	0.6	0.418	2.80808e-26	1	YBEY
2.89826e-22	0.497308	0.504	0.361	6.53239e-18	1	CHMP2B
5.28087e-17	0.497064	0.362	0.247	1.19025e-12	1	RAB29
4.04821e-43	0.496943	0.829	0.678	9.12426e-39	1	MRPL47
4.75612e-13	0.496695	0.291	0.2	1.07198e-08	1	ENDOV
1.69905e-23	0.496399	0.483	0.335	3.82949e-19	1	RCC1L
1.83602e-84	0.496362	0.98	0.926	4.13821e-80	1	NDUFAF8
1.13622e-21	0.496217	0.515	0.376	2.56093e-17	1	MIEF1
3.46469e-16	0.496172	0.344	0.236	7.80906e-12	1	FBXO31
9.4573e-48	0.496021	0.843	0.654	2.13158e-43	1	MRPL18
2.31523e-09	0.496016	0.216	0.15	5.21829e-05	1	RNF31
1.14671e-19	0.495709	0.244	0.141	2.58456e-15	1	HECW1
1.42365e-24	0.495421	0.527	0.377	3.20876e-20	1	ISCA2
9.20287e-33	0.49532	0.688	0.513	2.07423e-28	1	PTBP1
3.16367e-22	0.4952	0.479	0.339	7.13059e-18	1	CSNK1G2
6.51861e-14	0.495098	0.335	0.238	1.46923e-09	1	TUSC2
1.02225e-15	0.494478	0.354	0.246	2.30405e-11	1	THAP11
1.85839e-07	0.494317	0.156	0.106	0.00418862	1	KLHL12
1.65717e-29	0.494186	0.646	0.483	3.7351e-25	1	DDX56
1.04999e-11	0.49418	0.258	0.177	2.36658e-07	1	HPDL
3.27726e-09	0.494165	0.21	0.146	7.38661e-05	1	RIN2
2.20821e-19	0.493862	0.441	0.313	4.97708e-15	1	C11orf1
8.24738e-07	0.4938	0.157	0.11	0.0185888	1	IRX5
2.10831e-37	0.493379	0.791	0.626	4.75192e-33	1	NLN
1.47006e-15	0.493275	0.344	0.237	3.31336e-11	1	SELENOM
1.14444e-06	0.49318	0.138	0.094	0.0257946	1	FAM160B2
2.09052e-11	0.493048	0.246	0.167	4.71183e-07	1	TMEM69
7.08535e-25	0.493001	0.533	0.38	1.59697e-20	1	TBC1D4
9.49112e-23	0.492967	0.49	0.346	2.1392e-18	1	TMEM120B
7.16484e-31	0.492948	0.656	0.488	1.61488e-26	1	SLC27A5
9.25986e-101	0.49266	0.994	0.964	2.08708e-96	1	CYCS
3.10112e-14	0.492598	0.332	0.233	6.98962e-10	1	ADORA2B
2.03548e-14	0.492144	0.269	0.176	4.58778e-10	1	LYPD6
5.4522e-13	0.492123	0.295	0.205	1.22887e-08	1	CAMKK2
1.82737e-29	0.492027	0.604	0.432	4.11871e-25	1	NIP7
2.80649e-09	0.492004	0.216	0.15	6.32556e-05	1	PTPN18
6.71529e-09	0.491995	0.22	0.155	0.000151356	1	MRI1
5.71544e-13	0.491498	0.304	0.212	1.2882e-08	1	DUSP14
1.99424e-49	0.491175	0.866	0.677	4.49481e-45	1	POP7
2.62633e-19	0.491133	0.416	0.288	5.91948e-15	1	TAF6
2.8258e-13	0.491084	0.303	0.211	6.36908e-09	1	UTP15
6.20706e-20	0.491073	0.445	0.316	1.39901e-15	1	CRTC1
4.1222e-31	0.490639	0.669	0.505	9.29102e-27	1	PIK3R2
1.40593e-30	0.490547	0.642	0.47	3.16883e-26	1	ENTR1
4.92054e-24	0.490483	0.478	0.326	1.10904e-19	1	DEAF1
1.36024e-12	0.490449	0.295	0.207	3.06585e-08	1	TAX1BP3
1.6056e-12	0.490366	0.281	0.195	3.61886e-08	1	ZNF771
4.17937e-52	0.490353	0.873	0.686	9.41989e-48	1	P4HB
8.87424e-13	0.490296	0.305	0.214	2.00017e-08	1	RNF14
1.86706e-07	0.490092	0.164	0.113	0.00420818	1	IKZF4
5.54336e-07	0.489681	0.165	0.116	0.0124942	1	SGSM3
2.19809e-13	0.489625	0.301	0.208	4.95428e-09	1	VPS33A
2.11973e-18	0.489586	0.412	0.29	4.77765e-14	1	ORAI1
4.88045e-18	0.489433	0.376	0.257	1.1e-13	1	ELOA
2.4217e-23	0.489385	0.489	0.337	5.45827e-19	1	RAB8A
8.80454e-21	0.489276	0.467	0.334	1.98446e-16	1	MXRA7
3.6969e-18	0.489117	0.44	0.318	8.33245e-14	1	C12orf65
2.00764e-27	0.489081	0.574	0.407	4.52503e-23	1	AARSD1
3.42248e-07	0.489063	0.175	0.124	0.00771394	1	NUDT10
7.58624e-15	0.488971	0.336	0.234	1.70986e-10	1	UPF1
1.62859e-17	0.488805	0.4	0.282	3.67069e-13	1	MAFG
3.18985e-12	0.488654	0.313	0.225	7.1896e-08	1	TOR3A
9.07418e-21	0.488626	0.4	0.268	2.04523e-16	1	FANCM
4.34144e-53	0.488493	0.899	0.719	9.78518e-49	1	PGP
3.03794e-37	0.488258	0.776	0.589	6.84722e-33	1	KIAA0586
8.50441e-15	0.488215	0.326	0.225	1.91681e-10	1	TOR1A
8.98496e-23	0.487949	0.551	0.411	2.02512e-18	1	MCM3AP
1.05688e-21	0.487741	0.462	0.323	2.38211e-17	1	RRP9
1.17667e-14	0.487648	0.347	0.244	2.6521e-10	1	UBALD1
1.77548e-21	0.487289	0.468	0.329	4.00175e-17	1	ASPSCR1
5.06455e-24	0.48728	0.506	0.352	1.1415e-19	1	UTP3
1.11943e-10	0.487162	0.255	0.179	2.52307e-06	1	B4GALT7
7.32096e-19	0.487105	0.382	0.258	1.65007e-14	1	MAPKAPK5-AS1
1.41419e-07	0.487051	0.194	0.139	0.00318743	1	PYCR3
2.61001e-27	0.486755	0.588	0.427	5.8827e-23	1	LPCAT1
1.6521e-09	0.4867	0.201	0.136	3.72368e-05	1	MED9
3.95794e-38	0.486532	0.778	0.593	8.92081e-34	1	CTCF
2.44924e-09	0.486288	0.196	0.132	5.52035e-05	1	CYB561
2.1044e-27	0.486143	0.868	0.768	4.74311e-23	1	OCIAD2
6.43783e-40	0.486112	0.773	0.588	1.45102e-35	1	UCHL5
2.38781e-07	0.486022	0.156	0.107	0.00538189	1	PCGF1
4.06074e-15	0.486018	0.368	0.262	9.15251e-11	1	C5orf22
8.87807e-12	0.485875	0.284	0.2	2.00103e-07	1	TMEM184B
2.00725e-06	0.485672	0.145	0.101	0.0452414	1	RGL2
6.24007e-08	0.485601	0.175	0.12	0.00140645	1	FBXW9
4.66289e-07	0.485465	0.154	0.106	0.0105097	1	ZFYVE19
6.38605e-10	0.485436	0.247	0.175	1.43935e-05	1	TMEM107
3.42875e-19	0.485406	0.388	0.262	7.72806e-15	1	CEP44
3.69299e-25	0.485318	0.53	0.372	8.32364e-21	1	ABCF2
7.90737e-10	0.485219	0.242	0.172	1.78224e-05	1	CDK2AP2
6.62796e-18	0.485182	0.405	0.283	1.49388e-13	1	OSBP
7.98826e-28	0.484948	0.577	0.41	1.80047e-23	1	GET1
1.1165e-12	0.484799	0.284	0.196	2.51647e-08	1	PALB2
2.11066e-20	0.484649	0.437	0.302	4.75721e-16	1	DYNLL2
4.68689e-07	0.484448	0.141	0.094	0.0105638	1	CALML4
3.52437e-11	0.484297	0.284	0.203	7.94357e-07	1	JMJD8
1.49934e-25	0.484274	0.527	0.365	3.37935e-21	1	ASH2L
4.46641e-10	0.484256	0.22	0.151	1.00668e-05	1	ZFP1
8.22394e-16	0.484158	0.326	0.22	1.85359e-11	1	SF3A2
1.10805e-40	0.484044	0.751	0.546	2.49743e-36	1	TUBB6
4.16833e-08	0.484024	0.182	0.126	0.0009395	1	RNF166
2.6712e-30	0.483911	0.637	0.463	6.02062e-26	1	MTX1
[truncated: 2,754 more rows]

## Sheet: cluster-2
p_val	avg_log2FC	pct.1	pct.2	p_val_adj	cluster	gene
4.29174e-27	1.12301	0.357	0.233	9.67314e-23	2	GADD45B
4.88146e-164	1.05225	0.939	0.676	1.10023e-159	2	C1orf61
5.52993e-64	1.0189	0.508	0.285	1.24639e-59	2	BCAN
6.89577e-54	0.941816	0.542	0.341	1.55424e-49	2	SOCS3
1.19159e-52	0.924713	0.541	0.342	2.68573e-48	2	SCRG1
9.13176e-11	0.923996	0.151	0.093	2.05821e-06	2	GFAP
1.41739e-18	0.914977	0.245	0.151	3.19464e-14	2	LGALS2
4.91215e-98	0.910449	0.811	0.568	1.10715e-93	2	AGT
5.64498e-12	0.891148	0.151	0.09	1.27232e-07	2	SERPINA3
3.2832e-207	0.872583	1	0.976	7.4e-203	2	S100B
2.70585e-11	0.871498	0.138	0.082	6.09872e-07	2	AL391807.1
1.78588e-63	0.841483	0.713	0.543	4.0252e-59	2	ENHO
2.96643e-13	0.830021	0.168	0.101	6.68603e-09	2	AQP4
1.70881e-15	0.79759	0.209	0.127	3.8515e-11	2	CEBPD
5.51682e-33	0.796761	0.535	0.391	1.24344e-28	2	APOE
1.83842e-134	0.792196	0.994	0.981	4.14362e-130	2	CST3
4.68572e-13	0.785825	0.24	0.162	1.05611e-08	2	NDRG2
1.40091e-59	0.759192	0.761	0.612	3.1575e-55	2	MGP
1.13647e-43	0.754327	0.541	0.349	2.56149e-39	2	NCAN
2.39581e-20	0.744334	0.273	0.167	5.39991e-16	2	ATP1B2
2.9941e-111	0.743799	0.936	0.81	6.7484e-107	2	PDLIM4
6.52669e-13	0.743663	0.265	0.186	1.47105e-08	2	METTL7B
7.12935e-16	0.739832	0.259	0.169	1.60688e-11	2	RND2
2.29153e-53	0.736565	0.74	0.623	5.16488e-49	2	MAGED2
1.10267e-27	0.728041	0.457	0.316	2.48532e-23	2	ZFP36
2.06387e-15	0.724706	0.312	0.219	4.65175e-11	2	AC004540.2
7.31315e-53	0.723404	0.462	0.251	1.64831e-48	2	NTRK2
5.97748e-11	0.71477	0.217	0.148	1.34726e-06	2	GSX1
3.70806e-10	0.709501	0.151	0.095	8.3576e-06	2	GRIK1
7.81968e-10	0.70313	0.211	0.148	1.76248e-05	2	BTBD17
1.03065e-25	0.688997	0.287	0.164	2.32297e-21	2	PTPRO
1.43082e-14	0.688623	0.264	0.177	3.22492e-10	2	SCG3
3.32953e-15	0.680967	0.241	0.154	7.50444e-11	2	TPBG
1.71673e-06	0.670363	0.144	0.101	0.0386933	2	TLCD1
5.05188e-135	0.668539	0.995	0.929	1.13864e-130	2	TSC22D4
4.92616e-13	0.660592	0.221	0.143	1.11031e-08	2	LINC01727
2.6323e-07	0.657066	0.142	0.096	0.00593295	2	AC007405.3
1.71918e-93	0.651663	0.967	0.84	3.87487e-89	2	JUNB
2.57205e-66	0.650944	0.867	0.75	5.79715e-62	2	HIST3H2A
1.0168e-13	0.650265	0.286	0.199	2.29176e-09	2	CRYAB
8.18628e-96	0.641885	0.961	0.881	1.84511e-91	2	PCSK1N
3.45149e-190	0.637311	1	0.999	7.77932e-186	2	DBI
9.96807e-68	0.637222	0.906	0.766	2.2467e-63	2	MT3
4.4661e-09	0.624392	0.186	0.127	0.000100662	2	CNTFR
6.88758e-13	0.623806	0.305	0.219	1.55239e-08	2	BBOX1
4.54009e-37	0.620225	0.709	0.599	1.02329e-32	2	TTYH1
4.72099e-36	0.613013	0.652	0.501	1.06406e-31	2	ID4
1.6283e-51	0.601175	0.753	0.581	3.67002e-47	2	C21orf62
4.5883e-24	0.601022	0.483	0.349	1.03416e-19	2	PHYHIPL
1.3254e-06	0.594652	0.189	0.14	0.0298731	2	SLC25A18
6.8363e-18	0.584491	0.403	0.291	1.54083e-13	2	ACSBG1
8.07402e-90	0.582976	0.971	0.913	1.8198e-85	2	TIMP1
1.13688e-61	0.581094	0.919	0.814	2.56241e-57	2	OLIG1
5.88025e-20	0.57919	0.534	0.432	1.32535e-15	2	PLP1
1.88718e-168	0.576131	1	0.998	4.25352e-164	2	CD63
2.11698e-06	0.572585	0.166	0.119	0.0477145	2	CD99
1.25091e-08	0.568927	0.294	0.23	0.000281943	2	PKIB
1.15004e-17	0.563739	0.327	0.221	2.59207e-13	2	ELMO1
7.55784e-15	0.562656	0.374	0.275	1.70346e-10	2	GPR37L1
4.15561e-09	0.56139	0.325	0.256	9.36634e-05	2	MT1F
9.18302e-10	0.551811	0.233	0.164	2.06976e-05	2	TNS1
2.35515e-08	0.551589	0.337	0.275	0.000530826	2	SELENBP1
6.52994e-24	0.547154	0.559	0.431	1.47178e-19	2	NPAS2
2.0002e-16	0.545227	0.581	0.484	4.50826e-12	2	SPARCL1
3.56452e-07	0.541183	0.149	0.101	0.00803407	2	TSPAN7
7.38245e-16	0.539696	0.497	0.404	1.66393e-11	2	IFI6
5.72769e-07	0.536026	0.197	0.145	0.0129097	2	SLC22A17
1.87231e-09	0.535731	0.268	0.2	4.22e-05	2	EMP1
8.83684e-14	0.522128	0.523	0.459	1.99174e-09	2	SAT2
2.63984e-47	0.520857	0.897	0.819	5.94995e-43	2	EPB41L4A-AS1
1.61069e-09	0.519434	0.217	0.15	3.63034e-05	2	FGF1
1.10111e-06	0.513621	0.211	0.158	0.024818	2	KCNJ10
2.37203e-39	0.509237	0.739	0.569	5.34633e-35	2	GNG7
1.4301e-11	0.504119	0.312	0.227	3.2233e-07	2	ST3GAL6
1.99535e-56	0.497139	0.929	0.822	4.49732e-52	2	CAMK2N1
1.66545e-08	0.495304	0.441	0.39	0.000375375	2	C1orf122
4.68194e-07	0.495164	0.252	0.194	0.0105526	2	SPHK1
5.06759e-64	0.492133	0.965	0.903	1.14218e-59	2	SNHG19
1.16478e-16	0.490449	0.569	0.486	2.62529e-12	2	PDGFA
3.61944e-08	0.490255	0.424	0.367	0.000815785	2	HES1
5.89879e-09	0.490219	0.187	0.126	0.000132953	2	SCN3A
6.5738e-90	0.489218	0.99	0.971	1.48167e-85	2	RBP1
9.81659e-33	0.485421	0.774	0.681	2.21256e-28	2	SNHG25
1.85149e-12	0.48288	0.464	0.377	4.17307e-08	2	CSPG5
1.17373e-06	0.482159	0.3	0.242	0.0264547	2	TNFRSF12A
2.13259e-22	0.479245	0.702	0.627	4.80665e-18	2	ITM2C
3.91604e-13	0.476716	0.2	0.123	8.82635e-09	2	GRIA3
9.54363e-105	0.472992	1	0.996	2.15104e-100	2	METRN
8.14781e-10	0.467822	0.439	0.367	1.83644e-05	2	SH3BGRL3
4.5248e-28	0.46753	0.843	0.761	1.01984e-23	2	FABP7
4.58537e-12	0.467316	0.353	0.262	1.0335e-07	2	FMN2
3.61656e-07	0.466851	0.246	0.186	0.00815137	2	UNC80
7.31228e-25	0.465466	0.754	0.695	1.64811e-20	2	TMEM256
4.39875e-99	0.464717	1	0.999	9.91435e-95	2	PTN
2.57252e-110	0.464411	1	1	5.79821e-106	2	TMSB4X
1.0688e-48	0.462973	0.908	0.833	2.40897e-44	2	GABARAP
1.58041e-48	0.462908	0.94	0.864	3.56209e-44	2	IER2
1.01925e-06	0.456402	0.248	0.192	0.0229728	2	CYBRD1
1.55607e-43	0.452896	0.933	0.849	3.50722e-39	2	SNHG3
7.74528e-89	0.450649	0.999	0.984	1.74571e-84	2	FOS
1.38027e-76	0.45051	0.994	0.98	3.11099e-72	2	RAMP1
2.80951e-54	0.449353	0.989	0.969	6.33235e-50	2	MT2A
1.1039e-13	0.448558	0.618	0.565	2.48809e-09	2	TMEM205
7.99243e-16	0.444047	0.631	0.568	1.80141e-11	2	BTG2
1.38147e-13	0.442145	0.598	0.537	3.1137e-09	2	ISG15
1.7492e-54	0.442136	0.985	0.956	3.94253e-50	2	BEX1
1.90306e-60	0.440277	0.983	0.959	4.28931e-56	2	CLU
1.44837e-06	0.438974	0.22	0.166	0.0326449	2	SLC1A2
3.70458e-65	0.437953	1	0.994	8.34976e-61	2	LGALS1
8.13529e-39	0.437423	0.907	0.852	1.83361e-34	2	SEC11C
6.34447e-07	0.43133	0.334	0.275	0.0142998	2	NUPR1
1.46932e-28	0.426219	0.842	0.741	3.31171e-24	2	S100A1
1.0783e-135	0.424962	1	1	2.43037e-131	2	FTH1
1.95305e-134	0.424529	1	1	4.40198e-130	2	SNHG29
2.99113e-23	0.410964	0.844	0.765	6.74172e-19	2	MT1G
2.20867e-13	0.409133	0.597	0.529	4.97812e-09	2	GLIPR2
1.94699e-135	0.408595	1	1	4.38832e-131	2	ACTG1
7.94421e-44	0.405664	0.95	0.903	1.79055e-39	2	RNASEK
6.71524e-10	0.402646	0.553	0.498	1.51355e-05	2	ZNF32
7.9411e-22	0.401102	0.784	0.727	1.78984e-17	2	CYTL1
1.88781e-47	0.400778	0.998	0.98	4.25494e-43	2	S100A6
2.97311e-15	0.400743	0.708	0.662	6.7011e-11	2	RABAC1
1.74022e-31	0.398622	0.854	0.789	3.92228e-27	2	HINT2
3.78761e-11	0.397011	0.436	0.349	8.5369e-07	2	AL139383.1
3.91526e-53	0.391597	0.986	0.953	8.82461e-49	2	S100A10
5.93547e-08	0.391082	0.262	0.196	0.0013378	2	ARHGAP31
2.35339e-44	0.388339	0.839	0.638	5.30431e-40	2	LINC00511
1.93459e-06	0.388042	0.473	0.434	0.0436036	2	TRAF4
3.73218e-31	0.385961	0.871	0.831	8.41196e-27	2	C4orf48
1.31338e-135	0.384504	1	1	2.96022e-131	2	RPL38
4.47777e-08	0.383761	0.436	0.373	0.00100924	2	IRF9
3.42601e-28	0.382329	0.882	0.833	7.72189e-24	2	VPS28
2.35195e-52	0.381267	0.973	0.807	5.30107e-48	2	EGR1
8.93122e-15	0.380379	0.662	0.603	2.01301e-10	2	CD9
5.28939e-10	0.377856	0.545	0.483	1.19218e-05	2	MCRIP1
5.84589e-10	0.375598	0.564	0.502	1.31761e-05	2	BST2
9.90691e-28	0.375345	0.725	0.595	2.23292e-23	2	TAOK3
6.01581e-20	0.374957	0.789	0.749	1.3559e-15	2	SNHG32
1.98402e-45	0.373437	0.994	0.98	4.47178e-41	2	GAS5
1.25017e-120	0.369821	1	1	2.81775e-116	2	VIM
2.56592e-49	0.368015	0.981	0.954	5.78333e-45	2	SELENOW
5.21652e-44	0.363361	0.994	0.969	1.17575e-39	2	TUBB2B
1.24461e-13	0.355743	0.649	0.58	2.80522e-09	2	EMP3
6.22596e-12	0.354872	0.378	0.284	1.40327e-07	2	TSPAN5
7.77319e-34	0.354669	0.94	0.891	1.752e-29	2	ATP5PD
2.35164e-177	0.352417	1	1	5.30037e-173	2	RPL23A
1.09262e-15	0.350849	0.771	0.751	2.46265e-11	2	C9orf16
1.87892e-192	0.350522	1	1	4.23491e-188	2	RPL19
1.48111e-17	0.350098	0.717	0.643	3.33827e-13	2	CDH6
5.85895e-60	0.348563	0.998	0.986	1.32055e-55	2	BEX3
1.60132e-78	0.347368	1	0.992	3.60921e-74	2	PTPRZ1
2.0454e-36	0.342966	0.954	0.935	4.61013e-32	2	CD81
3.97864e-14	0.342396	0.339	0.238	8.96745e-10	2	NRP1
3.7967e-11	0.34228	0.362	0.272	8.55739e-07	2	PCDH7
1.66659e-14	0.340564	0.476	0.366	3.75632e-10	2	AC099517.1
2.33529e-45	0.340391	0.806	0.578	5.26351e-41	2	LSAMP
8.29816e-11	0.339894	0.638	0.6	1.87032e-06	2	FEZ1
8.99525e-38	0.338088	0.979	0.957	2.02744e-33	2	CIRBP
1.04011e-10	0.337279	0.664	0.605	2.3443e-06	2	IGFBP3
1.53508e-168	0.33419	1	1	3.45991e-164	2	RPL10
1.43298e-42	0.333078	0.996	0.977	3.22979e-38	2	C12orf57
9.90984e-16	0.332772	0.761	0.713	2.23358e-11	2	SNHG8
1.54722e-09	0.33258	0.61	0.56	3.48728e-05	2	PRCP
4.25062e-09	0.330969	0.33	0.253	9.58046e-05	2	AC233296.1
4.80318e-07	0.328054	0.61	0.599	0.0108259	2	ZNF428
1.08145e-38	0.327872	0.741	0.562	2.43748e-34	2	PCDH9
1.82523e-28	0.327736	0.927	0.884	4.11389e-24	2	DNPH1
5.82685e-71	0.326016	1	1	1.31331e-66	2	TMSB10
1.15993e-147	0.324366	1	1	2.61436e-143	2	RPL37
1.12145e-59	0.323024	0.998	0.997	2.52763e-55	2	PFDN5
4.87853e-07	0.322501	0.604	0.582	0.0109957	2	C5orf38
8.76968e-14	0.320499	0.752	0.717	1.9766e-09	2	TCEAL9
9.41417e-10	0.316593	0.443	0.356	2.12186e-05	2	CASC9
7.56973e-17	0.316403	0.812	0.768	1.70614e-12	2	GRHPR
2.01348e-21	0.313465	0.688	0.568	4.53818e-17	2	ITGB8
1.11602e-161	0.313266	1	1	2.5154e-157	2	RPLP1
3.85269e-29	0.312987	0.956	0.924	8.68358e-25	2	HIGD2A
2.85983e-18	0.31132	0.843	0.773	6.44578e-14	2	EEF1A2
4.7309e-69	0.311135	1	1	1.0663e-64	2	ZFAS1
4.7358e-24	0.310276	0.94	0.891	1.0674e-19	2	S100A16
1.37445e-06	0.310019	0.366	0.302	0.0309787	2	AHR
9.89128e-154	0.309261	1	1	2.2294e-149	2	EEF1A1
2.00644e-22	0.308463	0.434	0.286	4.52231e-18	2	KCNIP1
1.10924e-29	0.307505	0.99	0.978	2.50013e-25	2	POLR2F
8.56894e-18	0.306138	0.882	0.849	1.93135e-13	2	NDUFA2
3.60836e-19	0.304495	0.887	0.85	8.13287e-15	2	CAMLG
3.31014e-115	0.304059	1	1	7.46073e-111	2	TPT1
7.99025e-34	0.303793	0.988	0.938	1.80092e-29	2	JUN
2.51816e-17	0.300409	0.804	0.755	5.67568e-13	2	SPARC
2.95262e-152	0.299883	1	1	6.65491e-148	2	RPS12
1.32527e-16	0.298618	0.82	0.78	2.98703e-12	2	UFC1
2.93185e-23	0.296835	0.924	0.88	6.6081e-19	2	TAF7
1.10899e-20	0.2962	0.932	0.91	2.49956e-16	2	BRI3
1.59732e-50	0.295524	1	0.995	3.6002e-46	2	H3F3B
7.5299e-185	0.293701	1	1	1.69716e-180	2	RPS23
5.49125e-07	0.29357	0.957	0.888	0.0123767	2	S100A4
2.75505e-10	0.29228	0.733	0.692	6.2096e-06	2	ANXA5
1.54833e-17	0.292235	0.86	0.837	3.48979e-13	2	COMMD6
7.34733e-07	0.290691	0.636	0.627	0.0165602	2	MYL6B
1.57163e-17	0.289257	0.89	0.861	3.5423e-13	2	GNG5
3.16136e-39	0.289109	0.984	0.839	7.12539e-35	2	CHRM3
2.61521e-24	0.287378	0.929	0.881	5.89443e-20	2	PDCD6
9.66856e-18	0.286759	0.845	0.786	2.1792e-13	2	CCDC80
5.89883e-18	0.286053	0.831	0.743	1.32954e-13	2	BMERB1
2.06514e-53	0.285567	1	0.997	4.65462e-49	2	SLC25A5
1.69831e-22	0.283975	0.928	0.898	3.82782e-18	2	CUTA
3.04732e-98	0.282325	1	1	6.86836e-94	2	GAPDH
1.81213e-10	0.282311	0.593	0.511	4.08437e-06	2	TIMP2
5.36892e-27	0.280881	0.975	0.955	1.2101e-22	2	MARCKSL1
2.18064e-85	0.277755	1	1	4.91493e-81	2	RPL36A
1.42543e-131	0.277204	1	1	3.21278e-127	2	RACK1
6.61532e-99	0.276221	1	1	1.49103e-94	2	RPL10A
1.48572e-06	0.2729	0.532	0.487	0.0334865	2	SH3PXD2B
9.14836e-16	0.26736	0.859	0.814	2.06195e-11	2	TSC22D1
1.02155e-09	0.266575	0.68	0.634	2.30247e-05	2	EMP2
7.08983e-10	0.26588	0.63	0.568	1.59798e-05	2	GAP43
1.1146e-102	0.264902	1	1	2.51219e-98	2	RPL26
1.19917e-12	0.262193	0.779	0.747	2.7028e-08	2	MT1X
8.39993e-23	0.261309	0.977	0.95	1.89326e-18	2	DANCR
4.11459e-91	0.260292	1	1	9.27387e-87	2	RPS27
6.5726e-18	0.260148	0.918	0.881	1.4814e-13	2	PHPT1
6.29939e-100	0.259741	1	1	1.41982e-95	2	RPL28
1.30064e-35	0.256693	1	0.999	2.93152e-31	2	CALM1
2.34702e-17	0.2558	0.94	0.912	5.28996e-13	2	TCEAL4
9.09158e-13	0.255552	0.916	0.889	2.04915e-08	2	SNHG7
1.54051e-48	0.255247	0.976	0.73	3.47215e-44	2	ADGRB3
2.50918e-17	0.254988	0.938	0.916	5.65543e-13	2	KRTCAP2
5.45004e-129	0.254858	1	1	1.22838e-124	2	RPS4X
1.64373e-10	0.250997	0.791	0.773	3.70481e-06	2	ITM2B
7.90333e-55	0.25051	1	1	1.78133e-50	2	COX7C
3.28694e-49	0.250153	1	1	7.40844e-45	2	SRI
2.25848e-12	-0.250125	0.809	0.857	5.09038e-08	2	SPCS1
7.98327e-09	-0.250136	0.452	0.552	0.000179935	2	E2F5
1.57173e-06	-0.250205	0.275	0.349	0.0354252	2	PLRG1
4.42089e-10	-0.250365	0.547	0.665	9.96424e-06	2	MFF
1.23914e-07	-0.250505	0.345	0.436	0.0027929	2	FYTTD1
1.81005e-07	-0.250509	0.378	0.467	0.00407968	2	HSD17B4
1.24621e-07	-0.250841	0.306	0.395	0.00280884	2	FDX1
2.81503e-12	-0.251075	0.645	0.756	6.3448e-08	2	LMAN1
7.98554e-10	-0.251444	0.6	0.707	1.79986e-05	2	TCF7L2
1.90597e-07	-0.25147	0.44	0.534	0.00429588	2	NR2F1
1.16961e-09	-0.25172	0.592	0.697	2.63618e-05	2	NUTF2
7.694e-07	-0.252053	0.446	0.535	0.0173415	2	ACTN1
6.85667e-10	-0.252888	0.535	0.652	1.54542e-05	2	COMMD4
3.85739e-10	-0.253077	0.43	0.545	8.69417e-06	2	DYNC1I2
3.97315e-21	-0.25313	0.993	0.995	8.95509e-17	2	NFIB
4.02067e-11	-0.253837	0.597	0.72	9.0622e-07	2	GRSF1
1.35038e-06	-0.253865	0.329	0.407	0.0304363	2	APPBP2
8.26899e-08	-0.25397	0.33	0.418	0.00186375	2	ARL13B
5.89642e-08	-0.253995	0.471	0.568	0.00132899	2	SHMT2
7.44292e-08	-0.254141	0.433	0.526	0.00167756	2	PHF5A
7.97446e-08	-0.254183	0.683	0.762	0.00179736	2	CHN1
1.09454e-11	-0.254288	0.777	0.838	2.46698e-07	2	PDAP1
1.82504e-09	-0.254336	0.502	0.616	4.11345e-05	2	EIF4E2
1.72208e-13	-0.254458	0.804	0.867	3.88139e-09	2	MRPL3
1.90713e-09	-0.254482	0.713	0.777	4.29848e-05	2	ITCH
4.62335e-08	-0.254578	0.337	0.428	0.00104206	2	NR2F6
1.09258e-11	-0.254627	0.694	0.79	2.46256e-07	2	SRSF10
1.23465e-07	-0.254733	0.311	0.402	0.00278277	2	VPS36
8.56569e-09	-0.254815	0.613	0.71	0.000193062	2	ACAP2
4.58341e-08	-0.255088	0.582	0.674	0.00103305	2	ADRM1
1.61479e-06	-0.255097	0.24	0.313	0.0363958	2	SLC7A6
1.57484e-09	-0.255197	0.419	0.524	3.54952e-05	2	CHPF
3.96261e-11	-0.255454	0.437	0.56	8.93132e-07	2	SUGT1
5.39293e-13	-0.255639	0.844	0.88	1.21551e-08	2	CALR
1.36987e-10	-0.256086	0.653	0.745	3.08754e-06	2	MRPL15
1.33864e-09	-0.256229	0.465	0.581	3.01716e-05	2	GON4L
7.86666e-19	-0.256233	0.881	0.929	1.77307e-14	2	CHCHD3
2.08713e-06	-0.256272	0.256	0.329	0.0470419	2	EEF2KMT
2.37787e-10	-0.256292	0.663	0.759	5.35948e-06	2	HOOK3
7.05442e-09	-0.256385	0.347	0.451	0.000159	2	C2orf27A
9.95498e-12	-0.256579	0.375	0.501	2.24375e-07	2	SMARCD1
3.91954e-07	-0.256654	0.258	0.338	0.00883424	2	VASH1
2.22498e-10	-0.256691	0.454	0.576	5.01489e-06	2	SRPRB
1.35363e-10	-0.256769	0.435	0.558	3.05094e-06	2	RFC2
2.2076e-09	-0.256999	0.374	0.478	4.9757e-05	2	SFXN4
1.00625e-09	-0.257058	0.44	0.553	2.26798e-05	2	VPS41
4.92692e-10	-0.257103	0.49	0.601	1.11048e-05	2	DHX29
2.54405e-09	-0.257493	0.527	0.642	5.73403e-05	2	PRELID3B
1.05076e-06	-0.257599	0.291	0.368	0.0236831	2	CCZ1
1.77001e-06	-0.257684	0.238	0.311	0.0398943	2	PIGBOS1
1.92987e-10	-0.257869	0.505	0.625	4.34974e-06	2	GTF2F2
3.07124e-10	-0.258064	0.544	0.662	6.92226e-06	2	TTC19
4.74854e-24	-0.258153	0.949	0.962	1.07027e-19	2	XRCC6
2.12444e-06	-0.258512	0.275	0.35	0.0478827	2	ZNF431
5.50899e-14	-0.258529	0.782	0.854	1.24167e-09	2	HNRNPH1
1.36659e-07	-0.258563	0.279	0.364	0.00308016	2	BBIP1
1.20104e-08	-0.258724	0.465	0.565	0.000270702	2	CASD1
1.17759e-10	-0.258741	0.498	0.613	2.65417e-06	2	BCCIP
5.06244e-26	-0.258866	0.999	0.996	1.14102e-21	2	CCT6A
5.76107e-19	-0.259039	0.995	0.988	1.29849e-14	2	TKT
5.56716e-09	-0.259153	0.344	0.445	0.000125478	2	ECSIT
9.33292e-21	-0.259157	0.927	0.952	2.10355e-16	2	UBE2L3
2.30912e-18	-0.259382	0.968	0.969	5.20452e-14	2	JMJD1C
4.15138e-07	-0.25992	0.797	0.822	0.00935681	2	ZNF644
8.34868e-11	-0.259935	0.659	0.767	1.88171e-06	2	PTPN11
5.03975e-10	-0.26051	0.485	0.596	1.13591e-05	2	SMARCAD1
9.4805e-12	-0.260552	0.754	0.83	2.13681e-07	2	GLRX5
4.59512e-14	-0.260628	0.9	0.913	1.03569e-09	2	PSMA3
4.6592e-08	-0.2607	0.618	0.709	0.00105014	2	ATG10
3.00254e-21	-0.260787	0.931	0.954	6.76742e-17	2	HNRNPM
4.98464e-20	-0.260924	0.931	0.959	1.12349e-15	2	PPM1G
1.16103e-08	-0.261062	0.398	0.498	0.000261684	2	SPOP
8.02782e-13	-0.261138	0.77	0.844	1.80939e-08	2	RAB10
1.44188e-12	-0.261143	0.775	0.845	3.24985e-08	2	MACF1
6.75418e-10	-0.261301	0.613	0.71	1.52232e-05	2	SPTBN1
2.82448e-11	-0.261664	0.541	0.664	6.36609e-07	2	POGZ
3.3962e-09	-0.261727	0.874	0.882	7.65468e-05	2	STK32B
3.31352e-09	-0.261774	0.34	0.44	7.46834e-05	2	TAF11
3.40174e-11	-0.26194	0.716	0.795	7.66718e-07	2	DNMT1
5.65051e-09	-0.262198	0.478	0.591	0.000127357	2	WDR60
1.52888e-06	-0.262203	0.308	0.384	0.0344594	2	DNAJB12
5.08283e-08	-0.262358	0.354	0.444	0.00114562	2	UBE2A
2.95354e-13	-0.262461	0.838	0.869	6.65699e-09	2	PSMD7
7.51848e-09	-0.262696	0.439	0.542	0.000169459	2	ATF7
5.06251e-08	-0.263201	0.423	0.513	0.00114104	2	UBTD2
8.68305e-11	-0.263272	0.651	0.759	1.95707e-06	2	LEPROTL1
1.46269e-10	-0.263305	0.547	0.658	3.29675e-06	2	IQGAP1
2.05423e-10	-0.263767	0.479	0.594	4.63004e-06	2	SMU1
8.55938e-09	-0.264137	0.425	0.527	0.00019292	2	ZFAND5
6.9622e-12	-0.264435	0.638	0.748	1.56921e-07	2	LRRC58
1.05651e-08	-0.264575	0.39	0.491	0.000238126	2	SUCLA2
2.88168e-09	-0.264777	0.433	0.537	6.49502e-05	2	FLNA
7.31237e-10	-0.264905	0.464	0.571	1.64813e-05	2	NIPSNAP1
4.10808e-10	-0.26529	0.507	0.622	9.25921e-06	2	PAIP1
3.13015e-10	-0.265465	0.62	0.719	7.05505e-06	2	GAR1
7.18691e-12	-0.265472	0.692	0.788	1.61986e-07	2	SRSF4
1.06478e-08	-0.265548	0.548	0.647	0.00023999	2	FNDC3A
2.82072e-07	-0.265641	0.552	0.639	0.00635762	2	PAM
2.14055e-10	-0.265869	0.519	0.624	4.82459e-06	2	KRAS
5.27569e-12	-0.265979	0.573	0.699	1.18909e-07	2	NTMT1
5.92484e-13	-0.266081	0.576	0.713	1.3354e-08	2	PRPF4B
1.22655e-08	-0.266123	0.388	0.493	0.000276451	2	PIH1D1
1.09174e-10	-0.266156	0.513	0.638	2.46067e-06	2	DNAJA2
3.26143e-10	-0.266162	0.606	0.711	7.35094e-06	2	FOXK2
7.63606e-10	-0.266229	0.422	0.538	1.72109e-05	2	ASB3
8.06791e-10	-0.266452	0.434	0.545	1.81843e-05	2	NADK2
2.42488e-11	-0.266788	0.552	0.672	5.46544e-07	2	CAAP1
1.27544e-09	-0.266966	0.905	0.916	2.87471e-05	2	TRPS1
2.35495e-10	-0.267075	0.5	0.62	5.30782e-06	2	VPS13C
3.60828e-14	-0.267274	0.784	0.85	8.13271e-10	2	IPO7
6.31902e-10	-0.267284	0.383	0.498	1.42424e-05	2	CHMP4A
4.02679e-08	-0.2673	0.321	0.414	0.000907598	2	RUFY2
9.95598e-15	-0.267338	0.737	0.836	2.24398e-10	2	RAD23B
3.18254e-08	-0.267388	0.358	0.45	0.000717313	2	MRPL46
5.44202e-08	-0.267666	0.346	0.435	0.00122658	2	RAPH1
3.4485e-12	-0.267883	0.554	0.681	7.77257e-08	2	MAPRE1
2.85496e-07	-0.267898	0.321	0.407	0.00643479	2	SERINC3
4.26305e-14	-0.26793	0.829	0.883	9.60849e-10	2	CHD9
3.72449e-07	-0.268114	0.286	0.368	0.00839464	2	LSM10
8.36239e-07	-0.268124	0.277	0.357	0.018848	2	SMARCD3
3.91195e-07	-0.26843	0.415	0.499	0.00881716	2	SFRP1
1.08372e-06	-0.268458	0.279	0.354	0.0244259	2	TBC1D7
5.2372e-09	-0.268681	0.461	0.567	0.000118041	2	MRPS2
2.10391e-10	-0.268803	0.49	0.613	4.742e-06	2	PIK3R3
1.42996e-19	-0.268842	0.87	0.916	3.223e-15	2	RHEB
2.28284e-07	-0.268868	0.298	0.381	0.00514529	2	STRADA
3.06527e-22	-0.268981	0.93	0.953	6.90882e-18	2	PCBP1
6.88851e-07	-0.269038	0.255	0.332	0.015526	2	DUS1L
1.17583e-09	-0.269259	0.4	0.51	2.65019e-05	2	CNDP2
1.98781e-09	-0.269385	0.889	0.908	4.48033e-05	2	CHST11
6.72839e-11	-0.269651	0.531	0.654	1.51651e-06	2	TUT4
1.87883e-09	-0.270541	0.584	0.682	4.23469e-05	2	KBTBD2
2.16528e-06	-0.270561	0.262	0.336	0.0488032	2	DPY19L4
2.36668e-10	-0.270583	0.573	0.697	5.33427e-06	2	MRPS35
1.39962e-13	-0.270638	0.692	0.791	3.15461e-09	2	SSR3
7.70512e-10	-0.270816	0.635	0.736	1.73666e-05	2	TMEM131
3.83777e-11	-0.270904	0.45	0.575	8.64996e-07	2	DIP2A
3.86985e-13	-0.270935	0.578	0.708	8.72227e-09	2	SMAD5
8.38716e-12	-0.270972	0.575	0.688	1.89038e-07	2	RNF216
4.59455e-11	-0.271378	0.583	0.701	1.03556e-06	2	AMD1
2.21363e-09	-0.271404	0.362	0.469	4.98929e-05	2	MMAB
3.82077e-20	-0.271436	0.897	0.933	8.61162e-16	2	DHX9
2.68322e-20	-0.271708	0.958	0.961	6.04772e-16	2	SSB
1.38499e-12	-0.271946	0.684	0.79	3.12162e-08	2	TM9SF3
1.41134e-08	-0.271995	0.41	0.508	0.000318102	2	MECP2
2.75424e-43	-0.272072	0.999	0.999	6.20779e-39	2	HNRNPC
1.28161e-11	-0.272107	0.622	0.725	2.88862e-07	2	CCDC59
1.36933e-12	-0.272427	0.937	0.929	3.08634e-08	2	EXOC4
3.58941e-10	-0.272501	0.447	0.559	8.09016e-06	2	RPL39L
9.45516e-10	-0.272536	0.49	0.594	2.1311e-05	2	PAK1IP1
1.36959e-08	-0.272608	0.346	0.441	0.000308692	2	NBEAL1
4.75166e-14	-0.272758	0.869	0.906	1.07098e-09	2	ASXL1
9.84489e-10	-0.272781	0.68	0.765	2.21894e-05	2	OSBPL1A
2.67838e-11	-0.273016	0.543	0.66	6.0368e-07	2	RBBP4
9.21799e-26	-0.273287	0.968	0.98	2.07764e-21	2	OLA1
1.65636e-09	-0.273427	0.49	0.591	3.73326e-05	2	SMG6
9.87547e-10	-0.273533	0.598	0.697	2.22583e-05	2	GOLGB1
6.6223e-08	-0.273581	0.373	0.463	0.0014926	2	TTYH3
5.0555e-18	-0.273592	0.89	0.915	1.13946e-13	2	FBL
6.98961e-11	-0.273665	0.465	0.584	1.57539e-06	2	MMADHC
1.00759e-09	-0.273684	0.437	0.544	2.271e-05	2	FUT8
4.02375e-08	-0.273955	0.422	0.51	0.000906914	2	ZNF410
9.35892e-12	-0.273955	0.467	0.589	2.10941e-07	2	SLC39A10
1.44611e-09	-0.274046	0.461	0.564	3.25939e-05	2	HAUS1
2.39746e-16	-0.274057	0.85	0.896	5.40364e-12	2	CUX1
9.94274e-16	-0.274095	0.99	0.98	2.24099e-11	2	SOX5
2.20293e-26	-0.274279	0.957	0.969	4.96518e-22	2	BCLAF1
6.40395e-12	-0.274456	0.613	0.725	1.44339e-07	2	NSD1
8.16571e-12	-0.274742	0.544	0.665	1.84047e-07	2	RBBP6
8.8589e-09	-0.274837	0.375	0.474	0.000199671	2	CFL2
3.13694e-11	-0.275065	0.568	0.681	7.07035e-07	2	GHITM
7.79975e-11	-0.275156	0.777	0.832	1.75799e-06	2	TFDP2
2.43955e-11	-0.275286	0.572	0.685	5.49849e-07	2	EVL
8.19819e-09	-0.275544	0.328	0.423	0.000184779	2	M6PR
9.54178e-12	-0.275775	0.614	0.73	2.15062e-07	2	NORAD
4.53765e-08	-0.275861	0.254	0.343	0.00102274	2	NCOA7
1.79151e-06	-0.27588	0.461	0.542	0.0403788	2	MOB1B
1.40051e-13	-0.275925	0.474	0.601	3.15662e-09	2	NQO1
5.48247e-11	-0.275957	0.428	0.545	1.23569e-06	2	TSNAX
4.2308e-07	-0.276144	0.457	0.54	0.0095358	2	MFHAS1
2.03029e-10	-0.276304	0.448	0.56	4.57606e-06	2	CWC15
4.13172e-09	-0.27651	0.431	0.534	9.31248e-05	2	TTC37
5.50977e-19	-0.276673	0.886	0.93	1.24185e-14	2	CCDC88A
3.65347e-10	-0.276784	0.44	0.552	8.23455e-06	2	GTF2IRD1
1.97114e-10	-0.276893	0.43	0.546	4.44275e-06	2	TMX3
1.93636e-07	-0.276894	0.399	0.483	0.00436435	2	ATXN2L
1.18214e-06	-0.276968	0.263	0.338	0.0266442	2	MCAT
1.76493e-06	-0.27702	0.324	0.402	0.0397796	2	ATP6V0A1
2.46752e-07	-0.27702	0.377	0.464	0.00556155	2	WWC1
5.42383e-08	-0.277104	0.303	0.391	0.00122248	2	PEX2
1.45156e-11	-0.277484	0.452	0.576	3.27167e-07	2	BOP1
4.96209e-19	-0.277783	0.838	0.901	1.11841e-14	2	NFIX
7.04043e-11	-0.278151	0.478	0.599	1.58684e-06	2	PANK2
1.1956e-09	-0.278311	0.35	0.457	2.69476e-05	2	ZNF800
3.52873e-13	-0.278438	0.705	0.79	7.9534e-09	2	BRD4
2.70466e-08	-0.27848	0.275	0.362	0.000609603	2	CDC34
6.5476e-11	-0.278496	0.507	0.618	1.47576e-06	2	TIMMDC1
3.59107e-13	-0.278522	0.718	0.808	8.09392e-09	2	AGO2
2.3499e-15	-0.278646	0.842	0.887	5.29644e-11	2	SEPTIN11
2.3884e-07	-0.278947	0.329	0.417	0.00538321	2	NPTN
1.41245e-13	-0.279099	0.667	0.77	3.18353e-09	2	SMARCB1
1.73834e-18	-0.27925	0.971	0.967	3.91805e-14	2	CYCS
1.86599e-07	-0.2793	0.29	0.373	0.00420575	2	TMEM170A
1.28655e-24	-0.279344	0.934	0.958	2.89975e-20	2	SYNCRIP
2.09747e-10	-0.279547	0.634	0.719	4.72748e-06	2	AHCYL2
2.00051e-11	-0.279663	0.454	0.572	4.50896e-07	2	YTHDC2
9.6426e-10	-0.279736	0.511	0.615	2.17334e-05	2	ADAM10
6.43112e-11	-0.279743	0.456	0.57	1.44951e-06	2	COPS3
4.09694e-15	-0.279756	0.824	0.871	9.2341e-11	2	BIRC6
7.403e-12	-0.279852	0.564	0.688	1.66856e-07	2	CREBBP
1.51242e-15	-0.280109	0.746	0.837	3.40884e-11	2	SF3B1
1.22629e-16	-0.280167	0.967	0.962	2.76393e-12	2	XIST
1.83323e-11	-0.280539	0.597	0.721	4.13192e-07	2	SGCE
4.71052e-19	-0.281022	0.922	0.94	1.0617e-14	2	PRRC2B
1.38509e-12	-0.281237	0.658	0.759	3.12186e-08	2	PGAM1
1.50789e-33	-0.281264	0.996	0.994	3.39864e-29	2	SERBP1
2.3059e-16	-0.281325	0.858	0.895	5.19726e-12	2	ENAH
2.67261e-16	-0.281336	0.851	0.894	6.02381e-12	2	FKBP1A
1.65062e-15	-0.281608	0.754	0.841	3.72034e-11	2	TAX1BP1
6.18098e-10	-0.281974	0.549	0.659	1.39313e-05	2	LINC00632
1.46411e-06	-0.282242	0.563	0.635	0.0329995	2	BTBD9
1.78472e-11	-0.282278	0.516	0.632	4.02257e-07	2	NUTM2B-AS1
1.20744e-08	-0.282854	0.349	0.448	0.000272144	2	BLOC1S4
2.15113e-10	-0.282894	0.598	0.701	4.84843e-06	2	DIP2C
2.07597e-10	-0.283033	0.862	0.885	4.67902e-06	2	FTX
7.15576e-14	-0.283044	0.774	0.847	1.61284e-09	2	DDX3X
1.05446e-08	-0.283187	0.308	0.403	0.000237665	2	ARPC4
2.06805e-06	-0.283228	0.326	0.401	0.0466117	2	RNF150
3.69232e-07	-0.283247	0.313	0.394	0.00832213	2	MRPL35
3.66418e-15	-0.283653	0.814	0.863	8.2587e-11	2	NIPBL
2.78684e-11	-0.283769	0.453	0.574	6.28127e-07	2	MSH2
9.00741e-11	-0.283899	0.828	0.849	2.03018e-06	2	BBX
1.55882e-07	-0.283965	0.282	0.365	0.00351342	2	EIF2B2
9.74755e-07	-0.284046	0.258	0.333	0.02197	2	PITX1
1.65267e-07	-0.284053	0.264	0.348	0.00372496	2	ZNF622
3.52586e-14	-0.284054	0.849	0.887	7.94693e-10	2	UBR5
2.44325e-07	-0.284309	0.303	0.385	0.00550685	2	GDAP1
7.34198e-09	-0.284399	0.35	0.447	0.000165481	2	MYO19
5.0669e-09	-0.284527	0.415	0.512	0.000114203	2	HELZ
1.49244e-06	-0.284593	0.389	0.466	0.0336381	2	ADCY1
6.80307e-10	-0.284596	0.397	0.505	1.53334e-05	2	TRIM37
1.87315e-06	-0.284673	0.234	0.304	0.042219	2	PFKM
1.01322e-10	-0.284847	0.405	0.523	2.2837e-06	2	HADH
4.59159e-13	-0.285146	0.581	0.714	1.0349e-08	2	ZMYND8
2.93921e-08	-0.285188	0.338	0.426	0.000662467	2	VPS4B
1.5547e-10	-0.285259	0.683	0.762	3.50413e-06	2	LRBA
2.45461e-16	-0.285276	0.775	0.858	5.53244e-12	2	PITPNB
1.25946e-10	-0.28529	0.391	0.502	2.83869e-06	2	FMR1
3.19139e-08	-0.285647	0.265	0.354	0.000719306	2	RNF40
2.09537e-11	-0.285782	0.535	0.645	4.72276e-07	2	COMMD1
6.34864e-08	-0.28584	0.326	0.413	0.00143092	2	WBP4
6.89616e-07	-0.28584	0.172	0.241	0.0155432	2	SF3A2
3.84683e-15	-0.285952	0.68	0.795	8.67038e-11	2	DDX39B
3.70352e-12	-0.286295	0.619	0.729	8.34736e-08	2	PRKRIP1
3.81642e-07	-0.286338	0.257	0.337	0.00860183	2	MRPL30
1.12194e-06	-0.286638	0.213	0.282	0.0252875	2	PIGH
5.1635e-12	-0.286828	0.654	0.742	1.1638e-07	2	VPS29
2.26915e-13	-0.286907	0.647	0.754	5.11444e-09	2	EEA1
7.85655e-33	-0.286909	0.99	0.991	1.77079e-28	2	SRSF3
1.44158e-13	-0.286985	0.552	0.69	3.24917e-09	2	RNMT
1.87591e-15	-0.287219	0.703	0.809	4.22812e-11	2	CSDE1
2.15937e-13	-0.287252	0.754	0.827	4.867e-09	2	DARS
1.61031e-10	-0.287339	0.424	0.534	3.62947e-06	2	SAMM50
4.69504e-23	-0.287425	0.955	0.957	1.05821e-18	2	HSPA9
2.36337e-11	-0.287565	0.761	0.827	5.32679e-07	2	GSK3B
8.9087e-12	-0.287872	0.511	0.631	2.00793e-07	2	KMT2A
1.89649e-07	-0.287969	0.249	0.328	0.00427451	2	KIAA1191
3.53158e-07	-0.28817	0.272	0.353	0.00795982	2	LRRC41
5.63619e-13	-0.288195	0.649	0.763	1.27034e-08	2	MTR
8.23314e-14	-0.288354	0.56	0.696	1.85567e-09	2	TAOK1
1.39283e-07	-0.288367	0.246	0.328	0.0031393	2	DYNLL2
5.40565e-12	-0.288369	0.673	0.763	1.21838e-07	2	ESF1
7.55766e-13	-0.288376	0.536	0.666	1.70342e-08	2	WTAP
1.41953e-06	-0.288399	0.268	0.343	0.0319948	2	LINC00174
4.05959e-09	-0.288638	0.522	0.62	9.14991e-05	2	FHOD3
1.44521e-08	-0.288981	0.4	0.492	0.000325737	2	SDHD
4.14982e-08	-0.289003	0.329	0.417	0.000935328	2	PTK7
2.69365e-09	-0.289129	0.394	0.498	6.07122e-05	2	TOGARAM1
1.59459e-14	-0.289332	0.872	0.904	3.59405e-10	2	TNRC6B
9.25979e-13	-0.289461	0.572	0.706	2.08707e-08	2	ECHDC1
1.30566e-07	-0.289583	0.362	0.449	0.00294284	2	TSG101
5.41678e-31	-0.289709	0.992	0.995	1.22089e-26	2	PA2G4
3.76622e-11	-0.28982	0.488	0.608	8.48868e-07	2	FAF2
2.78303e-12	-0.290065	0.662	0.763	6.27268e-08	2	CAMSAP2
5.38801e-09	-0.29035	0.406	0.499	0.00012144	2	PLAA
1.95877e-13	-0.290599	0.647	0.757	4.41487e-09	2	AKAP9
3.72755e-08	-0.290624	0.354	0.444	0.000840153	2	ST5
1.37253e-17	-0.290669	0.921	0.929	3.09355e-13	2	SMS
1.23359e-11	-0.290725	0.431	0.548	2.78039e-07	2	IDI1
6.1246e-07	-0.291016	0.244	0.319	0.0138042	2	CCPG1
3.23281e-09	-0.291082	0.329	0.427	7.28644e-05	2	SLC30A5
1.47044e-07	-0.291218	0.342	0.425	0.00331424	2	OSER1
7.23172e-13	-0.291251	0.618	0.733	1.62996e-08	2	KMT2E
7.28895e-07	-0.291277	0.261	0.335	0.0164286	2	YIF1B
2.2011e-08	-0.291377	0.3	0.388	0.000496106	2	NRDE2
2.14931e-10	-0.291403	0.692	0.773	4.84432e-06	2	BRWD1
9.44627e-08	-0.29143	0.295	0.379	0.0021291	2	INSIG1
3.92539e-11	-0.291776	0.425	0.538	8.84745e-07	2	PIK3R2
2.1841e-08	-0.291912	0.29	0.382	0.000492273	2	SLC39A4
6.92811e-11	-0.292138	0.462	0.578	1.56153e-06	2	WDR61
3.0368e-12	-0.292232	0.825	0.854	6.84465e-08	2	CDKAL1
2.16121e-08	-0.292372	0.37	0.461	0.000487116	2	PIGL
7.21966e-11	-0.292569	0.386	0.506	1.62724e-06	2	SMURF2
4.25438e-08	-0.292758	0.312	0.401	0.000958894	2	KIF3A
1.39754e-22	-0.293135	0.899	0.935	3.14992e-18	2	ATXN10
2.24049e-07	-0.293239	0.258	0.338	0.00504983	2	DHRS4-AS1
9.16781e-08	-0.293542	0.319	0.408	0.00206633	2	RRS1
7.5345e-11	-0.293628	0.42	0.537	1.6982e-06	2	PSMD2
3.59852e-10	-0.293677	0.41	0.517	8.11071e-06	2	ILKAP
1.23408e-06	-0.293885	0.276	0.352	0.0278149	2	KMT5B
9.25779e-08	-0.294132	0.262	0.346	0.00208661	2	ZNF670
1.58696e-10	-0.294229	0.53	0.64	3.57686e-06	2	ZMYND11
2.77979e-10	-0.294242	0.44	0.547	6.26538e-06	2	SCAMP1
3.06037e-10	-0.294336	0.664	0.754	6.89777e-06	2	AKAP13
1.3071e-07	-0.29443	0.303	0.385	0.00294608	2	IMPA2
5.57393e-12	-0.294461	0.626	0.737	1.25631e-07	2	PCNX4
6.57372e-12	-0.294479	0.51	0.635	1.48165e-07	2	CLTC
1.60198e-13	-0.29465	0.651	0.768	3.6107e-09	2	STAG2
4.36158e-08	-0.294786	0.482	0.568	0.000983056	2	TET2
8.5331e-11	-0.294786	0.474	0.586	1.92328e-06	2	ASAP2
2.9391e-09	-0.294821	0.327	0.427	6.62443e-05	2	STXBP3
1.2923e-13	-0.294964	0.783	0.841	2.91272e-09	2	KANSL1
1.26028e-12	-0.294993	0.544	0.676	2.84054e-08	2	RAB11A
1.1661e-08	-0.295346	0.409	0.503	0.000262828	2	AKAP8L
2.2169e-09	-0.295489	0.303	0.402	4.99667e-05	2	DIXDC1
4.57775e-11	-0.295811	0.418	0.539	1.03178e-06	2	EI24
7.22133e-55	-0.295832	1	1	1.62762e-50	2	MT-ND2
1.63996e-16	-0.295832	0.861	0.896	3.69631e-12	2	CACYBP
1.81013e-06	-0.295976	0.415	0.487	0.0407985	2	TMEM117
3.55592e-14	-0.29599	0.507	0.642	8.01468e-10	2	BOD1L1
1.64324e-09	-0.29605	0.314	0.415	3.70371e-05	2	DAZAP2
2.29562e-10	-0.296171	0.451	0.556	5.17409e-06	2	SIPA1L3
9.66984e-07	-0.296183	0.253	0.326	0.0217949	2	RMDN3
9.10347e-12	-0.296345	0.545	0.66	2.05183e-07	2	SLC20A2
1.44961e-12	-0.29661	0.434	0.568	3.26728e-08	2	UFL1
2.20828e-12	-0.29662	0.61	0.717	4.97723e-08	2	POLR2E
1.46319e-18	-0.296698	0.857	0.887	3.29789e-14	2	BAZ1A
8.0525e-09	-0.296883	0.303	0.399	0.000181495	2	MED6
6.2932e-22	-0.296975	0.876	0.919	1.41843e-17	2	SENP6
1.52244e-11	-0.297141	0.398	0.518	3.43142e-07	2	SRP54
3.15976e-07	-0.297263	0.356	0.436	0.00712178	2	VPS35L
3.5252e-08	-0.297266	0.329	0.422	0.000794544	2	WSCD1
3.41451e-10	-0.297297	0.43	0.536	7.69596e-06	2	FKBP14
3.49987e-09	-0.297487	0.299	0.395	7.88835e-05	2	LYSMD2
1.9908e-06	-0.297531	0.202	0.27	0.0448707	2	FBXO38
1.78415e-11	-0.297567	0.742	0.804	4.02129e-07	2	PDLIM5
2.76418e-12	-0.297879	0.465	0.592	6.23018e-08	2	HDGFL3
7.66585e-17	-0.298019	0.746	0.835	1.72781e-12	2	HNRNPH3
5.90849e-12	-0.298387	0.543	0.66	1.33171e-07	2	TFG
1.08515e-09	-0.298597	0.424	0.528	2.44581e-05	2	IMP4
1.08734e-10	-0.298658	0.432	0.542	2.45076e-06	2	TRIM33
1.42913e-16	-0.298691	0.701	0.805	3.22111e-12	2	YWHAG
6.27153e-09	-0.299046	0.343	0.439	0.000141354	2	NABP2
1.26295e-11	-0.299279	0.424	0.545	2.84655e-07	2	MCFD2
1.12088e-07	-0.299349	0.296	0.379	0.00252635	2	SHMT1
1.29546e-18	-0.299609	0.816	0.877	2.91984e-14	2	HDAC2
1.08122e-09	-0.299616	0.416	0.52	2.43697e-05	2	PTPN2
1.20561e-13	-0.299661	0.481	0.608	2.71732e-09	2	PSMC2
5.30371e-16	-0.299758	0.746	0.837	1.1954e-11	2	EIF4G2
6.20325e-10	-0.299798	0.355	0.459	1.39815e-05	2	TMEM248
5.47796e-22	-0.30052	0.996	0.993	1.23468e-17	2	MIR99AHG
4.63282e-22	-0.300708	0.927	0.935	1.04419e-17	2	RBM8A
2.00088e-10	-0.300844	0.534	0.64	4.50978e-06	2	ATF7IP
1.75529e-07	-0.300871	0.229	0.309	0.00395625	2	MTMR1
4.51185e-50	-0.301143	1	0.999	1.01693e-45	2	SET
9.05796e-07	-0.3012	0.258	0.333	0.0204157	2	DNMT3A
4.26024e-13	-0.301355	0.477	0.608	9.60214e-09	2	ARL2BP
7.0669e-08	-0.301504	0.3	0.388	0.00159281	2	BTBD3
1.54183e-11	-0.301555	0.477	0.598	3.47512e-07	2	RABGEF1
3.72373e-07	-0.30163	0.26	0.338	0.00839292	2	C22orf39
8.89428e-10	-0.301762	0.688	0.761	2.00468e-05	2	PDGFC
1.86453e-15	-0.301831	0.539	0.676	4.20247e-11	2	GLRX3
1.20814e-25	-0.302108	0.952	0.957	2.72302e-21	2	NOP58
8.83089e-17	-0.302234	0.737	0.827	1.99039e-12	2	HDLBP
2.26529e-08	-0.302274	0.288	0.377	0.000510574	2	COQ9
1.47664e-11	-0.302284	0.399	0.518	3.32819e-07	2	RPAP2
2.33417e-13	-0.302337	0.579	0.705	5.26098e-09	2	UBA2
2.80295e-12	-0.302385	0.452	0.578	6.31757e-08	2	KDSR
3.0214e-10	-0.302581	0.504	0.603	6.80992e-06	2	FKBP4
2.63294e-09	-0.302615	0.288	0.385	5.93439e-05	2	DPP8
4.24058e-11	-0.302695	0.488	0.594	9.55784e-07	2	TBC1D15
5.17147e-07	-0.302969	0.316	0.397	0.011656	2	C20orf194
1.19312e-07	-0.303593	0.27	0.35	0.00268917	2	SNRNP27
7.70013e-09	-0.303602	0.382	0.474	0.000173553	2	CINP
2.52201e-12	-0.303606	0.585	0.712	5.68435e-08	2	RBM33
1.50665e-10	-0.303968	0.424	0.534	3.39584e-06	2	AKIRIN2
7.11136e-15	-0.304264	0.674	0.776	1.60283e-10	2	NCOR1
2.17522e-06	-0.304457	0.229	0.299	0.0490274	2	NSUN3
2.782e-11	-0.304517	0.347	0.465	6.27036e-07	2	HMGXB3
3.40126e-09	-0.304965	0.385	0.486	7.66609e-05	2	LINC01278
1.20945e-07	-0.305017	0.275	0.358	0.00272599	2	UFSP2
2.06836e-11	-0.30512	0.466	0.586	4.66187e-07	2	EXTL3
1.59186e-08	-0.305144	0.364	0.454	0.00035879	2	TP53BP2
2.63137e-10	-0.305378	0.355	0.462	5.93084e-06	2	DNTTIP1
5.84109e-12	-0.305652	0.444	0.563	1.31652e-07	2	CYFIP1
5.08988e-09	-0.305726	0.291	0.386	0.000114721	2	GPX7
2.19353e-07	-0.305731	0.234	0.311	0.00494399	2	CKMT2-AS1
1.58574e-10	-0.305794	0.402	0.509	3.57411e-06	2	NGDN
1.87045e-10	-0.30604	0.397	0.504	4.21581e-06	2	PPP1R2
5.7857e-07	-0.306275	0.229	0.302	0.0130404	2	SCAMP3
1.00737e-06	-0.306296	0.23	0.302	0.0227051	2	ICA1L
1.03916e-07	-0.306566	0.33	0.416	0.00234217	2	STXBP4
1.65934e-11	-0.306711	0.501	0.621	3.73999e-07	2	MSH3
2.23007e-13	-0.306764	0.469	0.596	5.02635e-09	2	CEP290
4.3933e-08	-0.306876	0.47	0.55	0.000990205	2	MLLT3
3.497e-10	-0.307016	0.326	0.432	7.88188e-06	2	DPCD
1.2697e-08	-0.307129	0.293	0.386	0.000286178	2	PACS1
1.82604e-06	-0.307381	0.246	0.316	0.0411571	2	TMEM242
2.46259e-11	-0.307496	0.385	0.505	5.55044e-07	2	EXOC5
2.1903e-08	-0.307521	0.491	0.583	0.000493671	2	MGAT5
2.08817e-09	-0.307718	0.327	0.427	4.70652e-05	2	NMT1
4.13277e-08	-0.307763	0.339	0.429	0.000931485	2	RBMS1
3.74667e-09	-0.307873	0.288	0.382	8.44462e-05	2	ZNF346
4.33746e-10	-0.308005	0.49	0.59	9.7762e-06	2	MAT2A
6.98919e-07	-0.308025	0.229	0.3	0.0157529	2	LINC00662
9.71677e-07	-0.30812	0.229	0.301	0.0219006	2	TRIM13
2.15503e-07	-0.308157	0.209	0.284	0.00485723	2	KIFC3
5.61463e-07	-0.308188	0.42	0.493	0.0126548	2	PPP3CA
1.98248e-13	-0.308225	0.617	0.728	4.4683e-09	2	PHF20
5.28206e-10	-0.308378	0.479	0.588	1.19052e-05	2	SPIRE1
1.14083e-06	-0.308411	0.275	0.348	0.0257132	2	ZNF791
2.36838e-07	-0.308485	0.223	0.302	0.00533809	2	UBFD1
2.66618e-07	-0.308511	0.345	0.431	0.0060093	2	AC090578.1
2.19019e-09	-0.308519	0.357	0.454	4.93648e-05	2	NR2F2
2.05214e-06	-0.308527	0.257	0.326	0.0462531	2	GPD2
6.54163e-17	-0.308558	0.89	0.912	1.47442e-12	2	ZCCHC7
4.55136e-11	-0.308718	0.623	0.73	1.02583e-06	2	VGLL4
4.31142e-12	-0.308744	0.372	0.497	9.71752e-08	2	ZC3HAV1
5.16299e-07	-0.308789	0.24	0.314	0.0116369	2	GOT1
2.0423e-11	-0.30882	0.555	0.675	4.60313e-07	2	FOXN2
4.5763e-07	-0.308937	0.229	0.304	0.0103145	2	PLEKHO1
6.21179e-16	-0.309021	0.659	0.773	1.40008e-11	2	SOS1
8.34825e-09	-0.309329	0.338	0.434	0.000188161	2	DMTF1
5.91732e-15	-0.309434	0.651	0.768	1.3337e-10	2	NSD3
1.36332e-14	-0.309445	0.549	0.676	3.07278e-10	2	RTCB
6.18183e-09	-0.309479	0.292	0.386	0.000139332	2	ZBTB8OS
6.92236e-22	-0.309492	0.941	0.949	1.56023e-17	2	ARID1B
2.52347e-13	-0.309767	0.563	0.693	5.68766e-09	2	SNRPA1
1.32972e-07	-0.309934	0.24	0.319	0.00299705	2	BECN1
3.55367e-10	-0.309934	0.333	0.433	8.00961e-06	2	RABEPK
2.57888e-08	-0.309934	0.288	0.379	0.000581253	2	SUDS3
2.23828e-15	-0.310397	0.758	0.829	5.04486e-11	2	SIK3
5.10693e-13	-0.310398	0.407	0.533	1.15105e-08	2	STK4
5.98932e-12	-0.310762	0.489	0.602	1.34993e-07	2	CHPT1
6.90774e-08	-0.310856	0.295	0.376	0.00155693	2	ATN1
5.62805e-11	-0.311236	0.492	0.602	1.26851e-06	2	SYPL1
1.8892e-06	-0.311243	0.221	0.287	0.0425806	2	ZMYND19
7.86063e-09	-0.311254	0.266	0.358	0.000177171	2	F2R
1.07053e-09	-0.311298	0.358	0.463	2.41287e-05	2	PPRC1
6.25007e-08	-0.311406	0.216	0.296	0.0014087	2	SYS1
2.58406e-13	-0.311422	0.478	0.609	5.82421e-09	2	LAP3
4.8817e-14	-0.311546	0.738	0.809	1.10029e-09	2	RFX7
1.14279e-10	-0.31178	0.398	0.508	2.57574e-06	2	FASN
2.56004e-09	-0.311796	0.358	0.457	5.77007e-05	2	LYPLAL1
2.18252e-17	-0.31187	0.816	0.87	4.91917e-13	2	OSBPL8
1.0658e-11	-0.311917	0.414	0.537	2.4022e-07	2	PI4KA
1.4249e-16	-0.311969	0.827	0.871	3.21158e-12	2	SND1
1.26348e-13	-0.312019	0.688	0.781	2.84775e-09	2	NT5C3A
1.65239e-06	-0.312141	0.259	0.331	0.0372433	2	ACER3
8.28892e-08	-0.312257	0.296	0.382	0.00186824	2	CEMIP2
3.43991e-13	-0.312321	0.552	0.682	7.75322e-09	2	PLEKHB2
8.09207e-15	-0.312329	0.925	0.931	1.82387e-10	2	ZFPM2-AS1
6.36034e-08	-0.312373	0.322	0.405	0.00143356	2	MLH3
5.55765e-19	-0.312452	0.833	0.885	1.25264e-14	2	RUVBL1
2.15581e-07	-0.31255	0.282	0.362	0.00485899	2	MORC4
1.01825e-07	-0.312708	0.282	0.364	0.00229504	2	OBSL1
7.45167e-10	-0.312728	0.395	0.499	1.67953e-05	2	CDC40
5.43964e-08	-0.312934	0.316	0.399	0.00122604	2	DPM2
7.15277e-07	-0.312954	0.265	0.339	0.0161216	2	C5orf15
1.84744e-44	-0.313026	1	0.999	4.16394e-40	2	NUCKS1
4.52226e-07	-0.313049	0.551	0.621	0.0101927	2	PALM2-AKAP2
2.08531e-10	-0.313128	0.467	0.573	4.70007e-06	2	PPP1R10
5.16528e-16	-0.313159	0.641	0.764	1.1642e-11	2	EIF2AK1
4.46858e-10	-0.31345	0.329	0.437	1.00717e-05	2	PGGT1B
5.89909e-14	-0.313484	0.533	0.662	1.3296e-09	2	SOX11
1.74777e-07	-0.313679	0.344	0.429	0.0039393	2	UBALD2
1.77776e-12	-0.313793	0.437	0.563	4.00688e-08	2	ZRANB2
3.88877e-14	-0.313856	0.511	0.651	8.7649e-10	2	RARS
2.73008e-15	-0.313985	0.716	0.803	6.15333e-11	2	ARID2
6.41946e-08	-0.314001	0.312	0.395	0.00144688	2	PSME3
1.14677e-10	-0.314146	0.456	0.566	2.5847e-06	2	UTP14A
2.48817e-09	-0.31428	0.27	0.366	5.60808e-05	2	GLRX2
8.15304e-15	-0.314457	0.612	0.73	1.83761e-10	2	GARS
7.14204e-12	-0.314483	0.375	0.49	1.60974e-07	2	ACTR6
1.14366e-09	-0.314582	0.295	0.393	2.57771e-05	2	RNF8
6.52532e-08	-0.31465	0.254	0.337	0.00147074	2	QARS
1.44388e-16	-0.314763	0.707	0.812	3.25435e-12	2	RPL7L1
2.14766e-07	-0.314911	0.241	0.318	0.00484062	2	SLC6A8
1.06321e-10	-0.314987	0.353	0.462	2.39638e-06	2	ATG4B
2.89616e-13	-0.315022	0.424	0.557	6.52764e-09	2	C6orf62
1.10925e-07	-0.315071	0.389	0.473	0.00250014	2	GULP1
1.20447e-12	-0.31524	0.441	0.567	2.71476e-08	2	CTNNAL1
4.68932e-12	-0.315318	0.648	0.741	1.05693e-07	2	CDK13
1.59631e-09	-0.315397	0.567	0.656	3.59792e-05	2	GRID1
2.53237e-12	-0.315457	0.497	0.615	5.7077e-08	2	DCBLD2
1.70934e-09	-0.315585	0.287	0.384	3.85268e-05	2	BCL7A
4.59728e-10	-0.315788	0.454	0.557	1.03618e-05	2	PCOLCE2
1.11144e-11	-0.315883	0.462	0.579	2.50508e-07	2	NSMAF
4.67524e-35	-0.315889	0.979	0.984	1.05375e-30	2	EIF3A
2.83317e-12	-0.315921	0.437	0.556	6.38569e-08	2	RRP15
1.61351e-06	-0.316229	0.208	0.276	0.036367	2	RBM18
5.40553e-15	-0.316389	0.628	0.745	1.21835e-10	2	SEC31A
1.16257e-13	-0.316394	0.569	0.699	2.62031e-09	2	FBXW11
4.28253e-08	-0.316402	0.286	0.373	0.000965239	2	AKIRIN1
7.18039e-14	-0.31642	0.495	0.623	1.61839e-09	2	SKA2
2.73873e-10	-0.316601	0.344	0.45	6.17282e-06	2	ACOT9
2.08517e-10	-0.316619	0.368	0.471	4.69977e-06	2	IFT81
5.98969e-12	-0.316784	0.506	0.623	1.35002e-07	2	MICU1
4.96045e-15	-0.316853	0.535	0.67	1.11803e-10	2	ATP2A2
2.56723e-08	-0.317231	0.339	0.426	0.000578629	2	HMOX2
8.30881e-43	-0.317416	0.988	0.995	1.87272e-38	2	MTDH
3.55374e-12	-0.317658	0.409	0.529	8.00978e-08	2	DNAJC10
3.83726e-08	-0.317743	0.253	0.338	0.000864881	2	DCPS
5.40169e-11	-0.317751	0.334	0.445	1.21749e-06	2	MIER1
9.03677e-10	-0.317803	0.331	0.433	2.0368e-05	2	KLHL42
1.45861e-07	-0.317849	0.324	0.412	0.00328756	2	MFSD4B
1.0493e-12	-0.318021	0.456	0.58	2.36501e-08	2	SEPHS1
4.30057e-10	-0.318418	0.352	0.456	9.69306e-06	2	WDR17
2.02521e-11	-0.318521	0.457	0.579	4.56462e-07	2	COLGALT2
4.19628e-07	-0.318809	0.176	0.245	0.009458	2	TTC32
5.60203e-16	-0.318826	0.639	0.757	1.26264e-11	2	YME1L1
1.6277e-20	-0.318899	0.813	0.886	3.66867e-16	2	FXR1
1.83586e-09	-0.319017	0.323	0.421	4.13784e-05	2	SLC3A2
1.29883e-09	-0.319033	0.395	0.496	2.92744e-05	2	TMEM67
3.30973e-21	-0.319063	0.837	0.894	7.4598e-17	2	EIF3B
1.07762e-07	-0.31911	0.626	0.685	0.00242885	2	NCAM1
2.56637e-07	-0.319115	0.229	0.305	0.00578435	2	TM2D1
3.15763e-16	-0.319165	0.545	0.689	7.11699e-12	2	ACTR2
3.43343e-13	-0.319295	0.461	0.591	7.73861e-09	2	HS2ST1
4.98098e-14	-0.319386	0.495	0.628	1.12266e-09	2	B3GALNT2
6.56097e-14	-0.319401	0.59	0.719	1.47878e-09	2	CORO1C
7.22492e-09	-0.319408	0.37	0.461	0.000162842	2	RAP1A
2.98522e-26	-0.319461	0.92	0.942	6.72839e-22	2	CCT4
1.44012e-12	-0.319768	0.444	0.569	3.2459e-08	2	SMAD4
1.10268e-10	-0.319846	0.349	0.456	2.48532e-06	2	PLEKHA3
2.9469e-07	-0.319855	0.24	0.315	0.00664202	2	ZCCHC9
4.15439e-10	-0.320073	0.429	0.529	9.36358e-06	2	NSL1
2.74143e-21	-0.32025	0.821	0.886	6.17892e-17	2	TXNRD1
8.7922e-12	-0.320264	0.433	0.551	1.98167e-07	2	ERI3
1.42414e-07	-0.320446	0.291	0.374	0.00320986	2	KLHL22
1.08735e-07	-0.320522	0.238	0.318	0.00245077	2	TWF2
1.36801e-09	-0.320616	0.494	0.595	3.08335e-05	2	LINC01619
1.11886e-12	-0.320664	0.415	0.54	2.52179e-08	2	TNKS2
9.5424e-16	-0.320872	0.651	0.764	2.15076e-11	2	NAE1
1.19569e-17	-0.321063	0.668	0.783	2.69496e-13	2	MTHFD2
4.62782e-15	-0.321117	0.657	0.776	1.04307e-10	2	HECTD1
1.79051e-08	-0.321551	0.189	0.272	0.000403562	2	BNIP1
9.34809e-24	-0.32181	0.926	0.947	2.10697e-19	2	PVT1
2.98346e-14	-0.3221	0.533	0.672	6.72443e-10	2	MAPRE2
6.63529e-13	-0.32214	0.566	0.681	1.49553e-08	2	PSMG3
7.29447e-08	-0.322222	0.283	0.367	0.0016441	2	NEDD4
5.40324e-11	-0.322322	0.39	0.497	1.21784e-06	2	PPP2R1A
5.89349e-16	-0.322378	0.725	0.807	1.32833e-11	2	MCM7
1.5239e-11	-0.322603	0.37	0.487	3.43471e-07	2	MORC3
7.76795e-08	-0.322711	0.253	0.335	0.00175082	2	HEXA
2.8207e-07	-0.322881	0.221	0.295	0.00635758	2	POLR3C
4.49099e-09	-0.322901	0.314	0.408	0.000101222	2	RIOX2
1.21057e-12	-0.322967	0.399	0.53	2.7285e-08	2	IGF2R
8.44808e-17	-0.323076	0.667	0.786	1.90411e-12	2	ANKIB1
5.39244e-13	-0.323332	0.676	0.767	1.2154e-08	2	COG5
2.41877e-09	-0.323414	0.368	0.465	5.45167e-05	2	ADAM17
3.92135e-12	-0.323736	0.465	0.582	8.83833e-08	2	TMEM106C
4.94832e-11	-0.323817	0.443	0.563	1.1153e-06	2	KLHL24
6.65655e-12	-0.323819	0.504	0.623	1.50032e-07	2	STON2
7.39166e-09	-0.323862	0.391	0.486	0.000166601	2	ZDHHC21
1.71303e-32	-0.324052	0.965	0.973	3.86101e-28	2	ANP32B
9.22822e-10	-0.324348	0.278	0.376	2.07995e-05	2	DERL1
3.27882e-09	-0.324452	0.299	0.392	7.39012e-05	2	MRPS31
1.1075e-13	-0.324486	0.47	0.601	2.49619e-09	2	FAM210B
1.8751e-13	-0.324529	0.44	0.563	4.22628e-09	2	ATG3
1.34277e-06	-0.32464	0.238	0.308	0.0302646	2	COIL
1.78445e-10	-0.32485	0.408	0.51	4.02197e-06	2	ISCU
4.08103e-12	-0.324871	0.437	0.557	9.19823e-08	2	CHCHD6
2.12946e-08	-0.325091	0.347	0.433	0.000479959	2	ZC3H8
7.1792e-07	-0.32512	0.385	0.464	0.0161812	2	RPS6KA2
1.24189e-11	-0.325245	0.477	0.595	2.79909e-07	2	DGLUCY
7.6205e-13	-0.325343	0.474	0.597	1.71759e-08	2	KRIT1
6.33865e-07	-0.325369	0.214	0.285	0.0142867	2	RCAN1
4.45163e-07	-0.325387	0.257	0.331	0.0100335	2	HOXB3
4.69688e-09	-0.325394	0.399	0.492	0.000105863	2	SOS2
1.94717e-45	-0.32546	0.993	0.995	4.38873e-41	2	DEK
1.50008e-06	-0.325543	0.332	0.405	0.0338103	2	PRAG1
9.35755e-10	-0.325622	0.339	0.44	2.1091e-05	2	MARCH5
1.31454e-06	-0.325853	0.235	0.305	0.0296284	2	DNAJC17
5.31349e-13	-0.325893	0.465	0.589	1.19761e-08	2	FOXO3
9.89595e-08	-0.325918	0.25	0.33	0.00223045	2	ATP6V1B2
2.59685e-08	-0.326047	0.279	0.367	0.000585303	2	GRAMD1A
8.12415e-10	-0.326093	0.395	0.498	1.8311e-05	2	MYO5A
7.34098e-17	-0.326331	0.723	0.825	1.65458e-12	2	EPRS
2.93986e-10	-0.326358	0.348	0.451	6.62614e-06	2	GID8
4.73447e-07	-0.326498	0.263	0.339	0.010671	2	CDK7
1.53648e-19	-0.326647	0.834	0.875	3.46307e-15	2	SQLE
3.36655e-12	-0.326755	0.371	0.49	7.58786e-08	2	TRAPPC10
5.03627e-08	-0.326822	0.309	0.395	0.00113512	2	ERP44
3.66091e-09	-0.326989	0.279	0.372	8.25132e-05	2	CASP2
3.16311e-16	-0.327152	0.671	0.783	7.12934e-12	2	PSMC6
6.27966e-07	-0.32719	0.323	0.397	0.0141537	2	CASP3
6.51991e-12	-0.327428	0.408	0.519	1.46952e-07	2	RNF114
9.38045e-10	-0.32745	0.333	0.43	2.11426e-05	2	TYW3
5.21015e-08	-0.327493	0.283	0.367	0.00117432	2	SSBP3
3.40588e-14	-0.327578	0.527	0.661	7.67652e-10	2	SOD2
1.32538e-06	-0.327615	0.219	0.288	0.0298728	2	HPS3
6.75444e-16	-0.327616	0.548	0.689	1.52238e-11	2	NCKAP1
1.63448e-14	-0.327809	0.787	0.832	3.68396e-10	2	KDM6A
1.64057e-15	-0.32782	0.614	0.737	3.69768e-11	2	NAA20
1.26978e-17	-0.328047	0.702	0.809	2.86196e-13	2	EWSR1
5.76353e-10	-0.328141	0.432	0.536	1.29904e-05	2	ARHGEF12
1.01385e-06	-0.32822	0.264	0.335	0.0228513	2	GABPA
2.34831e-21	-0.328293	0.932	0.937	5.29286e-17	2	FNDC3B
9.50475e-15	-0.328305	0.555	0.684	2.14228e-10	2	BRIX1
9.72338e-10	-0.328687	0.305	0.404	2.19155e-05	2	KXD1
2.76503e-07	-0.328846	0.216	0.29	0.00623211	2	SGPL1
1.9128e-14	-0.329023	0.406	0.539	4.31126e-10	2	CKAP4
1.69678e-06	-0.329197	0.203	0.27	0.0382438	2	ST7L
5.52966e-14	-0.329211	0.47	0.601	1.24633e-09	2	MAX
1.21731e-10	-0.329214	0.385	0.492	2.7437e-06	2	UTP23
2.34098e-14	-0.329544	0.488	0.619	5.27633e-10	2	BTBD7
6.09103e-13	-0.329641	0.49	0.608	1.37286e-08	2	E2F3
1.16948e-06	-0.329685	0.213	0.281	0.0263589	2	MTRES1
3.67527e-10	-0.329744	0.44	0.544	8.28369e-06	2	NOP16
9.65382e-08	-0.329764	0.294	0.378	0.00217587	2	ARHGEF11
5.79121e-07	-0.329842	0.23	0.302	0.0130528	2	HEATR5A
3.78283e-11	-0.329861	0.321	0.431	8.52613e-07	2	AKT1
9.99393e-13	-0.330025	0.324	0.443	2.25253e-08	2	TCF3
1.02564e-15	-0.330167	0.534	0.676	2.31169e-11	2	CMC1
3.35275e-29	-0.330288	0.903	0.948	7.55675e-25	2	SRRM2
2.77012e-20	-0.330391	0.773	0.862	6.24356e-16	2	ZNF638
1.5989e-14	-0.330589	0.465	0.607	3.60375e-10	2	VEZT
5.0454e-11	-0.330866	0.59	0.689	1.13718e-06	2	CBLB
2.30638e-25	-0.331042	0.871	0.921	5.19835e-21	2	PRPF40A
5.08043e-10	-0.331101	0.327	0.43	1.14508e-05	2	REST
5.39981e-09	-0.331284	0.276	0.367	0.000121706	2	GLA
4.1744e-15	-0.33142	0.637	0.748	9.40867e-11	2	SCFD1
1.0842e-09	-0.331467	0.382	0.479	2.44367e-05	2	EPS8
3.04003e-14	-0.331755	0.514	0.652	6.85193e-10	2	GPATCH2L
4.42993e-12	-0.331806	0.41	0.527	9.98463e-08	2	PARN
9.59831e-14	-0.332044	0.527	0.658	2.16336e-09	2	PRPF8
2.48798e-16	-0.332167	0.681	0.792	5.60767e-12	2	UBAP2
4.44973e-16	-0.332171	0.589	0.726	1.00293e-11	2	NUP153
1.25084e-16	-0.332311	0.614	0.74	2.81927e-12	2	HSPA4
1.05701e-11	-0.332397	0.477	0.585	2.3824e-07	2	FOCAD
1.35834e-14	-0.332426	0.551	0.679	3.06156e-10	2	EBNA1BP2
5.39755e-10	-0.332443	0.28	0.379	1.21655e-05	2	TAPBP
1.80098e-08	-0.332484	0.262	0.347	0.000405923	2	MED21
2.38377e-09	-0.332577	0.311	0.408	5.37279e-05	2	GLMN
1.86748e-06	-0.332745	0.252	0.321	0.0420912	2	PGM3
4.62527e-15	-0.332757	0.452	0.589	1.04249e-10	2	BLOC1S6
2.99827e-12	-0.332818	0.324	0.444	6.75781e-08	2	TMED8
6.612e-11	-0.332861	0.347	0.457	1.49028e-06	2	ATG14
1.36345e-12	-0.332897	0.529	0.649	3.07309e-08	2	CTTNBP2
3.18147e-19	-0.332899	0.934	0.936	7.17072e-15	2	GLCCI1
3.21531e-12	-0.333011	0.51	0.629	7.24698e-08	2	FCHSD2
2.16501e-19	-0.333068	0.74	0.836	4.87973e-15	2	ADNP
8.16857e-09	-0.333354	0.322	0.413	0.000184111	2	DOCK7
1.28547e-08	-0.333517	0.237	0.322	0.000289731	2	MLLT6
2.34584e-12	-0.33362	0.473	0.589	5.28728e-08	2	CDYL
5.26167e-16	-0.333843	0.477	0.624	1.18593e-11	2	CNOT7
3.94408e-14	-0.333871	0.421	0.557	8.88957e-10	2	DHX33
2.17894e-10	-0.334001	0.367	0.474	4.91111e-06	2	USP37
7.59025e-16	-0.334098	0.64	0.756	1.71077e-11	2	SPECC1L
1.42333e-09	-0.334102	0.322	0.416	3.20804e-05	2	CCDC43
5.75469e-08	-0.33433	0.217	0.296	0.00129705	2	ANXA11
8.44735e-13	-0.334345	0.377	0.5	1.90395e-08	2	MAP7D3
2.66856e-15	-0.334413	0.572	0.696	6.01466e-11	2	CTNNB1
1.32926e-09	-0.334555	0.305	0.401	2.99601e-05	2	EBAG9
9.79234e-09	-0.334918	0.282	0.371	0.00022071	2	BX890604.2
2.27365e-09	-0.334932	0.309	0.404	5.12458e-05	2	MIEF1
2.73052e-13	-0.335739	0.521	0.644	6.15432e-09	2	KDM3B
3.34108e-12	-0.335974	0.382	0.504	7.53047e-08	2	METTL15
3.06151e-10	-0.336083	0.313	0.413	6.90033e-06	2	ZNF280D
2.42483e-12	-0.336185	0.493	0.61	5.46533e-08	2	ARHGAP32
8.84898e-15	-0.336208	0.483	0.618	1.99447e-10	2	MTCH2
4.62653e-07	-0.336248	0.229	0.302	0.0104277	2	S100PBP
2.04571e-14	-0.336253	0.724	0.796	4.61082e-10	2	WWTR1
2.00236e-06	-0.336307	0.233	0.299	0.0451312	2	RUSC2
3.67809e-07	-0.336312	0.255	0.331	0.00829004	2	WNK3
7.60891e-11	-0.336322	0.371	0.478	1.71497e-06	2	MSMO1
1.50533e-11	-0.336452	0.427	0.537	3.39286e-07	2	FANCL
1.0134e-13	-0.33646	0.413	0.538	2.28409e-09	2	SAR1A
4.26282e-16	-0.336891	0.457	0.602	9.60796e-12	2	RGS16
3.18531e-17	-0.337026	0.588	0.726	7.17938e-13	2	DNAJC19
1.44011e-07	-0.337031	0.215	0.292	0.00324587	2	YKT6
6.48749e-18	-0.337038	0.723	0.816	1.46222e-13	2	KAT6A
4.68554e-10	-0.337104	0.304	0.403	1.05607e-05	2	FAM120C
1.21467e-17	-0.337242	0.621	0.749	2.73775e-13	2	KPNA4
4.87099e-36	-0.337453	0.958	0.972	1.09787e-31	2	SUPT16H
1.0375e-07	-0.337584	0.306	0.389	0.00233842	2	ITGAV
9.95278e-11	-0.337714	0.291	0.399	2.24326e-06	2	FGF2
2.02396e-16	-0.337718	0.712	0.794	4.5618e-12	2	EIF2S1
9.8372e-16	-0.337854	0.523	0.663	2.21721e-11	2	LUC7L
4.89223e-47	-0.337923	0.993	0.996	1.10266e-42	2	HNRNPA3
1.84255e-10	-0.337992	0.274	0.375	4.15293e-06	2	CNPY3
6.95093e-07	-0.337992	0.267	0.339	0.0156667	2	ZFHX3
2.18375e-10	-0.338326	0.33	0.434	4.92196e-06	2	HMGN4
2.70812e-09	-0.338349	0.342	0.435	6.10384e-05	2	GEMIN6
2.19229e-06	-0.338358	0.207	0.272	0.0494119	2	TRIM25
4.6751e-20	-0.338445	0.728	0.834	1.05372e-15	2	CDV3
1.98985e-15	-0.338543	0.661	0.767	4.48492e-11	2	CERS6
8.78383e-15	-0.338545	0.678	0.781	1.97979e-10	2	SMC5
5.8729e-07	-0.338631	0.222	0.295	0.0132369	2	BEND7
2.65798e-10	-0.338651	0.358	0.458	5.99083e-06	2	USO1
2.1101e-11	-0.338685	0.345	0.457	4.75596e-07	2	GCC2
6.46277e-12	-0.339092	0.626	0.712	1.45664e-07	2	PBX1
3.65305e-10	-0.339179	0.688	0.744	8.23361e-06	2	PTPRG
1.09975e-17	-0.339251	0.581	0.727	2.47873e-13	2	CUL1
2.90185e-18	-0.339313	0.784	0.846	6.54047e-14	2	WRN
2.28295e-13	-0.339402	0.396	0.522	5.14554e-09	2	RLIM
7.9283e-13	-0.339479	0.433	0.555	1.78696e-08	2	SSU72
4.4512e-07	-0.339552	0.247	0.321	0.0100326	2	MGA
1.87108e-06	-0.339776	0.223	0.29	0.0421723	2	SNUPN
1.14867e-12	-0.339908	0.376	0.497	2.58899e-08	2	MRPL37
4.73046e-12	-0.339926	0.449	0.561	1.0662e-07	2	UQCC3
1.06149e-06	-0.339952	0.235	0.305	0.023925	2	SMIM13
3.14327e-10	-0.340077	0.286	0.388	7.08463e-06	2	RAB8B
1.7945e-18	-0.34014	0.653	0.771	4.04462e-14	2	CCAR1
1.26464e-10	-0.340149	0.349	0.454	2.85037e-06	2	LPIN2
5.33682e-13	-0.340255	0.442	0.567	1.20287e-08	2	PRMT5
8.29157e-10	-0.340329	0.257	0.354	1.86884e-05	2	NEPRO
1.16709e-08	-0.340554	0.261	0.352	0.00026305	2	TMEM30A
1.11482e-06	-0.340646	0.201	0.268	0.0251269	2	PRXL2C
5.15115e-11	-0.340652	0.438	0.546	1.16102e-06	2	DNAJB11
3.6768e-15	-0.340858	0.511	0.65	8.28715e-11	2	KHSRP
5.90354e-14	-0.341034	0.598	0.712	1.3306e-09	2	CHD6
4.14794e-14	-0.341135	0.485	0.61	9.34904e-10	2	GOLPH3
1.43046e-08	-0.341241	0.294	0.383	0.000322412	2	FAM214A
2.98533e-08	-0.341261	0.341	0.425	0.000672863	2	CARS
9.73071e-14	-0.341267	0.509	0.64	2.1932e-09	2	BTAF1
9.30003e-13	-0.341284	0.454	0.572	2.09613e-08	2	TRMT6
2.54257e-43	-0.341419	1	0.999	5.73071e-39	2	H2AFZ
2.12366e-14	-0.341484	0.47	0.599	4.78651e-10	2	CAND1
1.7144e-17	-0.341492	0.576	0.712	3.86409e-13	2	SSRP1
2.23147e-12	-0.341665	0.395	0.514	5.02952e-08	2	TPGS2
1.13675e-12	-0.341955	0.411	0.53	2.56212e-08	2	TSFM
7.43796e-15	-0.342012	0.474	0.613	1.67644e-10	2	MRPS27
3.16544e-09	-0.342319	0.245	0.337	7.13459e-05	2	OS9
1.81496e-11	-0.342391	0.343	0.455	4.09074e-07	2	ARL1
1.12821e-06	-0.342554	0.184	0.25	0.0254288	2	PHC1
4.06067e-13	-0.34265	0.43	0.556	9.15235e-09	2	MTA3
2.79948e-17	-0.342738	0.548	0.689	6.30974e-13	2	VBP1
3.10183e-11	-0.342777	0.41	0.52	6.99122e-07	2	UBE2W
1.39185e-07	-0.342859	0.269	0.348	0.0031371	2	IQSEC1
5.91985e-13	-0.342868	0.418	0.538	1.33428e-08	2	FXN
1.7523e-19	-0.343018	0.687	0.804	3.9495e-15	2	R3HDM1
8.39465e-07	-0.343235	0.181	0.248	0.0189207	2	AC008267.5
1.38106e-18	-0.343268	0.658	0.783	3.11277e-14	2	DENR
1.08786e-12	-0.343492	0.353	0.475	2.45193e-08	2	SURF2
1.8446e-07	-0.343563	0.228	0.304	0.00415754	2	TMEM189
5.57584e-33	-0.343728	0.99	0.992	1.25674e-28	2	HSP90B1
1.72518e-08	-0.343835	0.273	0.359	0.000388839	2	PRKAA1
2.77196e-11	-0.343842	0.398	0.51	6.24771e-07	2	PACSIN2
1.25791e-09	-0.343937	0.333	0.43	2.83519e-05	2	ZNF713
4.50515e-09	-0.344229	0.212	0.298	0.000101542	2	CWC25
1.27502e-21	-0.344257	0.908	0.927	2.87376e-17	2	SATB2
5.57738e-28	-0.344505	0.893	0.924	1.25709e-23	2	PCM1
2.43554e-12	-0.344521	0.439	0.557	5.48946e-08	2	SORD
4.17407e-10	-0.344717	0.348	0.453	9.40794e-06	2	JAGN1
1.23161e-07	-0.344831	0.219	0.295	0.00277593	2	EPDR1
8.58366e-13	-0.344931	0.465	0.588	1.93467e-08	2	ERCC6L2
8.3521e-15	-0.345228	0.552	0.68	1.88248e-10	2	CNOT4
1.42175e-10	-0.345266	0.389	0.491	3.20447e-06	2	GPCPD1
2.73815e-11	-0.345679	0.421	0.531	6.17151e-07	2	ARHGAP12
6.8718e-16	-0.345714	0.547	0.675	1.54883e-11	2	FKBP5
7.07872e-14	-0.345715	0.469	0.598	1.59547e-09	2	RBBP8
2.80126e-09	-0.345726	0.286	0.381	6.31377e-05	2	BRWD3
3.15404e-15	-0.345841	0.459	0.589	7.10889e-11	2	YEATS4
9.69063e-10	-0.345871	0.399	0.498	2.18417e-05	2	HERC4
9.752e-23	-0.34593	0.823	0.879	2.198e-18	2	PUM2
4.56233e-12	-0.346019	0.309	0.423	1.0283e-07	2	POLR3A
5.7739e-15	-0.346023	0.539	0.672	1.30138e-10	2	BARD1
2.11942e-07	-0.346038	0.236	0.312	0.00477697	2	HSF2
1.07543e-12	-0.346215	0.411	0.528	2.42391e-08	2	SELENOK
4.57648e-09	-0.34636	0.299	0.389	0.000103149	2	CMBL
7.55505e-17	-0.346413	0.624	0.744	1.70283e-12	2	EIF5B
5.64537e-08	-0.346453	0.303	0.384	0.00127241	2	ESCO1
1.36451e-08	-0.346475	0.308	0.393	0.000307547	2	PRR13
2.18156e-11	-0.346554	0.34	0.45	4.91701e-07	2	ACTR10
1.92695e-16	-0.346629	0.56	0.697	4.34316e-12	2	GATAD2A
1.03272e-14	-0.346687	0.424	0.56	2.32766e-10	2	KDM5A
1.63929e-10	-0.346849	0.339	0.442	3.69479e-06	2	UBAC1
6.38834e-11	-0.346984	0.338	0.444	1.43987e-06	2	FRA10AC1
9.86238e-09	-0.347323	0.259	0.346	0.000222288	2	TXNRD2
4.50127e-14	-0.34733	0.435	0.563	1.01454e-09	2	NUP98
1.65146e-32	-0.347425	0.973	0.97	3.72223e-28	2	SNRPG
1.30561e-13	-0.347547	0.555	0.669	2.94271e-09	2	TASP1
5.40202e-08	-0.347583	0.26	0.339	0.00121756	2	RIMKLB
1.27527e-09	-0.347586	0.241	0.335	2.87432e-05	2	PPWD1
4.76258e-10	-0.348137	0.319	0.419	1.07344e-05	2	KIFAP3
3.40543e-19	-0.34837	0.713	0.814	7.6755e-15	2	RNPS1
3.19947e-12	-0.348455	0.324	0.441	7.21129e-08	2	TCTN3
4.70108e-08	-0.348503	0.208	0.287	0.00105958	2	BYSL
8.51298e-14	-0.34859	0.635	0.736	1.91874e-09	2	DIP2B
8.48035e-18	-0.348603	0.667	0.776	1.91138e-13	2	MPP6
5.24478e-09	-0.348661	0.262	0.351	0.000118212	2	BLOC1S2
8.73466e-14	-0.348934	0.424	0.556	1.9687e-09	2	WASF1
2.42919e-13	-0.348955	0.414	0.532	5.47516e-09	2	CRCP
6.3421e-10	-0.348959	0.292	0.389	1.42945e-05	2	CHMP2B
3.7084e-13	-0.349057	0.455	0.575	8.35837e-09	2	PRKD3
1.29295e-15	-0.349583	0.59	0.713	2.91417e-11	2	DCP2
9.69984e-14	-0.349716	0.393	0.519	2.18625e-09	2	EMG1
2.88796e-15	-0.349885	0.709	0.791	6.50917e-11	2	ACACA
1.61571e-06	-0.349917	0.217	0.284	0.0364166	2	UBL4A
7.31922e-10	-0.35012	0.399	0.497	1.64968e-05	2	APBA2
9.92164e-10	-0.350142	0.319	0.419	2.23624e-05	2	CCDC171
5.32121e-13	-0.350163	0.346	0.466	1.19935e-08	2	RPP30
1.11632e-09	-0.350252	0.308	0.406	2.51606e-05	2	MPP5
1.26304e-08	-0.350331	0.254	0.339	0.000284678	2	HMG20A
5.96265e-29	-0.350433	0.882	0.919	1.34392e-24	2	LUC7L2
4.30119e-09	-0.350557	0.266	0.355	9.69445e-05	2	HRAS
1.76988e-07	-0.350646	0.349	0.429	0.00398912	2	BBS9
1.0651e-07	-0.350657	0.222	0.299	0.00240063	2	AP3M2
6.28602e-21	-0.3507	0.817	0.878	1.41681e-16	2	VPS13B
4.54201e-42	-0.350732	0.996	0.997	1.02372e-37	2	TCF4
8.04055e-12	-0.350841	0.392	0.507	1.81226e-07	2	CSNK2A2
1.55362e-12	-0.350964	0.368	0.493	3.5017e-08	2	RUVBL2
2.04831e-18	-0.350984	0.713	0.804	4.61669e-14	2	TRAP1
4.43341e-10	-0.350994	0.274	0.371	9.99247e-06	2	IRAK1
1.3885e-14	-0.351021	0.435	0.574	3.12955e-10	2	CDC42BPB
6.87012e-24	-0.351181	0.808	0.873	1.54846e-19	2	DST
2.45512e-15	-0.351201	0.518	0.644	5.5336e-11	2	POLR3K
1.18521e-10	-0.351435	0.345	0.447	2.67135e-06	2	SPG11
9.30447e-10	-0.351576	0.306	0.402	2.09713e-05	2	PRPSAP2
1.72939e-12	-0.351618	0.401	0.518	3.89787e-08	2	GCFC2
1.48619e-13	-0.35181	0.49	0.619	3.34973e-09	2	WDFY2
3.65129e-12	-0.351901	0.316	0.432	8.22965e-08	2	TTC8
1.28643e-07	-0.352051	0.233	0.311	0.00289948	2	FLAD1
6.01742e-15	-0.352107	0.471	0.599	1.35627e-10	2	CRLS1
6.17435e-07	-0.352159	0.243	0.314	0.0139164	2	SMIM10
1.22885e-15	-0.352347	0.414	0.556	2.76971e-11	2	C9orf78
1.73963e-20	-0.352388	0.872	0.897	3.92095e-16	2	RGL1
1.6743e-11	-0.352399	0.337	0.444	3.7737e-07	2	MED28
7.28796e-12	-0.352404	0.415	0.525	1.64263e-07	2	SLX4IP
1.99637e-32	-0.352515	0.898	0.934	4.49962e-28	2	HNRNPR
1.78681e-13	-0.35256	0.515	0.64	4.02729e-09	2	WDFY3
8.55321e-09	-0.352568	0.319	0.405	0.000192781	2	TMEM64
1.49077e-06	-0.352616	0.202	0.269	0.0336005	2	UCKL1
6.5833e-09	-0.352704	0.296	0.385	0.000148381	2	VPS8
8.73135e-15	-0.352782	0.498	0.623	1.96796e-10	2	SPATS2
1.48655e-08	-0.352936	0.203	0.285	0.000335053	2	GDE1
3.15048e-09	-0.353052	0.316	0.409	7.10087e-05	2	DIS3
5.16428e-16	-0.353083	0.573	0.696	1.16398e-11	2	RABEP1
5.50028e-12	-0.353399	0.39	0.505	1.23971e-07	2	NSFL1C
9.52285e-17	-0.353552	0.564	0.699	2.14635e-12	2	CNIH4
6.59138e-18	-0.353741	0.54	0.69	1.48563e-13	2	MTREX
3.82703e-15	-0.353755	0.531	0.662	8.62574e-11	2	NUDT5
7.79166e-12	-0.353773	0.413	0.528	1.75616e-07	2	DMXL1
1.17509e-14	-0.353966	0.448	0.578	2.64853e-10	2	TRIM28
2.12557e-10	-0.354147	0.34	0.444	4.79082e-06	2	MTA1
7.83803e-13	-0.354255	0.356	0.477	1.76661e-08	2	UBN1
1.29806e-13	-0.354285	0.49	0.62	2.9257e-09	2	SIMC1
2.61357e-15	-0.354299	0.445	0.583	5.89072e-11	2	MYH9
4.94575e-18	-0.354315	0.703	0.804	1.11472e-13	2	ASPH
6.21693e-07	-0.354397	0.194	0.263	0.0140123	2	NUP62
1.75692e-10	-0.354416	0.272	0.372	3.95993e-06	2	RECQL
3.38563e-17	-0.354524	0.662	0.768	7.63087e-13	2	SUZ12
1.22027e-15	-0.354533	0.538	0.674	2.75037e-11	2	RAP1GDS1
3.30982e-07	-0.35467	0.289	0.365	0.00745999	2	AAK1
2.21573e-06	-0.354703	0.224	0.288	0.0499404	2	MSANTD3
7.20478e-18	-0.354703	0.742	0.83	1.62388e-13	2	ZNF292
4.48566e-15	-0.354846	0.487	0.616	1.01102e-10	2	UTP18
3.29447e-07	-0.35489	0.181	0.251	0.00742541	2	MPDU1
2.86005e-09	-0.355152	0.346	0.442	6.44627e-05	2	HIVEP1
2.15168e-09	-0.355172	0.286	0.378	4.84968e-05	2	APOC1
1.00248e-11	-0.35528	0.302	0.415	2.25948e-07	2	CAPNS1
1.4802e-49	-0.355502	0.99	0.993	3.33623e-45	2	HNRNPD
4.35648e-08	-0.355523	0.262	0.346	0.000981907	2	SLC36A4
4.00304e-08	-0.355651	0.167	0.241	0.000902246	2	PGM2
1.51471e-15	-0.355786	0.428	0.571	3.41401e-11	2	BRD2
1.18907e-12	-0.356045	0.392	0.506	2.68005e-08	2	MSH6
3.68062e-12	-0.35613	0.372	0.489	8.29575e-08	2	ZNRD1
1.59154e-11	-0.356224	0.337	0.447	3.58717e-07	2	SPTLC2
5.54661e-07	-0.356283	0.227	0.299	0.0125015	2	ABHD18
1.29022e-17	-0.356341	0.688	0.786	2.90802e-13	2	PTPN13
7.4125e-13	-0.35636	0.336	0.459	1.6707e-08	2	FBXO7
3.96429e-13	-0.356485	0.453	0.574	8.93511e-09	2	DDX50
8.42455e-13	-0.356525	0.338	0.458	1.89881e-08	2	ODR4
2.27296e-13	-0.356578	0.387	0.512	5.12302e-09	2	CSTF3
9.3817e-07	-0.356655	0.208	0.276	0.0211454	2	CDC42EP4
8.46988e-10	-0.356808	0.295	0.391	1.90903e-05	2	PCF11
1.35837e-06	-0.356808	0.194	0.26	0.0306162	2	LRRCC1
5.98142e-07	-0.356876	0.192	0.261	0.0134815	2	DDA1
3.84111e-11	-0.357338	0.39	0.497	8.65748e-07	2	TTC7B
4.70993e-12	-0.357419	0.427	0.548	1.06157e-07	2	RPS6KA3
3.89744e-13	-0.357485	0.521	0.638	8.78444e-09	2	CDC42SE2
7.47195e-08	-0.357528	0.254	0.332	0.0016841	2	MTFMT
7.85757e-16	-0.357665	0.461	0.603	1.77102e-11	2	COPA
8.41584e-18	-0.35777	0.533	0.67	1.89685e-13	2	PPHLN1
1.1302e-16	-0.357794	0.55	0.687	2.54737e-12	2	AHSA1
1.04194e-19	-0.357852	0.567	0.715	2.34844e-15	2	CPSF6
1.83553e-14	-0.357901	0.477	0.61	4.1371e-10	2	ANKRD12
1.34524e-18	-0.358063	0.568	0.72	3.03203e-14	2	SNW1
3.63385e-10	-0.358232	0.302	0.402	8.19034e-06	2	PDXP
2.3469e-19	-0.358248	0.596	0.736	5.28967e-15	2	CAPRIN1
2.7364e-13	-0.358331	0.532	0.645	6.16758e-09	2	MRPS15
2.1129e-08	-0.358405	0.277	0.361	0.000476227	2	SNHG4
3.05938e-13	-0.358504	0.502	0.617	6.89554e-09	2	FAM13B
1.64118e-09	-0.35859	0.225	0.317	3.69906e-05	2	TXLNA
3.56734e-16	-0.35876	0.5	0.631	8.04042e-12	2	IPO9
4.85771e-13	-0.358937	0.465	0.591	1.09488e-08	2	CABIN1
7.22651e-12	-0.358995	0.32	0.436	1.62878e-07	2	GNE
1.28195e-07	-0.359081	0.233	0.309	0.0028894	2	BAG6
1.23272e-09	-0.359083	0.287	0.382	2.77842e-05	2	CMAS
2.56936e-07	-0.359376	0.194	0.267	0.00579107	2	PIP4P2
1.2302e-14	-0.359494	0.487	0.618	2.77276e-10	2	ITGB1BP1
3.75953e-10	-0.35964	0.298	0.399	8.47359e-06	2	ADNP2
1.08232e-11	-0.359687	0.295	0.405	2.43944e-07	2	CIAPIN1
3.37453e-14	-0.359798	0.452	0.574	7.60586e-10	2	COPS5
2.62217e-23	-0.359937	0.88	0.916	5.91011e-19	2	FMNL2
3.67554e-07	-0.360046	0.208	0.28	0.00828429	2	THBS2
1.71367e-14	-0.360083	0.487	0.62	3.86244e-10	2	RNF145
4.76336e-16	-0.360113	0.519	0.653	1.07361e-11	2	PCCB
3.07437e-17	-0.360122	0.561	0.703	6.92933e-13	2	MYEF2
1.26685e-11	-0.360149	0.354	0.468	2.85535e-07	2	EMC8
2.34582e-22	-0.360156	0.845	0.879	5.28724e-18	2	MTHFD1L
3.18458e-09	-0.360272	0.255	0.344	7.17772e-05	2	IDH3A
5.15851e-12	-0.360331	0.355	0.468	1.16268e-07	2	NUMB
3.5377e-15	-0.360453	0.474	0.612	7.97361e-11	2	PCBD2
2.96033e-11	-0.360476	0.337	0.445	6.67228e-07	2	MRPS14
1.56334e-06	-0.360616	0.151	0.213	0.0352362	2	LRRC20
9.04129e-10	-0.360832	0.288	0.385	2.03782e-05	2	RFK
4.4919e-13	-0.360843	0.423	0.546	1.01243e-08	2	CDK12
4.53463e-47	-0.360922	0.998	0.997	1.02206e-42	2	RANBP1
1.27948e-08	-0.360974	0.272	0.358	0.000288382	2	DCAF5
2.55469e-13	-0.360974	0.426	0.551	5.75801e-09	2	ING5
1.81678e-09	-0.360974	0.279	0.375	4.09484e-05	2	WDR74
2.59223e-15	-0.361011	0.414	0.546	5.84264e-11	2	TAF9
7.28522e-17	-0.361042	0.514	0.652	1.64202e-12	2	RALBP1
2.34256e-12	-0.36106	0.334	0.456	5.27989e-08	2	NAPG
1.06524e-16	-0.361082	0.552	0.685	2.40094e-12	2	DMAC1
8.3817e-22	-0.361319	0.75	0.848	1.88915e-17	2	PPP2R2A
3.44933e-07	-0.361451	0.233	0.307	0.00777445	2	DPY19L3
1.02523e-13	-0.361518	0.353	0.48	2.31076e-09	2	AEBP2
5.90658e-08	-0.361567	0.211	0.289	0.00133128	2	POGK
6.28014e-19	-0.361596	0.626	0.746	1.41548e-14	2	TMEM87A
2.38057e-15	-0.361649	0.499	0.635	5.36557e-11	2	HTATSF1
3.21112e-14	-0.362061	0.421	0.55	7.23755e-10	2	SDAD1
1.85525e-11	-0.362166	0.344	0.45	4.18155e-07	2	TIMM8A
5.10422e-11	-0.362508	0.288	0.393	1.15044e-06	2	CACHD1
1.11325e-13	-0.362518	0.407	0.534	2.50916e-09	2	LANCL2
5.59114e-08	-0.362676	0.235	0.314	0.00126019	2	DYNLT3
3.51636e-11	-0.362821	0.352	0.456	7.92553e-07	2	TMEM168
1.01141e-10	-0.36304	0.266	0.369	2.27962e-06	2	ZNF562
1.88327e-06	-0.363097	0.174	0.236	0.042447	2	WSB2
2.00841e-13	-0.363154	0.455	0.58	4.52675e-09	2	ZNRF1
8.35692e-20	-0.363161	0.576	0.726	1.88357e-15	2	G3BP2
1.91316e-13	-0.36319	0.582	0.686	4.31207e-09	2	RABGAP1L
2.5199e-16	-0.363255	0.506	0.638	5.67961e-12	2	FAM204A
1.51355e-13	-0.363282	0.302	0.429	3.41139e-09	2	ZFP36L2
9.80578e-11	-0.363341	0.343	0.445	2.21012e-06	2	ZYX
1.47323e-33	-0.363455	0.998	0.998	3.32051e-29	2	HSPE1
1.08975e-07	-0.363497	0.242	0.32	0.00245618	2	DTD2
4.2878e-09	-0.363527	0.291	0.379	9.66426e-05	2	TRMT5
2.91045e-09	-0.363621	0.194	0.281	6.55985e-05	2	UBXN2B
1.29006e-11	-0.363643	0.303	0.411	2.90768e-07	2	BLMH
5.44771e-10	-0.363853	0.273	0.37	1.22786e-05	2	TM9SF2
8.22032e-10	-0.363931	0.262	0.357	1.85278e-05	2	GON7
3.77234e-10	-0.36401	0.24	0.335	8.50248e-06	2	SRPRA
2.76154e-07	-0.364172	0.186	0.256	0.00622423	2	ZNF496
1.39365e-06	-0.364218	0.222	0.288	0.0314114	2	CLEC2D
1.45863e-09	-0.364382	0.287	0.38	3.2876e-05	2	ATPAF1
1.49144e-13	-0.364489	0.433	0.554	3.36156e-09	2	TM9SF4
3.42214e-10	-0.364728	0.253	0.351	7.71316e-06	2	ZNF655
4.89645e-20	-0.364789	0.629	0.756	1.10361e-15	2	IMMT
2.36353e-07	-0.364796	0.246	0.32	0.00532716	2	PACS2
9.75205e-24	-0.364828	0.846	0.889	2.19801e-19	2	MARK3
4.20271e-17	-0.36483	0.461	0.607	9.47249e-13	2	HERC2
5.07654e-11	-0.365298	0.299	0.407	1.1442e-06	2	ISCA2
3.2009e-25	-0.365516	0.789	0.872	7.2145e-21	2	PAPOLA
4.53022e-09	-0.36571	0.284	0.374	0.000102107	2	BBS7
7.25102e-20	-0.365798	0.678	0.78	1.63431e-15	2	TNPO1
3.14295e-17	-0.365804	0.49	0.638	7.08388e-13	2	TRIP12
9.0606e-14	-0.365811	0.393	0.52	2.04217e-09	2	REPIN1
1.07435e-15	-0.366098	0.69	0.789	2.42147e-11	2	TET1
1.46896e-12	-0.366141	0.345	0.464	3.31089e-08	2	CHTOP
2.00253e-15	-0.366242	0.407	0.54	4.51351e-11	2	DNAAF2
1.12597e-12	-0.366243	0.361	0.48	2.53782e-08	2	WDR59
1.08846e-14	-0.366248	0.444	0.574	2.45328e-10	2	TRPC4AP
8.43893e-14	-0.366249	0.49	0.611	1.90205e-09	2	SPRED2
1.17349e-11	-0.366284	0.378	0.487	2.64493e-07	2	ABCB7
6.06986e-15	-0.366335	0.392	0.524	1.36809e-10	2	HNRNPUL1
1.02591e-23	-0.366369	0.698	0.807	2.31231e-19	2	SMARCA4
8.76952e-07	-0.366559	0.183	0.249	0.0197656	2	CCZ1B
2.86403e-14	-0.366603	0.457	0.584	6.45524e-10	2	FAM171A1
7.76115e-12	-0.366645	0.337	0.447	1.74929e-07	2	MFAP1
5.42911e-13	-0.366725	0.532	0.654	1.22367e-08	2	NRG2
2.32783e-07	-0.36676	0.216	0.289	0.0052467	2	MTERF3
3.45943e-09	-0.366877	0.306	0.399	7.79721e-05	2	BAG3
7.34603e-15	-0.366991	0.448	0.575	1.65572e-10	2	NCOA6
5.6598e-14	-0.367061	0.527	0.655	1.27566e-09	2	NDUFAF6
7.95733e-10	-0.367281	0.39	0.49	1.7935e-05	2	KLHL13
2.67538e-09	-0.367284	0.252	0.343	6.03003e-05	2	UGGT1
3.70237e-08	-0.367342	0.256	0.338	0.000834477	2	FKBP9
1.20109e-06	-0.367385	0.229	0.297	0.0270714	2	SALL3
1.25678e-15	-0.367432	0.564	0.691	2.83265e-11	2	RPTOR
3.49378e-13	-0.367443	0.433	0.547	7.87463e-09	2	NME7
7.06222e-15	-0.367447	0.44	0.571	1.59175e-10	2	GMNN
4.70742e-15	-0.367514	0.336	0.475	1.061e-10	2	MPRIP
4.87042e-16	-0.367522	0.581	0.708	1.09774e-11	2	BMPR2
2.64627e-14	-0.36753	0.436	0.563	5.96442e-10	2	SLC7A1
9.44159e-08	-0.367637	0.233	0.31	0.00212804	2	PTRH1
1.01174e-09	-0.367721	0.301	0.399	2.28037e-05	2	BRCC3
2.8739e-22	-0.367753	0.727	0.827	6.47748e-18	2	DNAJC2
2.35905e-09	-0.367758	0.329	0.419	5.31706e-05	2	PSMB10
3.32353e-10	-0.367835	0.402	0.5	7.4909e-06	2	CREM
6.99168e-16	-0.367907	0.442	0.577	1.57585e-11	2	DRG1
4.94838e-14	-0.367916	0.346	0.471	1.11532e-09	2	NELFA
2.09252e-14	-0.367953	0.448	0.583	4.71633e-10	2	ZMYM4
8.51522e-07	-0.367964	0.189	0.255	0.0191925	2	RFFL
1.5638e-10	-0.368068	0.269	0.368	3.52465e-06	2	LZIC
4.29832e-11	-0.368178	0.347	0.456	9.68799e-07	2	YIPF4
1.74409e-11	-0.368222	0.498	0.605	3.93099e-07	2	HS6ST2
1.08969e-06	-0.368297	0.175	0.239	0.0245606	2	RNF170
6.45056e-17	-0.368304	0.579	0.702	1.45389e-12	2	SPPL3
3.23271e-11	-0.36832	0.399	0.503	7.2862e-07	2	CDCA7
1.46739e-13	-0.368334	0.401	0.524	3.30735e-09	2	REV1
1.19732e-10	-0.368468	0.25	0.349	2.69863e-06	2	TMEM68
4.06445e-13	-0.368514	0.361	0.484	9.16086e-09	2	DNAJB14
2.69367e-17	-0.368622	0.572	0.693	6.07126e-13	2	HMGXB4
1.24822e-13	-0.368728	0.404	0.524	2.81335e-09	2	ZFP91
2.36906e-14	-0.368739	0.398	0.522	5.33961e-10	2	MCCC2
1.84753e-11	-0.368943	0.283	0.389	4.16415e-07	2	STX6
2.58692e-08	-0.36897	0.252	0.333	0.000583065	2	TMEM243
1.80187e-13	-0.369435	0.343	0.467	4.06123e-09	2	BRD3
2.96481e-22	-0.369493	0.744	0.83	6.68238e-18	2	THOC2
4.42716e-17	-0.369528	0.572	0.71	9.97837e-13	2	MIB1
8.46038e-09	-0.369881	0.232	0.317	0.000190689	2	PHTF1
8.68038e-13	-0.369976	0.386	0.505	1.95647e-08	2	RNF115
6.89011e-15	-0.370283	0.445	0.581	1.55296e-10	2	SNX13
2.98365e-19	-0.370355	0.608	0.74	6.72486e-15	2	MRPL13
4.15867e-16	-0.370476	0.685	0.776	9.37323e-12	2	CHD2
8.64582e-14	-0.37061	0.376	0.5	1.94868e-09	2	UXS1
1.82545e-22	-0.370684	0.973	0.965	4.11438e-18	2	MAML2
1.16946e-29	-0.370776	0.803	0.885	2.63585e-25	2	BAZ1B
1.57072e-10	-0.370814	0.281	0.382	3.54025e-06	2	TRAPPC12
2.06235e-07	-0.370964	0.205	0.277	0.00464833	2	DHTKD1
3.43218e-12	-0.371113	0.374	0.491	7.73578e-08	2	WDR41
9.36935e-17	-0.371198	0.388	0.536	2.11176e-12	2	PGRMC2
1.13077e-09	-0.371348	0.297	0.391	2.54863e-05	2	RAB12
3.61625e-21	-0.371375	0.7	0.805	8.15067e-17	2	PUM1
1.02977e-06	-0.3714	0.188	0.254	0.0232099	2	ERAL1
6.38742e-16	-0.371402	0.467	0.606	1.43966e-11	2	SP3
1.01506e-16	-0.371414	0.533	0.67	2.28784e-12	2	DNM1L
7.99055e-15	-0.371475	0.41	0.537	1.80099e-10	2	SELENOI
4.47517e-19	-0.371956	0.718	0.8	1.00866e-14	2	ZNF148
9.08598e-18	-0.372133	0.546	0.683	2.04789e-13	2	PCMT1
9.8496e-16	-0.372234	0.502	0.64	2.22e-11	2	DENND5A
1.36046e-09	-0.372395	0.213	0.303	3.06635e-05	2	C8orf88
2.59182e-18	-0.372458	0.498	0.65	5.84171e-14	2	DPM1
1.66902e-14	-0.372543	0.376	0.505	3.7618e-10	2	EXOSC3
8.07431e-11	-0.37267	0.259	0.361	1.81987e-06	2	HSPA14.1
1.68037e-08	-0.372701	0.224	0.307	0.000378739	2	ZBTB7A
8.65316e-16	-0.372702	0.494	0.623	1.95034e-11	2	NPM3
6.01692e-13	-0.372708	0.36	0.476	1.35615e-08	2	UTP11
1.09036e-12	-0.372913	0.539	0.643	2.45756e-08	2	PRKCE
8.95633e-19	-0.372945	0.615	0.75	2.01867e-14	2	GTPBP4
5.35648e-16	-0.372971	0.427	0.57	1.2073e-11	2	PMS1
1.62689e-07	-0.373014	0.197	0.269	0.00366684	2	PEF1
3.03688e-12	-0.373032	0.331	0.448	6.84481e-08	2	NEK9
1.67683e-14	-0.373065	0.394	0.52	3.77942e-10	2	PRIM1
9.39346e-18	-0.373092	0.471	0.623	2.11719e-13	2	WBP11
6.60406e-15	-0.373173	0.447	0.572	1.48849e-10	2	PTEN
2.67274e-16	-0.373216	0.557	0.691	6.02408e-12	2	MED13L
8.80496e-12	-0.373312	0.295	0.405	1.98455e-07	2	RNF4
1.70838e-20	-0.373387	0.622	0.76	3.85052e-16	2	ANAPC5
1.5868e-10	-0.373389	0.295	0.397	3.57648e-06	2	MBD4
9.74351e-13	-0.373491	0.343	0.455	2.19609e-08	2	WDR75
1.06177e-11	-0.373671	0.349	0.46	2.39313e-07	2	MBTD1
1.01567e-09	-0.37409	0.238	0.332	2.28922e-05	2	COX19
1.20376e-15	-0.374439	0.465	0.6	2.71315e-11	2	MRTO4
1.98901e-09	-0.374519	0.31	0.402	4.48304e-05	2	YARS
1.53278e-07	-0.374707	0.188	0.261	0.00345474	2	XRCC1
2.15745e-15	-0.374725	0.448	0.58	4.86269e-11	2	FAM192A
1.35133e-08	-0.374833	0.271	0.356	0.000304576	2	RYBP
7.23436e-08	-0.37489	0.21	0.287	0.00163055	2	ERLIN2
7.76031e-16	-0.37489	0.409	0.542	1.7491e-11	2	STX16
5.27033e-08	-0.375329	0.274	0.353	0.00118788	2	EFL1
7.94816e-08	-0.375331	0.23	0.306	0.00179143	2	ZC2HC1A
5.52606e-12	-0.375374	0.3	0.41	1.24552e-07	2	TERF2
3.81454e-09	-0.3754	0.234	0.32	8.59758e-05	2	KEAP1
1.34764e-17	-0.375412	0.61	0.725	3.03744e-13	2	AP3B1
1.11101e-17	-0.375423	0.492	0.637	2.5041e-13	2	CEBPZ
1.24105e-09	-0.375443	0.266	0.359	2.7972e-05	2	CDC42EP1
6.43686e-15	-0.375446	0.39	0.524	1.4508e-10	2	SUN1
1.11454e-06	-0.375457	0.164	0.228	0.0251206	2	GRIPAP1
2.90248e-11	-0.375481	0.258	0.362	6.54189e-07	2	YTHDF1
8.31058e-14	-0.375553	0.38	0.508	1.87312e-09	2	TOR1AIP2
1.61504e-12	-0.375787	0.396	0.51	3.64014e-08	2	SNRNP40
1.63365e-07	-0.375871	0.2	0.273	0.00368208	2	SLC35A4
3.44679e-11	-0.375913	0.301	0.409	7.76872e-07	2	ZNF639
3.20252e-16	-0.376047	0.462	0.599	7.21816e-12	2	NUDT3
5.24578e-16	-0.37607	0.519	0.646	1.18235e-11	2	TTC17
4.40562e-14	-0.376104	0.358	0.483	9.92984e-10	2	KIDINS220
1.19728e-06	-0.376139	0.213	0.28	0.0269855	2	WDR25
5.25349e-32	-0.376413	0.824	0.901	1.18408e-27	2	U2SURP
1.30427e-19	-0.376538	0.565	0.71	2.93969e-15	2	NOLC1
6.2148e-10	-0.376552	0.3	0.395	1.40075e-05	2	SESTD1
1.3744e-12	-0.377003	0.346	0.46	3.09777e-08	2	MRPL16
1.10976e-10	-0.377156	0.298	0.402	2.50128e-06	2	THOC6
3.71116e-07	-0.3772	0.235	0.306	0.00836459	2	USP45
8.23242e-19	-0.377215	0.48	0.629	1.85551e-14	2	TMEM123
2.45615e-07	-0.377302	0.203	0.275	0.00553593	2	BCL2L14
7.26461e-17	-0.377307	0.494	0.632	1.63737e-12	2	TRRAP
4.2365e-10	-0.377325	0.213	0.305	9.54864e-06	2	STRADB
1.81829e-14	-0.377425	0.387	0.516	4.09824e-10	2	CFAP20
1.22317e-14	-0.377693	0.428	0.561	2.75691e-10	2	KATNBL1
2.13094e-15	-0.377722	0.41	0.546	4.80292e-11	2	PLP2
3.31973e-08	-0.37786	0.275	0.359	0.000748233	2	ZNF618
6.58041e-11	-0.37792	0.341	0.448	1.48316e-06	2	CA12
7.18745e-08	-0.378006	0.2	0.277	0.00161998	2	DNAJC5
8.10394e-09	-0.378068	0.333	0.425	0.000182655	2	PUDP
7.26592e-12	-0.378094	0.342	0.448	1.63767e-07	2	SUPT6H
9.6609e-12	-0.378188	0.326	0.437	2.17747e-07	2	SLC39A11
7.62123e-18	-0.378253	0.42	0.57	1.71775e-13	2	TERF1
3.37846e-15	-0.378259	0.421	0.553	7.61472e-11	2	SSR1
5.92338e-18	-0.378339	0.581	0.708	1.33507e-13	2	MRPL32
4.44738e-07	-0.378354	0.167	0.233	0.010024	2	CYTH2
3.63266e-17	-0.378355	0.492	0.63	8.18766e-13	2	MED13
1.72802e-14	-0.37838	0.512	0.637	3.89478e-10	2	RPS6KA5
1.89885e-11	-0.3786	0.33	0.437	4.27981e-07	2	MED14
1.41964e-11	-0.378642	0.374	0.483	3.19972e-07	2	CCNG1
5.35295e-08	-0.378758	0.21	0.287	0.0012065	2	WDR11
2.01791e-07	-0.378834	0.221	0.294	0.00454816	2	INTS14
3.45648e-17	-0.378916	0.613	0.735	7.79057e-13	2	COP1
4.3159e-12	-0.37896	0.689	0.763	9.72762e-08	2	FAM162A
1.91474e-46	-0.379344	0.977	0.982	4.31562e-42	2	SRPK2
2.34583e-07	-0.379461	0.2	0.272	0.00528727	2	LRRC28
6.87072e-15	-0.379469	0.467	0.594	1.54859e-10	2	DDAH1
1.69075e-17	-0.379517	0.422	0.563	3.81079e-13	2	SETX
1.22073e-14	-0.379602	0.46	0.587	2.7514e-10	2	AATF
7.02399e-11	-0.379659	0.334	0.434	1.58314e-06	2	PRKACB
1.65926e-10	-0.379667	0.284	0.381	3.73982e-06	2	GNPAT
1.3539e-06	-0.379752	0.263	0.333	0.0305155	2	AFAP1
2.73602e-18	-0.379774	0.417	0.567	6.16671e-14	2	CUL5
4.55382e-08	-0.379896	0.272	0.35	0.00102639	2	ZNF337-AS1
1.33305e-08	-0.379959	0.258	0.342	0.000300456	2	PCBP1-AS1
1.03031e-16	-0.37997	0.439	0.579	2.32223e-12	2	SNRNP200
6.09056e-17	-0.380034	0.517	0.645	1.37275e-12	2	RPRD1A
6.16196e-10	-0.380205	0.257	0.351	1.38884e-05	2	POLR2C
1.46744e-17	-0.380251	0.448	0.596	3.30747e-13	2	MDM4
1.27186e-17	-0.380292	0.632	0.75	2.86664e-13	2	RALGAPA1
2.06853e-31	-0.380298	0.852	0.903	4.66227e-27	2	WDR43
1.82359e-08	-0.380383	0.232	0.315	0.000411019	2	MTERF4
3.37284e-09	-0.380401	0.198	0.283	7.60204e-05	2	SNRNP48
2.53947e-11	-0.380512	0.244	0.348	5.72371e-07	2	MKRN1
1.72098e-12	-0.380561	0.387	0.496	3.87891e-08	2	RMND5A
3.87317e-12	-0.380703	0.368	0.48	8.72974e-08	2	BCKDHB
6.21078e-15	-0.380802	0.421	0.564	1.39985e-10	2	UBE3D
4.50856e-14	-0.380837	0.383	0.509	1.01618e-09	2	ZNF451
3.51623e-09	-0.381143	0.335	0.427	7.92522e-05	2	IRF2
2.75398e-15	-0.381657	0.395	0.53	6.2072e-11	2	STK24
7.55469e-18	-0.381756	0.639	0.749	1.70275e-13	2	LMNB1
5.98578e-07	-0.381877	0.242	0.313	0.0134914	2	DAAM1
4.60599e-14	-0.38192	0.468	0.59	1.03814e-09	2	CBR4
6.52864e-12	-0.382006	0.299	0.406	1.47149e-07	2	SMNDC1
2.65207e-07	-0.382035	0.202	0.272	0.0059775	2	GGCX
3.87835e-20	-0.382076	0.574	0.722	8.7414e-16	2	DDX1
6.51252e-21	-0.382089	0.638	0.763	1.46786e-16	2	EHMT1
4.05302e-08	-0.38217	0.248	0.328	0.000913511	2	AC005670.3
1.65926e-09	-0.382233	0.256	0.346	3.73981e-05	2	TM7SF3
1.25083e-11	-0.38231	0.35	0.458	2.81925e-07	2	TBRG4
8.38042e-18	-0.382335	0.53	0.667	1.88886e-13	2	PDS5B
1.07605e-07	-0.382415	0.178	0.249	0.0024253	2	ST3GAL2
8.77219e-14	-0.382506	0.304	0.425	1.97716e-09	2	PFKFB3
2.15969e-08	-0.382589	0.266	0.346	0.000486772	2	PPP3CB
4.69693e-08	-0.382629	0.242	0.322	0.00105864	2	MEGF9
1.05371e-12	-0.382635	0.313	0.431	2.37495e-08	2	CMPK1
4.27453e-16	-0.38274	0.566	0.687	9.63436e-12	2	MAPK8
5.40902e-15	-0.382891	0.362	0.496	1.21914e-10	2	REXO2
1.52089e-19	-0.383004	0.527	0.684	3.42794e-15	2	CELF1
2.11536e-13	-0.383055	0.353	0.476	4.7678e-09	2	NOL11
1.46717e-16	-0.383125	0.366	0.508	3.30686e-12	2	PPIL4
3.40799e-12	-0.383155	0.316	0.428	7.68128e-08	2	AAMP
5.17035e-11	-0.383179	0.322	0.423	1.16535e-06	2	FBXW8
1.55017e-09	-0.383264	0.258	0.348	3.49392e-05	2	HERPUD1
1.10148e-12	-0.383695	0.336	0.453	2.48263e-08	2	KCTD20
3.33634e-13	-0.38371	0.342	0.462	7.51978e-09	2	SLF1
3.78116e-11	-0.383935	0.295	0.4	8.52237e-07	2	WDR26
3.06028e-11	-0.383935	0.312	0.418	6.89756e-07	2	HECTD2
1.0069e-31	-0.384153	0.951	0.954	2.26946e-27	2	DUT
2.56639e-17	-0.384207	0.494	0.635	5.78439e-13	2	RAB1A
2.64753e-16	-0.384247	0.4	0.538	5.96727e-12	2	SIPA1L2
1.46135e-08	-0.384379	0.205	0.285	0.000329373	2	INIP
1.07746e-07	-0.384397	0.2	0.273	0.00242848	2	TBC1D9B
1.43446e-18	-0.384613	0.618	0.743	3.23313e-14	2	FAM120A
2.19255e-09	-0.384829	0.282	0.372	4.9418e-05	2	TTC21B
4.05684e-10	-0.384941	0.261	0.356	9.14372e-06	2	KIAA1586
3.4657e-12	-0.385321	0.34	0.452	7.81134e-08	2	BRMS1L
2.32543e-07	-0.385321	0.197	0.267	0.0052413	2	FNIP2
1.02953e-11	-0.3854	0.349	0.461	2.32047e-07	2	WDR27
9.85146e-10	-0.385481	0.225	0.317	2.22042e-05	2	SETD7
1.78898e-09	-0.385496	0.304	0.394	4.03217e-05	2	ELP4
1.26039e-14	-0.385629	0.362	0.491	2.84078e-10	2	SNX1
1.45546e-17	-0.385987	0.509	0.652	3.28045e-13	2	RSBN1L
3.42588e-11	-0.386059	0.276	0.379	7.72159e-07	2	NPRL3
1.08464e-15	-0.386307	0.407	0.545	2.44467e-11	2	IMPAD1
3.44276e-18	-0.386448	0.465	0.607	7.75963e-14	2	CHML
2.31781e-16	-0.386666	0.448	0.58	5.22412e-12	2	SRSF6
8.91493e-24	-0.386692	0.755	0.83	2.00934e-19	2	PSMD14
2.42919e-13	-0.38674	0.349	0.468	5.47515e-09	2	CDKL1
3.10601e-12	-0.38687	0.285	0.395	7.00064e-08	2	XPNPEP1
5.0065e-07	-0.387001	0.164	0.23	0.0112842	2	FGGY
2.01417e-12	-0.387034	0.345	0.458	4.53974e-08	2	PNMA2
1.89718e-08	-0.387045	0.249	0.33	0.000427605	2	VPS45
1.91149e-06	-0.387081	0.155	0.215	0.043083	2	ENKD1
9.24888e-09	-0.387085	0.218	0.302	0.000208461	2	CCM2
1.98079e-07	-0.387117	0.205	0.277	0.0044645	2	TMEM126B
1.50097e-17	-0.387119	0.49	0.63	3.38304e-13	2	PPP2R3C
9.47041e-33	-0.387286	0.827	0.894	2.13454e-28	2	TCERG1
1.30966e-11	-0.387435	0.283	0.392	2.95184e-07	2	PPAN
7.04002e-18	-0.387568	0.553	0.69	1.58675e-13	2	ARF4
4.91762e-08	-0.387608	0.225	0.302	0.00110838	2	FADS2
8.8945e-22	-0.387617	0.942	0.942	2.00473e-17	2	AL117329.1
1.72444e-10	-0.387659	0.298	0.396	3.88671e-06	2	RBM10
1.4711e-12	-0.387707	0.408	0.518	3.31571e-08	2	MFSD14C
5.0528e-15	-0.387809	0.311	0.447	1.13885e-10	2	RUFY1
7.81629e-13	-0.387959	0.643	0.722	1.76171e-08	2	SCFD2
4.16289e-14	-0.388185	0.341	0.468	9.38274e-10	2	ATXN3
1.10587e-12	-0.388451	0.415	0.532	2.49252e-08	2	ZNRF2
5.63981e-08	-0.388532	0.181	0.254	0.00127116	2	TBC1D20
4.04834e-14	-0.388619	0.392	0.517	9.12455e-10	2	RWDD4
1.75459e-10	-0.388805	0.248	0.347	3.95467e-06	2	C16orf91
1.02886e-11	-0.388825	0.343	0.449	2.31895e-07	2	THUMPD1
1.87823e-13	-0.389002	0.3	0.418	4.23335e-09	2	TRUB2
4.19573e-14	-0.389179	0.353	0.479	9.45675e-10	2	PPP4R1
4.13326e-15	-0.389256	0.42	0.549	9.31595e-11	2	HMGCR
8.73743e-10	-0.389268	0.287	0.383	1.96933e-05	2	ZDHHC20
3.41916e-52	-0.389393	0.987	0.991	7.70644e-48	2	PTGES3
9.72744e-13	-0.389403	0.345	0.462	2.19247e-08	2	PREPL
7.10994e-13	-0.389506	0.368	0.485	1.60251e-08	2	AHCYL1
1.18525e-12	-0.389628	0.343	0.456	2.67143e-08	2	HSF1
4.68128e-32	-0.389756	0.82	0.893	1.05511e-27	2	UBE2K
2.52542e-19	-0.389762	0.471	0.627	5.69205e-15	2	TIMM9
1.91765e-13	-0.389784	0.438	0.56	4.32219e-09	2	TMEM65
8.79799e-15	-0.389958	0.388	0.515	1.98298e-10	2	L3HYPDH
5.44328e-11	-0.390151	0.259	0.361	1.22686e-06	2	EHMT2
4.55533e-07	-0.390394	0.204	0.271	0.0102673	2	CEBPZOS
8.1021e-13	-0.390407	0.368	0.481	1.82613e-08	2	DLD
1.25231e-14	-0.390572	0.374	0.505	2.82259e-10	2	RAB6A
1.11581e-06	-0.390629	0.167	0.23	0.0251493	2	TRIM65
9.86427e-09	-0.390803	0.274	0.357	0.000222331	2	CTIF
9.02039e-16	-0.390834	0.324	0.458	2.03311e-11	2	RPA1
5.17217e-08	-0.390899	0.194	0.269	0.00116575	2	ASPHD1
1.21174e-19	-0.390953	0.554	0.693	2.73113e-15	2	ARFGEF1
7.57874e-11	-0.391031	0.289	0.392	1.70817e-06	2	ANKFY1
6.6125e-10	-0.391068	0.206	0.296	1.49039e-05	2	SLC25A51
1.21906e-09	-0.391364	0.221	0.31	2.74764e-05	2	CPD
6.3659e-14	-0.3915	0.461	0.587	1.43481e-09	2	VOPP1
5.31051e-18	-0.391624	0.65	0.752	1.19694e-13	2	PGP
2.8913e-12	-0.391697	0.287	0.4	6.5167e-08	2	PPP3CC
5.00605e-07	-0.391738	0.2	0.268	0.0112831	2	DVL3
2.00089e-06	-0.391854	0.14	0.199	0.0450981	2	AL136038.5
6.38762e-15	-0.391994	0.428	0.553	1.43971e-10	2	UBTF
6.81556e-15	-0.392109	0.334	0.466	1.53616e-10	2	PSMA3-AS1
5.97953e-09	-0.392227	0.239	0.322	0.000134773	2	CDT1
1.3609e-07	-0.392446	0.21	0.283	0.00306734	2	PREP
1.05836e-13	-0.392486	0.362	0.484	2.38543e-09	2	ANAPC13
7.4097e-11	-0.392506	0.307	0.41	1.67007e-06	2	FKTN
2.75935e-20	-0.392534	0.693	0.792	6.2193e-16	2	FSCN1
1.33596e-13	-0.392546	0.387	0.51	3.01111e-09	2	DHX57
1.51774e-09	-0.39278	0.221	0.307	3.42084e-05	2	ZNF43
1.88663e-08	-0.392871	0.217	0.297	0.000425227	2	TMEM223
3.77773e-18	-0.393143	0.544	0.686	8.51462e-14	2	MYCBP2
1.89096e-18	-0.393271	0.502	0.646	4.26203e-14	2	CRNDE
1.36145e-13	-0.393428	0.285	0.408	3.06858e-09	2	ZNF286A
4.33118e-18	-0.393491	0.46	0.605	9.76204e-14	2	NARS
2.78094e-11	-0.393579	0.29	0.393	6.26797e-07	2	MMS19
9.92135e-22	-0.393602	0.593	0.73	2.23617e-17	2	PWP1
4.79506e-23	-0.39369	0.646	0.778	1.08076e-18	2	NAP1L4
7.36473e-13	-0.393899	0.335	0.453	1.65994e-08	2	CLUAP1
3.65915e-15	-0.39399	0.349	0.485	8.24735e-11	2	GALNT2
6.8353e-16	-0.394162	0.455	0.587	1.54061e-11	2	ADIPOR2
5.0302e-17	-0.394307	0.431	0.57	1.13376e-12	2	UBA6
1.3674e-16	-0.394425	0.506	0.641	3.08198e-12	2	SACS
9.93272e-12	-0.394429	0.332	0.438	2.23874e-07	2	POLK
1.9684e-15	-0.394462	0.403	0.54	4.43657e-11	2	UPF3B
6.14546e-17	-0.394744	0.415	0.552	1.38513e-12	2	EPC2
3.34356e-10	-0.394802	0.245	0.337	7.53604e-06	2	PERP
4.64181e-15	-0.394966	0.588	0.695	1.04622e-10	2	GATAD2B
2.29243e-18	-0.394967	0.451	0.595	5.16691e-14	2	WDR34
3.58167e-20	-0.395007	0.714	0.803	8.07272e-16	2	CDC42BPA
2.66904e-08	-0.39502	0.228	0.304	0.000601575	2	CNST
1.97606e-18	-0.395182	0.478	0.628	4.45384e-14	2	CDC73
5.72882e-18	-0.395263	0.503	0.641	1.29122e-13	2	POLR2B
1.00948e-18	-0.395425	0.501	0.65	2.27528e-14	2	C7orf50
8.03668e-10	-0.39545	0.323	0.417	1.81139e-05	2	MCM9
6.2321e-10	-0.395492	0.226	0.316	1.40465e-05	2	CRLF3
2.12567e-16	-0.395585	0.437	0.575	4.79105e-12	2	KIAA0232
1.2461e-13	-0.395592	0.333	0.451	2.80859e-09	2	PTGES2
5.08128e-09	-0.395639	0.218	0.302	0.000114527	2	SLC19A1
1.01823e-07	-0.395646	0.196	0.269	0.00229498	2	NUDT8
3.67444e-09	-0.395809	0.144	0.222	8.28182e-05	2	ATPSCKMT
6.18757e-20	-0.395992	0.556	0.692	1.39462e-15	2	MRPL18
2.94012e-08	-0.396161	0.337	0.419	0.000662674	2	LIMCH1
8.68014e-17	-0.396202	0.476	0.613	1.95642e-12	2	ELOVL5
1.41904e-15	-0.396224	0.501	0.617	3.19836e-11	2	DCAF13
1.39024e-07	-0.396359	0.225	0.298	0.00313346	2	ITPRIP
1.45392e-14	-0.396787	0.336	0.458	3.27698e-10	2	SOGA3
1.65115e-42	-0.396933	0.976	0.98	3.72152e-38	2	CMSS1
6.33308e-07	-0.396946	0.18	0.245	0.0142741	2	MAP4K3-DT
5.37184e-13	-0.396991	0.327	0.441	1.21076e-08	2	AMBRA1
3.65153e-12	-0.397	0.56	0.652	8.23019e-08	2	SYNE2
9.86688e-34	-0.397047	0.835	0.909	2.2239e-29	2	ANKRD11
1.17717e-11	-0.397065	0.302	0.41	2.65323e-07	2	SLC37A3
1.98348e-12	-0.397074	0.274	0.382	4.47057e-08	2	RPAP3
8.76913e-19	-0.397174	0.513	0.65	1.97647e-14	2	DESI2
4.27131e-14	-0.397235	0.376	0.497	9.6271e-10	2	VTA1
3.34296e-19	-0.397416	0.685	0.79	7.5347e-15	2	LRP6
1.87499e-18	-0.397431	0.492	0.638	4.22604e-14	2	LSM14A
2.18457e-08	-0.39745	0.158	0.231	0.00049238	2	PEX13
8.90315e-12	-0.397576	0.349	0.454	2.00668e-07	2	CTBP1
3.3054e-20	-0.397628	0.585	0.714	7.45005e-16	2	POP7
9.59858e-08	-0.397722	0.185	0.257	0.00216342	2	HERC5
2.59912e-15	-0.397723	0.468	0.591	5.85815e-11	2	TRIM44
3.05282e-08	-0.397764	0.218	0.295	0.000688075	2	STK38L
2.21161e-07	-0.398175	0.219	0.291	0.00498474	2	MBNL2
5.83963e-10	-0.39829	0.273	0.369	1.3162e-05	2	KLHL29
8.53394e-14	-0.398328	0.378	0.498	1.92346e-09	2	TDRD3
3.7883e-78	-0.398508	1	1	8.53844e-74	2	HSP90AA1
1.11239e-08	-0.398678	0.192	0.272	0.000250722	2	TEX2
4.28023e-12	-0.398761	0.262	0.372	9.64721e-08	2	SETDB1
3.6733e-09	-0.399018	0.195	0.277	8.27926e-05	2	SPATA33
8.15804e-26	-0.399285	0.804	0.86	1.83874e-21	2	PSMD1
1.93456e-06	-0.399379	0.145	0.204	0.0436031	2	AC068888.1
7.8622e-11	-0.399393	0.287	0.39	1.77206e-06	2	DCAF8
4.98432e-16	-0.399413	0.446	0.574	1.12342e-11	2	NTHL1
5.36811e-08	-0.39947	0.228	0.304	0.00120992	2	RPF1
3.35396e-08	-0.39955	0.202	0.281	0.000755949	2	ANKMY1
1.19867e-10	-0.399629	0.19	0.284	2.70169e-06	2	NOA1
5.38924e-19	-0.399707	0.467	0.616	1.21468e-14	2	RC3H1
5.60207e-13	-0.399729	0.347	0.464	1.26265e-08	2	AFDN
7.71402e-21	-0.399735	0.622	0.756	1.73866e-16	2	TPD52
3.83481e-15	-0.399876	0.375	0.501	8.64327e-11	2	C1D
7.00382e-09	-0.399961	0.237	0.32	0.000157859	2	TACO1
2.16585e-20	-0.400026	0.541	0.686	4.88161e-16	2	PPP6R3
1.21326e-09	-0.400254	0.231	0.322	2.73458e-05	2	MARC1
1.22048e-07	-0.400311	0.14	0.207	0.00275084	2	ARAF
2.3257e-15	-0.400353	0.37	0.498	5.24189e-11	2	ZC3H13
1.13905e-08	-0.400486	0.215	0.295	0.000256731	2	LAMTOR3
1.045e-13	-0.400514	0.329	0.45	2.35533e-09	2	FOXRED2
7.53913e-21	-0.400577	0.531	0.688	1.69924e-16	2	CWC27
2.90441e-19	-0.400605	0.486	0.636	6.54625e-15	2	GGH
1.70833e-15	-0.400626	0.405	0.534	3.85041e-11	2	METTL16
8.45477e-14	-0.40063	0.336	0.453	1.90562e-09	2	NUP58
4.02064e-07	-0.400743	0.17	0.235	0.00906212	2	TATDN3
1.30711e-08	-0.400848	0.263	0.345	0.00029461	2	RPP25
3.79219e-18	-0.400871	0.566	0.698	8.54722e-14	2	DYM
6.13396e-12	-0.401042	0.325	0.435	1.38253e-07	2	MIR4435-2HG
8.33648e-09	-0.401242	0.257	0.341	0.000187896	2	ZNF138
5.9094e-37	-0.401525	0.887	0.93	1.33192e-32	2	SFPQ
2.25943e-10	-0.401556	0.245	0.34	5.09253e-06	2	MFSD14A
1.76559e-17	-0.401666	0.411	0.555	3.97947e-13	2	RNASEH2B
3.23808e-11	-0.401676	0.33	0.433	7.2983e-07	2	SLF2
4.85599e-14	-0.401729	0.457	0.579	1.09449e-09	2	SPATS2L
2.704e-36	-0.401834	0.928	0.957	6.09456e-32	2	CHD7
1.12462e-09	-0.401901	0.238	0.329	2.53477e-05	2	TSTD2
4.24154e-16	-0.401919	0.415	0.555	9.56002e-12	2	UBE4B
1.50117e-12	-0.402005	0.372	0.485	3.38349e-08	2	ZHX3
1.75057e-06	-0.402023	0.143	0.202	0.039456	2	CTU1
6.37517e-11	-0.40203	0.248	0.347	1.4369e-06	2	OTUB1
8.51185e-13	-0.402037	0.328	0.443	1.91849e-08	2	ABHD12
8.1411e-17	-0.402057	0.369	0.507	1.83492e-12	2	ENTR1
9.84401e-09	-0.402181	0.207	0.288	0.000221874	2	BTBD2
1.87572e-09	-0.402195	0.304	0.394	4.22769e-05	2	NR1D2
1.89136e-14	-0.40224	0.353	0.476	4.26293e-10	2	PURB
2.14302e-11	-0.402286	0.309	0.412	4.83015e-07	2	EML1
7.04983e-08	-0.402377	0.224	0.298	0.00158896	2	CTDSP2
2.91292e-11	-0.402442	0.251	0.355	6.56544e-07	2	WDR46
1.31673e-08	-0.40266	0.258	0.341	0.000296779	2	TRAPPC13
3.5348e-09	-0.402685	0.214	0.298	7.96708e-05	2	F12
1.5932e-19	-0.40275	0.738	0.826	3.59091e-15	2	NRIP1
4.0419e-09	-0.40288	0.208	0.292	9.11003e-05	2	C11orf80
7.23632e-21	-0.402933	0.558	0.701	1.63099e-16	2	TGS1
4.15192e-13	-0.403109	0.324	0.441	9.35801e-09	2	CPT1A
8.10565e-11	-0.403126	0.283	0.381	1.82693e-06	2	FAHD1
1.92924e-07	-0.403163	0.238	0.312	0.0043483	2	WDR49
1.05583e-15	-0.4033	0.442	0.569	2.37974e-11	2	ELP5
1.64333e-17	-0.403344	0.358	0.508	3.70391e-13	2	PARL
1.84222e-20	-0.403359	0.507	0.657	4.15217e-16	2	KLC1
2.14484e-12	-0.403419	0.325	0.438	4.83425e-08	2	VPS53
1.18826e-12	-0.403458	0.461	0.578	2.67822e-08	2	RNF220
9.87678e-10	-0.403559	0.279	0.368	2.22613e-05	2	AK3
4.86451e-10	-0.403564	0.291	0.387	1.09641e-05	2	ANKH
1.38188e-18	-0.403821	0.437	0.587	3.11462e-14	2	COPB2
6.08774e-16	-0.403848	0.502	0.633	1.37212e-11	2	ZNF609
4.03983e-19	-0.403854	0.465	0.617	9.10538e-15	2	PHF3
7.8166e-21	-0.403941	0.619	0.752	1.76178e-16	2	RCOR1
6.70714e-18	-0.403983	0.431	0.581	1.51172e-13	2	AZIN1
8.55877e-21	-0.404042	0.542	0.688	1.92906e-16	2	ACTR3
7.30281e-18	-0.404299	0.402	0.547	1.64598e-13	2	EXOSC9
5.96693e-18	-0.404339	0.467	0.606	1.34489e-13	2	RSU1
5.898e-17	-0.404498	0.418	0.553	1.32935e-12	2	MCMBP
5.97857e-14	-0.404745	0.392	0.511	1.34751e-09	2	GPATCH2
1.73603e-18	-0.404765	0.367	0.519	3.91284e-14	2	VPS26A
1.69759e-08	-0.404776	0.207	0.286	0.000382619	2	MRM3
2.33662e-14	-0.404817	0.323	0.445	5.26651e-10	2	TSPAN14
1.48185e-09	-0.405151	0.302	0.393	3.33994e-05	2	PTPN9
1.31885e-10	-0.405243	0.27	0.367	2.97257e-06	2	RALGAPB
2.79632e-12	-0.405297	0.305	0.419	6.30262e-08	2	ORC4
1.32845e-06	-0.405359	0.168	0.231	0.0299419	2	ALDH5A1
5.67463e-16	-0.405451	0.414	0.545	1.279e-11	2	RPN1
1.20042e-08	-0.40562	0.243	0.325	0.000270562	2	BOC
1.02514e-20	-0.405669	0.649	0.756	2.31057e-16	2	DDX39A
3.09021e-07	-0.405784	0.199	0.267	0.00696502	2	SETD4
5.0394e-14	-0.406204	0.34	0.464	1.13583e-09	2	ADD1
5.1013e-22	-0.40626	0.609	0.742	1.14978e-17	2	GNB1
2.00312e-33	-0.40632	0.977	0.966	4.51482e-29	2	TTC28
2.73589e-09	-0.406375	0.236	0.323	6.16643e-05	2	PITHD1
6.00807e-32	-0.406431	0.817	0.882	1.35416e-27	2	TCP1
1.80188e-10	-0.406504	0.283	0.377	4.06126e-06	2	SLC11A2
7.06911e-08	-0.406536	0.188	0.26	0.00159331	2	COPS7A
5.09536e-11	-0.406614	0.233	0.332	1.14844e-06	2	DDX49
6.75034e-15	-0.406689	0.396	0.523	1.52146e-10	2	TFAM
1.22917e-11	-0.406775	0.316	0.423	2.77042e-07	2	ZBTB1
1.10062e-19	-0.40687	0.493	0.647	2.48069e-15	2	PPP6R2
1.47786e-27	-0.407395	0.872	0.897	3.33094e-23	2	ODC1
1.66223e-15	-0.407508	0.361	0.494	3.74649e-11	2	DZIP1
1.33771e-07	-0.407517	0.224	0.296	0.00301506	2	POLD3
9.30802e-18	-0.407577	0.399	0.551	2.09793e-13	2	PABPC4
2.60886e-10	-0.407916	0.217	0.31	5.8801e-06	2	MRFAP1L1
1.83421e-07	-0.407931	0.213	0.284	0.00413414	2	VAMP3
5.19195e-17	-0.408099	0.442	0.579	1.17021e-12	2	HAT1
5.50456e-16	-0.408163	0.475	0.603	1.24067e-11	2	FBXL5
5.96567e-11	-0.408278	0.382	0.483	1.3446e-06	2	MID1
5.75503e-10	-0.408457	0.277	0.37	1.29713e-05	2	TPCN1
7.61915e-24	-0.408461	0.792	0.86	1.71728e-19	2	NSMCE2
1.42253e-11	-0.408597	0.246	0.348	3.20624e-07	2	CPXM1
9.76488e-17	-0.408707	0.425	0.557	2.20091e-12	2	TFDP1
4.46408e-13	-0.408891	0.51	0.614	1.00616e-08	2	KLF12
7.11451e-09	-0.408929	0.192	0.273	0.000160354	2	BCL2L1
5.10903e-14	-0.409053	0.337	0.464	1.15153e-09	2	UQCC1
1.18695e-09	-0.409059	0.233	0.322	2.67527e-05	2	SYNJ2BP
6.60275e-18	-0.409247	0.447	0.591	1.48819e-13	2	KARS
1.5191e-07	-0.409284	0.195	0.265	0.0034239	2	ERAP2
5.58491e-22	-0.40931	0.524	0.683	1.25878e-17	2	MAPKAP1
1.61298e-19	-0.409327	0.445	0.593	3.63549e-15	2	CYB5R3
7.77461e-07	-0.40947	0.188	0.253	0.0175232	2	WASHC2A
1.21358e-06	-0.409586	0.178	0.241	0.0273528	2	TBL2
1.55235e-10	-0.4096	0.215	0.309	3.49884e-06	2	INO80C
6.30525e-08	-0.409728	0.164	0.236	0.00142114	2	SCRN3
1.19785e-24	-0.409733	0.916	0.921	2.69984e-20	2	AKT3
1.25535e-06	-0.409876	0.155	0.217	0.0282944	2	TMEM184B
3.18347e-15	-0.409893	0.363	0.488	7.17523e-11	2	TMEM41B
1.738e-16	-0.409953	0.485	0.613	3.91728e-12	2	AGPAT4
3.28548e-07	-0.41002	0.188	0.257	0.00740514	2	BCAR1
9.59397e-09	-0.410202	0.215	0.296	0.000216238	2	ADIPOR1
9.44795e-07	-0.41035	0.17	0.232	0.0212947	2	MIR222HG
8.53203e-15	-0.410523	0.318	0.447	1.92303e-10	2	NCS1
1.36e-07	-0.410625	0.157	0.225	0.0030653	2	WASHC2C
6.18486e-15	-0.410788	0.465	0.588	1.39401e-10	2	PHF21A
6.32889e-10	-0.41085	0.188	0.275	1.42647e-05	2	PLOD1
1.79974e-21	-0.410854	0.766	0.831	4.05645e-17	2	FAF1
6.17831e-19	-0.410878	0.44	0.594	1.39253e-14	2	TBCD
2.61817e-08	-0.410884	0.192	0.269	0.000590109	2	B4GALT2
1.10684e-06	-0.41102	0.167	0.229	0.024947	2	GRPEL2
8.89262e-07	-0.411255	0.132	0.191	0.0200431	2	ZNF268
8.54742e-22	-0.411261	0.702	0.805	1.9265e-17	2	RRP1B
4.47736e-20	-0.41149	0.536	0.68	1.00915e-15	2	NDUFS1
1.46024e-12	-0.411631	0.374	0.482	3.29123e-08	2	SLC25A12
6.44537e-28	-0.411649	0.796	0.865	1.45272e-23	2	SMC1A
1.49158e-22	-0.411727	0.552	0.702	3.36186e-18	2	ROCK1
6.42733e-23	-0.411765	0.735	0.805	1.44865e-18	2	SINHCAF
7.92838e-16	-0.411788	0.36	0.489	1.78698e-11	2	RRP36
5.99501e-15	-0.411802	0.414	0.541	1.35122e-10	2	CLOCK
1.96043e-09	-0.411866	0.25	0.337	4.4186e-05	2	MAML1
5.88764e-20	-0.41196	0.454	0.611	1.32702e-15	2	HEATR1
1.39717e-20	-0.411973	0.514	0.677	3.14907e-16	2	SRSF1
1.00733e-61	-0.41198	0.986	0.991	2.27042e-57	2	HNRNPU
2.30719e-21	-0.412067	0.535	0.687	5.20017e-17	2	CLINT1
4.46624e-12	-0.412155	0.242	0.347	1.00665e-07	2	BRAT1
2.14696e-27	-0.412241	0.713	0.826	4.83904e-23	2	RIF1
1.39608e-13	-0.412283	0.349	0.468	3.14661e-09	2	ASCC1
4.46855e-09	-0.412334	0.211	0.293	0.000100717	2	SLC66A2
5.53164e-09	-0.412345	0.223	0.307	0.000124678	2	RBM38
5.84825e-07	-0.412504	0.167	0.231	0.0131814	2	AKIP1
9.19847e-07	-0.412504	0.164	0.227	0.0207324	2	PRPF18
3.4866e-12	-0.41262	0.271	0.382	7.85845e-08	2	CRTC3
1.3851e-16	-0.41273	0.468	0.605	3.12187e-12	2	AGO3
3.08147e-17	-0.412748	0.597	0.712	6.94533e-13	2	PPP3R1
7.68007e-19	-0.412848	0.451	0.596	1.73101e-14	2	CS
3.20951e-07	-0.4129	0.184	0.253	0.00723392	2	USPL1
7.78621e-13	-0.412914	0.307	0.423	1.75493e-08	2	ARHGAP35
3.26646e-12	-0.413037	0.325	0.433	7.36227e-08	2	KLHL7
6.63477e-17	-0.413099	0.444	0.577	1.49541e-12	2	FOXJ3
6.76693e-11	-0.413297	0.255	0.354	1.5252e-06	2	CLASRP
8.80113e-13	-0.413324	0.366	0.481	1.98369e-08	2	RAB28
1.64319e-16	-0.413364	0.378	0.512	3.70359e-12	2	HNRNPLL
9.81463e-15	-0.41343	0.356	0.487	2.21212e-10	2	ESYT2
1.61827e-14	-0.413597	0.343	0.468	3.64741e-10	2	MTX2
6.73809e-08	-0.413599	0.184	0.256	0.0015187	2	TRNAU1AP
3.3185e-18	-0.413682	0.524	0.669	7.47958e-14	2	POLR3G
1.19568e-08	-0.413829	0.197	0.275	0.000269495	2	PRPF40B
6.54608e-14	-0.414144	0.329	0.449	1.47542e-09	2	MRPL44
1.24917e-12	-0.414167	0.336	0.449	2.81552e-08	2	SPTLC1
8.95338e-07	-0.414181	0.159	0.222	0.02018	2	CNOT11
5.68935e-14	-0.414314	0.301	0.422	1.28232e-09	2	NUB1
1.03089e-16	-0.414495	0.374	0.512	2.32352e-12	2	RAE1
6.61491e-11	-0.414568	0.276	0.376	1.49093e-06	2	NUDT9
5.39457e-18	-0.41461	0.443	0.586	1.21588e-13	2	YTHDF3
1.11926e-06	-0.414868	0.171	0.234	0.025227	2	PLIN3
2.79688e-10	-0.414908	0.211	0.304	6.30388e-06	2	INF2
3.00585e-36	-0.414992	0.867	0.92	6.77489e-32	2	LRPPRC
1.14275e-11	-0.41504	0.275	0.38	2.57565e-07	2	PDXDC1
4.81318e-08	-0.415273	0.192	0.266	0.00108484	2	ISOC1
1.41497e-10	-0.415359	0.234	0.331	3.1892e-06	2	MTG2
1.14083e-22	-0.415376	0.546	0.708	2.57132e-18	2	THRAP3
3.84118e-16	-0.415427	0.378	0.513	8.65764e-12	2	ACLY
2.13085e-12	-0.415644	0.283	0.394	4.80272e-08	2	VPS4A
6.20773e-14	-0.415779	0.316	0.437	1.39916e-09	2	FNBP1
3.38213e-12	-0.415846	0.266	0.374	7.62298e-08	2	ZDHHC9
1.69328e-36	-0.415998	0.865	0.907	3.81649e-32	2	SMC3
4.13696e-08	-0.416023	0.191	0.265	0.000932429	2	UBALD1
1.39882e-08	-0.416097	0.218	0.298	0.00031528	2	NPHP3
1.01489e-21	-0.416198	0.583	0.728	2.28746e-17	2	KDM1A
9.23599e-18	-0.416208	0.615	0.734	2.0817e-13	2	ASCC3
1.02524e-20	-0.416217	0.585	0.72	2.31079e-16	2	PTBP2
1.02209e-15	-0.41622	0.365	0.501	2.30369e-11	2	BTBD1
1.42528e-12	-0.416263	0.272	0.382	3.21245e-08	2	CCDC82
1.04287e-49	-0.416276	1	1	2.35052e-45	2	AC074351.1
5.01572e-07	-0.416333	0.177	0.242	0.0113049	2	ENTPD4
1.28821e-15	-0.416613	0.419	0.547	2.90349e-11	2	TNRC18
7.54766e-07	-0.416681	0.171	0.235	0.0170117	2	FAM114A2
5.76946e-11	-0.416824	0.252	0.351	1.30038e-06	2	RHOT1
6.44757e-09	-0.416966	0.328	0.41	0.000145322	2	CEP120
8.1377e-10	-0.417026	0.264	0.356	1.83416e-05	2	KIAA0556
6.6164e-14	-0.417079	0.37	0.493	1.49127e-09	2	ZNF33A
2.23163e-13	-0.417124	0.342	0.457	5.02988e-09	2	FAIM
1.38862e-19	-0.417157	0.461	0.612	3.12982e-15	2	PABPN1
1.23343e-11	-0.417171	0.278	0.382	2.78002e-07	2	UTP3
2.74943e-11	-0.417262	0.219	0.318	6.19693e-07	2	ING3
4.45346e-19	-0.417549	0.452	0.599	1.00376e-14	2	ME2
6.7139e-12	-0.417586	0.324	0.429	1.51325e-07	2	WIPF1
5.40274e-17	-0.417664	0.365	0.507	1.21772e-12	2	IBTK
3.75325e-09	-0.41772	0.274	0.361	8.45946e-05	2	CNKSR3
5.03647e-08	-0.417778	0.165	0.236	0.00113517	2	CCNL2
3.39016e-07	-0.417786	0.18	0.246	0.00764107	2	TRIM23
3.2476e-14	-0.417804	0.332	0.455	7.31976e-10	2	CRK
3.08952e-13	-0.417869	0.304	0.419	6.96347e-09	2	POLDIP3
1.13012e-18	-0.417875	0.459	0.6	2.54718e-14	2	PARVB
5.13961e-14	-0.417974	0.293	0.414	1.15842e-09	2	PRCC
3.68257e-08	-0.418112	0.188	0.264	0.000830016	2	NQO2
6.12212e-17	-0.418124	0.41	0.545	1.37986e-12	2	SHOC2
8.52194e-32	-0.418339	0.808	0.881	1.92076e-27	2	DYNC1H1
1.25042e-11	-0.418434	0.263	0.366	2.81832e-07	2	EIF2B5
2.04023e-13	-0.418477	0.322	0.439	4.59848e-09	2	ARMC9
8.64163e-12	-0.418656	0.234	0.337	1.94774e-07	2	TMEM203
5.31607e-17	-0.418743	0.512	0.639	1.19819e-12	2	MAP4K3
6.9942e-10	-0.418833	0.239	0.329	1.57642e-05	2	MTMR9
1.06808e-10	-0.419066	0.227	0.32	2.40735e-06	2	VPS51
7.81124e-19	-0.419169	0.585	0.716	1.76058e-14	2	NUBPL
3.44606e-11	-0.41938	0.317	0.421	7.76707e-07	2	EPB41L5
3.84424e-09	-0.419466	0.233	0.317	8.66454e-05	2	PHKA1
2.67657e-09	-0.419559	0.172	0.254	6.03273e-05	2	C12orf43
1.23283e-22	-0.419559	0.589	0.731	2.77868e-18	2	EIF4E
1.10632e-12	-0.419802	0.255	0.366	2.49353e-08	2	CWC22
9.91864e-19	-0.420062	0.469	0.608	2.23556e-14	2	BMS1
1.60636e-11	-0.420071	0.276	0.381	3.62058e-07	2	PIGU
1.1636e-16	-0.420105	0.377	0.511	2.62263e-12	2	CHRAC1
2.87765e-14	-0.420159	0.33	0.451	6.48593e-10	2	MBTPS1
2.05885e-08	-0.420214	0.207	0.286	0.000464045	2	CHMP1B
2.42293e-14	-0.420343	0.32	0.445	5.46103e-10	2	NHLRC2
4.58371e-10	-0.42036	0.248	0.34	1.03312e-05	2	HMBS
2.36247e-11	-0.420557	0.328	0.429	5.32477e-07	2	ZNF652
1.01009e-08	-0.420578	0.168	0.246	0.000227665	2	ZNF143
6.63093e-40	-0.420738	0.997	0.99	1.49455e-35	2	KCNQ5
1.93878e-19	-0.420774	0.422	0.565	4.36982e-15	2	DDX42
2.06898e-15	-0.420969	0.382	0.506	4.66327e-11	2	UPF2
7.46425e-07	-0.421019	0.178	0.242	0.0168237	2	NOTCH2
2.4188e-21	-0.421314	0.514	0.665	5.45173e-17	2	TIMM17A
6.98943e-17	-0.42142	0.364	0.505	1.57535e-12	2	OXA1L
2.4528e-11	-0.421457	0.279	0.379	5.52838e-07	2	QRSL1
3.74564e-07	-0.421528	0.164	0.23	0.00844229	2	ZNF480
9.39624e-23	-0.421547	0.519	0.679	2.11782e-18	2	CRTAP
1.41105e-10	-0.421609	0.266	0.362	3.18037e-06	2	MTMR12
4.60189e-19	-0.421627	0.478	0.633	1.03722e-14	2	GRPEL1
2.93256e-20	-0.42175	0.494	0.651	6.60969e-16	2	INO80
9.45183e-17	-0.421769	0.355	0.495	2.13035e-12	2	WWP1
2.68265e-22	-0.421989	0.581	0.722	6.04642e-18	2	MTHFD1
1.61687e-06	-0.422026	0.154	0.214	0.0364427	2	PALB2
8.62966e-16	-0.422105	0.415	0.539	1.94504e-11	2	GLYR1
3.68808e-21	-0.422167	0.481	0.643	8.31257e-17	2	DNAJC21
6.14499e-26	-0.42219	0.651	0.782	1.38502e-21	2	GMPS
6.14578e-16	-0.422409	0.404	0.531	1.3852e-11	2	ISCA1
9.25714e-13	-0.422475	0.269	0.379	2.08647e-08	2	ZFAND1
1.20551e-35	-0.422573	0.801	0.879	2.7171e-31	2	ILF3
9.79891e-11	-0.4226	0.288	0.388	2.20858e-06	2	ZDHHC17
1.92795e-18	-0.422715	0.337	0.484	4.3454e-14	2	PRKAR2B
1.46474e-22	-0.422745	0.564	0.716	3.30137e-18	2	RBPJ
3.02787e-21	-0.422774	0.53	0.673	6.82453e-17	2	MANF
8.50843e-16	-0.42286	0.384	0.516	1.91772e-11	2	MTIF2
7.07622e-17	-0.42305	0.433	0.575	1.59491e-12	2	RABGAP1
9.57957e-13	-0.423073	0.254	0.365	2.15914e-08	2	PUS7L
1.98466e-07	-0.423085	0.199	0.269	0.00447323	2	CD99L2
3.67332e-09	-0.42318	0.205	0.288	8.27929e-05	2	IGSF3
1.32842e-20	-0.423191	0.623	0.752	2.99413e-16	2	TRMT11
1.30248e-15	-0.423194	0.403	0.531	2.93567e-11	2	PRPF38B
2.19781e-24	-0.423294	0.684	0.795	4.95364e-20	2	STRN3
1.37217e-11	-0.423321	0.277	0.382	3.09272e-07	2	POT1
5.33415e-26	-0.423327	0.593	0.744	1.20227e-21	2	RBM17
4.07144e-11	-0.423617	0.217	0.314	9.17662e-07	2	UBE4A
1.44609e-20	-0.423699	0.471	0.633	3.25933e-16	2	MARCH7
5.37842e-12	-0.423761	0.233	0.337	1.21224e-07	2	HSPA13
2.52008e-07	-0.423822	0.159	0.225	0.00568	2	ALDH1B1
2.21046e-12	-0.423879	0.282	0.393	4.98216e-08	2	POMT2
6.00707e-12	-0.423942	0.292	0.4	1.35393e-07	2	FBXW4
1.17115e-11	-0.424109	0.281	0.385	2.63966e-07	2	SLC35B4
2.00839e-09	-0.424236	0.214	0.3	4.52671e-05	2	WDR19
1.24318e-15	-0.424247	0.331	0.462	2.802e-11	2	IST1
7.561e-21	-0.424359	0.473	0.632	1.70417e-16	2	UQCRC1
4.73758e-14	-0.424507	0.324	0.443	1.0678e-09	2	VARS
6.13679e-07	-0.424653	0.161	0.224	0.0138317	2	SPSB4
8.39089e-13	-0.424704	0.268	0.381	1.89122e-08	2	ZNF92
1.7479e-10	-0.424729	0.24	0.333	3.9396e-06	2	VPS13D
1.03214e-07	-0.424909	0.199	0.271	0.00232635	2	ASNSD1
2.77127e-20	-0.424925	0.415	0.575	6.24616e-16	2	NUDCD3
1.98634e-22	-0.425065	0.51	0.674	4.47702e-18	2	RPF2
6.7369e-23	-0.425159	0.484	0.65	1.51843e-18	2	VPS35
2.7424e-11	-0.425259	0.231	0.33	6.18109e-07	2	CENPS
4.39671e-07	-0.425369	0.171	0.237	0.00990974	2	ERO1B
1.60828e-06	-0.425388	0.165	0.225	0.036249	2	PHLPP2
1.61817e-17	-0.425411	0.475	0.606	3.64719e-13	2	EIF1B
4.2572e-07	-0.42569	0.167	0.233	0.0095953	2	RNF14
3.59092e-24	-0.425693	0.672	0.786	8.09358e-20	2	SETD5
8.98633e-21	-0.425729	0.438	0.601	2.02543e-16	2	PINX1
4.58287e-10	-0.425884	0.242	0.333	1.03293e-05	2	UBE2Q1
2.03006e-10	-0.425975	0.266	0.362	4.57555e-06	2	KANSL1L
1.78872e-20	-0.426024	0.726	0.806	4.0316e-16	2	TBC1D5
6.73069e-19	-0.426326	0.444	0.591	1.51703e-14	2	CCDC6
2.79052e-12	-0.426471	0.29	0.4	6.28956e-08	2	PLPP1
1.51413e-11	-0.426477	0.24	0.34	3.41269e-07	2	DSN1
7.09206e-07	-0.426637	0.163	0.226	0.0159848	2	MAPK12
2.30936e-10	-0.426654	0.236	0.329	5.20507e-06	2	SAMD4B
6.70132e-15	-0.426719	0.368	0.491	1.51041e-10	2	GBF1
2.94398e-11	-0.42679	0.247	0.345	6.63545e-07	2	SRP68
1.55314e-16	-0.426819	0.402	0.536	3.50063e-12	2	SLC25A37
2.08099e-14	-0.426848	0.333	0.454	4.69035e-10	2	INTS7
9.24543e-15	-0.427004	0.331	0.459	2.08383e-10	2	PAFAH1B2
1.5489e-25	-0.427019	0.881	0.921	3.49106e-21	2	PEG10
4.78714e-15	-0.427057	0.312	0.436	1.07897e-10	2	ACADM
1.42285e-07	-0.427079	0.18	0.25	0.00320696	2	TMEM184C
6.40941e-08	-0.427098	0.176	0.247	0.00144462	2	VAX2
6.05862e-10	-0.427272	0.23	0.32	1.36555e-05	2	TRMT1
3.52294e-11	-0.427335	0.328	0.426	7.94035e-07	2	C16orf87
2.00024e-10	-0.427421	0.298	0.393	4.50834e-06	2	TIAM2
4.0626e-08	-0.427475	0.188	0.263	0.000915669	2	SLC25A24
2.18433e-16	-0.42752	0.395	0.529	4.92326e-12	2	ZMIZ1
2.78535e-10	-0.42755	0.251	0.344	6.2779e-06	2	METTL2A
1.96551e-23	-0.427656	0.531	0.69	4.43007e-19	2	PPP4R3B
9.78411e-16	-0.427783	0.311	0.443	2.20524e-11	2	PLEKHA8
6.55611e-19	-0.42783	0.448	0.592	1.47768e-14	2	WDR36
4.35498e-09	-0.427974	0.166	0.245	9.81569e-05	2	ZNF592
5.08781e-14	-0.428044	0.43	0.549	1.14674e-09	2	DCAF10
2.03676e-16	-0.42818	0.432	0.567	4.59065e-12	2	NIN
4.46366e-21	-0.428223	0.463	0.62	1.00606e-16	2	NUP54
3.62839e-14	-0.428238	0.327	0.444	8.17803e-10	2	MRRF
2.82627e-10	-0.428376	0.233	0.325	6.37013e-06	2	RNF2
4.47127e-07	-0.428446	0.2	0.268	0.0100778	2	ABHD5
3.81221e-18	-0.428478	0.437	0.578	8.59235e-14	2	NRDC
1.14366e-11	-0.42859	0.218	0.32	2.5777e-07	2	RNF20
1.94863e-17	-0.428617	0.459	0.587	4.39202e-13	2	CCDC58
3.0184e-23	-0.428879	0.513	0.679	6.80318e-19	2	WDR33
1.43523e-12	-0.428922	0.265	0.374	3.23486e-08	2	CD47
1.20369e-22	-0.429118	0.462	0.632	2.71299e-18	2	WDR12
1.16448e-18	-0.429131	0.622	0.732	2.62462e-14	2	POLA1
1.48255e-19	-0.429372	0.444	0.6	3.34152e-15	2	PHACTR4
8.64076e-07	-0.429421	0.174	0.237	0.0194754	2	GLTP
1.57421e-06	-0.429503	0.155	0.216	0.0354811	2	RFX3-AS1
4.97107e-13	-0.429547	0.412	0.525	1.12043e-08	2	DIPK2A
8.11006e-09	-0.429662	0.192	0.272	0.000182793	2	POLR3F
4.07603e-32	-0.429779	0.868	0.895	9.18697e-28	2	UBE2S
1.96269e-21	-0.429858	0.457	0.611	4.42371e-17	2	NBN
3.67371e-15	-0.429901	0.315	0.438	8.28019e-11	2	WDR1
6.01457e-07	-0.429952	0.167	0.231	0.0135562	2	GTF2H1
3.74688e-11	-0.430023	0.356	0.454	8.44509e-07	2	COBLL1
6.17752e-14	-0.430033	0.422	0.539	1.39235e-09	2	AASS
1.31855e-11	-0.430284	0.264	0.367	2.97188e-07	2	PPIL1
1.64242e-25	-0.430288	0.501	0.677	3.70186e-21	2	SEC63
1.00604e-15	-0.43029	0.333	0.466	2.26752e-11	2	ANAPC10
3.41888e-09	-0.430432	0.25	0.336	7.70581e-05	2	LSS
4.6414e-08	-0.430576	0.185	0.259	0.00104613	2	ACSF3
3.88058e-07	-0.430576	0.186	0.253	0.00874644	2	BSDC1
1.42564e-06	-0.430594	0.148	0.208	0.0321326	2	TARS2
8.14014e-12	-0.430638	0.233	0.336	1.83471e-07	2	YIPF5
8.10982e-16	-0.430646	0.383	0.508	1.82787e-11	2	CYP20A1
2.58935e-19	-0.430799	0.445	0.589	5.83613e-15	2	PFKP
7.79119e-17	-0.431114	0.376	0.514	1.75606e-12	2	FAM193A
2.26147e-09	-0.431118	0.239	0.325	5.09712e-05	2	ASMTL
9.91648e-09	-0.431118	0.234	0.318	0.000223507	2	ZNF280C
2.09148e-15	-0.431163	0.328	0.457	4.71399e-11	2	RAB22A
8.79254e-25	-0.431241	0.51	0.675	1.98175e-20	2	FNBP4
1.49856e-23	-0.431281	0.499	0.672	3.37761e-19	2	RYK
1.3947e-10	-0.431492	0.22	0.314	3.14352e-06	2	SNX29
2.2987e-09	-0.431632	0.222	0.307	5.18105e-05	2	ZNFX1
9.80529e-13	-0.431655	0.267	0.375	2.21001e-08	2	NSUN5
1.31207e-09	-0.431667	0.207	0.292	2.95728e-05	2	NELFB
1.97639e-13	-0.431713	0.329	0.443	4.45458e-09	2	MICU2
5.97048e-09	-0.431822	0.201	0.283	0.000134569	2	GPALPP1
1.06883e-17	-0.431853	0.425	0.562	2.40903e-13	2	FAM168B
4.727e-16	-0.431956	0.413	0.539	1.06542e-11	2	XPNPEP3
1.53898e-15	-0.43208	0.331	0.459	3.46871e-11	2	CEP95
4.40447e-15	-0.432084	0.345	0.467	9.92723e-11	2	UBE2J1
2.54833e-15	-0.432085	0.377	0.505	5.74369e-11	2	SEC24B
7.10456e-30	-0.432111	0.698	0.819	1.6013e-25	2	USP10
8.63397e-21	-0.432349	0.486	0.636	1.94601e-16	2	SMC6
6.19808e-18	-0.432402	0.395	0.537	1.39699e-13	2	ARMC1
1.27093e-06	-0.432484	0.123	0.18	0.0286456	2	TRMT61A
2.23769e-07	-0.432614	0.182	0.25	0.00504354	2	INTS3
1.76664e-22	-0.432627	0.513	0.673	3.98183e-18	2	EML4
1.28893e-06	-0.432714	0.149	0.209	0.0290512	2	PITRM1
5.51576e-21	-0.432761	0.436	0.595	1.2432e-16	2	CBFB
1.2471e-28	-0.432908	0.762	0.838	2.81084e-24	2	LSM3
5.26261e-10	-0.433112	0.2	0.286	1.18614e-05	2	HAUS2
9.37751e-26	-0.43312	0.643	0.777	2.1136e-21	2	PSME4
1.16272e-11	-0.433249	0.277	0.379	2.62066e-07	2	PRPS2
9.37867e-10	-0.433423	0.213	0.299	2.11386e-05	2	ZNF337
6.23854e-09	-0.43352	0.194	0.274	0.000140611	2	SUPT20H
3.26859e-10	-0.433566	0.24	0.332	7.36708e-06	2	ANKRD40
2.82433e-14	-0.433612	0.261	0.378	6.36576e-10	2	MAPKAPK5
6.27829e-09	-0.433704	0.191	0.271	0.000141506	2	PLCG1
1.64424e-08	-0.433732	0.212	0.291	0.000370594	2	RTN4R
1.14817e-15	-0.434066	0.372	0.504	2.58787e-11	2	DCUN1D4
1.4657e-11	-0.434125	0.307	0.411	3.30354e-07	2	CHKA
4.32948e-17	-0.434146	0.358	0.499	9.75822e-13	2	CCNC
1.02193e-06	-0.434195	0.183	0.247	0.0230333	2	ENOX2
1.63537e-08	-0.434254	0.212	0.289	0.000368595	2	ANKRD54
3.45639e-16	-0.434262	0.393	0.522	7.79036e-12	2	KIF13A
1.49981e-09	-0.434405	0.235	0.322	3.38042e-05	2	CDKN1B
1.07502e-15	-0.434511	0.33	0.46	2.42299e-11	2	DDX54
2.30045e-17	-0.434588	0.39	0.527	5.18498e-13	2	PRKRA
1.01127e-11	-0.434896	0.267	0.37	2.27931e-07	2	SAV1
2.31148e-13	-0.434939	0.309	0.426	5.20985e-09	2	TRIOBP
6.49899e-07	-0.435004	0.167	0.23	0.0146481	2	RNF44
1.03521e-09	-0.43507	0.218	0.306	2.33326e-05	2	C16orf95
7.17189e-11	-0.435371	0.245	0.341	1.61647e-06	2	NR2C1
3.85658e-21	-0.435452	0.449	0.605	8.69235e-17	2	FIP1L1
1.16994e-22	-0.435503	0.549	0.696	2.63693e-18	2	KAT6B
1.65739e-64	-0.435718	1	1	3.73559e-60	2	NCL
1.21941e-14	-0.435815	0.337	0.456	2.74843e-10	2	PRRC2A
1.19805e-19	-0.43597	0.468	0.613	2.70029e-15	2	IFRD1
1.62093e-19	-0.43602	0.497	0.642	3.65341e-15	2	IQCB1
2.33145e-12	-0.436043	0.25	0.355	5.25486e-08	2	MACO1
1.53442e-15	-0.436072	0.286	0.414	3.45844e-11	2	TIA1
6.06363e-16	-0.436143	0.349	0.481	1.36668e-11	2	TUG1
4.54155e-19	-0.436176	0.415	0.56	1.02362e-14	2	RCC2
7.59962e-12	-0.436238	0.238	0.342	1.71288e-07	2	CSGALNACT2
6.84777e-09	-0.43629	0.203	0.283	0.000154342	2	ALS2
9.98505e-11	-0.436348	0.276	0.373	2.25053e-06	2	BMP2K
6.06623e-11	-0.436441	0.25	0.347	1.36727e-06	2	PMPCA
2.00394e-15	-0.436535	0.304	0.432	4.51667e-11	2	ANXA7
2.24916e-07	-0.436562	0.213	0.282	0.00506938	2	MINDY4
3.96745e-07	-0.436626	0.137	0.199	0.00894225	2	CSAD
1.13534e-18	-0.436655	0.374	0.52	2.55894e-14	2	FRS2
2.22839e-12	-0.436778	0.251	0.36	5.02257e-08	2	SEC22A
1.0024e-10	-0.436814	0.231	0.326	2.25932e-06	2	UBE2D1
2.56956e-14	-0.437179	0.299	0.418	5.79152e-10	2	STX2
7.92956e-17	-0.437311	0.407	0.542	1.78724e-12	2	PIAS2
6.68346e-15	-0.43756	0.288	0.409	1.50639e-10	2	MIA2
2.03335e-16	-0.437593	0.343	0.476	4.58297e-12	2	DROSHA
3.50954e-16	-0.437673	0.367	0.497	7.91014e-12	2	RIOK1
1.98223e-11	-0.437698	0.275	0.376	4.46774e-07	2	ZBTB21
6.61747e-18	-0.437807	0.407	0.548	1.49151e-13	2	ARMC8
4.74041e-11	-0.437838	0.221	0.317	1.06844e-06	2	DNAAF4
1.92172e-09	-0.437853	0.209	0.293	4.33137e-05	2	UBE2J2
6.35011e-13	-0.438102	0.329	0.438	1.43125e-08	2	RRP12
1.61325e-14	-0.43813	0.333	0.452	3.63609e-10	2	AP1G1
1.47794e-06	-0.438281	0.137	0.195	0.0333112	2	CTTNBP2NL
8.08739e-23	-0.438393	0.702	0.797	1.82282e-18	2	PEAK1
1.93706e-19	-0.43847	0.461	0.606	4.36594e-15	2	LRRFIP1
9.84058e-09	-0.43857	0.185	0.264	0.000221797	2	PACC1
6.20306e-07	-0.438744	0.161	0.224	0.0139811	2	PAWR
[truncated: 3,319 more rows]

## Sheet: cluster-3
p_val	avg_log2FC	pct.1	pct.2	p_val_adj	cluster	gene
2.06278e-58	2.50804	0.147	0.04	4.64931e-54	3	HIST1H1D
8.77232e-88	2.19476	0.202	0.05	1.97719e-83	3	NEURL1B
1.20109e-100	2.01256	0.255	0.069	2.70715e-96	3	SLC8A1
1.87818e-40	1.97627	0.114	0.033	4.23322e-36	3	CDKN2B-AS1
2.94847e-274	1.9595	0.732	0.267	6.64556e-270	3	CDC25C
2.33517e-56	1.91817	0.155	0.044	5.26323e-52	3	SCG5
6.78707e-109	1.91652	0.276	0.075	1.52974e-104	3	AMPH
9.5772e-40	1.85875	0.106	0.029	2.15861e-35	3	HIST1H2AB
2.06775e-230	1.84862	0.593	0.182	4.6605e-226	3	HIST1H3B
1.64228e-45	1.81219	0.143	0.044	3.70153e-41	3	NRGN
6.52862e-162	1.77827	0.54	0.204	1.47148e-157	3	MXD3
5.05202e-72	1.7707	0.217	0.066	1.13867e-67	3	HIST1H2AM
1.01584e-37	1.74481	0.121	0.038	2.28961e-33	3	CA8
1.64113e-82	1.74268	0.261	0.083	3.69895e-78	3	IQGAP3
4.0852e-34	1.71431	0.114	0.036	9.20762e-30	3	HIST1H2BO
5.80805e-155	1.71239	0.511	0.185	1.30908e-150	3	KIF24
1.42509e-275	1.70775	0.787	0.3	3.21201e-271	3	KIF18B
4.77593e-177	1.70263	0.538	0.183	1.07645e-172	3	HIST1H3D
0	1.701	0.972	0.817	0	3	HIST1H4C
0	1.69346	0.92	0.426	0	3	DIAPH3
2.93838e-55	1.67436	0.183	0.058	6.62281e-51	3	FBXO43
2.37621e-49	1.67268	0.164	0.053	5.35575e-45	3	HIST1H2AL
4.07296e-277	1.66158	0.897	0.446	9.18004e-273	3	TOP2A
1.07218e-210	1.62998	0.696	0.276	2.41659e-206	3	KIF14
1.33942e-28	1.62939	0.1	0.033	3.01891e-24	3	AGBL4
1.0059e-142	1.62713	0.523	0.205	2.26719e-138	3	RTKN2
8.45406e-256	1.62243	0.798	0.326	1.90546e-251	3	SPC25
1.27765e-254	1.61478	0.813	0.342	2.87969e-250	3	KIF4A
2.9794e-211	1.60972	0.698	0.284	6.71526e-207	3	NDC80
1.61444e-119	1.6065	0.431	0.159	3.63878e-115	3	CENPI
7.2999e-201	1.59952	0.631	0.225	1.64532e-196	3	HIST1H2AH
6.66513e-33	1.59318	0.114	0.037	1.50225e-28	3	E2F8
1.01172e-237	1.59101	0.813	0.377	2.28032e-233	3	MELK
2.32267e-67	1.57787	0.243	0.083	5.23506e-63	3	ESPL1
1.64357e-181	1.57646	0.607	0.227	3.70443e-177	3	HJURP
7.79171e-36	1.57625	0.131	0.044	1.75617e-31	3	HIST1H2AE
1.10211e-120	1.57391	0.45	0.168	2.48404e-116	3	CKAP2L
1.00271e-206	1.57121	0.71	0.29	2.26001e-202	3	ARHGAP11B
3.27193e-37	1.54396	0.151	0.055	7.37461e-33	3	CAMK2N2
2.48445e-27	1.53658	0.118	0.044	5.5997e-23	3	TIMP3
1.93713e-218	1.53135	0.666	0.231	4.36609e-214	3	HIST1H1B
3.00588e-52	1.5288	0.208	0.075	6.77496e-48	3	CNIH2
3.95879e-37	1.51897	0.142	0.049	8.92271e-33	3	CDKN2D
3.70091e-56	1.51737	0.224	0.081	8.34148e-52	3	HIST1H4E
4.17798e-89	1.50779	0.38	0.15	9.41675e-85	3	BICC1
3.86751e-202	1.50772	0.722	0.301	8.71698e-198	3	CIT
4.13772e-108	1.50147	0.431	0.168	9.32602e-104	3	STIL
3.35916e-76	1.49748	0.344	0.139	7.57121e-72	3	LGALS2
8.26737e-46	1.49225	0.18	0.064	1.86338e-41	3	RGS7
1.07799e-258	1.48946	0.832	0.338	2.42967e-254	3	CDK1
1.43462e-145	1.47927	0.552	0.213	3.2335e-141	3	KIFC1
3.20987e-118	1.47231	0.523	0.229	7.23472e-114	3	C21orf58
7.67122e-207	1.46545	0.757	0.326	1.72902e-202	3	ESCO2
6.18334e-29	1.46176	0.142	0.057	1.39366e-24	3	AC068587.4
3.48761e-229	1.46066	0.842	0.405	7.86073e-225	3	RRM2
1.45026e-97	1.45428	0.415	0.166	3.26875e-93	3	MYBL1
2.21492e-69	1.43874	0.31	0.122	4.9922e-65	3	GPR137C
9.37744e-104	1.43257	0.447	0.182	2.11358e-99	3	CDCA5
3.00005e-117	1.42982	0.49	0.197	6.76181e-113	3	KIF2C
1.96967e-75	1.42947	0.365	0.155	4.43943e-71	3	TMSB15A
5.4165e-253	1.42628	0.937	0.553	1.22082e-248	3	LINC01572
1.88696e-24	1.42429	0.102	0.037	4.25303e-20	3	BEND6
3.91037e-150	1.41677	0.631	0.278	8.81358e-146	3	TK1
4.63953e-113	1.41396	0.528	0.234	1.0457e-108	3	KIF18A
3.63438e-129	1.40787	0.531	0.215	8.19152e-125	3	AURKB
1.70733e-79	1.40584	0.336	0.129	3.84815e-75	3	LINC01727
2.02049e-93	1.39652	0.461	0.206	4.55398e-89	3	DBF4B
4.43641e-188	1.39099	0.757	0.345	9.99922e-184	3	ANLN
9.70174e-143	1.38919	0.601	0.255	2.18668e-138	3	SHCBP1
4.37141e-88	1.38622	0.436	0.194	9.85273e-84	3	SPC24
3.35402e-184	1.38485	0.758	0.356	7.55963e-180	3	KNL1
3.39238e-92	1.37814	0.526	0.263	7.64609e-88	3	GAS2L3
2.08205e-86	1.37789	0.383	0.152	4.69274e-82	3	NEIL3
1.01982e-142	1.37568	0.654	0.309	2.29858e-138	3	AC073529.1
3.87606e-191	1.36741	0.763	0.351	8.73625e-187	3	HIST2H2AC
2.13587e-162	1.35997	0.718	0.347	4.81404e-158	3	FBXO5
2.26955e-219	1.3593	0.901	0.658	5.11534e-215	3	HIST1H1C
5.37223e-38	1.35714	0.189	0.077	1.21085e-33	3	TCF19
8.72098e-150	1.357	0.65	0.282	1.96562e-145	3	CDCA2
2.13089e-96	1.35024	0.416	0.164	4.8028e-92	3	HIST1H2AG
3.703e-68	1.34523	0.332	0.139	8.34618e-64	3	FANCG
1.5038e-57	1.34457	0.28	0.114	3.38941e-53	3	INCENP
9.32714e-84	1.33735	0.408	0.174	2.10224e-79	3	WDR62
7.53338e-29	1.33104	0.182	0.083	1.69795e-24	3	APOLD1
1.96747e-24	1.32876	0.12	0.048	4.43449e-20	3	AC091057.6
1.76262e-170	1.3266	0.73	0.332	3.97277e-166	3	NCAPG
4.30757e-71	1.32631	0.339	0.139	9.70882e-67	3	SKA1
1.52009e-100	1.32194	0.534	0.251	3.42613e-96	3	PCDH7
2.07903e-40	1.31712	0.198	0.08	4.68594e-36	3	EME1
4.73536e-49	1.3143	0.254	0.106	1.0673e-44	3	NIBAN1
4.77451e-166	1.31218	0.707	0.314	1.07613e-161	3	NCAPH
2.53715e-26	1.311	0.135	0.055	5.71849e-22	3	KIF1A
2.54115e-30	1.30958	0.158	0.066	5.72749e-26	3	AC008543.1
1.43859e-62	1.30939	0.332	0.145	3.24244e-58	3	PSMC3IP
1.29496e-48	1.30581	0.276	0.123	2.91872e-44	3	C5orf34
1.51553e-30	1.29776	0.183	0.081	3.41585e-26	3	SEZ6L
8.4402e-205	1.29639	0.911	0.557	1.90234e-200	3	AGT
1.18642e-187	1.29596	0.832	0.423	2.67407e-183	3	CEP128
9.12601e-47	1.29465	0.261	0.115	2.05691e-42	3	IQCN
2.79364e-124	1.29026	0.601	0.277	6.29659e-120	3	ARHGAP11A
7.50993e-145	1.28643	0.632	0.271	1.69266e-140	3	KIF15
6.80843e-20	1.28222	0.105	0.043	1.53455e-15	3	SLC6A9
2.93291e-36	1.2756	0.206	0.09	6.61048e-32	3	RAD54L
2.3374e-64	1.26515	0.332	0.141	5.26828e-60	3	NLGN3
7.2986e-22	1.26085	0.104	0.041	1.64503e-17	3	SMAD9
3.05707e-146	1.25899	0.765	0.398	6.89033e-142	3	CENPE
3.25768e-235	1.256	0.926	0.477	7.34248e-231	3	UBE2C
9.87856e-17	1.25509	0.1	0.044	2.22653e-12	3	AC244502.1
1.66425e-215	1.25387	0.936	0.625	3.75106e-211	3	KPNA2
1.21305e-122	1.25302	0.602	0.274	2.73409e-118	3	BCAN
7.50144e-211	1.25152	0.901	0.661	1.69075e-206	3	HIST1H1E
8.65944e-186	1.24921	0.829	0.417	1.95175e-181	3	KIF11
6.53761e-49	1.24866	0.282	0.126	1.47351e-44	3	ERCC6L
9.27572e-28	1.24572	0.122	0.046	2.09065e-23	3	FGF12
2.00568e-88	1.24327	0.462	0.206	4.5206e-84	3	SETBP1
1.34351e-43	1.24193	0.262	0.119	3.02813e-39	3	VSTM4
1.01333e-73	1.2417	0.399	0.178	2.28394e-69	3	Z94721.1
1.04006e-119	1.2396	0.588	0.265	2.34419e-115	3	ZGRF1
4.83716e-33	1.23802	0.21	0.097	1.09025e-28	3	RECQL4
4.37685e-101	1.23766	0.553	0.263	9.86498e-97	3	EXO1
4.4649e-59	1.22913	0.337	0.151	1.00634e-54	3	SLC1A2
2.69972e-71	1.22725	0.409	0.189	6.0849e-67	3	ASF1B
2.28784e-153	1.22483	0.787	0.417	5.15657e-149	3	BRIP1
6.05341e-149	1.22463	0.68	0.304	1.36438e-144	3	POLQ
1.06933e-31	1.22451	0.192	0.086	2.41016e-27	3	SNAP25
1.97488e-48	1.22432	0.231	0.091	4.45117e-44	3	TSPAN7
2.99003e-62	1.22364	0.374	0.175	6.73923e-58	3	CCNF
3.82351e-118	1.21985	0.634	0.312	8.6178e-114	3	RACGAP1
1.66708e-121	1.21707	0.641	0.315	3.75744e-117	3	CEP135
1.3891e-19	1.21594	0.114	0.05	3.13089e-15	3	HIST2H2BF
4.05631e-47	1.21443	0.286	0.131	9.14252e-43	3	SPAG5
6.74585e-89	1.21351	0.458	0.201	1.52045e-84	3	TICRR
2.05696e-24	1.20777	0.137	0.059	4.63619e-20	3	C17orf53
1.85088e-79	1.20605	0.463	0.222	4.1717e-75	3	CENPO
3.06444e-37	1.20098	0.221	0.098	6.90694e-33	3	TMEM54
1.30766e-51	1.20003	0.305	0.137	2.94733e-47	3	GSX1
4.67591e-34	1.19956	0.192	0.082	1.0539e-29	3	SPON1
1.80371e-133	1.1994	0.776	0.45	4.06538e-129	3	RFC3
1.203e-25	1.19935	0.154	0.068	2.71144e-21	3	AL049828.1
6.4269e-35	1.19684	0.214	0.096	1.44856e-30	3	ARHGEF39
1.63349e-45	1.196	0.25	0.107	3.68173e-41	3	ELN
8.46741e-33	1.196	0.224	0.107	1.90847e-28	3	SLIT1
4.98387e-19	1.19316	0.102	0.043	1.12331e-14	3	GDPD2
2.71808e-29	1.19289	0.169	0.073	6.12629e-25	3	HIST1H2BC
3.18877e-25	1.19102	0.161	0.073	7.18716e-21	3	CCDC15
1.58198e-78	1.19078	0.445	0.203	3.56564e-74	3	CDCA8
8.98882e-136	1.19065	0.684	0.327	2.02599e-131	3	RAD51AP1
7.94855e-27	1.19038	0.173	0.079	1.79152e-22	3	FAM122C
1.80618e-141	1.18982	0.719	0.343	4.07095e-137	3	DLGAP5
1.44778e-23	1.18894	0.144	0.064	3.26314e-19	3	CCDC148
1.19782e-139	1.18806	0.738	0.387	2.69976e-135	3	DEPDC1B
1.15136e-97	1.18709	0.562	0.271	2.59504e-93	3	SGO2
1.21193e-52	1.1862	0.31	0.14	2.73157e-48	3	DDIAS
2.94233e-85	1.18616	0.514	0.255	6.63172e-81	3	MASTL
2.93322e-23	1.18292	0.134	0.058	6.61119e-19	3	LMO2
4.59068e-60	1.17995	0.357	0.164	1.03469e-55	3	PLK4
1.75308e-37	1.17834	0.295	0.153	3.95127e-33	3	PLAU
1.94355e-33	1.17762	0.203	0.09	4.38056e-29	3	CDKN2C
4.93567e-57	1.17056	0.281	0.114	1.11245e-52	3	GRIA3
1.00138e-30	1.16931	0.203	0.095	2.25702e-26	3	TTLL7
1.73841e-25	1.1659	0.156	0.069	3.91819e-21	3	REXO5
1.90621e-79	1.16489	0.494	0.244	4.2964e-75	3	TTK
1.12715e-104	1.16349	0.621	0.322	2.54048e-100	3	MYBL2
5.71639e-195	1.1612	0.93	0.574	1.28842e-190	3	MKI67
8.73619e-115	1.15993	0.632	0.306	1.96905e-110	3	KIF23
7.09414e-35	1.15523	0.243	0.117	1.59895e-30	3	HELLPAR
4.83327e-95	1.14833	0.549	0.264	1.08937e-90	3	TSPAN5
1.33622e-190	1.14591	0.949	0.646	3.01172e-186	3	NUSAP1
8.01641e-76	1.14231	0.454	0.213	1.80682e-71	3	CDCA3
3.31304e-43	1.14046	0.281	0.131	7.46727e-39	3	AL591519.1
1.63416e-91	1.13954	0.549	0.272	3.68324e-87	3	CIP2A
1.85198e-49	1.13825	0.318	0.15	4.17419e-45	3	CEP72
1.69611e-25	1.13811	0.169	0.078	3.82287e-21	3	TMTC1
8.25863e-21	1.13802	0.126	0.056	1.86141e-16	3	AL606923.2
1.07328e-21	1.1366	0.148	0.07	2.41906e-17	3	PHF1
1.27329e-47	1.13523	0.31	0.147	2.86988e-43	3	HNMT
8.73185e-62	1.1336	0.413	0.206	1.96807e-57	3	CENPJ
4.24866e-44	1.13207	0.33	0.169	9.57605e-40	3	AC092821.3
1.84026e-166	1.13189	0.826	0.408	4.14775e-162	3	GTSE1
2.83187e-65	1.12883	0.428	0.212	6.38274e-61	3	CENPQ
1.76331e-20	1.12843	0.132	0.06	3.97433e-16	3	SLX4
5.31005e-119	1.12755	0.662	0.327	1.19683e-114	3	BUB1B
1.4813e-140	1.1258	0.758	0.382	3.33871e-136	3	NUF2
3.03022e-159	1.12315	0.873	0.543	6.82982e-155	3	CENPK
1.44378e-29	1.1221	0.199	0.093	3.25413e-25	3	GNAL
3.64532e-36	1.11887	0.241	0.113	8.21619e-32	3	CDH24
2.41529e-26	1.11747	0.177	0.082	5.44382e-22	3	SLC22A15
2.4251e-36	1.1123	0.212	0.093	5.46593e-32	3	CPNE4
2.47885e-125	1.11154	0.705	0.348	5.58708e-121	3	HMMR
5.02451e-43	1.11022	0.315	0.158	1.13247e-38	3	CENPL
3.94578e-84	1.10756	0.589	0.319	8.89339e-80	3	DNER
1.06233e-26	1.10429	0.206	0.103	2.39439e-22	3	PIF1
3.68144e-156	1.10391	0.887	0.581	8.2976e-152	3	DHFR
2.60024e-140	1.10055	0.842	0.513	5.86068e-136	3	FANCI
3.27676e-24	1.09897	0.198	0.101	7.3855e-20	3	LUCAT1
9.47263e-19	1.09224	0.111	0.049	2.13504e-14	3	GHR
1.36801e-116	1.09068	0.658	0.322	3.08336e-112	3	TACC3
8.37997e-38	1.08912	0.276	0.135	1.88876e-33	3	SLC22A17
3.4385e-108	1.08874	0.685	0.377	7.75003e-104	3	H2AFX
2.56185e-44	1.08281	0.293	0.138	5.77416e-40	3	BTBD17
1.8624e-42	1.08155	0.212	0.085	4.19767e-38	3	GFAP
4.39893e-66	1.07923	0.361	0.156	9.91474e-62	3	PTPRO
7.38218e-70	1.07824	0.523	0.287	1.66387e-65	3	PRR11
7.9007e-43	1.07731	0.302	0.146	1.78074e-38	3	EPB41L4A
2.29393e-60	1.07648	0.518	0.295	5.1703e-56	3	SPRY4-AS1
1.92649e-58	1.07533	0.446	0.237	4.34211e-54	3	CCDC18
7.36252e-15	1.07106	0.113	0.056	1.65944e-10	3	RGS9
4.68014e-76	1.06904	0.491	0.241	1.05486e-71	3	FAM83D
5.41334e-59	1.06823	0.402	0.196	1.22011e-54	3	KIAA1211
5.11148e-64	1.06794	0.443	0.224	1.15208e-59	3	SKA3
2.0265e-24	1.05922	0.168	0.079	4.56754e-20	3	HIST1H3H
2.93403e-72	1.05548	0.518	0.273	6.61302e-68	3	GEN1
9.54222e-55	1.05432	0.399	0.202	2.15072e-50	3	ARHGAP19
4.19054e-17	1.05194	0.126	0.061	9.44506e-13	3	SLC44A2
2.76445e-32	1.0519	0.231	0.112	6.2308e-28	3	CD99
8.27975e-63	1.05145	0.467	0.246	1.86617e-58	3	CCDC150
1.52011e-40	1.04971	0.28	0.133	3.42617e-36	3	IFI27L2
9.65855e-33	1.04805	0.256	0.129	2.17694e-28	3	IL11RA
5.77303e-94	1.04646	0.606	0.311	1.30118e-89	3	TRIP13
6.30585e-31	1.04619	0.265	0.14	1.42128e-26	3	FAM111B
5.64668e-187	1.04611	0.946	0.619	1.27271e-182	3	UBE2T
8.1461e-45	1.04469	0.372	0.197	1.83605e-40	3	BRINP3
3.77272e-19	1.04455	0.154	0.078	8.50333e-15	3	RRAS
4.24919e-137	1.04397	0.822	0.469	9.57726e-133	3	ECT2
1.80127e-28	1.04351	0.209	0.101	4.05989e-24	3	MTFR2
8.6245e-33	1.04295	0.246	0.122	1.94388e-28	3	HDAC9
1.79319e-17	1.04095	0.113	0.052	4.04166e-13	3	APBA1
7.50109e-43	1.04018	0.33	0.168	1.69067e-38	3	POLH
7.93391e-65	1.03864	0.467	0.241	1.78822e-60	3	HAUS8
6.40896e-151	1.03815	0.874	0.501	1.44452e-146	3	PBK
3.38116e-16	1.03324	0.122	0.06	7.6208e-12	3	LSP1
1.61122e-28	1.03192	0.306	0.177	3.63153e-24	3	LMO7
9.09691e-124	1.03178	0.778	0.458	2.05035e-119	3	NCAPG2
7.21275e-23	1.02882	0.188	0.096	1.62568e-18	3	RRAGD
8.73204e-20	1.02864	0.147	0.071	1.96812e-15	3	PDE4D
1.31335e-141	1.0284	0.838	0.451	2.96016e-137	3	ASPM
8.18529e-13	1.02532	0.103	0.052	1.84488e-08	3	PTPN3
6.32906e-13	1.02365	0.103	0.052	1.42651e-08	3	SYCE2
1.41122e-23	1.02297	0.142	0.063	3.18075e-19	3	POT1-AS1
7.29823e-41	1.02225	0.332	0.174	1.64495e-36	3	UBL7-AS1
2.7041e-44	1.02002	0.354	0.185	6.09478e-40	3	POC5
3.99405e-28	1.01975	0.25	0.133	9.00219e-24	3	SDK2
5.73839e-70	1.01919	0.477	0.237	1.29338e-65	3	SGO1
9.47217e-27	1.01826	0.219	0.112	2.13493e-22	3	TEDC2
2.05175e-28	1.01415	0.23	0.117	4.62445e-24	3	ITGA4
1.74746e-110	1.01256	0.842	0.611	3.9386e-106	3	ERI1
4.13033e-26	1.0112	0.178	0.082	9.30935e-22	3	PALM
2.02633e-25	1.0107	0.209	0.107	4.56715e-21	3	CLGN
1.53493e-83	1.01033	0.58	0.299	3.45958e-79	3	BUB1
4.59699e-16	1.00944	0.109	0.051	1.03612e-11	3	PDE8B
1.44392e-45	1.0066	0.374	0.199	3.25444e-41	3	GINS4
2.86452e-12	1.00485	0.102	0.052	6.45635e-08	3	TMEM175
2.18644e-35	1.00211	0.3	0.157	4.92802e-31	3	RASSF2
7.22046e-42	1.00142	0.326	0.165	1.62742e-37	3	KIF20A
4.46932e-26	0.999653	0.219	0.113	1.00734e-21	3	CANT1
8.30822e-44	0.999463	0.473	0.294	1.87259e-39	3	GAS1
5.41652e-24	0.997989	0.199	0.102	1.22083e-19	3	FKBPL
1.71512e-43	0.997375	0.345	0.178	3.8657e-39	3	FBN2
7.56982e-113	0.997282	0.783	0.458	1.70616e-108	3	MIS18BP1
5.33156e-12	0.997181	0.111	0.059	1.20168e-07	3	LKAAEAR1
7.60957e-17	0.995934	0.153	0.081	1.71512e-12	3	CTDSPL
1.5854e-23	0.995743	0.214	0.114	3.57333e-19	3	CCNE2
5.02775e-17	0.995609	0.124	0.059	1.1332e-12	3	NPNT
1.67919e-23	0.995212	0.234	0.129	3.78473e-19	3	DISP1
2.69477e-33	0.991174	0.292	0.156	6.07374e-29	3	FBF1
1.35951e-111	0.990464	0.812	0.523	3.06419e-107	3	CDK5RAP2
8.52837e-27	0.988734	0.226	0.116	1.92221e-22	3	UGT8
2.38709e-14	0.988219	0.12	0.061	5.38026e-10	3	AC026356.2
5.58192e-123	0.985615	0.849	0.564	1.25811e-118	3	TUBB2A
3.48432e-67	0.98435	0.543	0.306	7.85332e-63	3	BLM
3.87668e-79	0.983204	0.673	0.424	8.73765e-75	3	SOGA1
3.14488e-69	0.983199	0.484	0.246	7.08824e-65	3	FMN2
5.87778e-33	0.979745	0.235	0.112	1.32479e-28	3	DNM3
7.64239e-95	0.977387	0.817	0.575	1.72252e-90	3	SCLT1
1.55385e-47	0.975213	0.379	0.197	3.50222e-43	3	BX284613.2
1.27981e-14	0.97328	0.127	0.066	2.88456e-10	3	ZNF184
1.84715e-18	0.972229	0.159	0.082	4.1633e-14	3	LZTS1
1.94823e-46	0.970942	0.407	0.225	4.39112e-42	3	ZNF519
4.31818e-93	0.970108	0.564	0.27	9.73275e-89	3	KCNIP1
5.67151e-67	0.969629	0.55	0.309	1.2783e-62	3	CEP152
1.95677e-68	0.969217	0.57	0.323	4.41035e-64	3	PIMREG
4.88975e-51	0.967231	0.426	0.232	1.1021e-46	3	HOXB2
1.70514e-100	0.964799	0.735	0.417	3.84322e-96	3	KIF20B
3.29329e-42	0.963004	0.363	0.194	7.42275e-38	3	SLC24A3
6.46859e-24	0.962585	0.175	0.084	1.45795e-19	3	IGSF11
2.78724e-21	0.960663	0.17	0.085	6.28217e-17	3	RDH5
1.08914e-28	0.960546	0.189	0.087	2.4548e-24	3	PTPRE
5.51713e-33	0.95996	0.275	0.141	1.24351e-28	3	NRM
6.36705e-73	0.959103	0.574	0.318	1.43507e-68	3	PLCE1
7.09975e-22	0.956191	0.205	0.11	1.60021e-17	3	C18orf54
6.23915e-73	0.955909	0.601	0.35	1.40624e-68	3	FEN1
2.67509e-19	0.955307	0.212	0.121	6.02939e-15	3	SNHG31
1.83031e-100	0.954349	0.754	0.452	4.12534e-96	3	BRCA1
2.59921e-39	0.952995	0.307	0.155	5.85835e-35	3	NDRG2
1.44777e-99	0.952596	0.646	0.322	3.26312e-95	3	CCNA2
3.13402e-11	0.952155	0.106	0.057	7.06378e-07	3	HSPA12A
4.11546e-69	0.949744	0.548	0.296	9.27583e-65	3	FANCB
1.07209e-49	0.949741	0.479	0.28	2.41639e-45	3	ZNF367
6.82375e-53	0.947568	0.482	0.277	1.53801e-48	3	LIN54
2.52532e-130	0.947453	0.886	0.594	5.69181e-126	3	ATAD2
6.15347e-73	0.944188	0.544	0.283	1.38693e-68	3	CEP55
3.61968e-43	0.943774	0.347	0.179	8.1584e-39	3	AL365295.1
8.62676e-42	0.943421	0.383	0.212	1.94439e-37	3	NEMP1
8.66211e-26	0.942207	0.24	0.128	1.95235e-21	3	C1QL1
4.32026e-83	0.940355	0.717	0.441	9.73744e-79	3	MID1
3.2667e-64	0.940141	0.515	0.27	7.36281e-60	3	AURKA
3.79119e-70	0.938116	0.584	0.33	8.54497e-66	3	CLSPN
1.84665e-28	0.936446	0.276	0.152	4.16217e-24	3	REEP1
4.7446e-22	0.936096	0.198	0.104	1.06939e-17	3	MEF2C
3.03654e-13	0.935572	0.116	0.06	6.84406e-09	3	U2AF1L4
9.18004e-15	0.935387	0.131	0.069	2.06909e-10	3	AL022162.1
1.34839e-84	0.935182	0.692	0.418	3.03914e-80	3	CENPN
1.95007e-13	0.93326	0.133	0.072	4.39527e-09	3	ZNF503
1.4095e-50	0.931495	0.478	0.277	3.17687e-46	3	MAGI3
1.98969e-14	0.927436	0.129	0.067	4.48455e-10	3	TOR2A
4.38305e-75	0.925918	0.626	0.359	9.87895e-71	3	BRCA2
1.79471e-23	0.924848	0.225	0.122	4.04509e-19	3	PKMYT1
5.81294e-79	0.923607	0.619	0.343	1.31018e-74	3	ZWINT
2.07883e-15	0.923299	0.144	0.077	4.68548e-11	3	DNAJB5
2.27475e-64	0.922833	0.562	0.324	5.12705e-60	3	FOXM1
1.93441e-39	0.922093	0.38	0.214	4.35997e-35	3	ZMYM1
4.10943e-22	0.919388	0.22	0.121	9.26224e-18	3	ATP10D
8.34099e-34	0.919287	0.317	0.173	1.87998e-29	3	PRDM5
3.85501e-28	0.919031	0.255	0.135	8.68881e-24	3	SLCO3A1
1.21028e-81	0.918682	0.812	0.607	2.72785e-77	3	MGP
6.98415e-30	0.918137	0.309	0.175	1.57416e-25	3	DPF1
6.73258e-68	0.91729	0.559	0.305	1.51746e-63	3	CENPA
2.79738e-117	0.91658	0.85	0.565	6.30502e-113	3	SMC2
6.4183e-145	0.916537	0.953	0.811	1.44662e-140	3	EGR1
2.72375e-13	0.916294	0.118	0.062	6.13907e-09	3	SNX10
5.03888e-12	0.91404	0.111	0.059	1.13571e-07	3	ZNF548
3.52486e-63	0.913875	0.515	0.278	7.94468e-59	3	FANCD2
1.30484e-16	0.912358	0.163	0.089	2.94098e-12	3	ZFYVE1
4.44672e-97	0.912271	0.854	0.614	1.00225e-92	3	SYNE2
1.26617e-70	0.912266	0.563	0.306	2.85383e-66	3	CHEK2
2.7273e-93	0.91007	0.786	0.508	6.14707e-89	3	CKAP2
4.73507e-52	0.910045	0.427	0.226	1.06724e-47	3	RNF180
2.72458e-13	0.909464	0.14	0.078	6.14092e-09	3	AL354696.2
3.03734e-13	0.908741	0.115	0.059	6.84585e-09	3	AC007364.1
4.07691e-24	0.907877	0.22	0.116	9.18895e-20	3	STAT2
3.70669e-25	0.907867	0.245	0.134	8.35451e-21	3	CEP85
2.3894e-48	0.907774	0.436	0.238	5.38547e-44	3	INPP4B
3.02747e-23	0.907493	0.247	0.139	6.82361e-19	3	TMEM19
1.15224e-55	0.906164	0.435	0.223	2.59702e-51	3	AC083902.1
5.25487e-58	0.904986	0.528	0.302	1.18439e-53	3	DNA2
1.66307e-16	0.904647	0.148	0.077	3.74839e-12	3	PRRT2
5.94974e-16	0.904266	0.168	0.094	1.34101e-11	3	SMTN
3.92401e-13	0.902271	0.108	0.055	8.84432e-09	3	NEXMIF
5.80342e-28	0.900604	0.302	0.173	1.30803e-23	3	LYPD6
8.53425e-77	0.900508	0.656	0.39	1.92353e-72	3	TUBG1
1.74512e-79	0.896587	0.681	0.412	3.93332e-75	3	GINS1
5.07165e-17	0.896318	0.198	0.114	1.1431e-12	3	RHNO1
1.47418e-20	0.896169	0.214	0.118	3.32265e-16	3	APAF1
2.39955e-21	0.895029	0.219	0.121	5.40835e-17	3	SAPCD1
4.66632e-57	0.894969	0.492	0.266	1.05174e-52	3	VAV3
2.03187e-43	0.894249	0.335	0.169	4.57963e-39	3	SCG3
2.41197e-22	0.891783	0.235	0.131	5.43635e-18	3	FAM122B
4.38764e-32	0.89086	0.261	0.132	9.8893e-28	3	ATP13A4
8.52754e-24	0.889466	0.233	0.126	1.92202e-19	3	LMBRD2
1.66903e-22	0.886302	0.237	0.132	3.76183e-18	3	DACT3
2.00208e-36	0.886105	0.397	0.236	4.51249e-32	3	POGLUT3
4.82317e-14	0.882443	0.14	0.076	1.08709e-09	3	CBR3
2.3895e-118	0.880977	0.875	0.551	5.38569e-114	3	BIRC5
6.33419e-34	0.880649	0.317	0.172	1.42766e-29	3	LRRC4B
2.00297e-81	0.880514	0.679	0.401	4.5145e-77	3	CDCA4
1.51674e-12	0.880484	0.127	0.07	3.41859e-08	3	SUV39H1
3.72752e-10	0.880484	0.117	0.068	8.40147e-06	3	AC018682.1
1.40809e-107	0.879675	0.842	0.56	3.1737e-103	3	CMC2
3.12171e-52	0.878961	0.517	0.306	7.03603e-48	3	E2F7
2.47823e-14	0.877847	0.161	0.091	5.58568e-10	3	THAP10
3.95236e-73	0.87733	0.605	0.337	8.90821e-69	3	CDC45
2.84963e-21	0.877032	0.235	0.134	6.42277e-17	3	GPR19
8.3293e-63	0.876395	0.588	0.35	1.87734e-58	3	RTTN
7.88679e-40	0.875822	0.393	0.222	1.7776e-35	3	PEA15
3.13885e-82	0.875356	0.705	0.421	7.07467e-78	3	MND1
1.72701e-22	0.87283	0.235	0.131	3.89251e-18	3	ATL1
4.27584e-25	0.872414	0.261	0.146	9.63731e-21	3	SCN8A
1.37807e-13	0.871144	0.131	0.071	3.10604e-09	3	BORA
2.41609e-52	0.870305	0.575	0.368	5.44563e-48	3	PPM1E
2.98676e-114	0.870047	0.863	0.524	6.73185e-110	3	PRC1
1.09365e-17	0.869484	0.194	0.109	2.46497e-13	3	ENTPD1
3.51008e-26	0.868766	0.268	0.149	7.91137e-22	3	SEZ6
1.52794e-93	0.86852	0.799	0.539	3.44383e-89	3	TMEM106C
3.18796e-22	0.868513	0.214	0.114	7.18535e-18	3	AC104806.2
7.61654e-83	0.86789	0.624	0.333	1.71669e-78	3	SCRG1
2.58601e-13	0.867396	0.138	0.076	5.8286e-09	3	C4orf19
1.28183e-28	0.866246	0.312	0.179	2.88912e-24	3	PGBD5
1.39519e-27	0.865799	0.275	0.151	3.14463e-23	3	FAM114A1
5.35162e-12	0.8654	0.126	0.07	1.2062e-07	3	NECAB1
1.49871e-57	0.864217	0.557	0.335	3.37795e-53	3	LIN9
1.84979e-28	0.86323	0.318	0.185	4.16925e-24	3	ZNF724
2.18682e-65	0.862287	0.617	0.373	4.92888e-61	3	CEP120
1.1687e-17	0.862238	0.173	0.093	2.63413e-13	3	CHTF18
7.62882e-138	0.861978	0.936	0.599	1.71946e-133	3	TPX2
1.12737e-12	0.861388	0.14	0.079	2.54098e-08	3	TRAIP
7.83677e-17	0.861101	0.173	0.095	1.76633e-12	3	RAB23
5.3454e-15	0.859528	0.165	0.093	1.2048e-10	3	CNTROB
1.32884e-80	0.858812	0.779	0.533	2.99508e-76	3	GAREM1
1.34763e-40	0.857279	0.313	0.154	3.03743e-36	3	TNS1
1.82153e-95	0.854033	0.785	0.471	4.10555e-91	3	ORC6
4.44166e-24	0.853907	0.228	0.122	1.00111e-19	3	TMEM163
4.92415e-60	0.853497	0.62	0.395	1.10985e-55	3	SLC25A25
1.87491e-16	0.852088	0.108	0.049	4.22586e-12	3	EGR2
9.36293e-93	0.851542	0.83	0.546	2.11031e-88	3	PRIM2
1.03482e-92	0.851043	0.798	0.492	2.33239e-88	3	DTL
3.04068e-19	0.850244	0.191	0.104	6.85339e-15	3	RAB7B
1.6279e-13	0.847536	0.111	0.056	3.66913e-09	3	SCN1A
1.19792e-13	0.847421	0.155	0.088	2.69999e-09	3	DOLK
1.07517e-109	0.846957	0.853	0.549	2.42333e-105	3	PCDH9
1.34733e-77	0.845608	0.707	0.444	3.03674e-73	3	MSH5
4.3816e-25	0.844689	0.293	0.172	9.87568e-21	3	POC1A
1.12607e-75	0.844073	0.833	0.628	2.53805e-71	3	SSH2
1.00748e-15	0.84354	0.179	0.102	2.27075e-11	3	KCTD7
3.95857e-60	0.843473	0.512	0.278	8.92223e-56	3	ACSBG1
4.5405e-51	0.842713	0.513	0.302	1.02338e-46	3	ODF2
2.89078e-23	0.842325	0.265	0.152	6.51552e-19	3	DCAF15
8.11762e-69	0.839037	0.663	0.409	1.82963e-64	3	NCAPD2
2.30824e-12	0.837632	0.195	0.125	5.20254e-08	3	IQCJ-SCHIP1
3.89724e-13	0.837368	0.159	0.093	8.78399e-09	3	SRR
1.27483e-12	0.836775	0.151	0.087	2.87333e-08	3	SAMD9L
5.21713e-17	0.834818	0.213	0.126	1.17589e-12	3	SCARA3
7.25512e-18	0.834447	0.204	0.116	1.63523e-13	3	LRCH2
1.38669e-37	0.834168	0.397	0.23	3.12545e-33	3	ITGA7
6.20356e-79	0.832491	0.709	0.428	1.39822e-74	3	AP001347.1
7.29387e-43	0.83184	0.503	0.313	1.64397e-38	3	EFCAB11
1.4146e-64	0.831561	0.75	0.52	3.18837e-60	3	RHOB
2.54842e-11	0.831141	0.117	0.065	5.74388e-07	3	CCDC149
6.02138e-52	0.830577	0.519	0.304	1.35716e-47	3	GGCT
1.06955e-24	0.830121	0.244	0.132	2.41066e-20	3	HAUS3
2.74694e-12	0.829773	0.152	0.089	6.19134e-08	3	KBTBD4
3.75192e-16	0.829222	0.168	0.092	8.45646e-12	3	B4GALT1
2.44943e-35	0.8276	0.394	0.231	5.52078e-31	3	LIG1
6.93351e-21	0.825346	0.257	0.153	1.56274e-16	3	CCSAP
4.8266e-11	0.825235	0.119	0.067	1.08787e-06	3	LINC02384
2.7865e-51	0.82341	0.554	0.338	6.28049e-47	3	XRCC2
8.0231e-20	0.823373	0.214	0.12	1.80833e-15	3	PDE7B
2.7847e-38	0.822553	0.438	0.263	6.27643e-34	3	TRAF3IP2
1.72534e-14	0.821959	0.157	0.087	3.88874e-10	3	AC003681.1
1.66767e-18	0.821883	0.224	0.131	3.75877e-14	3	C1orf112
2.88458e-15	0.821771	0.143	0.076	6.50156e-11	3	FAM66C
8.28675e-43	0.821319	0.467	0.279	1.86775e-38	3	MFSD11
1.70713e-64	0.821303	0.647	0.402	3.8477e-60	3	NCAPD3
1.86034e-12	0.82108	0.158	0.094	4.19301e-08	3	AP000331.1
6.18494e-17	0.820215	0.219	0.131	1.39402e-12	3	CAPN5
5.87509e-14	0.820003	0.162	0.093	1.32419e-09	3	AC073475.1
5.49579e-24	0.819289	0.242	0.133	1.2387e-19	3	CDKN1A
1.958e-21	0.819141	0.233	0.131	4.41313e-17	3	AGFG2
2.46468e-19	0.816921	0.255	0.155	5.55513e-15	3	RP2
3.25931e-11	0.816153	0.127	0.072	7.34615e-07	3	AC104964.1
6.47218e-19	0.815654	0.168	0.087	1.45876e-14	3	OR3A2
7.95454e-24	0.815169	0.284	0.167	1.79287e-19	3	RIMS4
5.41266e-60	0.815149	0.641	0.405	1.21996e-55	3	ATAD5
4.57518e-59	0.814983	0.679	0.457	1.0312e-54	3	FOSB
3.9431e-58	0.814454	0.594	0.364	8.88736e-54	3	JAM2
1.92828e-26	0.812836	0.302	0.174	4.34615e-22	3	IRF1
2.2106e-77	0.812671	0.75	0.478	4.98247e-73	3	CENPM
1.90423e-94	0.812627	0.817	0.509	4.29195e-90	3	CENPU
6.07932e-10	0.811782	0.121	0.07	1.37022e-05	3	TESK1
1.731e-20	0.811353	0.258	0.154	3.9015e-16	3	NAGK
7.56887e-23	0.811228	0.286	0.17	1.70595e-18	3	PCDH1
5.10032e-48	0.809181	0.564	0.37	1.14956e-43	3	SLC4A8
2.57851e-11	0.808388	0.125	0.07	5.81171e-07	3	AC019205.1
5.62743e-66	0.808306	0.673	0.429	1.26837e-61	3	LRR1
2.24855e-34	0.807557	0.409	0.246	5.068e-30	3	FN3KRP
3.99617e-26	0.806688	0.271	0.15	9.00697e-22	3	TPBG
3.08502e-12	0.806274	0.106	0.055	6.95332e-08	3	MASP1
7.72229e-26	0.805312	0.312	0.185	1.74053e-21	3	POLA2
5.27987e-61	0.804536	0.56	0.315	1.19003e-56	3	MCM10
7.06216e-28	0.804286	0.396	0.251	1.59174e-23	3	KLF2
4.3523e-25	0.803854	0.338	0.21	9.80965e-21	3	CEP295
1.33493e-166	0.8031	0.985	0.874	3.00879e-162	3	TYMS
3.27589e-27	0.803071	0.314	0.182	7.38353e-23	3	METTL4
3.10672e-44	0.802578	0.523	0.332	7.00223e-40	3	MORC4
5.13796e-11	0.800479	0.116	0.065	1.15804e-06	3	PROSER3
5.40071e-11	0.800136	0.131	0.076	1.21727e-06	3	ARNTL
2.13574e-135	0.799273	0.99	0.879	4.81374e-131	3	CENPF
2.60163e-17	0.7977	0.188	0.105	5.86382e-13	3	ACKR3
5.63002e-38	0.797127	0.545	0.369	1.26895e-33	3	CASP3
1.14719e-21	0.795001	0.277	0.166	2.58566e-17	3	OIP5
1.1623e-42	0.793811	0.436	0.249	2.61971e-38	3	LINC01695
1.27862e-15	0.793714	0.213	0.129	2.88188e-11	3	ELMOD3
3.86151e-80	0.793578	0.632	0.339	8.70345e-76	3	NCAN
1.15363e-23	0.793395	0.288	0.17	2.60016e-19	3	RALGPS1
3.80399e-71	0.792973	0.755	0.478	8.5738e-67	3	PPP2R2B
4.35146e-11	0.791639	0.113	0.062	9.80775e-07	3	EYA2
5.22311e-15	0.791577	0.212	0.13	1.17724e-10	3	UCK1
3.79578e-75	0.790768	0.772	0.514	8.5553e-71	3	SUGP2
9.43667e-20	0.78993	0.223	0.126	2.12693e-15	3	NKD1
2.96011e-12	0.788788	0.133	0.074	6.6718e-08	3	MEIS3
7.63695e-19	0.788474	0.23	0.135	1.72129e-14	3	MCOLN1
3.40451e-29	0.788074	0.268	0.141	7.67342e-25	3	DCLK1
5.31129e-09	0.787608	0.104	0.06	0.000119711	3	ZNF85
9.59432e-66	0.78715	0.673	0.423	2.16246e-61	3	KIF22
9.46216e-38	0.786494	0.456	0.28	2.13268e-33	3	CEP57L1
2.11699e-77	0.786233	0.79	0.542	4.77149e-73	3	TUBB6
1.36747e-28	0.785942	0.343	0.203	3.08214e-24	3	SASS6
8.85765e-10	0.785904	0.124	0.073	1.99643e-05	3	ACSS2
8.58902e-19	0.78556	0.242	0.144	1.93588e-14	3	NEK2
3.58692e-34	0.785555	0.451	0.289	8.08455e-30	3	TBC1D31
6.92958e-36	0.785023	0.425	0.255	1.56186e-31	3	ABHD2
2.61816e-08	0.783542	0.119	0.073	0.000590108	3	TMEM104
3.18101e-10	0.78195	0.131	0.078	7.16969e-06	3	ZDBF2
3.94096e-14	0.781783	0.139	0.075	8.88252e-10	3	NID1
6.99808e-12	0.780306	0.137	0.078	1.5773e-07	3	FAM111A
2.50641e-12	0.779721	0.166	0.1	5.64919e-08	3	RADIL
3.9821e-28	0.779721	0.324	0.189	8.97525e-24	3	LONRF2
8.67002e-23	0.779415	0.218	0.116	1.95414e-18	3	NALCN
5.93471e-11	0.779132	0.135	0.079	1.33762e-06	3	APBB1
1.92398e-28	0.777914	0.355	0.214	4.33647e-24	3	CREB3
1.03799e-08	0.776993	0.114	0.068	0.000233953	3	GPR161
1.55739e-11	0.776861	0.162	0.099	3.5102e-07	3	MACORIS
1.51097e-35	0.776693	0.434	0.266	3.40558e-31	3	MAP1A
6.82565e-12	0.775978	0.117	0.063	1.53843e-07	3	GPC3
8.92329e-61	0.775269	0.722	0.501	2.01122e-56	3	DLEU2
3.70648e-36	0.775084	0.445	0.273	8.35403e-32	3	CCM2
1.1416e-19	0.774748	0.247	0.146	2.57304e-15	3	MED7
2.52056e-27	0.774288	0.372	0.233	5.68109e-23	3	TNFRSF12A
3.54796e-12	0.773636	0.137	0.077	7.99674e-08	3	AL035071.2
3.5127e-73	0.773077	0.761	0.502	7.91728e-69	3	CKAP5
2.11008e-13	0.773026	0.162	0.094	4.75591e-09	3	CXCL16
4.05157e-10	0.772379	0.127	0.075	9.13184e-06	3	ZNF684
4.20911e-50	0.771877	0.598	0.381	9.48691e-46	3	MCM8
1.23289e-120	0.771845	0.958	0.765	2.7788e-116	3	TUBB4B
1.16437e-13	0.770618	0.181	0.108	2.62438e-09	3	TMEM138
1.62893e-09	0.769099	0.126	0.075	3.67144e-05	3	ACER2
5.18085e-12	0.768994	0.147	0.085	1.16771e-07	3	AL110114.1
4.36839e-14	0.768316	0.198	0.121	9.84591e-10	3	RABEP2
3.08138e-49	0.767979	0.57	0.357	6.94511e-45	3	NUP85
9.30332e-16	0.767788	0.188	0.109	2.09687e-11	3	DEPDC1
1.27865e-11	0.766824	0.137	0.078	2.88195e-07	3	AC008147.2
1.6763e-10	0.765761	0.145	0.088	3.77821e-06	3	LSM11
1.12038e-16	0.764577	0.203	0.117	2.52523e-12	3	CDADC1
3.84495e-23	0.763852	0.32	0.199	8.66613e-19	3	TMEM60
1.13634e-44	0.762862	0.529	0.331	2.56121e-40	3	SPDL1
1.66797e-110	0.762059	0.924	0.689	3.75944e-106	3	SMC4
2.72439e-71	0.761692	0.859	0.665	6.1405e-67	3	CEP112
3.75968e-22	0.761649	0.293	0.178	8.47394e-18	3	LMF2
1.77486e-08	0.761516	0.106	0.063	0.000400036	3	ZNF180
4.14565e-75	0.761077	0.802	0.566	9.34388e-71	3	CDC27
4.23367e-31	0.76097	0.391	0.238	9.54227e-27	3	DDB2
2.61115e-22	0.760121	0.296	0.18	5.88527e-18	3	ZNF695
1.2705e-53	0.760094	0.647	0.431	2.86359e-49	3	IFI27L1
3.37419e-38	0.759216	0.508	0.326	7.60508e-34	3	RADX
4.8736e-48	0.757974	0.551	0.337	1.09846e-43	3	PARP2
8.76362e-19	0.757299	0.274	0.172	1.97523e-14	3	YPEL1
1.31507e-16	0.757253	0.178	0.098	2.96403e-12	3	VXN
1.1959e-29	0.755168	0.358	0.211	2.69544e-25	3	MTTP
4.39948e-08	0.754765	0.103	0.061	0.000991599	3	SAGE1
1.89247e-07	0.754748	0.102	0.062	0.00426544	3	CTSV
1.36062e-15	0.754732	0.199	0.118	3.0667e-11	3	LINC01351
1.24125e-39	0.754057	0.579	0.399	2.79765e-35	3	UBALD2
4.82416e-18	0.753453	0.221	0.129	1.08732e-13	3	CHRM3-AS2
9.39273e-27	0.75292	0.337	0.201	2.11703e-22	3	CCDC134
3.20285e-12	0.75226	0.153	0.09	7.21889e-08	3	DHRS13
2.17336e-40	0.752108	0.524	0.337	4.89853e-36	3	RFWD3
3.53731e-47	0.751625	0.611	0.403	7.97275e-43	3	ACYP1
5.51246e-08	0.751334	0.105	0.063	0.00124245	3	ARMC7
4.36278e-84	0.751261	0.832	0.572	9.83328e-80	3	C21orf62
8.60401e-31	0.750897	0.438	0.283	1.93926e-26	3	RFC5
1.71403e-15	0.750631	0.187	0.108	3.86325e-11	3	SLC15A2
2.25877e-46	0.750524	0.597	0.4	5.09105e-42	3	SLF2
6.21706e-71	0.74964	0.749	0.492	1.40126e-66	3	TIMP2
2.20553e-37	0.749484	0.522	0.345	4.97105e-33	3	BCL2
3.58536e-14	0.749405	0.173	0.101	8.08105e-10	3	VPS9D1
4.18569e-60	0.749365	0.693	0.453	9.43413e-56	3	RRM1
1.8339e-24	0.749132	0.322	0.195	4.13342e-20	3	ING1
4.85721e-13	0.748898	0.179	0.109	1.09477e-08	3	PLEKHG2
1.40615e-18	0.748549	0.25	0.151	3.16932e-14	3	CCNG2
9.49144e-08	0.748356	0.121	0.077	0.00213928	3	AC078881.1
1.33403e-21	0.747554	0.261	0.152	3.00678e-17	3	AC004158.1
5.1291e-20	0.747202	0.197	0.106	1.15605e-15	3	TNC
4.44324e-37	0.746274	0.487	0.309	1.00146e-32	3	DSN1
3.43398e-12	0.746155	0.188	0.119	7.73984e-08	3	SUN2
2.45303e-12	0.745773	0.14	0.079	5.52889e-08	3	OSMR-AS1
2.03694e-46	0.745188	0.669	0.474	4.59106e-42	3	PDGFA
4.27303e-37	0.744498	0.459	0.28	9.63098e-33	3	KNSTRN
8.22353e-15	0.744468	0.195	0.116	1.8535e-10	3	AMH
9.01827e-27	0.743379	0.415	0.273	2.03263e-22	3	FAM219A
1.79319e-39	0.742409	0.532	0.352	4.04168e-35	3	SPECC1
7.50937e-22	0.741827	0.3	0.183	1.69254e-17	3	ZBTB4
8.67417e-27	0.741735	0.384	0.244	1.95507e-22	3	PTP4A3
3.17286e-21	0.741529	0.293	0.18	7.1513e-17	3	REEP4
2.60856e-15	0.741051	0.216	0.132	5.87943e-11	3	ZNF66
4.90282e-37	0.740053	0.389	0.219	1.10505e-32	3	EPHA7
7.1339e-32	0.739704	0.425	0.266	1.60791e-27	3	FANCM
5.80579e-11	0.739405	0.142	0.084	1.30857e-06	3	TRIL
1.07333e-07	0.738667	0.111	0.069	0.00241918	3	LRRC45
6.25764e-21	0.738525	0.303	0.19	1.41041e-16	3	ZNF273
3.08851e-24	0.738152	0.357	0.226	6.96119e-20	3	FRMD4B
4.81981e-35	0.736637	0.373	0.211	1.08634e-30	3	BBOX1
7.45808e-40	0.735992	0.507	0.319	1.68098e-35	3	TIMELESS
4.44448e-19	0.735537	0.258	0.156	1.00174e-14	3	FLCN
7.29082e-74	0.734853	0.862	0.631	1.64328e-69	3	BARD1
3.45334e-36	0.734763	0.423	0.25	7.78347e-32	3	PCSK5
1.04983e-44	0.734242	0.536	0.332	2.3662e-40	3	CEP78
5.84483e-132	0.733976	0.983	0.804	1.31737e-127	3	HMGB2
1.19818e-30	0.733117	0.422	0.268	2.70058e-26	3	NCAPH2
3.49902e-12	0.732608	0.181	0.112	7.88644e-08	3	FZR1
1.68131e-17	0.732137	0.183	0.1	3.78951e-13	3	AQP4
2.69701e-09	0.732024	0.116	0.068	6.0788e-05	3	PILRA
6.13576e-29	0.731702	0.436	0.285	1.38294e-24	3	GNG11
3.12906e-13	0.731673	0.188	0.115	7.05259e-09	3	KCTD2
3.71589e-10	0.730857	0.163	0.104	8.37525e-06	3	CLDN12
1.26161e-39	0.729887	0.551	0.368	2.84353e-35	3	PILRB
6.61058e-33	0.72983	0.384	0.227	1.48996e-28	3	CRISPLD1
1.82596e-17	0.729415	0.235	0.141	4.11554e-13	3	ERI2
1.41188e-10	0.729363	0.142	0.085	3.18224e-06	3	HCFC2
1.70312e-91	0.729196	0.915	0.711	3.83867e-87	3	CENPP
5.29489e-10	0.729094	0.131	0.078	1.19341e-05	3	BACE1
2.43455e-08	0.728765	0.116	0.071	0.000548724	3	AC012368.1
1.99356e-12	0.728729	0.193	0.121	4.49329e-08	3	C2orf92
6.25994e-12	0.728625	0.157	0.094	1.41093e-07	3	STK17B
1.90071e-41	0.728352	0.57	0.379	4.28401e-37	3	WDR7
1.88647e-08	0.728119	0.121	0.074	0.000425192	3	ACP2
5.43725e-08	0.727803	0.101	0.06	0.0012255	3	PDLIM3
3.44267e-139	0.727594	0.989	0.851	7.75944e-135	3	PCLAF
1.48727e-11	0.726273	0.175	0.109	3.35217e-07	3	HAUS5
9.41769e-17	0.725868	0.233	0.141	2.12265e-12	3	WDR90
3.76995e-47	0.725481	0.584	0.372	8.49709e-43	3	PARPBP
2.39179e-11	0.724808	0.154	0.093	5.39085e-07	3	SLC26A11
1.04714e-22	0.724766	0.375	0.25	2.36016e-18	3	NR4A1
1.12209e-15	0.723655	0.216	0.13	2.52909e-11	3	TBC1D10B
1.34293e-19	0.721498	0.291	0.182	3.02683e-15	3	NET1
4.9589e-55	0.721369	0.655	0.42	1.11769e-50	3	NPAS2
1.01938e-89	0.72123	0.908	0.715	2.29759e-85	3	LMNB1
1.57048e-07	0.721019	0.101	0.061	0.00353971	3	C19orf57
7.01727e-28	0.720455	0.296	0.164	1.58162e-23	3	ATP1B2
8.91919e-33	0.718051	0.451	0.286	2.0103e-28	3	CBX4
8.17632e-28	0.717613	0.412	0.265	1.84286e-23	3	PDLIM7
3.18189e-49	0.715902	0.627	0.417	7.17167e-45	3	LIN52
1.49766e-07	0.715654	0.106	0.065	0.00337557	3	AC092902.4
1.75935e-13	0.714881	0.214	0.135	3.96541e-09	3	RELB
2.41663e-09	0.714805	0.142	0.089	5.44684e-05	3	TMSB15B-AS1
9.8561e-11	0.714634	0.142	0.084	2.22147e-06	3	TAF6L
1.30693e-10	0.714536	0.157	0.097	2.94569e-06	3	CNPY4
6.18059e-13	0.712191	0.183	0.111	1.39304e-08	3	TNFAIP1
2.93308e-17	0.712183	0.235	0.141	6.61087e-13	3	AC005332.6
3.54377e-45	0.71198	0.627	0.43	7.98731e-41	3	RNF157
4.84957e-08	0.711569	0.122	0.077	0.00109305	3	VPS11
6.22981e-09	0.711495	0.131	0.081	0.000140414	3	ARMCX4
7.479e-19	0.710321	0.277	0.172	1.68569e-14	3	TMEM107
2.53456e-12	0.709986	0.165	0.099	5.71265e-08	3	ANKRD42
1.69393e-11	0.70981	0.173	0.107	3.81796e-07	3	AC104073.4
6.77512e-11	0.709479	0.137	0.08	1.52704e-06	3	AC117464.1
1.13204e-33	0.70877	0.436	0.268	2.5515e-29	3	GPR37L1
1.69545e-36	0.708487	0.498	0.319	3.82137e-32	3	MRC2
2.16748e-38	0.707901	0.541	0.358	4.88528e-34	3	MTBP
1.98179e-18	0.707625	0.276	0.172	4.46676e-14	3	DDIT3
1.29515e-21	0.707583	0.297	0.181	2.91913e-17	3	PRADC1
4.4539e-07	0.707426	0.106	0.067	0.0100386	3	NRAV
2.91947e-10	0.706801	0.146	0.089	6.58019e-06	3	TAOK2
2.1658e-46	0.706381	0.657	0.457	4.8815e-42	3	NPLOC4
1.05213e-32	0.706219	0.443	0.279	2.37139e-28	3	CIB2
6.95264e-09	0.70618	0.131	0.081	0.000156706	3	IFT46
2.68183e-10	0.706063	0.142	0.086	6.04458e-06	3	NDOR1
7.87802e-11	0.705544	0.183	0.118	1.77563e-06	3	FAM102B
1.12122e-12	0.70467	0.21	0.135	2.52711e-08	3	B3GLCT
1.19845e-15	0.70459	0.229	0.142	2.70118e-11	3	CYBC1
2.05918e-17	0.704297	0.261	0.163	4.6412e-13	3	RNF121
3.02191e-25	0.703962	0.393	0.257	6.81109e-21	3	PKNOX1
1.57271e-105	0.703858	0.943	0.697	3.54474e-101	3	CKS1B
3.41747e-36	0.70319	0.552	0.375	7.70263e-32	3	GSTCD
1.15901e-16	0.702716	0.281	0.182	2.6123e-12	3	DONSON
1.39434e-40	0.702599	0.554	0.361	3.14271e-36	3	PCNT
1.34957e-08	0.700943	0.117	0.071	0.000304179	3	AC017002.5
3.2493e-48	0.700876	0.776	0.592	7.32361e-44	3	PALM2-AKAP2
7.40615e-14	0.700594	0.217	0.137	1.66927e-09	3	DLG4
3.07602e-42	0.700532	0.602	0.409	6.93304e-38	3	ARNT2
3.37604e-24	0.699656	0.37	0.237	7.60926e-20	3	SV2A
9.8596e-32	0.699404	0.441	0.278	2.22226e-27	3	MAFG
5.70468e-198	0.698121	0.999	0.99	1.28578e-193	3	TUBB
1.03139e-10	0.69796	0.154	0.094	2.32465e-06	3	WRAP53
3.99609e-32	0.697941	0.386	0.227	9.00678e-28	3	KCND3
8.52451e-51	0.69745	0.583	0.353	1.92134e-46	3	AC099517.1
9.78281e-71	0.697374	0.826	0.593	2.20495e-66	3	GGH
2.43159e-24	0.696133	0.337	0.207	5.48057e-20	3	AEBP1
4.61467e-40	0.694768	0.537	0.343	1.0401e-35	3	HIRIP3
3.03519e-15	0.69473	0.234	0.146	6.84101e-11	3	C17orf80
3.86248e-22	0.694608	0.287	0.17	8.70565e-18	3	TUBD1
1.05912e-12	0.694214	0.138	0.077	2.38715e-08	3	MEF2C-AS2
2.79086e-13	0.694158	0.186	0.113	6.29031e-09	3	SLC25A27
1.24402e-14	0.693501	0.174	0.1	2.8039e-10	3	F3
1.88353e-10	0.693228	0.154	0.095	4.24528e-06	3	SLC38A3
1.01626e-07	0.692604	0.103	0.062	0.00229054	3	AC026341.1
1.59289e-15	0.692604	0.25	0.16	3.59022e-11	3	ALDH6A1
2.27343e-09	0.692314	0.152	0.096	5.12408e-05	3	C12orf40
4.73154e-40	0.692172	0.564	0.373	1.06644e-35	3	ARFGAP3
2.39952e-14	0.69157	0.168	0.095	5.40829e-10	3	CPNE5
1.44115e-15	0.691545	0.234	0.146	3.24821e-11	3	ELL2
2.25639e-75	0.691378	0.813	0.561	5.08569e-71	3	GNG7
1.15499e-56	0.691244	0.719	0.483	2.60322e-52	3	MGME1
4.719e-34	0.691039	0.504	0.331	1.06362e-29	3	ADAMTSL4-AS1
2.74084e-34	0.690486	0.448	0.273	6.17759e-30	3	RASEF
5.27036e-20	0.690309	0.29	0.179	1.18789e-15	3	WASF3
2.37311e-56	0.690229	0.739	0.521	5.34875e-52	3	COL27A1
8.37631e-38	0.68966	0.585	0.406	1.88794e-33	3	TACC1
1.45708e-115	0.689232	0.981	0.731	3.28411e-111	3	ADGRB3
5.43728e-14	0.688254	0.191	0.114	1.22551e-09	3	IFI35
9.05765e-10	0.687921	0.13	0.078	2.0415e-05	3	MCTP1
1.21816e-16	0.687546	0.168	0.09	2.7456e-12	3	KCNQ3
4.67778e-17	0.687396	0.265	0.167	1.05432e-12	3	CFAP410
5.2658e-11	0.686471	0.14	0.082	1.18686e-06	3	AL391807.1
1.08122e-08	0.686209	0.145	0.093	0.000243696	3	AL133410.1
2.43969e-08	0.685316	0.131	0.082	0.000549882	3	TMPO-AS1
6.97985e-17	0.68507	0.252	0.157	1.57319e-12	3	RAD51
8.53648e-77	0.684144	0.899	0.689	1.92404e-72	3	PID1
4.67044e-10	0.683986	0.168	0.108	1.05267e-05	3	MGAT5B
1.91344e-66	0.683243	0.86	0.705	4.31271e-62	3	TNRC6C
1.11669e-14	0.682969	0.185	0.108	2.51691e-10	3	AC073114.1
2.26379e-18	0.682787	0.25	0.149	5.10235e-14	3	RAD54B
1.78971e-20	0.682393	0.316	0.198	4.03382e-16	3	ACSS3
4.38777e-25	0.682372	0.363	0.227	9.88959e-21	3	CDK2
8.76156e-74	0.682231	0.905	0.766	1.97477e-69	3	MT3
8.38221e-19	0.68186	0.337	0.223	1.88927e-14	3	RNFT2
3.58427e-11	0.681521	0.163	0.1	8.07858e-07	3	NIPA1
1.27091e-15	0.680185	0.195	0.114	2.8645e-11	3	PROS1
8.03009e-12	0.680185	0.181	0.113	1.8099e-07	3	ARID3B
9.53769e-08	0.680185	0.113	0.07	0.0021497	3	MAP3K8
6.29625e-22	0.679407	0.262	0.15	1.41911e-17	3	WLS
8.59222e-30	0.679155	0.488	0.331	1.9366e-25	3	PRPSAP1
4.64517e-12	0.679084	0.196	0.125	1.04698e-07	3	STK40
1.78184e-10	0.678812	0.154	0.095	4.0161e-06	3	SESN2
9.11616e-33	0.678454	0.488	0.316	2.05469e-28	3	RANGAP1
7.07105e-21	0.67825	0.301	0.185	1.59374e-16	3	CAPS2
6.57463e-07	0.678096	0.106	0.067	0.0148186	3	SGSH
2.53256e-18	0.677921	0.282	0.177	5.70814e-14	3	ZDHHC12
7.96665e-26	0.677826	0.405	0.263	1.7956e-21	3	AARS
6.69984e-16	0.677802	0.257	0.163	1.51008e-11	3	STARD4
7.17887e-24	0.677336	0.356	0.224	1.61805e-19	3	DCK
9.65261e-11	0.676982	0.174	0.111	2.1756e-06	3	APOC2
3.53235e-13	0.676127	0.24	0.158	7.96156e-09	3	MERTK
2.8613e-11	0.675384	0.182	0.115	6.44908e-07	3	PAX6
2.80665e-27	0.675295	0.39	0.245	6.32591e-23	3	HLA-B
8.93716e-37	0.674703	0.389	0.218	2.01435e-32	3	ST3GAL6
4.20726e-08	0.674368	0.142	0.092	0.000948274	3	PAK1
6.81803e-27	0.674361	0.487	0.34	1.53672e-22	3	ZNF730
1.03729e-08	0.673822	0.14	0.089	0.000233794	3	MMD
3.1627e-28	0.673814	0.441	0.288	7.1284e-24	3	UACA
7.31565e-20	0.673801	0.32	0.206	1.64887e-15	3	BCL2L12
4.11332e-08	0.673529	0.131	0.083	0.000927101	3	F8
5.10483e-08	0.672767	0.124	0.078	0.00115058	3	PTGDS
1.96981e-51	0.672685	0.714	0.507	4.43975e-47	3	MPHOSPH9
7.0954e-21	0.67086	0.369	0.247	1.59923e-16	3	NUDT8
1.93429e-51	0.670719	0.7	0.484	4.35969e-47	3	ITGAE
4.49689e-24	0.670629	0.391	0.255	1.01355e-19	3	EIF2AK3
1.97932e-20	0.670599	0.322	0.204	4.46118e-16	3	CDC6
5.2034e-09	0.670599	0.139	0.087	0.000117279	3	MAP1LC3A
1.44005e-16	0.670373	0.276	0.177	3.24573e-12	3	ANKRD9
9.2567e-53	0.67017	0.732	0.524	2.08637e-48	3	CEP192
3.3143e-16	0.669818	0.241	0.149	7.47011e-12	3	EGR3
1.25608e-38	0.669111	0.688	0.505	2.83108e-34	3	ACTN1
4.52798e-16	0.668177	0.241	0.149	1.02056e-11	3	FDXR
3.04911e-11	0.667854	0.17	0.105	6.87239e-07	3	LATS2
2.21531e-35	0.66781	0.569	0.39	4.99309e-31	3	BRD8
6.47152e-30	0.667511	0.462	0.304	1.45862e-25	3	MAP3K14
1.07599e-14	0.667178	0.204	0.122	2.42516e-10	3	BLVRB
3.15906e-18	0.666144	0.295	0.188	7.1202e-14	3	C2orf69
3.17544e-27	0.665565	0.379	0.232	7.15713e-23	3	SMARCA1
1.87002e-06	0.665078	0.117	0.077	0.0421485	3	ACAD8
2.15876e-56	0.664854	0.622	0.381	4.86564e-52	3	APOE
2.29086e-11	0.664243	0.188	0.12	5.16337e-07	3	BRPF3
4.46836e-37	0.664197	0.575	0.395	1.00712e-32	3	HSPB11
5.17308e-24	0.664184	0.371	0.237	1.16596e-19	3	CEBPG
9.4099e-32	0.664078	0.449	0.284	2.1209e-27	3	ATP2B4
1.05248e-51	0.663821	0.717	0.479	2.37219e-47	3	CDKN3
4.09049e-19	0.663724	0.156	0.077	9.21955e-15	3	PRICKLE2
1.31437e-10	0.663426	0.207	0.139	2.96245e-06	3	PARD6G
1.37281e-08	0.662355	0.147	0.095	0.000309417	3	MTHFR
3.23564e-11	0.662263	0.2	0.13	7.29281e-07	3	MDM1
2.80636e-24	0.660728	0.333	0.204	6.32526e-20	3	SORCS2
4.42286e-38	0.659983	0.526	0.336	9.96867e-34	3	HTRA1
1.23449e-11	0.659648	0.205	0.133	2.78242e-07	3	DMPK
1.99941e-28	0.65948	0.418	0.264	4.50648e-24	3	LAMA4
3.70251e-08	0.659317	0.101	0.059	0.000834509	3	AC008014.1
6.70855e-07	0.658608	0.112	0.072	0.0151204	3	RNF26
4.6906e-07	0.658287	0.128	0.084	0.0105721	3	NAGA
8.31959e-33	0.658276	0.478	0.306	1.87515e-28	3	TEDC1
1.37651e-56	0.658064	0.76	0.542	3.1025e-52	3	TYMSOS
2.20539e-06	0.657642	0.1	0.063	0.0497073	3	AL035587.1
4.06671e-17	0.657165	0.338	0.232	9.16595e-13	3	AC004943.2
1.05965e-09	0.656338	0.127	0.076	2.38835e-05	3	LPCAT2
4.34952e-10	0.655417	0.175	0.113	9.80339e-06	3	ZDHHC7
3.28757e-13	0.65419	0.225	0.146	7.40986e-09	3	HUNK
1.04512e-50	0.653986	0.758	0.565	2.3556e-46	3	UGP2
4.9803e-18	0.653793	0.255	0.155	1.12251e-13	3	CENPT
1.0334e-27	0.653474	0.459	0.307	2.32919e-23	3	ZCCHC24
3.63127e-18	0.652412	0.273	0.169	8.18451e-14	3	AL683813.1
4.40515e-44	0.652225	0.619	0.418	9.92876e-40	3	NFATC2IP
3.26371e-23	0.651994	0.363	0.232	7.35607e-19	3	ARHGEF26
1.06427e-06	0.651616	0.101	0.064	0.0239876	3	AC005920.2
1.21482e-06	0.651162	0.121	0.08	0.0273809	3	IFIT1
1.48841e-58	0.650842	0.786	0.549	3.35474e-54	3	GAP43
6.67559e-18	0.650641	0.306	0.198	1.50461e-13	3	PPARD
4.29934e-26	0.650222	0.413	0.268	9.69028e-22	3	ACADVL
1.38139e-35	0.649587	0.574	0.399	3.11352e-31	3	XRCC4
2.72722e-07	0.649415	0.125	0.081	0.00614687	3	TNFAIP8L1
1.08304e-13	0.647916	0.24	0.156	2.44107e-09	3	GINS3
9.30438e-74	0.647912	0.947	0.863	2.09711e-69	3	IER2
5.23588e-20	0.647595	0.344	0.225	1.18011e-15	3	RNF213-AS1
2.02291e-17	0.647003	0.306	0.2	4.55944e-13	3	RELL1
2.98142e-19	0.646414	0.275	0.168	6.71983e-15	3	RND2
9.84782e-21	0.64631	0.298	0.182	2.2196e-16	3	METTL7B
9.9703e-36	0.645892	0.529	0.346	2.24721e-31	3	GTF2A1
3.31339e-09	0.645126	0.146	0.092	7.46804e-05	3	AC026401.3
3.52977e-08	0.644751	0.142	0.092	0.000795576	3	ZNF287
3.90881e-10	0.644707	0.163	0.103	8.81007e-06	3	CACNG4
8.29992e-50	0.644509	0.642	0.406	1.87072e-45	3	PLEKHH2
2.11376e-14	0.64383	0.241	0.155	4.7642e-10	3	SERTAD1
6.51005e-14	0.643779	0.257	0.17	1.4673e-09	3	CDK2AP2
6.41502e-14	0.643458	0.217	0.135	1.44588e-09	3	CRYL1
4.19897e-34	0.643441	0.607	0.434	9.46406e-30	3	RIC8B
2.5813e-20	0.643191	0.328	0.21	5.81798e-16	3	ARSK
1.23931e-11	0.643191	0.181	0.113	2.79329e-07	3	MKS1
3.75416e-19	0.642952	0.324	0.211	8.46151e-15	3	ZWILCH
1.14013e-59	0.642748	0.788	0.553	2.56973e-55	3	WDR34
2.37237e-09	0.642493	0.143	0.089	5.34709e-05	3	IL13RA2
5.3644e-23	0.641763	0.394	0.26	1.20908e-18	3	FAM104A
2.56365e-26	0.641639	0.438	0.29	5.77822e-22	3	RALGPS2
1.69869e-18	0.641564	0.344	0.232	3.82868e-14	3	SLC25A16
5.89077e-09	0.641445	0.239	0.173	0.000132772	3	GADD45G
5.28828e-26	0.641271	0.461	0.31	1.19193e-21	3	G2E3
8.40919e-14	0.640276	0.232	0.148	1.89535e-09	3	ACVR1
1.02171e-08	0.640028	0.178	0.12	0.000230284	3	KHDC1
4.76483e-21	0.639759	0.371	0.247	1.07394e-16	3	RMND5B
6.89209e-26	0.638598	0.425	0.279	1.55341e-21	3	KIF1BP
1.61808e-41	0.638334	0.633	0.435	3.64699e-37	3	STAT1
3.85905e-12	0.638059	0.198	0.126	8.69791e-08	3	CNTFR
4.58134e-10	0.63801	0.164	0.104	1.03259e-05	3	GTPBP2
8.85268e-28	0.637679	0.428	0.273	1.99531e-23	3	COL9A3
1.90317e-11	0.637349	0.199	0.129	4.28955e-07	3	RASGEF1B
7.27596e-14	0.637073	0.268	0.18	1.63993e-09	3	LASP1
1.63928e-07	0.637068	0.136	0.089	0.00369478	3	WBP1L
1.83203e-50	0.636765	0.735	0.523	4.12921e-46	3	SEC14L1
5.26651e-08	0.636207	0.126	0.079	0.00118702	3	STS
1.3494e-25	0.636154	0.413	0.27	3.0414e-21	3	EPDR1
8.64462e-35	0.635782	0.414	0.243	1.94841e-30	3	AC233296.1
1.12126e-29	0.635106	0.534	0.378	2.52721e-25	3	KNTC1
7.22547e-19	0.634404	0.267	0.162	1.62855e-14	3	CCDC7
1.80328e-40	0.634367	0.647	0.449	4.0644e-36	3	CENPC
4.33456e-09	0.634325	0.131	0.08	9.76966e-05	3	DNAJB2
4.39985e-12	0.633941	0.216	0.141	9.91683e-08	3	HEY2
9.78357e-35	0.633623	0.546	0.364	2.20512e-30	3	JADE1
4.74615e-29	0.633427	0.42	0.262	1.06973e-24	3	AC064875.1
2.37788e-15	0.633196	0.303	0.206	5.3595e-11	3	TEN1
1.00135e-16	0.633094	0.301	0.198	2.25694e-12	3	CEP89
1.31166e-11	0.632532	0.198	0.127	2.95636e-07	3	NIPAL3
1.63025e-29	0.632192	0.462	0.303	3.67442e-25	3	VPS45
4.84821e-08	0.631857	0.142	0.093	0.00109274	3	THSD4-AS1
2.79559e-07	0.631857	0.137	0.091	0.00630099	3	RNF25
8.36502e-12	0.631822	0.203	0.13	1.88539e-07	3	PCYOX1L
1.23748e-27	0.631648	0.518	0.366	2.78916e-23	3	CDK19
7.3001e-09	0.631511	0.156	0.101	0.000164537	3	IL17RB
9.84206e-77	0.631242	0.85	0.574	2.2183e-72	3	LSAMP
1.01983e-47	0.630929	0.72	0.504	2.29858e-43	3	CCDC34
1.8319e-21	0.629978	0.391	0.263	4.12893e-17	3	DERL2
7.96317e-09	0.629468	0.163	0.107	0.000179482	3	DNMT3B
1.46002e-22	0.629242	0.42	0.286	3.29075e-18	3	ZNF678
6.00352e-36	0.629145	0.583	0.398	1.35313e-31	3	KMT5A
7.79837e-07	0.629035	0.105	0.066	0.0175767	3	PTPRU
7.91552e-43	0.628321	0.624	0.415	1.78408e-38	3	CADM1
3.75002e-21	0.628291	0.363	0.239	8.45218e-17	3	DHRS7B
1.41745e-11	0.627937	0.193	0.123	3.19479e-07	3	HNF4G
3.85313e-08	0.627918	0.156	0.103	0.000868458	3	FAM122A
1.42258e-10	0.627804	0.184	0.119	3.20634e-06	3	SLC25A14
3.64322e-16	0.627618	0.295	0.193	8.21145e-12	3	ZNF771
3.10537e-29	0.626976	0.496	0.333	6.9992e-25	3	KANSL1L
5.36994e-11	0.626394	0.243	0.168	1.21033e-06	3	EPHA2
2.16434e-22	0.626145	0.415	0.281	4.8782e-18	3	PIPOX
5.55061e-11	0.625207	0.176	0.11	1.25105e-06	3	C3orf70
9.98713e-61	0.624907	0.887	0.722	2.251e-56	3	WWOX
5.93471e-08	0.624808	0.142	0.093	0.00133762	3	SPIN4
7.76749e-21	0.62468	0.367	0.243	1.75071e-16	3	SLITRK3
6.44862e-12	0.624593	0.188	0.118	1.45345e-07	3	CA13
1.49834e-45	0.624369	0.764	0.585	3.3771e-41	3	ACTN4
1.46621e-11	0.624287	0.235	0.16	3.30468e-07	3	TLCD3A
7.51869e-11	0.624247	0.194	0.126	1.69464e-06	3	HDAC6
7.87688e-20	0.623795	0.34	0.223	1.77537e-15	3	SH3RF3
1.1447e-16	0.623478	0.309	0.206	2.58004e-12	3	PXN
2.72793e-25	0.623266	0.425	0.28	6.14847e-21	3	SLC25A40
7.42123e-19	0.623199	0.32	0.207	1.67267e-14	3	SPDYA
8.34207e-13	0.622809	0.253	0.17	1.88022e-08	3	CELSR2
9.43284e-28	0.622482	0.497	0.34	2.12607e-23	3	NEDD4
2.9605e-19	0.622058	0.332	0.216	6.67268e-15	3	ABCB6
6.2772e-10	0.62197	0.188	0.125	1.41482e-05	3	AP000282.1
1.80045e-67	0.621694	0.866	0.636	4.05802e-63	3	LINC00511
9.2515e-09	0.621557	0.162	0.106	0.00020852	3	NOTCH3
2.23729e-20	0.621509	0.364	0.243	5.04262e-16	3	GPATCH11
3.25485e-24	0.621073	0.422	0.28	7.33611e-20	3	RAD1
1.55226e-21	0.620943	0.384	0.255	3.49865e-17	3	BAD
4.25192e-18	0.620777	0.321	0.211	9.58341e-14	3	SNX7
7.10783e-10	0.620684	0.172	0.11	1.60203e-05	3	TRIM52
9.04151e-23	0.619912	0.424	0.289	2.03787e-18	3	SYNRG
8.29355e-23	0.619776	0.389	0.256	1.86928e-18	3	PSRC1
1.18064e-06	0.619643	0.11	0.07	0.0266105	3	SNN
3.23457e-10	0.619169	0.188	0.123	7.29041e-06	3	IPP
4.36126e-15	0.618658	0.271	0.178	9.82985e-11	3	FKBP15
1.56423e-16	0.617449	0.28	0.18	3.52561e-12	3	PLEKHA4
1.12071e-07	0.616505	0.149	0.1	0.00252596	3	RRAGC
8.25347e-10	0.61649	0.208	0.142	1.86025e-05	3	RFX1
9.99879e-33	0.616286	0.544	0.368	2.25363e-28	3	CEP97
2.97648e-20	0.615728	0.352	0.229	6.70868e-16	3	PPP2R3B
1.60255e-11	0.615532	0.218	0.144	3.612e-07	3	TTC31
6.63251e-09	0.615194	0.154	0.099	0.00014949	3	AC097534.2
1.73129e-46	0.614984	0.718	0.515	3.90215e-42	3	GLIPR2
1.68888e-20	0.614937	0.399	0.276	3.80657e-16	3	DNAH9
8.57161e-35	0.614737	0.605	0.424	1.93195e-30	3	FBXO34
1.95882e-62	0.614569	0.865	0.662	4.41499e-58	3	SPATA5
9.82018e-27	0.614237	0.493	0.344	2.21337e-22	3	RECQL
6.06345e-22	0.61353	0.363	0.233	1.36664e-17	3	RFFL
4.24048e-14	0.613071	0.257	0.168	9.55762e-10	3	SNAPC5
1.73722e-23	0.61244	0.437	0.3	3.91553e-19	3	NDC1
3.28034e-43	0.611518	0.681	0.479	7.39356e-39	3	MOCS2
3.72683e-67	0.611281	0.837	0.559	8.39989e-63	3	CENPW
2.42898e-11	0.610837	0.202	0.131	5.47467e-07	3	GEMIN4
7.0062e-18	0.610773	0.268	0.164	1.57913e-13	3	AC087854.1
7.06707e-14	0.610438	0.296	0.203	1.59285e-09	3	MIS12
5.64555e-66	0.610288	0.87	0.645	1.27245e-61	3	DBF4
1.70437e-37	0.610228	0.655	0.468	3.84148e-33	3	CREM
3.21992e-32	0.61017	0.698	0.552	7.25737e-28	3	MYO10
4.70161e-25	0.608787	0.466	0.322	1.0597e-20	3	SRD5A3
5.80303e-07	0.608705	0.14	0.094	0.0130794	3	MAPRE3
5.64162e-23	0.60791	0.409	0.273	1.27157e-18	3	CWC25
7.88917e-40	0.607834	0.662	0.469	1.77814e-35	3	MCRIP1
1.31844e-11	0.607715	0.238	0.161	2.97163e-07	3	LRRC57
1.05035e-06	0.607522	0.116	0.075	0.0236739	3	SEC31B
7.18269e-11	0.607482	0.196	0.128	1.61891e-06	3	TMEM116
4.87309e-19	0.607062	0.341	0.224	1.09835e-14	3	GNPTG
1.2659e-06	0.606087	0.116	0.076	0.0285322	3	SPDYE2
1.9417e-13	0.606053	0.239	0.155	4.37641e-09	3	TOM1L2
1.22304e-06	0.605941	0.133	0.09	0.027566	3	CU638689.4
2.05355e-12	0.605912	0.234	0.154	4.62851e-08	3	ZNF81
4.47351e-11	0.605853	0.241	0.166	1.00828e-06	3	AC008771.1
3.27101e-07	0.60576	0.11	0.068	0.00737253	3	ARSD
4.53529e-19	0.605709	0.394	0.275	1.02221e-14	3	POLD3
6.10196e-42	0.605513	0.695	0.494	1.37532e-37	3	CLIP2
1.65283e-92	0.605276	0.923	0.679	3.72532e-88	3	C1orf61
2.89989e-48	0.604755	0.764	0.558	6.53607e-44	3	POLR2A
6.29641e-11	0.604652	0.219	0.147	1.41915e-06	3	LINC01138
1.13772e-27	0.604521	0.538	0.382	2.5643e-23	3	NDE1
1.03872e-20	0.604144	0.389	0.264	2.34118e-16	3	NFKBIZ
2.15006e-65	0.603721	0.877	0.675	4.84601e-61	3	PRKD1
1.19591e-12	0.603223	0.26	0.176	2.69547e-08	3	DGAT1
1.37725e-10	0.603223	0.16	0.099	3.10419e-06	3	CHGB
3.65664e-41	0.603197	0.756	0.568	8.24169e-37	3	FBXL5
6.94186e-08	0.602454	0.145	0.095	0.00156463	3	IFIT3
8.18239e-14	0.602304	0.272	0.182	1.84423e-09	3	CSAD
1.64693e-19	0.601954	0.385	0.262	3.71201e-15	3	AC244131.2
1.84983e-11	0.601829	0.24	0.164	4.16932e-07	3	CMTM1
5.32366e-09	0.600559	0.164	0.107	0.00011999	3	RCCD1
3.09769e-08	0.598989	0.171	0.116	0.000698188	3	CCHCR1
1.75175e-53	0.598791	0.789	0.566	3.94827e-49	3	ARHGAP42
1.32111e-13	0.598486	0.262	0.174	2.97765e-09	3	TSC2
2.076e-09	0.598356	0.198	0.134	4.6791e-05	3	GPR156
1.60766e-11	0.598354	0.214	0.141	3.62351e-07	3	APLF
9.54299e-08	0.598143	0.168	0.115	0.00215089	3	SMIM29
4.3528e-15	0.597954	0.291	0.195	9.81077e-11	3	RHBDD2
1.41013e-28	0.597945	0.574	0.421	3.17828e-24	3	PAG1
4.52734e-13	0.597905	0.259	0.174	1.02042e-08	3	NRSN2
6.86417e-15	0.59787	0.307	0.21	1.54711e-10	3	SLC35F6
2.58345e-11	0.597767	0.254	0.177	5.82284e-07	3	PIGK
8.41894e-13	0.597723	0.229	0.148	1.89754e-08	3	FRMD3
1.64524e-39	0.597038	0.674	0.485	3.70822e-35	3	NUCB2
1.06985e-35	0.59685	0.603	0.422	2.41133e-31	3	ST3GAL3
2.50903e-48	0.596654	0.777	0.579	5.65511e-44	3	PHTF2
3.42092e-43	0.59544	0.678	0.467	7.71041e-39	3	DNAJC9
2.16459e-10	0.595196	0.26	0.185	4.87877e-06	3	KIAA1841
2.29238e-26	0.594448	0.492	0.339	5.16679e-22	3	SMARCC2
2.87522e-118	0.593977	0.997	0.969	6.48045e-114	3	TUBB2B
1.04744e-19	0.592295	0.394	0.27	2.36081e-15	3	ATF3
4.4373e-10	0.592182	0.209	0.141	1.00012e-05	3	TCP11L1
1.97692e-33	0.592018	0.597	0.419	4.45577e-29	3	PHAX
2.23847e-14	0.591829	0.267	0.176	5.04528e-10	3	TMEM9B
5.49989e-14	0.591627	0.307	0.213	1.23962e-09	3	ANKRD44
7.07707e-11	0.591575	0.178	0.112	1.5951e-06	3	COL22A1
5.3439e-45	0.591396	0.75	0.554	1.20446e-40	3	HAUS6
8.21775e-08	0.591376	0.147	0.097	0.0018522	3	ZNF280B
3.02524e-13	0.590918	0.24	0.157	6.8186e-09	3	HDAC5
1.0416e-12	0.590903	0.279	0.193	2.34767e-08	3	C9orf116
6.01897e-12	0.590799	0.235	0.157	1.35662e-07	3	SHROOM3
3.17057e-44	0.590275	0.655	0.432	7.14614e-40	3	MIS18A
1.33892e-17	0.590184	0.424	0.307	3.0178e-13	3	MLLT11
1.20632e-18	0.590153	0.369	0.251	2.71893e-14	3	SLC35A4
2.54701e-13	0.590123	0.25	0.164	5.7407e-09	3	FAXDC2
5.67729e-08	0.58977	0.143	0.093	0.0012796	3	CCNT2-AS1
2.9143e-10	0.589539	0.21	0.142	6.56853e-06	3	NDUFA6-DT
1.02203e-09	0.589459	0.2	0.135	2.30356e-05	3	AC004951.1
5.745e-09	0.589276	0.186	0.126	0.000129487	3	SLC38A7
3.37997e-23	0.589029	0.453	0.312	7.61811e-19	3	POLE
8.14607e-70	0.588958	0.884	0.612	1.83604e-65	3	MAD2L1
4.0676e-25	0.588957	0.465	0.316	9.16796e-21	3	GPSM2
2.66562e-25	0.58867	0.535	0.382	6.00804e-21	3	CAMK4
2.25935e-18	0.588638	0.403	0.284	5.09234e-14	3	CCDC173
8.08875e-34	0.588537	0.547	0.367	1.82312e-29	3	SYNE1
1.12175e-06	0.588531	0.137	0.093	0.0252831	3	C7orf31
4.41886e-17	0.588502	0.299	0.193	9.95967e-13	3	PPFIA2
1.69445e-08	0.588346	0.162	0.107	0.000381913	3	SLC48A1
2.34443e-51	0.588266	0.863	0.705	5.28412e-47	3	EZH2
6.51062e-24	0.588168	0.508	0.36	1.46743e-19	3	CNTRL
1.18442e-72	0.588152	0.927	0.724	2.66957e-68	3	DTYMK
1.2863e-06	0.587609	0.126	0.084	0.0289919	3	PBLD
3.61027e-20	0.587234	0.376	0.252	8.1372e-16	3	ZNF711
7.03516e-27	0.58698	0.534	0.386	1.58565e-22	3	GNL1
5.52889e-12	0.586563	0.255	0.174	1.24616e-07	3	OCRL
4.50447e-18	0.586347	0.384	0.268	1.01526e-13	3	CLEC2D
1.26483e-09	0.585857	0.173	0.112	2.85081e-05	3	SALL2
5.07007e-09	0.585841	0.16	0.103	0.000114274	3	CPEB3
1.59643e-28	0.585772	0.569	0.408	3.59818e-24	3	GINS2
8.66962e-07	0.585466	0.152	0.106	0.0195405	3	FMNL3
1.72677e-20	0.58529	0.406	0.28	3.89198e-16	3	ICA1L
2.77152e-09	0.584745	0.224	0.158	6.24674e-05	3	AK9
1.96361e-33	0.584646	0.549	0.366	4.42579e-29	3	CSPG5
1.15655e-22	0.584491	0.454	0.317	2.60674e-18	3	C12orf65
2.01336e-28	0.58444	0.484	0.322	4.53792e-24	3	GDI1
2.34314e-20	0.58411	0.419	0.291	5.2812e-16	3	DAAM1
1.26678e-23	0.584081	0.461	0.319	2.8552e-19	3	CCDC77
4.22889e-08	0.583859	0.133	0.084	0.00095315	3	CADM4
9.95199e-11	0.583612	0.215	0.144	2.24308e-06	3	SP2
2.71435e-16	0.582903	0.301	0.198	6.11787e-12	3	FAM76B
6.00999e-07	0.582855	0.145	0.098	0.0135459	3	ADGRB2
8.86421e-24	0.582782	0.453	0.311	1.9979e-19	3	GAMT
4.00284e-13	0.582606	0.283	0.195	9.02199e-09	3	USP49
1.53009e-39	0.582553	0.739	0.545	3.44867e-35	3	MMS22L
6.63276e-17	0.582238	0.349	0.24	1.49496e-12	3	LRRCC1
8.24434e-08	0.58221	0.168	0.114	0.00185819	3	EPHX1
5.37739e-33	0.582132	0.625	0.452	1.21201e-28	3	NNT
2.33256e-12	0.581691	0.254	0.171	5.25736e-08	3	PDE6D
2.91791e-24	0.581364	0.439	0.292	6.57669e-20	3	OGFOD3
3.33053e-08	0.580567	0.177	0.121	0.000750669	3	ZNF688
6.43961e-09	0.580156	0.178	0.119	0.000145142	3	C2orf42
1.324e-28	0.580141	0.539	0.381	2.98416e-24	3	SLC35B1
2.96224e-16	0.579923	0.345	0.237	6.6766e-12	3	PRIMPOL
1.0413e-06	0.579822	0.14	0.095	0.0234698	3	CALML4
2.34797e-13	0.579099	0.261	0.173	5.2921e-09	3	INTS6L
2.02934e-06	0.579069	0.117	0.077	0.0457393	3	MPND
1.19129e-13	0.578902	0.253	0.166	2.68504e-09	3	MUC12
2.84147e-16	0.578647	0.329	0.224	6.40438e-12	3	TNFRSF1A
2.58265e-35	0.578152	0.631	0.45	5.82103e-31	3	SMIM3
5.50159e-17	0.577932	0.363	0.252	1.24e-12	3	SLC38A9
8.81505e-60	0.577784	0.804	0.554	1.98682e-55	3	ITGB8
5.14317e-10	0.577564	0.205	0.138	1.15922e-05	3	F8A1
1.76653e-14	0.576755	0.31	0.212	3.98157e-10	3	ATL3
3.84705e-07	0.576727	0.145	0.098	0.00867086	3	ZSWIM8
1.25604e-26	0.576717	0.491	0.333	2.831e-22	3	RAD18
3.84883e-14	0.576583	0.265	0.174	8.67489e-10	3	NTN1
1.6562e-65	0.576573	0.852	0.576	3.7329e-61	3	VRK1
1.02208e-28	0.576285	0.556	0.39	2.30366e-24	3	ARL13B
1.4195e-38	0.575971	0.888	0.765	3.1994e-34	3	ARL6IP1
4.47274e-45	0.575848	0.803	0.607	1.00811e-40	3	ACAT2
1.14256e-09	0.575848	0.194	0.13	2.57523e-05	3	ATPAF2
1.35616e-08	0.575848	0.177	0.119	0.000305665	3	TMEM187
1.7213e-24	0.575796	0.41	0.266	3.87964e-20	3	SELENBP1
1.52075e-33	0.575746	0.518	0.333	3.42762e-29	3	SORBS1
6.41979e-09	0.575707	0.18	0.121	0.000144696	3	MYO18A
8.33218e-42	0.575548	0.724	0.543	1.87799e-37	3	HAT1
1.01601e-07	0.575283	0.203	0.146	0.00228999	3	MELTF-AS1
5.7804e-14	0.575152	0.319	0.225	1.30284e-09	3	CLCN5
7.93549e-07	0.575103	0.136	0.091	0.0178858	3	DDX11-AS1
2.05439e-16	0.575078	0.331	0.224	4.63038e-12	3	ACO1
7.37375e-33	0.574859	0.59	0.404	1.66197e-28	3	CHEK1
6.32561e-16	0.574567	0.318	0.214	1.42573e-11	3	CYTH2
2.0938e-07	0.574558	0.157	0.107	0.00471921	3	MVK
2.76636e-31	0.574537	0.535	0.36	6.23511e-27	3	SDC3
6.3872e-08	0.574251	0.158	0.106	0.00143961	3	TAF5
6.6742e-15	0.574172	0.327	0.226	1.5043e-10	3	TP53I13
5.72229e-11	0.573779	0.238	0.162	1.28975e-06	3	SMIM27
4.03948e-07	0.573763	0.157	0.108	0.00910459	3	WDR53
4.93738e-09	0.573753	0.193	0.131	0.000111284	3	ALG6
2.1004e-22	0.573561	0.466	0.333	4.7341e-18	3	EEF1AKMT2
4.6244e-07	0.573509	0.135	0.089	0.0104229	3	RUNDC1
7.29697e-11	0.573332	0.237	0.163	1.64466e-06	3	ARHGEF18
1.59552e-18	0.573162	0.373	0.254	3.59613e-14	3	TTN-AS1
3.76756e-07	0.572036	0.133	0.088	0.00849171	3	MAPK7
5.11339e-12	0.571956	0.284	0.2	1.15251e-07	3	SCML1
1.89224e-35	0.571512	0.631	0.445	4.26491e-31	3	DENND2A
3.19922e-07	0.5712	0.154	0.105	0.00721072	3	ARID5A
8.76389e-09	0.570891	0.205	0.143	0.000197529	3	PAK4
1.29856e-20	0.569918	0.39	0.262	2.92683e-16	3	INIP
7.54913e-12	0.569307	0.252	0.172	1.7015e-07	3	ALG9
4.04497e-44	0.569222	0.731	0.523	9.11695e-40	3	RPL39L
6.06376e-39	0.568315	0.685	0.482	1.36671e-34	3	ITGB3BP
6.5411e-27	0.568308	0.509	0.352	1.4743e-22	3	SHMT1
1.91554e-42	0.567925	0.761	0.576	4.31743e-38	3	PCBD2
2.74187e-22	0.567625	0.406	0.27	6.1799e-18	3	CCDC127
2.50848e-12	0.566617	0.289	0.203	5.65385e-08	3	SMIM14
2.5045e-07	0.566611	0.153	0.104	0.00564489	3	RASSF8-AS1
8.76033e-19	0.565515	0.415	0.295	1.97449e-14	3	IFT122
1.22975e-09	0.565249	0.209	0.143	2.77174e-05	3	CEP164
9.19737e-161	0.565217	1	0.999	2.07299e-156	3	DBI
7.0479e-29	0.564732	0.522	0.357	1.58853e-24	3	SH3BGRL3
1.50388e-45	0.564467	0.749	0.54	3.3896e-41	3	ENHO
1.44845e-07	0.564255	0.152	0.102	0.00326465	3	DLG3
1.83202e-22	0.563855	0.429	0.288	4.1292e-18	3	TNFRSF19
1.75874e-33	0.563314	0.64	0.469	3.96402e-29	3	PLAA
7.5569e-23	0.563286	0.465	0.324	1.70325e-18	3	SDF2
3.06597e-21	0.563229	0.433	0.301	6.91039e-17	3	NUMA1
3.9306e-08	0.563085	0.184	0.127	0.000885918	3	TTC9C
2.78436e-36	0.56266	0.575	0.379	6.27567e-32	3	FAT1
7.96786e-12	0.562615	0.238	0.159	1.79588e-07	3	ZKSCAN5
1.79069e-06	0.562319	0.146	0.101	0.0403604	3	KCNJ8
8.43093e-10	0.562085	0.211	0.144	1.90025e-05	3	RBM4B
5.51328e-10	0.56167	0.219	0.15	1.24264e-05	3	MBOAT7
6.85248e-29	0.561579	0.55	0.382	1.54448e-24	3	PPP1R12B
4.36193e-23	0.561374	0.438	0.296	9.83135e-19	3	ARHGEF40
5.2426e-14	0.561038	0.309	0.214	1.18163e-09	3	PSMB9
2.9441e-32	0.560999	0.594	0.414	6.63572e-28	3	NUP50
1.40304e-59	0.560672	0.892	0.746	3.16231e-55	3	NSD2
3.76814e-10	0.560338	0.214	0.144	8.49301e-06	3	NSUN4
4.38634e-08	0.560108	0.202	0.143	0.000988638	3	ABHD3
2.13088e-07	0.559771	0.151	0.101	0.00480279	3	SLC2A8
3.4628e-14	0.55925	0.299	0.203	7.8048e-10	3	CHKB
4.94782e-22	0.559169	0.451	0.313	1.11519e-17	3	RIPK1
1.06342e-18	0.559061	0.405	0.284	2.39684e-14	3	PMM1
7.07401e-08	0.559012	0.162	0.109	0.00159441	3	RMC1
1.35652e-29	0.558983	0.606	0.445	3.05746e-25	3	IKBIP
4.59484e-19	0.558962	0.384	0.261	1.03563e-14	3	ASCC2
7.40973e-35	0.558853	0.59	0.402	1.67008e-30	3	KLHL5
4.64996e-09	0.558667	0.198	0.136	0.000104805	3	SMG9
4.87816e-18	0.558661	0.418	0.3	1.09949e-13	3	SALL1
6.59467e-31	0.55858	0.607	0.434	1.48637e-26	3	AC091078.1
2.22942e-08	0.558555	0.169	0.113	0.00050249	3	CUL9
2.25728e-12	0.558506	0.25	0.168	5.08769e-08	3	ZC3H12B
8.99957e-09	0.557849	0.165	0.108	0.000202841	3	NEO1
7.4791e-10	0.557811	0.22	0.151	1.68571e-05	3	CYP2U1
4.06446e-32	0.557755	0.625	0.454	9.16088e-28	3	VPS25
4.78624e-15	0.557646	0.364	0.261	1.07877e-10	3	SRGAP2B
3.5984e-07	0.55678	0.14	0.093	0.00811044	3	MARCH3
2.55872e-22	0.556742	0.44	0.303	5.76711e-18	3	GPD2
2.86732e-07	0.556554	0.141	0.094	0.00646265	3	SOCS2-AS1
5.29219e-13	0.556505	0.166	0.096	1.19281e-08	3	ELOVL2
2.68903e-09	0.556081	0.179	0.118	6.0608e-05	3	ASRGL1
1.94131e-23	0.556049	0.477	0.332	4.37553e-19	3	ALG8
5.63812e-29	0.555389	0.518	0.349	1.27078e-24	3	GMDS-DT
1.11184e-24	0.555284	0.523	0.375	2.50597e-20	3	GPAA1
5.31845e-08	0.555281	0.175	0.119	0.00119872	3	AC004797.1
6.08225e-23	0.554979	0.497	0.356	1.37088e-18	3	NCBP3
3.18523e-44	0.554736	0.807	0.632	7.17919e-40	3	UPF3A
9.60341e-10	0.554733	0.223	0.154	2.16451e-05	3	POLD1
9.42271e-09	0.554654	0.185	0.125	0.000212378	3	TMEM63B
1.43059e-06	0.554519	0.135	0.091	0.032244	3	CAV2
2.37957e-13	0.554488	0.3	0.208	5.36331e-09	3	KATNAL1
3.44614e-08	0.554232	0.205	0.146	0.000776727	3	RAB5B
1.01817e-07	0.554232	0.174	0.12	0.00229486	3	ANKRD13D
7.47093e-20	0.554163	0.423	0.294	1.68387e-15	3	GTDC1
1.61278e-17	0.554093	0.393	0.277	3.63504e-13	3	BSCL2
7.25558e-45	0.553748	0.888	0.826	1.63533e-40	3	TGFB2
3.36169e-18	0.553297	0.377	0.257	7.57691e-14	3	SRPX
1.01513e-19	0.552514	0.445	0.32	2.28801e-15	3	SRP68
6.48282e-28	0.552417	0.578	0.417	1.46116e-23	3	FANCA
6.45913e-08	0.552405	0.159	0.106	0.00145582	3	PIP5K1C
2.22834e-30	0.552354	0.6	0.432	5.02245e-26	3	WDHD1
2.66845e-20	0.552242	0.463	0.333	6.01442e-16	3	PPM1B
5.53984e-16	0.55208	0.41	0.302	1.24862e-11	3	CDC23
1.69942e-27	0.551882	0.525	0.365	3.83033e-23	3	SGCB
4.96689e-46	0.551452	0.469	0.251	1.11949e-41	3	NTRK2
1.46918e-19	0.551294	0.423	0.298	3.31137e-15	3	FGFR1OP
6.73576e-34	0.551085	0.698	0.525	1.51817e-29	3	RFC2
1.53846e-16	0.550652	0.333	0.225	3.46754e-12	3	PKIB
1.55073e-16	0.549798	0.243	0.147	3.49519e-12	3	FGF1
8.71864e-12	0.549601	0.183	0.113	1.96509e-07	3	CSGALNACT1
2.24838e-13	0.54957	0.312	0.22	5.06762e-09	3	ZNF300
7.72697e-19	0.549291	0.339	0.223	1.74158e-14	3	LYST
1.05205e-12	0.549165	0.26	0.175	2.37121e-08	3	AC112493.1
8.28467e-19	0.549136	0.293	0.181	1.86728e-14	3	CDKN2A
3.52991e-09	0.549081	0.199	0.136	7.95606e-05	3	LOXL1
1.52865e-18	0.548985	0.476	0.351	3.44543e-14	3	KLHL22
1.30266e-12	0.548871	0.265	0.179	2.93607e-08	3	EXOC7
4.23973e-38	0.548486	0.728	0.536	9.55593e-34	3	MAP3K1
7.42082e-23	0.548267	0.475	0.333	1.67258e-18	3	PRH1
2.48029e-21	0.548037	0.461	0.322	5.59033e-17	3	SLC20A1
1.31436e-43	0.54785	0.771	0.583	2.96244e-39	3	FEZ1
1.36662e-43	0.547622	0.774	0.565	3.08022e-39	3	SCAPER
1.43787e-14	0.546544	0.312	0.214	3.24081e-10	3	MIR222HG
4.35858e-18	0.546448	0.359	0.243	9.8238e-14	3	SLC38A6
1.10236e-07	0.546433	0.184	0.129	0.0024846	3	DDX20
9.81644e-19	0.546168	0.385	0.262	2.21253e-14	3	HAUS2
2.66424e-15	0.545535	0.319	0.216	6.00493e-11	3	STX5
1.14318e-07	0.545451	0.179	0.125	0.00257661	3	CLCC1
8.49972e-10	0.545307	0.223	0.153	1.91575e-05	3	YTHDF3-AS1
4.43375e-35	0.545083	0.405	0.231	9.99322e-31	3	NRP1
2.01572e-22	0.544804	0.472	0.332	4.54322e-18	3	ERLIN1
2.7084e-08	0.544685	0.19	0.132	0.000610446	3	NAB2
8.09666e-28	0.544365	0.58	0.419	1.82491e-23	3	MEA1
9.22066e-07	0.544301	0.209	0.156	0.0207824	3	ZNF235
1.44642e-23	0.543853	0.515	0.37	3.26008e-19	3	SNAPC3
4.4906e-45	0.543684	0.846	0.658	1.01214e-40	3	NCAM1
1.68072e-51	0.543656	0.857	0.667	3.78817e-47	3	CCDC14
2.43339e-09	0.543449	0.225	0.157	5.48462e-05	3	TNFAIP8
5.04304e-17	0.543254	0.425	0.31	1.13665e-12	3	CCP110
1.72555e-18	0.542681	0.415	0.292	3.88922e-14	3	AAMDC
9.30455e-16	0.542681	0.34	0.234	2.09715e-11	3	BSDC1
8.18823e-31	0.542443	0.612	0.433	1.84555e-26	3	TTYH3
1.493e-06	0.542022	0.152	0.105	0.0336507	3	AC005921.2
2.60368e-09	0.541846	0.189	0.127	5.86843e-05	3	KIAA0825
1.49437e-31	0.541753	0.601	0.419	3.36815e-27	3	CHAF1A
1.26359e-07	0.541621	0.224	0.164	0.002848	3	SLC7A11
2.09079e-16	0.54096	0.359	0.248	4.71242e-12	3	RECK
2.12471e-24	0.540929	0.497	0.347	4.78888e-20	3	CDC7
3.02682e-13	0.540818	0.279	0.189	6.82216e-09	3	CYBRD1
3.60045e-08	0.540768	0.205	0.145	0.000811505	3	RUSC1
2.41393e-07	0.540685	0.149	0.1	0.00544076	3	CHRDL1
1.92161e-19	0.540375	0.368	0.244	4.33111e-15	3	AC021231.1
7.59118e-17	0.539821	0.38	0.266	1.71098e-12	3	ACTN2
1.421e-12	0.539599	0.259	0.173	3.2028e-08	3	AC105052.4
6.19309e-11	0.539259	0.289	0.209	1.39586e-06	3	LRRC8A
1.87391e-10	0.53912	0.245	0.17	4.22361e-06	3	PCSK7
3.04725e-18	0.538765	0.477	0.352	6.86819e-14	3	GLYATL2
1.32681e-17	0.538094	0.402	0.285	2.9905e-13	3	CWF19L2
3.14624e-07	0.537883	0.149	0.1	0.00709132	3	CDK5R1
5.65182e-07	0.537624	0.172	0.121	0.0127386	3	TRIM69
3.15229e-36	0.537578	0.621	0.428	7.10495e-32	3	AC073050.1
3.63053e-14	0.537365	0.288	0.193	8.18285e-10	3	RNF185
4.62205e-07	0.537039	0.167	0.116	0.0104176	3	TPST2
3.31836e-07	0.53699	0.145	0.097	0.00747925	3	SLC9A1
1.57485e-15	0.536928	0.363	0.257	3.54957e-11	3	WIPF2
5.81282e-10	0.536777	0.206	0.138	1.31015e-05	3	MPPE1
1.97428e-13	0.536732	0.272	0.182	4.44982e-09	3	HIST1H2AC
3.22802e-32	0.53644	0.634	0.453	7.27563e-28	3	DUSP16
1.06101e-10	0.535874	0.252	0.175	2.39141e-06	3	ZNF318
1.17968e-35	0.535684	0.752	0.586	2.65889e-31	3	FAM13B
1.44547e-16	0.535455	0.359	0.248	3.25794e-12	3	RAB2B
4.11887e-22	0.535206	0.451	0.31	9.28351e-18	3	SLC9A3R1
1.60532e-22	0.534605	0.534	0.394	3.61822e-18	3	FAM184A
3.29284e-08	0.534571	0.191	0.132	0.000742173	3	DZIP1L
1.43967e-23	0.534541	0.467	0.322	3.24487e-19	3	ZNF714
2.82704e-11	0.534334	0.218	0.143	6.37186e-07	3	PXYLP1
8.83987e-29	0.534318	0.59	0.427	1.99242e-24	3	ERLEC1
3.32499e-36	0.534305	0.782	0.621	7.4942e-32	3	EMP2
5.98977e-07	0.533964	0.148	0.101	0.0135003	3	AC025442.2
8.47598e-11	0.533913	0.244	0.168	1.9104e-06	3	DKK3
6.90912e-33	0.533645	0.726	0.567	1.55725e-28	3	NTF3
2.42899e-09	0.533597	0.224	0.157	5.4747e-05	3	TPK1
2.72445e-41	0.533366	0.767	0.572	6.14063e-37	3	SAP30BP
4.15649e-09	0.533116	0.188	0.126	9.36832e-05	3	ENPP1
2.19585e-43	0.533093	0.76	0.547	4.94923e-39	3	USP1
2.39907e-26	0.533004	0.469	0.314	5.40727e-22	3	PTK2B
1.27591e-08	0.532927	0.194	0.133	0.000287577	3	RLBP1
6.08243e-26	0.53225	0.508	0.353	1.37092e-21	3	RAB31
8.06799e-18	0.532137	0.369	0.25	1.81844e-13	3	CACNB4
1.20359e-07	0.532058	0.187	0.131	0.00271276	3	AP5S1
4.28079e-29	0.531933	0.478	0.314	9.64848e-25	3	ZFP36
2.61032e-13	0.531769	0.313	0.22	5.88341e-09	3	GLTP
8.76202e-12	0.531652	0.236	0.157	1.97487e-07	3	HSDL1
1.43833e-11	0.531483	0.254	0.173	3.24186e-07	3	PBX4
6.53883e-09	0.531419	0.178	0.119	0.000147379	3	TMEM44
5.07371e-17	0.531397	0.399	0.281	1.14356e-12	3	MTOR
2.78885e-11	0.531062	0.262	0.181	6.2858e-07	3	CCDC92
2.04551e-08	0.530959	0.211	0.149	0.000461038	3	ZNF75D
4.53528e-40	0.530937	0.858	0.702	1.02221e-35	3	POLA1
7.62178e-09	0.530554	0.211	0.147	0.000171787	3	TOE1
2.00361e-19	0.530485	0.312	0.196	4.51593e-15	3	CRYAB
2.40725e-09	0.530244	0.197	0.133	5.42571e-05	3	TPP1
4.30487e-07	0.530045	0.162	0.112	0.00970274	3	EFCAB7
1.15407e-11	0.530025	0.294	0.208	2.60116e-07	3	DCLRE1C
2.13653e-08	0.529819	0.237	0.173	0.000481552	3	CCDC84
2.02966e-57	0.529259	0.817	0.584	4.57466e-53	3	TAOK3
3.96036e-09	0.529067	0.237	0.169	8.92626e-05	3	PREB
1.93252e-32	0.52899	0.709	0.538	4.35571e-28	3	IDS
6.71866e-09	0.528916	0.209	0.144	0.000151432	3	DEDD
2.63838e-07	0.52834	0.141	0.093	0.00594665	3	RMDN2
7.83874e-20	0.528328	0.48	0.352	1.76677e-15	3	COQ2
7.75934e-07	0.528326	0.155	0.107	0.0174888	3	VRK3
3.30267e-22	0.52812	0.481	0.338	7.44389e-18	3	GMPR
3.07567e-09	0.528087	0.221	0.154	6.93225e-05	3	C1orf226
5.98797e-150	0.527706	1	0.999	1.34963e-145	3	TUBA1B
8.44574e-13	0.527671	0.359	0.266	1.90359e-08	3	CFLAR
2.87737e-44	0.527619	0.798	0.588	6.4853e-40	3	KIAA0586
4.03432e-14	0.527278	0.272	0.18	9.09294e-10	3	CPEB4
1.616e-07	0.527068	0.192	0.136	0.00364231	3	APOL2
6.35564e-14	0.526664	0.317	0.221	1.4325e-09	3	SOCS7
2.42723e-09	0.526513	0.246	0.176	5.47072e-05	3	METTL7A
5.28201e-38	0.526254	0.754	0.565	1.19051e-33	3	TCAF1
7.32343e-07	0.525769	0.178	0.126	0.0165063	3	LYSMD3
7.6725e-09	0.525561	0.202	0.139	0.00017293	3	SLC25A18
2.06353e-23	0.525331	0.487	0.34	4.651e-19	3	AAK1
1.96937e-09	0.525066	0.243	0.173	4.43877e-05	3	GLE1
8.68686e-10	0.525043	0.229	0.159	1.95793e-05	3	ALDH16A1
7.7253e-08	0.52489	0.228	0.167	0.00174121	3	CASC2
1.61395e-06	0.524772	0.183	0.133	0.0363769	3	FIG4
1.85397e-50	0.524331	0.872	0.681	4.17866e-46	3	BUB3
1.15249e-38	0.524226	0.743	0.541	2.5976e-34	3	NCOA1
1.0872e-11	0.524148	0.292	0.207	2.45044e-07	3	SPSB4
5.31475e-22	0.523931	0.501	0.358	1.19789e-17	3	DPP8
4.32425e-19	0.523919	0.459	0.332	9.74642e-15	3	EPHB3
1.69547e-68	0.523881	0.942	0.814	3.82142e-64	3	CKS2
6.68558e-19	0.523583	0.437	0.313	1.50686e-14	3	DSCR8
3.40494e-29	0.523431	0.662	0.503	7.6744e-25	3	SAE1
3.6064e-09	0.523323	0.192	0.129	8.12847e-05	3	JMJD6
3.3859e-08	0.523255	0.178	0.121	0.000763148	3	PPP1R16A
1.77114e-24	0.523002	0.526	0.37	3.99197e-20	3	C20orf194
2.1305e-52	0.522983	0.903	0.75	4.80194e-48	3	ALYREF
4.36935e-19	0.522793	0.437	0.31	9.84808e-15	3	SKP2
6.62446e-18	0.52251	0.373	0.253	1.49309e-13	3	CSTF1
5.09074e-11	0.521993	0.297	0.215	1.1474e-06	3	PAF1
1.78357e-34	0.521977	0.697	0.515	4.01998e-30	3	SRBD1
3.10878e-30	0.521955	0.623	0.446	7.00689e-26	3	SNX24
7.29543e-08	0.521709	0.214	0.154	0.00164432	3	MFAP3
2.38018e-25	0.521664	0.566	0.417	5.36468e-21	3	UBE2A
5.59313e-36	0.521395	0.817	0.653	1.26063e-31	3	WDPCP
8.7743e-17	0.521295	0.405	0.288	1.97764e-12	3	ZNF100
1.85103e-06	0.521208	0.147	0.102	0.0417203	3	PER1
4.17021e-30	0.521054	0.62	0.45	9.39924e-26	3	SLAIN1
2.79941e-08	0.520986	0.19	0.131	0.000630959	3	ZNF510
1.02755e-27	0.520986	0.58	0.418	2.31599e-23	3	FOXRED2
1.81768e-19	0.520244	0.425	0.297	4.09687e-15	3	SYT17
9.11141e-36	0.520233	0.727	0.535	2.05362e-31	3	GMNN
3.59619e-17	0.52006	0.382	0.265	8.10545e-13	3	NPC1
2.40578e-07	0.519864	0.163	0.112	0.00542238	3	SEC61A2
1.93024e-58	0.51984	0.904	0.659	4.35056e-54	3	CDK14
7.72873e-09	0.519561	0.213	0.149	0.000174198	3	MSANTD2
1.50118e-08	0.519401	0.207	0.145	0.000338352	3	PTER
5.63843e-16	0.518172	0.307	0.201	1.27085e-11	3	NECTIN3
6.04991e-17	0.518128	0.384	0.268	1.36359e-12	3	GALK1
2.76414e-11	0.517754	0.276	0.194	6.2301e-07	3	RBBP5
1.18028e-11	0.517741	0.277	0.193	2.66023e-07	3	SAP30L
2.25893e-08	0.517717	0.189	0.13	0.000509141	3	IL17RA
3.82475e-11	0.517383	0.27	0.189	8.62061e-07	3	CBX2
1.4835e-38	0.517306	0.756	0.567	3.34367e-34	3	EMP3
9.22725e-21	0.517179	0.549	0.419	2.07973e-16	3	ZYX
9.64321e-37	0.517023	0.745	0.555	2.17348e-32	3	TBCD
5.10461e-38	0.517008	0.805	0.621	1.15053e-33	3	SDK1
4.82413e-21	0.516747	0.508	0.369	1.08731e-16	3	ASH2L
1.46138e-11	0.516432	0.28	0.196	3.2938e-07	3	GKAP1
4.48222e-38	0.516403	0.824	0.652	1.01025e-33	3	AIG1
1.56942e-15	0.516293	0.395	0.286	3.53731e-11	3	HLA-E
5.20787e-07	0.515758	0.168	0.118	0.011738	3	UBE2L6
1.42806e-16	0.515613	0.369	0.255	3.2187e-12	3	SPATA33
5.68703e-22	0.515581	0.51	0.368	1.2818e-17	3	ARL8A
4.41245e-17	0.515537	0.344	0.23	9.94522e-13	3	MMP2
1.61817e-09	0.515226	0.246	0.174	3.6472e-05	3	EEPD1
6.70459e-15	0.515221	0.348	0.243	1.51115e-10	3	NUP62
1.84881e-12	0.515183	0.296	0.207	4.16704e-08	3	ICMT
5.42084e-35	0.514618	0.695	0.507	1.2218e-30	3	RUNX1
5.47717e-56	0.514458	0.905	0.738	1.2345e-51	3	TMPO
7.1611e-14	0.514448	0.383	0.284	1.61404e-09	3	SEC23B
9.31049e-14	0.514186	0.35	0.252	2.09849e-09	3	TEX2
1.20284e-15	0.513899	0.394	0.281	2.71108e-11	3	S100PBP
1.39174e-17	0.513711	0.449	0.327	3.13685e-13	3	MARS
2.23602e-07	0.513699	0.174	0.121	0.00503976	3	ZNF689
1.15148e-12	0.513191	0.301	0.21	2.59533e-08	3	TNS3
2.11894e-11	0.51301	0.327	0.24	4.77589e-07	3	ZNF430
1.57609e-29	0.512863	0.669	0.5	3.55234e-25	3	SLC25A11
2.05895e-06	0.512728	0.141	0.096	0.0464068	3	ZNF726
2.46854e-24	0.512612	0.57	0.423	5.56385e-20	3	DAP
3.65247e-41	0.512455	0.772	0.562	8.23231e-37	3	CENPH
1.99844e-28	0.512392	0.652	0.492	4.50429e-24	3	RAD51C
4.84737e-07	0.51238	0.167	0.116	0.0109255	3	B4GALT6
2.24295e-07	0.51235	0.183	0.129	0.00505538	3	KCNE4
5.37947e-16	0.512173	0.383	0.27	1.21248e-11	3	C9orf40
5.31558e-18	0.512121	0.402	0.282	1.19808e-13	3	NUCB1
4.6674e-10	0.512086	0.255	0.18	1.05199e-05	3	DUSP5
1.91448e-07	0.51199	0.183	0.129	0.00431505	3	WDR83
3.02453e-23	0.511829	0.53	0.385	6.81699e-19	3	GPS1
6.28499e-12	0.51167	0.333	0.243	1.41657e-07	3	RNF144A
3.67214e-23	0.511111	0.53	0.379	8.27664e-19	3	TDP1
2.34398e-19	0.511037	0.408	0.28	5.28309e-15	3	PPP1R15A
2.41112e-17	0.510918	0.415	0.297	5.43443e-13	3	CCPG1
7.70196e-30	0.510842	0.729	0.565	1.73594e-25	3	ADAM19
1.32852e-12	0.51084	0.283	0.194	2.99435e-08	3	BBS4
4.25532e-11	0.510817	0.281	0.199	9.59105e-07	3	CASTOR3
3.79474e-10	0.510684	0.306	0.227	8.55297e-06	3	ABRAXAS2
8.93639e-20	0.510676	0.503	0.38	2.01417e-15	3	ATP6V0A1
3.7554e-08	0.510487	0.207	0.146	0.00084643	3	GSDME
1.14944e-23	0.510296	0.537	0.386	2.59071e-19	3	WBP4
1.47849e-22	0.510228	0.542	0.39	3.33238e-18	3	CCDC171
4.30227e-30	0.510171	0.668	0.506	9.6969e-26	3	USP32
1.81205e-65	0.509467	0.99	0.969	4.08418e-61	3	MT2A
1.53253e-11	0.509139	0.302	0.215	3.45416e-07	3	TTLL1
1.25185e-36	0.508898	0.775	0.587	2.82155e-32	3	TPST1
6.02769e-27	0.508636	0.568	0.415	1.35858e-22	3	DNAJB1
3.72651e-09	0.508318	0.205	0.14	8.39917e-05	3	ARHGAP23
7.56849e-08	0.508264	0.214	0.154	0.00170586	3	LUZP1
6.00818e-29	0.508164	0.664	0.499	1.35418e-24	3	NSL1
4.87314e-21	0.508093	0.495	0.356	1.09836e-16	3	STRADA
1.05874e-11	0.507854	0.332	0.244	2.3863e-07	3	ARHGEF2
2.9319e-08	0.507688	0.208	0.146	0.00066082	3	REXO1
3.27353e-15	0.507595	0.375	0.268	7.37821e-11	3	RMI1
3.48908e-15	0.507269	0.389	0.283	7.86404e-11	3	SELENON
9.28708e-12	0.507255	0.311	0.223	2.09322e-07	3	LINC01301
1.25482e-14	0.507125	0.354	0.251	2.82824e-10	3	PHF12
7.64669e-36	0.506837	0.779	0.606	1.72349e-31	3	EFCAB2
2.20736e-07	0.506702	0.191	0.135	0.00497516	3	RFXAP
1.88338e-19	0.506103	0.509	0.381	4.24494e-15	3	CYB5B
2.96228e-09	0.50587	0.224	0.157	6.67669e-05	3	TMEM94
4.12911e-11	0.505726	0.32	0.234	9.30661e-07	3	SRGAP2C
2.34718e-08	0.505546	0.194	0.134	0.000529032	3	ZNF41
9.72353e-09	0.505506	0.147	0.094	0.000219159	3	OTUD7A
3.80564e-40	0.505376	0.901	0.786	8.57753e-36	3	LCORL
9.7285e-07	0.504688	0.156	0.108	0.0219271	3	PABPC1L
4.18776e-17	0.504592	0.446	0.328	9.43879e-13	3	BLOC1S2
1.02834e-16	0.504568	0.426	0.309	2.31778e-12	3	VPS13D
7.44174e-15	0.504352	0.385	0.277	1.67729e-10	3	TMEM237
6.72779e-07	0.503444	0.178	0.127	0.0151638	3	CITED1
3.56549e-08	0.503424	0.253	0.187	0.000803625	3	PCYT1B
1.01555e-09	0.502966	0.259	0.186	2.28896e-05	3	PIP5K1B
9.52076e-44	0.502617	0.85	0.694	2.14588e-39	3	SPRY2
2.25421e-13	0.502425	0.322	0.226	5.08076e-09	3	NSDHL
7.59488e-22	0.502425	0.508	0.365	1.71181e-17	3	DUSP1
4.08107e-14	0.502422	0.352	0.251	9.19831e-10	3	SCAMP4
2.03788e-16	0.502384	0.391	0.278	4.59317e-12	3	ADD2
2.2323e-09	0.502353	0.267	0.195	5.03138e-05	3	PPP2R5D
3.09726e-07	0.50234	0.171	0.119	0.00698092	3	RETSAT
1.31231e-17	0.502019	0.431	0.309	2.95782e-13	3	ACER3
4.13544e-40	0.501747	0.782	0.606	9.32086e-36	3	MLC1
4.34282e-31	0.501457	0.714	0.553	9.78828e-27	3	DCAF7
5.43948e-12	0.501296	0.263	0.179	1.226e-07	3	STAM2
4.86916e-23	0.50118	0.559	0.411	1.09746e-18	3	NVL
8.02628e-21	0.501019	0.466	0.329	1.80904e-16	3	PDLIM1
1.339e-24	0.500344	0.556	0.399	3.01797e-20	3	C2orf80
3.63482e-19	0.49994	0.483	0.353	8.19251e-15	3	TADA2A
1.26763e-26	0.49975	0.573	0.405	2.85712e-22	3	CCNB2
1.57319e-07	0.499613	0.152	0.101	0.00354582	3	SIRT7
2.93566e-08	0.499613	0.219	0.156	0.000661668	3	GGA3
4.37421e-28	0.499215	0.677	0.517	9.85902e-24	3	IDI1
1.18579e-26	0.499108	0.689	0.53	2.67266e-22	3	NUP98
4.27882e-25	0.498822	0.528	0.368	9.64403e-21	3	GABPB1
7.34132e-17	0.498401	0.394	0.277	1.65466e-12	3	TRIM36
5.77413e-10	0.498194	0.224	0.153	1.30143e-05	3	ZW10
1.63467e-16	0.497967	0.4	0.285	3.68437e-12	3	CDC14B
2.70985e-09	0.497734	0.235	0.166	6.10773e-05	3	SH2B3
2.09497e-22	0.497728	0.547	0.406	4.72185e-18	3	CLTB
2.60851e-26	0.497675	0.791	0.686	5.87931e-22	3	SOX9
2.81359e-12	0.497628	0.322	0.23	6.34155e-08	3	C12orf4
8.61529e-14	0.497493	0.364	0.264	1.9418e-09	3	PREP
1.67885e-09	0.497493	0.24	0.169	3.78395e-05	3	CDK9
2.73953e-22	0.49737	0.522	0.375	6.17463e-18	3	ZNF438
3.80418e-34	0.497235	0.705	0.523	8.57424e-30	3	MRPS11
1.53555e-36	0.497218	0.774	0.595	3.46097e-32	3	CTCF
3.19451e-23	0.49719	0.522	0.369	7.20011e-19	3	MAGT1
4.15443e-59	0.496831	0.918	0.684	9.36366e-55	3	ALCAM
1.75651e-08	0.496818	0.204	0.141	0.000395901	3	LAMTOR5-AS1
3.86628e-71	0.496788	0.995	0.944	8.71421e-67	3	REV3L
1.32329e-06	0.496638	0.138	0.093	0.0298257	3	CCDC97
5.7714e-12	0.496514	0.281	0.195	1.30081e-07	3	GEMIN8
2.02963e-95	0.4964	1	0.999	4.57458e-91	3	CALM1
6.96115e-67	0.496256	0.989	0.966	1.56897e-62	3	SLC35F1
2.09394e-12	0.495851	0.283	0.194	4.71954e-08	3	PI4K2B
2.2713e-13	0.495691	0.346	0.247	5.11927e-09	3	CWF19L1
1.24789e-09	0.495362	0.24	0.168	2.81263e-05	3	NEK3
3.33668e-121	0.495162	1	0.999	7.52054e-117	3	H2AFZ
9.27526e-07	0.495098	0.184	0.132	0.0209055	3	GNAZ
8.79615e-22	0.494906	0.528	0.387	1.98256e-17	3	IPO11
3.1181e-09	0.494843	0.226	0.158	7.02788e-05	3	SC5D
1.77121e-07	0.49453	0.212	0.154	0.00399214	3	MARK4
1.71009e-10	0.494493	0.27	0.191	3.85438e-06	3	ARAF
1.52724e-41	0.494341	0.864	0.724	3.44225e-37	3	TRAF3IP2-AS1
3.40549e-11	0.494058	0.272	0.19	7.67564e-07	3	TINF2
2.77623e-07	0.493663	0.175	0.122	0.00625733	3	SPAG1
2.10269e-16	0.493613	0.403	0.287	4.73925e-12	3	DHX8
1.77874e-19	0.493317	0.487	0.354	4.00911e-15	3	CCDC82
1.8259e-17	0.49292	0.382	0.261	4.11539e-13	3	NAB1
9.27582e-30	0.492837	0.631	0.447	2.09068e-25	3	MYO6
2.8099e-07	0.492594	0.154	0.104	0.00633323	3	TAF13
6.00493e-39	0.492501	0.743	0.532	1.35345e-34	3	FAM168A
3.29936e-37	0.492464	0.765	0.578	7.43642e-33	3	PSMC3
1.302e-14	0.492439	0.38	0.276	2.93459e-10	3	MAP3K3
2.04095e-12	0.492398	0.352	0.258	4.6001e-08	3	DHTKD1
4.60427e-08	0.492252	0.206	0.145	0.00103776	3	ANKMY2
2.98341e-16	0.491968	0.387	0.274	6.7243e-12	3	MAFF
2.52169e-18	0.491232	0.416	0.289	5.68364e-14	3	SNX29
1.00345e-24	0.491044	0.572	0.412	2.26167e-20	3	GET1
9.14429e-16	0.490538	0.382	0.27	2.06103e-11	3	C11orf80
2.35152e-08	0.490082	0.253	0.186	0.000530009	3	MAN2C1
8.71665e-08	0.490071	0.234	0.172	0.00196465	3	OPA3
3.04955e-10	0.490029	0.261	0.184	6.87338e-06	3	RASSF8
4.71665e-14	0.489354	0.381	0.277	1.06308e-09	3	ZNF337
8.05396e-10	0.48918	0.232	0.161	1.81528e-05	3	ZFAND2A
[truncated: 2,011 more rows]

## Sheet: cluster-4
p_val	avg_log2FC	pct.1	pct.2	p_val_adj	cluster	gene
[truncated: 1,876 more rows]

[truncated: 10 more sheets: cluster-5, cluster-6, cluster-7, cluster-8, cluster-9, cluster-10, cluster-11, cluster-12, cluster-13, cluster-14]
