# Supplementary material for: KAT5 regulates neurodevelopmental states associated with G0-like populations in glioblastoma
Source: Nat Commun. 2025 May 9;16:4327. doi: 10.1038/s41467-025-59503-w (PMC12064679; doi:10.1038/s41467-025-59503-w)
Supplement: Supplementary file 13 — Supplementary Data 11 [file 41467_2025_59503_MOESM13_ESM.xlsx]

## Sheet: Sheet1
#chrom	start	end	name	score	strand	thickStart	thickEnd	itemRGB	blockCount	blockSizes	blockStart	deepTools_group	Gene Name
chr8	127736084	127736085	ENSG00000136997	0	+	127736084	127736085	0	1	1	127736083	cluster_2	MYC
chr7	54759211	54759212	ENSG00000132432	0	-	54759211	54759212	0	1	1	54759206	cluster_2	SEC61G
chr1	204152044	204152045	ENSG00000143845	0	-	204152044	204152045	0	1	1	204152042	cluster_2	ETNK2
chr8	125430358	125430359	ENSG00000173334	0	+	125430358	125430359	0	1	1	125430357	cluster_2	TRIB1
chr12	54280755	54280756	ENSG00000135486	0	+	54280755	54280756	0	1	1	54280750	cluster_2	HNRNPA1
chr8	12194120	12194121	ENSG00000186523	0	-	12194120	12194121	0	1	1	12194119	cluster_2	FAM86B1
chr7	105014190	105014191	ENSG00000005483	0	+	105014190	105014191	0	1	1	105014189	cluster_2	KMT2E
chr12	54280122	54280123	ENSG00000094916	0	-	54280122	54280123	0	1	1	54280117	cluster_2	CBX5
chr15	23039569	23039570	ENSG00000275835	0	-	23039569	23039570	0	1	1	23039567	cluster_2	TUBGCP5
chr14	21269442	21269443	ENSG00000092199	0	-	21269442	21269443	0	1	1	21269440	cluster_2	HNRNPC
chr5	171387829	171387830	ENSG00000181163	0	+	171387829	171387830	0	1	1	171387828	cluster_2	NPM1
chr2	241356289	241356290	ENSG00000006607	0	+	241356289	241356290	0	1	1	241356287	cluster_2	FARP2
chr6	30617243	30617244	ENSG00000204569	0	-	30617243	30617244	0	1	1	30617240	cluster_2	PPP1R10
chr6	30617840	30617841	ENSG00000204568	0	+	30617840	30617841	0	1	1	30617837	cluster_2	MRPS18B
chr7	26200746	26200747	ENSG00000122566	0	-	26200746	26200747	0	1	1	26200744	cluster_2	HNRNPA2B1
chr8	102806822	102806823	ENSG00000253669	0	+	102806822	102806823	0	1	1	102806821	cluster_2	GASAL1
chr1	156114722	156114723	ENSG00000160789	0	+	156114722	156114723	0	1	1	156114721	cluster_2	LMNA
chr7	26201745	26201746	ENSG00000122565	0	+	26201745	26201746	0	1	1	26201743	cluster_2	CBX3
chr3	125916620	125916621	ENSG00000171084	0	+	125916620	125916621	0	1	1	125916619	cluster_2	FAM86JP
chr4	56435749	56435750	ENSG00000128050	0	+	56435749	56435750	0	1	1	56435744	cluster_2	PAICS
chr4	56435615	56435616	ENSG00000128059	0	-	56435615	56435616	0	1	1	56435610	cluster_2	PPAT
chr8	73294602	73294603	ENSG00000121039	0	+	73294602	73294603	0	1	1	73294595	cluster_2	RDH10
chr20	17969018	17969019	ENSG00000125871	0	+	17969018	17969019	0	1	1	17969017	cluster_2	MGME1
chr2	197500379	197500380	ENSG00000115541	0	+	197500379	197500380	0	1	1	197500378	cluster_2	HSPE1
chr2	197499840	197499841	ENSG00000144381	0	-	197499840	197499841	0	1	1	197499839	cluster_2	HSPD1
chr6	98834574	98834575	ENSG00000184486	0	+	98834574	98834575	0	1	1	98834565	cluster_2	POU3F2
chr17	7307628	7307629	ENSG00000132507	0	+	7307628	7307629	0	1	1	7307621	cluster_2	EIF5A
chr2	676704	676705	ENSG00000151353	0	-	676704	676705	0	1	1	676698	cluster_2	TMEM18
chr4	3955415	3955416	ENSG00000251669	0	-	3955415	3955416	0	1	1	3955412	cluster_2	FAM86EP
chr14	104753147	104753148	ENSG00000184990	0	+	104753147	104753148	0	1	1	104753146	cluster_2	SIVA1
chr9	93096217	93096218	ENSG00000165233	0	+	93096217	93096218	0	1	1	93096208	cluster_2	CARD19
chr5	151771954	151771955	ENSG00000145907	0	+	151771954	151771955	0	1	1	151771953	cluster_2	G3BP1
chr5	151771508	151771509	ENSG00000275765	0	-	151771508	151771509	0	1	1	151771507	cluster_2	AC091982.3
chr17	1716251	1716252	ENSG00000186594	0	-	1716251	1716252	0	1	1	1716250	cluster_2	MIR22HG
chr14	23321289	23321290	ENSG00000100836	0	+	23321289	23321290	0	1	1	23321287	cluster_2	PABPN1
chr14	44962190	44962191	ENSG00000198718	0	+	44962190	44962191	0	1	1	44962186	cluster_2	TOGARAM1
chr14	22929376	22929377	ENSG00000100462	0	-	22929376	22929377	0	1	1	22929374	cluster_2	PRMT5
chr5	181243906	181243907	ENSG00000204628	0	-	181243906	181243907	0	1	1	181243905	cluster_2	RACK1
chr2	231708509	231708510	ENSG00000187514	0	+	231708509	231708510	0	1	1	231708507	cluster_2	PTMA
chr7	107168961	107168962	ENSG00000105856	0	+	107168961	107168962	0	1	1	107168960	cluster_2	HBP1
chr14	44961965	44961966	ENSG00000179454	0	-	44961965	44961966	0	1	1	44961961	cluster_2	KLHL28
chr12	49189080	49189081	ENSG00000167552	0	-	49189080	49189081	0	1	1	49189076	cluster_2	TUBA1A
chr16	30923269	30923270	ENSG00000260852	0	-	30923269	30923270	0	1	1	30923266	cluster_2	FBXL19-AS1
chr8	102655725	102655726	ENSG00000155090	0	-	102655725	102655726	0	1	1	102655724	cluster_2	KLF10
chr11	67805322	67805323	ENSG00000160172	0	-	67805322	67805323	0	1	1	67805316	cluster_2	FAM86C2P
chr17	28951518	28951519	ENSG00000109118	0	-	28951518	28951519	0	1	1	28951516	cluster_2	PHF12
chr7	100101397	100101398	ENSG00000166508	0	-	100101397	100101398	0	1	1	100101396	cluster_2	MCM7
chr16	5097795	5097796	ENSG00000118894	0	-	5097795	5097796	0	1	1	5097790	cluster_2	EEF2KMT
chr8	102239394	102239395	ENSG00000246263	0	+	102239394	102239395	0	1	1	102239393	cluster_2	UBR5-AS1
chr8	102238961	102238962	ENSG00000048392	0	-	102238961	102238962	0	1	1	102238960	cluster_2	RRM2B
chr7	72828200	72828201	ENSG00000277149	0	-	72828200	72828201	0	1	1	72828193	cluster_2	TYW1B
chr16	30370494	30370495	ENSG00000169221	0	-	30370494	30370495	0	1	1	30370491	cluster_2	TBC1D10B
chr2	38751358	38751359	ENSG00000115875	0	-	38751358	38751359	0	1	1	38751355	cluster_2	SRSF7
chr8	66667231	66667232	ENSG00000175073	0	-	66667231	66667232	0	1	1	66667225	cluster_2	VCPIP1
chr9	89311195	89311196	ENSG00000123975	0	+	89311195	89311196	0	1	1	89311187	cluster_2	CKS2
chr1	151281948	151281949	ENSG00000232671	0	-	151281948	151281949	0	1	1	151281947	cluster_2	AL391069.2
chr1	151282312	151282313	ENSG00000143373	0	+	151282312	151282313	0	1	1	151282311	cluster_2	ZNF687
chr20	35742312	35742313	ENSG00000131051	0	-	35742312	35742313	0	1	1	35742309	cluster_2	RBM39
chr3	75435048	75435049	ENSG00000244026	0	-	75435048	75435049	0	1	1	75435041	cluster_2	FAM86DP
chr6	27133042	27133043	ENSG00000196787	0	+	27133042	27133043	0	1	1	27133040	cluster_2	HIST1H2AG
chr6	27132750	27132751	ENSG00000124635	0	-	27132750	27132751	0	1	1	27132748	cluster_2	HIST1H2BJ
chr17	28720079	28720080	ENSG00000198242	0	+	28720079	28720080	0	1	1	28720077	cluster_2	RPL23A
chr19	5903756	5903757	ENSG00000174886	0	-	5903756	5903757	0	1	1	5903751	cluster_2	NDUFA11
chr19	18522070	18522071	ENSG00000105656	0	-	18522070	18522071	0	1	1	18522069	cluster_2	ELL
chr5	57174049	57174050	ENSG00000062194	0	+	57174049	57174050	0	1	1	57174044	cluster_2	GPBP1
chr17	40100589	40100590	ENSG00000126368	0	-	40100589	40100590	0	1	1	40100585	cluster_2	NR1D1
chr5	126777136	126777137	ENSG00000113368	0	+	126777136	126777137	0	1	1	126777135	cluster_2	LMNB1
chr18	12947995	12947996	ENSG00000085415	0	+	12947995	12947996	0	1	1	12947994	cluster_2	SEH1L
chr2	135531501	135531502	ENSG00000048991	0	+	135531501	135531502	0	1	1	135531500	cluster_2	R3HDM1
chr6	30717281	30717282	ENSG00000137337	0	-	30717281	30717282	0	1	1	30717278	cluster_2	MDC1
chr2	135531218	135531219	ENSG00000121988	0	-	135531218	135531219	0	1	1	135531217	cluster_2	ZRANB3
chr15	92882862	92882863	ENSG00000272888	0	+	92882862	92882863	0	1	1	92882853	cluster_2	LINC01578
chr1	58784047	58784048	ENSG00000177606	0	-	58784047	58784048	0	1	1	58784042	cluster_2	JUN
chr10	43409166	43409167	ENSG00000169813	0	-	43409166	43409167	0	1	1	43409162	cluster_2	HNRNPF
chr5	154858546	154858547	ENSG00000155508	0	+	154858546	154858547	0	1	1	154858545	cluster_2	CNOT8
chr19	11435121	11435122	ENSG00000198003	0	-	11435121	11435122	0	1	1	11435120	cluster_2	CCDC151
chrX	103686699	103686700	ENSG00000123562	0	-	103686699	103686700	0	1	1	103686698	cluster_2	MORF4L2
chr12	103930410	103930411	ENSG00000166598	0	+	103930410	103930411	0	1	1	103930409	cluster_2	HSP90B1
chr14	95535050	95535051	ENSG00000182512	0	+	95535050	95535051	0	1	1	95535041	cluster_2	GLRX5
chr6	32178405	32178406	ENSG00000204308	0	+	32178405	32178406	0	1	1	32178402	cluster_2	RNF5
chr16	9091644	9091645	ENSG00000182831	0	+	9091644	9091645	0	1	1	9091635	cluster_2	C16orf72
chr9	34458570	34458571	ENSG00000164970	0	-	34458570	34458571	0	1	1	34458567	cluster_2	FAM219A
chr4	82429441	82429442	ENSG00000152795	0	-	82429441	82429442	0	1	1	82429433	cluster_2	HNRNPDL
chr17	47649420	47649421	ENSG00000263766	0	-	47649420	47649421	0	1	1	47649416	cluster_2	AC025682.1
chr19	18281622	18281623	ENSG00000130522	0	-	18281622	18281623	0	1	1	18281621	cluster_2	JUND
chr1	156767535	156767536	ENSG00000143294	0	+	156767535	156767536	0	1	1	156767534	cluster_2	PRCC
chr16	31459736	31459737	ENSG00000260267	0	-	31459736	31459737	0	1	1	31459733	cluster_2	AC026471.1
chr12	108731596	108731597	ENSG00000110880	0	-	108731596	108731597	0	1	1	108731595	cluster_2	CORO1C
chr9	37465450	37465451	ENSG00000168795	0	-	37465450	37465451	0	1	1	37465447	cluster_2	ZBTB5
chr1	154974681	154974682	ENSG00000173207	0	+	154974681	154974682	0	1	1	154974680	cluster_2	CKS1B
chr12	76030494	76030495	ENSG00000257453	0	+	76030494	76030495	0	1	1	76030487	cluster_2	AC011611.3
chrX	1452909	1452910	ENSG00000169093	0	-	1452909	1452910	0	1	1	1452908	cluster_2	ASMTL
chr19	17470524	17470525	ENSG00000130304	0	+	17470524	17470525	0	1	1	17470523	cluster_2	SLC27A1
chr5	181281375	181281376	ENSG00000248103	0	+	181281375	181281376	0	1	1	181281374	cluster_2	AC008443.3
chr1	243256041	243256042	ENSG00000054282	0	+	243256041	243256042	0	1	1	243256039	cluster_2	SDCCAG8
chr1	243255281	243255282	ENSG00000143702	0	-	243255281	243255282	0	1	1	243255279	cluster_2	CEP170
chr1	121184975	121184976	ENSG00000171943	0	+	121184975	121184976	0	1	1	121184974	cluster_2	SRGAP2C
chr5	176388751	176388752	ENSG00000146066	0	+	176388751	176388752	0	1	1	176388750	cluster_2	HIGD2A
chr16	19555703	19555704	ENSG00000103544	0	+	19555703	19555704	0	1	1	19555702	cluster_2	VPS35L
chr6	20403679	20403680	ENSG00000112242	0	+	20403679	20403680	0	1	1	20403677	cluster_2	E2F3
chr2	68157888	68157889	ENSG00000115946	0	+	68157888	68157889	0	1	1	68157882	cluster_2	PNO1
chr2	68157527	68157528	ENSG00000243667	0	-	68157527	68157528	0	1	1	68157521	cluster_2	WDR92
chr5	140401460	140401461	ENSG00000249637	0	-	140401460	140401461	0	1	1	140401459	cluster_2	AC008438.1
chr5	140401854	140401855	ENSG00000131503	0	+	140401854	140401855	0	1	1	140401853	cluster_2	ANKHD1
chr1	153670993	153670994	ENSG00000143621	0	-	153670993	153670994	0	1	1	153670992	cluster_2	ILF2
chrX	318819	318820	ENSG00000178605	0	-	318819	318820	0	1	1	318816	cluster_2	GTPBP6
chr16	1612072	1612073	ENSG00000187535	0	-	1612072	1612073	0	1	1	1612071	cluster_2	IFT140
chr9	83980250	83980251	ENSG00000165119	0	-	83980250	83980251	0	1	1	83980242	cluster_2	HNRNPK
chr9	83980798	83980799	ENSG00000178966	0	+	83980798	83980799	0	1	1	83980790	cluster_2	RMI1
chr22	39319623	39319624	ENSG00000100316	0	-	39319623	39319624	0	1	1	39319620	cluster_2	RPL3
chr5	109409974	109409975	ENSG00000198961	0	-	109409974	109409975	0	1	1	109409973	cluster_2	PJA2
chr1	156338292	156338293	ENSG00000163468	0	-	156338292	156338293	0	1	1	156338291	cluster_2	CCT3
chr1	206202873	206202874	ENSG00000196550	0	-	206202873	206202874	0	1	1	206202871	cluster_2	FAM72A
chr1	121184340	121184341	ENSG00000188610	0	-	121184340	121184341	0	1	1	121184339	cluster_2	FAM72B
chr1	235328179	235328180	ENSG00000054267	0	-	235328179	235328180	0	1	1	235328177	cluster_2	ARID4B
chr1	235328571	235328572	ENSG00000152904	0	+	235328571	235328572	0	1	1	235328569	cluster_2	GGPS1
chr14	23095525	23095526	ENSG00000179933	0	+	23095525	23095526	0	1	1	23095523	cluster_2	C14orf119
chrX	53684169	53684170	ENSG00000086758	0	-	53684169	53684170	0	1	1	53684164	cluster_2	HUWE1
chr6	31620715	31620716	ENSG00000204469	0	+	31620715	31620716	0	1	1	31620712	cluster_2	PRRC2A
chr1	235504452	235504453	ENSG00000162885	0	-	235504452	235504453	0	1	1	235504450	cluster_2	B3GALNT2
chr2	69915109	69915110	ENSG00000059728	0	+	69915109	69915110	0	1	1	69915103	cluster_2	MXD1
chr2	218568351	218568352	ENSG00000135913	0	-	218568351	218568352	0	1	1	218568349	cluster_2	USP37
chr2	218568708	218568709	ENSG00000144580	0	+	218568708	218568709	0	1	1	218568706	cluster_2	CNOT9
chr3	181711925	181711926	ENSG00000181449	0	+	181711925	181711926	0	1	1	181711924	cluster_2	SOX2
chr16	28846348	28846349	ENSG00000178952	0	-	28846348	28846349	0	1	1	28846346	cluster_2	TUFM
chr3	115147271	115147272	ENSG00000181722	0	-	115147271	115147272	0	1	1	115147270	cluster_2	ZBTB20
chr17	16439037	16439038	ENSG00000175061	0	+	16439037	16439038	0	1	1	16439036	cluster_2	LRRC75A-AS1
chr14	20455226	20455227	ENSG00000100823	0	+	20455226	20455227	0	1	1	20455224	cluster_2	APEX1
chr14	20454812	20454813	ENSG00000092094	0	-	20454812	20454813	0	1	1	20454810	cluster_2	OSGEP
chr14	60981079	60981080	ENSG00000126814	0	-	60981079	60981080	0	1	1	60981073	cluster_2	TRMT5
chr8	25458433	25458434	ENSG00000104756	0	-	25458433	25458434	0	1	1	25458431	cluster_2	KCTD9
chr17	58517905	58517906	ENSG00000108389	0	-	58517905	58517906	0	1	1	58517900	cluster_2	MTMR4
chr12	53380176	53380177	ENSG00000185591	0	+	53380176	53380177	0	1	1	53380171	cluster_2	SP1
chr1	32817653	32817654	ENSG00000116497	0	+	32817653	32817654	0	1	1	32817650	cluster_2	S100PBP
chr7	139359894	139359895	ENSG00000146963	0	+	139359894	139359895	0	1	1	139359893	cluster_2	LUC7L2
chr17	76737374	76737375	ENSG00000161547	0	-	76737374	76737375	0	1	1	76737367	cluster_2	SRSF2
chr19	49496434	49496435	ENSG00000142534	0	+	49496434	49496435	0	1	1	49496430	cluster_2	RPS11
chr10	102502712	102502713	ENSG00000138107	0	-	102502712	102502713	0	1	1	102502711	cluster_2	ACTR1A
chr17	29294148	29294149	ENSG00000108256	0	-	29294148	29294149	0	1	1	29294146	cluster_2	NUFIP2
chr16	31074422	31074423	ENSG00000167395	0	+	31074422	31074423	0	1	1	31074419	cluster_2	ZNF646
chr16	31074240	31074241	ENSG00000167394	0	-	31074240	31074241	0	1	1	31074237	cluster_2	ZNF668
chr12	67269358	67269359	ENSG00000111530	0	+	67269358	67269359	0	1	1	67269352	cluster_2	CAND1
chr2	189784364	189784365	ENSG00000128699	0	-	189784364	189784365	0	1	1	189784363	cluster_2	ORMDL1
chr7	139359566	139359567	ENSG00000273391	0	-	139359566	139359567	0	1	1	139359565	cluster_2	AC083880.1
chr1	42682418	42682419	ENSG00000065978	0	+	42682418	42682419	0	1	1	42682414	cluster_2	YBX1
chr17	48048073	48048074	ENSG00000263412	0	-	48048073	48048074	0	1	1	48048069	cluster_2	AC004477.1
chr17	48048370	48048371	ENSG00000082641	0	+	48048370	48048371	0	1	1	48048366	cluster_2	NFE2L1
chr12	95217807	95217808	ENSG00000028203	0	+	95217807	95217808	0	1	1	95217798	cluster_2	VEZT
chr12	95217467	95217468	ENSG00000180263	0	-	95217467	95217468	0	1	1	95217458	cluster_2	FGD6
chr1	15526848	15526849	ENSG00000116138	0	+	15526848	15526849	0	1	1	15526847	cluster_2	DNAJC16
chr2	61538356	61538357	ENSG00000082898	0	-	61538356	61538357	0	1	1	61538350	cluster_2	XPO1
chr17	21043011	21043012	ENSG00000124422	0	-	21043011	21043012	0	1	1	21043009	cluster_2	USP22
chr14	58298555	58298556	ENSG00000032219	0	+	58298555	58298556	0	1	1	58298550	cluster_2	ARID4A
chr14	58298129	58298130	ENSG00000257621	0	-	58298129	58298130	0	1	1	58298124	cluster_2	PSMA3-AS1
chr20	45972203	45972204	ENSG00000198026	0	-	45972203	45972204	0	1	1	45972199	cluster_2	ZNF335
chr1	66924840	66924841	ENSG00000152763	0	-	66924840	66924841	0	1	1	66924834	cluster_2	WDR78
chr10	101818444	101818445	ENSG00000198408	0	-	101818444	101818445	0	1	1	101818443	cluster_2	MGEA5
chr8	17923028	17923029	ENSG00000078674	0	+	17923028	17923029	0	1	1	17923027	cluster_2	PCM1
chr7	149028505	149028506	ENSG00000155660	0	-	149028505	149028506	0	1	1	149028504	cluster_2	PDIA4
chr17	75154512	75154513	ENSG00000189159	0	-	75154512	75154513	0	1	1	75154505	cluster_2	JPT1
chr4	82373986	82373987	ENSG00000138668	0	-	82373986	82373987	0	1	1	82373978	cluster_2	HNRNPD
chr20	3889415	3889416	ENSG00000125779	0	+	3889415	3889416	0	1	1	3889412	cluster_2	PANK2
chr7	2631986	2631987	ENSG00000136295	0	+	2631986	2631987	0	1	1	2631984	cluster_2	TTYH3
chr14	101948347	101948348	ENSG00000271780	0	+	101948347	101948348	0	1	1	101948346	cluster_2	AL118558.3
chr10	73744372	73744373	ENSG00000176986	0	+	73744372	73744373	0	1	1	73744365	cluster_2	SEC24C
chr10	73744230	73744231	ENSG00000279088	0	-	73744230	73744231	0	1	1	73744223	cluster_2	AC022400.7
chr10	63269066	63269067	ENSG00000171988	0	-	63269066	63269067	0	1	1	63269060	cluster_2	JMJD1C
chr17	7572826	7572827	ENSG00000264772	0	+	7572826	7572827	0	1	1	7572819	cluster_2	AC016876.2
chr4	82374301	82374302	ENSG00000272677	0	+	82374301	82374302	0	1	1	82374293	cluster_2	AC124016.1
chr19	2783273	2783274	ENSG00000104969	0	-	2783273	2783274	0	1	1	2783271	cluster_2	SGTA
chr7	73522293	73522294	ENSG00000009954	0	-	73522293	73522294	0	1	1	73522286	cluster_2	BAZ1B
chr18	11981507	11981508	ENSG00000141401	0	+	11981507	11981508	0	1	1	11981506	cluster_2	IMPA2
chr5	43121596	43121597	ENSG00000172262	0	+	43121596	43121597	0	1	1	43121592	cluster_2	ZNF131
chr4	39459109	39459110	ENSG00000121897	0	+	39459109	39459110	0	1	1	39459106	cluster_2	LIAS
chrX	1392113	1392114	ENSG00000169100	0	-	1392113	1392114	0	1	1	1392112	cluster_2	SLC25A6
chr10	69180234	69180235	ENSG00000156502	0	+	69180234	69180235	0	1	1	69180228	cluster_2	SUPV3L1
chr3	101677132	101677133	ENSG00000066422	0	-	101677132	101677133	0	1	1	101677131	cluster_2	ZBTB11
chr6	27146798	27146799	ENSG00000197903	0	-	27146798	27146799	0	1	1	27146796	cluster_2	HIST1H2BK
chr6	27147129	27147130	ENSG00000274997	0	+	27147129	27147130	0	1	1	27147127	cluster_2	HIST1H2AH
chr19	4969113	4969114	ENSG00000127663	0	+	4969113	4969114	0	1	1	4969109	cluster_2	KDM4B
chr3	186109089	186109090	ENSG00000244405	0	-	186109089	186109090	0	1	1	186109088	cluster_2	ETV5
chr1	110339323	110339324	ENSG00000162775	0	+	110339323	110339324	0	1	1	110339322	cluster_2	RBM15
chr19	49677152	49677153	ENSG00000126457	0	+	49677152	49677153	0	1	1	49677148	cluster_2	PRMT1
chr16	2155358	2155359	ENSG00000260260	0	-	2155358	2155359	0	1	1	2155356	cluster_2	SNHG19
chr6	41072945	41072946	ENSG00000001167	0	+	41072945	41072946	0	1	1	41072941	cluster_2	NFYA
chr6	41072577	41072578	ENSG00000124596	0	-	41072577	41072578	0	1	1	41072573	cluster_2	OARD1
chr19	53867883	53867884	ENSG00000179820	0	+	53867883	53867884	0	1	1	53867878	cluster_2	MYADM
chr19	17337553	17337554	ENSG00000130299	0	+	17337553	17337554	0	1	1	17337552	cluster_2	GTPBP3
chr11	64241144	64241145	ENSG00000286264	0	+	64241144	64241145	0	1	1	64241138	cluster_2
chr11	64241095	64241096	ENSG00000173486	0	+	64241095	64241096	0	1	1	64241089	cluster_2	FKBP2
chr22	42090772	42090773	ENSG00000184983	0	-	42090772	42090773	0	1	1	42090768	cluster_2	NDUFA6
chr16	23557727	23557728	ENSG00000103353	0	+	23557727	23557728	0	1	1	23557725	cluster_2	UBFD1
chr16	23557350	23557351	ENSG00000103356	0	-	23557350	23557351	0	1	1	23557348	cluster_2	EARS2
chr17	63774170	63774171	ENSG00000198231	0	+	63774170	63774171	0	1	1	63774164	cluster_2	DDX42
chr17	63773597	63773598	ENSG00000108588	0	-	63773597	63773598	0	1	1	63773591	cluster_2	CCDC47
chr16	22206278	22206279	ENSG00000103319	0	+	22206278	22206279	0	1	1	22206276	cluster_2	EEF2K
chr6	16761490	16761491	ENSG00000124788	0	-	16761490	16761491	0	1	1	16761489	cluster_2	ATXN1
chr1	225999343	225999344	ENSG00000143751	0	-	225999343	225999344	0	1	1	225999341	cluster_2	SDE2
chr4	173370954	173370955	ENSG00000164105	0	+	173370954	173370955	0	1	1	173370953	cluster_2	SAP30
chr5	134738548	134738549	ENSG00000164615	0	+	134738548	134738549	0	1	1	134738547	cluster_2	CAMLG
chr19	49766968	49766969	ENSG00000196961	0	+	49766968	49766969	0	1	1	49766964	cluster_2	AP2A1
chr5	149551442	149551443	ENSG00000113712	0	-	149551442	149551443	0	1	1	149551441	cluster_2	CSNK1A1
chr8	144104461	144104462	ENSG00000179632	0	+	144104461	144104462	0	1	1	144104460	cluster_2	MAF1
chr17	50866754	50866755	ENSG00000229980	0	+	50866754	50866755	0	1	1	50866749	cluster_2	TOB1-AS1
chr9	33473930	33473931	ENSG00000165271	0	-	33473930	33473931	0	1	1	33473927	cluster_2	NOL6
chr11	64186115	64186116	ENSG00000168439	0	+	64186115	64186116	0	1	1	64186109	cluster_2	STIP1
chr2	48314185	48314186	ENSG00000230773	0	-	48314185	48314186	0	1	1	48314181	cluster_2	AC092650.1
chr4	173334391	173334392	ENSG00000164104	0	-	173334391	173334392	0	1	1	173334390	cluster_2	HMGB2
chr14	58427531	58427532	ENSG00000100575	0	-	58427531	58427532	0	1	1	58427526	cluster_2	TIMM9
chr14	24146610	24146611	ENSG00000100911	0	-	24146610	24146611	0	1	1	24146608	cluster_2	PSME2
chr22	30591910	30591911	ENSG00000100029	0	-	30591910	30591911	0	1	1	30591907	cluster_2	PES1
chr22	38506337	38506338	ENSG00000100201	0	-	38506337	38506338	0	1	1	38506334	cluster_2	DDX17
chr17	37359116	37359117	ENSG00000278540	0	-	37359116	37359117	0	1	1	37359113	cluster_2	ACACA
chr12	74537835	74537836	ENSG00000253719	0	+	74537835	74537836	0	1	1	74537828	cluster_2	ATXN7L3B
chr6	152983719	152983720	ENSG00000227627	0	+	152983719	152983720	0	1	1	152983718	cluster_2	AL080276.2
chr5	34915711	34915712	ENSG00000113460	0	+	34915711	34915712	0	1	1	34915708	cluster_2	BRIX1
chr9	128689226	128689227	ENSG00000119335	0	+	128689226	128689227	0	1	1	128689225	cluster_2	SET
chr11	10808926	10808927	ENSG00000110321	0	-	10808926	10808927	0	1	1	10808925	cluster_2	EIF4G2
chr17	50866354	50866355	ENSG00000141232	0	-	50866354	50866355	0	1	1	50866349	cluster_2	TOB1
chr7	143381345	143381346	ENSG00000159840	0	+	143381345	143381346	0	1	1	143381344	cluster_2	ZYX
chr20	2652632	2652633	ENSG00000101361	0	+	2652632	2652633	0	1	1	2652630	cluster_2	NOP56
chr19	38388034	38388035	ENSG00000179168	0	-	38388034	38388035	0	1	1	38388031	cluster_2	GGN
chr14	22919182	22919183	ENSG00000100461	0	-	22919182	22919183	0	1	1	22919180	cluster_2	RBM23
chr11	64778747	64778748	ENSG00000168066	0	-	64778747	64778748	0	1	1	64778741	cluster_2	SF1
chr2	73233239	73233240	ENSG00000135617	0	-	73233239	73233240	0	1	1	73233232	cluster_2	PRADC1
chr17	28335449	28335450	ENSG00000109083	0	-	28335449	28335450	0	1	1	28335447	cluster_2	IFT20
chr12	98644788	98644789	ENSG00000166130	0	-	98644788	98644789	0	1	1	98644779	cluster_2	IKBIP
chr12	98645300	98645301	ENSG00000120868	0	+	98645300	98645301	0	1	1	98645291	cluster_2	APAF1
chr4	39527439	39527440	ENSG00000109814	0	-	39527439	39527440	0	1	1	39527436	cluster_2	UGDH
chr13	110706116	110706117	ENSG00000134905	0	-	110706116	110706117	0	1	1	110706115	cluster_2	CARS2
chr20	41028822	41028823	ENSG00000198900	0	+	41028822	41028823	0	1	1	41028818	cluster_2	TOP1
chr2	178451175	178451176	ENSG00000180228	0	-	178451175	178451176	0	1	1	178451174	cluster_2	PRKRA
chr12	56300330	56300331	ENSG00000062485	0	-	56300330	56300331	0	1	1	56300325	cluster_2	CS
chr1	186375253	186375254	ENSG00000047410	0	-	186375253	186375254	0	1	1	186375252	cluster_2	TPR
chrX	71068334	71068335	ENSG00000147164	0	-	71068334	71068335	0	1	1	71068327	cluster_2	SNX12
chr3	49094071	49094072	ENSG00000198218	0	-	49094071	49094072	0	1	1	49094067	cluster_2	QRICH1
chr7	129225050	129225051	ENSG00000158467	0	+	129225050	129225051	0	1	1	129225049	cluster_2	AHCYL2
chr9	97983341	97983342	ENSG00000136938	0	+	97983341	97983342	0	1	1	97983332	cluster_2	ANP32B
chr14	39175254	39175255	ENSG00000100941	0	+	39175254	39175255	0	1	1	39175251	cluster_2	PNN
chr14	89955938	89955939	ENSG00000042088	0	+	89955938	89955939	0	1	1	89955930	cluster_2	TDP1
chr1	200669907	200669908	ENSG00000118197	0	-	200669907	200669908	0	1	1	200669905	cluster_2	DDX59
chrX	47650563	47650564	ENSG00000126767	0	-	47650563	47650564	0	1	1	47650559	cluster_2	ELK1
chr6	158644743	158644744	ENSG00000146425	0	-	158644743	158644744	0	1	1	158644742	cluster_2	DYNLT1
chr3	149377649	149377650	ENSG00000169908	0	-	149377649	149377650	0	1	1	149377648	cluster_2	TM4SF1
chr7	44848063	44848064	ENSG00000105968	0	-	44848063	44848064	0	1	1	44848059	cluster_2	H2AFV
chr5	61332258	61332259	ENSG00000130449	0	+	61332258	61332259	0	1	1	61332252	cluster_2	ZSWIM6
chr19	12938607	12938608	ENSG00000179218	0	+	12938607	12938608	0	1	1	12938606	cluster_2	CALR
chr2	64144420	64144421	ENSG00000197329	0	-	64144420	64144421	0	1	1	64144414	cluster_2	PELI1
chr7	155297541	155297542	ENSG00000273117	0	-	155297541	155297542	0	1	1	155297540	cluster_2	AC144652.1
chr14	21456123	21456124	ENSG00000100888	0	-	21456123	21456124	0	1	1	21456121	cluster_2	CHD8
chr2	196926707	196926708	ENSG00000197121	0	-	196926707	196926708	0	1	1	196926706	cluster_2	PGAP1
chr19	19192911	19192912	ENSG00000064490	0	+	19192911	19192912	0	1	1	19192910	cluster_2	RFXANK
chr7	102748999	102749000	ENSG00000222011	0	+	102748999	102749000	0	1	1	102748998	cluster_2	FAM185A
chr16	18926454	18926455	ENSG00000157106	0	-	18926454	18926455	0	1	1	18926453	cluster_2	SMG1
chr7	106285480	106285481	ENSG00000273320	0	+	106285480	106285481	0	1	1	106285479	cluster_2	AC007032.1
chr1	154983359	154983360	ENSG00000160688	0	+	154983359	154983360	0	1	1	154983358	cluster_2	FLAD1
chr5	137754363	137754364	ENSG00000177733	0	-	137754363	137754364	0	1	1	137754362	cluster_2	HNRNPA0
chrX	150363284	150363285	ENSG00000013619	0	+	150363284	150363285	0	1	1	150363283	cluster_2	MAMLD1
chr5	160119450	160119451	ENSG00000170234	0	-	160119450	160119451	0	1	1	160119449	cluster_2	PWWP2A
chr8	133297252	133297253	ENSG00000104419	0	-	133297252	133297253	0	1	1	133297251	cluster_2	NDRG1
chr7	33062776	33062777	ENSG00000122643	0	-	33062776	33062777	0	1	1	33062773	cluster_2	NT5C3A
chr13	110915069	110915070	ENSG00000088448	0	-	110915069	110915070	0	1	1	110915068	cluster_2	ANKRD10
chr5	132963634	132963635	ENSG00000072364	0	-	132963634	132963635	0	1	1	132963633	cluster_2	AFF4
chr7	30284597	30284598	ENSG00000180233	0	+	30284597	30284598	0	1	1	30284594	cluster_2	ZNRF2
chr19	7943666	7943667	ENSG00000104980	0	-	7943666	7943667	0	1	1	7943659	cluster_2	TIMM44
chr7	77696265	77696266	ENSG00000214293	0	-	77696265	77696266	0	1	1	77696258	cluster_2	APTR
chr7	77696459	77696460	ENSG00000187257	0	+	77696459	77696460	0	1	1	77696452	cluster_2	RSBN1L
chr4	70839880	70839881	ENSG00000132463	0	-	70839880	70839881	0	1	1	70839873	cluster_2	GRSF1
chr9	98056732	98056733	ENSG00000095380	0	+	98056732	98056733	0	1	1	98056723	cluster_2	NANS
chr7	100539203	100539204	ENSG00000106351	0	+	100539203	100539204	0	1	1	100539202	cluster_2	AGFG2
chr17	19378498	19378499	ENSG00000166484	0	+	19378498	19378499	0	1	1	19378497	cluster_2	MAPK7
chr14	73950094	73950095	ENSG00000156050	0	-	73950094	73950095	0	1	1	73950087	cluster_2	FAM161B
chr1	153922972	153922973	ENSG00000143614	0	-	153922972	153922973	0	1	1	153922971	cluster_2	GATAD2B
chr14	67241423	67241424	ENSG00000072415	0	+	67241423	67241424	0	1	1	67241417	cluster_2	MPP5
chr17	75779780	75779781	ENSG00000132475	0	-	75779780	75779781	0	1	1	75779773	cluster_2	H3F3B
chr17	45061018	45061019	ENSG00000172992	0	-	45061018	45061019	0	1	1	45061014	cluster_2	DCAKD
chr17	45061317	45061318	ENSG00000136448	0	+	45061317	45061318	0	1	1	45061313	cluster_2	NMT1
chr12	113221094	113221095	ENSG00000166578	0	-	113221094	113221095	0	1	1	113221093	cluster_2	IQCD
chr18	12377227	12377228	ENSG00000141385	0	-	12377227	12377228	0	1	1	12377226	cluster_2	AFG3L2
chr1	212608761	212608762	ENSG00000162772	0	+	212608761	212608762	0	1	1	212608759	cluster_2	ATF3
chr17	51260049	51260050	ENSG00000011258	0	-	51260049	51260050	0	1	1	51260044	cluster_2	MBTD1
chr17	51260546	51260547	ENSG00000011260	0	+	51260546	51260547	0	1	1	51260541	cluster_2	UTP18
chr10	110919201	110919202	ENSG00000214413	0	-	110919201	110919202	0	1	1	110919200	cluster_2	BBIP1
chr4	17810979	17810980	ENSG00000109805	0	+	17810979	17810980	0	1	1	17810978	cluster_2	NCAPG
chr4	17810757	17810758	ENSG00000163257	0	-	17810757	17810758	0	1	1	17810756	cluster_2	DCAF16
chr19	55599517	55599518	ENSG00000179943	0	-	55599517	55599518	0	1	1	55599512	cluster_2	FIZ1
chr4	83035183	83035184	ENSG00000138663	0	+	83035183	83035184	0	1	1	83035175	cluster_2	COPS4
chr4	73258798	73258799	ENSG00000132466	0	-	73258798	73258799	0	1	1	73258791	cluster_2	ANKRD17
chr12	13196726	13196727	ENSG00000134531	0	+	13196726	13196727	0	1	1	13196725	cluster_2	EMP1
chr17	75205679	75205680	ENSG00000125450	0	+	75205679	75205680	0	1	1	75205672	cluster_2	NUP85
chr16	72093620	72093621	ENSG00000140830	0	-	72093620	72093621	0	1	1	72093613	cluster_2	TXNL4B
chr12	71663848	71663849	ENSG00000133858	0	-	71663848	71663849	0	1	1	71663841	cluster_2	ZFC3H1
chr8	143609614	143609615	ENSG00000104524	0	-	143609614	143609615	0	1	1	143609613	cluster_2	PYCR3
chr20	25624157	25624158	ENSG00000213742	0	+	25624157	25624158	0	1	1	25624155	cluster_2	ZNF337-AS1
chr12	56688284	56688285	ENSG00000110958	0	-	56688284	56688285	0	1	1	56688279	cluster_2	PTGES3
chr1	246566261	246566262	ENSG00000162851	0	-	246566261	246566262	0	1	1	246566259	cluster_2	TFB2M
chr1	246566456	246566457	ENSG00000162852	0	+	246566456	246566457	0	1	1	246566454	cluster_2	CNST
chr10	97498422	97498423	ENSG00000155229	0	-	97498422	97498423	0	1	1	97498413	cluster_2	MMS19
chr10	97498924	97498925	ENSG00000165886	0	+	97498924	97498925	0	1	1	97498915	cluster_2	UBTD1
chr10	110919547	110919548	ENSG00000108061	0	+	110919547	110919548	0	1	1	110919546	cluster_2	SHOC2
chr6	145964389	145964390	ENSG00000146414	0	-	145964389	145964390	0	1	1	145964388	cluster_2	SHPRH
chr12	113221438	113221439	ENSG00000186815	0	+	113221438	113221439	0	1	1	113221437	cluster_2	TPCN1
chr2	197453423	197453424	ENSG00000115520	0	+	197453423	197453424	0	1	1	197453422	cluster_2	COQ10B
chr7	44796681	44796682	ENSG00000196262	0	+	44796681	44796682	0	1	1	44796677	cluster_2	PPIA
chr20	49278057	49278058	ENSG00000124201	0	-	49278057	49278058	0	1	1	49278053	cluster_2	ZNFX1
chr17	59155248	59155249	ENSG00000182628	0	-	59155248	59155249	0	1	1	59155243	cluster_2	SKA2
chr17	59155499	59155500	ENSG00000068489	0	+	59155499	59155500	0	1	1	59155494	cluster_2	PRR11
chr1	173476996	173476997	ENSG00000203739	0	-	173476996	173476997	0	1	1	173476995	cluster_2	AL645568.1
chr7	65751142	65751143	ENSG00000228409	0	+	65751142	65751143	0	1	1	65751136	cluster_2	CCT6P1
chr1	173477335	173477336	ENSG00000117592	0	+	173477335	173477336	0	1	1	173477334	cluster_2	PRDX6
chr15	22838687	22838688	ENSG00000140157	0	+	22838687	22838688	0	1	1	22838685	cluster_2	NIPA2
chr2	87076429	87076430	ENSG00000285793	0	-	87076429	87076430	0	1	1	87076421	cluster_2
chr7	138460435	138460436	ENSG00000122779	0	+	138460435	138460436	0	1	1	138460434	cluster_2	TRIM24
chr11	62591637	62591638	ENSG00000149016	0	-	62591637	62591638	0	1	1	62591631	cluster_2	TUT1
chr2	27370616	27370617	ENSG00000115234	0	+	27370616	27370617	0	1	1	27370614	cluster_2	SNX17
chr2	74198610	74198611	ENSG00000065911	0	+	74198610	74198611	0	1	1	74198603	cluster_2	MTHFD2
chr19	797452	797453	ENSG00000011304	0	+	797452	797453	0	1	1	797445	cluster_2	PTBP1
chr12	57752310	57752311	ENSG00000135446	0	-	57752310	57752311	0	1	1	57752305	cluster_2	CDK4
chr1	172533150	172533151	ENSG00000094975	0	+	172533150	172533151	0	1	1	172533149	cluster_2	SUCO
chr17	40140537	40140538	ENSG00000108349	0	+	40140537	40140538	0	1	1	40140533	cluster_2	CASC3
chr15	44536922	44536923	ENSG00000179523	0	-	44536922	44536923	0	1	1	44536918	cluster_2	EIF3J-AS1
chr20	5127008	5127009	ENSG00000101290	0	+	5127008	5127009	0	1	1	5127003	cluster_2	CDS2
chr22	23894383	23894384	ENSG00000240972	0	+	23894383	23894384	0	1	1	23894381	cluster_2	MIF
chr5	64768691	64768692	ENSG00000153006	0	-	64768691	64768692	0	1	1	64768685	cluster_2	SREK1IP1
chr12	120201111	120201112	ENSG00000089157	0	-	120201111	120201112	0	1	1	120201110	cluster_2	RPLP0
chr16	46689178	46689179	ENSG00000069329	0	-	46689178	46689179	0	1	1	46689174	cluster_2	VPS35
chr12	6873336	6873337	ENSG00000111671	0	-	6873336	6873337	0	1	1	6873330	cluster_2	SPSB2
chr12	21774706	21774707	ENSG00000121361	0	-	21774706	21774707	0	1	1	21774704	cluster_2	KCNJ8
chr8	73972106	73972107	ENSG00000154582	0	-	73972106	73972107	0	1	1	73972099	cluster_2	ELOC
chr8	63168442	63168443	ENSG00000270673	0	-	63168442	63168443	0	1	1	63168436	cluster_2	YTHDF3-AS1
chr19	11155808	11155809	ENSG00000161888	0	-	11155808	11155809	0	1	1	11155807	cluster_2	SPC24
chr14	49586376	49586377	ENSG00000213741	0	-	49586376	49586377	0	1	1	49586372	cluster_2	RPS29
chr14	77098258	77098259	ENSG00000198894	0	+	77098258	77098259	0	1	1	77098251	cluster_2	CIPC
chr6	166382940	166382941	ENSG00000060762	0	-	166382940	166382941	0	1	1	166382939	cluster_2	MPC1
chr11	74170984	74170985	ENSG00000168014	0	-	74170984	74170985	0	1	1	74170977	cluster_2	C2CD3
chr11	74171289	74171290	ENSG00000214517	0	+	74171289	74171290	0	1	1	74171282	cluster_2	PPME1
chr2	3558304	3558305	ENSG00000286905	0	-	3558304	3558305	0	1	1	3558301	cluster_2
chr2	3558333	3558334	ENSG00000171865	0	-	3558333	3558334	0	1	1	3558330	cluster_2	RNASEH1
chr17	48892765	48892766	ENSG00000159199	0	+	48892765	48892766	0	1	1	48892761	cluster_2	ATP5MC1
chr4	145098311	145098312	ENSG00000164163	0	+	145098311	145098312	0	1	1	145098310	cluster_2	ABCE1
chr19	49363877	49363878	ENSG00000104901	0	+	49363877	49363878	0	1	1	49363873	cluster_2	DKKL1
chr8	51899036	51899037	ENSG00000168300	0	-	51899036	51899037	0	1	1	51899031	cluster_2	PCMTD1
chr17	59707654	59707655	ENSG00000062716	0	+	59707654	59707655	0	1	1	59707649	cluster_2	VMP1
chr8	51899325	51899326	ENSG00000228801	0	+	51899325	51899326	0	1	1	51899320	cluster_2	AC064807.1
chr4	2963634	2963635	ENSG00000125388	0	+	2963634	2963635	0	1	1	2963632	cluster_2	GRK4
chr1	150282543	150282544	ENSG00000159208	0	+	150282543	150282544	0	1	1	150282542	cluster_2	CIART
chr22	41589840	41589841	ENSG00000100417	0	-	41589840	41589841	0	1	1	41589836	cluster_2	PMM1
chr5	177426745	177426746	ENSG00000198055	0	+	177426745	177426746	0	1	1	177426744	cluster_2	GRK6
chr2	65056168	65056169	ENSG00000237638	0	-	65056168	65056169	0	1	1	65056162	cluster_2	LINC02245
chr12	6970913	6970914	ENSG00000126749	0	+	6970913	6970914	0	1	1	6970907	cluster_2	EMG1
chr10	68901315	68901316	ENSG00000107625	0	+	68901315	68901316	0	1	1	68901309	cluster_2	DDX50
chr8	11802741	11802742	ENSG00000079459	0	+	11802741	11802742	0	1	1	11802740	cluster_2	FDFT1
chr2	96858016	96858017	ENSG00000213337	0	-	96858016	96858017	0	1	1	96858007	cluster_2	ANKRD39
chr16	57186039	57186040	ENSG00000172775	0	-	57186039	57186040	0	1	1	57186034	cluster_2	FAM192A
chr16	57186329	57186330	ENSG00000159579	0	+	57186329	57186330	0	1	1	57186324	cluster_2	RSPRY1
chr6	132814569	132814570	ENSG00000112306	0	+	132814569	132814570	0	1	1	132814568	cluster_2	RPS12
chr8	103415386	103415387	ENSG00000164934	0	+	103415386	103415387	0	1	1	103415385	cluster_2	DCAF13
chr8	103415107	103415108	ENSG00000164933	0	-	103415107	103415108	0	1	1	103415106	cluster_2	SLC25A32
chr19	8390685	8390686	ENSG00000269386	0	-	8390685	8390686	0	1	1	8390677	cluster_2	RAB11B-AS1
chr2	109614364	109614365	ENSG00000198142	0	+	109614364	109614365	0	1	1	109614363	cluster_2	SOWAHC
chr2	109613927	109613928	ENSG00000186522	0	-	109613927	109613928	0	1	1	109613926	cluster_2	2024-09-10
chr22	29268273	29268274	ENSG00000182944	0	+	29268273	29268274	0	1	1	29268271	cluster_2	EWSR1
chr2	121649476	121649477	ENSG00000074054	0	-	121649476	121649477	0	1	1	121649475	cluster_2	CLASP1
chr8	47960941	47960942	ENSG00000104738	0	+	47960941	47960942	0	1	1	47960937	cluster_2	MCM4
chr1	155227422	155227423	ENSG00000160766	0	-	155227422	155227423	0	1	1	155227421	cluster_2	GBAP1
chr1	32394448	32394449	ENSG00000160058	0	-	32394448	32394449	0	1	1	32394445	cluster_2	BSDC1
chr17	7329335	7329336	ENSG00000215041	0	-	7329335	7329336	0	1	1	7329328	cluster_2	NEURL4
chr12	53180722	53180723	ENSG00000139651	0	+	53180722	53180723	0	1	1	53180717	cluster_2	ZNF740
chr14	105301001	105301002	ENSG00000185024	0	-	105301001	105301002	0	1	1	105301000	cluster_2	BRF1
chr3	136752378	136752379	ENSG00000118007	0	-	136752378	136752379	0	1	1	136752377	cluster_2	STAG1
chr6	4135597	4135598	ENSG00000198721	0	-	4135597	4135598	0	1	1	4135593	cluster_2	ECI2
chr7	150379330	150379331	ENSG00000196456	0	+	150379330	150379331	0	1	1	150379329	cluster_2	ZNF775
chr22	20859007	20859008	ENSG00000099940	0	+	20859007	20859008	0	1	1	20859005	cluster_2	SNAP29
chr19	45692316	45692317	ENSG00000125743	0	-	45692316	45692317	0	1	1	45692312	cluster_2	SNRPD2
chr19	45692666	45692667	ENSG00000011478	0	+	45692666	45692667	0	1	1	45692662	cluster_2	QPCTL
chr1	185157167	185157168	ENSG00000116668	0	+	185157167	185157168	0	1	1	185157166	cluster_2	SWT1
chr1	185156953	185156954	ENSG00000121486	0	-	185156953	185156954	0	1	1	185156952	cluster_2	TRMT1L
chr6	43171269	43171270	ENSG00000112658	0	+	43171269	43171270	0	1	1	43171265	cluster_2	SRF
chr22	44498233	44498234	ENSG00000188636	0	-	44498233	44498234	0	1	1	44498229	cluster_2	RTL6
chr19	40285345	40285346	ENSG00000105221	0	-	40285345	40285346	0	1	1	40285341	cluster_2	AKT2
chr5	40835212	40835213	ENSG00000145592	0	-	40835212	40835213	0	1	1	40835208	cluster_2	RPL37
chr1	161132667	161132668	ENSG00000158796	0	-	161132667	161132668	0	1	1	161132666	cluster_2	DEDD
chr9	129110793	129110794	ENSG00000095321	0	-	129110793	129110794	0	1	1	129110792	cluster_2	CRAT
chr10	73998114	73998115	ENSG00000035403	0	+	73998114	73998115	0	1	1	73998107	cluster_2	VCL
chr7	134646853	134646854	ENSG00000172331	0	+	134646853	134646854	0	1	1	134646852	cluster_2	BPGM
chr7	25125249	25125250	ENSG00000172115	0	-	25125249	25125250	0	1	1	25125247	cluster_2	CYCS
chr3	185586295	185586296	ENSG00000163904	0	+	185586295	185586296	0	1	1	185586294	cluster_2	SENP2
chr17	7614897	7614898	ENSG00000129245	0	-	7614897	7614898	0	1	1	7614890	cluster_2	FXR2
chr9	81689547	81689548	ENSG00000196781	0	-	81689547	81689548	0	1	1	81689539	cluster_2	TLE1
chr19	4791734	4791735	ENSG00000141965	0	+	4791734	4791735	0	1	1	4791730	cluster_2	FEM1A
chrX	150898668	150898669	ENSG00000102181	0	-	150898668	150898669	0	1	1	150898667	cluster_2	CD99L2
chr5	72107475	72107476	ENSG00000131711	0	+	72107475	72107476	0	1	1	72107468	cluster_2	MAP1B
chr6	35259735	35259736	ENSG00000065029	0	+	35259735	35259736	0	1	1	35259732	cluster_2	ZNF76
chr1	169486076	169486077	ENSG00000213062	0	+	169486076	169486077	0	1	1	169486075	cluster_2	AL021068.1
chr7	151057897	151057898	ENSG00000164885	0	-	151057897	151057898	0	1	1	151057896	cluster_2	CDK5
chr9	71911639	71911640	ENSG00000155621	0	+	71911639	71911640	0	1	1	71911632	cluster_2	C9orf85
chr5	41904344	41904345	ENSG00000205765	0	+	41904344	41904345	0	1	1	41904340	cluster_2	C5orf51
chr1	46303366	46303367	ENSG00000132128	0	-	46303366	46303367	0	1	1	46303362	cluster_2	LRRC41
chr1	46303698	46303699	ENSG00000173660	0	+	46303698	46303699	0	1	1	46303694	cluster_2	UQCRH
chr19	44891220	44891221	ENSG00000130204	0	+	44891220	44891221	0	1	1	44891216	cluster_2	TOMM40
chr7	45000185	45000186	ENSG00000136280	0	+	45000185	45000186	0	1	1	45000181	cluster_2	CCM2
chr7	876554	876555	ENSG00000239857	0	+	876554	876555	0	1	1	876546	cluster_2	GET4
chr22	20080241	20080242	ENSG00000128191	0	+	20080241	20080242	0	1	1	20080239	cluster_2	DGCR8
chr14	74084447	74084448	ENSG00000119711	0	-	74084447	74084448	0	1	1	74084440	cluster_2	ALDH6A1
chr19	14529594	14529595	ENSG00000099797	0	+	14529594	14529595	0	1	1	14529593	cluster_2	TECR
chr12	6470653	6470654	ENSG00000139190	0	-	6470653	6470654	0	1	1	6470647	cluster_2	VAMP1
chr3	38137127	38137128	ENSG00000060971	0	-	38137127	38137128	0	1	1	38137124	cluster_2	ACAA1
chr7	74174356	74174357	ENSG00000106682	0	+	74174356	74174357	0	1	1	74174349	cluster_2	EIF4H
chr6	109483237	109483238	ENSG00000112365	0	-	109483237	109483238	0	1	1	109483236	cluster_2	ZBTB24
chr9	114587769	114587770	ENSG00000136888	0	+	114587769	114587770	0	1	1	114587768	cluster_2	ATP6V1G1
chr6	31665630	31665631	ENSG00000204438	0	-	31665630	31665631	0	1	1	31665627	cluster_2	GPANK1
chr11	9573670	9573671	ENSG00000166483	0	+	9573670	9573671	0	1	1	9573661	cluster_2	WEE1
chrX	20141826	20141827	ENSG00000173674	0	-	20141826	20141827	0	1	1	20141824	cluster_2	EIF1AX
chr1	156053798	156053799	ENSG00000160803	0	-	156053798	156053799	0	1	1	156053797	cluster_2	UBQLN4
chr19	13952492	13952493	ENSG00000132017	0	+	13952492	13952493	0	1	1	13952491	cluster_2	DCAF15
chr2	26244939	26244940	ENSG00000138029	0	+	26244939	26244940	0	1	1	26244937	cluster_2	HADHB
chr2	26244632	26244633	ENSG00000084754	0	-	26244632	26244633	0	1	1	26244630	cluster_2	HADHA
chr7	36153268	36153269	ENSG00000122547	0	+	36153268	36153269	0	1	1	36153265	cluster_2	EEPD1
chr10	110567691	110567692	ENSG00000108055	0	+	110567691	110567692	0	1	1	110567690	cluster_2	SMC3
chr10	132537787	132537788	ENSG00000068383	0	+	132537787	132537788	0	1	1	132537786	cluster_2	INPP5A
chr3	14651762	14651763	ENSG00000154781	0	+	14651762	14651763	0	1	1	14651761	cluster_2	CCDC174
chr16	29790720	29790721	ENSG00000079616	0	+	29790720	29790721	0	1	1	29790718	cluster_2	KIF22
chr5	72320367	72320368	ENSG00000049883	0	+	72320367	72320368	0	1	1	72320360	cluster_2	PTCD2
chr17	5419662	5419663	ENSG00000108559	0	-	5419662	5419663	0	1	1	5419657	cluster_2	NUP88
chr19	39435949	39435950	ENSG00000105193	0	-	39435949	39435950	0	1	1	39435946	cluster_2	RPS16
chr2	174248599	174248600	ENSG00000138430	0	-	174248599	174248600	0	1	1	174248598	cluster_2	OLA1
chr2	238061001	238061002	ENSG00000132330	0	+	238061001	238061002	0	1	1	238060999	cluster_2	SCLY
chr9	133459987	133459988	ENSG00000160325	0	+	133459987	133459988	0	1	1	133459986	cluster_2	CACFD1
chr6	112087638	112087639	ENSG00000203778	0	+	112087638	112087639	0	1	1	112087637	cluster_2	FAM229B
chr17	21284711	21284712	ENSG00000034152	0	+	21284711	21284712	0	1	1	21284709	cluster_2	MAP2K3
chr1	171485551	171485552	ENSG00000117523	0	+	171485551	171485552	0	1	1	171485550	cluster_2	PRRC2C
chr10	102245532	102245533	ENSG00000107862	0	+	102245532	102245533	0	1	1	102245531	cluster_2	GBF1
chr4	39182529	39182530	ENSG00000157796	0	+	39182529	39182530	0	1	1	39182526	cluster_2	WDR19
chr7	100586129	100586130	ENSG00000077454	0	-	100586129	100586130	0	1	1	100586128	cluster_2	LRCH4
chr1	37692516	37692517	ENSG00000134690	0	+	37692516	37692517	0	1	1	37692513	cluster_2	CDCA8
chr15	42273433	42273434	ENSG00000103978	0	-	42273433	42273434	0	1	1	42273429	cluster_2	TMEM87A
chr1	7961692	7961693	ENSG00000116288	0	+	7961692	7961693	0	1	1	7961685	cluster_2	PARK7
chr1	244451909	244451910	ENSG00000035687	0	-	244451909	244451910	0	1	1	244451907	cluster_2	ADSS
chr2	195657226	195657227	ENSG00000196950	0	+	195657226	195657227	0	1	1	195657225	cluster_2	SLC39A10
chr8	61714568	61714569	ENSG00000198363	0	-	61714568	61714569	0	1	1	61714562	cluster_2	ASPH
chr17	44186986	44186987	ENSG00000168591	0	+	44186986	44186987	0	1	1	44186982	cluster_2	TMUB2
chr4	6640691	6640692	ENSG00000179010	0	+	6640691	6640692	0	1	1	6640685	cluster_2	MRFAP1
chr11	68030681	68030682	ENSG00000110717	0	+	68030681	68030682	0	1	1	68030675	cluster_2	NDUFS8
chrX	72181757	72181758	ENSG00000102309	0	+	72181757	72181758	0	1	1	72181750	cluster_2	PIN4
chr3	50611831	50611832	ENSG00000114737	0	-	50611831	50611832	0	1	1	50611826	cluster_2	CISH
chr9	131125596	131125597	ENSG00000126883	0	+	131125596	131125597	0	1	1	131125595	cluster_2	NUP214
chrX	24149790	24149791	ENSG00000005889	0	+	24149790	24149791	0	1	1	24149788	cluster_2	ZFX
chr10	16817424	16817425	ENSG00000148484	0	-	16817424	16817425	0	1	1	16817423	cluster_2	RSU1
chr14	23286070	23286071	ENSG00000215271	0	-	23286070	23286071	0	1	1	23286068	cluster_2	HOMEZ
chr21	33642496	33642497	ENSG00000205726	0	+	33642496	33642497	0	1	1	33642493	cluster_2	ITSN1
chr19	56121295	56121296	ENSG00000142409	0	-	56121295	56121296	0	1	1	56121290	cluster_2	ZNF787
chr17	5486566	5486567	ENSG00000167842	0	+	5486566	5486567	0	1	1	5486561	cluster_2	MIS12
chr19	18919387	18919388	ENSG00000105669	0	-	18919387	18919388	0	1	1	18919386	cluster_2	COPE
chr19	18919715	18919716	ENSG00000105671	0	+	18919715	18919716	0	1	1	18919714	cluster_2	DDX49
chr1	156282825	156282826	ENSG00000198952	0	-	156282825	156282826	0	1	1	156282824	cluster_2	SMG5
chr14	23469703	23469704	ENSG00000129460	0	+	23469703	23469704	0	1	1	23469701	cluster_2	NGDN
chrX	120560962	120560963	ENSG00000158290	0	-	120560962	120560963	0	1	1	120560961	cluster_2	CUL4B
chr17	76726590	76726591	ENSG00000070495	0	-	76726590	76726591	0	1	1	76726583	cluster_2	JMJD6
chr19	12891160	12891161	ENSG00000105607	0	+	12891160	12891161	0	1	1	12891159	cluster_2	GCDH
chr11	73761091	73761092	ENSG00000175582	0	-	73761091	73761092	0	1	1	73761084	cluster_2	RAB6A
chr3	66500932	66500933	ENSG00000144749	0	-	66500932	66500933	0	1	1	66500926	cluster_2	LRIG1
chr20	44885705	44885706	ENSG00000166913	0	+	44885705	44885706	0	1	1	44885701	cluster_2	YWHAB
chr1	113905326	113905327	ENSG00000118655	0	+	113905326	113905327	0	1	1	113905325	cluster_2	DCLRE1B
chr2	26034084	26034085	ENSG00000084733	0	+	26034084	26034085	0	1	1	26034082	cluster_2	RAB10
chr10	123009006	123009007	ENSG00000196177	0	+	123009006	123009007	0	1	1	123009005	cluster_2	ACADSB
chr6	33391823	33391824	ENSG00000237649	0	+	33391823	33391824	0	1	1	33391820	cluster_2	KIFC1
chr11	108222638	108222639	ENSG00000149308	0	-	108222638	108222639	0	1	1	108222637	cluster_2	NPAT
chr11	65041210	65041211	ENSG00000168061	0	+	65041210	65041211	0	1	1	65041204	cluster_2	SAC3D1
chr1	150487419	150487420	ENSG00000143374	0	+	150487419	150487420	0	1	1	150487418	cluster_2	TARS2
chr16	74666877	74666878	ENSG00000168411	0	-	74666877	74666878	0	1	1	74666870	cluster_2	RFWD3
chr2	63588518	63588519	ENSG00000143951	0	-	63588518	63588519	0	1	1	63588512	cluster_2	WDPCP
chr4	2262109	2262110	ENSG00000123933	0	-	2262109	2262110	0	1	1	2262107	cluster_2	MXD4
chr1	156194089	156194090	ENSG00000160785	0	+	156194089	156194090	0	1	1	156194088	cluster_2	SLC25A44
chr2	214809683	214809684	ENSG00000138376	0	-	214809683	214809684	0	1	1	214809681	cluster_2	BARD1
chr10	95693927	95693928	ENSG00000119977	0	-	95693927	95693928	0	1	1	95693918	cluster_2	TCTN3
chr20	50510383	50510384	ENSG00000196396	0	+	50510383	50510384	0	1	1	50510378	cluster_2	PTPN1
chr2	97646062	97646063	ENSG00000135940	0	+	97646062	97646063	0	1	1	97646053	cluster_2	COX5B
chr2	24047391	24047392	ENSG00000163026	0	-	24047391	24047392	0	1	1	24047389	cluster_2	WDCP
chr7	23014084	23014085	ENSG00000122591	0	-	23014084	23014085	0	1	1	23014082	cluster_2	FAM126A
chr12	133130627	133130628	ENSG00000256223	0	+	133130627	133130628	0	1	1	133130626	cluster_2	ZNF10
chr12	133130273	133130274	ENSG00000214029	0	-	133130273	133130274	0	1	1	133130272	cluster_2	ZNF891
chr9	137605686	137605687	ENSG00000197070	0	+	137605686	137605687	0	1	1	137605685	cluster_2	ARRDC1
chr12	116738069	116738070	ENSG00000111412	0	-	116738069	116738070	0	1	1	116738068	cluster_2	C12orf49
chr12	131894622	131894623	ENSG00000177169	0	+	131894622	131894623	0	1	1	131894621	cluster_2	ULK1
chr20	34876612	34876613	ENSG00000131069	0	+	34876612	34876613	0	1	1	34876609	cluster_2	ACSS2
chr20	41618377	41618378	ENSG00000124177	0	-	41618377	41618378	0	1	1	41618373	cluster_2	CHD6
chr19	7629793	7629794	ENSG00000229833	0	+	7629793	7629794	0	1	1	7629786	cluster_2	PET100
chr3	14402576	14402577	ENSG00000131389	0	+	14402576	14402577	0	1	1	14402575	cluster_2	SLC6A6
chr7	100177381	100177382	ENSG00000213420	0	-	100177381	100177382	0	1	1	100177380	cluster_2	GPC2
chr17	81222999	81223000	ENSG00000141577	0	-	81222999	81223000	0	1	1	81222991	cluster_2	CEP131
chr7	75359194	75359195	ENSG00000205583	0	+	75359194	75359195	0	1	1	75359187	cluster_2	STAG3L1
chr1	27725979	27725980	ENSG00000009780	0	+	27725979	27725980	0	1	1	27725977	cluster_2	FAM76A
chr10	27504328	27504329	ENSG00000099246	0	+	27504328	27504329	0	1	1	27504326	cluster_2	RAB18
chr6	157323519	157323520	ENSG00000215712	0	-	157323519	157323520	0	1	1	157323518	cluster_2	TMEM242
chr16	67806560	67806561	ENSG00000141084	0	-	67806560	67806561	0	1	1	67806554	cluster_2	RANBP10
chr6	53061770	53061771	ENSG00000112144	0	-	53061770	53061771	0	1	1	53061765	cluster_2	ICK
chr17	18039168	18039169	ENSG00000171953	0	-	18039168	18039169	0	1	1	18039167	cluster_2	ATPAF2
chr5	31532109	31532110	ENSG00000113360	0	-	31532109	31532110	0	1	1	31532106	cluster_2	DROSHA
chr5	6633440	6633441	ENSG00000145545	0	+	6633440	6633441	0	1	1	6633434	cluster_2	SRD5A1
chr1	184754858	184754859	ENSG00000116406	0	-	184754858	184754859	0	1	1	184754857	cluster_2	EDEM3
chr12	104138017	104138018	ENSG00000120837	0	-	104138017	104138018	0	1	1	104138016	cluster_2	NFYB
chr18	21111813	21111814	ENSG00000067900	0	-	21111813	21111814	0	1	1	21111811	cluster_2	ROCK1
chr7	158704804	158704805	ENSG00000146918	0	-	158704804	158704805	0	1	1	158704803	cluster_2	NCAPG2
chr20	33490087	33490088	ENSG00000078699	0	+	33490087	33490088	0	1	1	33490084	cluster_2	CBFA2T2
chr6	75284792	75284793	ENSG00000112697	0	-	75284792	75284793	0	1	1	75284785	cluster_2	TMEM30A
chr17	43483975	43483976	ENSG00000067596	0	+	43483975	43483976	0	1	1	43483971	cluster_2	DHX8
chr1	11262551	11262552	ENSG00000198793	0	-	11262551	11262552	0	1	1	11262550	cluster_2	MTOR
chr11	71448674	71448675	ENSG00000254682	0	+	71448674	71448675	0	1	1	71448667	cluster_2	AP002387.2
chr18	109065	109066	ENSG00000263006	0	+	109065	109066	0	1	1	109064	cluster_3	ROCK1P1
chr7	105014321	105014322	ENSG00000239569	0	-	105014321	105014322	0	1	1	105014320	cluster_3	KMT2E-AS1
chr6	32973084	32973085	ENSG00000204256	0	+	32973084	32973085	0	1	1	32973081	cluster_3	BRD2
chr11	65423125	65423126	ENSG00000245532	0	+	65423125	65423126	0	1	1	65423119	cluster_3	NEAT1
chr10	3785209	3785210	ENSG00000067082	0	-	3785209	3785210	0	1	1	3785206	cluster_3	KLF6
chr22	41446801	41446802	ENSG00000183864	0	-	41446801	41446802	0	1	1	41446797	cluster_3	TOB2
chr6	73521721	73521722	ENSG00000156508	0	-	73521721	73521722	0	1	1	73521714	cluster_3	EEF1A1
chr19	13150375	13150376	ENSG00000104915	0	-	13150375	13150376	0	1	1	13150374	cluster_3	STX10
chr15	38252836	38252837	ENSG00000166068	0	+	38252836	38252837	0	1	1	38252833	cluster_3	SPRED1
chr16	30924097	30924098	ENSG00000099364	0	+	30924097	30924098	0	1	1	30924094	cluster_3	FBXL19
chr7	13988873	13988874	ENSG00000006468	0	-	13988873	13988874	0	1	1	13988872	cluster_3	ETV1
chr20	35455724	35455725	ENSG00000126001	0	+	35455724	35455725	0	1	1	35455721	cluster_3	CEP250
chr17	2401060	2401061	ENSG00000070444	0	-	2401060	2401061	0	1	1	2401058	cluster_3	MNT
chr16	54930865	54930866	ENSG00000176842	0	+	54930865	54930866	0	1	1	54930860	cluster_3	IRX5
chr8	102656464	102656465	ENSG00000283959	0	+	102656464	102656465	0	1	1	102656463	cluster_3	AP002851.1
chr5	181241892	181241893	ENSG00000272296	0	-	181241892	181241893	0	1	1	181241891	cluster_3	SNORD96A
chr19	13842928	13842929	ENSG00000267519	0	-	13842928	13842929	0	1	1	13842927	cluster_3	AC020916.1
chr16	54928812	54928813	ENSG00000245694	0	-	54928812	54928813	0	1	1	54928807	cluster_3	CRNDE
chr1	244969869	244969870	ENSG00000203666	0	+	244969869	244969870	0	1	1	244969867	cluster_3	EFCAB2
chr6	85642886	85642887	ENSG00000135316	0	-	85642886	85642887	0	1	1	85642878	cluster_3	SYNCRIP
chr1	145095974	145095975	ENSG00000215784	0	+	145095974	145095975	0	1	1	145095973	cluster_3	FAM72D
chr10	74825492	74825493	ENSG00000156650	0	+	74825492	74825493	0	1	1	74825485	cluster_3	KAT6B
chr1	159925732	159925733	ENSG00000158710	0	-	159925732	159925733	0	1	1	159925731	cluster_3	TAGLN2
chr5	33440696	33440697	ENSG00000113407	0	+	33440696	33440697	0	1	1	33440693	cluster_3	TARS
chr5	33440619	33440620	ENSG00000249572	0	-	33440619	33440620	0	1	1	33440616	cluster_3	AC034231.1
chrX	47218681	47218682	ENSG00000102225	0	+	47218681	47218682	0	1	1	47218677	cluster_3	CDK16
chr17	28717868	28717869	ENSG00000109113	0	-	28717868	28717869	0	1	1	28717866	cluster_3	RAB34
chr14	75278828	75278829	ENSG00000170345	0	+	75278828	75278829	0	1	1	75278821	cluster_3	FOS
chr16	89923342	89923343	ENSG00000258947	0	+	89923342	89923343	0	1	1	89923334	cluster_3	TUBB3
chr1	244864494	244864495	ENSG00000153187	0	-	244864494	244864495	0	1	1	244864492	cluster_3	HNRNPU
chr14	95534235	95534236	ENSG00000247092	0	-	95534235	95534236	0	1	1	95534226	cluster_3	SNHG10
chr17	28726233	28726234	ENSG00000160606	0	-	28726233	28726234	0	1	1	28726231	cluster_3	TLCD1
chr18	51197320	51197321	ENSG00000176624	0	-	51197320	51197321	0	1	1	51197315	cluster_3	MEX3C
chr6	151391559	151391560	ENSG00000181472	0	-	151391559	151391560	0	1	1	151391558	cluster_3	ZBTB2
chr22	42614883	42614884	ENSG00000100227	0	-	42614883	42614884	0	1	1	42614879	cluster_3	POLDIP3
chr17	44219675	44219676	ENSG00000108312	0	-	44219675	44219676	0	1	1	44219671	cluster_3	UBTF
chr10	104328924	104328925	ENSG00000148841	0	-	104328924	104328925	0	1	1	104328923	cluster_3	ITPRIP
chr7	94656325	94656326	ENSG00000242265	0	+	94656325	94656326	0	1	1	94656316	cluster_3	PEG10
chr16	89922662	89922663	ENSG00000259006	0	-	89922662	89922663	0	1	1	89922654	cluster_3	AC092143.2
chr14	21070304	21070305	ENSG00000165801	0	+	21070304	21070305	0	1	1	21070302	cluster_3	ARHGEF40
chr13	110713460	110713461	ENSG00000153487	0	+	110713460	110713461	0	1	1	110713459	cluster_3	ING1
chr14	105474150	105474151	ENSG00000182809	0	+	105474150	105474151	0	1	1	105474149	cluster_3	CRIP2
chr1	143971965	143971966	ENSG00000263513	0	-	143971965	143971966	0	1	1	143971964	cluster_3	FAM72C
chr5	140401908	140401909	ENSG00000254996	0	+	140401908	140401909	0	1	1	140401907	cluster_3	ANKHD1-EIF4EBP3
chr12	6534517	6534518	ENSG00000111640	0	+	6534517	6534518	0	1	1	6534511	cluster_3	GAPDH
chr16	56451332	56451333	ENSG00000167005	0	-	56451332	56451333	0	1	1	56451327	cluster_3	NUDT21
chr10	68332122	68332123	ENSG00000096746	0	+	68332122	68332123	0	1	1	68332116	cluster_3	HNRNPH3
chr4	82430590	82430591	ENSG00000145293	0	+	82430590	82430591	0	1	1	82430582	cluster_3	ENOPH1
chr16	29806596	29806597	ENSG00000103495	0	+	29806596	29806597	0	1	1	29806594	cluster_3	MAZ
chr12	57520517	57520518	ENSG00000175197	0	-	57520517	57520518	0	1	1	57520512	cluster_3	DDIT3
chr7	139341337	139341338	ENSG00000164898	0	+	139341337	139341338	0	1	1	139341336	cluster_3	FMC1
chr6	3227653	3227654	ENSG00000137285	0	-	3227653	3227654	0	1	1	3227650	cluster_3	TUBB2B
chr2	238288610	238288611	ENSG00000132326	0	-	238288610	238288611	0	1	1	238288608	cluster_3	PER2
chr16	29812150	29812151	ENSG00000167371	0	+	29812150	29812151	0	1	1	29812148	cluster_3	PRRT2
chr8	101204701	101204702	ENSG00000120963	0	-	101204701	101204702	0	1	1	101204700	cluster_3	ZNF706
chr16	29811985	29811986	ENSG00000238045	0	-	29811985	29811986	0	1	1	29811983	cluster_3	AC009133.1
chr2	207165948	207165949	ENSG00000118263	0	-	207165948	207165949	0	1	1	207165946	cluster_3	KLF7
chr12	57089114	57089115	ENSG00000166886	0	+	57089114	57089115	0	1	1	57089109	cluster_3	NAB2
chr4	102827948	102827949	ENSG00000109332	0	-	102827948	102827949	0	1	1	102827947	cluster_3	UBE2D3
chr4	102828055	102828056	ENSG00000246560	0	+	102828055	102828056	0	1	1	102828054	cluster_3	AC018797.2
chr8	25459233	25459234	ENSG00000184661	0	+	25459233	25459234	0	1	1	25459231	cluster_3	CDCA2
chr19	6372794	6372795	ENSG00000125652	0	+	6372794	6372795	0	1	1	6372788	cluster_3	ALKBH7
chr17	76738071	76738072	ENSG00000092931	0	+	76738071	76738072	0	1	1	76738064	cluster_3	MFSD11
chr16	4273023	4273024	ENSG00000090447	0	-	4273023	4273024	0	1	1	4273019	cluster_3	TFAP4
chr12	6766375	6766376	ENSG00000159335	0	+	6766375	6766376	0	1	1	6766369	cluster_3	PTMS
chr3	184361605	184361606	ENSG00000114859	0	-	184361605	184361606	0	1	1	184361604	cluster_3	CLCN2
chr8	88327483	88327484	ENSG00000156103	0	-	88327483	88327484	0	1	1	88327475	cluster_3	MMP16
chr19	54189580	54189581	ENSG00000125505	0	-	54189580	54189581	0	1	1	54189575	cluster_3	MBOAT7
chr19	4472297	4472298	ENSG00000167674	0	+	4472297	4472298	0	1	1	4472293	cluster_3	HDGFL2
chr17	28728788	28728789	ENSG00000160602	0	+	28728788	28728789	0	1	1	28728786	cluster_3	NEK8
chr1	183472527	183472528	ENSG00000116698	0	+	183472527	183472528	0	1	1	183472526	cluster_3	SMG7
chr19	4343559	4343560	ENSG00000008382	0	+	4343559	4343560	0	1	1	4343555	cluster_3	MPND
chr7	23470491	23470492	ENSG00000136231	0	-	23470491	23470492	0	1	1	23470489	cluster_3	IGF2BP3
chr8	143597413	143597414	ENSG00000104529	0	-	143597413	143597414	0	1	1	143597412	cluster_3	EEF1D
chr12	92145846	92145847	ENSG00000133639	0	-	92145846	92145847	0	1	1	92145837	cluster_3	BTG1
chr8	102864163	102864164	ENSG00000155096	0	-	102864163	102864164	0	1	1	102864162	cluster_3	AZIN1
chr7	30028361	30028362	ENSG00000106086	0	+	30028361	30028362	0	1	1	30028358	cluster_3	PLEKHA8
chr12	55729220	55729221	ENSG00000135404	0	-	55729220	55729221	0	1	1	55729215	cluster_3	CD63
chr1	153634340	153634341	ENSG00000271853	0	-	153634340	153634341	0	1	1	153634339	cluster_3	AL162258.1
chr16	2155782	2155783	ENSG00000131653	0	+	2155782	2155783	0	1	1	2155780	cluster_3	TRAF7
chr17	19237377	19237378	ENSG00000072134	0	+	19237377	19237378	0	1	1	19237376	cluster_3	EPN2
chr6	16761138	16761139	ENSG00000229931	0	+	16761138	16761139	0	1	1	16761137	cluster_3	AL137003.1
chr21	33542117	33542118	ENSG00000159131	0	-	33542117	33542118	0	1	1	33542114	cluster_3	GART
chr12	57522824	57522825	ENSG00000166987	0	+	57522824	57522825	0	1	1	57522819	cluster_3	MBD6
chr10	110225993	110225994	ENSG00000119950	0	+	110225993	110225994	0	1	1	110225992	cluster_3	MXI1
chr3	184363403	184363404	ENSG00000163882	0	+	184363403	184363404	0	1	1	184363402	cluster_3	POLR2H
chr17	45148502	45148503	ENSG00000186834	0	+	45148502	45148503	0	1	1	45148498	cluster_3	HEXIM1
chr17	45148470	45148471	ENSG00000276728	0	-	45148470	45148471	0	1	1	45148466	cluster_3	AC142472.1
chr10	87094843	87094844	ENSG00000148672	0	-	87094843	87094844	0	1	1	87094835	cluster_3	GLUD1
chr2	199457790	199457791	ENSG00000225953	0	+	199457790	199457791	0	1	1	199457789	cluster_3	SATB2-AS1
chr19	1863579	1863580	ENSG00000129911	0	-	1863579	1863580	0	1	1	1863578	cluster_3	KLF16
chr17	7242447	7242448	ENSG00000170296	0	-	7242447	7242448	0	1	1	7242440	cluster_3	GABARAP
chr14	21384019	21384020	ENSG00000092201	0	-	21384019	21384020	0	1	1	21384017	cluster_3	SUPT16H
chr17	7239457	7239458	ENSG00000040633	0	-	7239457	7239458	0	1	1	7239450	cluster_3	PHF23
chr1	244835616	244835617	ENSG00000203667	0	+	244835616	244835617	0	1	1	244835614	cluster_3	COX20
chr22	19479920	19479921	ENSG00000093009	0	+	19479920	19479921	0	1	1	19479919	cluster_3	CDC45
chr3	48662886	48662887	ENSG00000008300	0	-	48662886	48662887	0	1	1	48662882	cluster_3	CELSR3
chr20	33993911	33993912	ENSG00000125970	0	+	33993911	33993912	0	1	1	33993908	cluster_3	RALY
chr5	132294394	132294395	ENSG00000197208	0	+	132294394	132294395	0	1	1	132294393	cluster_3	SLC22A4
chr5	179698906	179698907	ENSG00000127022	0	+	179698906	179698907	0	1	1	179698905	cluster_3	CANX
chr16	69727013	69727014	ENSG00000262136	0	+	69727013	69727014	0	1	1	69727007	cluster_3	AC092115.3
chr8	144103773	144103774	ENSG00000179526	0	-	144103773	144103774	0	1	1	144103772	cluster_3	SHARPIN
chr7	30026702	30026703	ENSG00000106080	0	-	30026702	30026703	0	1	1	30026699	cluster_3	FKBP14
chr9	128068201	128068202	ENSG00000148339	0	+	128068201	128068202	0	1	1	128068200	cluster_3	SLC25A25
chr20	325595	325596	ENSG00000177732	0	+	325595	325596	0	1	1	325592	cluster_3	SOX12
chr2	48314682	48314683	ENSG00000170802	0	+	48314682	48314683	0	1	1	48314678	cluster_3	FOXN2
chr9	128067320	128067321	ENSG00000171169	0	-	128067320	128067321	0	1	1	128067319	cluster_3	NAIF1
chr14	89954659	89954660	ENSG00000259053	0	-	89954659	89954660	0	1	1	89954651	cluster_3	AL137230.2
chr6	33208500	33208501	ENSG00000204227	0	+	33208500	33208501	0	1	1	33208497	cluster_3	RING1
chr14	64503985	64503986	ENSG00000126804	0	+	64503985	64503986	0	1	1	64503979	cluster_3	ZBTB1
chr5	163505619	163505620	ENSG00000038274	0	+	163505619	163505620	0	1	1	163505618	cluster_3	MAT2B
chr1	173868956	173868957	ENSG00000185278	0	+	173868956	173868957	0	1	1	173868955	cluster_3	ZBTB37
chr14	64504584	64504585	ENSG00000089775	0	-	64504584	64504585	0	1	1	64504578	cluster_3	ZBTB25
chr22	19479172	19479173	ENSG00000070010	0	-	19479172	19479173	0	1	1	19479171	cluster_3	UFD1
chr11	10305073	10305074	ENSG00000148926	0	+	10305073	10305074	0	1	1	10305072	cluster_3	ADM
chr16	89721537	89721538	ENSG00000158805	0	+	89721537	89721538	0	1	1	89721529	cluster_3	ZNF276
chr8	123274286	123274287	ENSG00000165156	0	-	123274286	123274287	0	1	1	123274285	cluster_3	ZHX1
chr1	175000213	175000214	ENSG00000116161	0	+	175000213	175000214	0	1	1	175000212	cluster_3	CACYBP
chr1	218345336	218345337	ENSG00000092969	0	+	218345336	218345337	0	1	1	218345334	cluster_3	TGFB2
chr2	112055269	112055270	ENSG00000153214	0	+	112055269	112055270	0	1	1	112055268	cluster_3	TMEM87B
chr20	324461	324462	ENSG00000225377	0	-	324461	324462	0	1	1	324458	cluster_3	NRSN2-AS1
chr11	123062655	123062656	ENSG00000288061	0	+	123062655	123062656	0	1	1	123062654	cluster_3
chr11	123062136	123062137	ENSG00000109971	0	-	123062136	123062137	0	1	1	123062135	cluster_3	HSPA8
chr14	45134481	45134482	ENSG00000100442	0	-	45134481	45134482	0	1	1	45134477	cluster_3	FKBP3
chr14	45135954	45135955	ENSG00000187790	0	+	45135954	45135955	0	1	1	45135950	cluster_3	FANCM
chr6	152983041	152983042	ENSG00000112029	0	-	152983041	152983042	0	1	1	152983040	cluster_3	FBXO5
chr10	102120368	102120369	ENSG00000198728	0	-	102120368	102120369	0	1	1	102120367	cluster_3	LDB1
chr22	30635781	30635782	ENSG00000100036	0	+	30635781	30635782	0	1	1	30635778	cluster_3	SLC35E4
chr14	24215974	24215975	ENSG00000260669	0	-	24215974	24215975	0	1	1	24215972	cluster_3	AL096870.2
chr7	143380495	143380496	ENSG00000232533	0	-	143380495	143380496	0	1	1	143380494	cluster_3	AC093673.1
chr10	21534645	21534646	ENSG00000078403	0	+	21534645	21534646	0	1	1	21534643	cluster_3	MLLT10
chr8	28890395	28890396	ENSG00000147421	0	+	28890395	28890396	0	1	1	28890393	cluster_3	HMBOX1
chr8	28889969	28889970	ENSG00000104299	0	-	28889969	28889970	0	1	1	28889967	cluster_3	INTS9
chr2	73234308	73234309	ENSG00000135624	0	+	73234308	73234309	0	1	1	73234301	cluster_3	CCT7
chr8	144466355	144466356	ENSG00000167702	0	+	144466355	144466356	0	1	1	144466354	cluster_3	KIFC2
chr9	35605305	35605306	ENSG00000107140	0	+	35605305	35605306	0	1	1	35605302	cluster_3	TESK1
chr6	33417931	33417932	ENSG00000112514	0	-	33417931	33417932	0	1	1	33417928	cluster_3	CUTA
chr22	38317439	38317440	ENSG00000213923	0	-	38317439	38317440	0	1	1	38317436	cluster_3	CSNK1E
chr8	79767767	79767768	ENSG00000164683	0	-	79767767	79767768	0	1	1	79767760	cluster_3	HEY1
chr4	39528019	39528020	ENSG00000249348	0	+	39528019	39528020	0	1	1	39528016	cluster_3	UGDH-AS1
chr6	31547608	31547609	ENSG00000204498	0	+	31547608	31547609	0	1	1	31547605	cluster_3	NFKBIL1
chr5	172188224	172188225	ENSG00000072786	0	-	172188224	172188225	0	1	1	172188223	cluster_3	STK10
chr16	46884362	46884363	ENSG00000166123	0	+	46884362	46884363	0	1	1	46884358	cluster_3	GPT2
chr3	120094417	120094418	ENSG00000082701	0	-	120094417	120094418	0	1	1	120094416	cluster_3	GSK3B
chr14	63641407	63641408	ENSG00000140006	0	-	63641407	63641408	0	1	1	63641401	cluster_3	WDR89
chr1	182604389	182604390	ENSG00000143333	0	-	182604389	182604390	0	1	1	182604388	cluster_3	RGS16
chr10	100373568	100373569	ENSG00000235823	0	+	100373568	100373569	0	1	1	100373567	cluster_3	OLMALINC
chr19	36214665	36214666	ENSG00000196357	0	-	36214665	36214666	0	1	1	36214662	cluster_3	ZNF565
chr14	91060134	91060135	ENSG00000100784	0	-	91060134	91060135	0	1	1	91060125	cluster_3	RPS6KA5
chr16	21953361	21953362	ENSG00000140740	0	+	21953361	21953362	0	1	1	21953359	cluster_3	UQCRC2
chr18	75210755	75210756	ENSG00000179981	0	+	75210755	75210756	0	1	1	75210748	cluster_3	TSHZ1
chr17	6640711	6640712	ENSG00000198920	0	-	6640711	6640712	0	1	1	6640705	cluster_3	KIAA0753
chr17	6640456	6640457	ENSG00000282936	0	-	6640456	6640457	0	1	1	6640450	cluster_3	AC004706.4
chr1	186375838	186375839	ENSG00000157181	0	+	186375838	186375839	0	1	1	186375837	cluster_3	ODR4
chr16	1309678	1309679	ENSG00000103275	0	+	1309678	1309679	0	1	1	1309677	cluster_3	UBE2I
chr15	72474330	72474331	ENSG00000166233	0	+	72474330	72474331	0	1	1	72474323	cluster_3	ARIH1
chrX	41085445	41085446	ENSG00000124486	0	+	41085445	41085446	0	1	1	41085441	cluster_3	USP9X
chr14	20461465	20461466	ENSG00000165782	0	-	20461465	20461466	0	1	1	20461463	cluster_3	PIP4P1
chr7	32891760	32891761	ENSG00000170852	0	-	32891760	32891761	0	1	1	32891757	cluster_3	KBTBD2
chr7	74657758	74657759	ENSG00000263001	0	+	74657758	74657759	0	1	1	74657751	cluster_3	GTF2I
chr4	3074681	3074682	ENSG00000197386	0	+	3074681	3074682	0	1	1	3074678	cluster_3	HTT
chr4	73069692	73069693	ENSG00000163626	0	-	73069692	73069693	0	1	1	73069685	cluster_3	COX18
chr16	16310341	16310342	ENSG00000244257	0	+	16310341	16310342	0	1	1	16310340	cluster_3	PKD1P1
chr19	19192152	19192153	ENSG00000254901	0	-	19192152	19192153	0	1	1	19192151	cluster_3	BORCS8
chr7	106284983	106284984	ENSG00000105835	0	-	106284983	106284984	0	1	1	106284982	cluster_3	NAMPT
chr1	156661424	156661425	ENSG00000229953	0	-	156661424	156661425	0	1	1	156661423	cluster_3	AL590666.2
chr14	20333279	20333280	ENSG00000100814	0	-	20333279	20333280	0	1	1	20333277	cluster_3	CCNB1IP1
chr4	184734096	184734097	ENSG00000151725	0	-	184734096	184734097	0	1	1	184734095	cluster_3	CENPU
chr22	38705944	38705945	ENSG00000100226	0	+	38705944	38705945	0	1	1	38705941	cluster_3	GTPBP1
chr14	68793067	68793068	ENSG00000185650	0	-	68793067	68793068	0	1	1	68793061	cluster_3	ZFP36L1
chr8	30156232	30156233	ENSG00000271869	0	-	30156232	30156233	0	1	1	30156229	cluster_3	AC026979.2
chrX	119791630	119791631	ENSG00000198918	0	-	119791630	119791631	0	1	1	119791629	cluster_3	RPL39
chr2	241702046	241702047	ENSG00000168395	0	+	241702046	241702047	0	1	1	241702044	cluster_3	ING5
chr9	14313985	14313986	ENSG00000147862	0	-	14313985	14313986	0	1	1	14313984	cluster_3	NFIB
chr10	110872233	110872234	ENSG00000203497	0	-	110872233	110872234	0	1	1	110872232	cluster_3	PDCD4-AS1
chrX	53422873	53422874	ENSG00000158423	0	+	53422873	53422874	0	1	1	53422868	cluster_3	RIBC1
chr19	48320075	48320076	ENSG00000105479	0	-	48320075	48320076	0	1	1	48320071	cluster_3	CCDC114
chr7	100429831	100429832	ENSG00000146834	0	+	100429831	100429832	0	1	1	100429830	cluster_3	MEPCE
chr7	100428679	100428680	ENSG00000078487	0	-	100428679	100428680	0	1	1	100428678	cluster_3	ZCWPW1
chr18	62715541	62715542	ENSG00000081913	0	+	62715541	62715542	0	1	1	62715535	cluster_3	PHLPP1
chr19	12737497	12737498	ENSG00000198356	0	+	12737497	12737498	0	1	1	12737496	cluster_3	ASNA1
chr1	169106690	169106691	ENSG00000143153	0	+	169106690	169106691	0	1	1	169106689	cluster_3	ATP1B1
chr22	41092592	41092593	ENSG00000100393	0	+	41092592	41092593	0	1	1	41092588	cluster_3	EP300
chr17	4710632	4710633	ENSG00000141480	0	+	4710632	4710633	0	1	1	4710628	cluster_3	ARRB2
chr22	40857120	40857121	ENSG00000196236	0	+	40857120	40857121	0	1	1	40857116	cluster_3	XPNPEP3
chr17	38870058	38870059	ENSG00000002834	0	+	38870058	38870059	0	1	1	38870055	cluster_3	LASP1
chrX	15675546	15675547	ENSG00000186312	0	+	15675546	15675547	0	1	1	15675545	cluster_3	CA5BP1
chr19	55339876	55339877	ENSG00000133247	0	+	55339876	55339877	0	1	1	55339871	cluster_3	KMT5C
chr3	122383231	122383232	ENSG00000160124	0	-	122383231	122383232	0	1	1	122383230	cluster_3	CCDC58
chr17	81684011	81684012	ENSG00000185359	0	+	81684011	81684012	0	1	1	81684003	cluster_3	HGS
chr20	49915529	49915530	ENSG00000158480	0	-	49915529	49915530	0	1	1	49915525	cluster_3	SPATA2
chr6	109382467	109382468	ENSG00000135535	0	-	109382467	109382468	0	1	1	109382466	cluster_3	CD164
chr6	109382795	109382796	ENSG00000260273	0	+	109382795	109382796	0	1	1	109382794	cluster_3	AL359711.2
chr22	39520564	39520565	ENSG00000128272	0	+	39520564	39520565	0	1	1	39520561	cluster_3	ATF4
chr16	89720898	89720899	ENSG00000075399	0	-	89720898	89720899	0	1	1	89720890	cluster_3	VPS9D1
chr15	43792347	43792348	ENSG00000140264	0	+	43792347	43792348	0	1	1	43792343	cluster_3	SERF2
chr14	99480859	99480860	ENSG00000183576	0	-	99480859	99480860	0	1	1	99480850	cluster_3	SETD3
chr8	96261902	96261903	ENSG00000156471	0	+	96261902	96261903	0	1	1	96261893	cluster_3	PTDSS1
chr14	100239144	100239145	ENSG00000100811	0	+	100239144	100239145	0	1	1	100239143	cluster_3	YY1
chr5	163460055	163460056	ENSG00000170584	0	-	163460055	163460056	0	1	1	163460054	cluster_3	NUDCD2
chr6	27893463	27893464	ENSG00000274641	0	+	27893463	27893464	0	1	1	27893461	cluster_3	HIST1H2BO
chr16	18401940	18401941	ENSG00000254681	0	-	18401940	18401941	0	1	1	18401939	cluster_3	PKD1P5
chr22	37188247	37188248	ENSG00000133466	0	-	37188247	37188248	0	1	1	37188244	cluster_3	C1QTNF6
chr17	58007261	58007262	ENSG00000136450	0	-	58007261	58007262	0	1	1	58007256	cluster_3	SRSF1
chr7	39950121	39950122	ENSG00000065883	0	+	39950121	39950122	0	1	1	39950118	cluster_3	CDK13
chr4	139015781	139015782	ENSG00000151014	0	+	139015781	139015782	0	1	1	139015780	cluster_3	NOCT
chr6	111483612	111483613	ENSG00000231889	0	+	111483612	111483613	0	1	1	111483611	cluster_3	TRAF3IP2-AS1
chrX	153972754	153972755	ENSG00000177854	0	+	153972754	153972755	0	1	1	153972753	cluster_3	TMEM187
chr4	128811270	128811271	ENSG00000077684	0	+	128811270	128811271	0	1	1	128811269	cluster_3	JADE1
chr20	47356706	47356707	ENSG00000101040	0	-	47356706	47356707	0	1	1	47356702	cluster_3	ZMYND8
chr16	727271	727272	ENSG00000103253	0	+	727271	727272	0	1	1	727264	cluster_3	HAGHL
chr1	161199315	161199316	ENSG00000158864	0	+	161199315	161199316	0	1	1	161199314	cluster_3	NDUFS2
chr17	42676994	42676995	ENSG00000068137	0	-	42676994	42676995	0	1	1	42676990	cluster_3	PLEKHH3
chrX	48574952	48574953	ENSG00000102317	0	+	48574952	48574953	0	1	1	48574948	cluster_3	RBM3
chr19	55600288	55600289	ENSG00000171443	0	+	55600288	55600289	0	1	1	55600283	cluster_3	ZNF524
chr6	26124145	26124146	ENSG00000180573	0	+	26124145	26124146	0	1	1	26124143	cluster_3	HIST1H2AC
chr7	99558406	99558407	ENSG00000197343	0	+	99558406	99558407	0	1	1	99558397	cluster_3	ZNF655
chr19	49640143	49640144	ENSG00000126458	0	-	49640143	49640144	0	1	1	49640139	cluster_3	RRAS
chr6	36594592	36594593	ENSG00000112081	0	+	36594592	36594593	0	1	1	36594589	cluster_3	SRSF3
chr14	34982992	34982993	ENSG00000100883	0	+	34982992	34982993	0	1	1	34982989	cluster_3	SRP54
chr5	138575401	138575402	ENSG00000113013	0	-	138575401	138575402	0	1	1	138575400	cluster_3	HSPA9
chr12	89352501	89352502	ENSG00000139318	0	-	89352501	89352502	0	1	1	89352493	cluster_3	DUSP6
chr17	75878581	75878582	ENSG00000132481	0	-	75878581	75878582	0	1	1	75878574	cluster_3	TRIM47
chr11	62728486	62728487	ENSG00000162222	0	+	62728486	62728487	0	1	1	62728480	cluster_3	TTC9C
chr11	62727457	62727458	ENSG00000214753	0	-	62727457	62727458	0	1	1	62727451	cluster_3	HNRNPUL2
chr17	81860535	81860536	ENSG00000185624	0	-	81860535	81860536	0	1	1	81860527	cluster_3	P4HB
chr20	53593839	53593840	ENSG00000171940	0	-	53593839	53593840	0	1	1	53593834	cluster_3	ZNF217
chr16	680410	680411	ENSG00000103266	0	+	680410	680411	0	1	1	680404	cluster_3	STUB1
chr14	35122549	35122550	ENSG00000258790	0	+	35122549	35122550	0	1	1	35122546	cluster_3	AL121594.1
chr14	35122313	35122314	ENSG00000092020	0	-	35122313	35122314	0	1	1	35122310	cluster_3	PPP2R3C
chr14	35122722	35122723	ENSG00000100890	0	+	35122722	35122723	0	1	1	35122719	cluster_3	KIAA0391
chr12	45727775	45727776	ENSG00000273015	0	-	45727775	45727776	0	1	1	45727771	cluster_3	AC008124.1
chr14	67359804	67359805	ENSG00000100554	0	-	67359804	67359805	0	1	1	67359798	cluster_3	ATP6V1D
chr14	67360151	67360152	ENSG00000134001	0	+	67360151	67360152	0	1	1	67360145	cluster_3	EIF2S1
chr1	36385896	36385897	ENSG00000196182	0	-	36385896	36385897	0	1	1	36385893	cluster_3	STK40
chr12	12725931	12725932	ENSG00000178878	0	+	12725931	12725932	0	1	1	12725930	cluster_3	APOLD1
chr16	14911551	14911552	ENSG00000183458	0	+	14911551	14911552	0	1	1	14911550	cluster_3	AC138932.1
chr12	31073847	31073848	ENSG00000245614	0	-	31073847	31073848	0	1	1	31073844	cluster_3	DDX11-AS1
chr22	41621043	41621044	ENSG00000100418	0	-	41621043	41621044	0	1	1	41621039	cluster_3	DESI1
chr9	99222282	99222283	ENSG00000106803	0	+	99222282	99222283	0	1	1	99222273	cluster_3	SEC61B
chr20	31722868	31722869	ENSG00000171552	0	-	31722868	31722869	0	1	1	31722865	cluster_3	BCL2L1
chr6	108560917	108560918	ENSG00000118689	0	+	108560917	108560918	0	1	1	108560916	cluster_3	FOXO3
chr6	27838662	27838663	ENSG00000233822	0	+	27838662	27838663	0	1	1	27838660	cluster_3	HIST1H2BN
chr12	71664481	71664482	ENSG00000173451	0	+	71664481	71664482	0	1	1	71664474	cluster_3	THAP2
chr10	89645223	89645224	ENSG00000249962	0	-	89645223	89645224	0	1	1	89645215	cluster_3	AL157400.5
chr10	89643887	89643888	ENSG00000152782	0	-	89643887	89643888	0	1	1	89643879	cluster_3	PANK1
chr10	110497907	110497908	ENSG00000138166	0	+	110497907	110497908	0	1	1	110497906	cluster_3	DUSP5
chr6	26538366	26538367	ENSG00000182952	0	+	26538366	26538367	0	1	1	26538364	cluster_3	HMGN4
chr17	7687538	7687539	ENSG00000141510	0	-	7687538	7687539	0	1	1	7687531	cluster_3	TP53
chr14	81221218	81221219	ENSG00000273783	0	+	81221218	81221219	0	1	1	81221210	cluster_3	AL136040.1
chr11	62591531	62591532	ENSG00000255508	0	-	62591531	62591532	0	1	1	62591525	cluster_3	AP002990.1
chr16	28863805	28863806	ENSG00000178188	0	+	28863805	28863806	0	1	1	28863803	cluster_3	SH2B1
chr7	42237209	42237210	ENSG00000106571	0	-	42237209	42237210	0	1	1	42237205	cluster_3	GLI3
chr14	22589224	22589225	ENSG00000129562	0	-	22589224	22589225	0	1	1	22589222	cluster_3	DAD1
chr3	48466262	48466263	ENSG00000213689	0	+	48466262	48466263	0	1	1	48466258	cluster_3	TREX1
chr19	10653844	10653845	ENSG00000267100	0	-	10653844	10653845	0	1	1	10653843	cluster_3	ILF3-AS1
chr4	184474802	184474803	ENSG00000271646	0	+	184474802	184474803	0	1	1	184474801	cluster_3	AC099343.3
chr12	120687149	120687150	ENSG00000110917	0	+	120687149	120687150	0	1	1	120687148	cluster_3	MLEC
chr5	138465479	138465480	ENSG00000120738	0	+	138465479	138465480	0	1	1	138465478	cluster_3	EGR1
chr19	58476352	58476353	ENSG00000083838	0	+	58476352	58476353	0	1	1	58476347	cluster_3	ZNF446
chr17	41688887	41688888	ENSG00000173812	0	+	41688887	41688888	0	1	1	41688883	cluster_3	EIF1
chr6	31652417	31652418	ENSG00000204444	0	+	31652417	31652418	0	1	1	31652414	cluster_3	APOM
chr6	31652700	31652701	ENSG00000204463	0	-	31652700	31652701	0	1	1	31652697	cluster_3	BAG6
chr6	89080751	89080752	ENSG00000146278	0	+	89080751	89080752	0	1	1	89080743	cluster_3	PNRC1
chr10	13348293	13348294	ENSG00000086475	0	-	13348293	13348294	0	1	1	13348292	cluster_3	SEPHS1
chr16	46689659	46689660	ENSG00000091651	0	+	46689659	46689660	0	1	1	46689655	cluster_3	ORC6
chr1	149886975	149886976	ENSG00000184260	0	+	149886975	149886976	0	1	1	149886974	cluster_3	HIST2H2AC
chr1	149886652	149886653	ENSG00000184678	0	-	149886652	149886653	0	1	1	149886651	cluster_3	HIST2H2BE
chr16	20900771	20900772	ENSG00000102897	0	+	20900771	20900772	0	1	1	20900769	cluster_3	LYRM1
chr10	119596510	119596511	ENSG00000151923	0	-	119596510	119596511	0	1	1	119596509	cluster_3	TIAL1
chr8	22599601	22599602	ENSG00000241852	0	+	22599601	22599602	0	1	1	22599599	cluster_3	C8orf58
chr14	24443016	24443017	ENSG00000258744	0	+	24443016	24443017	0	1	1	24443014	cluster_3	AL132800.1
chr8	144787325	144787326	ENSG00000196378	0	-	144787325	144787326	0	1	1	144787324	cluster_3	ZNF34
chr22	24556007	24556008	ENSG00000100028	0	+	24556007	24556008	0	1	1	24556005	cluster_3	SNRPD3
chr8	144901431	144901432	ENSG00000196150	0	-	144901431	144901432	0	1	1	144901430	cluster_3	ZNF250
chr19	14518397	14518398	ENSG00000132002	0	-	14518397	14518398	0	1	1	14518396	cluster_3	DNAJB1
chr15	44427793	44427794	ENSG00000137770	0	+	44427793	44427794	0	1	1	44427789	cluster_3	CTDSPL2
chr6	43629264	43629265	ENSG00000172432	0	-	43629264	43629265	0	1	1	43629260	cluster_3	GTPBP2
chr14	92794305	92794306	ENSG00000066455	0	+	92794305	92794306	0	1	1	92794296	cluster_3	GOLGA5
chr6	42746103	42746104	ENSG00000124659	0	-	42746103	42746104	0	1	1	42746099	cluster_3	TBCC
chr5	138178630	138178631	ENSG00000112983	0	-	138178630	138178631	0	1	1	138178629	cluster_3	BRD8
chr1	45584065	45584066	ENSG00000132780	0	+	45584065	45584066	0	1	1	45584061	cluster_3	NASP
chr12	50112236	50112237	ENSG00000178449	0	+	50112236	50112237	0	1	1	50112231	cluster_3	COX14
chr9	127917041	127917042	ENSG00000136840	0	-	127917041	127917042	0	1	1	127917040	cluster_3	ST6GALNAC4
chr2	111120914	111120915	ENSG00000153094	0	+	111120914	111120915	0	1	1	111120913	cluster_3	BCL2L11
chr20	23350791	23350792	ENSG00000132661	0	+	23350791	23350792	0	1	1	23350789	cluster_3	NXT1
chr16	67562526	67562527	ENSG00000102974	0	+	67562526	67562527	0	1	1	67562520	cluster_3	CTCF
chr17	2030110	2030111	ENSG00000108963	0	+	2030110	2030111	0	1	1	2030108	cluster_3	DPH1
chr14	101964573	101964574	ENSG00000197102	0	+	101964573	101964574	0	1	1	101964572	cluster_3	DYNC1H1
chr7	151086742	151086743	ENSG00000133612	0	+	151086742	151086743	0	1	1	151086741	cluster_3	AGAP3
chr12	108562601	108562602	ENSG00000136003	0	+	108562601	108562602	0	1	1	108562600	cluster_3	ISCU
chr12	108561173	108561174	ENSG00000075856	0	-	108561173	108561174	0	1	1	108561172	cluster_3	SART3
chr3	194136148	194136149	ENSG00000114315	0	+	194136148	194136149	0	1	1	194136147	cluster_3	HES1
chr2	85538666	85538667	ENSG00000286532	0	-	85538666	85538667	0	1	1	85538658	cluster_3
chr17	2336457	2336458	ENSG00000167721	0	-	2336457	2336458	0	1	1	2336455	cluster_3	TSR1
chr5	132556977	132556978	ENSG00000113522	0	+	132556977	132556978	0	1	1	132556976	cluster_3	RAD50
chr1	93180363	93180364	ENSG00000122483	0	+	93180363	93180364	0	1	1	93180354	cluster_3	CCDC18
chr12	107093549	107093550	ENSG00000008405	0	-	107093549	107093550	0	1	1	107093548	cluster_3	CRY1
chr3	186784179	186784180	ENSG00000263826	0	-	186784179	186784180	0	1	1	186784178	cluster_3	AC112907.3
chr2	55617608	55617609	ENSG00000275052	0	-	55617608	55617609	0	1	1	55617603	cluster_3	PPP4R3B
chr1	91022035	91022036	ENSG00000122482	0	-	91022035	91022036	0	1	1	91022026	cluster_3	ZNF644
chr20	35954626	35954627	ENSG00000171222	0	-	35954626	35954627	0	1	1	35954623	cluster_3	SCAND1
chr1	6785480	6785481	ENSG00000171735	0	+	6785480	6785481	0	1	1	6785474	cluster_3	CAMTA1
chr3	184248962	184248963	ENSG00000214160	0	-	184248962	184248963	0	1	1	184248961	cluster_3	ALG3
chrX	48957599	48957600	ENSG00000068308	0	-	48957599	48957600	0	1	1	48957595	cluster_3	OTUD5
chr2	241315925	241315926	ENSG00000168385	0	+	241315925	241315926	0	1	1	241315923	cluster_3	2024-09-02
chr2	241315292	241315293	ENSG00000115677	0	-	241315292	241315293	0	1	1	241315290	cluster_3	HDLBP
chr1	32179675	32179676	ENSG00000084652	0	+	32179675	32179676	0	1	1	32179672	cluster_3	TXLNA
chr19	9819079	9819080	ENSG00000127452	0	-	9819079	9819080	0	1	1	9819070	cluster_3	FBXL12
chr1	244653126	244653127	ENSG00000121644	0	+	244653126	244653127	0	1	1	244653124	cluster_3	DESI2
chr10	104122165	104122166	ENSG00000156384	0	+	104122165	104122166	0	1	1	104122164	cluster_3	SFR1
chr16	1826841	1826842	ENSG00000063854	0	-	1826841	1826842	0	1	1	1826840	cluster_3	HAGH
chr22	41468692	41468693	ENSG00000100410	0	-	41468692	41468693	0	1	1	41468688	cluster_3	PHF5A
chr2	134918825	134918826	ENSG00000082258	0	+	134918825	134918826	0	1	1	134918824	cluster_3	CCNT2
chr20	37179330	37179331	ENSG00000118705	0	+	37179330	37179331	0	1	1	37179327	cluster_3	RPN2
chr7	65038360	65038361	ENSG00000234585	0	+	65038360	65038361	0	1	1	65038354	cluster_3	CCT6P3
chr9	95507417	95507418	ENSG00000185920	0	-	95507417	95507418	0	1	1	95507408	cluster_3	PTCH1
chr6	169723931	169723932	ENSG00000130024	0	-	169723931	169723932	0	1	1	169723930	cluster_3	PHF10
chr1	10210805	10210806	ENSG00000054523	0	+	10210805	10210806	0	1	1	10210804	cluster_3	KIF1B
chr1	211259388	211259389	ENSG00000117625	0	+	211259388	211259389	0	1	1	211259386	cluster_3	RCOR3
chr1	46132629	46132630	ENSG00000117461	0	-	46132629	46132630	0	1	1	46132625	cluster_3	PIK3R3
chr1	67685201	67685202	ENSG00000116717	0	+	67685201	67685202	0	1	1	67685195	cluster_3	GADD45A
chr16	30875779	30875780	ENSG00000260083	0	+	30875779	30875780	0	1	1	30875776	cluster_3	MIR762HG
chr1	221742089	221742090	ENSG00000143507	0	-	221742089	221742090	0	1	1	221742087	cluster_3	DUSP10
chr16	28211869	28211870	ENSG00000169180	0	-	28211869	28211870	0	1	1	28211867	cluster_3	XPO6
chr16	67847161	67847162	ENSG00000102898	0	+	67847161	67847162	0	1	1	67847155	cluster_3	NUTF2
chr17	80036652	80036653	ENSG00000141519	0	+	80036652	80036653	0	1	1	80036644	cluster_3	CCDC40
chr8	80486226	80486227	ENSG00000205189	0	+	80486226	80486227	0	1	1	80486218	cluster_3	ZBTB10
chr8	80486699	80486700	ENSG00000251867	0	-	80486699	80486700	0	1	1	80486691	cluster_3	AC009812.1
chr14	65412981	65412982	ENSG00000033170	0	+	65412981	65412982	0	1	1	65412975	cluster_3	FUT8
chr11	67353534	67353535	ENSG00000175482	0	-	67353534	67353535	0	1	1	67353528	cluster_3	POLD4
chr17	7404097	7404098	ENSG00000205544	0	-	7404097	7404098	0	1	1	7404090	cluster_3	TMEM256
chr19	2427538	2427539	ENSG00000099800	0	-	2427538	2427539	0	1	1	2427536	cluster_3	TIMM13
chr1	155207897	155207898	ENSG00000169231	0	-	155207897	155207898	0	1	1	155207896	cluster_3	THBS3
chr1	155209247	155209248	ENSG00000173171	0	+	155209247	155209248	0	1	1	155209246	cluster_3	MTX1
chr6	169702054	169702055	ENSG00000184465	0	-	169702054	169702055	0	1	1	169702053	cluster_3	WDR27
chr6	169702190	169702191	ENSG00000185127	0	+	169702190	169702191	0	1	1	169702189	cluster_3	C6orf120
chr1	222712491	222712492	ENSG00000186063	0	-	222712491	222712492	0	1	1	222712489	cluster_3	AIDA
chr1	222712564	222712565	ENSG00000162819	0	+	222712564	222712565	0	1	1	222712562	cluster_3	BROX
chr5	134176950	134176951	ENSG00000113558	0	-	134176950	134176951	0	1	1	134176949	cluster_3	SKP1
chr16	29974281	29974282	ENSG00000149930	0	+	29974281	29974282	0	1	1	29974279	cluster_3	TAOK2
chr15	44728988	44728989	ENSG00000185880	0	+	44728988	44728989	0	1	1	44728984	cluster_3	TRIM69
chr15	64356173	64356174	ENSG00000169118	0	-	64356173	64356174	0	1	1	64356167	cluster_3	CSNK1G1
chr17	4948530	4948531	ENSG00000108518	0	-	4948530	4948531	0	1	1	4948526	cluster_3	PFN1
chr14	91509763	91509764	ENSG00000100796	0	-	91509763	91509764	0	1	1	91509754	cluster_3	PPP4R3A
chr1	38012734	38012735	ENSG00000183520	0	+	38012734	38012735	0	1	1	38012731	cluster_3	UTP11
chr11	64246943	64246944	ENSG00000173457	0	-	64246943	64246944	0	1	1	64246937	cluster_3	PPP1R14B
chr12	133080932	133080933	ENSG00000196387	0	+	133080932	133080933	0	1	1	133080931	cluster_3	ZNF140
chr7	2354827	2354828	ENSG00000106263	0	+	2354827	2354828	0	1	1	2354825	cluster_3	EIF3B
chr11	62601865	62601866	ENSG00000149480	0	-	62601865	62601866	0	1	1	62601859	cluster_3	MTA2
chr22	37608834	37608835	ENSG00000100083	0	+	37608834	37608835	0	1	1	37608831	cluster_3	GGA1
chr19	19320829	19320830	ENSG00000129933	0	+	19320829	19320830	0	1	1	19320828	cluster_3	MAU2
chr3	150763169	150763170	ENSG00000181788	0	-	150763169	150763170	0	1	1	150763168	cluster_3	SIAH2
chr3	50236204	50236205	ENSG00000114353	0	+	50236204	50236205	0	1	1	50236199	cluster_3	GNAI2
chr1	27490167	27490168	ENSG00000158195	0	-	27490167	27490168	0	1	1	27490165	cluster_3	WASF2
chr9	129111318	129111319	ENSG00000119383	0	+	129111318	129111319	0	1	1	129111317	cluster_3	PTPA
chr11	73982843	73982844	ENSG00000175567	0	-	73982843	73982844	0	1	1	73982836	cluster_3	UCP2
chr19	40690651	40690652	ENSG00000105245	0	-	40690651	40690652	0	1	1	40690647	cluster_3	NUMBL
chr2	44168875	44168876	ENSG00000138032	0	+	44168875	44168876	0	1	1	44168871	cluster_3	PPM1B
chr17	2711764	2711765	ENSG00000132361	0	-	2711764	2711765	0	1	1	2711762	cluster_3	CLUH
chr19	49877702	49877703	ENSG00000104946	0	+	49877702	49877703	0	1	1	49877698	cluster_3	TBC1D17
chr7	100889715	100889716	ENSG00000176125	0	-	100889715	100889716	0	1	1	100889714	cluster_3	UFSP1
chr22	28742039	28742040	ENSG00000100209	0	+	28742039	28742040	0	1	1	28742037	cluster_3	HSCB
chr22	28741820	28741821	ENSG00000183765	0	-	28741820	28741821	0	1	1	28741818	cluster_3	CHEK2
chr5	181261224	181261225	ENSG00000248275	0	+	181261224	181261225	0	1	1	181261223	cluster_3	TRIM52-AS1
chr6	159790467	159790468	ENSG00000112110	0	+	159790467	159790468	0	1	1	159790466	cluster_3	MRPL18
chr1	23369250	23369251	ENSG00000249087	0	+	23369250	23369251	0	1	1	23369248	cluster_3	ZNF436-AS1
chr11	65615773	65615774	ENSG00000197136	0	+	65615773	65615774	0	1	1	65615767	cluster_3	PCNX3
chr9	34048887	34048888	ENSG00000137073	0	-	34048887	34048888	0	1	1	34048884	cluster_3	UBAP2
chr3	52536602	52536603	ENSG00000168273	0	+	52536602	52536603	0	1	1	52536597	cluster_3	SMIM4
chr16	28823093	28823094	ENSG00000168488	0	+	28823093	28823094	0	1	1	28823091	cluster_3	ATXN2L
chr5	135034228	135034229	ENSG00000069011	0	-	135034228	135034229	0	1	1	135034227	cluster_3	PITX1
chr20	32358413	32358414	ENSG00000171456	0	+	32358413	32358414	0	1	1	32358410	cluster_3	ASXL1
chr4	44678420	44678421	ENSG00000151806	0	+	44678420	44678421	0	1	1	44678416	cluster_3	GUF1
chr8	42541613	42541614	ENSG00000176209	0	+	42541613	42541614	0	1	1	42541609	cluster_3	SMIM19
chr4	86594062	86594063	ENSG00000109339	0	-	86594062	86594063	0	1	1	86594054	cluster_3	MAPK10
chr7	77122116	77122117	ENSG00000214439	0	-	77122116	77122117	0	1	1	77122109	cluster_3	FAM185BP
chr1	227318474	227318475	ENSG00000143776	0	-	227318474	227318475	0	1	1	227318472	cluster_3	CDC42BPA
chr17	29390600	29390601	ENSG00000160551	0	+	29390600	29390601	0	1	1	29390598	cluster_3	TAOK1
chr6	32853978	32853979	ENSG00000168394	0	-	32853978	32853979	0	1	1	32853975	cluster_3	TAP1
chr19	49642209	49642210	ENSG00000126461	0	+	49642209	49642210	0	1	1	49642205	cluster_3	SCAF1
chr1	8878686	8878687	ENSG00000074800	0	-	8878686	8878687	0	1	1	8878678	cluster_3	ENO1
chr16	70523816	70523817	ENSG00000189091	0	+	70523816	70523817	0	1	1	70523809	cluster_3	SF3B3
chrX	123961718	123961719	ENSG00000101972	0	+	123961718	123961719	0	1	1	123961717	cluster_3	STAG2
chr16	3024035	3024036	ENSG00000131652	0	+	3024035	3024036	0	1	1	3024032	cluster_3	THOC6
chr12	88142307	88142308	ENSG00000139324	0	+	88142307	88142308	0	1	1	88142299	cluster_3	TMTC3
chr1	23344322	23344323	ENSG00000125944	0	-	23344322	23344323	0	1	1	23344320	cluster_3	HNRNPR
chr6	87702233	87702234	ENSG00000135334	0	-	87702233	87702234	0	1	1	87702225	cluster_3	AKIRIN2
chr19	17303425	17303426	ENSG00000127220	0	-	17303425	17303426	0	1	1	17303424	cluster_3	ABHD8
chr16	70523554	70523555	ENSG00000103051	0	-	70523554	70523555	0	1	1	70523547	cluster_3	COG4
chr2	32063968	32063969	ENSG00000021574	0	+	32063968	32063969	0	1	1	32063965	cluster_3	SPAST
chr4	128061335	128061336	ENSG00000138709	0	+	128061335	128061336	0	1	1	128061334	cluster_3	LARP1B
chr20	62302997	62302998	ENSG00000130706	0	+	62302997	62302998	0	1	1	62302991	cluster_3	ADRM1
chr1	248825915	248825916	ENSG00000175137	0	-	248825915	248825916	0	1	1	248825913	cluster_3	SH3BP5L
chr2	130342877	130342878	ENSG00000136718	0	+	130342877	130342878	0	1	1	130342876	cluster_3	IMP4
chr4	112636910	112636911	ENSG00000138658	0	-	112636910	112636911	0	1	1	112636909	cluster_3	ZGRF1
chr6	17706257	17706258	ENSG00000272269	0	+	17706257	17706258	0	1	1	17706256	cluster_3	AL138724.1
chr6	17706387	17706388	ENSG00000124789	0	-	17706387	17706388	0	1	1	17706386	cluster_3	NUP153
chr14	32077309	32077310	ENSG00000100852	0	+	32077309	32077310	0	1	1	32077306	cluster_3	ARHGAP5
chr2	86720291	86720292	ENSG00000153561	0	+	86720291	86720292	0	1	1	86720283	cluster_3	RMND5A
chr12	75511597	75511598	ENSG00000111615	0	-	75511597	75511598	0	1	1	75511590	cluster_3	KRR1
chr4	153466360	153466361	ENSG00000121210	0	+	153466360	153466361	0	1	1	153466359	cluster_3	TMEM131L
chr2	130342164	130342165	ENSG00000136710	0	-	130342164	130342165	0	1	1	130342163	cluster_3	CCDC115
chr7	108526318	108526319	ENSG00000135241	0	-	108526318	108526319	0	1	1	108526317	cluster_3	PNPLA8
chr3	15206246	15206247	ENSG00000131375	0	+	15206246	15206247	0	1	1	15206245	cluster_3	CAPN7
chr16	22297411	22297412	ENSG00000058600	0	+	22297411	22297412	0	1	1	22297409	cluster_3	POLR3E
chr7	5423546	5423547	ENSG00000182095	0	-	5423546	5423547	0	1	1	5423541	cluster_3	TNRC18
chr19	6424794	6424795	ENSG00000088247	0	-	6424794	6424795	0	1	1	6424788	cluster_3	KHSRP
chr8	38787236	38787237	ENSG00000147526	0	+	38787236	38787237	0	1	1	38787233	cluster_3	TACC1
chr9	129028214	129028215	ENSG00000148341	0	-	129028214	129028215	0	1	1	129028213	cluster_3	SH3GLB2
chr19	10420538	10420539	ENSG00000065989	0	+	10420538	10420539	0	1	1	10420537	cluster_3	PDE4A
chr5	157731420	157731421	ENSG00000113272	0	+	157731420	157731421	0	1	1	157731419	cluster_3	THG1L
chr6	32854192	32854193	ENSG00000240065	0	+	32854192	32854193	0	1	1	32854189	cluster_3	PSMB9
chr17	63827431	63827432	ENSG00000087191	0	+	63827431	63827432	0	1	1	63827425	cluster_3	PSMC5
chr19	42076166	42076167	ENSG00000105732	0	+	42076166	42076167	0	1	1	42076162	cluster_3	ZNF574
chr14	69398299	69398300	ENSG00000100632	0	-	69398299	69398300	0	1	1	69398293	cluster_3	ERH
chr14	69398692	69398693	ENSG00000029364	0	+	69398692	69398693	0	1	1	69398686	cluster_3	SLC39A9
chr19	10718093	10718094	ENSG00000079805	0	+	10718093	10718094	0	1	1	10718092	cluster_3	DNM2
chr2	97589965	97589966	ENSG00000196912	0	-	97589965	97589966	0	1	1	97589956	cluster_3	ANKRD36B
chr19	56141287	56141288	ENSG00000167685	0	+	56141287	56141288	0	1	1	56141282	cluster_3	ZNF444
chr7	87876360	87876361	ENSG00000075303	0	-	87876360	87876361	0	1	1	87876352	cluster_3	SLC25A40
chr9	109119947	109119948	ENSG00000106771	0	-	109119947	109119948	0	1	1	109119946	cluster_3	TMEM245
chr16	14630260	14630261	ENSG00000140694	0	-	14630260	14630261	0	1	1	14630259	cluster_3	PARN
chr3	5187707	5187708	ENSG00000134109	0	+	5187707	5187708	0	1	1	5187702	cluster_3	EDEM1
chr18	58671532	58671533	ENSG00000172175	0	+	58671532	58671533	0	1	1	58671527	cluster_3	MALT1
chr10	73168064	73168065	ENSG00000122882	0	-	73168064	73168065	0	1	1	73168057	cluster_3	ECD
chr10	58269162	58269163	ENSG00000122873	0	+	58269162	58269163	0	1	1	58269157	cluster_3	CISD1
chr3	129315392	129315393	ENSG00000206417	0	+	129315392	129315393	0	1	1	129315391	cluster_3	H1FX-AS1
chr16	30430030	30430031	ENSG00000179958	0	-	30430030	30430031	0	1	1	30430027	cluster_3	DCTPP1
chr1	183023420	183023421	ENSG00000135862	0	+	183023420	183023421	0	1	1	183023419	cluster_3	LAMC1
chrX	154379295	154379296	ENSG00000102119	0	+	154379295	154379296	0	1	1	154379294	cluster_3	EMD
chr20	3767728	3767729	ENSG00000101220	0	-	3767728	3767729	0	1	1	3767725	cluster_3	C20orf27
chr1	61082561	61082562	ENSG00000162599	0	+	61082561	61082562	0	1	1	61082555	cluster_3	NFIA
chr15	43510958	43510959	ENSG00000166963	0	+	43510958	43510959	0	1	1	43510954	cluster_3	MAP1A
chr19	18193218	18193219	ENSG00000254858	0	+	18193218	18193219	0	1	1	18193217	cluster_3	MPV17L2
chr22	41833105	41833106	ENSG00000198911	0	+	41833105	41833106	0	1	1	41833101	cluster_3	SREBF2
chr6	31666064	31666065	ENSG00000204435	0	+	31666064	31666065	0	1	1	31666061	cluster_3	CSNK2B
chr6	42879616	42879617	ENSG00000146223	0	+	42879616	42879617	0	1	1	42879612	cluster_3	RPL7L1
chrX	54183281	54183282	ENSG00000184083	0	-	54183281	54183282	0	1	1	54183276	cluster_3	FAM120C
chr2	222656092	222656093	ENSG00000116120	0	-	222656092	222656093	0	1	1	222656090	cluster_3	FARSB
chr22	26672767	26672768	ENSG00000244625	0	+	26672767	26672768	0	1	1	26672765	cluster_3	MIATNB
chr6	26158146	26158147	ENSG00000158373	0	+	26158146	26158147	0	1	1	26158144	cluster_3	HIST1H2BD
chr14	61695513	61695514	ENSG00000100644	0	+	61695513	61695514	0	1	1	61695507	cluster_3	HIF1A
chr12	111842626	111842627	ENSG00000089022	0	+	111842626	111842627	0	1	1	111842625	cluster_3	MAPKAPK5
chr9	137241287	137241288	ENSG00000188229	0	+	137241287	137241288	0	1	1	137241286	cluster_3	TUBB4B
chr12	76084666	76084667	ENSG00000187109	0	-	76084666	76084667	0	1	1	76084659	cluster_3	NAP1L1
chr19	5720146	5720147	ENSG00000196365	0	-	5720146	5720147	0	1	1	5720141	cluster_3	LONP1
chr12	56725286	56725287	ENSG00000196531	0	-	56725286	56725287	0	1	1	56725281	cluster_3	NACA
chr12	48716707	48716708	ENSG00000129315	0	-	48716707	48716708	0	1	1	48716703	cluster_3	CCNT1
chr11	69641156	69641157	ENSG00000110092	0	+	69641156	69641157	0	1	1	69641150	cluster_3	CCND1
chr1	156054782	156054783	ENSG00000116586	0	+	156054782	156054783	0	1	1	156054781	cluster_3	LAMTOR2
chr10	1049170	1049171	ENSG00000067064	0	-	1049170	1049171	0	1	1	1049169	cluster_3	IDI1
chr2	130181928	130181929	ENSG00000152082	0	+	130181928	130181929	0	1	1	130181927	cluster_3	MZT2B
chr19	50384339	50384340	ENSG00000062822	0	+	50384339	50384340	0	1	1	50384334	cluster_3	POLD1
chr8	47960136	47960137	ENSG00000253729	0	-	47960136	47960137	0	1	1	47960132	cluster_3	PRKDC
chr12	93441935	93441936	ENSG00000177889	0	-	93441935	93441936	0	1	1	93441926	cluster_3	UBE2N
chr7	151519183	151519184	ENSG00000106615	0	-	151519183	151519184	0	1	1	151519182	cluster_3	RHEB
chr2	232697307	232697308	ENSG00000204120	0	+	232697307	232697308	0	1	1	232697305	cluster_3	GIGYF2
chr17	41918951	41918952	ENSG00000131473	0	-	41918951	41918952	0	1	1	41918947	cluster_3	ACLY
chr8	55773378	55773379	ENSG00000167904	0	-	55773378	55773379	0	1	1	55773373	cluster_3	TMEM68
chr10	103917669	103917670	ENSG00000107960	0	-	103917669	103917670	0	1	1	103917668	cluster_3	STN1
chr8	140511322	140511323	ENSG00000104472	0	+	140511322	140511323	0	1	1	140511321	cluster_3	CHRAC1
chr19	6393164	6393165	ENSG00000125651	0	-	6393164	6393165	0	1	1	6393158	cluster_3	GTF2F1
chr20	36863538	36863539	ENSG00000149639	0	-	36863538	36863539	0	1	1	36863535	cluster_3	SOGA1
chr1	111739395	111739396	ENSG00000197852	0	-	111739395	111739396	0	1	1	111739394	cluster_3	FAM212B
chr4	15002674	15002675	ENSG00000137449	0	+	15002674	15002675	0	1	1	15002673	cluster_3	CPEB2
chr9	71910742	71910743	ENSG00000107362	0	-	71910742	71910743	0	1	1	71910735	cluster_3	ABHD17B
chr6	26216975	26216976	ENSG00000277075	0	+	26216975	26216976	0	1	1	26216973	cluster_3	HIST1H2AE
chr17	75979134	75979135	ENSG00000161533	0	-	75979134	75979135	0	1	1	75979127	cluster_3	ACOX1
chr1	150364711	150364712	ENSG00000163125	0	+	150364711	150364712	0	1	1	150364710	cluster_3	RPRD2
chr2	88627464	88627465	ENSG00000172071	0	-	88627464	88627465	0	1	1	88627456	cluster_3	EIF2AK3
chr2	113890598	113890599	ENSG00000115091	0	+	113890598	113890599	0	1	1	113890597	cluster_3	ACTR3
chr19	2151566	2151567	ENSG00000065000	0	-	2151566	2151567	0	1	1	2151564	cluster_3	AP3D1
chr17	39200283	39200284	ENSG00000108298	0	+	39200283	39200284	0	1	1	39200280	cluster_3	RPL19
chr2	71130634	71130635	ENSG00000124383	0	+	71130634	71130635	0	1	1	71130627	cluster_3	MPHOSPH10
chr10	125158716	125158717	ENSG00000175029	0	-	125158716	125158717	0	1	1	125158715	cluster_3	CTBP2
chr2	239400949	239400950	ENSG00000068024	0	-	239400949	239400950	0	1	1	239400947	cluster_3	HDAC4
chr17	81512799	81512800	ENSG00000184009	0	-	81512799	81512800	0	1	1	81512791	cluster_3	ACTG1
chr14	105491249	105491250	ENSG00000185347	0	+	105491249	105491250	0	1	1	105491248	cluster_3	TEDC1
chr2	112275597	112275598	ENSG00000188177	0	+	112275597	112275598	0	1	1	112275596	cluster_3	ZC3H6
chr14	93115871	93115872	ENSG00000100605	0	-	93115871	93115872	0	1	1	93115862	cluster_3	ITPK1
chr22	45502883	45502884	ENSG00000077942	0	+	45502883	45502884	0	1	1	45502879	cluster_3	FBLN1
chr19	48469433	48469434	ENSG00000105443	0	+	48469433	48469434	0	1	1	48469429	cluster_3	CYTH2
chr19	6737603	6737604	ENSG00000125734	0	-	6737603	6737604	0	1	1	6737597	cluster_3	GPR108
chr20	33686385	33686386	ENSG00000101412	0	-	33686385	33686386	0	1	1	33686382	cluster_3	E2F1
chr11	95789782	95789783	ENSG00000077458	0	-	95789782	95789783	0	1	1	95789773	cluster_3	FAM76B
chr11	95790498	95790499	ENSG00000166037	0	+	95790498	95790499	0	1	1	95790489	cluster_3	CEP57
chr19	46860997	46860998	ENSG00000160007	0	+	46860997	46860998	0	1	1	46860993	cluster_3	ARHGAP35
chr16	30065760	30065761	ENSG00000149925	0	+	30065760	30065761	0	1	1	30065757	cluster_3	ALDOA
chr7	99408597	99408598	ENSG00000106244	0	-	99408597	99408598	0	1	1	99408588	cluster_3	PDAP1
chr6	41921499	41921500	ENSG00000112578	0	+	41921499	41921500	0	1	1	41921495	cluster_3	BYSL
chr12	49131395	49131396	ENSG00000123416	0	-	49131395	49131396	0	1	1	49131391	cluster_3	TUBA1B
chr12	55818330	55818331	ENSG00000123353	0	+	55818330	55818331	0	1	1	55818325	cluster_3	ORMDL2
chr8	141001196	141001197	ENSG00000169398	0	-	141001196	141001197	0	1	1	141001195	cluster_3	PTK2
chr12	57772614	57772615	ENSG00000123427	0	+	57772614	57772615	0	1	1	57772609	cluster_3	EEF1AKMT3
chr12	57772660	57772661	ENSG00000257921	0	+	57772660	57772661	0	1	1	57772655	cluster_3	AC025165.3
chr6	37170152	37170153	ENSG00000137193	0	+	37170152	37170153	0	1	1	37170149	cluster_3	PIM1
chr14	92040059	92040060	ENSG00000100815	0	-	92040059	92040060	0	1	1	92040050	cluster_3	TRIP11
chr1	167936040	167936041	ENSG00000143158	0	-	167936040	167936041	0	1	1	167936039	cluster_3	MPC2
chr1	167936708	167936709	ENSG00000143164	0	+	167936708	167936709	0	1	1	167936707	cluster_3	DCAF6
chr22	20117548	20117549	ENSG00000099901	0	+	20117548	20117549	0	1	1	20117546	cluster_3	RANBP1
chr17	78360077	78360078	ENSG00000184557	0	-	78360077	78360078	0	1	1	78360070	cluster_3	SOCS3
chr8	41797622	41797623	ENSG00000029534	0	-	41797622	41797623	0	1	1	41797618	cluster_3	ANK1
chr21	46323875	46323876	ENSG00000160298	0	-	46323875	46323876	0	1	1	46323871	cluster_3	C21orf58
chr9	114387963	114387964	ENSG00000106948	0	-	114387963	114387964	0	1	1	114387962	cluster_3	AKNA
chr11	58579063	58579064	ENSG00000186660	0	+	58579063	58579064	0	1	1	58579058	cluster_3	ZFP91
chr12	122527249	122527250	ENSG00000184445	0	+	122527249	122527250	0	1	1	122527248	cluster_3	KNTC1
chr2	148021506	148021507	ENSG00000204406	0	+	148021506	148021507	0	1	1	148021505	cluster_3	MBD5
chr2	148020723	148020724	ENSG00000115947	0	-	148020723	148020724	0	1	1	148020722	cluster_3	ORC4
chr8	127794541	127794542	ENSG00000249859	0	+	127794541	127794542	0	1	1	127794540	cluster_3	PVT1
chr12	56315988	56315989	ENSG00000257727	0	-	56315988	56315989	0	1	1	56315983	cluster_3	CNPY2
chr14	34874343	34874344	ENSG00000258738	0	+	34874343	34874344	0	1	1	34874340	cluster_3	AL121603.2
chr4	128287813	128287814	ENSG00000164040	0	-	128287813	128287814	0	1	1	128287812	cluster_3	PGRMC2
chr15	74461307	74461308	ENSG00000247240	0	+	74461307	74461308	0	1	1	74461300	cluster_3	UBL7-AS1
chr15	74461182	74461183	ENSG00000138629	0	-	74461182	74461183	0	1	1	74461175	cluster_3	UBL7
chr5	56909596	56909597	ENSG00000155542	0	+	56909596	56909597	0	1	1	56909591	cluster_3	SETD9
chr2	210171327	210171328	ENSG00000144445	0	-	210171327	210171328	0	1	1	210171325	cluster_3	KANSL1L
chr3	187745468	187745469	ENSG00000113916	0	-	187745468	187745469	0	1	1	187745467	cluster_3	BCL6
chr6	72621802	72621803	ENSG00000285844	0	-	72621802	72621803	0	1	1	72621795	cluster_3
chr7	130440995	130440996	ENSG00000106477	0	-	130440995	130440996	0	1	1	130440994	cluster_3	CEP41
chr4	77157210	77157211	ENSG00000138764	0	+	77157210	77157211	0	1	1	77157203	cluster_3	CCNG2
chr16	2752638	2752639	ENSG00000167978	0	+	2752638	2752639	0	1	1	2752636	cluster_3	SRRM2
chr15	66497762	66497763	ENSG00000174446	0	-	66497762	66497763	0	1	1	66497756	cluster_3	SNAPC5
chr11	9759533	9759534	ENSG00000245522	0	-	9759533	9759534	0	1	1	9759524	cluster_3	AC026250.1
chr19	42242602	42242603	ENSG00000105723	0	-	42242602	42242603	0	1	1	42242598	cluster_3	GSK3A
chr8	27311482	27311483	ENSG00000120899	0	+	27311482	27311483	0	1	1	27311480	cluster_3	PTK2B
chr22	27919484	27919485	ENSG00000235954	0	+	27919484	27919485	0	1	1	27919482	cluster_3	TTC28-AS1
chr6	3023772	3023773	ENSG00000271361	0	-	3023772	3023773	0	1	1	3023769	cluster_3	HTATSF1P2
chr10	79445624	79445625	ENSG00000165424	0	-	79445624	79445625	0	1	1	79445617	cluster_3	ZCCHC24
chr2	65130104	65130105	ENSG00000138069	0	-	65130104	65130105	0	1	1	65130098	cluster_3	RAB1A
chr18	9914062	9914063	ENSG00000101558	0	+	9914062	9914063	0	1	1	9914053	cluster_3	VAPA
chr5	98773663	98773664	ENSG00000174136	0	+	98773663	98773664	0	1	1	98773654	cluster_3	RGMB
chr16	352449	352450	ENSG00000103126	0	-	352449	352450	0	1	1	352446	cluster_3	AXIN1
chr21	42974562	42974563	ENSG00000160199	0	+	42974562	42974563	0	1	1	42974558	cluster_3	PKNOX1
chr3	122416062	122416063	ENSG00000196981	0	-	122416062	122416063	0	1	1	122416061	cluster_3	WDR5B
chr1	109619837	109619838	ENSG00000116337	0	+	109619837	109619838	0	1	1	109619836	cluster_3	AMPD2
chr22	19431733	19431734	ENSG00000100084	0	-	19431733	19431734	0	1	1	19431732	cluster_3	HIRA
chr16	4425860	4425861	ENSG00000103423	0	+	4425860	4425861	0	1	1	4425856	cluster_3	DNAJA3
chr17	75784806	75784807	ENSG00000132478	0	+	75784806	75784807	0	1	1	75784799	cluster_3	UNK
chr2	200889077	200889078	ENSG00000240344	0	-	200889077	200889078	0	1	1	200889075	cluster_3	PPIL3
chr6	26956554	26956555	ENSG00000241549	0	-	26956554	26956555	0	1	1	26956552	cluster_3	GUSBP2
chr5	10249897	10249898	ENSG00000150756	0	-	10249897	10249898	0	1	1	10249896	cluster_3	FAM173B
chr5	10249929	10249930	ENSG00000150753	0	+	10249929	10249930	0	1	1	10249928	cluster_3	CCT5
chr19	10871703	10871704	ENSG00000142453	0	+	10871703	10871704	0	1	1	10871702	cluster_3	CARM1
chr1	153958612	153958613	ENSG00000160741	0	-	153958612	153958613	0	1	1	153958611	cluster_3	CRTC2
chr17	1456232	1456233	ENSG00000167193	0	-	1456232	1456233	0	1	1	1456231	cluster_3	CRK
chr1	155562803	155562804	ENSG00000116539	0	-	155562803	155562804	0	1	1	155562802	cluster_3	ASH1L
chr16	81006894	81006895	ENSG00000103121	0	-	81006894	81006895	0	1	1	81006886	cluster_3	CMC2
chr15	50355476	50355477	ENSG00000244879	0	+	50355476	50355477	0	1	1	50355471	cluster_3	GABPB1-AS1
chr5	115169961	115169962	ENSG00000152503	0	-	115169961	115169962	0	1	1	115169960	cluster_3	TRIM36
chr5	1801400	1801401	ENSG00000145494	0	+	1801400	1801401	0	1	1	1801399	cluster_3	NDUFS6
chr17	8152404	8152405	ENSG00000179094	0	-	8152404	8152405	0	1	1	8152396	cluster_3	PER1
chr3	184174855	184174856	ENSG00000161203	0	+	184174855	184174856	0	1	1	184174854	cluster_3	AP2M1
chr19	4402640	4402641	ENSG00000167670	0	+	4402640	4402641	0	1	1	4402636	cluster_3	CHAF1A
chr1	225653045	225653046	ENSG00000154380	0	-	225653045	225653046	0	1	1	225653043	cluster_3	ENAH
chr17	59619858	59619859	ENSG00000141367	0	+	59619858	59619859	0	1	1	59619853	cluster_3	CLTC
chr1	44800377	44800378	ENSG00000173846	0	+	44800377	44800378	0	1	1	44800373	cluster_3	PLK3
chr12	7936187	7936188	ENSG00000059804	0	-	7936187	7936188	0	1	1	7936180	cluster_3	SLC2A3
chr1	211675621	211675622	ENSG00000117650	0	-	211675621	211675622	0	1	1	211675619	cluster_3	NEK2
chr2	224039288	224039289	ENSG00000135919	0	-	224039288	224039289	0	1	1	224039286	cluster_3	SERPINE2
chr8	42896978	42896979	ENSG00000168172	0	+	42896978	42896979	0	1	1	42896974	cluster_3	HOOK3
chr3	52239158	52239159	ENSG00000247596	0	-	52239158	52239159	0	1	1	52239153	cluster_3	TWF2
chr14	57269056	57269057	ENSG00000053770	0	+	57269056	57269057	0	1	1	57269051	cluster_3	AP5M1
chr14	57268899	57268900	ENSG00000070367	0	-	57268899	57268900	0	1	1	57268894	cluster_3	EXOC5
chr17	43025231	43025232	ENSG00000108830	0	+	43025231	43025232	0	1	1	43025227	cluster_3	RND2
chr19	1812276	1812277	ENSG00000130270	0	-	1812276	1812277	0	1	1	1812275	cluster_3	ATP8B3
chr19	36115468	36115469	ENSG00000105254	0	+	36115468	36115469	0	1	1	36115465	cluster_3	TBCB
chr19	36114875	36114876	ENSG00000105258	0	-	36114875	36114876	0	1	1	36114872	cluster_3	POLR2I
chr15	42274242	42274243	ENSG00000214013	0	+	42274242	42274243	0	1	1	42274238	cluster_3	GANC
chr17	42388568	42388569	ENSG00000168610	0	-	42388568	42388569	0	1	1	42388564	cluster_3	STAT3
chr9	92764812	92764813	ENSG00000185963	0	-	92764812	92764813	0	1	1	92764803	cluster_3	BICD2
chr8	38176855	38176856	ENSG00000156735	0	+	38176855	38176856	0	1	1	38176852	cluster_3	BAG4
chr8	95269201	95269202	ENSG00000156172	0	-	95269201	95269202	0	1	1	95269192	cluster_3	C8orf37
chr7	149874043	149874044	ENSG00000171130	0	+	149874043	149874044	0	1	1	149874042	cluster_3	ATP6V0E2
chr2	30147007	30147008	ENSG00000119801	0	+	30147007	30147008	0	1	1	30147004	cluster_3	YPEL5
chr19	1605436	1605437	ENSG00000127540	0	-	1605436	1605437	0	1	1	1605435	cluster_3	UQCR11
chr9	5629107	5629108	ENSG00000107036	0	+	5629107	5629108	0	1	1	5629102	cluster_3	RIC1
chr8	97644546	97644547	ENSG00000147649	0	+	97644546	97644547	0	1	1	97644537	cluster_3	MTDH
chr6	56843665	56843666	ENSG00000151914	0	-	56843665	56843666	0	1	1	56843660	cluster_3	DST
chr6	134174896	134174897	ENSG00000118515	0	-	134174896	134174897	0	1	1	134174895	cluster_3	SGK1
chr15	66505117	66505118	ENSG00000174442	0	+	66505117	66505118	0	1	1	66505111	cluster_3	ZWILCH
chr5	65625034	65625035	ENSG00000113597	0	+	65625034	65625035	0	1	1	65625028	cluster_3	TRAPPC13
chr5	65625027	65625028	ENSG00000253251	0	+	65625027	65625028	0	1	1	65625021	cluster_3	AC008560.1
chr16	68085370	68085371	ENSG00000072736	0	+	68085370	68085371	0	1	1	68085364	cluster_3	NFATC3
chr17	4940268	4940269	ENSG00000108523	0	+	4940268	4940269	0	1	1	4940264	cluster_3	RNF167
chr5	134226073	134226074	ENSG00000113575	0	-	134226073	134226074	0	1	1	134226072	cluster_3	PPP2CA
chr14	24429668	24429669	ENSG00000139899	0	-	24429668	24429669	0	1	1	24429666	cluster_3	CBLN3
chr12	68687455	68687456	ENSG00000111581	0	+	68687455	68687456	0	1	1	68687449	cluster_3	NUP107
chr3	57597344	57597345	ENSG00000168374	0	-	57597344	57597345	0	1	1	57597339	cluster_3	ARF4
chr3	57597789	57597790	ENSG00000272146	0	+	57597789	57597790	0	1	1	57597784	cluster_3	ARF4-AS1
chr13	45341122	45341123	ENSG00000133112	0	-	45341122	45341123	0	1	1	45341118	cluster_3	TPT1
chr1	212035748	212035749	ENSG00000143476	0	+	212035748	212035749	0	1	1	212035746	cluster_3	DTL
chr9	96418370	96418371	ENSG00000165244	0	-	96418370	96418371	0	1	1	96418361	cluster_3	ZNF367
chr10	119726050	119726051	ENSG00000198825	0	+	119726050	119726051	0	1	1	119726049	cluster_3	INPP5F
chrX	16786466	16786467	ENSG00000086712	0	+	16786466	16786467	0	1	1	16786465	cluster_3	TXLNG
chr16	53503244	53503245	ENSG00000166971	0	-	53503244	53503245	0	1	1	53503239	cluster_3	AKTIP
chr5	119071490	119071491	ENSG00000172869	0	+	119071490	119071491	0	1	1	119071489	cluster_3	DMXL1
chr5	69189452	69189453	ENSG00000280187	0	-	69189452	69189453	0	1	1	69189446	cluster_3	AC022107.1
chr10	26860863	26860864	ENSG00000136754	0	-	26860863	26860864	0	1	1	26860861	cluster_3	ABI1
chr14	20343615	20343616	ENSG00000129484	0	+	20343615	20343616	0	1	1	20343613	cluster_3	PARP2
chr14	75069641	75069642	ENSG00000119703	0	+	75069641	75069642	0	1	1	75069634	cluster_3	ZC2HC1C
chr22	23839006	23839007	ENSG00000099958	0	-	23839006	23839007	0	1	1	23839004	cluster_3	DERL3
chr14	73886805	73886806	ENSG00000119725	0	+	73886805	73886806	0	1	1	73886798	cluster_3	ZNF410
chr7	87152331	87152332	ENSG00000224046	0	-	87152331	87152332	0	1	1	87152323	cluster_3	AC005076.1
chr19	2236329	2236330	ENSG00000104886	0	-	2236329	2236330	0	1	1	2236327	cluster_3	PLEKHJ1
chr6	13574601	13574602	ENSG00000124523	0	+	13574601	13574602	0	1	1	13574600	cluster_3	SIRT5
chr12	56645984	56645985	ENSG00000110955	0	-	56645984	56645985	0	1	1	56645979	cluster_3	ATP5F1B
chr14	100376335	100376336	ENSG00000140105	0	-	100376335	100376336	0	1	1	100376334	cluster_3	WARS
chr14	100376439	100376440	ENSG00000176473	0	+	100376439	100376440	0	1	1	100376438	cluster_3	WDR25
chr11	62855867	62855868	ENSG00000255717	0	-	62855867	62855868	0	1	1	62855861	cluster_3	SNHG1
chr2	85354769	85354770	ENSG00000115459	0	+	85354769	85354770	0	1	1	85354761	cluster_3	ELMOD3
chr7	103075140	103075141	ENSG00000170632	0	+	103075140	103075141	0	1	1	103075139	cluster_3	ARMC10
chr7	103074843	103074844	ENSG00000161040	0	-	103074843	103074844	0	1	1	103074842	cluster_3	FBXL13
chr19	34734156	34734157	ENSG00000197841	0	+	34734156	34734157	0	1	1	34734153	cluster_3	ZNF181
chr1	182839561	182839562	ENSG00000287808	0	-	182839561	182839562	0	1	1	182839560	cluster_3
chr4	1580253	1580254	ENSG00000244459	0	-	1580253	1580254	0	1	1	1580252	cluster_3	AC147067.1
chr17	57988254	57988255	ENSG00000136451	0	-	57988254	57988255	0	1	1	57988249	cluster_3	VEZF1
chr4	2756336	2756337	ENSG00000168884	0	-	2756336	2756337	0	1	1	2756334	cluster_3	TNIP2
chr12	57694132	57694133	ENSG00000135506	0	+	57694132	57694133	0	1	1	57694127	cluster_3	OS9
chr6	151452466	151452467	ENSG00000146476	0	+	151452466	151452467	0	1	1	151452465	cluster_3	ARMT1
chr17	5486178	5486179	ENSG00000072849	0	-	5486178	5486179	0	1	1	5486173	cluster_3	DERL2
chr1	243850103	243850104	ENSG00000117020	0	-	243850103	243850104	0	1	1	243850101	cluster_3	AKT3
chr19	1438386	1438387	ENSG00000115268	0	+	1438386	1438387	0	1	1	1438385	cluster_3	RPS15
chr2	165953776	165953777	ENSG00000123607	0	-	165953776	165953777	0	1	1	165953775	cluster_3	TTC21B
chr20	45363156	45363157	ENSG00000204070	0	+	45363156	45363157	0	1	1	45363152	cluster_3	SYS1
chr6	18155077	18155078	ENSG00000137364	0	-	18155077	18155078	0	1	1	18155076	cluster_3	TPMT
chr12	110468257	110468258	ENSG00000111231	0	-	110468257	110468258	0	1	1	110468256	cluster_3	GPN3
chr15	41116280	41116281	ENSG00000128908	0	-	41116280	41116281	0	1	1	41116276	cluster_3	INO80
chr10	50623956	50623957	ENSG00000198964	0	-	50623956	50623957	0	1	1	50623951	cluster_3	SGMS1
chr7	56051765	56051766	ENSG00000146731	0	+	56051765	56051766	0	1	1	56051760	cluster_3	CCT6A
chr19	54159721	54159722	ENSG00000105617	0	-	54159721	54159722	0	1	1	54159716	cluster_3	LENG1
chr21	33641741	33641742	ENSG00000205758	0	-	33641741	33641742	0	1	1	33641738	cluster_3	CRYZL1
chr1	173824322	173824323	ENSG00000120334	0	-	173824322	173824323	0	1	1	173824321	cluster_3	CENPL
chr22	35840284	35840285	ENSG00000100320	0	-	35840284	35840285	0	1	1	35840281	cluster_3	RBFOX2
chr10	100186029	100186030	ENSG00000107566	0	-	100186029	100186030	0	1	1	100186028	cluster_3	ERLIN1
chr2	206765606	206765607	ENSG00000118246	0	+	206765606	206765607	0	1	1	206765604	cluster_3	FASTKD2
chr17	38752741	38752742	ENSG00000277791	0	+	38752741	38752742	0	1	1	38752738	cluster_3	PSMB3
chr1	1918797	1918798	ENSG00000178821	0	-	1918797	1918798	0	1	1	1918796	cluster_3	TMEM52
chr17	44324870	44324871	ENSG00000013306	0	-	44324870	44324871	0	1	1	44324866	cluster_3	SLC25A39
chr1	228406835	228406836	ENSG00000154370	0	-	228406835	228406836	0	1	1	228406833	cluster_3	TRIM11
chr6	30557280	30557281	ENSG00000204576	0	+	30557280	30557281	0	1	1	30557277	cluster_3	PRR3
chr22	24011418	24011419	ENSG00000099991	0	+	24011418	24011419	0	1	1	24011416	cluster_3	CABIN1
chr1	224434299	224434300	ENSG00000162923	0	-	224434299	224434300	0	1	1	224434297	cluster_3	WDR26
chr10	87342485	87342486	ENSG00000223482	0	-	87342485	87342486	0	1	1	87342477	cluster_3	NUTM2A-AS1
chr2	70086956	70086957	ENSG00000179818	0	-	70086956	70086957	0	1	1	70086949	cluster_3	PCBP1-AS1
chr17	67717936	67717937	ENSG00000130935	0	+	67717936	67717937	0	1	1	67717930	cluster_3	NOL11
chr17	8248056	8248057	ENSG00000178971	0	-	8248056	8248057	0	1	1	8248048	cluster_3	CTC1
chr14	102317377	102317378	ENSG00000022976	0	+	102317377	102317378	0	1	1	102317376	cluster_3	ZNF839
chr19	7830233	7830234	ENSG00000142459	0	+	7830233	7830234	0	1	1	7830226	cluster_3	EVI5L
chr11	70398529	70398530	ENSG00000085733	0	+	70398529	70398530	0	1	1	70398522	cluster_3	CTTN
chr20	408078	408079	ENSG00000125826	0	+	408078	408079	0	1	1	408074	cluster_3	RBCK1
chr8	140636281	140636282	ENSG00000280303	0	+	140636281	140636282	0	1	1	140636280	cluster_3	ERICD
chr14	24232872	24232873	ENSG00000100938	0	+	24232872	24232873	0	1	1	24232870	cluster_3	GMPR2
chr15	50354861	50354862	ENSG00000285410	0	-	50354861	50354862	0	1	1	50354856	cluster_3	GABPB1-IT1
chr11	119101853	119101854	ENSG00000172269	0	-	119101853	119101854	0	1	1	119101852	cluster_3	DPAGT1
chr12	120194715	120194716	ENSG00000089154	0	-	120194715	120194716	0	1	1	120194714	cluster_3	GCN1
chr12	110468845	110468846	ENSG00000204856	0	+	110468845	110468846	0	1	1	110468844	cluster_3	FAM216A
chr22	40177942	40177943	ENSG00000100354	0	+	40177942	40177943	0	1	1	40177938	cluster_3	TNRC6B
chr17	63622442	63622443	ENSG00000198909	0	+	63622442	63622443	0	1	1	63622436	cluster_3	MAP3K3
chr16	30408031	30408032	ENSG00000179965	0	+	30408031	30408032	0	1	1	30408028	cluster_3	ZNF771
chr1	100896076	100896077	ENSG00000162695	0	+	100896076	100896077	0	1	1	100896075	cluster_3	SLC30A7
chr1	100894842	100894843	ENSG00000162694	0	-	100894842	100894843	0	1	1	100894841	cluster_3	EXTL2
chr4	139556774	139556775	ENSG00000145391	0	-	139556774	139556775	0	1	1	139556773	cluster_3	SETD7
chr8	42153063	42153064	ENSG00000070718	0	+	42153063	42153064	0	1	1	42153059	cluster_3	AP3M2
chr17	15999824	15999825	ENSG00000011295	0	+	15999824	15999825	0	1	1	15999823	cluster_3	TTC19
chr16	89490561	89490562	ENSG00000167522	0	-	89490561	89490562	0	1	1	89490553	cluster_3	ANKRD11
chr12	130872096	130872097	ENSG00000132341	0	+	130872096	130872097	0	1	1	130872095	cluster_3	RAN
chr3	47381021	47381022	ENSG00000076201	0	+	47381021	47381022	0	1	1	47381017	cluster_3	PTPN23
chr16	2135898	2135899	ENSG00000008710	0	-	2135898	2135899	0	1	1	2135896	cluster_3	PKD1
chr17	45132515	45132516	ENSG00000161714	0	-	45132515	45132516	0	1	1	45132511	cluster_3	PLCD3
chr19	11346519	11346520	ENSG00000183401	0	+	11346519	11346520	0	1	1	11346518	cluster_3	CCDC159
chr3	143001621	143001622	ENSG00000163714	0	+	143001621	143001622	0	1	1	143001620	cluster_3	U2SURP
chr3	143001467	143001468	ENSG00000268129	0	-	143001467	143001468	0	1	1	143001466	cluster_3	AC026304.1
chr2	206159895	206159896	ENSG00000114942	0	+	206159895	206159896	0	1	1	206159893	cluster_3	EEF1B2
chr9	62838302	62838303	ENSG00000229422	0	-	62838302	62838303	0	1	1	62838296	cluster_3	AL512625.2
chr5	179623710	179623711	ENSG00000169045	0	-	179623710	179623711	0	1	1	179623709	cluster_3	HNRNPH1
chr14	103385415	103385416	ENSG00000075413	0	+	103385415	103385416	0	1	1	103385414	cluster_3	MARK3
chr1	183635757	183635758	ENSG00000162704	0	-	183635757	183635758	0	1	1	183635756	cluster_3	ARPC5
chr2	206159194	206159195	ENSG00000023228	0	-	206159194	206159195	0	1	1	206159192	cluster_3	NDUFS1
chrX	51893602	51893603	ENSG00000179222	0	+	51893602	51893603	0	1	1	51893597	cluster_3	MAGED1
chr3	38453890	38453891	ENSG00000114739	0	+	38453890	38453891	0	1	1	38453887	cluster_3	ACVR2B
chr12	122226052	122226053	ENSG00000184047	0	-	122226052	122226053	0	1	1	122226051	cluster_3	DIABLO
chr14	23034900	23034901	ENSG00000100804	0	-	23034900	23034901	0	1	1	23034898	cluster_3	PSMB5
chr12	6753555	6753556	ENSG00000089693	0	-	6753555	6753556	0	1	1	6753549	cluster_3	MLF2
chr4	75514473	75514474	ENSG00000174796	0	+	75514473	75514474	0	1	1	75514466	cluster_3	THAP6
chr2	10448689	10448690	ENSG00000257135	0	+	10448689	10448690	0	1	1	10448688	cluster_3	AC007249.2
chrX	16719612	16719613	ENSG00000169895	0	+	16719612	16719613	0	1	1	16719611	cluster_3	SYAP1
chr9	4741202	4741203	ENSG00000147853	0	-	4741202	4741203	0	1	1	4741198	cluster_3	AK3
chr6	33410961	33410962	ENSG00000112511	0	+	33410961	33410962	0	1	1	33410958	cluster_3	PHF1
chr12	100267177	100267178	ENSG00000136021	0	+	100267177	100267178	0	1	1	100267176	cluster_3	SCYL2
chr14	21477195	21477196	ENSG00000092203	0	+	21477195	21477196	0	1	1	21477193	cluster_3	TOX4
chr9	4792944	4792945	ENSG00000120158	0	+	4792944	4792945	0	1	1	4792940	cluster_3	RCL1
chr2	112645939	112645940	ENSG00000144136	0	+	112645939	112645940	0	1	1	112645938	cluster_3	SLC20A1
chr20	10435305	10435306	ENSG00000149346	0	+	10435305	10435306	0	1	1	10435304	cluster_3	SLX4IP
chr20	63981132	63981133	ENSG00000101161	0	+	63981132	63981133	0	1	1	63981126	cluster_3	PRPF6
chr2	43995989	43995990	ENSG00000138095	0	-	43995989	43995990	0	1	1	43995985	cluster_3	LRPPRC
chr2	96265994	96265995	ENSG00000135956	0	-	96265994	96265995	0	1	1	96265985	cluster_3	TMEM127
chr11	74493366	74493367	ENSG00000254837	0	+	74493366	74493367	0	1	1	74493359	cluster_3	AP001372.2
chr6	42984570	42984571	ENSG00000112640	0	+	42984570	42984571	0	1	1	42984566	cluster_3	PPP2R5D
chr16	75556238	75556239	ENSG00000205084	0	-	75556238	75556239	0	1	1	75556231	cluster_3	TMEM231
chr1	67430399	67430400	ENSG00000142864	0	-	67430399	67430400	0	1	1	67430393	cluster_3	SERBP1
chr17	59893130	59893131	ENSG00000108443	0	+	59893130	59893131	0	1	1	59893125	cluster_3	RPS6KB1
chr1	62437049	62437050	ENSG00000162607	0	+	62437049	62437050	0	1	1	62437043	cluster_3	USP1
chr15	83011607	83011608	ENSG00000169609	0	-	83011607	83011608	0	1	1	83011599	cluster_3	C15orf40
chr16	67660948	67660949	ENSG00000102981	0	+	67660948	67660949	0	1	1	67660942	cluster_3	PARD6A
chrX	47193829	47193830	ENSG00000130985	0	+	47193829	47193830	0	1	1	47193825	cluster_3	UBA1
chr19	58558611	58558612	ENSG00000130725	0	-	58558611	58558612	0	1	1	58558606	cluster_3	UBE2M
chr5	43313512	43313513	ENSG00000112972	0	-	43313512	43313513	0	1	1	43313508	cluster_3	HMGCS1
chr11	695532	695533	ENSG00000177030	0	-	695532	695533	0	1	1	695526	cluster_3	DEAF1
chr1	156728435	156728436	ENSG00000143319	0	-	156728435	156728436	0	1	1	156728434	cluster_3	ISG20L2
chr18	58044387	58044388	ENSG00000049759	0	+	58044387	58044388	0	1	1	58044382	cluster_3	NEDD4L
chr17	782353	782354	ENSG00000171861	0	+	782353	782354	0	1	1	782346	cluster_3	MRM3
chr10	102714397	102714398	ENSG00000138175	0	-	102714397	102714398	0	1	1	102714396	cluster_3	ARL3
chr21	34888690	34888691	ENSG00000159216	0	-	34888690	34888691	0	1	1	34888687	cluster_3	RUNX1
chr6	63572472	63572473	ENSG00000285976	0	+	63572472	63572473	0	1	1	63572466	cluster_3
chr12	10212877	10212878	ENSG00000139112	0	+	10212877	10212878	0	1	1	10212876	cluster_3	GABARAPL1
chr4	1871393	1871394	ENSG00000109685	0	+	1871393	1871394	0	1	1	1871392	cluster_3	NSD2
chr9	97633821	97633822	ENSG00000136937	0	+	97633821	97633822	0	1	1	97633812	cluster_3	NCBP1
chr20	297570	297571	ENSG00000247315	0	+	297570	297571	0	1	1	297568	cluster_3	ZCCHC3
chr7	75738941	75738942	ENSG00000127946	0	-	75738941	75738942	0	1	1	75738934	cluster_3	HIP1
chr7	82443777	82443778	ENSG00000153956	0	-	82443777	82443778	0	1	1	82443769	cluster_3	CACNA2D1
chr9	97633368	97633369	ENSG00000136925	0	-	97633368	97633369	0	1	1	97633359	cluster_3	TSTD2
chr19	43596595	43596596	ENSG00000124444	0	+	43596595	43596596	0	1	1	43596591	cluster_3	ZNF576
chr17	64497054	64497055	ENSG00000256525	0	-	64497054	64497055	0	1	1	64497048	cluster_3	POLG2
chr4	39638893	39638894	ENSG00000163683	0	-	39638893	39638894	0	1	1	39638890	cluster_3	SMIM14
chr3	48088839	48088840	ENSG00000047849	0	-	48088839	48088840	0	1	1	48088835	cluster_3	MAP4
chr11	65570477	65570478	ENSG00000173465	0	+	65570477	65570478	0	1	1	65570471	cluster_3	SSSCA1
chr19	5680896	5680897	ENSG00000174917	0	-	5680896	5680897	0	1	1	5680891	cluster_3	C19orf70
chr7	112206695	112206696	ENSG00000198839	0	+	112206695	112206696	0	1	1	112206694	cluster_3	ZNF277
chr16	67660260	67660261	ENSG00000102977	0	-	67660260	67660261	0	1	1	67660254	cluster_3	ACD
chr19	41264372	41264373	ENSG00000105323	0	+	41264372	41264373	0	1	1	41264368	cluster_3	HNRNPUL1
chr5	146447332	146447333	ENSG00000113649	0	+	146447332	146447333	0	1	1	146447331	cluster_3	TCERG1
chr6	99425331	99425332	ENSG00000132424	0	-	99425331	99425332	0	1	1	99425322	cluster_3	PNISR
chr17	6651762	6651763	ENSG00000256806	0	+	6651762	6651763	0	1	1	6651756	cluster_3	C17orf100
chr8	98825688	98825689	ENSG00000104375	0	-	98825688	98825689	0	1	1	98825679	cluster_3	STK3
chr12	121296709	121296710	ENSG00000110931	0	-	121296709	121296710	0	1	1	121296708	cluster_3	CAMKK2
chr17	7583852	7583853	ENSG00000129255	0	+	7583852	7583853	0	1	1	7583845	cluster_3	MPDU1
chr11	34358010	34358011	ENSG00000166016	0	-	34358010	34358011	0	1	1	34358007	cluster_3	ABTB2
chr8	144079265	144079266	ENSG00000255224	0	-	144079265	144079266	0	1	1	144079264	cluster_3	AC109322.1
chr9	112487015	112487016	ENSG00000165185	0	+	112487015	112487016	0	1	1	112487014	cluster_3	KIAA1958
chr19	19063994	19063995	ENSG00000181035	0	+	19063994	19063995	0	1	1	19063993	cluster_3	SLC25A42
chr12	123973215	123973216	ENSG00000179195	0	+	123973215	123973216	0	1	1	123973214	cluster_3	ZNF664
chr12	123972734	123972735	ENSG00000119242	0	-	123972734	123972735	0	1	1	123972733	cluster_3	CCDC92
chr22	31944535	31944536	ENSG00000128245	0	+	31944535	31944536	0	1	1	31944532	cluster_3	YWHAH
chr2	101252886	101252887	ENSG00000158435	0	+	101252886	101252887	0	1	1	101252885	cluster_3	CNOT11
chr10	118046941	118046942	ENSG00000107560	0	-	118046941	118046942	0	1	1	118046940	cluster_3	RAB11FIP2
chr17	82752158	82752159	ENSG00000141556	0	+	82752158	82752159	0	1	1	82752150	cluster_3	TBCD
chr17	45317020	45317021	ENSG00000006062	0	-	45317020	45317021	0	1	1	45317016	cluster_3	MAP3K14
chr17	79839440	79839441	ENSG00000141582	0	-	79839440	79839441	0	1	1	79839433	cluster_3	CBX4
chr2	17754138	17754139	ENSG00000178295	0	+	17754138	17754139	0	1	1	17754137	cluster_3	GEN1
chr12	112418914	112418915	ENSG00000179295	0	+	112418914	112418915	0	1	1	112418913	cluster_3	PTPN11
chrX	54044174	54044175	ENSG00000172943	0	-	54044174	54044175	0	1	1	54044169	cluster_3	PHF8
chr2	17753810	17753811	ENSG00000163029	0	-	17753810	17753811	0	1	1	17753809	cluster_3	SMC6
chr16	58629834	58629835	ENSG00000125107	0	-	58629834	58629835	0	1	1	58629829	cluster_3	CNOT1
chr2	97113496	97113497	ENSG00000135976	0	+	97113496	97113497	0	1	1	97113487	cluster_3	ANKRD36
chr17	83051810	83051811	ENSG00000175711	0	-	83051810	83051811	0	1	1	83051802	cluster_3	B3GNTL1
chr14	89417354	89417355	ENSG00000258920	0	+	89417354	89417355	0	1	1	89417346	cluster_3	FOXN3-AS1
chr14	93207065	93207066	ENSG00000170270	0	-	93207065	93207066	0	1	1	93207056	cluster_3	GON7
chr12	54325131	54325132	ENSG00000111481	0	+	54325131	54325132	0	1	1	54325126	cluster_3	COPZ1
chr2	63588963	63588964	ENSG00000014641	0	+	63588963	63588964	0	1	1	63588957	cluster_3	MDH1
chr9	35732195	35732196	ENSG00000137076	0	-	35732195	35732196	0	1	1	35732192	cluster_3	TLN1
chr3	108589411	108589412	ENSG00000163507	0	-	108589411	108589412	0	1	1	108589410	cluster_3	CIP2A
chr3	108589722	108589723	ENSG00000198919	0	+	108589722	108589723	0	1	1	108589721	cluster_3	DZIP3
chr16	3235167	3235168	ENSG00000010539	0	-	3235167	3235168	0	1	1	3235164	cluster_3	ZNF200
chr9	19380198	19380199	ENSG00000137154	0	-	19380198	19380199	0	1	1	19380197	cluster_3	RPS6
chr12	6689510	6689511	ENSG00000126746	0	-	6689510	6689511	0	1	1	6689504	cluster_3	ZNF384
chr14	93333036	93333037	ENSG00000011114	0	-	93333036	93333037	0	1	1	93333027	cluster_3	BTBD7
chr10	97334729	97334730	ENSG00000181274	0	-	97334729	97334730	0	1	1	97334720	cluster_3	FRAT2
chr3	133573730	133573731	ENSG00000091527	0	+	133573730	133573731	0	1	1	133573729	cluster_3	CDV3
chr5	38556765	38556766	ENSG00000244968	0	+	38556765	38556766	0	1	1	38556762	cluster_3	LIFR-AS1
chr17	75516528	75516529	ENSG00000182173	0	+	75516528	75516529	0	1	1	75516521	cluster_3	TSEN54
chr16	15154564	15154565	ENSG00000250251	0	-	15154564	15154565	0	1	1	15154563	cluster_3	PKD1P6
chr2	158457112	158457113	ENSG00000144283	0	+	158457112	158457113	0	1	1	158457111	cluster_3	PKP4
chr2	71227103	71227104	ENSG00000124374	0	-	71227103	71227104	0	1	1	71227096	cluster_3	PAIP2B
chr5	134905131	134905132	ENSG00000132570	0	+	134905131	134905132	0	1	1	134905130	cluster_3	PCBD2
chrX	45770274	45770275	ENSG00000270069	0	-	45770274	45770275	0	1	1	45770270	cluster_3	MIR222HG
chr12	6828407	6828408	ENSG00000110811	0	+	6828407	6828408	0	1	1	6828401	cluster_3	P3H3
chr8	102412700	102412701	ENSG00000104517	0	-	102412700	102412701	0	1	1	102412699	cluster_3	UBR5
chr11	71787510	71787511	ENSG00000158483	0	+	71787510	71787511	0	1	1	71787503	cluster_3	FAM86C1
chr15	31326835	31326836	ENSG00000169926	0	+	31326835	31326836	0	1	1	31326832	cluster_3	KLF13
chr2	241637612	241637613	ENSG00000168397	0	+	241637612	241637613	0	1	1	241637610	cluster_3	ATG4B
chr2	241637158	241637159	ENSG00000176946	0	-	241637158	241637159	0	1	1	241637156	cluster_3	THAP4
chr3	112561962	112561963	ENSG00000144848	0	-	112561962	112561963	0	1	1	112561961	cluster_3	ATG3
chr9	137086985	137086986	ENSG00000177239	0	+	137086985	137086986	0	1	1	137086984	cluster_3	MAN1B1
chr19	1491181	1491182	ENSG00000115255	0	+	1491181	1491182	0	1	1	1491180	cluster_3	REEP6
chr2	74458438	74458439	ENSG00000239779	0	+	74458438	74458439	0	1	1	74458431	cluster_3	WBP1
chrX	386907	386908	ENSG00000167393	0	-	386907	386908	0	1	1	386904	cluster_3	PPP2R3B
chrX	153470587	153470588	ENSG00000183479	0	-	153470587	153470588	0	1	1	153470586	cluster_3	TREX2
chr11	57712593	57712594	ENSG00000213593	0	+	57712593	57712594	0	1	1	57712588	cluster_3	TMX2
chr2	214810209	214810210	ENSG00000229267	0	+	214810209	214810210	0	1	1	214810207	cluster_3	AC016708.1
chr6	156777930	156777931	ENSG00000049618	0	+	156777930	156777931	0	1	1	156777929	cluster_3	ARID1B
chr21	32771755	32771756	ENSG00000159086	0	-	32771755	32771756	0	1	1	32771752	cluster_3	PAXBP1
chr6	7389808	7389809	ENSG00000124784	0	+	7389808	7389809	0	1	1	7389801	cluster_3	RIOK1
chr6	3000158	3000159	ENSG00000124588	0	+	3000158	3000159	0	1	1	3000155	cluster_3	NQO2
chr6	2999604	2999605	ENSG00000224846	0	-	2999604	2999605	0	1	1	2999602	cluster_3	AL133351.1
chr1	23959828	23959829	ENSG00000189266	0	+	23959828	23959829	0	1	1	23959826	cluster_3	PNRC2
chr16	81096395	81096396	ENSG00000140905	0	-	81096395	81096396	0	1	1	81096387	cluster_3	GCSH
chr16	81096296	81096297	ENSG00000260643	0	-	81096296	81096297	0	1	1	81096288	cluster_3	AC092718.3
chr19	45769252	45769253	ENSG00000177045	0	-	45769252	45769253	0	1	1	45769248	cluster_3	SIX5
chr2	173354820	173354821	ENSG00000144354	0	+	173354820	173354821	0	1	1	173354819	cluster_3	CDCA7
chr8	140635633	140635634	ENSG00000123908	0	-	140635633	140635634	0	1	1	140635632	cluster_3	AGO2
chr12	89708831	89708832	ENSG00000070961	0	-	89708831	89708832	0	1	1	89708823	cluster_3	ATP2B1
chr2	99490017	99490018	ENSG00000135945	0	-	99490017	99490018	0	1	1	99490008	cluster_3	REV1
chr18	50287839	50287840	ENSG00000154832	0	-	50287839	50287840	0	1	1	50287834	cluster_3	CXXC1
chr3	132722409	132722410	ENSG00000113971	0	-	132722409	132722410	0	1	1	132722408	cluster_3	NPHP3
chr11	10858685	10858686	ENSG00000247271	0	+	10858685	10858686	0	1	1	10858684	cluster_3	ZBED5-AS1
chr11	10858053	10858054	ENSG00000236287	0	-	10858053	10858054	0	1	1	10858052	cluster_3	ZBED5
chr19	19033517	19033518	ENSG00000064607	0	-	19033517	19033518	0	1	1	19033516	cluster_3	SUGP2
chr22	41381942	41381943	ENSG00000167074	0	+	41381942	41381943	0	1	1	41381938	cluster_3	TEF
chr6	42979181	42979182	ENSG00000124587	0	-	42979181	42979182	0	1	1	42979177	cluster_3	PEX6
chr3	136196335	136196336	ENSG00000174579	0	-	136196335	136196336	0	1	1	136196334	cluster_3	MSL2
chr8	37736634	37736635	ENSG00000147475	0	+	37736634	37736635	0	1	1	37736631	cluster_3	ERLIN2
chr19	49487608	49487609	ENSG00000142541	0	+	49487608	49487609	0	1	1	49487604	cluster_3	RPL13A
chrX	46573765	46573766	ENSG00000147119	0	+	46573765	46573766	0	1	1	46573761	cluster_3	CHST7
chr19	5791163	5791164	ENSG00000141994	0	-	5791163	5791164	0	1	1	5791158	cluster_3	DUS3L
chr19	15418988	15418989	ENSG00000011243	0	-	15418988	15418989	0	1	1	15418987	cluster_3	AKAP8L
chr17	76265348	76265349	ENSG00000185262	0	+	76265348	76265349	0	1	1	76265341	cluster_3	UBALD2
chr13	29595688	29595689	ENSG00000139514	0	-	29595688	29595689	0	1	1	29595686	cluster_3	SLC7A1
chr9	128160265	128160266	ENSG00000171159	0	+	128160265	128160266	0	1	1	128160264	cluster_3	C9orf16
chr14	77458093	77458094	ENSG00000100591	0	+	77458093	77458094	0	1	1	77458086	cluster_3	AHSA1
chr14	77457601	77457602	ENSG00000151445	0	-	77457601	77457602	0	1	1	77457594	cluster_3	VIPAS39
chr17	63842674	63842675	ENSG00000108604	0	-	63842674	63842675	0	1	1	63842668	cluster_3	SMARCD2
chr11	65117701	65117702	ENSG00000174276	0	-	65117701	65117702	0	1	1	65117695	cluster_3	ZNHIT2
chr10	74150842	74150843	ENSG00000185009	0	-	74150842	74150843	0	1	1	74150835	cluster_3	AP3M1
chr9	100099000	100099001	ENSG00000023318	0	-	100099000	100099001	0	1	1	100098999	cluster_3	ERP44
chr6	109094819	109094820	ENSG00000080546	0	-	109094819	109094820	0	1	1	109094818	cluster_3	SESN1
chr16	29926226	29926227	ENSG00000174943	0	-	29926226	29926227	0	1	1	29926224	cluster_3	KCTD13
chr16	29926836	29926837	ENSG00000247735	0	+	29926836	29926837	0	1	1	29926834	cluster_3	AC120114.1
chr6	113971157	113971158	ENSG00000196591	0	-	113971157	113971158	0	1	1	113971156	cluster_3	HDAC2
chr17	7251961	7251962	ENSG00000175826	0	-	7251961	7251962	0	1	1	7251954	cluster_3	CTDNEP1
chr13	49792682	49792683	ENSG00000102753	0	-	49792682	49792683	0	1	1	49792678	cluster_3	KPNA3
chr9	78031811	78031812	ENSG00000156052	0	-	78031811	78031812	0	1	1	78031804	cluster_3	GNAQ
chr8	26382953	26382954	ENSG00000228451	0	-	26382953	26382954	0	1	1	26382951	cluster_3	SDAD1P1
chr17	47971113	47971114	ENSG00000108465	0	+	47971113	47971114	0	1	1	47971109	cluster_3	CDK5RAP3
chr2	99336333	99336334	ENSG00000115514	0	-	99336333	99336334	0	1	1	99336324	cluster_3	TXNDC9
chr2	99337371	99337372	ENSG00000158417	0	+	99337371	99337372	0	1	1	99337362	cluster_3	EIF5B
chr12	113185721	113185722	ENSG00000139405	0	+	113185721	113185722	0	1	1	113185720	cluster_3	RITA1
chr20	63696652	63696653	ENSG00000243509	0	+	63696652	63696653	0	1	1	63696646	cluster_3	TNFRSF6B
chr10	12196144	12196145	ENSG00000165609	0	-	12196144	12196145	0	1	1	12196143	cluster_3	NUDT5
chr1	202927234	202927235	ENSG00000117153	0	-	202927234	202927235	0	1	1	202927232	cluster_3	KLHL12
chr6	13615155	13615156	ENSG00000261071	0	-	13615155	13615156	0	1	1	13615154	cluster_3	AL441883.1
chr4	76213824	76213825	ENSG00000138760	0	-	76213824	76213825	0	1	1	76213817	cluster_3	SCARB2
chr19	14117762	14117763	ENSG00000072062	0	-	14117762	14117763	0	1	1	14117761	cluster_3	PRKACA
chr1	43650149	43650150	ENSG00000066135	0	+	43650149	43650150	0	1	1	43650145	cluster_3	KDM4A
chr1	167220886	167220887	ENSG00000143190	0	+	167220886	167220887	0	1	1	167220885	cluster_3	POU2F1
chr9	128724445	128724446	ENSG00000223478	0	+	128724445	128724446	0	1	1	128724444	cluster_3	AL441992.1
chr9	128724127	128724128	ENSG00000160446	0	-	128724127	128724128	0	1	1	128724126	cluster_3	ZDHHC12
chr12	71754863	71754864	ENSG00000080371	0	+	71754863	71754864	0	1	1	71754856	cluster_3	RAB21
chr6	150865716	150865717	ENSG00000120254	0	+	150865716	150865717	0	1	1	150865715	cluster_3	MTHFD1L
chr1	154970747	154970748	ENSG00000160691	0	-	154970747	154970748	0	1	1	154970746	cluster_3	SHC1
chr3	184335937	184335938	ENSG00000175182	0	+	184335937	184335938	0	1	1	184335936	cluster_3	FAM131A
chr2	84971161	84971162	ENSG00000176407	0	+	84971161	84971162	0	1	1	84971153	cluster_3	KCMF1
chr6	3157544	3157545	ENSG00000137267	0	-	3157544	3157545	0	1	1	3157541	cluster_3	TUBB2A
chr4	184649509	184649510	ENSG00000164305	0	-	184649509	184649510	0	1	1	184649508	cluster_3	CASP3
chr17	6444441	6444442	ENSG00000129195	0	+	6444441	6444442	0	1	1	6444435	cluster_3	PIMREG
chr3	88059255	88059256	ENSG00000175105	0	+	88059255	88059256	0	1	1	88059247	cluster_3	ZNF654
chr17	59106880	59106881	ENSG00000108395	0	-	59106880	59106881	0	1	1	59106875	cluster_3	TRIM37
chr14	95157422	95157423	ENSG00000100697	0	-	95157422	95157423	0	1	1	95157413	cluster_3	DICER1
chr10	12042809	12042810	ENSG00000151461	0	-	12042809	12042810	0	1	1	12042808	cluster_3	UPF2
chr8	42391880	42391881	ENSG00000078668	0	+	42391880	42391881	0	1	1	42391876	cluster_3	VDAC3
chr16	74667506	74667507	ENSG00000262904	0	+	74667506	74667507	0	1	1	74667499	cluster_3	TMPOP2
chr2	131104944	131104945	ENSG00000115762	0	+	131104944	131104945	0	1	1	131104943	cluster_3	PLEKHB2
chr11	130002835	130002836	ENSG00000170325	0	-	130002835	130002836	0	1	1	130002834	cluster_3	PRDM10
chr16	70346903	70346904	ENSG00000168872	0	+	70346903	70346904	0	1	1	70346896	cluster_3	DDX19A
chr9	122905359	122905360	ENSG00000056586	0	-	122905359	122905360	0	1	1	122905358	cluster_3	RC3H2
chr11	3797554	3797555	ENSG00000110713	0	-	3797554	3797555	0	1	1	3797551	cluster_3	NUP98
chr19	32675848	32675849	ENSG00000186326	0	+	32675848	32675849	0	1	1	32675845	cluster_3	RGS9BP
chr19	32675180	32675181	ENSG00000105186	0	-	32675180	32675181	0	1	1	32675177	cluster_3	ANKRD27
chr7	16646181	16646182	ENSG00000136261	0	+	16646181	16646182	0	1	1	16646180	cluster_3	BZW2
chr2	61471370	61471371	ENSG00000270820	0	+	61471370	61471371	0	1	1	61471364	cluster_3	AC016727.1
chr2	61471087	61471088	ENSG00000115464	0	-	61471087	61471088	0	1	1	61471081	cluster_3	USP34
chr20	18467390	18467391	ENSG00000132664	0	+	18467390	18467391	0	1	1	18467389	cluster_3	POLR3F
chr19	41860257	41860258	ENSG00000105372	0	+	41860257	41860258	0	1	1	41860253	cluster_3	RPS19
chr2	11155467	11155468	ENSG00000162976	0	+	11155467	11155468	0	1	1	11155466	cluster_3	PQLC3
chr5	172006640	172006641	ENSG00000072803	0	-	172006640	172006641	0	1	1	172006639	cluster_3	FBXW11
chr3	31532925	31532926	ENSG00000163527	0	+	31532925	31532926	0	1	1	31532922	cluster_3	STT3B
chr14	52791607	52791608	ENSG00000100522	0	-	52791607	52791608	0	1	1	52791602	cluster_3	GNPNAT1
chr4	127880893	127880894	ENSG00000142731	0	+	127880893	127880894	0	1	1	127880892	cluster_3	PLK4
chr5	133051893	133051894	ENSG00000286408	0	-	133051893	133051894	0	1	1	133051892	cluster_3
chr17	17972410	17972411	ENSG00000175662	0	-	17972410	17972411	0	1	1	17972409	cluster_3	TOM1L2
chr3	49674351	49674352	ENSG00000164062	0	+	49674351	49674352	0	1	1	49674347	cluster_3	APEH
chr11	20387716	20387717	ENSG00000185238	0	+	20387716	20387717	0	1	1	20387714	cluster_3	PRMT3
chr2	237085882	237085883	ENSG00000198612	0	+	237085882	237085883	0	1	1	237085880	cluster_3	COPS8
chr5	54310573	54310574	ENSG00000185305	0	-	54310573	54310574	0	1	1	54310568	cluster_3	ARL15
chr1	45340170	45340171	ENSG00000132773	0	+	45340170	45340171	0	1	1	45340166	cluster_3	TOE1
chr7	108569706	108569707	ENSG00000177683	0	-	108569706	108569707	0	1	1	108569705	cluster_3	THAP5
chrX	24054956	24054957	ENSG00000130741	0	+	24054956	24054957	0	1	1	24054954	cluster_3	EIF2S3
chr5	163437595	163437596	ENSG00000113328	0	+	163437595	163437596	0	1	1	163437594	cluster_3	CCNG1
chr19	12610813	12610814	ENSG00000188033	0	-	12610813	12610814	0	1	1	12610812	cluster_3	ZNF490
chr8	38105793	38105794	ENSG00000129691	0	+	38105793	38105794	0	1	1	38105790	cluster_3	ASH2L
chr7	44582231	44582232	ENSG00000158604	0	-	44582231	44582232	0	1	1	44582227	cluster_3	TMED4
chr2	37562486	37562487	ENSG00000236213	0	+	37562486	37562487	0	1	1	37562483	cluster_3	AC006369.1
chr6	31834908	31834909	ENSG00000204387	0	+	31834908	31834909	0	1	1	31834905	cluster_3	C6orf48
chr2	42361217	42361218	ENSG00000115944	0	-	42361217	42361218	0	1	1	42361213	cluster_3	COX7A2L
chr18	2655738	2655739	ENSG00000101596	0	+	2655738	2655739	0	1	1	2655736	cluster_3	SMCHD1
chr6	30686645	30686646	ENSG00000146112	0	-	30686645	30686646	0	1	1	30686642	cluster_3	PPP1R18
chr18	80034466	80034467	ENSG00000101546	0	+	80034466	80034467	0	1	1	80034458	cluster_3	RBFA
chr1	94418389	94418390	ENSG00000117528	0	+	94418389	94418390	0	1	1	94418380	cluster_3	ABCD3
chr17	42017439	42017440	ENSG00000168259	0	-	42017439	42017440	0	1	1	42017435	cluster_3	DNAJC7
chr1	155688706	155688707	ENSG00000163374	0	-	155688706	155688707	0	1	1	155688705	cluster_3	YY1AP1
chr1	155689083	155689084	ENSG00000132676	0	+	155689083	155689084	0	1	1	155689082	cluster_3	DAP3
chr6	159727506	159727507	ENSG00000146457	0	+	159727506	159727507	0	1	1	159727505	cluster_3	WTAP
chr16	48610180	48610181	ENSG00000102921	0	-	48610180	48610181	0	1	1	48610176	cluster_3	N4BP1
chr7	131327727	131327728	ENSG00000236753	0	-	131327727	131327728	0	1	1	131327726	cluster_3	MKLN1-AS
chr14	39103235	39103236	ENSG00000100934	0	-	39103235	39103236	0	1	1	39103232	cluster_3	SEC23A
chr7	77798805	77798806	ENSG00000006576	0	+	77798805	77798806	0	1	1	77798798	cluster_3	PHTF2
chr1	205632011	205632012	ENSG00000158711	0	-	205632011	205632012	0	1	1	205632009	cluster_3	ELK4
chr2	28894667	28894668	ENSG00000163811	0	+	28894667	28894668	0	1	1	28894665	cluster_3	WDR43
chr15	64163205	64163206	ENSG00000166794	0	-	64163205	64163206	0	1	1	64163199	cluster_3	PPIB
chr9	124861957	124861958	ENSG00000136942	0	-	124861957	124861958	0	1	1	124861956	cluster_3	RPL35
chr1	31764340	31764341	ENSG00000121753	0	-	31764340	31764341	0	1	1	31764337	cluster_3	ADGRB2
chr1	226408093	226408094	ENSG00000143799	0	-	226408093	226408094	0	1	1	226408091	cluster_3	PARP1
chr20	33811348	33811349	ENSG00000101421	0	+	33811348	33811349	0	1	1	33811345	cluster_3	CHMP4B
chr17	29568701	29568702	ENSG00000167543	0	+	29568701	29568702	0	1	1	29568699	cluster_3	TP53I13
chr16	4253817	4253818	ENSG00000262468	0	-	4253817	4253818	0	1	1	4253813	cluster_3	LINC01569
chr22	21001886	21001887	ENSG00000230513	0	+	21001886	21001887	0	1	1	21001884	cluster_3	THAP7-AS1
chr4	118836126	118836127	ENSG00000150961	0	-	118836126	118836127	0	1	1	118836125	cluster_3	SEC24D
chr19	18204042	18204043	ENSG00000105649	0	-	18204042	18204043	0	1	1	18204041	cluster_3	RAB3A
chr12	56041893	56041894	ENSG00000197728	0	+	56041893	56041894	0	1	1	56041888	cluster_3	RPS26
chr7	100177916	100177917	ENSG00000066923	0	+	100177916	100177917	0	1	1	100177915	cluster_3	STAG3
chr1	16921931	16921932	ENSG00000058453	0	+	16921931	16921932	0	1	1	16921930	cluster_3	CROCC
chr8	56993867	56993868	ENSG00000104331	0	-	56993867	56993868	0	1	1	56993862	cluster_3	IMPAD1
chr17	75271369	75271370	ENSG00000263843	0	+	75271369	75271370	0	1	1	75271362	cluster_3	AC022211.2
chr9	6645783	6645784	ENSG00000178445	0	-	6645783	6645784	0	1	1	6645777	cluster_3	GLDC
chr11	126269154	126269155	ENSG00000110074	0	+	126269154	126269155	0	1	1	126269153	cluster_3	FOXRED1
chr1	244048939	244048940	ENSG00000179456	0	+	244048939	244048940	0	1	1	244048937	cluster_3	ZBTB18
chr11	63838928	63838929	ENSG00000072518	0	+	63838928	63838929	0	1	1	63838922	cluster_3	MARK2
chr19	48619178	48619179	ENSG00000063177	0	-	48619178	48619179	0	1	1	48619174	cluster_3	RPL18
chr22	24270817	24270818	ENSG00000100014	0	+	24270817	24270818	0	1	1	24270815	cluster_3	SPECC1L
chr9	127451406	127451407	ENSG00000197958	0	-	127451406	127451407	0	1	1	127451405	cluster_3	RPL12
chr11	125592867	125592868	ENSG00000134910	0	+	125592867	125592868	0	1	1	125592866	cluster_3	STT3A
chr17	72121020	72121021	ENSG00000125398	0	+	72121020	72121021	0	1	1	72121013	cluster_3	SOX9
chr12	30754514	30754515	ENSG00000110888	0	-	30754514	30754515	0	1	1	30754511	cluster_3	CAPRIN2
chr5	170862018	170862019	ENSG00000204764	0	+	170862018	170862019	0	1	1	170862017	cluster_3	RANBP17
chr11	77994668	77994669	ENSG00000149262	0	-	77994668	77994669	0	1	1	77994661	cluster_3	INTS4
chr22	50583120	50583121	ENSG00000205559	0	+	50583120	50583121	0	1	1	50583115	cluster_3	CHKB-AS1
chr8	109334324	109334325	ENSG00000120533	0	+	109334324	109334325	0	1	1	109334323	cluster_3	ENY2
chr22	31489842	31489843	ENSG00000184708	0	-	31489842	31489843	0	1	1	31489839	cluster_3	EIF4ENIF1
chr2	201071669	201071670	ENSG00000155744	0	-	201071669	201071670	0	1	1	201071667	cluster_3	FAM126B
chr2	74482998	74482999	ENSG00000135637	0	-	74482998	74482999	0	1	1	74482991	cluster_3	CCDC142
chr4	150078445	150078446	ENSG00000170390	0	+	150078445	150078446	0	1	1	150078444	cluster_3	DCLK2
chr5	177006408	177006409	ENSG00000087206	0	-	177006408	177006409	0	1	1	177006407	cluster_3	UIMC1
chr19	7903891	7903892	ENSG00000076984	0	+	7903891	7903892	0	1	1	7903884	cluster_3	MAP2K7
chr2	231781282	231781283	ENSG00000156973	0	-	231781282	231781283	0	1	1	231781280	cluster_3	PDE6D
chr20	50958818	50958819	ENSG00000124217	0	+	50958818	50958819	0	1	1	50958813	cluster_3	MOCS3
chr8	94553469	94553470	ENSG00000164944	0	-	94553469	94553470	0	1	1	94553460	cluster_3	VIRMA
chr9	124941083	124941084	ENSG00000136935	0	-	124941083	124941084	0	1	1	124941082	cluster_3	GOLGA1
chr14	76151922	76151923	ENSG00000089916	0	+	76151922	76151923	0	1	1	76151915	cluster_3	GPATCH2L
chr18	12703042	12703043	ENSG00000128789	0	+	12703042	12703043	0	1	1	12703041	cluster_3	PSMG2
chr2	135985626	135985627	ENSG00000115866	0	-	135985626	135985627	0	1	1	135985625	cluster_3	DARS
chr8	232231	232232	ENSG00000223508	0	-	232231	232232	0	1	1	232229	cluster_3	RPL23AP53
chr6	170554369	170554370	ENSG00000112592	0	+	170554369	170554370	0	1	1	170554368	cluster_3	TBP
chr9	128552593	128552594	ENSG00000197694	0	+	128552593	128552594	0	1	1	128552592	cluster_3	SPTAN1
chr4	98995721	98995722	ENSG00000164024	0	+	98995721	98995722	0	1	1	98995712	cluster_3	METAP1
chr14	104815753	104815754	ENSG00000279140	0	-	104815753	104815754	0	1	1	104815752	cluster_3	AL590326.1
chr6	32128246	32128247	ENSG00000213676	0	-	32128246	32128247	0	1	1	32128243	cluster_3	ATF6B
chrX	44873511	44873512	ENSG00000147050	0	+	44873511	44873512	0	1	1	44873507	cluster_3	KDM6A
chr18	13726558	13726559	ENSG00000177150	0	-	13726558	13726559	0	1	1	13726557	cluster_3	FAM210A
chr17	47896236	47896237	ENSG00000167182	0	+	47896236	47896237	0	1	1	47896232	cluster_3	SP2
chr19	38930999	38931000	ENSG00000128626	0	+	38930999	38931000	0	1	1	38930996	cluster_3	MRPS12
chr19	38930896	38930897	ENSG00000104835	0	-	38930896	38930897	0	1	1	38930893	cluster_3	SARS2
chr14	55027236	55027237	ENSG00000180008	0	+	55027236	55027237	0	1	1	55027231	cluster_3	SOCS4
chr14	55027105	55027106	ENSG00000198554	0	-	55027105	55027106	0	1	1	55027100	cluster_3	WDHD1
chr19	45423566	45423567	ENSG00000012061	0	-	45423566	45423567	0	1	1	45423562	cluster_3	ERCC1
chr2	232550689	232550690	ENSG00000135930	0	+	232550689	232550690	0	1	1	232550687	cluster_3	EIF4E2
chr7	100827523	100827524	ENSG00000196411	0	-	100827523	100827524	0	1	1	100827522	cluster_3	EPHB4
chr19	16111889	16111890	ENSG00000167461	0	+	16111889	16111890	0	1	1	16111888	cluster_3	RAB8A
chr14	105021083	105021084	ENSG00000170779	0	-	105021083	105021084	0	1	1	105021082	cluster_3	CDCA4
chr11	57668114	57668115	ENSG00000156599	0	+	57668114	57668115	0	1	1	57668109	cluster_3	ZDHHC5
chr19	33796862	33796863	ENSG00000153885	0	+	33796862	33796863	0	1	1	33796859	cluster_3	KCTD15
chr14	24195441	24195442	ENSG00000100926	0	-	24195441	24195442	0	1	1	24195439	cluster_3	TM9SF1
chr1	205121978	205121979	ENSG00000117222	0	-	205121978	205121979	0	1	1	205121976	cluster_3	RBBP5
chr16	87392336	87392337	ENSG00000140941	0	+	87392336	87392337	0	1	1	87392328	cluster_3	MAP1LC3B
chr12	23949670	23949671	ENSG00000134532	0	-	23949670	23949671	0	1	1	23949668	cluster_3	SOX5
chr7	127652194	127652195	ENSG00000197157	0	+	127652194	127652195	0	1	1	127652193	cluster_3	SND1
chr17	76557769	76557770	ENSG00000163597	0	+	76557769	76557770	0	1	1	76557762	cluster_3	SNHG16
chr12	2890891	2890892	ENSG00000078246	0	+	2890891	2890892	0	1	1	2890889	cluster_3	TULP3
chr1	150926339	150926340	ENSG00000143379	0	+	150926339	150926340	0	1	1	150926338	cluster_3	SETDB1
chr1	109426132	109426133	ENSG00000143106	0	-	109426132	109426133	0	1	1	109426131	cluster_3	PSMA5
chrX	154762864	154762865	ENSG00000130826	0	+	154762864	154762865	0	1	1	154762863	cluster_3	DKC1
chr1	154936719	154936720	ENSG00000163344	0	-	154936719	154936720	0	1	1	154936718	cluster_3	PMVK
chr17	47189295	47189296	ENSG00000004897	0	-	47189295	47189296	0	1	1	47189291	cluster_3	CDC27
chr5	134845968	134845969	ENSG00000181904	0	+	134845968	134845969	0	1	1	134845967	cluster_3	C5orf24
chr6	26285509	26285510	ENSG00000158406	0	-	26285509	26285510	0	1	1	26285507	cluster_3	HIST1H4H
chr15	55319222	55319223	ENSG00000069943	0	+	55319222	55319223	0	1	1	55319217	cluster_3	PIGB
chr7	130205406	130205407	ENSG00000146842	0	-	130205406	130205407	0	1	1	130205405	cluster_3	TMEM209
chr6	37819727	37819728	ENSG00000156639	0	+	37819727	37819728	0	1	1	37819724	cluster_3	ZFAND3
chr11	535576	535577	ENSG00000174775	0	-	535576	535577	0	1	1	535571	cluster_3	HRAS
chr1	23531233	23531234	ENSG00000007968	0	-	23531233	23531234	0	1	1	23531231	cluster_3	E2F2
chr17	18183828	18183829	ENSG00000091542	0	+	18183828	18183829	0	1	1	18183827	cluster_3	ALKBH5
chr19	35717973	35717974	ENSG00000272333	0	+	35717973	35717974	0	1	1	35717970	cluster_3	KMT2B
chr12	53299695	53299696	ENSG00000139637	0	+	53299695	53299696	0	1	1	53299690	cluster_3	C12orf10
chr1	180632032	180632033	ENSG00000143324	0	+	180632032	180632033	0	1	1	180632031	cluster_3	XPR1
chr3	51385291	51385292	ENSG00000145050	0	+	51385291	51385292	0	1	1	51385286	cluster_3	MANF
chr1	42767249	42767250	ENSG00000164008	0	+	42767249	42767250	0	1	1	42767245	cluster_3	C1orf50
chr5	150904789	150904790	ENSG00000145908	0	-	150904789	150904790	0	1	1	150904788	cluster_3	ZNF300
chr13	50081978	50081979	ENSG00000231607	0	-	50081978	50081979	0	1	1	50081973	cluster_3	DLEU2
chr13	50082169	50082170	ENSG00000176124	0	+	50082169	50082170	0	1	1	50082164	cluster_3	DLEU1
chr5	115841565	115841566	ENSG00000145782	0	-	115841565	115841566	0	1	1	115841564	cluster_3	ATG12
chr5	115841935	115841936	ENSG00000177879	0	+	115841935	115841936	0	1	1	115841934	cluster_3	AP3S1
chr20	38748460	38748461	ENSG00000101442	0	+	38748460	38748461	0	1	1	38748457	cluster_3	ACTR5
chr15	40039181	40039182	ENSG00000140319	0	-	40039181	40039182	0	1	1	40039177	cluster_3	SRP14
chr12	112013165	112013166	ENSG00000198270	0	-	112013165	112013166	0	1	1	112013164	cluster_3	TMEM116
chr12	49264756	49264757	ENSG00000258101	0	-	49264756	49264757	0	1	1	49264752	cluster_3	AC010173.1
chr1	3900272	3900273	ENSG00000198912	0	-	3900272	3900273	0	1	1	3900269	cluster_3	C1orf174
chr16	28950937	28950938	ENSG00000176953	0	+	28950937	28950938	0	1	1	28950935	cluster_3	NFATC2IP
chrX	54530219	54530220	ENSG00000130119	0	+	54530219	54530220	0	1	1	54530214	cluster_3	GNL3L
chr9	137077517	137077518	ENSG00000197355	0	+	137077517	137077518	0	1	1	137077516	cluster_3	UAP1L1
chrX	101407925	101407926	ENSG00000102393	0	-	101407925	101407926	0	1	1	101407924	cluster_3	GLA
chr17	17281246	17281247	ENSG00000141030	0	-	17281246	17281247	0	1	1	17281245	cluster_3	COPS3
chr4	26860841	26860842	ENSG00000109689	0	+	26860841	26860842	0	1	1	26860839	cluster_3	STIM2
chr6	118651591	118651592	ENSG00000111860	0	-	118651591	118651592	0	1	1	118651590	cluster_3	CEP85L
chr14	52707178	52707179	ENSG00000100519	0	+	52707178	52707179	0	1	1	52707173	cluster_3	PSMC6
chr11	64206734	64206735	ENSG00000149781	0	+	64206734	64206735	0	1	1	64206728	cluster_3	FERMT3
chr17	41966815	41966816	ENSG00000173786	0	+	41966815	41966816	0	1	1	41966811	cluster_3	CNP
chr18	21600704	21600705	ENSG00000141446	0	-	21600704	21600705	0	1	1	21600702	cluster_3	ESCO1
chr10	92593130	92593131	ENSG00000138160	0	+	92593130	92593131	0	1	1	92593121	cluster_3	KIF11
chr3	190514051	190514052	ENSG00000196083	0	+	190514051	190514052	0	1	1	190514050	cluster_3	IL1RAP
chr19	58278955	58278956	ENSG00000278129	0	+	58278955	58278956	0	1	1	58278950	cluster_3	ZNF8
chr19	50804715	50804716	ENSG00000167747	0	-	50804715	50804716	0	1	1	50804710	cluster_3	C19orf48
chr16	2969348	2969349	ENSG00000162073	0	+	2969348	2969349	0	1	1	2969346	cluster_3	PAQR4
chr7	74083804	74083805	ENSG00000106683	0	+	74083804	74083805	0	1	1	74083797	cluster_3	LIMK1
chr17	49707964	49707965	ENSG00000121073	0	-	49707964	49707965	0	1	1	49707960	cluster_3	SLC35B1
chr15	49155661	49155662	ENSG00000166200	0	-	49155661	49155662	0	1	1	49155657	cluster_3	COPS2
chr19	14136589	14136590	ENSG00000105011	0	-	14136589	14136590	0	1	1	14136588	cluster_3	ASF1B
chr16	30748440	30748441	ENSG00000156873	0	+	30748440	30748441	0	1	1	30748437	cluster_3	PHKG2
chr2	218270392	218270393	ENSG00000127838	0	+	218270392	218270393	0	1	1	218270390	cluster_3	PNKD
chr3	123585053	123585054	ENSG00000206527	0	-	123585053	123585054	0	1	1	123585052	cluster_3	HACD2
chr1	16613487	16613488	ENSG00000219481	0	-	16613487	16613488	0	1	1	16613486	cluster_3	NBPF1
chr10	43420738	43420739	ENSG00000230555	0	+	43420738	43420739	0	1	1	43420734	cluster_3	AL450326.1
chr13	30617920	30617921	ENSG00000132952	0	+	30617920	30617921	0	1	1	30617917	cluster_3	USPL1
chr8	141128148	141128149	ENSG00000253210	0	-	141128148	141128149	0	1	1	141128147	cluster_3	AC040970.1
chr8	141128638	141128639	ENSG00000105339	0	+	141128638	141128639	0	1	1	141128637	cluster_3	DENND3
chr2	9003684	9003685	ENSG00000143797	0	-	9003684	9003685	0	1	1	9003675	cluster_3	MBOAT2
chr16	77191190	77191191	ENSG00000103111	0	+	77191190	77191191	0	1	1	77191183	cluster_3	MON1B
chr1	100352506	100352507	ENSG00000079335	0	+	100352506	100352507	0	1	1	100352505	cluster_3	CDC14A
chr5	6633044	6633045	ENSG00000037474	0	-	6633044	6633045	0	1	1	6633038	cluster_3	NSUN2
chr3	139389647	139389648	ENSG00000184432	0	-	139389647	139389648	0	1	1	139389646	cluster_3	COPB2
chr3	139389800	139389801	ENSG00000248932	0	+	139389800	139389801	0	1	1	139389799	cluster_3	AC097103.2
chr1	40161387	40161388	ENSG00000117000	0	+	40161387	40161388	0	1	1	40161383	cluster_3	RLF
chr13	31161927	31161928	ENSG00000120694	0	-	31161927	31161928	0	1	1	31161924	cluster_3	HSPH1
chr15	58749707	58749708	ENSG00000137845	0	-	58749707	58749708	0	1	1	58749702	cluster_3	ADAM10
chr6	155314484	155314485	ENSG00000029639	0	-	155314484	155314485	0	1	1	155314483	cluster_3	TFB1M
chr14	39432500	39432501	ENSG00000165355	0	-	39432500	39432501	0	1	1	39432497	cluster_3	FBXO33
chr19	49085451	49085452	ENSG00000104852	0	+	49085451	49085452	0	1	1	49085447	cluster_3	SNRNP70
chr22	45309934	45309935	ENSG00000100376	0	+	45309934	45309935	0	1	1	45309930	cluster_3	FAM118A
chr7	44019113	44019114	ENSG00000272655	0	-	44019113	44019114	0	1	1	44019109	cluster_3	POLR2J4
chr2	61017193	61017194	ENSG00000162927	0	-	61017193	61017194	0	1	1	61017187	cluster_3	PUS10
chr2	61017720	61017721	ENSG00000162928	0	+	61017720	61017721	0	1	1	61017714	cluster_3	PEX13
chr12	57078791	57078792	ENSG00000166881	0	-	57078791	57078792	0	1	1	57078786	cluster_3	NEMP1
chr11	71928595	71928596	ENSG00000254469	0	-	71928595	71928596	0	1	1	71928588	cluster_3	AP002495.1
chr16	57735770	57735771	ENSG00000140854	0	+	57735770	57735771	0	1	1	57735765	cluster_3	KATNB1
chr11	106077347	106077348	ENSG00000182359	0	-	106077347	106077348	0	1	1	106077346	cluster_3	KBTBD3
chr11	106077662	106077663	ENSG00000149313	0	+	106077662	106077663	0	1	1	106077661	cluster_3	AASDHPPT
chr22	29603633	29603634	ENSG00000186575	0	+	29603633	29603634	0	1	1	29603631	cluster_3	NF2
chr3	50617170	50617171	ENSG00000114738	0	+	50617170	50617171	0	1	1	50617165	cluster_3	MAPKAPK3
chr4	70688532	70688533	ENSG00000132467	0	+	70688532	70688533	0	1	1	70688525	cluster_3	UTP3
chr17	43171214	43171215	ENSG00000188554	0	+	43171214	43171215	0	1	1	43171210	cluster_3	NBR1
chr6	87155581	87155582	ENSG00000188994	0	+	87155581	87155582	0	1	1	87155573	cluster_3	ZNF292
chr15	23565773	23565774	ENSG00000179455	0	+	23565773	23565774	0	1	1	23565771	cluster_3	MKRN3
chr14	102087191	102087192	ENSG00000080824	0	-	102087191	102087192	0	1	1	102087190	cluster_3	HSP90AA1
chr1	161118105	161118106	ENSG00000158793	0	+	161118105	161118106	0	1	1	161118104	cluster_3	NIT1
chr1	226940294	226940295	ENSG00000163050	0	+	226940294	226940295	0	1	1	226940292	cluster_3	COQ8A
chr2	237692145	237692146	ENSG00000124831	0	+	237692145	237692146	0	1	1	237692143	cluster_3	LRRFIP1
chr19	1490408	1490409	ENSG00000115257	0	-	1490408	1490409	0	1	1	1490407	cluster_3	PCSK4
chr2	130129222	130129223	ENSG00000196604	0	-	130129222	130129223	0	1	1	130129221	cluster_3	POTEF
chr6	108848422	108848423	ENSG00000118690	0	+	108848422	108848423	0	1	1	108848421	cluster_3	ARMC2
chr19	41397818	41397819	ENSG00000248098	0	+	41397818	41397819	0	1	1	41397814	cluster_3	BCKDHA
chr19	41397359	41397360	ENSG00000077348	0	-	41397359	41397360	0	1	1	41397355	cluster_3	EXOSC5
chr10	86521792	86521793	ENSG00000062650	0	-	86521792	86521793	0	1	1	86521784	cluster_3	WAPL
chr11	85627922	85627923	ENSG00000150672	0	-	85627922	85627923	0	1	1	85627914	cluster_3	DLG2
chr13	51584462	51584463	ENSG00000139668	0	+	51584462	51584463	0	1	1	51584457	cluster_3	WDFY2
chr19	18637028	18637029	ENSG00000167487	0	+	18637028	18637029	0	1	1	18637027	cluster_3	KLHL26
chr8	23457647	23457648	ENSG00000197217	0	-	23457647	23457648	0	1	1	23457645	cluster_3	ENTPD4
chr11	110093392	110093393	ENSG00000149289	0	+	110093392	110093393	0	1	1	110093391	cluster_3	ZC3H12C
chr5	69369825	69369826	ENSG00000152942	0	+	69369825	69369826	0	1	1	69369819	cluster_3	RAD17
chr5	69369520	69369521	ENSG00000273841	0	-	69369520	69369521	0	1	1	69369514	cluster_3	TAF9
chr5	69369520	69369521	ENSG00000085231	0	-	69369520	69369521	0	1	1	69369514	cluster_3	AK6
chr9	94374569	94374570	ENSG00000148110	0	+	94374569	94374570	0	1	1	94374560	cluster_3	MFSD14B
chr19	54115754	54115755	ENSG00000105618	0	+	54115754	54115755	0	1	1	54115749	cluster_3	PRPF31
chr19	54115675	54115676	ENSG00000105619	0	-	54115675	54115676	0	1	1	54115670	cluster_3	TFPT
chr7	65873270	65873271	ENSG00000196715	0	+	65873270	65873271	0	1	1	65873264	cluster_3	VKORC1L1
chr12	123584552	123584553	ENSG00000086598	0	+	123584552	123584553	0	1	1	123584551	cluster_3	TMED2
chr12	122975320	122975321	ENSG00000256028	0	+	122975320	122975321	0	1	1	122975319	cluster_3	AC026362.1
chrX	150568619	150568620	ENSG00000171100	0	+	150568619	150568620	0	1	1	150568618	cluster_3	MTM1
chr14	28766787	28766788	ENSG00000176165	0	+	28766787	28766788	0	1	1	28766785	cluster_3	FOXG1
chr1	6613731	6613732	ENSG00000116273	0	+	6613731	6613732	0	1	1	6613725	cluster_3	PHF13
chr17	68457496	68457497	ENSG00000070540	0	-	68457496	68457497	0	1	1	68457490	cluster_3	WIPI1
chr5	75337220	75337221	ENSG00000113161	0	+	75337220	75337221	0	1	1	75337213	cluster_3	HMGCR
chr22	23767876	23767877	ENSG00000250479	0	-	23767876	23767877	0	1	1	23767874	cluster_3	CHCHD10
chr7	133082090	133082091	ENSG00000106554	0	-	133082090	133082091	0	1	1	133082089	cluster_3	CHCHD3
chr19	38647649	38647650	ENSG00000130402	0	+	38647649	38647650	0	1	1	38647646	cluster_3	ACTN4
chr12	106774640	106774641	ENSG00000111785	0	+	106774640	106774641	0	1	1	106774639	cluster_3	RIC8B
chr18	812242	812243	ENSG00000176105	0	-	812242	812243	0	1	1	812234	cluster_3	YES1
chr9	137200741	137200742	ENSG00000176058	0	-	137200741	137200742	0	1	1	137200740	cluster_3	TPRN
chr1	52055191	52055192	ENSG00000117862	0	-	52055191	52055192	0	1	1	52055186	cluster_3	TXNDC12
chr5	179559692	179559693	ENSG00000176783	0	+	179559692	179559693	0	1	1	179559691	cluster_3	RUFY1
chr1	43368011	43368012	ENSG00000066322	0	-	43368011	43368012	0	1	1	43368007	cluster_3	ELOVL1
chr2	202376327	202376328	ENSG00000204217	0	+	202376327	202376328	0	1	1	202376325	cluster_3	BMPR2
chr6	110180141	110180142	ENSG00000168438	0	+	110180141	110180142	0	1	1	110180140	cluster_3	CDC40
chr6	149864359	149864360	ENSG00000120256	0	-	149864359	149864360	0	1	1	149864358	cluster_3	LRP11
chr2	208266255	208266256	ENSG00000115020	0	+	208266255	208266256	0	1	1	208266253	cluster_3	PIKFYVE
chr12	21501789	21501790	ENSG00000111711	0	+	21501789	21501790	0	1	1	21501787	cluster_3	GOLT1B
chr12	21501635	21501636	ENSG00000004700	0	-	21501635	21501636	0	1	1	21501633	cluster_3	RECQL
chr6	110179702	110179703	ENSG00000112290	0	-	110179702	110179703	0	1	1	110179701	cluster_3	WASF1
chr11	8910951	8910952	ENSG00000166444	0	-	8910951	8910952	0	1	1	8910943	cluster_3	ST5
chr16	2251587	2251588	ENSG00000167969	0	-	2251587	2251588	0	1	1	2251585	cluster_3	ECI1
chr2	38377273	38377274	ENSG00000119787	0	-	38377273	38377274	0	1	1	38377270	cluster_3	ATL2
chr8	144827559	144827560	ENSG00000147789	0	+	144827559	144827560	0	1	1	144827558	cluster_3	ZNF7
chr9	112333667	112333668	ENSG00000119314	0	-	112333667	112333668	0	1	1	112333666	cluster_3	PTBP3
chr5	81751047	81751048	ENSG00000145687	0	-	81751047	81751048	0	1	1	81751039	cluster_3	SSBP2
chr19	5623118	5623119	ENSG00000160633	0	+	5623118	5623119	0	1	1	5623113	cluster_3	SAFB
chr1	220272453	220272454	ENSG00000118873	0	-	220272453	220272454	0	1	1	220272451	cluster_3	RAB3GAP2
chr3	170222424	170222425	ENSG00000163558	0	+	170222424	170222425	0	1	1	170222423	cluster_3	PRKCI
chr9	137302271	137302272	ENSG00000198435	0	-	137302271	137302272	0	1	1	137302270	cluster_3	NRARP
chr15	40338133	40338134	ENSG00000188549	0	-	40338133	40338134	0	1	1	40338129	cluster_3	CCDC9B
chr7	1459470	1459471	ENSG00000164877	0	-	1459470	1459471	0	1	1	1459469	cluster_3	MICALL2
chr3	130894641	130894642	ENSG00000017260	0	+	130894641	130894642	0	1	1	130894640	cluster_3	ATP2C1
chr17	74872994	74872995	ENSG00000161513	0	-	74872994	74872995	0	1	1	74872987	cluster_3	FDXR
chr17	3668812	3668813	ENSG00000127774	0	+	3668812	3668813	0	1	1	3668809	cluster_3	EMC6
chr1	181088700	181088701	ENSG00000162783	0	+	181088700	181088701	0	1	1	181088699	cluster_3	IER5
chr22	49853844	49853845	ENSG00000100426	0	+	49853844	49853845	0	1	1	49853840	cluster_3	ZBED4
chr7	129611720	129611721	ENSG00000106459	0	+	129611720	129611721	0	1	1	129611719	cluster_3	NRF1
chr9	111631334	111631335	ENSG00000059769	0	+	111631334	111631335	0	1	1	111631333	cluster_3	DNAJC25
chr20	543730	543731	ENSG00000101266	0	-	543730	543731	0	1	1	543725	cluster_3	CSNK2A1
chr15	74843156	74843157	ENSG00000140474	0	-	74843156	74843157	0	1	1	74843149	cluster_3	ULK3
chr12	12717368	12717369	ENSG00000111276	0	+	12717368	12717369	0	1	1	12717367	cluster_3	CDKN1B
chr1	151327419	151327420	ENSG00000143393	0	-	151327419	151327420	0	1	1	151327418	cluster_3	PI4KB
chr6	166999408	166999409	ENSG00000213066	0	+	166999408	166999409	0	1	1	166999407	cluster_3	FGFR1OP
chr8	123416755	123416756	ENSG00000156795	0	+	123416755	123416756	0	1	1	123416754	cluster_3	WDYHV1
chr16	89657708	89657709	ENSG00000131165	0	-	89657708	89657709	0	1	1	89657700	cluster_3	CHMP1A
chr6	108295054	108295055	ENSG00000135537	0	+	108295054	108295055	0	1	1	108295053	cluster_3	AFG1L
chr8	94895254	94895255	ENSG00000175305	0	-	94895254	94895255	0	1	1	94895245	cluster_3	CCNE2
chr5	96936080	96936081	ENSG00000113441	0	+	96936080	96936081	0	1	1	96936071	cluster_3	LNPEP
chr5	96934939	96934940	ENSG00000247121	0	-	96934939	96934940	0	1	1	96934930	cluster_3	AC009126.1
chr7	151028450	151028451	ENSG00000197150	0	+	151028450	151028451	0	1	1	151028449	cluster_3	ABCB8
chr19	18323071	18323072	ENSG00000130520	0	-	18323071	18323072	0	1	1	18323070	cluster_3	LSM4
chr6	161274061	161274062	ENSG00000026652	0	-	161274061	161274062	0	1	1	161274060	cluster_3	AGPAT4
chr16	4693694	4693695	ENSG00000168101	0	+	4693694	4693695	0	1	1	4693690	cluster_3	NUDT16L1
chr2	10812844	10812845	ENSG00000143870	0	-	10812844	10812845	0	1	1	10812843	cluster_3	PDIA6
chrX	48539714	48539715	ENSG00000068354	0	+	48539714	48539715	0	1	1	48539710	cluster_3	TBC1D25
chr7	102364162	102364163	ENSG00000239969	0	+	102364162	102364163	0	1	1	102364161	cluster_3	AC091390.4
chr15	88467718	88467719	ENSG00000181991	0	+	88467718	88467719	0	1	1	88467710	cluster_3	MRPS11
chr14	73851971	73851972	ENSG00000258653	0	+	73851971	73851972	0	1	1	73851964	cluster_3	AC005520.1
chr10	119029714	119029715	ENSG00000188613	0	+	119029714	119029715	0	1	1	119029713	cluster_3	NANOS1
chr10	73785582	73785583	ENSG00000214655	0	+	73785582	73785583	0	1	1	73785575	cluster_3	ZSWIM8
chr17	82458207	82458208	ENSG00000265458	0	-	82458207	82458208	0	1	1	82458199	cluster_3	AC132938.3
chr16	30572255	30572256	ENSG00000239791	0	+	30572255	30572256	0	1	1	30572252	cluster_3	AC002310.2
chr22	46335714	46335715	ENSG00000100416	0	+	46335714	46335715	0	1	1	46335710	cluster_3	TRMU
chr9	122941020	122941021	ENSG00000011454	0	+	122941020	122941021	0	1	1	122941019	cluster_3	RABGAP1
chr16	87383776	87383777	ENSG00000103264	0	-	87383776	87383777	0	1	1	87383768	cluster_3	FBXO31
chr14	52695558	52695559	ENSG00000197930	0	-	52695558	52695559	0	1	1	52695553	cluster_3	ERO1A
chrX	118346106	118346107	ENSG00000131725	0	+	118346106	118346107	0	1	1	118346105	cluster_3	WDR44
chr17	4143030	4143031	ENSG00000074755	0	-	4143030	4143031	0	1	1	4143026	cluster_3	ZZEF1
chr9	98255649	98255650	ENSG00000095383	0	-	98255649	98255650	0	1	1	98255640	cluster_3	TBC1D2
chr1	215567304	215567305	ENSG00000136636	0	+	215567304	215567305	0	1	1	215567302	cluster_3	KCTD3
chr19	16660104	16660105	ENSG00000268790	0	-	16660104	16660105	0	1	1	16660103	cluster_3	AC008764.4
chr19	16660144	16660145	ENSG00000214046	0	-	16660144	16660145	0	1	1	16660143	cluster_3	SMIM7
chr7	10973904	10973905	ENSG00000106443	0	+	10973904	10973905	0	1	1	10973903	cluster_3	PHF14
chr19	2977550	2977551	ENSG00000104953	0	+	2977550	2977551	0	1	1	2977548	cluster_3	TLE6
chr11	28108156	28108157	ENSG00000121621	0	-	28108156	28108157	0	1	1	28108154	cluster_3	KIF18A
chr1	111449484	111449485	ENSG00000116459	0	+	111449484	111449485	0	1	1	111449483	cluster_3	ATP5PB
chr16	3283491	3283492	ENSG00000006194	0	+	3283491	3283492	0	1	1	3283488	cluster_3	ZNF263
chr17	19648751	19648752	ENSG00000072210	0	+	19648751	19648752	0	1	1	19648750	cluster_3	ALDH3A2
chr11	66371760	66371761	ENSG00000174669	0	-	66371760	66371761	0	1	1	66371754	cluster_3	SLC29A2
chr17	74776499	74776500	ENSG00000109066	0	+	74776499	74776500	0	1	1	74776492	cluster_3	TMEM104
chr17	74776339	74776340	ENSG00000109065	0	-	74776339	74776340	0	1	1	74776332	cluster_3	NAT9
chr4	173168811	173168812	ENSG00000109586	0	+	173168811	173168812	0	1	1	173168810	cluster_3	GALNT7
chr3	49940150	49940151	ENSG00000004534	0	+	49940150	49940151	0	1	1	49940146	cluster_3	RBM6
chr9	101398873	101398874	ENSG00000136870	0	+	101398873	101398874	0	1	1	101398872	cluster_3	ZNF189
chr16	53829	53830	ENSG00000161981	0	+	53829	53830	0	1	1	53824	cluster_3	SNRNP25
chr2	127526489	127526490	ENSG00000163166	0	-	127526489	127526490	0	1	1	127526488	cluster_3	IWS1
chr17	61399843	61399844	ENSG00000121068	0	+	61399843	61399844	0	1	1	61399837	cluster_3	TBX2
chr19	48170344	48170345	ENSG00000105486	0	-	48170344	48170345	0	1	1	48170340	cluster_3	LIG1
chr19	48170680	48170681	ENSG00000185453	0	+	48170680	48170681	0	1	1	48170676	cluster_3	ZSWIM9
chr1	224616317	224616318	ENSG00000143786	0	+	224616317	224616318	0	1	1	224616315	cluster_3	CNIH3
chr1	46668364	46668365	ENSG00000123472	0	-	46668364	46668365	0	1	1	46668360	cluster_3	ATPAF1
chr4	107720234	107720235	ENSG00000138801	0	-	107720234	107720235	0	1	1	107720233	cluster_3	PAPSS1
chr1	45686533	45686534	ENSG00000159592	0	-	45686533	45686534	0	1	1	45686529	cluster_3	GPBP1L1
chr20	1393054	1393055	ENSG00000088832	0	-	1393054	1393055	0	1	1	1393053	cluster_3	FKBP1A
chr1	86914635	86914636	ENSG00000153936	0	+	86914635	86914636	0	1	1	86914627	cluster_3	HS2ST1
chr1	86914126	86914127	ENSG00000183291	0	-	86914126	86914127	0	1	1	86914118	cluster_3	SELENOF
chr16	84117051	84117052	ENSG00000260018	0	+	84117051	84117052	0	1	1	84117043	cluster_3	AC040169.1
chr13	21176658	21176659	ENSG00000173141	0	+	21176658	21176659	0	1	1	21176656	cluster_3	MRPL57
chr19	48363940	48363941	ENSG00000161558	0	-	48363940	48363941	0	1	1	48363936	cluster_3	TMEM143
chr17	44557484	44557485	ENSG00000180340	0	+	44557484	44557485	0	1	1	44557480	cluster_3	FZD2
chr17	81239091	81239092	ENSG00000167302	0	-	81239091	81239092	0	1	1	81239083	cluster_3	TEPSIN
chr14	53153282	53153283	ENSG00000100523	0	-	53153282	53153283	0	1	1	53153277	cluster_3	DDHD1
chr12	123233436	123233437	ENSG00000130921	0	+	123233436	123233437	0	1	1	123233435	cluster_3	C12orf65
chr1	153967902	153967903	ENSG00000143578	0	+	153967902	153967903	0	1	1	153967901	cluster_3	CREB3L4
chr7	106660926	106660927	ENSG00000253276	0	-	106660926	106660927	0	1	1	106660925	cluster_3	CCDC71L
chr11	72080845	72080846	ENSG00000184154	0	+	72080845	72080846	0	1	1	72080838	cluster_3	LRTOMT
chr19	3506273	3506274	ENSG00000105325	0	+	3506273	3506274	0	1	1	3506270	cluster_3	FZR1
chr11	65919426	65919427	ENSG00000175550	0	+	65919426	65919427	0	1	1	65919420	cluster_3	DRAP1
chr4	185204000	185204001	ENSG00000164323	0	-	185204000	185204001	0	1	1	185203999	cluster_3	CFAP97
chr6	116681211	116681212	ENSG00000196911	0	+	116681211	116681212	0	1	1	116681210	cluster_3	KPNA5
chr10	102743948	102743949	ENSG00000166272	0	+	102743948	102743949	0	1	1	102743947	cluster_3	WBP1L
chr12	109477634	109477635	ENSG00000151148	0	+	109477634	109477635	0	1	1	109477633	cluster_3	UBE3B
chr19	7535706	7535707	ENSG00000032444	0	+	7535706	7535707	0	1	1	7535699	cluster_3	PNPLA6
chr2	46699295	46699296	ENSG00000171150	0	+	46699295	46699296	0	1	1	46699291	cluster_3	SOCS5
chr9	34179043	34179044	ENSG00000165006	0	+	34179043	34179044	0	1	1	34179040	cluster_3	UBAP1
chr6	31730617	31730618	ENSG00000213722	0	-	31730617	31730618	0	1	1	31730614	cluster_3	DDAH2
chr2	171434226	171434227	ENSG00000115827	0	+	171434226	171434227	0	1	1	171434225	cluster_3	DCAF17
chr9	92670131	92670132	ENSG00000127080	0	-	92670131	92670132	0	1	1	92670122	cluster_3	IPPK
chr19	2096326	2096327	ENSG00000172081	0	-	2096326	2096327	0	1	1	2096324	cluster_3	MOB3A
chr6	33271876	33271877	ENSG00000223501	0	-	33271876	33271877	0	1	1	33271873	cluster_3	VPS52
chr13	48976609	48976610	ENSG00000102531	0	+	48976609	48976610	0	1	1	48976605	cluster_3	FNDC3A
chr7	12211294	12211295	ENSG00000106460	0	+	12211294	12211295	0	1	1	12211293	cluster_3	TMEM106B
chrX	68829021	68829022	ENSG00000090776	0	+	68829021	68829022	0	1	1	68829015	cluster_3	EFNB1
chr1	10399064	10399065	ENSG00000142657	0	+	10399064	10399065	0	1	1	10399063	cluster_3	PGD
chr16	30096244	30096245	ENSG00000090238	0	-	30096244	30096245	0	1	1	30096241	cluster_3	YPEL3
chr11	119018343	119018344	ENSG00000118181	0	-	119018343	119018344	0	1	1	119018342	cluster_3	RPS25
chr11	119018766	119018767	ENSG00000196655	0	+	119018766	119018767	0	1	1	119018765	cluster_3	TRAPPC4
chr19	48993887	48993888	ENSG00000183207	0	+	48993887	48993888	0	1	1	48993883	cluster_3	RUVBL2
chr19	48993309	48993310	ENSG00000104812	0	-	48993309	48993310	0	1	1	48993305	cluster_3	GYS1
chr12	105236174	105236175	ENSG00000136044	0	-	105236174	105236175	0	1	1	105236173	cluster_3	APPL2
chr1	45550783	45550784	ENSG00000117448	0	+	45550783	45550784	0	1	1	45550779	cluster_3	AKR1A1
chr17	75046969	75046970	ENSG00000167863	0	-	75046969	75046970	0	1	1	75046962	cluster_3	ATP5PD
chr1	151790834	151790835	ENSG00000203288	0	+	151790834	151790835	0	1	1	151790833	cluster_3	TDRKH-AS1
chr14	31207804	31207805	ENSG00000092148	0	-	31207804	31207805	0	1	1	31207801	cluster_3	HECTD1
chr5	151253185	151253186	ENSG00000196743	0	+	151253185	151253186	0	1	1	151253184	cluster_3	GM2A
chr14	23306762	23306763	ENSG00000129473	0	+	23306762	23306763	0	1	1	23306760	cluster_3	BCL2L2
chr17	31094977	31094978	ENSG00000196712	0	+	31094977	31094978	0	1	1	31094974	cluster_3	NF1
chr6	11093834	11093835	ENSG00000224531	0	+	11093834	11093835	0	1	1	11093833	cluster_3	SMIM13
chr18	36129340	36129341	ENSG00000141424	0	-	36129340	36129341	0	1	1	36129337	cluster_3	SLC39A6
chr2	86195472	86195473	ENSG00000132305	0	-	86195472	86195473	0	1	1	86195464	cluster_3	IMMT
chr1	151008449	151008450	ENSG00000143363	0	+	151008449	151008450	0	1	1	151008448	cluster_3	PRUNE1
chr5	138033031	138033032	ENSG00000031003	0	-	138033031	138033032	0	1	1	138033030	cluster_3	FAM13B
chr4	1012451	1012452	ENSG00000127418	0	+	1012451	1012452	0	1	1	1012450	cluster_3	FGFRL1
chr9	75028293	75028294	ENSG00000156017	0	-	75028293	75028294	0	1	1	75028286	cluster_3	CARNMT1
chr10	22321099	22321100	ENSG00000168283	0	+	22321099	22321100	0	1	1	22321097	cluster_3	BMI1
chr22	30968774	30968775	ENSG00000133422	0	-	30968774	30968775	0	1	1	30968771	cluster_3	MORC2
chr13	75482114	75482115	ENSG00000136111	0	-	75482114	75482115	0	1	1	75482107	cluster_3	TBC1D4
chr20	18507940	18507941	ENSG00000101310	0	+	18507940	18507941	0	1	1	18507939	cluster_3	SEC23B
chr6	10694972	10694973	ENSG00000111845	0	+	10694972	10694973	0	1	1	10694971	cluster_3	PAK1IP1
chr20	5611006	5611007	ENSG00000125772	0	-	5611006	5611007	0	1	1	5611001	cluster_3	GPCPD1
chr20	58389313	58389314	ENSG00000124164	0	+	58389313	58389314	0	1	1	58389308	cluster_3	VAPB
chr15	41774484	41774485	ENSG00000137802	0	+	41774484	41774485	0	1	1	41774480	cluster_3	MAPKBP1
chr1	163321752	163321753	ENSG00000232995	0	-	163321752	163321753	0	1	1	163321751	cluster_3	AL592435.1
chr6	31795752	31795753	ENSG00000204394	0	-	31795752	31795753	0	1	1	31795749	cluster_3	VARS
chr14	103562962	103562963	ENSG00000256500	0	+	103562962	103562963	0	1	1	103562961	cluster_3	AL139300.1
chr10	14878866	14878867	ENSG00000152455	0	+	14878866	14878867	0	1	1	14878865	cluster_3	SUV39H2
chr8	63038806	63038807	ENSG00000137563	0	-	63038806	63038807	0	1	1	63038800	cluster_3	GGH
chr4	705784	705785	ENSG00000185619	0	+	705784	705785	0	1	1	705777	cluster_3	PCGF3
chr17	60392133	60392134	ENSG00000170832	0	-	60392133	60392134	0	1	1	60392127	cluster_3	USP32
chr12	55716590	55716591	ENSG00000258311	0	+	55716590	55716591	0	1	1	55716585	cluster_3	AC009779.3
chr4	185210130	185210131	ENSG00000109762	0	+	185210130	185210131	0	1	1	185210129	cluster_3	SNX25
chr1	227735283	227735284	ENSG00000081692	0	-	227735283	227735284	0	1	1	227735281	cluster_3	JMJD4
chr4	1347266	1347267	ENSG00000163945	0	+	1347266	1347267	0	1	1	1347265	cluster_3	UVSSA
chr12	53452325	53452326	ENSG00000197111	0	+	53452325	53452326	0	1	1	53452320	cluster_3	PCBP2
chr6	52284742	52284743	ENSG00000112118	0	-	52284742	52284743	0	1	1	52284737	cluster_3	MCM3
chr18	62187038	62187039	ENSG00000197563	0	-	62187038	62187039	0	1	1	62187032	cluster_3	PIGN
chrX	107628510	107628511	ENSG00000147224	0	+	107628510	107628511	0	1	1	107628509	cluster_3	PRPS1
chr10	5890231	5890232	ENSG00000134452	0	+	5890231	5890232	0	1	1	5890226	cluster_3	FBXO18
chr7	66075889	66075890	ENSG00000126522	0	+	66075889	66075890	0	1	1	66075883	cluster_3	ASL
chr19	45995461	45995462	ENSG00000104983	0	+	45995461	45995462	0	1	1	45995457	cluster_3	CCDC61
chr16	8797839	8797840	ENSG00000140650	0	+	8797839	8797840	0	1	1	8797831	cluster_3	PMM2
chr15	84748592	84748593	ENSG00000166716	0	+	84748592	84748593	0	1	1	84748584	cluster_3	ZNF592
chr3	61561571	61561572	ENSG00000144724	0	+	61561571	61561572	0	1	1	61561565	cluster_3	PTPRG
chr1	11980444	11980445	ENSG00000116688	0	+	11980444	11980445	0	1	1	11980443	cluster_3	MFN2
chr12	1691070	1691071	ENSG00000006831	0	+	1691070	1691071	0	1	1	1691069	cluster_3	ADIPOR2
chr1	52033810	52033811	ENSG00000198841	0	-	52033810	52033811	0	1	1	52033805	cluster_3	KTI12
chr11	64917209	64917210	ENSG00000110046	0	-	64917209	64917210	0	1	1	64917203	cluster_3	ATG2A
chr16	2682523	2682524	ENSG00000167977	0	+	2682523	2682524	0	1	1	2682521	cluster_3	KCTD5
chr11	19712619	19712620	ENSG00000270607	0	-	19712619	19712620	0	1	1	19712618	cluster_3	AC009549.1
chr3	23917148	23917149	ENSG00000174748	0	+	23917148	23917149	0	1	1	23917146	cluster_3	RPL15
chr22	20495795	20495796	ENSG00000099910	0	-	20495795	20495796	0	1	1	20495793	cluster_3	KLHL22
chr22	49918696	49918697	ENSG00000184164	0	+	49918696	49918697	0	1	1	49918692	cluster_3	CRELD2
chr19	36140066	36140067	ENSG00000126247	0	+	36140066	36140067	0	1	1	36140063	cluster_3	CAPNS1
chr20	35284772	35284773	ENSG00000242372	0	-	35284772	35284773	0	1	1	35284769	cluster_3	EIF6
chr10	14838306	14838307	ENSG00000187522	0	+	14838306	14838307	0	1	1	14838305	cluster_3	HSPA14
chr4	17577495	17577496	ENSG00000002549	0	+	17577495	17577496	0	1	1	17577494	cluster_3	LAP3
chr11	47426473	47426474	ENSG00000165916	0	-	47426473	47426474	0	1	1	47426469	cluster_3	PSMC3
chr20	63520765	63520766	ENSG00000125534	0	+	63520765	63520766	0	1	1	63520759	cluster_3	PPDPF
chr13	28139033	28139034	ENSG00000152520	0	+	28139033	28139034	0	1	1	28139031	cluster_3	PAN3
chr21	42010387	42010388	ENSG00000173276	0	-	42010387	42010388	0	1	1	42010383	cluster_3	ZBTB21
chr13	27171811	27171812	ENSG00000152484	0	-	27171811	27171812	0	1	1	27171809	cluster_3	USP12
chr21	39349088	39349089	ENSG00000205581	0	-	39349088	39349089	0	1	1	39349085	cluster_3	HMGN1
chr5	34929977	34929978	ENSG00000168724	0	+	34929977	34929978	0	1	1	34929974	cluster_3	DNAJC21
chr1	59296491	59296492	ENSG00000224609	0	-	59296491	59296492	0	1	1	59296486	cluster_3	AC093425.1
chr22	19291719	19291720	ENSG00000070371	0	-	19291719	19291720	0	1	1	19291718	cluster_3	CLTCL1
chr5	136132845	136132846	ENSG00000113658	0	+	136132845	136132846	0	1	1	136132844	cluster_3	SMAD5
chr20	49046312	49046313	ENSG00000124207	0	+	49046312	49046313	0	1	1	49046308	cluster_3	CSE1L
chrX	40735542	40735543	ENSG00000180182	0	-	40735542	40735543	0	1	1	40735538	cluster_3	MED14
chr7	66921225	66921226	ENSG00000106609	0	+	66921225	66921226	0	1	1	66921219	cluster_3	TMEM248
chr7	27200091	27200092	ENSG00000106031	0	-	27200091	27200092	0	1	1	27200089	cluster_3	HOXA13
chr19	4723863	4723864	ENSG00000142002	0	-	4723863	4723864	0	1	1	4723859	cluster_3	DPP9
chr17	77088660	77088661	ENSG00000234912	0	+	77088660	77088661	0	1	1	77088653	cluster_3	SNHG20
chr8	143368548	143368549	ENSG00000254389	0	-	143368548	143368549	0	1	1	143368547	cluster_3	RHPN1-AS1
chr4	176319966	176319967	ENSG00000129128	0	+	176319966	176319967	0	1	1	176319965	cluster_3	SPCS3
chr2	99181058	99181059	ENSG00000158411	0	-	99181058	99181059	0	1	1	99181049	cluster_3	MITD1
chr16	15650245	15650246	ENSG00000072864	0	+	15650245	15650246	0	1	1	15650244	cluster_3	NDE1
chr1	231337852	231337853	ENSG00000116903	0	-	231337852	231337853	0	1	1	231337850	cluster_3	EXOC8
chr1	231338293	231338294	ENSG00000010072	0	+	231338293	231338294	0	1	1	231338291	cluster_3	SPRTN
chr10	132332279	132332280	ENSG00000148814	0	+	132332279	132332280	0	1	1	132332278	cluster_3	LRRC27
chr16	2214840	2214841	ENSG00000184207	0	-	2214840	2214841	0	1	1	2214838	cluster_3	PGP
chr14	22982551	22982552	ENSG00000129474	0	-	22982551	22982552	0	1	1	22982549	cluster_3	AJUBA
chr6	43516926	43516927	ENSG00000137207	0	-	43516926	43516927	0	1	1	43516922	cluster_3	YIPF3
chr5	138331804	138331805	ENSG00000158402	0	-	138331804	138331805	0	1	1	138331803	cluster_3	CDC25C
chr16	69132570	69132571	ENSG00000168802	0	-	69132570	69132571	0	1	1	69132564	cluster_3	CHTF8
chr1	47333797	47333798	ENSG00000162368	0	+	47333797	47333798	0	1	1	47333793	cluster_3	CMPK1
chr3	155854429	155854430	ENSG00000169359	0	-	155854429	155854430	0	1	1	155854428	cluster_3	SLC33A1
chr14	74493756	74493757	ENSG00000165898	0	+	74493756	74493757	0	1	1	74493749	cluster_3	ISCA2
chr6	159693234	159693235	ENSG00000112096	0	-	159693234	159693235	0	1	1	159693233	cluster_3	SOD2
chr15	89088456	89088457	ENSG00000140526	0	+	89088456	89088457	0	1	1	89088448	cluster_3	ABHD2
chr3	126475891	126475892	ENSG00000070476	0	-	126475891	126475892	0	1	1	126475890	cluster_3	ZXDC
chr7	107743595	107743596	ENSG00000241764	0	-	107743595	107743596	0	1	1	107743594	cluster_3	AC002467.1
chr10	132331837	132331838	ENSG00000165752	0	-	132331837	132331838	0	1	1	132331836	cluster_3	STK32C
chr5	177351668	177351669	ENSG00000169223	0	-	177351668	177351669	0	1	1	177351667	cluster_3	LMAN2
chr1	161226304	161226305	ENSG00000158882	0	+	161226304	161226305	0	1	1	161226303	cluster_3	TOMM40L
chr7	128739292	128739293	ENSG00000128595	0	+	128739292	128739293	0	1	1	128739291	cluster_3	CALU
chr19	11559236	11559237	ENSG00000130165	0	-	11559236	11559237	0	1	1	11559235	cluster_3	ELOF1
chr8	94719900	94719901	ENSG00000156162	0	+	94719900	94719901	0	1	1	94719891	cluster_3	DPY19L4
chr20	36773815	36773816	ENSG00000149636	0	-	36773815	36773816	0	1	1	36773812	cluster_3	DSN1
chr15	64841915	64841916	ENSG00000241839	0	+	64841915	64841916	0	1	1	64841909	cluster_3	PLEKHO2
chr17	82022918	82022919	ENSG00000169689	0	-	82022918	82022919	0	1	1	82022910	cluster_3	CENPX
chr7	107744142	107744143	ENSG00000105879	0	+	107744142	107744143	0	1	1	107744141	cluster_3	CBLL1
chr9	35815042	35815043	ENSG00000137133	0	-	35815042	35815043	0	1	1	35815039	cluster_3	HINT2
chr3	196318350	196318351	ENSG00000235897	0	+	196318350	196318351	0	1	1	196318349	cluster_3	TM4SF19-AS1
chr15	40695101	40695102	ENSG00000245849	0	-	40695101	40695102	0	1	1	40695097	cluster_3	RAD51-AS1
chr8	22367278	22367279	ENSG00000104635	0	+	22367278	22367279	0	1	1	22367276	cluster_3	SLC39A14
chr7	73578560	73578561	ENSG00000106638	0	-	73578560	73578561	0	1	1	73578553	cluster_3	TBL2
chr10	27155370	27155371	ENSG00000120539	0	+	27155370	27155371	0	1	1	27155368	cluster_3	MASTL
chr11	77821144	77821145	ENSG00000087884	0	+	77821144	77821145	0	1	1	77821137	cluster_3	AAMDC
chr11	44565663	44565664	ENSG00000085117	0	+	44565663	44565664	0	1	1	44565659	cluster_3	CD82
chr6	32154141	32154142	ENSG00000221988	0	+	32154141	32154142	0	1	1	32154138	cluster_3	PPT2
chr3	52410660	52410661	ENSG00000010318	0	+	52410660	52410661	0	1	1	52410655	cluster_3	PHF7
chr16	30355308	30355309	ENSG00000169217	0	-	30355308	30355309	0	1	1	30355305	cluster_3	CD2BP2
chr1	246931967	246931968	ENSG00000153207	0	-	246931967	246931968	0	1	1	246931965	cluster_3	AHCTF1
chr16	53703847	53703848	ENSG00000103494	0	-	53703847	53703848	0	1	1	53703842	cluster_3	RPGRIP1L
chr18	32470484	32470485	ENSG00000141441	0	-	32470484	32470485	0	1	1	32470481	cluster_3	GAREM1
chr6	127266883	127266884	ENSG00000118518	0	+	127266883	127266884	0	1	1	127266882	cluster_3	RNF146
chr15	100602534	100602535	ENSG00000183475	0	+	100602534	100602535	0	1	1	100602533	cluster_3	ASB7
chr4	39977911	39977912	ENSG00000121892	0	-	39977911	39977912	0	1	1	39977908	cluster_3	PDS5A
chr12	113422380	113422381	ENSG00000139410	0	+	113422380	113422381	0	1	1	113422379	cluster_3	SDSL
chr9	37592597	37592598	ENSG00000175768	0	-	37592597	37592598	0	1	1	37592594	cluster_3	TOMM5
chr2	120252852	120252853	ENSG00000144118	0	+	120252852	120252853	0	1	1	120252851	cluster_3	RALB
chr20	3407625	3407626	ENSG00000088854	0	-	3407625	3407626	0	1	1	3407622	cluster_3	C20orf194
chr19	40348386	40348387	ENSG00000160392	0	-	40348386	40348387	0	1	1	40348382	cluster_3	C19orf47
chr19	37218280	37218281	ENSG00000188283	0	+	37218280	37218281	0	1	1	37218277	cluster_3	ZNF383
chr11	119121580	119121581	ENSG00000172273	0	+	119121580	119121581	0	1	1	119121579	cluster_3	HINFP
chr4	38664199	38664200	ENSG00000109787	0	+	38664199	38664200	0	1	1	38664196	cluster_3	KLF3
chr17	47531108	47531109	ENSG00000141279	0	+	47531108	47531109	0	1	1	47531104	cluster_3	NPEPPS
chr1	23484179	23484180	ENSG00000088280	0	-	23484179	23484180	0	1	1	23484177	cluster_3	ASAP3
chr6	31158238	31158239	ENSG00000204536	0	-	31158238	31158239	0	1	1	31158235	cluster_3	CCHCR1
chr1	204516379	204516380	ENSG00000198625	0	+	204516379	204516380	0	1	1	204516377	cluster_3	MDM4
chr19	49813292	49813293	ENSG00000010361	0	-	49813292	49813293	0	1	1	49813288	cluster_3	FUZ
chr10	5889871	5889872	ENSG00000134461	0	-	5889871	5889872	0	1	1	5889866	cluster_3	ANKRD16
chr4	152779730	152779731	ENSG00000169989	0	-	152779730	152779731	0	1	1	152779729	cluster_3	TIGD4
chr13	98143098	98143099	ENSG00000152767	0	+	98143098	98143099	0	1	1	98143089	cluster_3	FARP1
chr1	1308597	1308598	ENSG00000169972	0	+	1308597	1308598	0	1	1	1308596	cluster_3	PUSL1
chr3	100401089	100401090	ENSG00000154174	0	-	100401089	100401090	0	1	1	100401088	cluster_3	TOMM70
chr3	100401539	100401540	ENSG00000206535	0	+	100401539	100401540	0	1	1	100401538	cluster_3	LNP1
chr3	32391853	32391854	ENSG00000153551	0	+	32391853	32391854	0	1	1	32391850	cluster_3	CMTM7
chr9	137188676	137188677	ENSG00000176101	0	+	137188676	137188677	0	1	1	137188675	cluster_3	SSNA1
chr9	137188560	137188561	ENSG00000176248	0	-	137188560	137188561	0	1	1	137188559	cluster_3	ANAPC2
chrX	130268899	130268900	ENSG00000056277	0	-	130268899	130268900	0	1	1	130268898	cluster_3	ZNF280C
chr8	123396447	123396448	ENSG00000156802	0	-	123396447	123396448	0	1	1	123396446	cluster_3	ATAD2
chrX	54358005	54358006	ENSG00000196632	0	-	54358005	54358006	0	1	1	54358000	cluster_3	WNK3
chr11	67505363	67505364	ENSG00000110697	0	-	67505363	67505364	0	1	1	67505357	cluster_3	PITPNM1
chr12	56152439	56152440	ENSG00000196465	0	+	56152439	56152440	0	1	1	56152434	cluster_3	MYL6B
chr5	87267883	87267884	ENSG00000145715	0	+	87267883	87267884	0	1	1	87267875	cluster_3	RASA1
chr2	131492813	131492814	ENSG00000152117	0	+	131492813	131492814	0	1	1	131492812	cluster_3	AC073869.1
chr1	44775864	44775865	ENSG00000264294	0	+	44775864	44775865	0	1	1	44775860	cluster_3	SNORD55
chr6	83193357	83193358	ENSG00000013392	0	+	83193357	83193358	0	1	1	83193349	cluster_3	RWDD2A
chr17	75261879	75261880	ENSG00000125445	0	+	75261879	75261880	0	1	1	75261872	cluster_3	MRPS7
chr3	52154423	52154424	ENSG00000164087	0	-	52154423	52154424	0	1	1	52154418	cluster_3	POC1A
chr2	172085507	172085508	ENSG00000144355	0	+	172085507	172085508	0	1	1	172085506	cluster_3	DLX1
chr16	89686569	89686570	ENSG00000260259	0	-	89686569	89686570	0	1	1	89686561	cluster_3	LINC02166
chr9	113410686	113410687	ENSG00000157653	0	+	113410686	113410687	0	1	1	113410685	cluster_3	C9orf43
chr4	37686376	37686377	ENSG00000181826	0	-	37686376	37686377	0	1	1	37686373	cluster_3	RELL1
chr19	4867667	4867668	ENSG00000105355	0	-	4867667	4867668	0	1	1	4867663	cluster_3	PLIN3
chrX	71366305	71366306	ENSG00000147133	0	+	71366305	71366306	0	1	1	71366298	cluster_3	TAF1
chr5	90474864	90474865	ENSG00000113356	0	+	90474864	90474865	0	1	1	90474855	cluster_3	POLR3G
chr9	77177536	77177537	ENSG00000197969	0	+	77177536	77177537	0	1	1	77177529	cluster_3	VPS13A
chr15	90994535	90994536	ENSG00000198901	0	-	90994535	90994536	0	1	1	90994526	cluster_3	PRC1
chr19	11738946	11738947	ENSG00000197933	0	-	11738946	11738947	0	1	1	11738945	cluster_3	ZNF823
chr11	64305524	64305525	ENSG00000173153	0	+	64305524	64305525	0	1	1	64305518	cluster_3	ESRRA
chr8	140457744	140457745	ENSG00000167632	0	-	140457744	140457745	0	1	1	140457743	cluster_3	TRAPPC9
chr2	201780933	201780934	ENSG00000003393	0	-	201780933	201780934	0	1	1	201780931	cluster_3	ALS2
chr2	219498867	219498868	ENSG00000144591	0	+	219498867	219498868	0	1	1	219498865	cluster_3	GMPPA
chr19	55407771	55407772	ENSG00000108106	0	-	55407771	55407772	0	1	1	55407766	cluster_3	UBE2S
chr1	231422287	231422288	ENSG00000135766	0	-	231422287	231422288	0	1	1	231422285	cluster_3	EGLN1
chr5	178153967	178153968	ENSG00000145912	0	-	178153967	178153968	0	1	1	178153966	cluster_3	NHP2
chr3	50299421	50299422	ENSG00000243477	0	-	50299421	50299422	0	1	1	50299416	cluster_3	NAT6
chr3	50299405	50299406	ENSG00000186792	0	-	50299405	50299406	0	1	1	50299400	cluster_3	HYAL3
chr15	64911918	64911919	ENSG00000166839	0	+	64911918	64911919	0	1	1	64911912	cluster_3	ANKDD1A
chr14	59484503	59484504	ENSG00000050130	0	+	59484503	59484504	0	1	1	59484498	cluster_3	JKAMP
chr6	33289597	33289598	ENSG00000204220	0	+	33289597	33289598	0	1	1	33289594	cluster_3	PFDN6
chr19	54137762	54137763	ENSG00000088038	0	+	54137762	54137763	0	1	1	54137757	cluster_3	CNOT3
chr15	58771302	58771303	ENSG00000128923	0	+	58771302	58771303	0	1	1	58771297	cluster_3	MINDY2
chrX	23743276	23743277	ENSG00000123130	0	-	23743276	23743277	0	1	1	23743274	cluster_3	ACOT9
chr10	12349482	12349483	ENSG00000183049	0	+	12349482	12349483	0	1	1	12349481	cluster_3	CAMK1D
chr20	44210992	44210993	ENSG00000223891	0	+	44210992	44210993	0	1	1	44210988	cluster_3	OSER1-AS1
chr16	2223591	2223592	ENSG00000167967	0	+	2223591	2223592	0	1	1	2223589	cluster_3	E4F1
chr4	151099628	151099629	ENSG00000145425	0	+	151099628	151099629	0	1	1	151099627	cluster_3	RPS3A
chr3	105366909	105366910	ENSG00000170017	0	+	105366909	105366910	0	1	1	105366908	cluster_3	ALCAM
chr9	99105150	99105151	ENSG00000106799	0	+	99105150	99105151	0	1	1	99105141	cluster_3	TGFBR1
chr5	6713432	6713433	ENSG00000112941	0	+	6713432	6713433	0	1	1	6713426	cluster_3	PAPD7
chr21	37366934	37366935	ENSG00000157540	0	+	37366934	37366935	0	1	1	37366931	cluster_3	DYRK1A
chr11	30323104	30323105	ENSG00000152219	0	+	30323104	30323105	0	1	1	30323101	cluster_3	ARL14EP
chr11	615970	615971	ENSG00000185507	0	-	615970	615971	0	1	1	615964	cluster_3	IRF7
chr19	45863147	45863148	ENSG00000125755	0	-	45863147	45863148	0	1	1	45863143	cluster_3	SYMPK
chr12	49367510	49367511	ENSG00000123352	0	+	49367510	49367511	0	1	1	49367506	cluster_3	SPATS2
chr19	5622776	5622777	ENSG00000130254	0	-	5622776	5622777	0	1	1	5622771	cluster_3	SAFB2
chr7	23182048	23182049	ENSG00000136243	0	+	23182048	23182049	0	1	1	23182046	cluster_3	NUPL2
chr19	16471970	16471971	ENSG00000127527	0	-	16471970	16471971	0	1	1	16471969	cluster_3	EPS15L1
chr2	26848132	26848133	ENSG00000157851	0	+	26848132	26848133	0	1	1	26848130	cluster_3	DPYSL5
chr20	2470853	2470854	ENSG00000125835	0	-	2470853	2470854	0	1	1	2470851	cluster_3	SNRPB
chr17	1628341	1628342	ENSG00000167703	0	-	1628341	1628342	0	1	1	1628340	cluster_3	SLC43A2
chr16	19114383	19114384	ENSG00000205730	0	+	19114383	19114384	0	1	1	19114382	cluster_3	ITPRIPL2
chr19	35775575	35775576	ENSG00000004777	0	+	35775575	35775576	0	1	1	35775572	cluster_3	ARHGAP33
chr3	48440119	48440120	ENSG00000164051	0	-	48440119	48440120	0	1	1	48440115	cluster_3	CCDC51
chr5	65563296	65563297	ENSG00000113593	0	+	65563296	65563297	0	1	1	65563290	cluster_3	PPWD1
chr5	65563168	65563169	ENSG00000123219	0	-	65563168	65563169	0	1	1	65563162	cluster_3	CENPK
chr12	53441741	53441742	ENSG00000257379	0	+	53441741	53441742	0	1	1	53441736	cluster_3	AC023509.1
chr12	53441734	53441735	ENSG00000205352	0	+	53441734	53441735	0	1	1	53441729	cluster_3	PRR13
chr10	119651370	119651371	ENSG00000151929	0	+	119651370	119651371	0	1	1	119651369	cluster_3	BAG3
chr14	21526346	21526347	ENSG00000165821	0	-	21526346	21526347	0	1	1	21526344	cluster_3	SALL2
chr3	147409365	147409366	ENSG00000152977	0	+	147409365	147409366	0	1	1	147409364	cluster_3	ZIC1
chrX	47659235	47659236	ENSG00000267064	0	+	47659235	47659236	0	1	1	47659231	cluster_3	UXT-AS1
chr1	20786652	20786653	ENSG00000127483	0	-	20786652	20786653	0	1	1	20786650	cluster_3	HP1BP3
chr22	36481640	36481641	ENSG00000100348	0	-	36481640	36481641	0	1	1	36481637	cluster_3	TXN2
chr19	2944971	2944972	ENSG00000175691	0	-	2944971	2944972	0	1	1	2944969	cluster_3	ZNF77
chr15	68229718	68229719	ENSG00000260007	0	-	68229718	68229719	0	1	1	68229712	cluster_3	AC107871.1
chr15	68229728	68229729	ENSG00000128973	0	-	68229728	68229729	0	1	1	68229722	cluster_3	CLN6
chr22	25476218	25476219	ENSG00000272977	0	+	25476218	25476219	0	1	1	25476216	cluster_3	AL008721.2
chr12	110403730	110403731	ENSG00000196510	0	-	110403730	110403731	0	1	1	110403729	cluster_3	ANAPC7
chr6	42929480	42929481	ENSG00000137161	0	+	42929480	42929481	0	1	1	42929476	cluster_3	CNPY3
chr15	75368155	75368156	ENSG00000260274	0	+	75368155	75368156	0	1	1	75368148	cluster_3	AC068338.2
chr11	61792911	61792912	ENSG00000168496	0	+	61792911	61792912	0	1	1	61792905	cluster_3	FEN1
chr11	61792599	61792600	ENSG00000134825	0	-	61792599	61792600	0	1	1	61792593	cluster_3	TMEM258
chr1	9910269	9910270	ENSG00000178585	0	-	9910269	9910270	0	1	1	9910260	cluster_3	CTNNBIP1
chr2	200812185	200812186	ENSG00000082153	0	+	200812185	200812186	0	1	1	200812183	cluster_3	BZW1
chr22	29767007	29767008	ENSG00000100319	0	-	29767007	29767008	0	1	1	29767005	cluster_3	ZMAT5
chr1	17439677	17439678	ENSG00000179051	0	-	17439677	17439678	0	1	1	17439676	cluster_3	RCC2
chr5	14871778	14871779	ENSG00000154122	0	-	14871778	14871779	0	1	1	14871777	cluster_3	ANKH
chr15	65185342	65185343	ENSG00000166855	0	-	65185342	65185343	0	1	1	65185336	cluster_3	CLPX
chr12	69738862	69738863	ENSG00000127328	0	+	69738862	69738863	0	1	1	69738856	cluster_3	RAB3IP
chr17	5111841	5111842	ENSG00000167840	0	-	5111841	5111842	0	1	1	5111836	cluster_3	ZNF232
chr1	154558662	154558663	ENSG00000160714	0	-	154558662	154558663	0	1	1	154558661	cluster_3	UBE2Q1
chr15	30991628	30991629	ENSG00000166912	0	-	30991628	30991629	0	1	1	30991625	cluster_3	MTMR10
chr19	9621232	9621233	ENSG00000171469	0	-	9621232	9621233	0	1	1	9621223	cluster_3	ZNF561
chr11	63939002	63939003	ENSG00000110583	0	+	63939002	63939003	0	1	1	63938996	cluster_3	NAA40
chr17	49764131	49764132	ENSG00000121104	0	-	49764131	49764132	0	1	1	49764127	cluster_3	FAM117A
chr22	37019447	37019448	ENSG00000128311	0	-	37019447	37019448	0	1	1	37019444	cluster_3	TST
chr1	40258236	40258237	ENSG00000084073	0	+	40258236	40258237	0	1	1	40258232	cluster_3	ZMPSTE24
chr3	52056571	52056572	ENSG00000164086	0	-	52056571	52056572	0	1	1	52056566	cluster_3	DUSP7
chr4	56907900	56907901	ENSG00000084093	0	+	56907900	56907901	0	1	1	56907895	cluster_3	REST
chr1	162561533	162561534	ENSG00000117143	0	+	162561533	162561534	0	1	1	162561532	cluster_3	UAP1
chr2	117814691	117814692	ENSG00000088205	0	+	117814691	117814692	0	1	1	117814690	cluster_3	DDX18
chr12	14803670	14803671	ENSG00000182993	0	+	14803670	14803671	0	1	1	14803669	cluster_3	C12orf60
chr20	38962111	38962112	ENSG00000261431	0	-	38962111	38962112	0	1	1	38962108	cluster_3	AL023803.1
chr16	11851542	11851543	ENSG00000171490	0	-	11851542	11851543	0	1	1	11851541	cluster_3	RSL1D1
chr7	129055223	129055224	ENSG00000230359	0	+	129055223	129055224	0	1	1	129055222	cluster_3	TPI1P2
chr14	77377094	77377095	ENSG00000100580	0	-	77377094	77377095	0	1	1	77377087	cluster_3	TMED8
chr10	121928036	121928037	ENSG00000107669	0	-	121928036	121928037	0	1	1	121928035	cluster_3	ATE1
chr8	144137774	144137775	ENSG00000235173	0	+	144137774	144137775	0	1	1	144137773	cluster_3	HGH1
chr3	169773427	169773428	ENSG00000085274	0	+	169773427	169773428	0	1	1	169773426	cluster_3	MYNN
chr17	42833397	42833398	ENSG00000131467	0	+	42833397	42833398	0	1	1	42833393	cluster_3	PSME3
chr3	170357715	170357716	ENSG00000136603	0	+	170357715	170357716	0	1	1	170357714	cluster_3	SKIL
chr1	167721989	167721990	ENSG00000197965	0	+	167721989	167721990	0	1	1	167721988	cluster_3	MPZL1
chr16	23641310	23641311	ENSG00000083093	0	-	23641310	23641311	0	1	1	23641308	cluster_3	PALB2
chr10	124418923	124418924	ENSG00000065154	0	-	124418923	124418924	0	1	1	124418922	cluster_3	OAT
chr12	123712353	123712354	ENSG00000185344	0	+	123712353	123712354	0	1	1	123712352	cluster_3	ATP6V0A2
chr2	31234152	31234153	ENSG00000013016	0	+	31234152	31234153	0	1	1	31234149	cluster_3	EHD3
chr2	203014879	203014880	ENSG00000144426	0	+	203014879	203014880	0	1	1	203014877	cluster_3	NBEAL1
chr20	4015545	4015546	ENSG00000101236	0	-	4015545	4015546	0	1	1	4015541	cluster_3	RNF24
chr7	100336114	100336115	ENSG00000272752	0	+	100336114	100336115	0	1	1	100336113	cluster_3	STAG3L5P-PVRIG2P-PILRB
chr19	17267443	17267444	ENSG00000105393	0	+	17267443	17267444	0	1	1	17267442	cluster_3	BABAM1
chr14	75661246	75661247	ENSG00000119685	0	+	75661246	75661247	0	1	1	75661239	cluster_3	TTLL5
chr14	75660876	75660877	ENSG00000133935	0	-	75660876	75660877	0	1	1	75660869	cluster_3	ERG28
chr11	18634342	18634343	ENSG00000179119	0	-	18634342	18634343	0	1	1	18634341	cluster_3	SPTY2D1
chr10	113679877	113679878	ENSG00000165806	0	+	113679877	113679878	0	1	1	113679876	cluster_3	CASP7
chr19	45497251	45497252	ENSG00000213889	0	+	45497251	45497252	0	1	1	45497247	cluster_3	PPM1N
chr17	39980807	39980808	ENSG00000108344	0	+	39980807	39980808	0	1	1	39980804	cluster_3	PSMD3
chrX	48696595	48696596	ENSG00000101945	0	+	48696595	48696596	0	1	1	48696591	cluster_3	SUV39H1
chr22	17638757	17638758	ENSG00000099968	0	+	17638757	17638758	0	1	1	17638756	cluster_3	BCL2L13
chr22	37953697	37953698	ENSG00000100142	0	+	37953697	37953698	0	1	1	37953694	cluster_3	POLR2F
chr9	132354986	132354987	ENSG00000107290	0	-	132354986	132354987	0	1	1	132354985	cluster_3	SETX
chr2	201451458	201451459	ENSG00000115993	0	-	201451458	201451459	0	1	1	201451456	cluster_3	TRAK2
chr2	201451740	201451741	ENSG00000082146	0	+	201451740	201451741	0	1	1	201451738	cluster_3	STRADB
chr19	36489435	36489436	ENSG00000186017	0	-	36489435	36489436	0	1	1	36489432	cluster_3	ZNF566
chr11	2400750	2400751	ENSG00000184281	0	+	2400750	2400751	0	1	1	2400748	cluster_3	TSSC4
chr21	37073170	37073171	ENSG00000185808	0	-	37073170	37073171	0	1	1	37073167	cluster_3	PIGP
chr12	98593660	98593661	ENSG00000075415	0	+	98593660	98593661	0	1	1	98593651	cluster_3	SLC25A3
chrX	49002264	49002265	ENSG00000068400	0	-	49002264	49002265	0	1	1	49002260	cluster_3	GRIPAP1
chr9	470291	470292	ENSG00000107104	0	+	470291	470292	0	1	1	470287	cluster_3	KANK1
chr22	19854843	19854844	ENSG00000185838	0	-	19854843	19854844	0	1	1	19854842	cluster_3	GNB1L
chr19	3094362	3094363	ENSG00000088256	0	+	3094362	3094363	0	1	1	3094359	cluster_3	GNA11
chr6	43014249	43014250	ENSG00000124702	0	+	43014249	43014250	0	1	1	43014245	cluster_3	KLHDC3
[truncated: 11,787 more rows]
