# Supplementary material for: KAT5 regulates neurodevelopmental states associated with G0-like populations in glioblastoma
Source: Nat Commun. 2025 May 9;16:4327. doi: 10.1038/s41467-025-59503-w (PMC12064679; doi:10.1038/s41467-025-59503-w)
Supplement: Supplementary file 14 — Supplementary Data 12 [file 41467_2025_59503_MOESM14_ESM.xlsx]

## Sheet: Fig 5C Venn
KAT5 bound	common essential	GSC-0827 trxn essential factors	sgRNA <-.7 logFC; equal to or great than 2		856 common elements in "KAT5 bound" and "common ess":		28 common elements in "KAT5 bound" and "827 ess trxn":		17 common elements in "common ess" and "827 ess trxn":		22 common elements in "KAT5 bound", "common ess" and "827 ess trxn":
AAGAB	AAAS	AATF			AARS1		ASH1L		CEBPZ		AATF
AAMDC	AAMP	AFF3			AASDHPPT		ATF7		DR1		ATF4
AARS1	AARS1	ASH1L			ABCE1		CAMTA1		GPN1		BCLAF1
AASDHPPT	AARS2	ATF4			ABCF1		CREB1		HEATR1		BUD31
AATF	AASDHPPT	ATF7			ACD		E2F3		MYBL2		CDC5L
ABCA11P	AATF	BCLAF1			ACTL6A		HMGB2		NFYC		E4F1
ABCB8	ABCB10	BLZF1			ACTR10		KLF16		PREB		HMGA1
ABCC1	ABCB7	BUD31			ACTR1A		MTF1		RNF4		HMGB1
ABCC4	ABCE1	CAMTA1			ACTR3		NFE2L2		SIN3A		KCMF1
ABCD1	ABCF1	CDC5L			ACTR6		NME1-NME2		SUPT4H1		MYC
ABCD3	ABCG1	CEBPZ			ADRM1		PHF20		SUPT6H		MZF1
ABCE1	ABHD11	CLOCK			AFG3L2		POU3F2		TFDP1		NFYB
ABCF1	ABHD17A	CREB1			AHCTF1		SKIL		TSC22D2		PAXBP1
ABCF3	ABT1	CREB3L1			AHCY		SOX5		ZNF100		PHB2
ABHD14B	ACD	CSRNP2			AK6		SOX9		ZNF133		PHF5A
ABHD16A	ACIN1	DPRX			AKIRIN2		TCF7L2		ZNF236		PKMYT1
ABHD17B	ACOT12	DR1			ALDOA		TFAP4		ZNF830		TAF6
ABHD2	ACTB	E2F3			ALG13		ZBTB1				TBP
ABHD8	ACTL6A	E4F1			ANAPC1		ZBTB18				YBX1
ABI1	ACTR10	ELF4			ANAPC10		ZNF384				YY1
ABRAXAS2	ACTR1A	EPAS1			ANAPC13		ZNF397				ZBTB11
ABTB2	ACTR1B	FOXD4L1			ANAPC2		ZNF460				ZNF131
ACAA1	ACTR2	FOXD4L3			ANAPC4		ZNF554
ACACA	ACTR3	GATAD1			ANKRD11		ZNF655
ACAD9	ACTR6	GPN1			ANKRD36B		ZNF664
ACADSB	ACTR8	HEATR1			ANKS6		ZNF706
ACADVL	ADAT2	HES2			ANLN		ZNF823
ACD	ADAT3	HMGA1			AP2M1		ZNF839
ACLY	ADRM1	HMGB1			AP2S1
ACO2	ADSL	HMGB2			ARF4
ACOT7	AFG3L2	HOXB5			ARIH1
ACOT9	AGAP5	KCMF1			ARMC6
ACOX1	AGAP6	KLF16			ARPC4
ACP1	AHCTF1	LMX1B			ASF1B
ACSS2	AHCY	MEF2B			ATL2
ACTG1	AIFM1	MTF1			ATP5F1B
ACTL6A	AK6	MYBL2			ATP5MC1
ACTMAP	AKIRIN2	MYC			ATP5ME
ACTN4	ALDOA	MYRF			ATP5PB
ACTR10	ALG1	MZF1			ATP5PO
ACTR1A	ALG11	NANOGNB			ATP6V0D1
ACTR3	ALG13	NEUROG3			ATP6V1D
ACTR5	ALG14	NFE2L2			ATP6V1E1
ACTR6	ALG1L	NFX1			ATP6V1F
ACVR2B	ALG2	NFYB			ATP6V1G1
ACYP2	ALYREF	NFYC			AURKA
ADAL	ANAPC1	NME1-NME2			AURKAIP1
ADAM10	ANAPC10	NR2E1			AURKB
ADAM17	ANAPC11	NR4A1			BANP
ADAM19	ANAPC13	OLIG2			BARD1
ADAMTS6	ANAPC15	PAXBP1			BCL2L1
ADD3	ANAPC2	PHB2			BCS1L
ADGRA3	ANAPC4	PHF20			BMS1
ADGRB2	ANAPC5	PHF5A			BRD8
ADGRE5	ANKLE2	PKMYT1			BRF1
ADGRG1	ANKRD11	POU2F2			BRIX1
ADIPOR2	ANKRD20A1	POU3F2			BUB3
ADISSP	ANKRD36B	PREB			BUD23
ADK	ANKRD49	RB1			BYSL
ADM	ANKS6	RBPJ			C1QBP
ADPGK	ANLN	RNF4			C7orf50
ADPRS	AP2M1	RUNX1T1			CAMLG
ADRB1	AP2S1	SIN3A			CBLL1
ADRM1	AQP7	SKIL			CCAR1
ADSS2	AQR	SMAD2			CCDC115
AEN	ARCN1	SOX5			CCDC174
AFF1	ARF4	SOX8			CCNA2
AFF4	ARFRP1	SOX9			CCND1
AFG1L	ARGFX	STAT5B			CCNH
AFG3L2	ARGLU1	SUPT4H1			CCNK
AFMID	ARHGAP11B	SUPT6H			CCNL1
AGAP3	ARID3A	TAF6			CCT2
AGFG2	ARIH1	TBP			CCT3
AGO1	ARL2	TCF7L2			CCT4
AGO2	ARL4D	TFAP4			CCT5
AGPAT2	ARMC6	TFDP1			CCT6A
AGPAT4	ARMC7	TFDP2			CCT7
AGTRAP	ARPC2	TRIM22			CD2BP2
AHCTF1	ARPC3	TSC22D2			CDC26
AHCY	ARPC4	TSHZ3			CDC27
AHCYL1	ASF1B	UBN1			CDC40
AHCYL2	ATF4	YBX1			CDC45
AHI1	ATL2	YY1			CDC6
AHSA1	ATP1A1	ZBTB1			CDCA8
AIDA	ATP2A2	ZBTB11			CDIPT
AIMP1	ATP5F1A	ZBTB18			CDK11A
AIMP2	ATP5F1B	ZBTB49			CENPC
AJM1	ATP5F1C	ZFP42			CENPH
AJUBA	ATP5F1D	ZMAT3			CENPK
AK3	ATP5F1E	ZNF100			CENPN
AK6	ATP5MC1	ZNF121			CENPX
AK7	ATP5ME	ZNF131			CEP131
AKAP1	ATP5MF	ZNF133			CEP68
AKAP8	ATP5MG	ZNF155			CFAP20
AKAP8L	ATP5PB	ZNF22			CFAP298
AKIP1	ATP5PO	ZNF223			CFL1
AKIRIN1	ATP6AP1	ZNF235			CHAF1A
AKIRIN2	ATP6AP2	ZNF236			CHAF1B
AKNA	ATP6V0B	ZNF256			CHCHD4
AKR1A1	ATP6V0C	ZNF28			CHEK1
AKR7A2	ATP6V0D1	ZNF280A			CHMP1A
AKT1S1	ATP6V1A	ZNF32			CHMP4B
AKT2	ATP6V1B2	ZNF354A			CHTF8
AKT3	ATP6V1C1	ZNF382			CHTOP
AKTIP	ATP6V1D	ZNF384			CIAO1
ALAD	ATP6V1E1	ZNF397			CIAPIN1
ALCAM	ATP6V1F	ZNF426			CIT
ALDH18A1	ATP6V1G1	ZNF460			CLTC
ALDH1B1	ATP6V1H	ZNF554			CMPK1
ALDH3A2	ATR	ZNF568			CNOT1
ALDH6A1	ATRIP	ZNF586			CNOT3
ALDH7A1	AURKA	ZNF614			CNOT9
ALDOA	AURKAIP1	ZNF626			COASY
ALG12	AURKB	ZNF655			COG1
ALG13	BANF1	ZNF664			COG4
ALG3	BANP	ZNF706			COPA
ALKBH5	BAP1	ZNF80			COPB2
ALKBH7	BARD1	ZNF823			COPE
ALS2	BCAR1	ZNF830			COPS2
AMD1	BCAS2	ZNF839			COPS3
AMER1	BCL2L1				COPS4
AMMECR1L	BCLAF1				COPS5
AMN1	BCS1L				COPS8
AMPD2	BDP1				COPZ1
AMZ2	BET1				COQ4
ANAPC1	BIRC5				COX5B
ANAPC10	BMS1				CRKL
ANAPC13	BNIP1				CRNKL1
ANAPC1P2	BOP1				CS
ANAPC2	BORA				CSE1L
ANAPC4	BORCS5				CSNK1A1
ANAPC7	BPTF				CSNK2B
ANGEL2	BRCA1				CSTF1
ANGPTL4	BRCA2				CTBP2
ANK1	BRD4				CTCF
ANK2	BRD8				CTPS1
ANKDD1A	BRF1				CTR9
ANKH	BRF2				CXXC1
ANKHD1	BRIP1				CYCS
ANKHD1-DT	BRIX1				DAD1
ANKHD1-EIF4EBP3	BRK1				DAP3
ANKRA2	BTF3				DARS1
ANKRD10	BTF3L4				DBF4
ANKRD11	BUB1				DCAF6
ANKRD16	BUB1B				DCLRE1B
ANKRD17	BUB3				DCTN1
ANKRD27	BUD13				DCTN2
ANKRD36	BUD23				DCTN6
ANKRD36B	BUD31				DDX11
ANKRD39	BYSL				DDX18
ANKRD54	C12orf45				DDX19A
ANKRD7	C16orf86				DDX20
ANKS6	C17orf58				DDX21
ANLN	C19orf53				DDX23
ANP32B	C1D				DDX24
ANP32E	C1orf109				DDX3X
ANXA5	C1QBP				DDX41
AP1S1	C1QTNF4				DDX42
AP1S2	C6orf15				DDX49
AP2A1	C7orf26				DDX5
AP2M1	C7orf50				DDX54
AP2S1	C9orf16				DDX56
AP3D1	C9orf78				DDX59
AP3M1	CA5A				DERL2
AP3M2	CACNB3				DHDDS
AP3S1	CACTIN				DHX15
AP3S2	CADM4				DHX8
AP4B1	CAMLG				DHX9
AP4E1	CAP1				DICER1
AP4M1	CAPZB				DIMT1
AP5B1	CARS1				DKC1
AP5M1	CBLL1				DNAJA3
APAF1	CBLN1				DNAJC17
APEH	CBWD2				DNM2
APEX1	CBWD3				DPAGT1
APH1B	CBWD5				DPH1
APMAP	CBX1				DRAP1
APOLD1	CCAR1				DRG1
APOM	CCDC115				DSN1
APPL2	CCDC130				DTL
APTR	CCDC137				DYNC1H1
AQP3	CCDC144A				EARS2
ARF3	CCDC144NL				ECD
ARF4	CCDC174				EEF1A1
ARF4-AS1	CCDC59				EEF1B2
ARFIP2	CCDC78				EEF2KMT
ARHGAP19	CCDC84				EIF1
ARHGAP21	CCDC86				EIF1AX
ARHGAP33	CCNA2				EIF2B1
ARHGAP35	CCNB1				EIF2B3
ARHGAP5	CCND1				EIF2B4
ARHGAP5-AS1	CCNH				EIF2S1
ARHGEF1	CCNK				EIF2S3
ARHGEF40	CCNL1				EIF3A
ARHGEF6	CCP110				EIF3B
ARID1A	CCT2				EIF3D
ARID1B	CCT3				EIF3J
ARID2	CCT4				EIF4G2
ARID3B	CCT5				EIF5
ARID4A	CCT6A				EIF5A
ARID4B	CCT7				EIF6
ARIH1	CCT8				ELL
ARIH2OS	CD2BP2				ELOB
ARL1	CD3EAP				ELOC
ARL14EP	CD8B				ELOVL1
ARL15	CDAN1				ELP2
ARL16	CDC123				ELP3
ARL3	CDC16				ELP5
ARL5B	CDC20				ENO1
ARL6IP1	CDC23				EP400
ARL6IP6	CDC26				ERH
ARL8B	CDC27				EWSR1
ARMC1	CDC37				EXOC3
ARMC10	CDC40				EXOC5
ARMC2	CDC42				EXOC8
ARMC5	CDC45				EXOSC1
ARMC6	CDC5L				EXOSC2
ARMT1	CDC6				EXOSC4
ARNT	CDC7				EXOSC5
ARPC4	CDC73				EXOSC6
ARPC5	CDCA5				EXOSC8
ARPP19	CDCA8				FAF2
ARRB2	CDIPT				FAM133B
ARRDC1	CDK1				FAM72D
ARRDC1-AS1	CDK11A				FAM86B1
ARRDC3	CDK2				FARS2
ARV1	CDK7				FARSA
ASAP3	CDK9				FARSB
ASB16-AS1	CDT1				FAU
ASB6	CEBPZ				FBXO5
ASB7	CENPA				FDPS
ASB8	CENPC				FDXR
ASCC1	CENPE				FEN1
ASF1A	CENPH				FNBP4
ASF1B	CENPI				FNTA
ASH1L	CENPK				FNTB
ASH2L	CENPN				FTSJ3
ASL	CENPT				FXN
ASMTL	CENPW				GAK
ASPH	CENPX				GAPDH
ASXL1	CEP131				GBF1
ASXL2	CEP152				GCN1
ATAD2	CEP192				GEMIN4
ATE1	CEP68				GET3
ATF1	CEP85				GGPS1
ATF2	CEP97				GLE1
ATF3	CFAP20				GLRX5
ATF4	CFAP298				GNB1L
ATF6B	CFDP1				GNL3L
ATF7	CFL1				GNPNAT1
ATG12	CHAF1A				GON4L
ATG2A	CHAF1B				GPN3
ATG3	CHCHD1				GRSF1
ATG4B	CHCHD2				GTF2F1
ATG4D	CHCHD4				GTF2H3
ATL2	CHD4				GTF3C1
ATM	CHEK1				GTF3C3
ATOSB	CHERP				GTF3C5
ATP10D	CHMP1A				GTF3C6
ATP1B1	CHMP2A				GUK1
ATP2B1	CHMP3				HARS1
ATP2C1	CHMP4B				HARS2
ATP5F1B	CHMP5				HAUS3
ATP5MC1	CHMP6				HECTD1
ATP5ME	CHMP7				HGS
ATP5PB	CHORDC1				HINFP
ATP5PD	CHTF18				HIRA
ATP5PO	CHTF8				HMGCR
ATP6V0A1	CHTOP				HMGCS1
ATP6V0A2	CIAO1				HNRNPA0
ATP6V0D1	CIAO2B				HNRNPC
ATP6V0D1-DT	CIAO3				HNRNPH1
ATP6V0E2	CIAPIN1				HNRNPK
ATP6V0E2-AS1	CINP				HNRNPM
ATP6V1D	CIT				HNRNPR
ATP6V1E1	CKAP5				HNRNPU
ATP6V1E2	CLASRP				HSCB
ATP6V1F	CLCC1				HSD11B1L
ATP6V1G1	CLK2				HSD17B10
ATP8B3	CLNS1A				HSP90B1
ATPAF1	CLP1				HSPA14
ATPAF2	CLSPN				HSPA5
ATPSCKMT	CLTC				HSPA9
ATRAID	CMPK1				HSPD1
ATXN1	CMTR1				HSPE1
ATXN1-AS1	CNIH4				HUWE1
ATXN2L	CNN2				IARS1
ATXN7L3B	CNOT1				IARS2
AUP1	CNOT2				IK
AURKA	CNOT3				ILF2
AURKAIP1	CNOT9				ILF3
AURKB	COA5				IMP3
AVEN	COA7				IMP4
AVL9	COASY				IMPDH2
AXIN1	COG1				ING3
AZIN1	COG2				INO80
B3GALNT2	COG3				INTS10
B3GAT3	COG4				INTS13
B3GNTL1	COG6				INTS3
B4GALNT3	COG8				INTS4
B4GALT1	COPA				INTS7
BABAM1	COPB1				INTS9
BACH1	COPB2				IPO13
BAG3	COPE				ISCA2
BAG4	COPG1				ISCU
BAG6	COPS2				ISG20L2
BANP	COPS3				JMJD6
BARD1	COPS4				KANSL3
BAZ1A-AS1	COPS5				KARS1
BAZ1B	COPS6				KATNB1
BAZ2A	COPS8				KIF11
BBIP1	COPZ1				KIF18A
BBLN	COQ2				KIF20A
BBOF1	COQ4				KIF23
BBS4	COQ5				KLF7
BBS9	COX10				KRI1
BCAN-AS2	COX11				KRR1
BCAP31	COX15				KTI12
BCDIN3D-AS1	COX17				LAMTOR2
BCKDHA	COX5A				LAMTOR4
BCL2L1	COX5B				LARS1
BCL2L11	COX6C				LETM1
BCL2L13	COX7B				LIMS1
BCL2L2	COX7C				LIN52
BCL6	CPAMD8				LONP1
BCLAF1	CPNE7				LRPPRC
BCS1L	CPOX				LRR1
BDNF-AS	CPSF1				LRRC37A3
BEX1	CPSF2				LSM3
BFSP1	CPSF3				LSM4
BICD1	CPSF4				LTV1
BICD2	CPSF6				LUC7L3
BLCAP	CRCP				LYRM4
BMF	CRKL				MAD2L2
BMI1	CRLS1				MAK16
BMP2K	CRNKL1				MANF
BMPR2	CS				MARS1
BMS1	CSE1L				MASTL
BNIP2	CSH2				MAT2A
BNIP3	CSNK1A1				MAU2
BNIP3L	CSNK2B				MAX
BOLA2-SMG1P6	CSTF1				MCM2
BOLA2B	CSTF3				MCM3
BOLA3	CTAGE9				MCM3AP
BOLA3-DT	CTBP2				MCM4
BORCS7	CTCF				MCM5
BORCS8	CTDP1				MCM6
BPGM	CTNNBL1				MCM7
BPNT2	CTPS1				MCRS1
BRD2	CTR9				MED11
BRD3	CTU2				MED14
BRD3OS	CUL1				MED17
BRD8	CUL2				MED20
BRF1	CUL3				MED26
BRI3	CUL7				MED28
BRIX1	CWC22				MED31
BRMS1L	CWC25				MEPCE
BROX	CWF19L2				METAP1
BRPF1	CXXC1				METAP2
BSCL2	CYC1				METTL1
BSDC1	CYCS				METTL16
BTBD7	CYFIP1				METTL23
BTG1	CYP2A13				METTL3
BTG2	CYP4F11				MFN2
BTN2A1	CYS1				MINDY2
BUB3	DAD1				MIS12
BUD23	DAP3				MMGT1
BUD31	DARS1				MMS19
BYSL	DBF4				MMS22L
BZW1	DBR1				MOCS3
BZW2	DCAF6				MOK
C10orf95-AS1	DCLRE1B				MPHOSPH10
C11orf58	DCTN1				MRPL1
C11orf65	DCTN2				MRPL15
C11orf68	DCTN3				MRPL18
C12orf57	DCTN4				MRPL24
C12orf60	DCTN5				MRPL36
C14orf119	DCTN6				MRPL41
C15orf40	DDB1				MRPL49
C17orf100	DDN				MRPL50
C19orf44	DDOST				MRPL57
C19orf47	DDX1				MRPS11
C19orf48P	DDX10				MRPS12
C1QBP	DDX11				MRPS18B
C1QTNF6	DDX18				MRPS23
C1orf159	DDX19A				MRPS27
C1orf174	DDX19B				MRPS7
C1orf198	DDX20				MSRB1
C1orf43	DDX21				MTOR
C1orf50	DDX23				NAA50
C21orf58	DDX24				NACA
C2CD2L	DDX27				NAE1
C2CD3	DDX3X				NARS1
C2CD5	DDX41				NASP
C2orf27A	DDX42				NBEAL1
C3orf18	DDX46				NCAPG
C4orf36	DDX47				NCAPG2
C5orf22	DDX49				NCBP1
C5orf24	DDX5				NCL
C6orf120	DDX51				NDC1
C6orf52	DDX52				NDUFA11
C6orf89	DDX54				NDUFA2
C7orf50	DDX55				NDUFA4
C8orf58	DDX56				NDUFA6
C8orf76	DDX59				NDUFAB1
C8orf82	DDX6				NDUFB10
C9orf43	DEFB131B				NDUFB4
C9orf72	DENR				NDUFS2
C9orf85	DERL2				NEDD8
CA11	DHDDS				NEMF
CA5BP1	DHFR				NFATC2IP
CAB39L	DHODH				NHP2
CABIN1	DHPS				NIFK
CACFD1	DHX15				NMT1
CACNA2D1	DHX16				NOC4L
CACNB1	DHX33				NOL11
CACUL1	DHX36				NOL6
CACYBP	DHX37				NOL7
CALM1	DHX8				NOLC1
CALR	DHX9				NOP14
CALU	DICER1				NOP16
CAMK1D	DIDO1				NOP56
CAMK2N2	DIMT1				NOP58
CAMKK2	DIS3				NPAT
CAMLG	DKC1				NPEPPS
CAMTA1	DMAP1				NPM1
CAND1	DMRTA2				NRBP1
CANX	DNAJA1				NRF1
CAPN1	DNAJA3				NSA2
CAPN1-AS1	DNAJC11				NUBP2
CAPN2	DNAJC17				NUDT21
CAPN7	DNAJC8				NUF2
CAPNS1	DNAJC9				NUP107
CAPRIN2	DNLZ				NUP153
CARD19	DNM1				NUP205
CARF	DNM1L				NUP214
CARM1	DNM2				NUP85
CARNMT1	DNMT1				NUP88
CARS2	DNTTIP2				NUP98
CASC3	DOHH				NUS1
CASP2	DOLK				NUTF2
CASP3	DONSON				OGFOD1
CASP7	DPAGT1				OGT
CASP8	DPH1				OIP5
CASP9	DPH2				ORC1
CASTOR3P	DPH3				ORC4
CATSPERG	DPH6				ORC6
CAVIN1	DPM2				OSBP
CBFA2T2	DPPA2				OSGEP
CBLL1	DPPA5				PABPC1
CBLL1-AS1	DPY19L2				PABPN1
CBLN3	DR1				PAFAH1B1
CBX3	DRAP1				PAK1IP1
CBX3P2	DRG1				PALB2
CBX4	DSN1				PARN
CBX5	DTL				PARS2
CBX6	DTYMK				PCBP1
CCAR1	DUT				PCBP2
CCDC107	DUX4				PCF11
CCDC115	DYNC1H1				PCNA
CCDC117	DYNC1I2				PCNX3
CCDC127	DYNLL1				PDAP1
CCDC14	DYNLRB1				PDRG1
CCDC142	E2F6				PELP1
CCDC148	E4F1				PES1
CCDC159	EARS2				PFDN6
CCDC174	EBNA1BP2				PFN1
CCDC18	ECD				PGAM1
CCDC40	ECT2				PGD
CCDC43	EDC4				PHF12
CCDC47	EEF1A1				PI4KA
CCDC51	EEF1B2				PLK4
CCDC6	EEF1G				PNISR
CCDC61	EEF2				PNN
CCDC71L	EEF2KMT				PNO1
CCDC8	EFL1				POLA2
CCDC82	EFTUD2				POLD1
CCDC88C	EGLN2				POLE2
CCDC92	EIF1				POLG2
CCDC9B	EIF1AD				POLR1A
CCHCR1	EIF1AX				POLR1B
CCM2	EIF2B1				POLR1C
CCNA2	EIF2B2				POLR2B
CCNB1IP1	EIF2B3				POLR2F
CCND1	EIF2B4				POLR2G
CCNE2	EIF2B5				POLR2H
CCNG1	EIF2S1				POLR2I
CCNG2	EIF2S2				POLR2K
CCNH	EIF2S3				POLR3B
CCNK	EIF3A				POLR3D
CCNL1	EIF3B				POLR3E
CCNL2	EIF3CL				POLR3F
CCNT1	EIF3D				POLR3H
CCNT2	EIF3E				POLR3K
CCNT2-AS1	EIF3F				POP1
CCNYL1	EIF3G				POP5
CCPG1	EIF3H				PPIA
CCSER2	EIF3I				PPME1
CCT2	EIF3J				PPP1R10
CCT3	EIF3L				PPP1R11
CCT4	EIF3M				PPP1R12A
CCT5	EIF4A1				PPP1R15B
CCT6A	EIF4A3				PPP1R7
CCT6P1	EIF4B				PPP2CA
CCT6P3	EIF4E				PPP2R3C
CCT7	EIF4G1				PPRC1
CD164	EIF4G2				PPWD1
CD2BP2	EIF5				PRC1
CD63	EIF5A				PRDM10
CD63-AS1	EIF6				PRELID3B
CD82	ELAC2				PRKRA
CD99L2	ELL				PRMT1
CDC14A	ELOA3B				PRMT5
CDC25B	ELOB				PRPF31
CDC25C	ELOC				PRPF38A
CDC26	ELOVL1				PRPF4
CDC27	ELP1				PRPF40A
CDC40	ELP2				PRPF6
CDC42BPA	ELP3				PRRC2A
CDC42EP4	ELP5				PSAT1
CDC42SE2	ELP6				PSMA3
CDC45	EMC1				PSMA5
CDC5L	EMC3				PSMB2
CDC6	EMC4				PSMB3
CDCA2	EMC7				PSMB5
CDCA4	ENO1				PSMC3
CDCA7	EP400				PSMC4
CDCA7L	EPOP				PSMC5
CDCA8	EPRS				PSMC6
CDH24	ERAL1				PSMD11
CDIPT	ERCC2				PSMD3
CDK10	ERCC3				PSMD8
CDK11A	ERH				PSME2
CDK12	ERVW-1				PSMG1
CDK13	ESF1				PSMG2
CDK13-DT	ESPL1				PTBP1
CDK16	ESPN				PTCD3
CDK4	ESS2				PTK2
CDK5	ETF1				PTMA
CDK5RAP3	EWSR1				PTPA
CDK6	EXOC1				PTPN23
CDKN1B	EXOC2				PWP1
CDKN2D	EXOC3				RAB18
CDPF1	EXOC4				RAB6A
CDS1	EXOC5				RABGGTB
CDS2	EXOC7				RACK1
CDV3	EXOC8				RAD17
CEBPB	EXOSC1				RAD51
CELSR3	EXOSC10				RAN
CENPBD1P	EXOSC2				RBBP4
CENPC	EXOSC3				RBBP5
CENPF	EXOSC4				RBBP6
CENPH	EXOSC5				RBM10
CENPK	EXOSC6				RBM14
CENPL	EXOSC7				RBM17
CENPN	EXOSC8				RBM19
CENPU	EXOSC9				RBM39
CENPX	F8A1				RBM8A
CEP128	FAF2				RBMX
CEP131	FAM104B				RBMXL1
CEP164	FAM133B				RBX1
CEP170	FAM136A				RCC1
CEP20	FAM207A				RCC1L
CEP250	FAM25G				RCL1
CEP290	FAM32A				REV3L
CEP350	FAM50A				RHOQ
CEP41	FAM72D				RHPN1
CEP43	FAM86B1				RIC1
CEP57	FARS2				RIOK1
CEP57L1	FARSA				RIOK2
CEP63	FARSB				RITA1
CEP68	FASTKD5				RMI1
CEP76	FAU				RNF14
CEP85L	FBL				RNF20
CEP95	FBLIM1				RNMT
CERS2	FBXO5				RPAIN
CERS5	FCF1				RPAP1
CETN3	FDPS				RPL10A
CFAP144	FDXR				RPL12
CFAP20	FEN1				RPL13A
CFAP298	FGFR1OP				RPL14
CFAP36	FIP1L1				RPL15
CFAP418	FNBP4				RPL18
CFAP53	FNTA				RPL18A
CFAP97	FNTB				RPL19
CFL1	FOLR3				RPL23A
CGGBP1	FOXD4				RPL27
CGRRF1	FOXD4L6				RPL3
CHAF1A	FOXL2				RPL30
CHAF1B	FRG2				RPL31
CHAMP1	FTSJ3				RPL32
CHASERR	FXN				RPL35
CHCHD10	GABPA				RPL36
CHCHD3	GAGE12J				RPL36A
CHCHD4	GAGE2A				RPL36AL
CHCHD7	GAK				RPL37
CHD2	GALP				RPL39
CHD6	GAPDH				RPL41
CHD8	GAR1				RPL5
CHEK1	GARS1				RPL6
CHEK2	GBF1				RPL7L1
CHKB-DT	GCN1				RPL8
CHMP1A	GCOM1				RPL9
CHMP4B	GDF5OS				RPLP0
CHRAC1	GEMIN4				RPLP1
CHST11	GEMIN5				RPN2
CHST7	GEMIN6				RPS11
CHTF8	GEMIN7				RPS12
CHTOP	GEMIN8				RPS13
CHURC1	GET1				RPS15
CHURC1-FNTB	GET3				RPS15A
CIAO1	GFER				RPS16
CIAO2A	GFM1				RPS18
CIAPIN1	GGPS1				RPS19
CIART	GGTLC2				RPS19BP1
CILK1	GINS1				RPS2
CIP2A	GINS2				RPS20
CIPC	GINS3				RPS23
CIRBP	GINS4				RPS24
CIRBP-AS1	GJA3				RPS25
CISD1	GLE1				RPS27
CISH	GLI4				RPS29
CIT	GLMN				RPS3A
CKAP2L	GLRX3				RPS4X
CKS1B	GLRX5				RPS6
CKS2	GMPPB				RPS7
CLASP1	GMPS				RPS8
CLASP2	GNB1L				RRM1
CLBA1	GNL2				RRM2
CLCN2	GNL3				RRS1
CLCN3	GNL3L				RSL1D1
CLDND1	GNPNAT1				RSRC2
CLIC1	GOLGA6A				RTEL1
CLIC4	GOLGA6L1				RTF1
CLK4	GOLGA6L10				RUVBL2
CLMN	GOLGA8K				SARNP
CLN6	GOLGA8N				SARS2
CLPTM1	GOLGA8R				SART3
CLPX	GON4L				SBDS
CLTC	GOSR2				SBNO1
CLTCL1	GPAT2				SCFD1
CLUH	GPKOW				SDE2
CMC2	GPN1				SDHA
CMPK1	GPN2				SEC61B
CMTM7	GPN3				SEC61G
CMTR2	GPR61				SEH1L
CNBP	GPS1				SERBP1
CNIH1	GRB2				SET
CNIH3	GRPEL1				SETD2
CNNM4	GRSF1				SETDB1
CNOT1	GRWD1				SF1
CNOT11	GSDMA				SF3A2
CNOT3	GSPT1				SF3B1
CNOT4	GTF2A1				SF3B3
CNOT6L	GTF2A2				SF3B6
CNOT8	GTF2B				SFPQ
CNOT9	GTF2E1				SGPP1
CNP	GTF2E2				SKA1
CNPPD1	GTF2F1				SKA3
CNPY2	GTF2F2				SKP1
CNPY2-AS1	GTF2H1				SLC25A3
CNPY3	GTF2H2				SLC35B1
CNPY4	GTF2H2C				SLC39A10
CNST	GTF2H3				SLC39A7
CNTRL	GTF2H4				SLC7A6OS
COA4	GTF3A				SMC1A
COA6	GTF3C1				SMC3
COASY	GTF3C2				SMC4
COG1	GTF3C3				SMC6
COG4	GTF3C4				SMG1
COIL	GTF3C5				SMG5
COL18A1	GTF3C6				SNAPC1
COLGALT1	GTPBP4				SNAPC3
COMMD6	GUK1				SNAPC5
COPA	H2AFX				SNRNP25
COPB2	H2AFZ				SNRNP70
COPB2-DT	H3F3A				SNRPB
COPE	HAMP				SNRPC
COPRS	HAPLN2				SNRPD1
COPS2	HARS1				SNRPD2
COPS3	HARS2				SNRPD3
COPS4	HAUS1				SNRPG
COPS5	HAUS3				SON
COPS7A	HAUS4				SP2
COPS8	HAUS5				SPC24
COPS8-DT	HAUS6				SPCS3
COPS9	HAUS7				SPRTN
COPZ1	HAUS8				SPTLC1
COQ10A	HCFC1				SRBD1
COQ10B	HCRTR1				SRF
COQ4	HDAC3				SRP14
COQ6	HEATR1				SRP54
COQ7	HECTD1				SRP9
COQ8A	HGS				SRPRA
COQ9	HINFP				SRRM1
CORO1C	HIRA				SRRM2
COX14	HIST1H2AB				SRRT
COX18	HIST1H2AE				SRSF1
COX20	HIST1H2AI				SRSF10
COX5B	HIST1H2BB				SRSF2
COX6A1	HIST1H2BC				SRSF3
COX7A2L	HIST1H2BE				SRSF6
CPEB2	HIST1H2BI				SRSF7
CPVL	HIST1H2BJ				STN1
CRAT	HIST1H2BL				STX5
CREB1	HIST1H2BM				SUGP1
CREB3	HIST1H2BN				SUGT1
CREB3L4	HIST2H2AA3				SUMO2
CREBL2	HIST2H2AC				SUPT16H
CRELD2	HIST2H2BE				SUPV3L1
CRIP2	HIST2H2BF				SYMPK
CRIPT	HIST2H3A				SYS1
CRK	HIST2H3D				TADA2A
CRKL	HJURP				TADA3
CRNKL1	HLA-C				TAF1
CROCC	HMGA1				TAF7
CRTC2	HMGB1				TAF8
CRY1	HMGCR				TANGO6
CRYZL1	HMGCS1				TARDBP
CS	HMGN2				TARS1
CSAD	HNRNPA0				TARS2
CSE1L	HNRNPA1L2				TBCA
CSNK1A1	HNRNPC				TBCB
CSNK1D	HNRNPCL4				TBCC
CSNK1E	HNRNPH1				TBCD
CSNK1G1	HNRNPK				TCERG1
CSNK1G3	HNRNPL				TCOF1
CSNK2A1	HNRNPM				TCP1
CSNK2B	HNRNPR				TEDC1
CSPP1	HNRNPU				TEFM
CSTF1	HOXC10				TELO2
CSTF2	HS6ST1				TEPSIN
CTBP2	HSCB				TFB2M
CTC1	HSD11B1L				TGS1
CTCF	HSD17B10				THAP11
CTDNEP1	HSD17B12				THG1L
CTDSP2	HSF1				THOC5
CTDSPL2	HSP90B1				THOC6
CTIF	HSPA14				TIGD1
CTNNB1	HSPA5				TIMELESS
CTNNBIP1	HSPA9				TIMM10
CTNND1	HSPD1				TIMM13
CTNS	HSPE1				TIMM44
CTPS1	HTATSF1				TIMM9
CTR9	HUS1				TLCD1
CTTN	HUWE1				TLN1
CTU1	HYOU1				TMA16
CUEDC2	HYPK				TMED2
CUL4B	IARS1				TMEM127
CUTA	IARS2				TMEM199
CWC27	ICE1				TMEM258
CXXC1	ICE2				TMX2
CXXC4	IFITM2				TOE1
CYB561A3	IFITM3				TOMM20
CYB561D2	IGBP1				TOMM22
CYB5D1	IK				TOMM40
CYB5D2	ILF2				TOP1
CYCS	ILF3				TP53RK
CYLD	IMP3				TPR
CYP2R1	IMP4				TPRKB
CYP39A1	IMPDH2				TPT1
CYSTM1	INCENP				TPX2
CYTH2	ING3				TRA2B
DAAM1	INO80				TRAPPC11
DACT3	INO80B				TRAPPC2B
DAD1	INTS1				TRAPPC3
DAP3	INTS10				TRAPPC4
DARS1	INTS11				TRMT5
DARS2	INTS13				TSEN2
DBF4	INTS14				TSEN34
DCAF11	INTS2				TSEN54
DCAF13	INTS3				TSG101
DCAF15	INTS4				TSR1
DCAF16	INTS5				TUBA1B
DCAF17	INTS6				TUBB
DCAF4	INTS7				TUBE1
DCAF6	INTS8				TUBG1
DCAKD	INTS9				TUBGCP5
DCK	IPO11				TUBGCP6
DCLK2	IPO13				TUT1
DCLRE1B	IPO7				TXNL4A
DCP1A	IPO9				TXNL4B
DCP2	ISCA2				U2SURP
DCTN1	ISCU				UBA1
DCTN2	ISG20L2				UBAP1
DCTN6	ISY1				UBE2D3
DCTN6-DT	JAZF1				UBE2I
DCTPP1	JMJD6				UBE2M
DDAH2	KANSL1				UBE2N
DDHD1	KANSL2				UBE2Z
DDIAS	KANSL3				UBQLN4
DDIT3	KARS1				UBR5
DDIT4	KAT5				UBTF
DDX11	KAT8				UFD1
DDX11-AS1	KATNB1				UFM1
DDX17	KCMF1				UPF2
DDX18	KCNA10				UQCRB
DDX19A	KDM2A				UQCRC1
DDX19A-DT	KDM8				UQCRC2
DDX20	KIAA1143				UQCRH
DDX21	KIF11				UQCRQ
DDX23	KIF14				UROD
DDX24	KIF18A				USP36
DDX39A	KIF18B				USP37
DDX3X	KIF20A				USP39
DDX41	KIF23				USP5
DDX42	KIF4A				USP8
DDX49	KIN				USP9X
DDX5	KLC2				USPL1
DDX50	KLF7				UTP11
DDX54	KLHL11				UTP15
DDX56	KNL1				UTP18
DDX59	KPNA6				UTP3
DEAF1	KPNB1				VCP
DEDD	KRI1				VEZT
DEF8	KRR1				VIRMA
DENND10	KRT10				VMP1
DENND2B	KRT17				VPS29
DENND3	KRT8				VPS35
DENND3-AS1	KRTAP4-2				VPS37C
DENND4A	KRTAP5-7				WARS1
DENND5A	KRTAP5-9				WBP1
DEPDC4	KTI12				WBP11
DEPTOR	KXD1				WBP1L
DERL2	LAMTOR2				WDHD1
DERL3	LAMTOR3				WDR25
DESI1	LAMTOR4				WDR26
DESI2	LARS1				WDR33
DGCR8	LARS2				WDR4
DGLUCY	LAS1L				WDR43
DHCR7	LCE1C				WDR46
DHCR7-DT	LCE1E				WDR7
DHDDS	LCN10				WDR75
DHX15	LENG8				WEE1
DHX30	LETM1				WNK1
DHX35	LIMS1				WTAP
DHX35-DT	LIN52				XAB2
DHX38	LIN54				XPO1
DHX8	LONP1				XRCC6
DHX9	LPA				XRN1
DHX9-AS1	LRPPRC				XRN2
DIABLO	LRR1				YARS1
DIAPH2	LRRC37A3				YARS2
DICER1	LRRC37B				YPEL1
DICER1-AS1	LSG1				YPEL5
DIMT1	LSM10				ZFC3H1
DIXDC1	LSM11				ZGRF1
DKC1	LSM12				ZMAT2
DKKL1	LSM2				ZMAT5
DLEU1	LSM3				ZMYND8
DLEU2	LSM4				ZNF335
DLG2	LSM5				ZNF506
DLGAP1-AS2	LSM6				ZNF574
DLGAP5	LSM7				ZNF687
DLX1	LSM8				ZNHIT2
DMAC1	LST1				ZRANB2
DMTF1-AS1	LTB4R2
DMWD	LTBP3
DMXL1	LTO1
DNAAF10	LTV1
DNAAF2	LUC7L3
DNAAF9	LURAP1
DNAH14	LYRM4
DNAI4	MAD2L1
DNAJA3	MAD2L2
DNAJB1	MAGOH
DNAJB2	MAK16
DNAJB5	MANF
DNAJB9	MARS1
DNAJC14	MARS2
DNAJC16	MASTL
DNAJC17	MAT2A
DNAJC2	MAU2
DNAJC21	MAX
DNAJC25	MBTPS1
DNAJC27-AS1	MBTPS2
DNAJC3	MCL1
DNAJC3-DT	MCM2
DNAJC30	MCM3
DNAJC7	MCM3AP
DNAJC9-AS1	MCM4
DNAL1	MCM5
DNM2	MCM6
DOCK11	MCM7
DOCK4	MCMBP
DOLPP1	MCRS1
DPAGT1	MDN1
DPF3	MED1
DPH1	MED10
DPM1	MED11
DPP8	MED12
DPP9	MED14
DPY19L4	MED17
DPYSL5	MED18
DRAP1	MED20
DRG1	MED21
DROSHA	MED22
DSN1	MED26
DST	MED27
DST-AS1	MED28
DTD1	MED29
DTL	MED30
DUS3L	MED31
DUSP10	MED4
DUSP12	MED6
DUSP2	MED7
DUSP3	MED8
DUSP5	MED9
DUSP6	MEPCE
DUSP7	METAP1
DXO	METAP2
DYNC1H1	METTL1
DYNC2I1	METTL14
DYNLL2	METTL16
DYNLT1	METTL17
DYRK1A	METTL23
DYRK1B	METTL3
DZANK1	METTL7A
DZIP3	MEX3A
E2F1	MFAP1
E2F2	MFN2
E2F3	MINDY2
E4F1	MIOS
EAPP	MIPEP
EARS2	MIS12
EBAG9	MIS18A
ECD	MIS18BP1
ECI1	MKRN1
ECI2	MLST8
EDEM1	MMGT1
EDEM3	MMS19
EDRF1	MMS22L
EEF1A1	MNAT1
EEF1AKMT3	MOB4
EEF1AKMT4	MOCS3
EEF1B2	MOG
EEF1D	MOK
EEF1E1	MPHOSPH10
EEF2K	MRE11
EEF2KMT	MRGBP
EEPD1	MRPL1
EFCAB11	MRPL10
EFCAB13	MRPL12
EFCAB2	MRPL13
EFCAB7	MRPL14
EFHC1	MRPL15
EFNA4	MRPL16
EFNB1	MRPL17
EGFR	MRPL18
EGLN1	MRPL19
EGR1	MRPL2
EHD3	MRPL20
EHMT1	MRPL21
EID2B	MRPL22
EIF1	MRPL24
EIF1AX	MRPL27
EIF1B	MRPL28
EIF2A	MRPL3
EIF2AK1	MRPL32
EIF2AK3	MRPL33
EIF2B1	MRPL34
EIF2B3	MRPL35
EIF2B4	MRPL36
EIF2S1	MRPL37
EIF2S3	MRPL38
EIF3A	MRPL39
EIF3B	MRPL4
EIF3D	MRPL41
EIF3J	MRPL43
EIF3J-DT	MRPL44
EIF4E2	MRPL45
EIF4EBP1	MRPL49
EIF4ENIF1	MRPL50
EIF4G2	MRPL51
EIF4H	MRPL53
EIF5	MRPL54
EIF5A	MRPL55
EIF5B	MRPL57
EIF6	MRPL9
ELK1	MRPS10
ELK4	MRPS11
ELL	MRPS12
ELMO2	MRPS14
ELMOD3	MRPS16
ELOB	MRPS18A
ELOC	MRPS18B
ELOF1	MRPS2
ELOVL1	MRPS21
ELP2	MRPS22
ELP3	MRPS23
ELP4	MRPS24
ELP5	MRPS25
EMC2	MRPS26
EMC6	MRPS27
EMD	MRPS28
EMG1	MRPS31
EMP1	MRPS34
EMSY	MRPS35
EMSY-DT	MRPS5
ENAH	MRPS6
ENDOG	MRPS7
ENO1	MRPS9
ENOPH1	MRTO4
ENSA	MSRB1
ENTPD1-AS1	MST1
ENTPD4	MSTO1
ENTPD5	MT2A
ENTPD6	MTBP
ENTREP3	MTG2
ENY2	MTOR
EOLA2	MTPAP
EP300	MTREX
EP400	MTRNR2L1
EP400P1	MVD
EPHB4	MVK
EPN2	MYBBP1A
EPS15L1	MYBL2
ERBIN	MYC
ERCC1	MYCBP
ERG28	MYO1H
ERH	MZF1
ERI3	MZT1
ERICD	N6AMT1
ERICH1	NAA10
ERLIN1	NAA15
ERLIN2	NAA20
ERO1A	NAA25
ERP29	NAA35
ERP44	NAA50
ESCO1	NACA
ESD	NAE1
ESRRA	NAF1
ESYT1	NAGLU
ETFB	NANOG
ETNK1	NAPA
ETNK2	NAPG
ETV1	NARS1
ETV5	NASP
ETV6	NAT10
EVC	NBAS
EVI5L	NBEAL1
EWSR1	NBPF10
EXD2	NBPF12
EXOC3	NBPF15
EXOC5	NBPF3
EXOC8	NCAPD2
EXOSC1	NCAPD3
EXOSC2	NCAPG
EXOSC4	NCAPG2
EXOSC5	NCAPH
EXOSC6	NCAPH2
EXOSC8	NCBP1
EXTL2	NCBP2
EXTL3	NCKAP1
EYA4	NCL
EZH1	NCOA4
FAF2	NDC1
FAHD2A	NDC80
FAM117A	NDOR1
FAM117B	NDUFA11
FAM118A	NDUFA2
FAM120C	NDUFA4
FAM131A	NDUFA6
FAM131B-AS2	NDUFA8
FAM133B	NDUFAB1
FAM13B	NDUFAF3
FAM161B	NDUFAF7
FAM162A	NDUFAF8
FAM168B	NDUFB10
FAM185A	NDUFB3
FAM185BP	NDUFB4
FAM193B	NDUFB6
FAM200B	NDUFB7
FAM210A	NDUFB8
FAM216A	NDUFS2
FAM219A	NDUFS3
FAM228B	NDUFS5
FAM229B	NEDD1
FAM234A	NEDD8
FAM53C	NELFA
FAM72A	NELFB
FAM72B	NELFCD
FAM72C	NELFE
FAM72D	NEMF
FAM76A	NEPRO
FAM76B	NFATC2IP
FAM86B1	NFKBIE
FAM86C1P	NFRKB
FAM86C2P	NFS1
FAM86DP	NFYB
FAM86EP	NFYC
FAM86JP	NHLRC2
FAM98A	NHP2
FANCA	NIFK
FANCE	NIP7
FANCM	NISCH
FARP1	NKAP
FARP2	NKAPD1
FARS2	NLE1
FARSA	NMD3
FARSB	NMT1
FASN	NOB1
FASTKD2	NOC2L
FAU	NOC3L
FBH1	NOC4L
FBLN1	NOL10
FBXL12	NOL11
FBXL13	NOL12
FBXL19	NOL6
FBXL19-AS1	NOL7
FBXO21	NOL8
FBXO31	NOL9
FBXO33	NOLC1
FBXO36	NOM1
FBXO42	NOMO3
FBXO48	NOP10
FBXO5	NOP14
FBXW11	NOP16
FCHSD2	NOP2
FDFT1	NOP53
FDPS	NOP56
FDXR	NOP58
FEM1A	NOP9
FEN1	NOS1AP
FERMT3	NOTCH2NLB
FGD4	NPAT
FGD5-AS1	NPB
FGD6	NPEPPS
FGFR1OP2	NPIPA1
FGFRL1	NPIPA5
FGGY	NPIPB6
FHIP1B	NPIPB8
FHL2	NPLOC4
FIBP	NPM1
FIZ1	NPM3
FKBP14	NR2C2AP
FKBP1A	NRBP1
FKBP2	NRDE2
FKBP3	NRF1
FLAD1	NSA2
FLII	NSF
FMC1	NSL1
FMNL2	NSMCE1
FNBP4	NSMCE2
FNDC3A	NSMCE3
FNIP1	NSUN4
FNTA	NUBP1
FNTB	NUBP2
FOS	NUDC
FOSL2	NUDCD3
FOXD1	NUDT21
FOXG1	NUDT4B
FOXJ3	NUF2
FOXN2	NUFIP1
FOXN3-AS1	NUMA1
FOXO1	NUP107
FOXO3	NUP133
FOXP2	NUP153
FOXRED1	NUP155
FPGS	NUP160
FRAT2	NUP205
FRG1HP	NUP214
FRS3	NUP35
FRYL	NUP43
FSD1L	NUP54
FSTL3	NUP62
FTO	NUP85
FTSJ3	NUP88
FUBP1	NUP93
FUCA1	NUP98
FUNDC2	NUS1
FUT11	NUTF2
FUT8	NVL
FUZ	NXF1
FXN	OGFOD1
FXR2	OGT
FZD2	OIP5
FZD3	OLFML3
FZD5	OPA1
FZR1	OR11H1
G3BP1	OR1D2
GABARAP	OR1E2
GABARAPL1	OR2A1
GABPB1-AS1	OR2T29
GABPB1-IT1	OR2T5
GADD45A	OR4A47
GADD45B	OR4F4
GADD45GIP1	OR4K1
GAK	OR4N2
GALNS	OR7A10
GALNT7	OR7A17
GAN	ORC1
GANC	ORC3
GAPDH	ORC4
GAREM1	ORC5
GARS1-DT	ORC6
GART	OSBP
GAS5	OSGEP
GAS8	OSTC
GASAL1	OTOP1
GATAD2B	PABPC1
GATB	PABPN1
GBA1LP	PAF1
GBF1	PAFAH1B1
GCDH	PAK1IP1
GCLM	PALB2
GCN1	PAM16
GCSH	PARN
GDE1	PARS2
GDF9	PAXBP1
GEMIN4	PC
GEN1	PCBP1
GET3	PCBP2
GET4	PCF11
GFM2	PCID2
GFUS	PCNA
GGA1	PCNX3
GGH	PDAP1
GGN	PDCD11
GGPS1	PDCD2
GID4	PDCD5
GIGYF2	PDCD6
GIN1	PDCD6IP
GINM1	PDCD7
GIT2	PDPK1
GLA	PDRG1
GLB1L2	PEF1
GLDC	PELO
GLE1	PELP1
GLI3	PES1
GLIPR1	PET117
GLOD4	PEX1
GLRX5	PFDN1
GLS	PFDN2
GLUD1	PFDN4
GLUL	PFDN5
GM2A	PFDN6
GMEB2	PFN1
GMPPA	PGAM1
GMPR2	PGD
GNA11	PGK1
GNA12	PGPEP1
GNAI2	PGS1
GNAQ	PHAX
GNB1L	PHB
GNE	PHB2
GNG11	PHF12
GNL1	PHF5A
GNL3L	PI4KA
GNPNAT1	PIGH
GOLGA1	PIK3C3
GOLGA2	PIK3R4
GOLGA5	PKM
GOLGB1	PKMYT1
GOLIM4	PLA2G10
GOLT1B	PLEKHN1
GON4L	PLK1
GON7	PLK4
GORAB	PLRG1
GORASP1	PMF1
GORASP2	PMPCA
GPAA1	PMPCB
GPANK1	PNISR
GPATCH2L	PNKP
GPATCH8	PNN
GPBP1	PNO1
GPBP1L1	PNPT1
GPC2	POGZ
GPCPD1	POLA1
GPN3	POLA2
GPR108	POLD1
GPR158	POLD2
GPR180	POLD3
GPR19	POLE
GPSM3	POLE2
GPT2	POLG2
GRAMD1A	POLR1A
GRIPAP1	POLR1B
GRK4	POLR1C
GRK6	POLR1E
GRPEL2	POLR2B
GRSF1	POLR2C
GSK3A	POLR2D
GSK3B	POLR2E
GSR	POLR2F
GSTA4	POLR2G
GSTZ1	POLR2H
GTF2A1-AS1	POLR2I
GTF2F1	POLR2J
GTF2H3	POLR2K
GTF2I	POLR2L
GTF3C1	POLR3A
GTF3C3	POLR3B
GTF3C5	POLR3C
GTF3C6	POLR3D
GTPBP1	POLR3E
GTPBP10	POLR3F
GTPBP2	POLR3H
GTPBP3	POLR3K
GTPBP6	POLRMT
GTSE1	POP1
GTSE1-DT	POP4
GUF1	POP5
GUK1	POP7
GUSBP2	POT1
GVQW3	POTEG
GXYLT1	POTEI
GYS1	POU5F1B
H1-10-AS1	PPA1
H2AC11	PPA2
H2AC12	PPAN
H2AC14	PPARGC1B
H2AC17	PPIA
H2AC20	PPIE
H2AC25	PPIH
H2AC6	PPIL1
H2AC8	PPIL2
H2AX	PPIL4
H2AZ1	PPME1
H2AZ2	PPP1CA
H2BC11	PPP1CB
H2BC12	PPP1R10
H2BC15	PPP1R11
H2BC17	PPP1R12A
H2BC18	PPP1R15B
H2BC21	PPP1R2
H2BC5	PPP1R7
H2BC8	PPP1R8
H3-3B	PPP2CA
H4C8	PPP2R1A
HACD2	PPP2R3C
HACL1	PPP4C
HADH	PPP4R2
HADHA	PPP6C
HADHB	PPRC1
HAGH	PPWD1
HAGHL	PPY
HAPSTR1	PRAMEF15
HARS1	PRAMEF17
HARS2	PRAMEF18
HAUS3	PRAMEF9
HBEGF	PRC1
HBP1	PRDM10
HBS1L	PREB
HCCS-DT	PRELID1
HDAC1	PRELID3B
HDAC2	PRIM1
HDAC4	PRKRA
HDAC6	PRKRIP1
HDGF	PRMT1
HDGFL2	PRMT5
HDLBP	PRODH
HEATR3	PRPF18
HECTD1	PRPF19
HELLS	PRPF3
HERPUD1	PRPF31
HES1	PRPF38A
HEXIM1	PRPF38B
HEXIM2	PRPF4
HEY1	PRPF40A
HGH1	PRPF4B
HGS	PRPF6
HIC2	PRPF8
HIF1A	PRRC2A
HIF1AN	PRSS50
HIGD2A	PSAT1
HILPDA	PSMA1
HINFP	PSMA2
HINT2	PSMA3
HIP1	PSMA4
HIPK3	PSMA5
HIRA	PSMA6
HLX	PSMA7
HM13-AS1	PSMB1
HMBOX1	PSMB2
HMGA1	PSMB3
HMGB1	PSMB4
HMGB1P5	PSMB5
HMGB2	PSMB6
HMGB3	PSMB7
HMGCR	PSMC1
HMGCS1	PSMC2
HMGN1	PSMC3
HMGN4	PSMC4
HMGN5	PSMC5
HMMR	PSMC6
HNRNPA0	PSMD1
HNRNPA1	PSMD11
HNRNPA2B1	PSMD12
HNRNPA3	PSMD13
HNRNPAB	PSMD14
HNRNPC	PSMD2
HNRNPD	PSMD3
HNRNPD-DT	PSMD4
HNRNPDL	PSMD6
HNRNPF	PSMD7
HNRNPH1	PSMD8
HNRNPH2	PSMD9
HNRNPH3	PSME1
HNRNPK	PSME2
HNRNPLL	PSMG1
HNRNPM	PSMG2
HNRNPR	PSMG3
HNRNPU	PSMG4
HNRNPUL1	PSTK
HNRNPUL2	PTBP1
HOOK2	PTCD1
HOOK3	PTCD3
HOXA13	PTK2
HP1BP3	PTMA
HPCAL1	PTPA
HRAS	PTPMT1
HS2ST1	PTPN23
HSCB	PUF60
HSD11B1L	PWP1
HSD17B10	PWP2
HSD17B6	PXN
HSD52	PYM1
HSP90AA1	PYROXD1
HSP90AB1	QRSL1
HSP90B1	RAB18
HSPA14	RAB4A
HSPA5	RAB6A
HSPA8	RAB6D
HSPA9	RABGGTA
HSPD1	RABGGTB
HSPE1	RAC1
HSPH1	RAC3
HTATSF1P2	RACGAP1
HTT	RACK1
HUWE1	RAD1
HYAL3	RAD17
HYCC1	RAD21
HYCC2	RAD51
IARS1	RAD51C
IARS2	RAD51D
ID1	RAD9A
ID2	RAE1
ID3	RAN
IDE	RANBP2
IDH1	RANGAP1
IDH3A	RARS1
IDI1	RARS2
IER5	RBBP4
IFFO2	RBBP5
IFI27L1	RBBP6
IFT122	RBBP8
IFT140	RBM10
IFT20	RBM14
IFT56	RBM17
IFT80	RBM19
IFT88	RBM22
IGF2BP3	RBM25
IGSF9	RBM28
IK	RBM39
IKBIP	RBM4
IKBKB	RBM42
IKZF5	RBM48
IL1RAP	RBM8A
IL4I1	RBMX
ILF2	RBMX2
ILF3	RBMXL1
ILF3-DT	RBX1
ILK	RCC1
ILKAP	RCC1L
IMMT	RCL1
IMP3	RCOR1
IMP4	REV3L
IMPA2	REXO2
IMPACT	RFC1
IMPDH2	RFC2
ING1	RFC3
ING2	RFC4
ING3	RFC5
ING5	RFFL
INKA2	RFT1
INO80	RGP1
INO80E	RGPD6
INPP5A	RHOQ
INPP5F	RHPN1
INSIG1	RIC1
INSIG1-DT	RINT1
INSYN2B	RIOK1
INTS10	RIOK2
INTS13	RITA1
INTS3	RMI1
INTS4	RNASEH2C
INTS7	RNF103
INTS9	RNF113A
INTU	RNF123
INVS	RNF14
IP6K1	RNF168
IPMK	RNF20
IPO13	RNF4
IPP	RNF40
IPPK	RNF8
IQCD	RNGTT
IQCG	RNMT
IQCH	RNPC3
IQCH-AS1	RNPS1
IQCN	ROMO1
IQGAP1	RPA1
IQUB	RPA2
IRAK1BP1	RPA3
IRF2	RPAIN
IRF2-DT	RPAP1
IRF2BPL	RPAP2
IRF7	RPAP3
IRGQ	RPE
IRX5	RPF1
ISCA1	RPF2
ISCA2	RPL10
ISCU	RPL10A
ISG20	RPL11
ISG20L2	RPL12
ISL2	RPL13
ISOC2	RPL13A
IST1	RPL14
ITFG2	RPL15
ITGB3BP	RPL17
ITPK1	RPL18
ITPR1	RPL18A
ITPR2	RPL19
ITPRID2-DT	RPL23
ITPRIP	RPL23A
ITPRIPL2	RPL24
ITSN1	RPL26
IWS1	RPL26L1
JADE1	RPL27
JAG1	RPL27A
JAK2	RPL28
JKAMP	RPL29
JMJD1C	RPL3
JMJD4	RPL30
JMJD6	RPL31
JMY	RPL32
JPH1	RPL34
JPT1	RPL35
JRK	RPL36
JRKL	RPL36A
JUN	RPL36AL
JUNB	RPL37
JUND	RPL37A
JUP	RPL38
KANK1	RPL39
KANK3	RPL4
KANSL1L	RPL41
KANSL3	RPL5
KARS1	RPL6
KAT6A	RPL7
KAT6B	RPL7A
KAT7	RPL7L1
KATNB1	RPL8
KATNBL1	RPL9
KATNIP	RPLP0
KBTBD2	RPLP1
KBTBD3	RPLP2
KBTBD8	RPN1
KCMF1	RPN2
KCNJ8	RPP14
KCNQ5-DT	RPP21
KCTD10	RPP30
KCTD13	RPP38
KCTD13-DT	RPP40
KCTD15	RPS11
KCTD17	RPS12
KCTD2	RPS13
KCTD3	RPS14
KCTD5	RPS15
KCTD9	RPS15A
KDM1A	RPS16
KDM1B	RPS17
KDM3A	RPS18
KDM4A	RPS19
KDM4B	RPS19BP1
KDM6A	RPS2
KDM7A	RPS20
KDM7A-DT	RPS21
KEAP1	RPS23
KGD4	RPS24
KHDC4	RPS25
KHK	RPS27
KHNYN	RPS27A
KHSRP	RPS28
KIAA0586	RPS29
KIAA0753	RPS3
KIAA1958	RPS3A
KIF11	RPS4X
KIF18A	RPS5
KIF1B	RPS6
KIF20A	RPS7
KIF20B	RPS8
KIF21A	RPS9
KIF22	RPSA
KIF23	RPTOR
KIF23-AS1	RPUSD3
KIF27	RPUSD4
KIF2A	RRM1
KIF9-AS1	RRM2
KIFAP3	RRN3
KIFBP	RRP1
KIFC1	RRP12
KIFC2	RRP15
KIZ	RRP7A
KLF10	RRP9
KLF13	RRS1
KLF16	RSL1D1
KLF3	RSL24D1
KLF4	RSRC2
KLF6	RTCB
KLF7	RTEL1
KLHDC10	RTF1
KLHDC3	RTF2
KLHL12	RTRAF
KLHL20	RTTN
KLHL21	RUVBL1
KLHL22	RUVBL2
KLHL24	SACM1L
KLHL26	SAE1
KLHL28	SAMM50
KMT2B	SAP130
KMT2E	SAP18
KMT2E-AS1	SAP30BP
KMT5C	SARNP
KNTC1	SARS1
KPNA2	SARS2
KPNA3	SART1
KPNA5	SART3
KPNB1-DT	SASS6
KPTN	SBDS
KRI1	SBNO1
KRR1	SCAP
KTI12	SCD
KYAT3	SCFD1
L3HYPDH	SCNM1
LAMB2	SDAD1
LAMC1	SDC1
LAMP2	SDE2
LAMTOR2	SDHA
LAMTOR4	SDHAF2
LAP3	SDHC
LAPTM4A	SDHD
LARP1B	SEC13
LARP4	SEC16A
LARP4B	SEC61A1
LARP7	SEC61B
LARS1	SEC61G
LASP1	SEC62
LCA5	SEC63
LCAT	SEH1L
LCMT1	SEM1
LCMT2	SENP6
LCORL	SEPHS2
LDB1	SEPSECS
LEISA1	SERBP1
LENG1	SET
LEPROTL1	SETD1A
LETM1	SETD2
LETMD1	SETDB1
LGALS1	SF1
LGALS3	SF3A1
LGALSL	SF3A2
LHFPL2	SF3A3
LIAS	SF3B1
LIAT1	SF3B2
LIFR-AS1	SF3B3
LIG1	SF3B4
LIMK1	SF3B5
LIMK2	SF3B6
LIMS1	SFPQ
LIN37	SFSWAP
LIN52	SGF29
LIN7C	SGO1
LINC00471	SGPP1
LINC00680	SHQ1
LINC00863	SIGLEC14
LINC00938	SIN3A
LINC01003	SINHCAF
LINC01011	SKA1
LINC01023	SKA3
LINC01089	SKP1
LINC01275	SKP2
LINC01569	SLBP
LINC01719	SLC16A5
LINC02166	SLC1A5
LINC02245	SLC25A10
LINC02577	SLC25A26
LINC02709	SLC25A3
LINC02777	SLC35B1
LINC02916	SLC35G6
LINC02960	SLC39A10
LINC03063	SLC39A7
LIPT2	SLC4A5
LIPT2-AS1	SLC7A5
LIX1L	SLC7A6OS
LMAN1	SLC9B1
LMAN2	SLU7
LMBR1	SMAGP
LMBRD1	SMARCB1
LMLN	SMARCE1
LMNA	SMC1A
LMNB1	SMC2
LNP1	SMC3
LNPEP	SMC4
LNX2	SMC5
LOC100289361	SMC6
LOC100507250	SMG1
LOC100652758	SMG5
LOC101927245	SMG6
LOC101927293	SMN2
LOC101927394	SMNDC1
LOC101927480	SMU1
LOC101929691	SMUG1
LOC105274304	SNAPC1
LOC105370532	SNAPC2
LOC112267986	SNAPC3
LOC114841035	SNAPC4
LOC122526780	SNAPC5
LOC122526782	SNF8
LOC124902947	SNIP1
LOC124905134	SNRNP200
LOC124907726	SNRNP25
LOC127814295	SNRNP27
LOC128125822	SNRNP35
LOC730183	SNRNP40
LONP1	SNRNP48
LOXL1	SNRNP70
LPCAT3	SNRPA1
LPCAT4	SNRPB
LPIN1	SNRPC
LPXN	SNRPD1
LRCH4	SNRPD2
LRFN4	SNRPD3
LRIG1	SNRPE
LRP11	SNRPF
LRP12	SNRPG
LRPPRC	SNU13
LRR1	SNUPN
LRRC23	SNW1
LRRC27	SOD1
LRRC37A3	SOD2
LRRC41	SON
LRRC45	SP2
LRRC51	SPATA31A6
LRRC56	SPATA5
LRRC59	SPATA5L1
LRRFIP1	SPC24
LSM1	SPC25
LSM3	SPCS2
LSM4	SPCS3
LSS	SPDL1
LTN1	SPDYE1
LTV1	SPDYE2
LUC7L2	SPOUT1
LUC7L3	SPRTN
LYRM1	SPTLC1
LYRM4	SPTSSA
LYRM4-AS1	SRBD1
LYRM7	SRCAP
LYSET	SRF
LZTS3	SRFBP1
M6PR	SRP14
MAD2L2	SRP19
MAEA	SRP54
MAF1	SRP68
MAFF	SRP72
MAGED1	SRP9
MAGEF1	SRPRA
MAILR	SRPRB
MAK16	SRRM1
MALAT1	SRRM2
MALSU1	SRRT
MALT1	SRSF1
MAML1	SRSF10
MAML3	SRSF11
MAMLD1	SRSF2
MAN1B1	SRSF3
MAN1B1-DT	SRSF6
MANF	SRSF7
MAP1A	SS18L2
MAP1B	SSBP1
MAP1LC3B	SSBP3
MAP2K2	SSRP1
MAP2K3	SSU72
MAP2K7	SSX4
MAP3K14	STARD7
MAP3K14-AS1	STAT5A
MAP3K3	STIL
MAP4	STN1
MAPK10	STRAP
MAPK14	STRIP1
MAPK7	STX18
MAPK8	STX5
MAPK8IP1	SUGP1
MAPKAPK3	SUGT1
MAPKAPK5	SUMO2
MAPKAPK5-AS1	SUPT16H
MAPKBP1	SUPT4H1
MAPRE1	SUPT5H
MAPRE2	SUPT6H
MARCHF2	SUPV3L1
MARCHF5	SURF6
MARCHF6	SYF2
MARCHF6-DT	SYMPK
MARCKS	SYS1
MARCKSL1	TACC3
MARK2	TADA2A
MARK3	TADA3
MARS1	TAF1
MAST2	TAF10
MASTL	TAF12
MAT2A	TAF1A
MAT2B	TAF1B
MATR3	TAF1C
MATR3	TAF1D
MAU2	TAF2
MAX	TAF5
MAZ	TAF6
MBD2	TAF7
MBD5	TAF8
MBD6	TAMM41
MBOAT1	TANGO6
MBOAT2	TARDBP
MBOAT7	TARS1
MBTD1	TARS2
MBTPS1-DT	TBC1D28
MCEE	TBC1D3
MCM10	TBC1D3B
MCM2	TBCA
MCM3	TBCB
MCM3AP	TBCC
MCM3AP-AS1	TBCD
MCM4	TBCE
MCM5	TBL3
MCM6	TBP
MCM7	TCEAL9
MCRS1	TCERG1
MCTS2	TCOF1
MCUR1	TCP1
MDC1	TDGF1
MDH1	TEAD3
MDM2	TEDC1
MDM4	TEDC2
ME1	TEFM
ME2	TELO2
ME3	TEN1
MEAF6	TEPSIN
MEAK7	TERF1
MED11	TERF2
MED14	TEX10
MED17	TFAM
MED19	TFB2M
MED20	TFDP1
MED26	TFIP11
MED28	TFRC
MED31	TGS1
MEF2A	THAP1
MEGF8	THAP11
MEMO1	THAP12
MEPCE	THG1L
METAP1	THOC1
METAP1D	THOC2
METAP2	THOC3
METTL1	THOC5
METTL13	THOC6
METTL16	THOC7
METTL21A	TICRR
METTL23	TIGD1
METTL27	TIMELESS
METTL2B	TIMM10
METTL3	TIMM13
METTL5	TIMM22
MEX3B	TIMM23
MEX3C	TIMM29
MFF-DT	TIMM44
MFN2	TIMM8A
MFSD11	TIMM9
MFSD14B	TINF2
MGAT2	TIPIN
MGAT4B	TKT
MGME1	TLCD1
MGST3	TLN1
MHENCR	TM7SF2
MIA2	TMA16
MIATNB	TMED2
MIB1	TMEM127
MICALL2	TMEM199
MICOS13	TMEM240
MID1IP1	TMEM258
MIER1	TMSB10
MIF	TMX2
MIF4GD-DT	TNNT2
MINDY2	TNPO3
MINK1	TOE1
MIR1915HG	TOMM20
MIR222HG	TOMM22
MIR22HG	TOMM40
MIR23AHG	TONSL
MIR4442	TOP1
MIR762HG	TOP2A
MIS12	TOP3A
MITD1	TOPBP1
MIX23	TOR2A
MKLN1-AS	TP53RK
MKRN3	TPI1
MLEC	TPR
MLF2	TPRKB
MLLT10	TPT1
MLLT6	TPX2
MMGT1	TRA2B
MMP16	TRAIP
MMS19	TRAPPC1
MMS22L	TRAPPC11
MND1	TRAPPC2B
MNT	TRAPPC3
MOAP1	TRAPPC4
MOB3A	TRAPPC5
MOCS3	TRAPPC8
MOK	TREML2
MON1B	TRIAP1
MORC2	TRIM49C
MORC3	TRMT10C
MORF4L1	TRMT112
MORF4L2	TRMT5
MPC1	TRMT6
MPC2	TRNP1
MPDU1	TRNT1
MPHOSPH10	TRPM7
MPHOSPH9	TRRAP
MPND	TSC22D2
MPV17L2	TSEN2
MPZL1	TSEN34
MRC2	TSEN54
MRFAP1	TSFM
MRM3	TSG101
MRPL1	TSPYL5
MRPL15	TSR1
MRPL18	TSR2
MRPL20-AS1	TSSK3
MRPL24	TTC1
MRPL36	TTC27
MRPL41	TTC4
MRPL46	TTF2
MRPL49	TTI1
MRPL50	TTI2
MRPL57	TTK
MRPL58	TUBA1B
MRPS11	TUBA1C
MRPS12	TUBA3D
MRPS17	TUBB
MRPS18B	TUBD1
MRPS23	TUBE1
MRPS27	TUBG1
MRPS33	TUBGCP2
MRPS7	TUBGCP3
MRS2	TUBGCP4
MRTFA	TUBGCP5
MSANTD2	TUBGCP6
MSANTD2-AS1	TULP1
MSANTD3	TUT1
MSH6	TVP23C
MSL2	TWF1
MSRB1	TWISTNB
MTA2	TWNK
MTCH2	TXN
MTCL2	TXNL4A
MTDH	TXNL4B
MTERF3	U2AF1
MTERF4	U2AF2
MTF1	U2SURP
MTHFD1	UBA1
MTHFD1L	UBA2
MTHFD2	UBA3
MTHFD2L	UBA5
MTHFS	UBA52
MTHFSD	UBAP1
MTIF2	UBC
MTM1	UBE2D3
MTMR10	UBE2H
MTMR12	UBE2I
MTMR4	UBE2L3
MTMR9	UBE2M
MTNAP1	UBE2N
MTOR	UBE2O
MTPN	UBE2Z
MTR	UBL5
MTRFR	UBQLN4
MTRR	UBR4
MTX1	UBR5
MVP-DT	UBTF
MXD1	UFD1
MXD4	UFL1
MXI1	UFM1
MYADM	UNC45A
MYBL1	UNC50
MYC	UPF1
MYG1	UPF2
MYH10	UPF3A
MYH14	UQCC2
[truncated: 1,986 more rows]

## Sheet: GSC-0827 trxn screen
Unique.ID	Symbol	sgRNA.Sequence	Oligo.template	Number	logFC	logCPM	LR	PValue	FDR	tx_high_avg	tx_low_avg	Control_avg	trxn_avg	MW_ctl_1.r1	MW_ctl_2.r1	MW_ctl_3.r1	MW_trxn_vec_1.r1	MW_trxn_vec_2.r1	MW_trxn_vec_3.r1	MW_TX_1_Hi.r1	MW_TX_1_Lo.r1	MW_TX_2_Hi.r1	MW_TX_2_Lo.r1	MW_TX_3_Hi.r1	MW_TX_3_Lo.r1	raw_MW_ctl_1.r1	raw_MW_ctl_2.r1	raw_MW_ctl_3.r1	raw_MW_trxn_vec_1.r1	raw_MW_trxn_vec_2.r1	raw_MW_trxn_vec_3.r1	raw_MW_TX_1_Hi.r1	raw_MW_TX_1_Lo.r1	raw_MW_TX_2_Hi.r1	raw_MW_TX_2_Lo.r1	raw_MW_TX_3_Hi.r1	raw_MW_TX_3_Lo.r1
BRU_41504	NANOGNB	GCCGAGGCGGGCAGATCACG	GTGGAAAGGACGAAACACCgGCCGAGGCGGGCAGATCACGgttttagagctaGAAAtagc	2167	-4.95797	5.85269	808.685	6.97852e-178	4.05591e-174	9.44351	4.68304	6.62201	206.681	5.40641	8.16647	6.29314	211.775	204.507	203.761	9.82059	2.71895	10.0954	7.72484	8.41451	3.60534	42	68	60	1251	1161	1300	59	15	41	36	35	16
BRU_23813	FOXD4L3	AGACGAGGTGGAAGACGAGG	GTGGAAAGGACGAAACACCgAGACGAGGTGGAAGACGAGGgttttagagctaGAAAtagc	922	-3.2605	5.49366	172.89	1.7299e-39	1.39641e-37	13.2054	14.6527	14.0753	135.496	13.2586	10.088	18.8794	141.522	132.991	131.975	8.82189	11.9634	11.0804	22.5308	19.714	9.46401	103	84	180	836	755	842	53	66	45	105	82	42
BRU_76500	ZNF626	GGCCATAGAATTCTCTCTGG	GTGGAAAGGACGAAACACCgGGCCATAGAATTCTCTCTGGgttttagagctaGAAAtagc	5341	-3.22486	4.56487	255.023	2.08601e-57	4.32996e-55	6.67631	12.1311	7.1472	66.972	7.20855	7.20571	7.02734	65.1746	69.7542	65.9873	7.32383	13.776	8.61805	16.308	4.08705	6.30934	56	60	67	385	396	421	44	76	35	76	17	28
BRU_26469	GPN1	TCCAGGTTGATCACATACGG	GTGGAAAGGACGAAACACCgTCCAGGTTGATCACATACGGgttttagagctaGAAAtagc	1166	-3.02722	6.05066	137.813	8.00617e-32	3.66393e-30	33.7457	21.4554	22.757	185.405	26.9033	22.698	18.6696	181.135	184.954	190.125	17.1444	18.8514	58.849	22.5308	25.2435	22.984	209	189	178	1070	1050	1213	103	104	239	105	105	102
BRU_06807	BUD31	GCTGAAACAGAACCGCATGA	GTGGAAAGGACGAAACACCgGCTGAAACAGAACCGCATGAgttttagagctaGAAAtagc	275	-3.01112	5.89467	223.603	1.4805e-50	2.26438e-48	23.3951	27.1758	20.3505	164.308	18.9224	21.2568	20.8722	165.222	167.516	160.188	24.6347	34.9839	25.1155	33.4743	20.4352	13.0693	147	177	199	976	951	1022	148	193	102	156	85	58
BRU_40932	MYC	CTTCGGGGAGACAACGACGG	GTGGAAAGGACGAAACACCgCTTCGGGGAGACAACGACGGgttttagagctaGAAAtagc	2111	-2.72589	5.26003	338.431	1.4014e-75	8.14494e-73	22.152	13.1704	15.2196	100.578	16.8629	14.5315	14.2645	100.724	100.228	100.783	26.2992	12.8697	20.6833	12.4456	19.4736	14.196	131	121	136	595	569	643	158	71	84	58	81	63
BRU_40931	MYC	CTGCGGGGAGGACTCCGTCG	GTGGAAAGGACGAAACACCgCTGCGGGGAGGACTCCGTCGgttttagagctaGAAAtagc	2110	-2.57655	6.23002	392.06	2.94778e-87	2.4475e-84	48.7493	30.4069	31.4541	187.732	33.3395	28.8228	32.1999	185.367	195.699	182.131	45.6075	32.8087	57.1254	25.9641	43.5151	32.448	259	240	307	1095	1111	1162	274	181	232	121	181	144
BRU_11857	CEBPZ	AAAGCTCCACATATAAATGG	GTGGAAAGGACGAAACACCgAAAGCTCCACATATAAATGGgttttagagctaGAAAtagc	357	-2.55004	4.90845	154.1	2.20191e-35	1.30587e-33	11.8988	16.7737	13.0074	76.3804	12.3575	12.61	14.0547	73.131	78.7376	77.2725	16.3122	10.332	6.40198	20.385	12.9824	19.604	96	105	134	432	447	493	98	57	26	95	54	87
BRU_40933	MYC	GCTGCACCGAGTCGTAGTCG	GTGGAAAGGACGAAACACCgGCTGCACCGAGTCGTAGTCGgttttagagctaGAAAtagc	2112	-2.50404	5.99796	284.608	7.43832e-64	1.96507e-61	41.571	24.7993	27.9994	158.829	26.131	32.0654	25.8019	160.99	149.196	166.3	45.9404	23.9268	37.1807	31.5431	41.5917	18.928	203	267	246	951	847	1061	276	132	151	147	173	84
HGLib1_4_ELF	HEATR1	AGATGGCTCACCAATGGCGA	GTGGAAAGGACGAAACACCgAGATGGCTCACCAATGGCGAgttttagagctaGAAAtagc	5803	-2.37042	6.10688	337.989	1.74902e-75	9.24121e-73	36.3844	24.5567	34.2794	177.109	35.914	35.6683	31.2559	175.21	180.727	175.391	36.2863	27.1895	41.6129	21.2433	31.2539	25.2374	279	297	298	1035	1026	1119	218	150	169	99	130	112
BRU_23808	FOXD4L1	CAGCCTCCGGGACTCCGATG	GTGGAAAGGACGAAACACCgCAGCCTCCGGGACTCCGATGgttttagagctaGAAAtagc	917	-2.30684	5.84872	322.762	3.62515e-72	1.40462e-69	22.8838	29.2518	29.3972	145.634	29.4778	27.9822	30.7315	148.124	145.673	143.103	24.8012	29.3647	24.3768	26.3932	19.4736	31.9974	229	233	293	875	827	913	149	162	99	123	81	142
BRU_62933	SOX9	TTCACCGACTTCCTCCGCCG	GTGGAAAGGACGAAACACCgTTCACCGACTTCCTCCGCCGgttttagagctaGAAAtagc	3256	-2.29445	8.04904	775.332	1.24587e-170	3.6205e-167	49.1521	422.948	99.6672	488.609	106.069	97.2771	95.6557	474.336	488.984	502.506	45.2746	445.727	61.3113	414.137	40.8705	408.98	824	810	912	2802	2776	3206	272	2459	249	1930	170	1815
BRU_49564	PHB2	CCTCACAGCTGATCACCCAG	GTGGAAAGGACGAAACACCgCCTCACAGCTGATCACCCAGgttttagagctaGAAAtagc	2623	-2.2555	6.88591	436.182	7.33647e-97	7.1066e-94	55.3425	65.4286	60.4326	288.671	57.411	64.7313	59.1555	296.079	287.648	282.288	45.7739	64.8923	63.0349	71.4548	57.2187	59.9387	446	539	564	1749	1633	1801	275	358	256	333	238	266
BRU_11350	CDC5L	AGTTGATGCCAACTCAGTGG	GTGGAAAGGACGAAACACCgAGTTGATGCCAACTCAGTGGgttttagagctaGAAAtagc	318	-2.24454	5.49499	147.685	5.55752e-34	2.90994e-32	31.3756	25.8854	21.2558	100.738	21.1108	22.9382	19.7185	105.803	96.8808	99.5295	35.454	15.9512	31.025	36.693	27.6477	25.012	164	191	188	625	550	635	213	88	126	171	115	111
BRU_40930	MYC	AGAGTGCATCGACCCCTCGG	GTGGAAAGGACGAAACACCgAGAGTGCATCGACCCCTCGGgttttagagctaGAAAtagc	2109	-2.15913	5.84861	118.653	1.24757e-27	3.984e-26	37.2569	34.2298	28.6497	128.197	25.8735	27.1415	32.9341	131.196	124.712	128.683	47.4385	30.9961	26.3466	48.7094	37.9855	22.984	201	226	314	775	708	821	285	171	107	227	158	102
BRU_64968	SUPT6H	GCTGTGATTACCTAGACCGA	GTGGAAAGGACGAAACACCgGCTGTGATTACCTAGACCGAgttttagagctaGAAAtagc	3381	-2.151	6.10271	248.594	5.26087e-56	9.86328e-54	42.9224	21.917	37.907	168.622	36.1715	36.7491	40.8005	167.084	177.028	161.755	43.6101	29.0022	42.844	17.5955	42.313	19.1534	281	306	389	987	1005	1032	262	160	174	82	176	85
BRU_28056	HEATR1	ACTTCAGGGAGTCAACGGTG	GTGGAAAGGACGAAACACCgACTTCAGGGAGTCAACGGTGgttttagagctaGAAAtagc	5789	-2.11671	6.09846	153.963	2.35958e-35	1.38524e-33	44.9976	37.5729	35.3506	153.323	36.6864	35.0678	34.2976	160.651	144.617	154.702	61.4203	45.3159	30.7788	35.4055	42.7938	31.9974	285	292	327	949	821	987	369	250	125	165	178	142
BRU_19124	E2F3	AATCTCCCTCAGAAAAAACG	GTGGAAAGGACGAAACACCgAATCTCCCTCAGAAAAAACGgttttagagctaGAAAtagc	621	-2.11048	4.79173	170.744	5.08879e-39	3.89159e-37	25.8155	7.59559	14.333	61.7916	16.348	13.3306	13.3205	58.911	60.9468	65.5171	23.4696	10.6945	25.6079	6.00821	28.3689	6.08401	127	111	127	348	346	418	141	59	104	28	118	27
BRU_62423	SNAPC2	CATCTGCCTCACCTCTATGG	GTGGAAAGGACGAAACACCgCATCTGCCTCACCTCTATGGgttttagagctaGAAAtagc	3166	-2.10752	7.4403	596.861	8.06448e-132	1.56236e-128	124.027	75.4015	92.7828	399.848	92.5526	94.7551	91.0408	395.618	402.672	401.253	111.356	72.6867	127.055	84.115	133.671	69.4027	719	789	868	2337	2286	2560	669	401	516	392	556	308
HGLibB_36786	PKMYT1	CACCTTGAAGACCTCTCCGT	GTGGAAAGGACGAAACACCgCACCTTGAAGACCTCTCCGTgttttagagctaGAAAtagc	5800	-2.0588	6.86367	347.139	1.7792e-77	1.29259e-74	61.0937	63.9688	65.3427	272.044	67.0653	70.8561	58.1067	286.091	274.085	255.955	57.0926	73.7742	59.8339	61.7987	66.3544	56.3334	521	590	554	1690	1556	1633	343	407	243	288	276	250
BRU_66042	TBP	GATAAGAGAGCCACGAACCA	GTGGAAAGGACGAAACACCgGATAAGAGAGCCACGAACCAgttttagagctaGAAAtagc	3451	-2.05594	5.88482	206.271	8.94385e-47	1.15515e-44	44.1329	38.8362	29.4651	122.831	29.7353	23.4186	35.2416	117.484	121.541	129.467	44.6088	41.5093	42.3516	41.1992	45.4384	33.8	231	195	336	694	690	826	268	229	172	192	189	150
BRU_76095	ZNF506	ATTGCCTGGACGCTGCACAG	GTGGAAAGGACGAAACACCgATTGCCTGGACGCTGCACAGgttttagagctaGAAAtagc	5012	-2.02914	7.01377	502.156	3.22751e-111	4.68957e-108	78.0074	67.439	72.4241	295.778	68.8674	75.2997	73.1053	301.157	288.529	297.648	78.2318	68.1551	81.5022	70.1673	74.2881	63.9947	535	627	697	1779	1638	1899	470	376	331	327	309	284
BRU_65539	TAF6	GGCGTAGTCAATGTCACTGG	GTGGAAAGGACGAAACACCgGGCGTAGTCAATGTCACTGGgttttagagctaGAAAtagc	3432	-2.01245	6.31048	228.796	1.09115e-51	1.7616e-49	45.3179	41.4717	45.1745	182.345	46.4694	43.1142	45.9399	188.922	183.193	174.921	52.9313	34.8026	44.0752	50.8552	38.9472	38.7574	361	359	438	1116	1040	1116	318	192	179	237	162	172
BRU_66757	TFDP1	ATGACCAGAAAAACATAAGA	GTGGAAAGGACGAAACACCgATGACCAGAAAAACATAAGAgttttagagctaGAAAtagc	3622	-1.9762	4.62215	143.508	4.55208e-33	2.24209e-31	12.0589	15.3511	14.0067	54.9816	16.7341	12.4899	12.7961	50.4468	56.1908	58.307	13.3161	18.4889	11.0804	12.0164	11.7803	15.548	130	104	122	298	319	372	80	102	45	56	49	69
BRU_05929	BCLAF1	AGACGACCTTATGGGTACAG	GTGGAAAGGACGAAACACCgAGACGACCTTATGGGTACAGgttttagagctaGAAAtagc	225	-1.95877	6.14402	253.38	4.75959e-57	9.2209e-55	49.3528	34.2644	40.3019	156.593	39.7758	44.3151	36.8149	149.478	162.936	157.366	51.4333	30.0897	49.9847	37.5513	46.6404	35.152	309	369	351	883	925	1004	309	166	203	175	194	156
BRU_49641	PHF5A	TGTAACTATGGATCTTACCA	GTGGAAAGGACGAAACACCgTGTAACTATGGATCTTACCAgttttagagctaGAAAtagc	2636	-1.95364	6.41266	145.235	1.90842e-33	9.72961e-32	57.874	42.4221	48.9549	189.685	48.6577	49.9596	48.2474	186.721	196.756	185.579	43.4436	30.271	76.0851	47.422	54.0933	49.5734	378	416	460	1103	1117	1184	261	167	309	221	225	220
BRU_74269	YY1	GGAGACCATCGAGACCACAG	GTGGAAAGGACGAAACACCgGGAGACCATCGAGACCACAGgttttagagctaGAAAtagc	3858	-1.93611	6.33897	222.899	2.1084e-50	3.06351e-48	42.5852	52.9351	46.7671	178.769	50.2024	48.8787	41.2201	174.194	181.079	181.034	41.1133	56.7355	34.4722	54.0739	52.17	47.9961	390	407	393	1029	1028	1155	247	313	140	252	217	213
BRU_75212	ZNF131	ATCACCCTAATTGTCGACGG	GTGGAAAGGACGAAACACCgATCACCCTAATTGTCGACGGgttttagagctaGAAAtagc	4253	-1.9318	6.34849	144.912	2.24438e-33	1.12451e-31	56.0653	34.3158	48.3677	184.648	46.5981	48.9988	49.506	190.953	183.369	179.623	40.9469	39.878	64.0198	22.9599	63.2291	40.1094	362	408	472	1128	1041	1146	246	220	260	107	263	178
BRU_66760	TFDP2	ACTTGCAACACTCTTACCCA	GTGGAAAGGACGAAACACCgACTTGCAACACTCTTACCCAgttttagagctaGAAAtagc	3625	-1.90566	7.12938	257.183	7.05485e-58	1.51862e-55	139.661	69.4235	73.9271	276.712	83.2845	73.258	65.2389	280.843	280.954	268.338	130.664	82.2936	155.371	53.6447	132.949	72.3321	647	610	622	1659	1595	1712	785	454	631	250	553	321
BRU_62395	SNAI3	CCACAAACCCTACCACACGC	GTGGAAAGGACGAAACACCgCCACAAACCCTACCACACGCgttttagagctaGAAAtagc	3162	-1.88526	7.22833	477.062	9.31089e-106	1.0823e-102	92.3874	104.093	85.4572	315.429	90.2356	86.1082	80.0278	315.547	314.598	316.143	96.5414	104.589	94.5524	109.221	86.0685	98.4708	701	717	763	1864	1786	2017	580	577	384	509	358	437
BRU_26470	GPN1	TGTAAAACTCATCTAACACC	GTGGAAAGGACGAAACACCgTGTAAAACTCATCTAACACCgttttagagctaGAAAtagc	1167	-1.84323	6.38975	136.822	1.31882e-31	5.89614e-30	55.3067	50.4452	49.6768	178.323	47.6279	52.0012	49.4012	173.347	183.721	177.899	34.9547	50.21	68.6982	54.9322	62.2674	46.1934	370	433	471	1024	1043	1135	210	277	279	256	259	205
BRU_44291	NPAS4	GCCTGCATCTACACTCGCAA	GTGGAAAGGACGAAACACCgGCCTGCATCTACACTCGCAAgttttagagctaGAAAtagc	2366	-1.82665	7.78125	335.114	7.39424e-75	3.58128e-72	120.78	167.104	129.714	459.966	144.042	118.294	126.807	467.395	462.033	450.469	96.375	169.663	135.18	180.675	130.786	150.973	1119	985	1209	2761	2623	2874	579	936	549	842	544	670
BRU_69828	TRIM22	AACATTCCGCATAAACGAGG	GTGGAAAGGACGAAACACCgAACATTCCGCATAAACGAGGgttttagagctaGAAAtagc	3709	-1.78574	6.59856	185.411	3.1928e-42	3.14518e-40	70.8952	58.4823	57.4774	198.363	58.0546	51.761	62.6167	202.803	200.279	192.006	74.7364	73.7742	69.1907	57.5072	68.7586	44.1654	451	431	597	1198	1137	1225	449	407	281	268	286	196
BRU_44561	NR2C1	TTCATTCTGACAAATCACGA	GTGGAAAGGACGAAACACCgTTCATTCTGACAAATCACGAgttttagagctaGAAAtagc	2412	-1.72712	6.15148	182.895	1.13077e-41	1.03122e-39	33.4588	49.9346	45.9382	152.031	43.7662	53.5624	40.4859	149.309	161.174	145.611	32.7908	46.4035	31.7637	54.5031	35.8218	48.8974	340	446	386	882	915	929	197	256	129	254	149	217
BRU_75392	ZNF214	CATATCACCCCAACATACTG	GTGGAAAGGACGAAACACCgCATATCACCCCAACATACTGgttttagagctaGAAAtagc	4425	-1.70891	6.65719	196.564	1.17429e-44	1.31249e-42	61.1965	59.8141	65.4537	214.056	64.877	65.0916	66.3926	207.035	219.303	215.83	54.7623	69.9677	59.5877	45.7053	69.2394	63.7694	504	542	633	1223	1245	1377	329	386	242	213	288	283
BRU_75787	ZNF382	TCTTACCCACAGATACGAAG	GTGGAAAGGACGAAACACCgTCTTACCCACAGATACGAAGgttttagagctaGAAAtagc	4748	-1.69725	6.04054	189.128	4.92731e-43	5.20682e-41	44.848	37.5586	42.0567	136.272	46.0832	39.3912	40.6956	128.826	134.224	145.768	46.2733	35.1651	42.3516	36.0493	45.9192	41.4614	358	328	388	761	762	930	278	194	172	168	191	184
BRU_15276	CSRNP2	TCTCTTCAGCATCAATACGG	GTGGAAAGGACGAAACACCgTCTCTTCAGCATCAATACGGgttttagagctaGAAAtagc	476	-1.69464	6.52148	153.454	3.04857e-35	1.77183e-33	63.3658	54.1875	58.3185	188.869	56.6386	58.8466	59.4702	181.135	195.347	190.125	62.9184	65.2549	61.0651	36.693	66.114	60.6147	440	490	567	1070	1109	1213	378	360	248	171	275	269
BRU_76579	ZNF664	GGACTCTCTGATGCATGCAA	GTGGAAAGGACGAAACACCgGGACTCTCTGATGCATGCAAgttttagagctaGAAAtagc	5404	-1.68635	6.80108	271.027	6.77619e-61	1.64097e-58	67.5991	84.5752	69.099	222.504	67.3227	70.0155	69.9587	225.995	223.178	218.338	62.5855	93.1694	73.3766	87.5482	66.8353	73.0081	523	583	667	1335	1267	1393	376	514	298	408	278	324
BRU_75175	ZNF100	TCTCAACCCTTACTACACAC	GTGGAAAGGACGAAACACCgTCTCAACCCTTACTACACACgttttagagctaGAAAtagc	4220	-1.68026	7.72644	328.318	2.2348e-73	9.27762e-71	136.604	124.672	138.515	443.761	141.854	142.793	130.897	446.573	433.145	451.566	129.166	144.467	146.014	100.208	134.632	129.341	1102	1189	1248	2638	2459	2881	776	797	593	467	560	574
BRU_76032	ZNF480	AATGCCTGGACCCTGCACAG	GTGGAAAGGACGAAACACCgAATGCCTGGACCCTGCACAGgttttagagctaGAAAtagc	4961	-1.67863	6.48345	188.896	5.53642e-43	5.68555e-41	50.4282	59.0029	58.3171	186.847	49.8162	67.1332	58.0018	196.37	181.255	182.915	57.0926	57.6418	48.7536	55.1468	45.4384	64.2201	387	559	553	1160	1029	1167	343	318	198	257	189	285
BRU_28902	HMGA1	CCAACACCTAAGAGACCTCG	GTGGAAAGGACGAAACACCgCCAACACCTAAGAGACCTCGgttttagagctaGAAAtagc	1359	-1.67299	7.0527	339.259	9.25086e-76	5.974e-73	95.5992	77.0695	84.8429	270.863	82.126	80.1035	92.2994	266.285	272.323	273.98	90.2163	79.0309	98.492	74.8881	98.0892	77.2894	638	667	880	1573	1546	1748	542	436	400	349	408	343
BRU_42957	NME1-NME2	TGAATTTCAGACCAACAAGG	GTGGAAAGGACGAAACACCgTGAATTTCAGACCAACAAGGgttttagagctaGAAAtagc	2344	-1.669	6.23192	128.22	1.00488e-29	3.79244e-28	40.6524	64.3617	46.3927	147.616	40.9343	53.5624	44.6813	151.51	150.429	140.909	33.9559	65.7986	41.1204	49.9969	46.8809	77.2894	318	446	426	895	854	899	204	363	167	233	195	343
BRU_76501	ZNF626	TAACCTGGTCTTCCTTGGTG	GTGGAAAGGACGAAACACCgTAACCTGGTCTTCCTTGGTGgttttagagctaGAAAtagc	5342	-1.66442	6.6794	99.2711	2.20202e-23	4.84778e-22	71.3521	57.6367	66.6689	211.465	67.0653	59.2069	73.7346	217.023	210.319	207.053	80.3957	36.9778	81.0097	70.8111	52.6508	65.1214	521	493	703	1282	1194	1321	483	204	329	330	219	289
BRU_30045	ID2	CAGCATCCCCCAGAACAAGA	GTGGAAAGGACGAAACACCgCAGCATCCCCCAGAACAAGAgttttagagctaGAAAtagc	1590	-1.66135	5.77426	168.015	2.00787e-38	1.47718e-36	44.248	31.0975	34.0392	107.784	34.2406	32.4257	35.4514	105.464	112.558	105.329	46.7727	30.8148	46.7837	34.7618	39.1876	27.716	266	270	338	623	639	672	281	170	190	162	163	123
BRU_52352	PREB	GACAGGCATAAAGAATGGCG	GTGGAAAGGACGAAACACCgGACAGGCATAAAGAATGGCGgttttagagctaGAAAtagc	2807	-1.64826	5.61189	85.0633	2.88962e-20	4.81217e-19	21.8643	35.8689	32.5518	102.089	34.3693	29.3032	33.983	99.5394	103.751	102.978	20.9728	49.4849	16.2512	31.7577	28.3689	26.364	267	244	324	588	589	657	126	273	66	148	118	117
BRU_75589	ZNF283	TCACCAATAGAGGAATCCCA	GTGGAAAGGACGAAACACCgTCACCAATAGAGGAATCCCAgttttagagctaGAAAtagc	4586	-1.64598	6.34858	92.1571	8.00608e-22	1.49139e-20	56.1712	51.1116	52.1727	163.516	43.6375	52.3615	60.519	161.159	165.754	163.636	67.9119	58.5481	45.3063	33.0452	55.2954	61.7414	339	436	577	952	941	1044	408	323	184	154	230	274
BRU_75237	ZNF138	AGTGCCTGGACACTGCACAG	GTGGAAAGGACGAAACACCgAGTGCCTGGACACTGCACAGgttttagagctaGAAAtagc	4278	-1.63004	6.70843	232.679	1.55268e-52	2.57833e-50	68.763	76.2417	66.2474	204.921	73.5015	59.6873	65.5535	208.051	193.233	213.479	68.2448	71.2365	63.0349	76.8193	75.0094	80.6694	571	497	625	1229	1097	1362	410	393	256	358	312	358
BRU_64970	SUPT6H	GTTCGCCGTTTGGTAAAATG	GTGGAAAGGACGAAACACCgGTTCGCCGTTTGGTAAAATGgttttagagctaGAAAtagc	3383	-1.62021	6.3038	188.882	5.57599e-43	5.68555e-41	68.3184	47.2025	48.7569	150.142	44.1524	50.1998	51.9184	152.864	155.714	141.849	73.7377	49.6662	69.1907	49.3532	62.027	42.588	343	418	495	903	884	905	443	274	281	230	258	189
BRU_55341	RBPJ	CATTGCCTCAGGAACAAAGG	GTGGAAAGGACGAAACACCgCATTGCCTCAGGAACAAAGGgttttagagctaGAAAtagc	2876	-1.61369	5.9815	118.876	1.11484e-27	3.57981e-26	42.5795	38.6778	41.7302	127.758	43.38	39.7515	42.0592	124.424	135.809	123.04	36.4527	30.0897	37.6732	43.1304	53.6125	42.8134	337	331	401	735	771	785	219	166	153	201	223	190
BRU_20337	EPAS1	CCTATTCACCAAGCTAAAGG	GTGGAAAGGACGAAACACCgCCTATTCACCAAGCTAAAGGgttttagagctaGAAAtagc	750	-1.61133	5.12968	108.271	2.34474e-25	6.28e-24	19.3089	34.0163	21.1376	64.5568	21.6257	22.698	19.0892	58.911	72.2202	62.539	22.1379	30.6335	18.9597	40.77	16.829	30.6454	168	189	182	348	410	399	133	169	77	190	70	136
BRU_11858	CEBPZ	ACAAAGCAGCTCATGAGCCA	GTGGAAAGGACGAAACACCgACAAAGCAGCTCATGAGCCAgttttagagctaGAAAtagc	358	-1.60839	6.38077	159.006	1.86574e-36	1.20485e-34	60.1119	49.3527	54.6839	166.676	57.0248	55.0036	52.0233	161.667	167.516	170.846	58.2578	56.3729	58.849	36.4784	63.2291	55.2067	443	458	496	955	951	1090	350	311	239	170	263	245
BRU_76240	ZNF556	TAAAGACAAGCACAACACCA	GTGGAAAGGACGAAACACCgTAAAGACAAGCACAACACCAgttttagagctaGAAAtagc	5117	-1.60402	6.7153	185.095	3.74178e-42	3.62453e-40	67.4327	62.9169	70.7652	215.418	60.3716	74.0987	77.8252	217.869	207.853	220.532	76.5673	70.5115	60.8188	64.1591	64.912	54.0801	469	617	742	1287	1180	1407	460	389	247	299	270	240
BRU_74842	ZFHX3	CGTCTGCAACAAGTTCACGA	GTGGAAAGGACGAAACACCgCGTCTGCAACAAGTTCACGAgttttagagctaGAAAtagc	4047	-1.60118	6.80937	201.321	1.07565e-45	1.27586e-43	82.8392	68.6903	73.0503	221.59	72.6004	77.2212	69.3294	221.763	221.064	221.943	91.215	58.3668	84.4569	65.232	72.8456	82.4721	564	643	661	1310	1255	1416	548	322	343	304	303	366
BRU_75222	ZNF133	CTCACATACCCCACACACGT	GTGGAAAGGACGAAACACCgCTCACATACCCCACACACGTgttttagagctaGAAAtagc	4263	-1.59041	7.13396	331.202	5.26089e-74	2.35202e-71	78.336	96.6211	95.4895	287.624	92.6814	97.3972	96.3899	291.339	276.551	294.983	79.8963	101.689	73.1303	98.4917	81.9814	89.6828	720	811	919	1721	1570	1882	480	561	297	459	341	398
BRU_64961	SUPT4H1	AGGACAGCTGGGTCTCCAAG	GTGGAAAGGACGAAACACCgAGGACAGCTGGGTCTCCAAGgttttagagctaGAAAtagc	3378	-1.5882	5.98899	93.385	4.30492e-22	8.28482e-21	38.1332	39.2857	43.2817	130.198	40.2906	46.2366	43.3178	125.271	129.116	136.207	35.1211	47.1285	28.0702	40.9846	51.2083	29.744	313	385	413	740	733	869	211	260	114	191	213	132
BRU_11351	CDC5L	ATCCAGAAACAAAACCAGCG	GTGGAAAGGACGAAACACCgATCCAGAAACAAAACCAGCGgttttagagctaGAAAtagc	319	-1.58112	5.40807	107.096	4.24056e-25	1.06233e-23	38.0125	17.7656	27.9939	83.8995	27.1608	25.4602	31.3608	83.288	80.323	88.0875	38.2837	21.7516	31.5175	13.5185	44.2363	18.0267	211	212	299	492	456	562	230	120	128	63	184	80
BRU_77303	ZSCAN2	ACACCAAACCACTCACACCG	GTGGAAAGGACGAAACACCgACACCAAACCACTCACACCGgttttagagctaGAAAtagc	5696	-1.57378	7.20319	303.983	4.46701e-68	1.44235e-65	96.8853	107.774	96.1674	286.384	96.6718	92.7135	99.117	290.662	283.068	285.422	92.3802	94.257	98.9845	109.864	99.2913	119.201	751	772	945	1717	1607	1821	555	520	402	512	413	529
BRU_40491	MTF1	GCACATTCGAACTCATACAG	GTGGAAAGGACGAAACACCgGCACATTCGAACTCATACAGgttttagagctaGAAAtagc	2080	-1.56754	6.3742	140.685	1.88547e-32	9.13195e-31	61.3338	47.8238	55.3783	164.133	55.2226	57.5256	53.3868	166.238	160.646	165.517	75.4022	53.654	48.0149	42.2721	60.5845	47.5454	429	479	509	982	912	1056	453	296	195	197	252	211
BRU_65537	TAF6	GAGATAAAGGTACTGAACCG	GTGGAAAGGACGAAACACCgGAGATAAAGGTACTGAACCGgttttagagctaGAAAtagc	3430	-1.56163	5.07102	119.527	8.02961e-28	2.6218e-26	17.4258	17.0801	24.4937	72.3231	26.6459	21.9774	24.8579	74.8238	72.3964	69.749	16.3122	14.3198	16.2512	18.6684	19.714	18.252	207	183	237	442	411	445	98	79	66	87	82	81
BRU_66276	TCF7L2	ACATCATACGCTACACACGA	GTGGAAAGGACGAAACACCgACATCATACGCTACACACGAgttttagagctaGAAAtagc	3557	-1.55949	7.79271	267.687	3.62287e-60	8.0985e-58	154.585	156.638	145.126	427.826	149.063	139.791	146.525	433.199	440.719	409.56	174.274	148.092	123.115	174.453	166.367	147.368	1158	1164	1397	2559	2502	2613	1047	817	500	813	692	654
BRU_75172	ZNF100	CCTCACACCTTACTACACAC	GTGGAAAGGACGAAACACCgCCTCACACCTTACTACACACgttttagagctaGAAAtagc	4217	-1.55519	7.95596	238.963	6.61843e-54	1.20207e-51	143.821	189.886	166.728	489.798	175.451	171.496	153.238	500.575	492.33	476.488	130.664	197.94	123.854	163.509	176.945	208.208	1363	1428	1461	2957	2795	3040	785	1092	503	762	736	924
BRU_04747	ATF7	CCCAACCTCTGTCATCACAC	GTGGAAAGGACGAAACACCgCCCAACCTCTGTCATCACACgttttagagctaGAAAtagc	155	-1.54771	7.72984	321.785	5.91755e-72	2.14955e-69	136.534	148.981	142.787	417.581	146.359	133.065	148.938	407.468	429.446	415.83	142.149	158.243	116.713	133.897	150.74	154.804	1137	1108	1420	2407	2438	2653	854	873	474	624	627	687
BRU_75232	ZNF136	AAAGATCACTACAAACACCG	GTGGAAAGGACGAAACACCgAAAGATCACTACAAACACCGgttttagagctaGAAAtagc	4273	-1.53825	6.20236	110.66	7.02508e-26	1.9917e-24	42.2813	46.7281	51.7277	150.38	47.7566	52.3615	55.065	124.593	166.987	159.561	44.6088	45.6784	51.4621	47.6365	30.7731	46.8694	371	436	525	736	948	1018	268	252	209	222	128	208
BRU_62915	SOX5	CACTTCTCAGCACAATACAA	GTGGAAAGGACGAAACACCgCACTTCTCAGCACAATACAAgttttagagctaGAAAtagc	3238	-1.5376	6.3588	110.417	7.93878e-26	2.20766e-24	42.3817	55.9519	57.9737	168.413	55.995	58.2462	59.6799	177.58	171.391	156.269	46.6062	52.7477	30.5325	45.7053	50.0063	69.4027	435	485	569	1049	973	997	280	291	124	213	208	308
BRU_74594	ZC3H8	ATTCATCAACCAACATACAG	GTGGAAAGGACGAAACACCgATTCATCAACCAACATACAGgttttagagctaGAAAtagc	4027	-1.53311	6.33384	114.791	8.74445e-27	2.6063e-25	61.5045	46.1773	54.3677	157.373	54.579	54.4031	54.121	160.82	153.776	157.523	82.0602	47.3098	52.447	50.2115	50.0063	41.0107	424	453	516	950	873	1005	493	261	213	234	208	182
BRU_75985	ZNF460	ACACTTCATTATCCATACTG	GTGGAAAGGACGAAACACCgACACTTCATTATCCATACTGgttttagagctaGAAAtagc	4922	-1.53283	7.07397	184.811	4.31485e-42	4.11113e-40	90.6984	93.781	90.4741	261.909	92.5526	84.7872	94.0824	261.037	275.318	249.372	80.2292	76.4932	102.432	93.9856	89.4343	110.864	719	706	897	1542	1563	1591	482	422	416	438	372	492
BRU_04743	ATF6B	CTCTCCTCGGATGAACAAGG	GTGGAAAGGACGAAACACCgCTCTCCTCGGATGAACAAGGgttttagagctaGAAAtagc	151	-1.52464	6.1649	114.029	1.2839e-26	3.7687e-25	55.7511	37.9778	49.0247	141.247	43.8949	48.6385	54.5405	133.904	142.503	147.335	65.748	32.99	42.844	43.9887	58.6612	36.9547	341	405	520	791	809	940	395	182	174	205	244	164
BRU_70365	TSC22D3	CATAGACAACAAGATCGAAC	GTGGAAAGGACGAAACACCgCATAGACAACAAGATCGAACgttttagagctaGAAAtagc	3738	-1.52257	6.17256	101.295	7.92737e-24	1.82833e-22	40.7703	47.9442	50.7588	145.924	48.6577	51.2806	52.3379	146.431	147.611	143.73	37.9508	43.6845	39.643	65.4466	44.7171	34.7014	378	427	499	865	838	917	228	241	161	305	186	154
BRU_75467	ZNF235	TTCTCATGTGTACTACACGC	GTGGAAAGGACGAAACACCgTTCTCATGTGTACTACACGCgttttagagctaGAAAtagc	4484	-1.52134	7.74198	308.668	4.26014e-69	1.45647e-66	134.528	143.318	148.571	426.71	142.884	147.597	155.231	428.29	429.27	422.569	119.012	130.147	129.025	141.622	155.548	158.184	1110	1229	1480	2530	2437	2696	715	718	524	660	647	702
BRU_48228	PAXBP1	GAGGCCTCGCGAGAACAAAG	GTGGAAAGGACGAAACACCgGAGGCCTCGCGAGAACAAAGgttttagagctaGAAAtagc	2575	-1.52116	5.84121	107.887	2.84543e-25	7.44939e-24	42.4993	49.6775	35.1476	100.95	35.2704	33.9869	36.1856	95.9844	104.984	101.881	51.1004	44.4096	38.4119	61.5842	37.9855	43.0387	274	283	345	567	596	650	307	245	156	287	158	191
BRU_42467	NFIB	CTATCATGACATGAACTCGG	GTGGAAAGGACGAAACACCgCTATCATGACATGAACTCGGgttttagagctaGAAAtagc	2238	-1.51489	6.26368	123.994	8.44993e-29	2.99035e-27	46.8269	51.1306	53.5957	153.246	51.6184	54.5232	54.6454	158.112	149.901	151.724	40.614	38.9716	54.9093	54.9322	44.9575	59.4881	401	454	521	934	851	968	244	215	223	256	187	264
BRU_63419	SPIC	GATTATACAGGGATTCGTGA	GTGGAAAGGACGAAACACCgGATTATACAGGGATTCGTGAgttttagagctaGAAAtagc	3324	-1.49538	5.53321	94.4533	2.50941e-22	5.01192e-21	33.1181	33.9399	30.6312	86.4842	28.9629	31.4649	31.4657	83.4573	96.5285	79.4669	28.4631	26.2832	39.3968	34.9764	31.4943	40.56	225	262	300	493	548	507	171	145	160	163	131	180
BRU_04014	ARID5B	GATTCCAACAACAATTCCGA	GTGGAAAGGACGAAACACCgGATTCCAACAACAATTCCGAgttttagagctaGAAAtagc	82	-1.48305	5.28225	101.834	6.03801e-24	1.40935e-22	21.148	28.5647	27.1648	76.0543	26.5172	24.9798	29.9973	71.7767	75.0386	81.3477	21.3057	34.6213	23.1456	24.0328	18.9928	27.04	206	208	286	424	426	519	128	191	94	112	79	120
BRU_41266	MYPOP	ATCACCAGCTGGAAGCGCAC	GTGGAAAGGACGAAACACCgATCACCAGCTGGAAGCGCACgttttagagctaGAAAtagc	2141	-1.4799	7.49844	235.895	3.08894e-53	5.44027e-51	128.289	120.7	124.417	347.315	118.812	120.816	133.624	362.1	347.714	332.131	122.175	106.039	149.215	133.254	113.476	122.807	923	1006	1274	2139	1974	2119	734	585	606	621	472	545
BRU_23897	FOXM1	ATAGCCTATCCAACATCCAG	GTGGAAAGGACGAAACACCgATAGCCTATCCAACATCCAGgttttagagctaGAAAtagc	978	-1.47246	6.3396	154.627	1.68903e-35	1.01203e-33	63.9793	38.7661	57.8616	160.67	57.2822	55.3639	60.9386	160.313	158.532	163.166	52.5984	39.1529	66.9746	38.8388	72.3648	38.3067	445	461	581	947	900	1041	316	216	272	181	301	170
BRU_75468	ZNF236	ATCACGGAAGTCTCGTCCTG	GTGGAAAGGACGAAACACCgATCACGGAAGTCTCGTCCTGgttttagagctaGAAAtagc	4485	-1.4723	5.28883	36.3922	1.61346e-09	7.74995e-09	29.1497	23.2328	26.8421	74.5542	23.6852	28.1023	28.7387	69.7453	75.3909	78.5264	42.2785	11.9634	19.2059	34.9764	25.9648	22.7587	184	234	274	412	428	501	254	66	78	163	108	101
BRU_62956	SP2	TGCCAATATCCAGTACCAGG	GTGGAAAGGACGAAACACCgTGCCAATATCCAGTACCAGGgttttagagctaGAAAtagc	3275	-1.46426	6.12827	118.956	1.07083e-27	3.4576e-26	45.4857	43.8629	49.8958	137.748	46.7269	51.8811	51.0793	136.443	132.286	144.514	40.9469	42.5969	53.6782	36.2638	41.8322	52.7281	363	432	487	806	751	922	246	235	218	169	174	234
BRU_60209	SIX4	TATCCATGACTGACATACTG	GTGGAAAGGACGAAACACCgTATCCATGACTGACATACTGgttttagagctaGAAAtagc	3092	-1.46119	6.95493	178.426	1.06954e-40	9.41848e-39	73.8382	96.7223	85.9969	236.884	77.3632	95.3556	85.272	242.754	230.752	237.147	76.068	85.7376	81.2559	111.366	64.1907	93.0628	601	794	813	1434	1310	1513	457	473	330	519	267	413
BRU_23809	FOXD4L1	CCCTGCCGCAGCCAGTCCCG	GTGGAAAGGACGAAACACCgCCCTGCCGCAGCCAGTCCCGgttttagagctaGAAAtagc	918	-1.44857	7.48697	210.448	1.09689e-47	1.48259e-45	139.978	117.17	122.769	334.894	130.655	124.899	112.752	346.526	328.69	329.466	150.305	136.31	137.643	121.237	131.988	93.9641	1015	1040	1075	2047	1866	2102	903	752	559	565	549	417
BRU_04236	ARNTL	TTAGAATATACAGAACACCA	GTGGAAAGGACGAAACACCgTTAGAATATACAGAACACCAgttttagagctaGAAAtagc	96	-1.44816	6.00232	82.5499	1.03038e-19	1.61417e-18	46.5918	42.8738	43.988	120.147	35.914	50.3199	45.7302	119.007	114.319	127.116	59.5894	39.878	35.9496	50.2115	44.2363	38.532	279	419	436	703	649	811	358	220	146	234	184	171
BRU_76668	ZNF689	CACACTGGTCACAAACATAG	GTGGAAAGGACGAAACACCgCACACTGGTCACAAACATAGgttttagagctaGAAAtagc	5469	-1.44324	6.58607	140.532	2.03623e-32	9.78065e-31	53.6236	76.5288	67.5242	183.942	57.9259	68.8145	75.8323	179.95	194.29	177.586	51.1004	69.2427	56.8792	69.309	52.8912	91.0348	450	573	723	1063	1103	1133	307	382	231	323	220	404
BRU_75704	ZNF335	ACACAGACGATGAATCAGGG	GTGGAAAGGACGAAACACCgACACAGACGATGAATCAGGGgttttagagctaGAAAtagc	4681	-1.44226	6.15587	71.2374	3.1672e-17	3.8917e-16	47.5685	54.8146	48.6016	132.089	49.1726	49.1189	47.5132	136.274	129.116	130.877	41.2798	74.8618	59.8339	37.9805	41.5917	51.6014	382	409	453	805	733	835	248	413	243	177	173	229
BRU_74788	ZEB1	AATGCTTCACCCATACAACA	GTGGAAAGGACGAAACACCgAATGCTTCACCCATACAACAgttttagagctaGAAAtagc	4029	-1.43909	6.4147	113.338	1.81973e-26	5.31472e-25	65.7696	55.9424	58.4784	158.62	56.3812	60.528	58.5262	146.939	165.754	163.166	69.0771	69.0614	75.1002	48.0657	53.1316	50.7001	438	504	558	868	941	1041	415	381	305	224	221	225
BRU_42543	NFYC	ATCATCGCACAGCCTCAGCA	GTGGAAAGGACGAAACACCgATCATCGCACAGCCTCAGCAgttttagagctaGAAAtagc	2282	-1.43252	7.47159	280.333	6.35528e-63	1.60595e-60	107.916	120.19	129.349	348.918	137.477	125.86	124.709	350.588	329.395	366.77	100.037	108.577	107.11	124.456	116.601	127.539	1068	1048	1189	2071	1870	2340	601	599	435	580	485	566
BRU_75412	ZNF221	CTTCATCAACAATCACACTC	GTGGAAAGGACGAAACACCgCTTCATCAACAATCACACTCgttttagagctaGAAAtagc	4445	-1.4314	7.28465	288.132	1.26916e-64	3.51256e-62	104.838	122.492	106.561	287.605	99.8899	109.767	110.025	283.044	288.705	291.065	96.8743	119.815	114.743	125.529	102.897	122.131	776	914	1049	1672	1639	1857	582	661	466	585	428	542
BRU_25704	GLIS2	ACACCATCCAAATAGCGCAG	GTGGAAAGGACGAAACACCgACACCATCCAAATAGCGCAGgttttagagctaGAAAtagc	1137	-1.43078	6.6092	127.248	1.63929e-29	6.0685e-28	67.4681	78.2141	65.7584	177.194	64.877	73.138	59.2604	175.887	174.033	181.661	75.7351	61.8108	59.8339	89.9086	66.8353	82.9228	504	609	565	1039	988	1159	455	341	243	419	278	368
BRU_75245	ZNF140	CCTTTAAAACTGGAATACAC	GTGGAAAGGACGAAACACCgCCTTTAAAACTGGAATACACgttttagagctaGAAAtagc	4286	-1.42385	5.17714	73.6515	9.31998e-18	1.20106e-16	24.709	23.4681	25.6975	68.9042	24.4576	30.5042	22.1309	65.6824	70.811	70.2192	22.4708	21.0266	18.9597	21.8871	32.6964	27.4907	190	254	211	388	402	448	135	116	77	102	136	122
BRU_28265	HEY1	GAAACCAGTCGAACTCGAAG	GTGGAAAGGACGAAACACCgGAAACCAGTCGAACTCGAAGgttttagagctaGAAAtagc	1282	-1.4226	5.45249	78.7609	7.01024e-19	9.96174e-18	34.857	30.3599	29.5005	79.2606	27.0321	27.3817	34.0878	82.103	77.1523	78.5264	32.125	21.0266	33.9798	36.4784	38.4663	33.5747	210	228	325	485	438	501	193	116	138	170	160	149
BRU_26965	GRHL1	CAACACTATCAGTAACATCG	GTGGAAAGGACGAAACACCgCAACACTATCAGTAACATCGgttttagagctaGAAAtagc	1170	-1.41931	6.53868	97.148	6.43349e-23	1.35476e-21	72.0698	60.0308	64.7202	173.048	71.5706	60.2878	62.3021	174.363	173.152	171.63	65.2487	56.5542	70.4218	79.8234	80.5389	43.7147	556	502	594	1030	983	1095	392	312	286	372	335	194
BRU_42451	NFE2L2	CATACCGTCTAAATCAACAG	GTGGAAAGGACGAAACACCgCATACCGTCTAAATCAACAGgttttagagctaGAAAtagc	2226	-1.41149	6.48248	159.228	1.66817e-36	1.08937e-34	67.0507	62.1277	61.7577	164.361	59.728	62.0892	63.4558	168.777	156.595	167.711	75.5686	58.1856	64.7585	58.7946	60.8249	69.4027	464	517	605	997	889	1070	454	321	263	274	253	308
BRU_44663	NRF1	AGTAGTATATTCATCTAACG	GTGGAAAGGACGAAACACCgAGTAGTATATTCATCTAACGgttttagagctaGAAAtagc	2466	-1.40998	5.0182	92.1453	8.05395e-22	1.49551e-20	25.8696	15.8828	23.3367	62.0816	21.6257	25.0999	23.2846	59.5882	64.1175	62.539	29.2953	15.5887	19.9446	16.7372	28.3689	15.3227	168	209	222	352	364	399	176	86	81	78	118	68
BRU_48257	PBX1	TTCACACAACACATTAAACA	GTGGAAAGGACGAAACACCgTTCACACAACACATTAAACAgttttagagctaGAAAtagc	2580	-1.4056	6.93671	208.713	2.62233e-47	3.46386e-45	85.4765	85.7281	86.6573	229.46	93.1963	83.7063	83.0694	217.531	239.031	231.818	91.3814	79.0309	86.673	91.6252	78.3752	86.5281	724	697	792	1285	1357	1479	549	436	352	427	326	384
BRU_15503	CTBP1	TGACAACATCGACATCAAGT	GTGGAAAGGACGAAACACCgTGACAACATCGACATCAAGTgttttagagctaGAAAtagc	483	-1.39987	7.38297	218.002	2.46708e-49	3.49724e-47	138.606	104.255	116.006	306.29	112.634	114.451	120.933	303.527	314.246	301.096	145.977	107.671	136.411	120.593	133.43	84.5001	875	953	1153	1793	1784	1921	877	594	554	562	555	375
BRU_66751	TFCP2	TGAGACAACCATACTCACAG	GTGGAAAGGACGAAACACCgTGAGACAACCATACTCACAGgttttagagctaGAAAtagc	3616	-1.38889	5.77912	121.581	2.851e-28	9.63374e-27	29.0645	32.1251	42.6507	111.718	41.5779	44.3151	42.0592	107.157	113.262	114.733	33.1237	32.0836	29.5476	30.0411	24.5223	34.2507	323	369	401	633	643	732	199	177	120	140	102	152
BRU_23906	FOXN2	TCTCCCTCTATGTCATACAA	GTGGAAAGGACGAAACACCgTCTCCCTCTATGTCATACAAgttttagagctaGAAAtagc	987	-1.38844	6.85506	204.628	2.04184e-46	2.57982e-44	80.6201	83.3196	82.0653	214.77	84.1856	83.346	78.6643	217.869	212.962	213.479	71.7403	81.3873	87.6579	89.4794	82.4622	79.0921	654	694	750	1287	1209	1362	431	449	356	417	343	351
BRU_09693	CASZ1	AATACCCAGCTCATTAACGA	GTGGAAAGGACGAAACACCgAATACCCAGCTCATTAACGAgttttagagctaGAAAtagc	293	-1.38833	6.17351	117.226	2.56177e-27	8.00484e-26	49.1794	53.4629	50.7025	132.837	47.4992	51.6409	52.9673	137.459	127.354	133.699	58.4242	47.3098	47.5224	54.7176	41.5917	58.3614	369	430	505	812	723	853	351	261	193	255	173	259
BRU_64394	STAT5B	GTTCATTGTACAATATATGG	GTGGAAAGGACGAAACACCgGTTCATTGTACAATATATGGgttttagagctaGAAAtagc	3367	-1.38798	5.93634	64.5854	9.24355e-16	9.75019e-15	43.1044	38.434	44.5854	116.744	44.2811	43.9548	45.5204	107.496	126.121	116.614	29.4618	40.7843	44.0752	28.3244	55.7762	46.1934	344	366	434	635	716	744	177	225	179	132	232	205
BRU_48229	PAXBP1	GATTCAAGTTCATTAATCAG	GTGGAAAGGACGAAACACCgGATTCAAGTTCATTAATCAGgttttagagctaGAAAtagc	2576	-1.38771	4.85767	52.7252	3.83632e-13	2.98084e-12	27.3318	23.0516	18.0981	47.5492	16.4767	15.3722	22.4455	45.8761	51.7872	44.9842	24.3018	16.495	30.2863	32.8306	27.4073	19.8294	128	128	214	271	294	287	146	91	123	153	114	88
BRU_56107	RHOXF2	GACGACGAGAAAGAACTACA	GTGGAAAGGACGAAACACCgGACGACGAGAAAGAACTACAgttttagagctaGAAAtagc	2958	-1.38714	6.07084	97.8497	4.51374e-23	9.60946e-22	48.4181	35.4287	50.4181	131.881	52.3907	48.5184	50.3451	133.396	129.644	132.602	40.614	27.552	53.4319	34.1181	51.2083	44.616	407	404	480	788	736	846	244	152	217	159	213	198
BRU_55338	RBPJ	AAAGAACAAATGGAACGCGA	GTGGAAAGGACGAAACACCgAAAGAACAAATGGAACGCGAgttttagagctaGAAAtagc	2873	-1.38562	5.79744	83.0605	7.95814e-20	1.25687e-18	42.7156	26.925	41.4508	108.333	43.8949	37.3496	43.108	111.728	103.398	109.874	45.7739	19.939	36.9345	36.0493	45.4384	24.7867	341	311	411	660	587	701	275	110	150	168	189	110
BRU_76578	ZNF664	ACATAAGAAAATCCACACAG	GTGGAAAGGACGAAACACCgACATAAGAAAATCCACACAGgttttagagctaGAAAtagc	5403	-1.38352	5.1713	25.5071	4.40748e-07	1.47986e-06	30.4948	20.9234	25.3573	66.1824	24.9725	26.6611	24.4384	58.0646	70.1065	70.376	27.4644	6.34422	33.4873	34.1181	30.5327	22.308	194	222	233	343	398	449	165	35	136	159	127	99
BRU_52351	PREB	CCTAACTAGTTGGTAACCGT	GTGGAAAGGACGAAACACCgCCTAACTAGTTGGTAACCGTgttttagagctaGAAAtagc	2806	-1.3823	6.6187	177.947	1.3607e-40	1.18035e-38	65.6226	73.3513	69.795	182.064	67.8376	70.0155	71.532	182.32	185.659	178.213	57.259	71.4178	68.2057	78.1067	71.4032	70.5294	527	583	682	1077	1054	1137	344	394	277	364	297	313
BRU_55776	RFX4	CAAGCAAACCCTTTACACCA	GTGGAAAGGACGAAACACCgCAAGCAAACCCTTTACACCAgttttagagctaGAAAtagc	2935	-1.38044	5.99771	130.729	2.83767e-30	1.0995e-28	37.2626	42.0665	48.0053	124.987	48.6577	48.9988	46.3595	123.239	130.877	120.846	39.7817	37.8841	35.7034	40.77	36.3026	47.5454	378	408	442	728	743	771	239	209	145	190	151	211
BRU_65483	TAF12	TCTTAGCCCTGAAAACAATC	GTGGAAAGGACGAAACACCgTCTTAGCCCTGAAAACAATCgttttagagctaGAAAtagc	3404	-1.3798	5.82942	87.6482	7.81938e-21	1.34456e-19	43.7192	35.5907	40.4768	105.459	41.5779	34.2271	45.6253	98.0158	109.739	108.62	42.6114	37.3403	43.829	26.3932	44.7171	43.0387	323	285	435	579	623	693	256	206	178	123	186	191
BRU_62918	SOX6	ATGACTCGGACTGAACAAGA	GTGGAAAGGACGAAACACCgATGACTCGGACTGAACAAGAgttttagagctaGAAAtagc	3241	-1.37559	6.4136	134.367	4.54252e-31	1.95564e-29	57.9305	69.9581	58.7708	152.745	50.3311	63.05	62.9314	152.525	158.532	147.178	50.9339	65.9799	61.3113	69.309	61.5462	74.5854	391	525	600	901	900	939	306	364	249	323	256	331
BRU_24495	GABPA	TCTTTCTAGATCCCATACAG	GTGGAAAGGACGAAACACCgTCTTTCTAGATCCCATACAGgttttagagctaGAAAtagc	1048	-1.37237	5.91381	84.1311	4.63035e-20	7.51721e-19	28.5452	75.0965	37.9769	98.3867	37.4587	37.3496	39.1224	98.6929	98.8184	97.6486	38.2837	78.3058	19.9446	79.6088	27.4073	67.3747	291	311	373	583	561	623	230	432	81	371	114	299
BRU_66777	TFEC	CATTCTACAGTGATATGCGC	GTGGAAAGGACGAAACACCgCATTCTACAGTGATATGCGCgttttagagctaGAAAtagc	3642	-1.36871	6.32128	111.519	4.55519e-26	1.30418e-24	54.7289	65.3897	55.2397	142.648	57.7971	52.962	54.9601	153.203	134.928	139.812	58.5907	61.6296	53.1857	53.6447	52.4104	80.8948	449	441	524	905	766	892	352	340	216	250	218	359
BRU_42452	NFE2L2	CTTCCACTTCAGAATCACTG	GTGGAAAGGACGAAACACCgCTTCCACTTCAGAATCACTGgttttagagctaGAAAtagc	2227	-1.36593	6.90174	198.532	4.3676e-45	4.97735e-43	82.9845	82.4467	86.6469	223.473	83.0271	88.39	88.5235	222.779	230.4	217.241	77.8989	83.3812	76.3313	78.1067	94.7234	85.8521	645	736	844	1316	1308	1386	468	460	310	364	394	381
BRU_37133	MAFF	CGCCGCACACTCAAAAACCG	GTGGAAAGGACGAAACACCgCGCCGCACACTCAAAAACCGgttttagagctaGAAAtagc	1914	-1.36489	6.54519	106.687	5.21401e-25	1.28953e-23	76.9814	55.7916	66.926	172.352	66.8078	72.2973	61.6728	170.639	182.312	164.106	58.5907	48.7599	90.6127	61.155	81.741	57.4601	519	602	588	1008	1035	1047	352	269	368	285	340	255
BRU_75713	ZNF33A	ACATCAAAGATCACACACAG	GTGGAAAGGACGAAACACCgACATCAAAGATCACACACAGgttttagagctaGAAAtagc	4690	-1.36388	6.53357	86.2339	1.59863e-20	2.70093e-19	70.7585	58.7148	66.7833	171.764	73.3727	66.7729	60.2044	168.269	165.05	181.974	77.566	43.1407	54.1706	66.3049	80.5389	66.6987	570	556	574	994	937	1161	466	238	220	309	335	296
BRU_40488	MTF1	AATGCACTTCCACAACACAA	GTGGAAAGGACGAAACACCgAATGCACTTCCACAACACAAgttttagagctaGAAAtagc	2077	-1.36364	6.2959	80.5355	2.85522e-19	4.25502e-18	57.0669	58.5284	55.1617	142.035	50.5886	56.6849	58.2115	141.353	133.343	151.41	41.1133	55.4666	62.05	49.1386	68.0374	70.9801	393	472	555	835	757	966	247	306	252	229	283	315
BRU_55792	RFX8	ACTTACCAAAACTATCTCTG	GTGGAAAGGACGAAACACCgACTTACCAAAACTATCTCTGgttttagagctaGAAAtagc	2943	-1.36284	6.24224	84.6318	3.59437e-20	5.93479e-19	62.0454	51.1953	52.8046	135.706	56.2524	57.1653	44.996	137.459	140.037	129.623	49.6023	49.1224	80.5172	46.7782	56.0166	57.6854	437	476	429	812	795	827	298	271	327	218	233	256
BRU_76271	ZNF563	CCACATACACATAAACAACG	GTGGAAAGGACGAAACACCgCCACATACACATAAACAACGgttttagagctaGAAAtagc	5144	-1.36112	6.54341	149.279	2.49252e-34	1.32904e-32	54.1763	67.6875	69.5567	178.604	78.7792	62.4495	67.4415	177.918	188.301	169.592	50.9339	63.986	52.6932	71.0256	58.9016	68.0507	612	520	643	1051	1069	1082	306	353	214	331	245	302
BRU_49562	PHB2	CACAGATTCGCGCACACCGT	GTGGAAAGGACGAAACACCgCACAGATTCGCGCACACCGTgttttagagctaGAAAtagc	2621	-1.3527	7.69344	227.857	1.74822e-51	2.74612e-49	143.816	143.291	151.17	386.113	150.221	154.562	148.728	398.835	389.285	370.218	165.618	155.162	139.612	125.314	126.218	149.396	1167	1287	1418	2356	2210	2362	995	856	567	584	525	663
BRU_05931	BCLAF1	GCTTGATAGGGGTAATACCA	GTGGAAAGGACGAAACACCgGCTTGATAGGGGTAATACCAgttttagagctaGAAAtagc	227	-1.35207	6.083	93.4456	4.1752e-22	8.06189e-21	45.0494	45.8203	49.7397	127.195	45.0534	47.3175	56.848	133.227	125.945	122.413	55.761	48.7599	42.844	46.5636	36.543	42.1374	350	394	542	787	715	781	335	269	174	217	152	187
BRU_41272	MYRF	CCAACTACCAGTCCATCAAG	GTGGAAAGGACGAAACACCgCCAACTACCAGTCCATCAAGgttttagagctaGAAAtagc	2147	-1.35143	6.3605	53.1804	3.04275e-13	2.39303e-12	47.1361	62.5795	60.7815	155.235	54.9652	57.5256	69.8539	151.51	158.708	155.485	46.9391	54.5603	40.1355	40.3408	54.3337	92.8374	427	479	666	895	901	992	282	301	163	188	226	412
BRU_42371	NEUROD1	CCTCGAAACCATGAACGCAG	GTGGAAAGGACGAAACACCgCCTCGAAACCATGAACGCAGgttttagagctaGAAAtagc	2174	-1.34952	6.27049	121.901	2.42706e-28	8.2977e-27	49.5315	54.4424	57.0386	145.196	63.8472	56.0844	51.1842	141.861	150.782	142.946	48.6036	45.8597	49.9847	57.078	50.0063	60.3894	496	467	488	838	856	912	292	253	203	266	208	268
BRU_09397	CAMTA2	CATCCTCTACAATCGCAAGA	GTGGAAAGGACGAAACACCgCATCCTCTACAATCGCAAGAgttttagagctaGAAAtagc	281	-1.34722	6.106	114.614	9.56008e-27	2.83486e-25	45.3876	50.069	50.1213	127.401	53.5492	50.5601	46.2546	126.963	122.951	132.288	42.9443	55.8292	48.2611	41.1992	44.9575	53.1787	416	421	441	750	698	844	258	308	196	192	187	236
BRU_19902	ELF2	GACATGAACTATGAAACCAT	GTGGAAAGGACGAAACACCgGACATGAACTATGAAACCATgttttagagctaGAAAtagc	691	-1.34621	6.6017	123.048	1.36146e-28	4.71002e-27	80.5663	55.3483	70.5711	179.629	60.3716	75.2997	76.0421	180.627	174.562	183.699	70.908	55.6479	75.3464	49.7823	95.4446	60.6147	469	627	725	1067	991	1172	426	307	306	232	397	269
BRU_40907	MYBL2	CTCCAGCAGCAAGTACACTG	GTGGAAAGGACGAAACACCgCTCCAGCAGCAAGTACACTGgttttagagctaGAAAtagc	2106	-1.34478	7.22992	134.594	4.05078e-31	1.78357e-29	131.398	86.204	107.495	273.072	107.356	107.725	107.403	278.304	274.613	266.3	118.679	109.664	152.663	76.3901	122.852	72.5574	834	897	1024	1644	1559	1699	713	605	620	356	511	322
BRU_75213	ZNF131	ATTACCAGCAAGTACCGTCA	GTGGAAAGGACGAAACACCgATTACCAGCAAGTACCGTCAgttttagagctaGAAAtagc	4254	-1.3317	6.84952	163.882	1.60549e-37	1.11085e-35	89.9241	71.7505	84.3919	212.256	87.6611	90.3116	75.203	213.976	216.837	205.956	102.7	72.5054	80.7635	69.7382	86.3089	73.0081	681	752	717	1264	1231	1314	617	400	328	325	359	324
BRU_70424	TSHZ3	AGTGACATCCGCAATCAACA	GTGGAAAGGACGAAACACCgAGTGACATCCGCAATCAACAgttttagagctaGAAAtagc	3753	-1.33151	7.33567	183.574	8.03647e-42	7.53354e-40	121.533	119.894	114.337	287.876	104.009	125.62	113.381	282.536	297.864	283.228	137.488	115.284	108.587	109.65	118.524	134.749	808	1046	1081	1669	1691	1807	826	636	441	511	493	598
BRU_44282	NPAS2	ATTATCGCAGTGACAACAGA	GTGGAAAGGACGAAACACCgATTATCGCAGTGACAACAGAgttttagagctaGAAAtagc	2361	-1.32803	6.60601	124.045	8.234e-29	2.93595e-27	69.1455	70.6332	70.4232	177.019	67.4514	66.4126	77.4056	178.765	184.426	167.868	63.9171	74.6806	70.9143	81.1108	72.6052	56.1081	524	553	738	1056	1047	1071	384	412	288	378	302	249
BRU_63813	SRF	AGTTCATCGACAACAAGCTG	GTGGAAAGGACGAAACACCgAGTTCATCGACAACAAGCTGgttttagagctaGAAAtagc	3334	-1.32705	6.95864	202.319	6.51221e-46	7.8852e-44	98.2104	70.2696	92.7809	232.857	92.8101	90.1915	95.3411	242.754	224.94	230.877	108.692	70.874	95.7835	71.884	90.1555	68.0507	721	751	909	1434	1277	1473	653	391	389	335	375	302
BRU_74858	ZFP2	CTACATCAGCGAAATCACAC	GTGGAAAGGACGAAACACCgCTACATCAGCGAAATCACACgttttagagctaGAAAtagc	4063	-1.32157	7.04619	173.104	1.55355e-39	1.27172e-37	98.1005	107.777	91.8969	229.623	96.2856	90.6718	88.7333	230.904	231.633	226.332	89.7169	93.1694	101.447	106.002	103.138	124.159	748	755	846	1364	1315	1444	539	514	412	494	429	551
BRU_13483	CLOCK	GTATCCTCTTCAGCACACAA	GTGGAAAGGACGAAACACCgGTATCCTCTTCAGCACACAAgttttagagctaGAAAtagc	403	-1.31668	6.60043	107.435	3.57382e-25	9.19074e-24	65.219	58.3424	74.5788	185.905	62.8174	84.6671	76.2519	178.426	186.187	193.103	70.2422	68.8801	57.6178	58.1509	67.7969	47.9961	488	705	727	1054	1057	1232	422	380	234	271	282	213
BRU_60114	SIN3A	ATCCCATTATCAGATCGGGG	GTGGAAAGGACGAAACACCgATCCCATTATCAGATCGGGGgttttagagctaGAAAtagc	3073	-1.31425	5.13579	52.5217	4.25514e-13	3.27996e-12	28.4628	17.2789	26.7016	66.3177	32.9534	22.8181	24.3335	67.7139	65.8789	65.3603	19.8076	18.4889	28.3165	13.5185	37.2643	19.8294	256	190	232	400	374	417	119	102	115	63	155	88
BRU_06236	BLZF1	TATCCCCAACAAAAATACAA	GTGGAAAGGACGAAACACCgTATCCCCAACAAAAATACAAgttttagagctaGAAAtagc	248	-1.31404	5.44753	57.4891	3.39861e-14	2.95257e-13	29.9334	35.4834	30.6361	76.2924	24.715	35.308	31.8852	68.5603	82.2606	78.0562	33.7895	47.491	30.2863	28.539	25.7244	30.42	192	294	304	405	467	498	203	262	123	133	107	135
BRU_77060	ZNF823	CCATATACACATAAACAACG	GTGGAAAGGACGAAACACCgCCATATACACATAAACAACGgttttagagctaGAAAtagc	5633	-1.31387	6.16312	79.6393	4.49406e-19	6.51359e-18	45.7526	56.7128	52.2442	129.91	53.2918	52.3615	51.0793	123.578	140.917	125.235	46.6062	41.1468	41.3667	56.4343	49.285	72.5574	414	436	487	730	800	799	280	227	168	263	205	322
BRU_77076	ZNF830	GGAAAGGAGAGAAAACACCG	GTGGAAAGGACGAAACACCgGGAAAGGAGAGAAAACACCGgttttagagctaGAAAtagc	5641	-1.31071	4.63209	34.1816	5.0202e-09	2.27948e-08	16.8804	15.6019	18.309	45.4786	16.8629	18.975	19.0892	40.7976	48.6165	47.0218	27.4644	18.3076	14.2813	11.3727	8.89534	17.1254	131	158	182	241	276	300	165	101	58	53	37	76
BRU_77077	ZNF830	TAAATCAGGAAGAATTGCGG	GTGGAAAGGACGAAACACCgTAAATCAGGAAGAATTGCGGgttttagagctaGAAAtagc	5642	-1.30772	4.81431	53.6966	2.33963e-13	1.85511e-12	22.0352	21.3232	19.4224	48.1866	21.1108	14.2913	22.8651	44.1833	51.7872	48.5892	23.8025	27.3708	19.9446	16.0934	22.3586	20.5054	164	119	218	261	294	310	143	151	81	75	93	91
BRU_75792	ZNF384	CGTTACCCAGAATATCACGG	GTGGAAAGGACGAAACACCgCGTTACCCAGAATATCACGGgttttagagctaGAAAtagc	4753	-1.30516	6.23554	120.283	5.48565e-28	1.81151e-26	47.4021	65.8349	53.5896	132.523	52.7769	50.1998	57.792	126.625	128.94	142.006	46.2733	62.1734	51.2159	73.8152	44.7171	61.5161	410	418	551	748	732	906	278	343	208	344	186	273
BRU_43131	NOLC1	GAAGCTATAGATGTCTAAGA	GTGGAAAGGACGAAACACCgGAAGCTATAGATGTCTAAGAgttttagagctaGAAAtagc	2346	-1.30151	4.84153	50.7691	1.03898e-12	7.65343e-12	25.0687	19.2294	20.0452	49.4145	21.1108	19.9358	19.0892	47.9075	52.8441	47.492	22.9702	17.9451	23.1456	11.8018	29.0902	27.9414	164	166	182	283	300	303	138	99	94	55	121	124
BRU_42542	NFYC	ACACAGAAGATAACAAGCGC	GTGGAAAGGACGAAACACCgACACAGAAGATAACAAGCGCgttttagagctaGAAAtagc	2281	-1.2982	6.86586	96.6772	8.16054e-23	1.68787e-21	90.3882	77.0835	85.744	210.906	91.6516	77.5815	87.9991	207.543	222.826	202.351	81.3944	90.9943	115.482	74.4589	74.2881	65.7974	712	646	839	1226	1265	1291	489	502	469	347	309	292
BRU_19149	E4F1	CTGAACAAAATCCTCCAAGG	GTGGAAAGGACGAAACACCgCTGAACAAAATCCTCCAAGGgttttagagctaGAAAtagc	646	-1.2976	4.95652	68.441	1.3073e-16	1.50755e-15	25.6443	22.1655	21.7451	53.612	19.1799	21.6171	24.4384	56.5411	51.7872	52.5077	21.1392	19.5765	31.2712	25.9641	24.5223	20.956	149	180	233	334	294	335	127	108	127	121	102	93
BRU_51497	POU3F2	TCCATGGGAGCGTCCAACGG	GTGGAAAGGACGAAACACCgTCCATGGGAGCGTCCAACGGgttttagagctaGAAAtagc	2704	-1.29624	6.82894	115.655	5.65532e-27	1.72993e-25	31.5003	173.86	72.1591	177.273	66.5504	79.8633	70.0636	181.812	177.908	172.1	27.6308	140.479	32.0099	201.06	34.8601	180.042	517	665	668	1074	1010	1098	166	775	130	937	145	799
BRU_24910	GATAD1	TCTGTGATTGATGAACAAGA	GTGGAAAGGACGAAACACCgTCTGTGATTGATGAACAAGAgttttagagctaGAAAtagc	1083	-1.29556	5.90878	69.944	6.10137e-17	7.31158e-16	43.0913	40.6804	44.6017	109.51	45.4396	43.4744	44.8911	98.1851	116.081	114.263	38.6166	43.6845	41.6129	50.6406	49.0446	27.716	353	362	428	580	659	729	232	241	169	236	204	123
BRU_53887	PTTG1	CCCATCCTTAGCAACCACAC	GTGGAAAGGACGAAACACCgCCCATCCTTAGCAACCACACgttttagagctaGAAAtagc	2834	-1.29475	7.64758	223.161	1.84921e-50	2.7558e-48	138.77	141.053	150.157	368.63	135.289	159.847	155.336	360.068	376.074	369.748	140.152	154.618	129.025	122.525	147.134	146.016	1051	1331	1481	2127	2135	2359	842	853	524	571	612	648
BRU_75594	ZNF284	GTTCATTGCAAATTACACAC	GTGGAAAGGACGAAACACCgGTTCATTGCAAATTACACACgttttagagctaGAAAtagc	4591	-1.2947	6.82658	110.012	9.74041e-26	2.67034e-24	86.2831	76.9914	83.4098	204.756	81.4824	80.2236	88.5235	192.984	217.365	203.918	75.7351	97.5198	88.1504	66.3049	94.9638	67.1494	633	668	844	1140	1234	1301	455	538	358	309	395	298
BRU_56734	RNF4	CCATACTCCCAGAAACGCCA	GTGGAAAGGACGAAACACCgCCATACTCCCAGAAACGCCAgttttagagctaGAAAtagc	2969	-1.29255	6.07798	70.7227	4.11135e-17	5.04118e-16	54.2375	47.9236	48.3413	118.368	53.4205	44.195	47.4083	118.33	111.853	124.921	38.783	55.4666	65.9897	45.4907	57.9399	42.8134	415	368	452	699	635	797	233	306	268	212	241	190
BRU_76259	ZNF560	AGTCATACCTTGAAGCACAC	GTGGAAAGGACGAAACACCgAGTCATACCTTGAAGCACACgttttagagctaGAAAtagc	5132	-1.28669	7.27689	186.85	1.54897e-42	1.55218e-40	110.378	123.77	111.602	272.366	112.891	107.485	114.43	282.705	272.323	262.068	104.032	134.316	128.532	122.525	98.57	114.469	877	895	1091	1670	1546	1672	625	741	522	571	410	508
BRU_75277	ZNF157	AGCCACATCCTCGAATGACA	GTGGAAAGGACGAAACACCgAGCCACATCCTCGAATGACAgttttagagctaGAAAtagc	4318	-1.27584	7.19616	172.757	1.84983e-39	1.47277e-37	112.277	101.02	108.439	262.607	113.406	101.36	110.549	254.604	271.618	261.598	97.2072	98.6073	109.08	97.4189	130.545	107.033	881	844	1054	1504	1542	1669	584	544	443	454	543	475
BRU_55027	RAX	GCACTCACCTTCGTACTCGG	GTGGAAAGGACGAAACACCgGCACTCACCTTCGTACTCGGgttttagagctaGAAAtagc	2854	-1.27268	7.11559	149.945	1.78255e-34	9.77376e-33	102.159	101.148	101.931	246.552	89.9782	105.684	110.13	257.313	245.196	237.147	118.513	95.7071	89.874	99.3501	98.0892	108.385	699	880	1050	1520	1392	1513	712	528	365	463	408	481
BRU_48223	PAX9	CCTGGCGCGATACAACGAGA	GTGGAAAGGACGAAACACCgCCTGGCGCGATACAACGAGAgttttagagctaGAAAtagc	2570	-1.26995	7.06288	105.395	1.00079e-24	2.45425e-23	105.115	95.9268	97.1112	234.253	100.019	89.4709	101.844	232.259	235.861	234.639	118.679	85.1938	81.7484	85.1878	114.918	117.399	777	745	971	1372	1339	1497	713	470	332	397	478	521
BRU_41862	NCOR1	AAATAATTTGGACAATACTG	GTGGAAAGGACGAAACACCgAAATAATTTGGACAATACTGgttttagagctaGAAAtagc	2169	-1.26949	5.38551	69.8629	6.35738e-17	7.6027e-16	29.4923	26.0945	31.9832	77.0556	29.3491	38.9108	27.6898	67.7139	80.8514	82.6016	28.796	27.1895	32.9948	28.1098	26.686	22.984	228	324	264	400	459	527	173	150	134	131	111	102
BRU_39117	MITF	ACCACATACAGCAAGCCCAA	GTGGAAAGGACGAAACACCgACCACATACAGCAAGCCCAAgttttagagctaGAAAtagc	2002	-1.26861	6.93895	173.72	1.13956e-39	9.59871e-38	97.3037	86.0671	89.6248	215.976	90.2356	89.591	89.0479	216.854	222.297	208.777	85.2228	82.8374	109.08	88.8357	97.6084	86.5281	701	746	849	1281	1262	1332	512	457	443	414	406	384
BRU_31435	IRF1	TTAATTCCAACCAAATCCCG	GTGGAAAGGACGAAACACCgTTAATTCCAACCAAATCCCGgttttagagctaGAAAtagc	1632	-1.26654	5.99381	85.8143	1.97653e-20	3.32012e-19	42.0799	46.1334	48.2325	116.043	53.2918	42.6338	48.7718	118.161	118.371	111.598	34.1224	51.2976	42.3516	42.4866	49.7658	44.616	414	355	465	698	672	712	205	283	172	198	207	198
BRU_00113	AATF	AAACCACCTCTAGAAAAGCA	GTGGAAAGGACGAAACACCgAAACCACCTCTAGAAAAGCAgttttagagctaGAAAtagc	1	-1.26519	5.75547	110.508	7.58518e-26	2.12971e-24	46.3192	35.7994	38.9165	93.5357	39.3896	39.3912	37.9686	97.8465	91.0679	91.6925	43.6101	36.6152	46.7837	35.4055	48.5638	35.3774	306	328	362	578	517	585	262	202	190	165	202	157
BRU_52726	PROX1	CCAAACTCCTTACAACCGGA	GTGGAAAGGACGAAACACCgCCAAACTCCTTACAACCGGAgttttagagctaGAAAtagc	2813	-1.26309	6.18539	92.7024	6.0781e-22	1.14695e-20	72.3175	44.4501	50.9013	122.269	49.6875	49.8395	53.177	122.562	125.593	118.652	69.41	54.1978	68.2057	34.7618	79.3368	44.3907	386	415	507	724	713	757	417	299	277	162	330	197
BRU_19151	E4F1	GGGAAGGTCTCACTGCACTG	GTGGAAAGGACGAAACACCgGGGAAGGTCTCACTGCACTGgttttagagctaGAAAtagc	648	-1.25679	6.1761	95.0844	1.82435e-22	3.69447e-21	62.1749	43.6109	53.6143	128.175	52.9056	53.0821	54.8552	130.349	126.121	128.056	52.5984	38.2466	71.8992	40.9846	62.027	51.6014	411	442	523	770	716	817	316	211	292	191	258	229
BRU_76526	ZNF641	AACAGTATCTTCAGACACGC	GTGGAAAGGACGAAACACCgAACAGTATCTTCAGACACGCgttttagagctaGAAAtagc	5355	-1.2555	7.02748	157.208	4.60938e-36	2.91193e-34	91.4928	82.2176	101.701	242.869	93.7112	113.01	98.3828	243.601	245.196	239.811	89.0511	86.8252	104.648	79.6088	80.7793	80.2188	728	941	938	1439	1392	1530	535	479	425	371	336	356
BRU_76719	ZNF704	CAAGCTCAACACAGACTCAG	GTGGAAAGGACGAAACACCgCAAGCTCAACACAGACTCAGgttttagagctaGAAAtagc	5520	-1.25529	6.58301	82.7978	9.08906e-20	1.42772e-18	71.0546	78.1103	68.438	163.281	72.7291	68.8145	63.7705	158.112	157.123	174.608	90.8821	87.369	67.467	80.038	54.8145	66.9241	565	573	608	934	892	1114	546	482	274	373	228	297
BRU_12214	CERS6	GGTCTTCACTGCAATTACAA	GTGGAAAGGACGAAACACCgGGTCTTCACTGCAATTACAAgttttagagctaGAAAtagc	378	-1.25438	6.00631	95.5433	1.44695e-22	2.97161e-21	41.4966	51.4642	47.7339	113.946	44.1524	51.6409	47.4083	110.204	117.842	113.793	40.4475	58.9106	46.5375	50.6406	37.5047	44.8414	343	430	452	651	669	726	243	325	189	236	156	199
BRU_77174	ZNF91	AAACATAAAATAATACATGC	GTGGAAAGGACGAAACACCgAAACATAAAATAATACATGCgttttagagctaGAAAtagc	5659	-1.25374	5.90886	45.208	1.77179e-11	1.07702e-10	43.4124	41.6476	45.347	108.116	46.7269	45.9964	43.3178	102.417	105.16	116.771	35.454	29.7272	53.4319	33.4743	41.3513	61.7414	363	383	413	605	597	745	213	164	217	156	172	274
BRU_37920	MAX	AATATATCCAGTATATGCGA	GTGGAAAGGACGAAACACCgAATATATCCAGTATATGCGAgttttagagctaGAAAtagc	1925	-1.25103	4.8621	40.2277	2.26025e-10	1.2074e-09	21.1628	19.2358	21.9122	51.9834	29.3491	19.8157	16.5719	51.124	49.4973	55.329	21.4721	23.383	17.9748	12.0164	24.0415	22.308	228	165	158	302	281	353	129	129	73	56	100	99
BRU_74357	ZBTB1	GCACAGACGGACAAATACAG	GTGGAAAGGACGAAACACCgGCACAGACGGACAAATACAGgttttagagctaGAAAtagc	3870	-1.2462	6.43182	50.9748	9.35618e-13	6.90954e-12	56.4425	58.6393	67.3628	159.843	64.7482	71.5767	65.7633	163.19	168.22	148.119	49.103	67.6113	61.8038	33.0452	58.4208	75.2614	503	596	627	964	955	945	295	373	251	154	243	334
BRU_52301	PRDM2	TTCTTTACAGCACTACACGT	GTGGAAAGGACGAAACACCgTTCTTTACAGCACTACACGTgttttagagctaGAAAtagc	2780	-1.24438	7.42435	131.917	1.56016e-30	6.29699e-29	116.819	141.444	126.379	299.498	129.11	116.612	133.415	281.52	309.138	307.836	121.01	168.756	126.07	142.91	103.378	112.667	1003	971	1272	1663	1755	1964	727	931	512	666	430	500
BRU_32180	KCMF1	AATGCAGTGCATATTAACAA	GTGGAAAGGACGAAACACCgAATGCAGTGCATATTAACAAgttttagagctaGAAAtagc	1725	-1.24344	6.42294	108.212	2.41565e-25	6.44025e-24	46.2652	88.784	61.2203	145.01	61.9163	56.9251	64.8193	138.983	143.384	152.664	48.6036	87.0065	52.447	81.3254	37.7451	98.0201	481	474	618	821	814	974	292	480	213	379	157	435
BRU_76231	ZNF554	AGTCACTTTATTCAACACGG	GTGGAAAGGACGAAACACCgAGTCACTTTATTCAACACGGgttttagagctaGAAAtagc	5108	-1.24304	5.59141	62.7178	2.38546e-15	2.36997e-14	32.9877	40.2166	35.1551	83.1342	37.4587	37.5898	30.4168	79.9023	87.3688	82.1314	29.2953	32.99	28.3165	49.3532	41.3513	38.3067	291	313	290	472	496	524	176	182	115	230	172	170
BRU_02670	ANHX	CAAACCCAGAGTCAACACGG	GTGGAAAGGACGAAACACCgCAAACCCAGAGTCAACACGGgttttagagctaGAAAtagc	54	-1.24109	6.30055	76.0904	2.70968e-18	3.67102e-17	60.0523	47.4238	60.7455	143.623	60.7578	58.9667	62.5119	137.29	142.327	151.253	64.0835	63.6235	59.0952	35.8347	56.9783	42.8134	472	491	596	811	808	965	385	351	240	167	237	190
BRU_64971	SUPT6H	TGAATGTCCACAGGAGCATG	GTGGAAAGGACGAAACACCgTGAATGTCCACAGGAGCATGgttttagagctaGAAAtagc	3384	-1.23867	7.07314	119.262	9.17884e-28	2.9803e-26	120.742	91.3558	96.6281	228.109	95.3846	93.9144	100.585	235.813	221.24	227.272	114.019	115.827	126.316	75.3172	121.89	82.9228	741	782	959	1393	1256	1450	685	639	513	351	507	368
BRU_01600	AFF3	TCTTTCTCCAGACTAACAAG	GTGGAAAGGACGAAACACCgTCTTTCTCCAGACTAACAAGgttttagagctaGAAAtagc	28	-1.23756	6.05543	71.5398	2.71717e-17	3.3672e-16	48.3141	42.1225	51.3491	121.226	48.1428	47.7979	58.1067	117.822	120.308	125.548	48.2707	39.878	51.9545	54.7176	44.7171	31.772	374	398	554	696	683	801	290	220	211	255	186	141
BRU_01589	AFF1	AATCTGTCACCGAAGCACAG	GTGGAAAGGACGAAACACCgAATCTGTCACCGAAGCACAGgttttagagctaGAAAtagc	21	-1.23614	7.04378	141.387	1.32434e-32	6.46813e-31	112.617	105.298	91.9925	216.893	88.3047	88.8704	98.8023	211.944	223.53	215.203	97.7066	120.359	120.899	99.9938	119.246	95.5414	686	740	942	1252	1269	1373	587	664	491	466	496	424
BRU_42539	NFYB	ATATCTTCCAATAGCAAACG	GTGGAAAGGACGAAACACCgATATCTTCCAATAGCAAACGgttttagagctaGAAAtagc	2278	-1.23506	5.90328	78.3875	8.46861e-19	1.19465e-17	49.1058	43.7646	43.1645	101.59	40.8055	47.6778	41.0103	88.8744	104.455	111.442	48.2707	50.0287	50.7234	46.5636	48.3233	34.7014	317	397	391	525	593	711	290	276	206	217	201	154
BRU_77033	ZNF81	TTACCCAAAAATCAACACTC	GTGGAAAGGACGAAACACCgTTACCCAAAAATCAACACTCgttttagagctaGAAAtagc	5630	-1.23444	6.7257	115.468	6.2151e-27	1.89121e-25	71.5095	90.1186	77.4575	182.235	79.9377	74.8193	77.6154	175.717	180.551	190.438	67.4125	83.0187	60.3264	101.71	86.7897	85.6268	621	623	740	1038	1025	1215	405	458	245	474	361	380
BRU_49076	PDX1	TATTCAACAAGTACATCTCA	GTGGAAAGGACGAAACACCgTATTCAACAAGTACATCTCAgttttagagctaGAAAtagc	2603	-1.23373	7.13261	133.413	7.3418e-31	3.06982e-29	94.3802	101.675	107.943	253.917	111.475	99.0785	113.277	249.695	253.123	258.933	96.0421	101.508	73.6228	102.569	113.476	100.949	866	825	1080	1475	1437	1652	577	560	299	478	472	448
BRU_15590	CTNNB1	ATACTTACGAAAAACTACTG	GTGGAAAGGACGAAACACCgATACTTACGAAAAACTACTGgttttagagctaGAAAtagc	494	-1.23265	6.04153	74.0895	7.46557e-18	9.66368e-17	49.7341	45.066	49.6503	116.81	47.2418	47.7979	53.9112	114.606	121.717	114.106	46.9391	43.5032	64.7585	45.2762	37.5047	46.4187	367	398	514	677	691	728	282	240	263	211	156	206
BRU_48592	PCGF2	CTCTCCATCGAATTCTACGA	GTGGAAAGGACGAAACACCgCTCTCCATCGAATTCTACGAgttttagagctaGAAAtagc	2595	-1.23003	6.75686	139.47	3.47683e-32	1.64287e-30	78.4064	80.3035	81.171	190.308	89.3345	77.8217	76.3568	200.264	194.642	176.018	74.4035	88.8191	80.5172	76.6047	80.2985	75.4867	694	648	728	1183	1105	1123	447	490	327	357	334	335
BRU_06318	BNC1	ACTCAATTACTGATTCACGA	GTGGAAAGGACGAAACACCgACTCAATTACTGATTCACGAgttttagagctaGAAAtagc	254	-1.22922	6.3489	93.8021	3.48695e-22	6.80072e-21	61.8508	64.6143	59.1209	138.551	62.045	57.5256	57.792	128.318	138.275	149.059	66.5803	59.4544	49.4922	61.155	69.4798	73.2334	482	479	551	758	785	951	400	328	201	285	289	325
BRU_44527	NR0B2	CATACTCAAGAAGATTCTGC	GTGGAAAGGACGAAACACCgCATACTCAAGAAGATTCTGCgttttagagctaGAAAtagc	2378	-1.22382	6.35108	68.2338	1.45218e-16	1.66471e-15	52.8537	56.2755	64.3352	150.256	60.7578	72.7777	59.4702	142.368	154.481	153.918	40.2811	49.8475	50.7234	67.3778	67.5565	51.6014	472	606	567	841	877	982	242	275	206	314	281	229
BRU_75055	ZIM3	TTCCAACCTCAAGATCACAT	GTGGAAAGGACGAAACACCgTTCCAACCTCAAGATCACATgttttagagctaGAAAtagc	4184	-1.22023	7.40599	121.804	2.54825e-28	8.66106e-27	119.204	132.16	127.511	297.16	126.922	121.776	133.834	301.327	287.648	302.507	93.5453	145.373	126.07	110.723	137.998	140.383	986	1014	1276	1780	1633	1930	562	802	512	516	574	623
BRU_04226	ARNT	CAAGCTAACCATCTTACGCA	GTGGAAAGGACGAAACACCgCAAGCTAACCATCTTACGCAgttttagagctaGAAAtagc	86	-1.21994	6.88059	156.971	5.19433e-36	3.21164e-34	86.3603	73.8481	92.5208	215.427	99.375	88.5101	89.6772	214.145	217.718	214.419	81.8938	71.7803	81.5022	69.0944	95.685	80.6694	772	737	855	1265	1236	1368	492	396	331	322	398	358
BRU_04746	ATF7	CAAGTCTCCTCAATCAATGG	GTGGAAAGGACGAAACACCgCAAGTCTCCTCAATCAATGGgttttagagctaGAAAtagc	154	-1.2196	6.96786	139.184	4.0139e-32	1.8663e-30	90.3796	88.3439	95.8591	223.229	96.1569	97.7575	93.6629	220.239	225.468	223.981	90.7156	81.5686	86.1805	107.075	94.2425	76.3881	747	814	893	1301	1280	1429	545	450	350	499	392	339
BRU_75242	ZNF14	ACATGTAATAATACACACTG	GTGGAAAGGACGAAACACCgACATGTAATAATACACACTGgttttagagctaGAAAtagc	4283	-1.21777	6.27328	96.9059	7.27001e-23	1.51446e-21	51.9737	55.3724	59.8035	139.332	54.1929	55.3639	69.8539	130.349	139.684	147.962	47.6049	52.5664	56.3867	58.7946	51.9296	54.7561	421	461	666	770	793	944	286	290	229	274	216	243
BRU_75913	ZNF431	ACATAAGATAATTCATACTG	GTGGAAAGGACGAAACACCgACATAAGATAATTCATACTGgttttagagctaGAAAtagc	4854	-1.21149	6.23298	95.3818	1.5699e-22	3.1903e-21	54.9304	58.522	55.7765	129.218	51.3609	61.0083	54.9601	129.503	128.059	130.094	61.0874	61.8108	44.3214	54.7176	59.3824	59.0374	399	508	524	765	727	830	367	341	180	255	247	262
BRU_29273	HOXC11	CTACTCCTCCTGCTATGCGG	GTGGAAAGGACGAAACACCgCTACTCCTCCTGCTATGCGGgttttagagctaGAAAtagc	1498	-1.21087	7.0061	135.325	2.80331e-31	1.24373e-29	95.0553	98.0603	96.1007	222.631	90.8792	94.635	102.788	223.456	222.65	221.786	86.3879	102.595	110.065	106.86	88.713	84.7254	706	788	980	1320	1264	1415	519	566	447	498	369	376
BRU_55679	REXO4	CTTCCCATACTGGTTCACGA	GTGGAAAGGACGAAACACCgCTTCCCATACTGGTTCACGAgttttagagctaGAAAtagc	2918	-1.2098	6.97128	129.011	6.74495e-30	2.5622e-28	86.9454	101.37	94.0195	217.354	98.3452	94.8752	88.8382	227.688	202.745	221.629	86.055	87.1877	91.5976	95.9168	83.1835	121.004	764	790	847	1345	1151	1414	517	481	372	447	346	537
BRU_04540	ASH1L	TGAACCCAGAACATAAAAAG	GTGGAAAGGACGAAACACCgTGAACCCAGAACATAAAAAGgttttagagctaGAAAtagc	124	-1.20817	5.71254	48.1127	4.02409e-12	2.69758e-11	37.0429	40.5079	39.1818	90.562	39.9045	37.4697	40.1712	91.9216	89.4826	90.2819	47.6049	35.8902	22.6532	35.8347	40.8705	49.7987	310	312	383	543	508	576	286	198	92	167	170	221
BRU_29251	HOXB5	TCTTACGGCTACAATTACAA	GTGGAAAGGACGAAACACCgTCTTACGGCTACAATTACAAgttttagagctaGAAAtagc	1476	-1.20613	6.37578	99.9167	1.58941e-23	3.59442e-22	61.7858	68.5868	60.6182	139.835	62.8174	59.5672	59.4702	138.306	139.508	141.692	50.4346	70.149	73.3766	63.73	61.5462	71.8814	488	496	567	817	792	904	303	387	298	297	256	319
BRU_74366	ZBTB11	GGCATATATTCGACTACACA	GTGGAAAGGACGAAACACCgGGCATATATTCGACTACACAgttttagagctaGAAAtagc	3879	-1.20562	6.45176	46.3065	1.0113e-11	6.3749e-11	70.8196	55.2468	66.8165	154.005	78.393	63.5303	58.5262	151.848	150.606	159.561	87.0537	68.3363	47.0299	39.268	78.3752	58.1361	609	529	558	897	855	1018	523	377	191	183	326	258
BRU_75095	ZMAT3	TCAGAGTAACTCATTCTCGT	GTGGAAAGGACGAAACACCgTCAGAGTAACTCATTCTCGTgttttagagctaGAAAtagc	4216	-1.20303	6.70628	130.02	4.05739e-30	1.55142e-28	83.0127	84.6691	75.1566	173.128	76.2047	70.4959	78.7691	166.068	180.903	172.413	90.7156	84.4688	86.9192	79.1796	71.4032	90.3588	592	587	751	981	1027	1100	545	466	353	369	297	401
BRU_75450	ZNF230	GTTCACTGCAAATTACACAC	GTGGAAAGGACGAAACACCgGTTCACTGCAAATTACACACgttttagagctaGAAAtagc	4471	-1.19981	7.37904	165.467	7.23245e-38	5.12622e-36	124.686	113.221	128.821	295.8	134.388	129.463	122.611	291.339	297.16	298.902	130.497	121.628	102.678	109.65	140.883	108.385	1044	1078	1169	1721	1687	1907	784	671	417	511	586	481
BRU_41299	MZF1	CCACCAGCTTACGCACACCG	GTGGAAAGGACGAAACACCgCCACCAGCTTACGCACACCGgttttagagctaGAAAtagc	2158	-1.19957	8.11844	303.078	7.0324e-68	2.10994e-65	213.882	193.676	212.676	488.469	212.524	214.37	211.135	497.697	485.108	482.601	210.227	187.245	228.748	213.291	202.67	180.492	1651	1785	2013	2940	2754	3079	1263	1033	929	994	843	801
BRU_75525	ZNF264	AGTGACACAAGGAAACTCAG	GTGGAAAGGACGAAACACCgAGTGACACAAGGAAACTCAGgttttagagctaGAAAtagc	4534	-1.19739	5.77323	50.2758	1.33584e-12	9.66863e-12	43.8622	44.484	39.3489	90.2995	36.4289	40.7123	40.9054	89.213	88.4257	93.2599	29.9611	44.5908	58.1103	52.3573	43.5151	36.504	283	339	390	527	502	595	180	246	236	244	181	162
BRU_56111	RHOXF2B	CTTACCGCAGGAACTCACTG	GTGGAAAGGACGAAACACCgCTTACCGCAGGAACTCACTGgttttagagctaGAAAtagc	2962	-1.19601	7.18571	145.217	1.92543e-33	9.73095e-32	118.718	91.9839	112.203	257.027	112.247	117.693	106.669	256.466	262.107	252.507	108.859	84.1063	138.628	88.192	108.667	103.653	872	980	1017	1515	1488	1611	654	464	563	411	452	460
BRU_56873	RORB	GGAGACATGTCAATACACCA	GTGGAAAGGACGAAACACCgGGAGACATGTCAATACACCAgttttagagctaGAAAtagc	2980	-1.19155	6.70996	109.145	1.50872e-25	4.11674e-24	73.5797	80.0109	79.9668	182.722	78.6504	77.3413	83.9085	175.887	182.312	189.968	67.0796	74.8618	62.5424	80.8963	91.1172	84.2748	611	644	800	1039	1035	1212	403	413	254	377	379	374
BRU_72770	VEZF1	CCTTATCTCTACCATCGCTG	GTGGAAAGGACGAAACACCgCCTTATCTCTACCATCGCTGgttttagagctaGAAAtagc	3815	-1.1907	7.34306	96.8281	7.56169e-23	1.56959e-21	188.176	88.2895	113.293	258.684	117.525	101.841	120.514	270.009	252.595	253.448	207.897	102.958	197.477	65.0174	159.155	96.8934	913	848	1149	1595	1434	1617	1249	568	802	303	662	430
BRU_32183	KCMF1	GTTGTAACTGAGAAGCGGAA	GTGGAAAGGACGAAACACCgGTTGTAACTGAGAAGCGGAAgttttagagctaGAAAtagc	1728	-1.19056	5.30868	56.7519	4.94402e-14	4.22568e-13	28.6057	36.7218	28.1315	64.1806	30.2502	28.3425	25.8019	63.9896	68.5211	60.0312	22.9702	45.3159	34.7184	32.4014	28.1285	32.448	235	236	246	378	389	383	138	250	141	151	117	144
BRU_76474	ZNF620	ACAAATCAGACAAATCCTAG	GTGGAAAGGACGAAACACCgACAAATCAGACAAATCCTAGgttttagagctaGAAAtagc	5319	-1.18854	6.44977	114.209	1.17252e-26	3.45924e-25	65.344	65.8465	65.8411	150.284	62.9461	60.528	74.0493	142.707	155.009	153.134	66.4138	61.8108	62.5424	70.3819	67.0757	65.3467	489	504	706	843	880	977	399	341	254	328	279	290
BRU_67082	THRB	ATCCTCACCTCACAAAACAT	GTGGAAAGGACGAAACACCgATCCTCACCTCACAAAACATgttttagagctaGAAAtagc	3667	-1.18377	7.10962	162.014	4.10701e-37	2.77557e-35	94.6319	90.6057	111.008	252.108	115.466	108.686	108.871	245.971	251.89	258.463	103.366	94.8008	80.5172	87.3336	100.013	89.6828	897	905	1038	1453	1430	1649	621	523	327	407	416	398
BRU_19932	ELK4	CTTTACATAATAGTATCTGA	GTGGAAAGGACGAAACACCgCTTTACATAATAGTATCTGAgttttagagctaGAAAtagc	713	-1.18367	6.13758	64.3977	1.01677e-15	1.06669e-14	50.9128	55.4565	53.0604	120.586	53.678	49.5993	55.9041	114.436	123.655	123.667	43.7765	39.6967	53.1857	66.7341	55.7762	59.9387	417	413	533	676	702	789	263	219	216	311	232	266
BRU_76456	ZNF614	CACCTCCAATAAACTCAACA	GTGGAAAGGACGAAACACCgCACCTCCAATAAACTCAACAgttttagagctaGAAAtagc	5301	-1.18025	6.3361	104.258	1.77601e-24	4.28305e-23	66.4689	56.1598	60.8532	137.874	62.5599	61.3686	58.6311	133.227	142.151	138.244	62.419	54.1978	69.1907	48.7094	67.7969	65.5721	486	511	559	787	807	882	375	299	281	227	282	291
BRU_42538	NFYB	AATGATCATGAAGACACAAA	GTGGAAAGGACGAAACACCgAATGATCATGAAGACACAAAgttttagagctaGAAAtagc	2277	-1.18014	6.76053	104.192	1.83652e-24	4.41069e-23	78.0012	86.0784	81.6679	185.226	80.8387	73.8585	90.3066	182.15	189.358	184.169	82.2267	97.8823	64.2661	82.6129	87.5109	77.7401	628	615	861	1076	1075	1175	494	540	261	385	364	345
BRU_75564	ZNF280A	AAAGTCGCTAAGTAACACGA	GTGGAAAGGACGAAACACCgAAAGTCGCTAAGTAACACGAgttttagagctaGAAAtagc	4565	-1.17523	6.48941	110.528	7.50609e-26	2.11774e-24	60.7624	73.8397	68.3396	154.113	74.9174	70.7361	59.3653	154.388	151.839	156.112	57.7584	79.0309	60.8188	74.8881	63.7099	67.6001	582	589	566	912	862	996	347	436	247	349	265	300
BRU_62435	SNAPC5	CCGGCTTCAGGAACTGCGCA	GTGGAAAGGACGAAACACCgCCGGCTTCAGGAACTGCGCAgttttagagctaGAAAtagc	3174	-1.17424	7.04563	168.981	1.23536e-38	9.32455e-37	130.282	78.4332	97.6011	220.342	96.1569	95.956	100.69	224.81	213.49	222.727	132.661	83.7437	131.487	69.309	126.699	82.2468	747	799	960	1328	1212	1421	797	462	534	323	527	365
BRU_76648	ZNF682	CATTCATCCAACCTACCTGG	GTGGAAAGGACGAAACACCgCATTCATCCAACCTACCTGGgttttagagctaGAAAtagc	5453	-1.16917	7.25747	164.234	1.34472e-37	9.41631e-36	111.782	115.46	117.594	264.498	119.199	113.49	120.094	270.178	259.993	263.322	102.7	128.697	108.834	103.212	123.814	114.469	926	945	1145	1596	1476	1680	617	710	442	481	515	508
BRU_01456	ADNP2	TGGGATTCCAACCTACACGC	GTGGAAAGGACGAAACACCgTGGGATTCCAACCTACACGCgttttagagctaGAAAtagc	12	-1.16912	6.1982	61.335	4.81441e-15	4.57959e-14	59.0279	46.7507	57.066	128.327	58.9556	55.6041	56.6383	129.841	124.888	130.25	57.4255	50.21	78.5474	46.7782	41.1109	43.264	458	463	540	767	709	831	345	277	319	218	171	192
BRU_66763	TFDP2	TCAGGAATGTCAGAATCTGG	GTGGAAAGGACGAAACACCgTCAGGAATGTCAGAATCTGGgttttagagctaGAAAtagc	3628	-1.16768	6.52795	87.9419	6.74072e-21	1.16598e-19	110.288	50.6939	64.1179	144.096	66.9365	57.7658	67.6513	140.337	146.026	145.924	101.535	51.2976	110.804	39.268	118.524	61.5161	520	481	645	829	829	931	610	283	450	183	493	273
BRU_66230	TCF12	CCAATGTCCAGCTTTCATCG	GTGGAAAGGACGAAACACCgCCAATGTCCAGCTTTCATCGgttttagagctaGAAAtagc	3519	-1.16762	7.55664	113.083	2.06949e-26	5.98401e-25	47.9929	385.415	99.3298	223.353	91.7803	97.7575	108.452	230.227	223.53	216.3	35.9534	403.674	44.0752	364.999	63.9503	387.574	713	814	1034	1360	1269	1380	216	2227	179	1701	266	1720
BRU_75271	ZNF154	TCTGCACTCCTTCAACATCG	GTGGAAAGGACGAAACACCgTCTGCACTCCTTCAACATCGgttttagagctaGAAAtagc	4312	-1.16678	8.31838	303.015	7.26063e-68	2.10994e-65	227.424	241.613	247.898	556.729	244.576	244.874	254.243	557.285	565.255	547.647	234.529	232.199	217.667	223.591	230.077	269.048	1900	2039	2424	3292	3209	3494	1409	1281	884	1042	957	1194
BRU_33378	KLF12	CGTCAACAGTATTAACTCCA	GTGGAAAGGACGAAACACCgCGTCAACAGTATTAACTCCAgttttagagctaGAAAtagc	1755	-1.16543	6.98693	157.409	4.16685e-36	2.66129e-34	108.348	91.4203	94.2864	211.492	97.9591	88.5101	96.3899	213.806	206.092	214.576	107.86	91.9006	115.728	84.115	101.455	98.2454	761	737	919	1263	1170	1369	648	507	470	392	422	436
BRU_28910	HMGB1	GGCGATACTCAGAGCAGAAG	GTGGAAAGGACGAAACACCgGGCGATACTCAGAGCAGAAGgttttagagctaGAAAtagc	1363	-1.16505	5.91798	51.9783	5.61165e-13	4.25227e-12	56.9982	35.989	45.406	101.876	42.0928	46.717	47.4083	104.279	94.767	106.583	53.7636	33.1712	77.5625	36.2638	39.6684	38.532	327	389	452	616	538	680	323	183	315	169	165	171
BRU_75408	ZNF22	AGAACAAGCGCAAAACAGGC	GTGGAAAGGACGAAACACCgAGAACAAGCGCAAAACAGGCgttttagagctaGAAAtagc	4441	-1.16397	5.66331	58.9992	1.5774e-14	1.42579e-13	33.0859	40.0053	39.1183	87.6912	32.9534	46.9572	37.4442	86.6737	84.5505	91.8493	40.614	38.2466	29.7938	45.4907	28.8498	36.2787	256	391	357	512	480	586	244	211	121	212	120	161
BRU_75877	ZNF419	CAGCATCACAAAATCCACAC	GTGGAAAGGACGAAACACCgCAGCATCACAAAATCCACACgttttagagctaGAAAtagc	4826	-1.16325	6.80518	107.555	3.36386e-25	8.68922e-24	92.1616	76.3471	85.3951	191.372	82.6409	81.6647	91.8798	193.492	184.073	196.551	86.8873	60.1795	97.9996	83.6858	91.598	85.1761	642	680	876	1143	1045	1254	522	332	398	390	381	378
BRU_76974	ZNF79	CAAACCTCACGAACCATCAG	GTGGAAAGGACGAAACACCgCAAACCTCACGAACCATCAGgttttagagctaGAAAtagc	5619	-1.1616	7.00487	134.533	4.17793e-31	1.8121e-29	94.4368	88.7143	100.985	226.125	99.6325	93.1938	110.13	230.227	232.162	215.987	106.528	90.9943	84.7032	93.1273	92.0788	82.0214	774	776	1050	1360	1318	1378	640	502	344	434	383	364
BRU_23517	FLI1	ACTGTGTAAAATGAACAAGG	GTGGAAAGGACGAAACACCgACTGTGTAAAATGAACAAGGgttttagagctaGAAAtagc	862	-1.15997	5.86759	79.9887	3.76548e-19	5.52651e-18	46.0232	46.5259	42.9888	96.241	37.8449	42.874	48.2474	95.3072	93.8863	99.5295	50.2681	41.5093	42.844	48.4948	44.9575	49.5734	294	357	460	563	533	635	302	229	174	226	187	220
BRU_55627	RERE	CAGATGTCGACACTACGCAG	GTGGAAAGGACGAAACACCgCAGATGTCGACACTACGCAGgttttagagctaGAAAtagc	2910	-1.15718	7.11515	149.568	2.15492e-34	1.15967e-32	104.386	115.977	102.863	229.431	102.851	102.321	103.417	227.857	228.462	231.974	94.0447	130.872	105.879	111.152	113.235	105.907	799	852	986	1346	1297	1480	565	722	430	518	471	470
BRU_67461	TLX1	GAGTAACCGCAGATACACAA	GTGGAAAGGACGAAACACCgGAGTAACCGCAGATACACAAgttttagagctaGAAAtagc	3670	-1.15285	6.49468	123.356	1.16572e-28	4.05699e-27	79.3566	55.1091	69.4968	154.558	68.0951	70.8561	69.5392	155.234	152.015	156.426	75.2357	53.654	74.3615	55.7905	88.4726	55.8827	529	590	663	917	863	998	452	296	302	260	368	248
BRU_26261	GON4L	ATCACAAATATCACGCTCAG	GTGGAAAGGACGAAACACCgATCACAAATATCACGCTCAGgttttagagctaGAAAtagc	1158	-1.1508	7.35869	117.1	2.72937e-27	8.48296e-26	128.163	130.141	123.106	273.443	114.307	130.303	124.709	266.115	278.664	275.548	118.014	106.402	115.974	141.837	150.5	142.185	888	1085	1189	1572	1582	1758	709	587	471	661	626	631
BRU_55034	RB1	AAACAATCAAAGGACCGAGA	GTGGAAAGGACGAAACACCgAAACAATCAAAGGACCGAGAgttttagagctaGAAAtagc	2861	-1.14923	5.77971	61.7873	3.82641e-15	3.70651e-14	34.5281	52.223	40.8482	90.6681	41.5779	37.2295	43.7373	87.0123	92.8294	92.1627	27.6308	51.8414	29.7938	53.001	46.1596	51.8267	323	310	417	514	527	588	166	286	121	247	192	230
BRU_49639	PHF5A	CACCAACACCAGCCTGCTTG	GTGGAAAGGACGAAACACCgCACCAACACCAGCCTGCTTGgttttagagctaGAAAtagc	2634	-1.14899	7.59008	189.216	4.71461e-43	5.07432e-41	174.458	132.622	143.532	318.344	142.626	142.073	145.896	317.747	314.246	323.04	173.275	131.416	165.22	114.8	184.879	151.649	1108	1183	1391	1877	1784	2061	1041	725	671	535	769	673
BRU_23843	FOXF2	TGCTTCATCAAGCTGCCTAA	GTGGAAAGGACGAAACACCgTGCTTCATCAAGCTGCCTAAgttttagagctaGAAAtagc	940	-1.14786	6.4798	92.4667	6.84686e-22	1.28368e-20	62.5015	67.7152	69.8284	154.768	71.9568	68.094	69.4343	154.895	163.64	145.768	49.9352	66.1612	63.2811	67.807	74.2881	69.1774	559	567	662	915	929	930	300	365	257	316	309	307
BRU_75726	ZNF343	TCTCCATCGAGTGTATACGA	GTGGAAAGGACGAAACACCgTCTCCATCGAGTGTATACGAgttttagagctaGAAAtagc	4703	-1.14779	6.76871	133.478	7.10596e-31	2.99274e-29	89.3443	76.6724	83.3836	184.652	86.7601	84.3068	79.0838	185.536	181.431	186.99	88.3853	68.6989	94.0599	85.8316	85.5876	75.4867	674	702	754	1096	1030	1193	531	379	382	400	356	335
BRU_28898	HMG20B	GAGTTCTTGGACCAAAACAA	GTGGAAAGGACGAAACACCgGAGTTCTTGGACCAAAACAAgttttagagctaGAAAtagc	1355	-1.14262	5.84911	56.8027	4.81797e-14	4.1301e-13	37.0364	38.9226	47.0161	103.846	40.4194	55.0036	45.6253	108.681	97.0569	105.799	40.7804	49.8475	35.9496	31.5431	34.3793	35.3774	314	458	435	642	551	675	245	275	146	147	143	157
BRU_74387	ZBTB18	TGCAGTCACAAAGAAAACCC	GTGGAAAGGACGAAACACCgTGCAGTCACAAAGAAAACCCgttttagagctaGAAAtagc	3900	-1.14225	6.77134	89.6591	2.82943e-21	5.0599e-20	73.8164	79.5645	87.4238	193.026	86.5026	85.1475	90.6212	181.304	197.461	200.313	60.0887	89.7254	83.2258	84.9733	78.1348	63.9947	672	709	864	1071	1121	1278	361	495	338	396	325	284
BRU_65374	T	CTCACCAACAAGCTCAACGG	GTGGAAAGGACGAAACACCgCTCACCAACAAGCTCAACGGgttttagagctaGAAAtagc	3387	-1.14145	7.09307	160.882	7.25984e-37	4.79479e-35	109.886	90.5703	106.919	235.871	104.138	112.049	104.571	241.908	230.752	234.952	114.352	89.5442	117.698	87.9774	97.6084	94.1894	809	933	997	1429	1310	1499	687	494	478	410	406	418
BRU_42529	NFX1	TCCACATAACACATCTCGGG	GTGGAAAGGACGAAACACCgTCCACATAACACATCTCGGGgttttagagctaGAAAtagc	2268	-1.14025	6.79374	131.665	1.77164e-30	6.95726e-29	88.4419	88.4466	82.6813	182.188	83.542	85.6279	78.874	183.843	180.903	181.818	95.3763	92.4444	90.6127	93.1273	79.3368	79.7681	649	713	752	1086	1027	1160	573	510	368	434	330	354
BRU_76536	ZNF645	TCCACCAGAACAGCACACCA	GTGGAAAGGACGAAACACCgTCCACCAGAACAGCACACCAgttttagagctaGAAAtagc	5365	-1.13991	7.30325	173.733	1.13209e-39	9.59871e-38	122.207	95.2737	128.278	282.457	142.24	124.178	118.416	281.182	290.642	275.548	126.336	90.9943	116.713	100.638	123.573	94.1894	1105	1034	1129	1661	1650	1758	759	502	474	469	514	418
BRU_41301	MZF1	GTTCACTCCTCAGATCGCTG	GTGGAAAGGACGAAACACCgGTTCACTCCTCAGATCGCTGgttttagagctaGAAAtagc	2160	-1.13881	7.30004	136.942	1.2418e-31	5.59485e-30	122.155	119.274	120.786	266.034	118.297	122.497	121.562	265.608	269.329	263.165	120.51	96.976	132.718	127.674	113.235	133.172	919	1020	1159	1569	1529	1679	724	535	539	595	471	591
BRU_50399	PLAG1	CATACAACAAGACTGCACCA	GTGGAAAGGACGAAACACCgCATACAACAAGACTGCACCAgttttagagctaGAAAtagc	2670	-1.1345	7.45573	108.179	2.45614e-25	6.5183e-24	127.693	169.541	126.16	276.993	126.407	128.622	123.45	281.69	282.363	266.927	138.154	199.752	109.572	176.598	135.353	132.271	982	1071	1177	1664	1603	1703	830	1102	445	823	563	587
BRU_11851	CEBPE	CTTACCTTGAGAACGCGCAG	GTGGAAAGGACGAAACACCgCTTACCTTGAGAACGCGCAGgttttagagctaGAAAtagc	351	-1.13257	6.46964	107.935	2.77747e-25	7.30859e-24	66.7792	62.336	69.7788	153.035	68.2238	69.8954	71.2174	162.175	142.855	154.075	64.4164	56.0104	64.7585	61.3696	71.1627	69.6281	530	582	679	958	811	983	387	309	263	286	296	309
BRU_75494	ZNF251	GGCAAACTCAAAGAGCGCGT	GTGGAAAGGACGAAACACCgGGCAAACTCAAAGAGCGCGTgttttagagctaGAAAtagc	4511	-1.13124	5.77026	60.4807	7.43045e-15	6.9319e-14	36.5373	52.1927	40.0652	87.7289	43.7662	38.6706	37.7588	93.2758	88.2496	81.6612	42.2785	57.6418	31.2712	58.1509	36.0622	40.7854	340	322	360	551	501	521	254	318	127	271	150	181
BRU_13017	CIZ1	ATATCCACAGGTCCACACAC	GTGGAAAGGACGAAACACCgATATCCACAGGTCCACACACgttttagagctaGAAAtagc	397	-1.12752	7.42792	156.812	5.62755e-36	3.44287e-34	151.732	129.115	127.6	278.744	136.061	120.455	126.282	289.307	277.96	268.965	148.807	138.485	136.658	133.039	169.733	115.821	1057	1003	1204	1709	1578	1716	894	764	555	620	706	514
BRU_75010	ZHX1	ATTGCATTCGACACAAACAT	GTGGAAAGGACGAAACACCgATTGCATTCGACACAAACATgttttagagctaGAAAtagc	4147	-1.1266	6.8308	91.4724	1.1316e-21	2.0682e-20	96.0939	82.2851	86.3971	188.599	87.5324	90.7919	80.8669	180.288	197.108	188.401	93.046	95.7071	112.773	68.4507	82.4622	82.6974	680	756	771	1065	1119	1202	559	528	458	319	343	367
BRU_45596	OLIG2	CTGGTGAGCGAGATCTACGG	GTGGAAAGGACGAAACACCgCTGGTGAGCGAGATCTACGGgttttagagctaGAAAtagc	2479	-1.12604	6.82541	152.738	4.37104e-35	2.5153e-33	77.6395	148.674	71.731	156.6	71.1844	72.0571	71.9516	156.25	157.123	156.426	75.0693	149.361	77.07	145.914	80.7793	150.748	553	600	686	923	892	998	451	824	313	680	336	669
BRU_28412	HINFP	CACACCAAGCTGAAACAGTG	GTGGAAAGGACGAAACACCgCACACCAAGCTGAAACAGTGgttttagagctaGAAAtagc	1313	-1.12508	7.38249	139.621	3.2218e-32	1.53484e-30	183.039	97.8502	121.059	264.07	115.98	125.74	121.458	271.702	247.31	273.197	208.063	92.2631	158.818	93.1273	182.234	108.16	901	1047	1158	1605	1404	1743	1250	509	645	434	758	480
BRU_75286	ZNF160	GATGACACAGGAAATTACAA	GTGGAAAGGACGAAACACCgGATGACACAGGAAATTACAAgttttagagctaGAAAtagc	4327	-1.12506	5.73104	45.3644	1.63584e-11	1.0029e-10	43.3666	48.2427	37.7679	82.5235	33.597	36.3888	43.3178	73.4695	90.7156	83.3853	44.2759	36.434	50.7234	46.7782	35.1005	61.5161	261	303	413	434	515	532	266	201	206	218	146	273
BRU_49615	PHF20	AGAACCACTCATCATAACGA	GTGGAAAGGACGAAACACCgAGAACCACTCATCATAACGAgttttagagctaGAAAtagc	2630	-1.12464	6.77016	91.9007	9.11369e-22	1.6869e-20	96.8953	62.8367	86.3072	188.242	81.2249	90.4317	87.2649	181.812	186.363	196.551	80.7286	66.3424	94.7986	53.2156	115.159	68.9521	631	753	832	1074	1058	1254	485	366	385	248	479	306
BRU_66107	TBX4	TATCACTGCCTGAAAAGACG	GTGGAAAGGACGAAACACCgTATCACTGCCTGAAAAGACGgttttagagctaGAAAtagc	3504	-1.12408	5.88929	40.4168	2.05165e-10	1.0993e-09	44.0491	41.8494	47.0135	102.437	52.3907	43.2343	45.4155	99.5394	100.404	107.366	33.1237	27.0083	49.7385	52.5718	49.285	45.968	407	360	433	588	570	685	199	149	202	245	205	204
BRU_75561	ZNF28	CATCAATGTGAGATCTACGA	GTGGAAAGGACGAAACACCgCATCAATGTGAGATCTACGAgttttagagctaGAAAtagc	4562	-1.12346	6.8363	126.252	2.70784e-29	9.77513e-28	87.2057	87.3826	88.1166	191.951	92.8101	83.2259	88.3137	189.768	190.943	195.141	86.2215	95.1633	97.2609	80.6817	78.1348	86.3028	721	693	842	1121	1084	1245	518	525	395	376	325	383
BRU_32672	KDM1A	CTAAATAACTGTGAACTCGG	GTGGAAAGGACGAAACACCgCTAAATAACTGTGAACTCGGgttttagagctaGAAAtagc	1729	-1.12135	5.63005	35.868	2.11146e-09	1.00015e-08	20.0994	53.6869	38.333	83.469	37.8449	33.6266	43.5276	82.7802	80.323	87.3038	12.9832	68.5176	28.5627	41.8429	18.7523	50.7001	294	280	415	489	456	557	78	378	116	195	78	225
BRU_74367	ZBTB11	TATACATCCTACTGATGACA	GTGGAAAGGACGAAACACCgTATACATCCTACTGATGACAgttttagagctaGAAAtagc	3880	-1.12114	6.92541	88.4388	5.2433e-21	9.09673e-20	112.067	88.1535	89.6773	195.09	88.8196	89.591	90.6212	197.047	189.006	199.216	112.354	75.2243	133.21	104.285	90.6363	84.9508	690	746	864	1164	1073	1271	675	415	541	486	377	377
BRU_19150	E4F1	GGCACAGCGCACACACATAG	GTGGAAAGGACGAAACACCgGGCACAGCGCACACACATAGgttttagagctaGAAAtagc	647	-1.11935	7.39921	155.568	1.05217e-35	6.37e-34	119.803	122.617	135.266	293.977	136.319	126.1	143.379	295.402	288.881	297.648	128.334	116.371	103.417	134.756	127.66	116.723	1059	1050	1367	1745	1640	1899	771	642	420	628	531	518
BRU_74467	ZBTB45	TGTATCCACTTGGCACGACG	GTGGAAAGGACGAAACACCgTGTATCCACTTGGCACGACGgttttagagctaGAAAtagc	3980	-1.1192	7.24234	115.29	6.80027e-27	2.0585e-25	115.422	112.325	118.136	256.828	107.098	122.497	124.814	259.005	263.516	247.962	123.174	116.009	91.1051	105.144	131.988	115.821	832	1020	1190	1530	1496	1582	740	640	370	490	549	514
BRU_62858	SOX1	CAAGAAGGACAAGTACTCGC	GTGGAAAGGACGAAACACCgCAAGAAGGACAAGTACTCGCgttttagagctaGAAAtagc	3181	-1.11465	7.00256	116.975	2.90692e-27	8.9867e-26	113.85	87.7389	97.8619	211.898	96.4144	104.243	92.9287	204.327	222.121	209.247	99.8704	90.6317	134.934	85.8316	106.744	86.7534	749	868	886	1207	1261	1335	600	500	548	400	444	385
BRU_75638	ZNF304	TCCAGTCTCAGGCAACACCA	GTGGAAAGGACGAAACACCgTCCAGTCTCAGGCAACACCAgttttagagctaGAAAtagc	4627	-1.11436	7.69129	182.887	1.13555e-41	1.03122e-39	158.158	149.218	163.251	353.377	166.054	163.329	160.37	368.363	337.85	353.917	140.484	159.693	175.316	135.185	158.674	152.776	1290	1360	1529	2176	1918	2258	844	881	712	630	660	678
BRU_51494	POU3F2	ATCACCGCGCTGTCCCACGG	GTGGAAAGGACGAAACACCgATCACCGCGCTGTCCCACGGgttttagagctaGAAAtagc	2701	-1.11425	8.44234	253.464	4.56216e-57	9.1432e-55	92.5511	583.96	225.943	489.179	224.237	226.62	226.973	513.102	474.187	480.249	80.5622	581.131	99.7232	545.674	97.3679	625.075	1742	1887	2164	3031	2692	3064	484	3206	405	2543	405	2774
BRU_75793	ZNF384	GCACATCCGTATACACTCAG	GTGGAAAGGACGAAACACCgGCACATCCGTATACACTCAGgttttagagctaGAAAtagc	4754	-1.11103	7.64921	88.8732	4.20945e-21	7.34695e-20	145.958	160.332	156.166	337.362	155.499	155.043	157.958	325.365	347.538	339.184	172.776	146.098	129.025	205.781	136.075	129.116	1208	1291	1506	1922	1973	2164	1038	806	524	959	566	573
BRU_75535	ZNF267	TCTTTCTTCAGAGTATGCAT	GTGGAAAGGACGAAACACCgTCTTTCTTCAGAGTATGCATgttttagagctaGAAAtagc	4544	-1.10668	6.56925	55.2843	1.04298e-13	8.5983e-13	60.8061	78.4325	75.5604	162.656	79.9377	76.2604	70.4832	160.82	156.771	170.376	54.7623	56.5542	50.7234	93.3419	76.9327	85.4014	621	635	672	950	890	1087	329	312	206	435	320	379
BRU_75663	ZNF32	TACACATCAACGGATACACA	GTGGAAAGGACGAAACACCgTACACATCAACGGATACACAgttttagagctaGAAAtagc	4648	-1.10496	7.59619	203.717	3.2264e-46	3.98975e-44	155.896	141.36	150.424	323.644	151.894	146.036	153.343	338.569	320.763	311.598	169.28	136.129	154.879	139.905	143.528	148.044	1180	1216	1462	2000	1821	1988	1017	751	629	652	597	657
BRU_75511	ZNF257	TCATGTCTCTTCATATTACA	GTGGAAAGGACGAAACACCgTCATGTCTCTTCATATTACAgttttagagctaGAAAtagc	4524	-1.10455	7.02781	89.2182	3.53582e-21	6.22733e-20	100.495	90.3232	104.193	224.043	101.177	109.767	101.634	222.948	218.774	230.407	94.7105	94.9821	82.2409	76.3901	124.535	99.5974	786	914	969	1317	1242	1470	569	524	334	356	518	442
BRU_33420	KLF7	AAGCTTTCCTCAATGCACGG	GTGGAAAGGACGAAACACCgAAGCTTTCCTCAATGCACGGgttttagagctaGAAAtagc	1793	-1.10371	6.40494	93.5087	4.04425e-22	7.83505e-21	61.3337	67.3741	65.949	141.821	68.9961	59.2069	69.6441	152.356	141.446	131.661	65.5816	66.705	56.6329	72.0985	61.7866	63.3187	536	493	664	900	803	840	394	368	230	336	257	281
BRU_75781	ZNF37A	ACATCAAAGAACGCACACAG	GTGGAAAGGACGAAACACCgACATCAAAGAACGCACACAGgttttagagctaGAAAtagc	4742	-1.1019	6.96771	62.352	2.87245e-15	2.83441e-14	77.0374	124.641	94.2534	202.31	90.1069	100.039	92.614	197.555	196.051	213.322	66.9132	167.487	81.2559	111.796	82.9431	94.6401	700	833	883	1167	1113	1361	402	924	330	521	345	420
BRU_56736	RNF4	TGCTTCCAAGGAGATCTCGG	GTGGAAAGGACGAAACACCgTGCTTCCAAGGAGATCTCGGgttttagagctaGAAAtagc	2971	-1.10088	6.4765	108.661	1.92593e-25	5.20628e-24	80.4264	46.4994	72.0032	154.532	70.6695	70.9762	74.3639	163.698	151.31	148.589	79.397	42.2344	84.9494	46.5636	76.9327	50.7001	549	591	709	967	859	948	477	233	345	217	320	225
BRU_17891	DMBX1	TCTCACGCATCACCACATCT	GTGGAAAGGACGAAACACCgTCTCACGCATCACCACATCTgttttagagctaGAAAtagc	556	-1.10069	8.49575	194.207	3.83805e-44	4.20882e-42	256.628	294.499	283.021	606.928	288.599	278.741	281.723	623.814	588.507	608.462	241.52	291.29	221.115	300.625	307.25	291.582	2242	2321	2686	3685	3341	3882	1451	1607	898	1401	1278	1294
BRU_34769	LBX2	GCCGGCTCTATACCTTCAGA	GTGGAAAGGACGAAACACCgGCCGGCTCTATACCTTCAGAgttttagagctaGAAAtagc	1826	-1.09964	6.08495	58.8352	1.71446e-14	1.5401e-13	46.4088	71.1231	48.7122	104.46	45.4396	51.4007	49.2963	104.618	106.569	102.194	51.7662	54.379	48.7536	82.8275	38.7068	76.1627	353	428	470	618	605	652	311	300	198	386	161	338
BRU_16399	DACH2	CTCAACAGTACACACCACGG	GTGGAAAGGACGAAACACCgCTCAACAGTACACACCACGGgttttagagctaGAAAtagc	511	-1.09954	7.1378	106.549	5.5881e-25	1.37619e-23	133.722	109.695	101.38	217.314	100.147	98.478	105.515	224.81	207.853	219.278	147.142	118.184	148.723	103.642	105.302	107.259	778	820	1006	1328	1180	1399	884	652	604	483	438	476
BRU_75256	ZNF143	ACTGCTAAATCTCAACAGAG	GTGGAAAGGACGAAACACCgACTGCTAAATCTCAACAGAGgttttagagctaGAAAtagc	4297	-1.09903	5.20154	30.8135	2.84048e-08	1.16588e-07	25.7313	31.1089	28.3973	60.889	27.9331	27.2616	29.9973	61.7889	62.8844	57.9936	14.8141	25.3769	25.1155	37.9805	37.2643	29.9694	217	227	286	365	357	370	89	140	102	177	155	133
BRU_14867	CREBZF	CGGTAACGACAACAACCAGG	GTGGAAAGGACGAAACACCgCGGTAACGACAACAACCAGGgttttagagctaGAAAtagc	459	-1.0982	6.79154	133.945	5.61789e-31	2.40082e-29	80.3569	81.6862	88.5626	189.697	87.5324	87.4293	90.7261	199.756	186.892	182.445	74.4035	86.1002	83.9645	78.9651	82.7026	79.9934	680	728	865	1180	1061	1164	447	475	341	368	344	355
BRU_42479	NFIX	CAGCTACTACAACATCAACC	GTGGAAAGGACGAAACACCgCAGCTACTACAACATCAACCgttttagagctaGAAAtagc	2250	-1.09681	6.84481	58.3844	2.15592e-14	1.91009e-13	80.2669	83.5898	93.491	199.996	88.6909	98.9584	92.8238	192.815	203.097	204.075	57.7584	72.3241	95.291	72.3131	87.7514	106.132	689	824	885	1139	1153	1302	347	399	387	337	365	471
BRU_28915	HMGB2	TGACAAAGCTCGCTATGACA	GTGGAAAGGACGAAACACCgTGACAAAGCTCGCTATGACAgttttagagctaGAAAtagc	1368	-1.09599	6.40348	76.1171	2.67326e-18	3.63014e-17	72.5237	63.9407	64.0764	136.98	60.6291	70.9762	60.6239	137.459	139.156	134.326	63.7506	54.9228	79.5323	60.5113	74.2881	76.3881	471	591	578	812	790	857	383	303	323	282	309	339
BRU_14835	CREB3L1	CATACTCCTTCTTCTTACGA	GTGGAAAGGACGAAACACCgCATACTCCTTCTTCTTACGAgttttagagctaGAAAtagc	427	-1.09419	7.35508	172.289	2.33965e-39	1.83757e-37	121.25	138.799	125.189	267.318	118.812	132.465	124.29	260.19	268.096	273.667	125.837	139.21	107.849	138.833	130.064	138.355	923	1103	1185	1537	1522	1746	756	768	438	647	541	614
BRU_60248	SKIL	AGAATGCATCACAAACGTCT	GTGGAAAGGACGAAACACCgAGAATGCATCACAAACGTCTgttttagagctaGAAAtagc	3107	-1.09306	6.75561	84.7885	3.32054e-20	5.49828e-19	84.8238	76.2716	85.5496	182.727	85.3441	69.7753	101.529	177.749	186.892	183.542	91.3814	68.8801	85.1956	81.9692	77.8944	77.9654	663	581	968	1050	1061	1171	549	380	346	382	324	346
BRU_62962	SP4	ACAACCCTACCAATTAACAT	GTGGAAAGGACGAAACACCgACAACCCTACCAATTAACATgttttagagctaGAAAtagc	3281	-1.09208	6.78677	85.8786	1.91326e-20	3.22314e-19	79.6791	81.0122	88.9425	189.502	98.0878	84.3068	84.433	183.166	189.886	195.454	63.9171	83.5625	95.7835	73.1714	79.3368	86.3028	762	702	805	1082	1078	1247	384	461	389	341	330	383
BRU_75506	ZNF256	GCTGTCACCTCATTAAACAC	GTGGAAAGGACGAAACACCgGCTGTCACCTCATTAAACACgttttagagctaGAAAtagc	4519	-1.08774	7.55791	167.117	3.15339e-38	2.29094e-36	147.847	150.555	144.998	308.379	132.2	153.962	148.833	315.039	307.905	302.194	135.824	148.092	152.17	138.403	155.548	165.17	1027	1282	1419	1861	1748	1928	816	817	618	645	647	733
BRU_37141	MAFK	CGGCGCACACTCAAGAACCG	GTGGAAAGGACGAAACACCgCGGCGCACACTCAAGAACCGgttttagagctaGAAAtagc	1922	-1.08498	6.92549	126.632	2.23611e-29	8.16215e-28	98.4727	102.068	91.0877	193.139	96.2856	90.5518	86.4258	191.969	197.637	189.811	102.201	93.1694	88.3966	106.002	104.821	107.033	748	754	824	1134	1122	1211	614	514	359	494	436	475
BRU_33411	KLF4	TCGGTCATCAGCGTCAGCAA	GTGGAAAGGACGAAACACCgTCGGTCATCAGCGTCAGCAAgttttagagctaGAAAtagc	1784	-1.08241	7.41757	163.369	2.07768e-37	1.42064e-35	146.381	126.873	131.08	277.502	131.427	136.788	125.024	274.241	281.307	276.958	142.648	141.929	155.371	124.67	141.123	114.019	1021	1139	1192	1620	1597	1767	857	783	631	581	587	506
HGLib1_6_ELF	HEATR1	CAGTCAGCTAGCAAAAACCT	GTGGAAAGGACGAAACACCgCAGTCAGCTAGCAAAAACCTgttttagagctaGAAAtagc	5805	-1.08207	6.28633	84.5147	3.81377e-20	6.24384e-19	59.4069	55.0065	62.5005	132.478	57.2822	61.7289	68.4903	130.349	130.877	136.207	60.4216	53.1102	50.7234	55.576	67.0757	56.3334	445	514	653	770	743	869	363	293	206	259	279	250
BRU_75530	ZNF266	CTGTGCGTATACAAACTCAC	GTGGAAAGGACGAAACACCgCTGTGCGTATACAAACTCACgttttagagctaGAAAtagc	4539	-1.08183	7.16856	150.035	1.70348e-34	9.42917e-33	118.521	94.8747	115.227	243.958	118.684	109.527	117.472	238.353	252.771	240.752	123.174	90.4505	108.095	91.1961	124.294	102.977	922	912	1120	1408	1435	1536	740	499	439	425	517	457
BRU_19910	ELF4	CTCGCACACCATGTCAACCG	GTGGAAAGGACGAAACACCgCTCGCACACCATGTCAACCGgttttagagctaGAAAtagc	699	-1.08176	7.71758	234.096	7.62394e-53	1.30324e-50	183.333	140.138	165.568	350.413	161.806	173.898	161	355.836	345.248	350.156	184.927	133.41	178.271	140.764	186.802	146.241	1257	1448	1535	2102	1960	2234	1111	736	724	656	777	649
BRU_75466	ZNF235	GCACTATATTATCATCATGG	GTGGAAAGGACGAAACACCgGCACTATATTATCATCATGGgttttagagctaGAAAtagc	4483	-1.08123	6.90057	125.109	4.81853e-29	1.72872e-27	98.1998	77.8701	95.8057	202.925	89.3345	94.8752	103.207	201.449	205.916	201.41	102.534	86.1002	100.708	73.6006	91.3576	73.9094	694	790	984	1190	1169	1285	616	475	409	343	380	328
BRU_75484	ZNF25	ACATCAGAGAATGCACACAG	GTGGAAAGGACGAAACACCgACATCAGAGAATGCACACAGgttttagagctaGAAAtagc	4501	-1.08049	6.44858	64.7607	8.45687e-16	8.98562e-15	68.0947	57.0661	71.186	150.542	71.8281	71.4566	70.2734	147.278	150.429	153.918	59.4229	42.9594	76.8238	71.4548	68.0374	56.7841	558	595	670	870	854	982	357	237	312	333	283	252
BRU_42956	NME1-NME2	GGAGACTTCTGCATACAAGT	GTGGAAAGGACGAAACACCgGGAGACTTCTGCATACAAGTgttttagagctaGAAAtagc	2343	-1.07974	5.59745	31.713	1.78724e-08	7.53259e-08	42.2782	32.8857	37.6643	79.6548	34.6268	40.7123	37.654	80.9181	80.1468	77.8995	25.467	41.1468	57.3716	30.4702	43.9959	27.04	269	339	359	478	455	497	153	227	233	142	183	120
BRU_77003	ZNF80	ACTACAACTCTTCCTTAACC	GTGGAAAGGACGAAACACCgACTACAACTCTTCCTTAACCgttttagagctaGAAAtagc	5624	-1.07839	7.03467	66.7037	3.1554e-16	3.47333e-15	101.952	99.0496	103.014	217.596	102.336	99.1986	107.508	216.007	218.598	218.181	116.682	95.1633	69.9293	88.192	119.246	113.793	795	826	1025	1276	1241	1392	701	525	284	411	496	505
BRU_74480	ZBTB49	CACCTCTACAGACCTTACCA	GTGGAAAGGACGAAACACCgCACCTCTACAGACCTTACCAgttttagagctaGAAAtagc	3993	-1.07798	7.26604	71.77	2.41803e-17	3.0029e-16	116.474	133.605	117.26	247.465	123.318	122.737	105.725	243.939	256.294	242.162	91.7143	104.227	121.391	138.403	136.315	158.184	958	1022	1008	1441	1455	1545	551	575	493	645	567	702
BRU_61990	SMAD4	GCAATGGAACACCAATACTC	GTGGAAAGGACGAAACACCgGCAATGGAACACCAATACTCgttttagagctaGAAAtagc	3137	-1.07717	7.13519	145.286	1.85928e-33	9.56295e-32	134.343	97.2985	105.815	223.375	103.108	100.64	113.696	223.794	209.967	236.363	132.994	90.813	134.442	101.71	135.594	99.3721	801	838	1084	1322	1192	1508	799	501	546	474	564	441
BRU_76775	ZNF714	CTTTGTCACATTCTTCACAT	GTGGAAAGGACGAAACACCgCTTTGTCACATTCTTCACATgttttagagctaGAAAtagc	5552	-1.0751	7.63342	101.885	5.88551e-24	1.3793e-22	148.384	171.297	151.971	320.255	146.617	153.962	155.336	327.904	312.485	320.375	165.119	157.699	109.819	167.586	170.214	188.604	1139	1282	1481	1937	1774	2044	992	870	446	781	708	837
BRU_75185	ZNF107	ACACAAAAGATACTTCACAC	GTGGAAAGGACGAAACACCgACACAAAAGATACTTCACACgttttagagctaGAAAtagc	4226	-1.07496	6.98424	94.1405	2.93898e-22	5.79029e-21	99.9007	97.9254	98.6179	207.835	92.0377	107.845	95.9704	202.464	223.707	197.335	94.7105	109.121	118.683	92.269	86.3089	92.3868	715	898	915	1196	1270	1259	569	602	482	430	359	410
BRU_58046	SALL2	CAATTATCACCATTACAGGA	GTGGAAAGGACGAAACACCgCAATTATCACCATTACAGGAgttttagagctaGAAAtagc	3021	-1.07333	6.29342	71.8584	2.31203e-17	2.87741e-16	68.8423	62.4515	58.2552	122.546	56.6386	61.4887	56.6383	113.59	117.842	136.207	76.4009	67.43	73.869	57.5072	56.257	62.4174	440	512	540	671	669	869	459	372	300	268	234	277
BRU_76293	ZNF568	TTACAACATAGGATGCACAA	GTGGAAAGGACGAAACACCgTTACAACATAGGATGCACAAgttttagagctaGAAAtagc	5162	-1.07332	7.22698	98.6546	3.00612e-23	6.56827e-22	106.783	114.264	120.656	253.813	126.922	118.414	116.633	256.466	244.316	260.658	121.176	139.573	96.276	99.5646	102.897	103.653	986	986	1112	1515	1387	1663	728	770	391	464	428	460
BRU_20326	EOMES	CTCACTCTTCCCGTACCAGG	GTGGAAAGGACGAAACACCgCTCACTCTTCCCGTACCAGGgttttagagctaGAAAtagc	743	-1.07213	7.30242	131.897	1.57548e-30	6.31495e-29	125.035	130.611	120.534	253.501	111.346	134.146	116.108	250.203	265.629	244.67	124.505	121.447	115.728	126.172	134.873	144.213	865	1117	1107	1478	1508	1561	748	670	470	588	561	640
BRU_24909	GATAD1	ATCCTCTGCCATCATTGCAC	GTGGAAAGGACGAAACACCgATCCTCTGCCATCATTGCACgttttagagctaGAAAtagc	1082	-1.07213	7.41005	103.832	2.20195e-24	5.24498e-23	140.928	134.272	130.035	273.309	132.2	139.07	118.835	282.028	271.442	266.457	129.332	145.192	128.286	146.987	165.165	110.639	1027	1158	1133	1666	1541	1700	777	801	521	685	687	491
BRU_06805	BUD31	AGAGGAAAGTGGAATCTCTG	GTGGAAAGGACGAAACACCgAGAGGAAAGTGGAATCTCTGgttttagagctaGAAAtagc	273	-1.07094	5.44001	51.3163	7.86185e-13	5.8656e-12	36.128	33.5725	33.1157	69.5706	33.3395	34.2271	31.7804	67.0367	72.3964	69.2788	33.623	29.0022	40.3817	43.7741	34.3793	27.9414	259	285	303	396	411	442	202	160	164	204	143	124
BRU_75363	ZNF200	TCAACAACTCACGTCAGAGA	GTGGAAAGGACGAAACACCgTCAACAACTCACGTCAGAGAgttttagagctaGAAAtagc	4396	-1.07031	5.96399	37.3148	1.00516e-09	4.92997e-09	43.5452	53.9814	48.4393	101.795	45.1822	47.7979	52.3379	105.295	98.9945	101.097	32.7908	64.1673	50.7234	63.3008	47.1213	34.476	351	398	499	622	562	645	197	354	206	295	196	153
BRU_42395	NEUROG3	CCAGCCCCACTCGCACACGG	GTGGAAAGGACGAAACACCgCCAGCCCCACTCGCACACGGgttttagagctaGAAAtagc	2194	-1.06984	7.93044	171.325	3.80089e-39	2.94544e-37	184.537	187.313	194.131	407.371	203.513	192.392	186.487	406.452	401.086	414.576	166.451	165.312	187.135	210.502	200.025	186.126	1581	1602	1778	2401	2277	2645	1000	912	760	981	832	826
BRU_27373	GTF2H4	CTCCCTTGACAAGTACGCCG	GTGGAAAGGACGAAACACCgCTCCCTTGACAAGTACGCCGgttttagagctaGAAAtagc	1202	-1.06922	7.59762	132.395	1.22648e-30	5.01036e-29	144.691	152.788	153.08	321.238	155.499	147.357	156.385	318.086	318.826	326.802	167.949	133.41	141.829	161.363	124.294	163.592	1208	1227	1491	1879	1810	2085	1009	736	576	752	517	726
BRU_55767	RFX2	GGAATCACATCACACAAAAG	GTGGAAAGGACGAAACACCgGGAATCACATCACACAAAAGgttttagagctaGAAAtagc	2926	-1.06846	6.22768	51.2447	8.15417e-13	6.06812e-12	64.5623	59.9326	56.2626	117.988	54.4503	62.2093	52.1282	108.681	126.473	118.808	65.9145	45.8597	55.648	56.6488	72.1244	77.2894	423	518	497	642	718	758	396	253	226	264	300	343
BRU_75385	ZNF212	CACACTCAGAACATTCGTAG	GTGGAAAGGACGAAACACCgCACACTCAGAACATTCGTAGgttttagagctaGAAAtagc	4418	-1.06834	6.75372	99.645	1.82319e-23	4.05991e-22	88.509	79.4755	84.3583	177.058	72.0855	96.5565	84.433	180.288	181.607	169.279	87.7195	84.65	87.4117	74.4589	90.3959	79.3174	560	804	805	1065	1031	1080	527	467	355	347	376	352
BRU_75933	ZNF439	ATACATGAAAGAACTCACAT	GTGGAAAGGACGAAACACCgATACATGAAAGAACTCACATgttttagagctaGAAAtagc	4870	-1.06794	6.3718	88.6373	4.74256e-21	8.25262e-20	70.3227	58.6092	64.7443	135.723	63.7184	67.3734	63.1412	134.073	134.224	138.871	62.2526	61.0858	66.9746	57.5072	81.741	57.2347	495	561	602	792	762	886	374	337	272	268	340	254
BRU_76105	ZNF510	TAATAAAACATTGACTACAG	GTGGAAAGGACGAAACACCgTAATAAAACATTGACTACAGgttttagagctaGAAAtagc	5022	-1.06469	5.33438	66.3526	3.77053e-16	4.11151e-15	37.7906	25.9635	31.073	64.993	31.0225	31.4649	30.7315	62.9739	64.2936	67.7114	36.4527	28.2771	40.1355	26.1786	36.7834	23.4347	241	262	293	372	365	432	219	156	163	122	153	104
BRU_23815	FOXD4L3	GAGAGCAGTAGGTAGCGAAG	GTGGAAAGGACGAAACACCgGAGAGCAGTAGGTAGCGAAGgttttagagctaGAAAtagc	924	-1.0625	5.8797	49.4621	2.02241e-12	1.42649e-11	50.5176	43.2742	45.3064	94.6747	38.8747	53.2022	43.8422	96.6615	93.0055	94.3571	45.441	55.4666	54.6631	36.0493	51.4487	38.3067	302	443	418	571	528	602	273	306	222	168	214	170
BRU_75423	ZNF223	GTTCATTGCAAATTACACAT	GTGGAAAGGACGAAACACCgGTTCATTGCAAATTACACATgttttagagctaGAAAtagc	4456	-1.05814	6.86133	63.0567	2.00836e-15	2.0371e-14	111.138	83.9161	87.5827	182.27	96.4144	87.6695	78.6643	180.627	186.716	179.467	82.0602	76.8557	137.396	80.2525	113.957	94.6401	749	730	750	1067	1060	1145	493	424	558	374	474	420
BRU_75537	ZNF268	AACACATCCATGAATGACAA	GTGGAAAGGACGAAACACCgAACACATCCATGAATGACAAgttttagagctaGAAAtagc	4546	-1.05735	7.28727	118.292	1.4969e-27	4.75408e-26	113.558	153.093	115.925	241.119	122.288	118.294	107.193	237.506	245.725	240.125	120.177	128.335	113.512	158.788	106.985	172.155	950	985	1022	1403	1395	1532	722	708	461	740	445	764
BRU_06233	BLZF1	ACCTAATAAGGAACTCTCAG	GTGGAAAGGACGAAACACCgACCTAATAAGGAACTCTCAGgttttagagctaGAAAtagc	245	-1.05729	6.36212	57.6697	3.10038e-14	2.71377e-13	65.9897	62.8023	64.5156	134.173	65.9067	68.6944	58.9457	124.424	131.229	146.865	48.2707	67.2488	78.0549	59.8675	71.6436	61.2907	512	572	562	735	745	937	290	371	317	279	298	272
BRU_29312	HOXD11	CTACGCTCCCTACTACGCGG	GTGGAAAGGACGAAACACCgCTACGCTCCCTACTACGCGGgttttagagctaGAAAtagc	1537	-1.05623	6.63204	62.894	2.18134e-15	2.19722e-14	85.2759	69.7143	77.6746	161.536	78.5217	74.5791	79.9229	160.143	153.776	170.689	98.5388	64.3485	94.0599	82.8275	63.2291	61.9667	610	621	762	946	873	1089	592	355	382	386	263	275
BRU_75701	ZNF334	CAATTCTCATTACACAAAAG	GTGGAAAGGACGAAACACCgCAATTCTCATTACACAAAAGgttttagagctaGAAAtagc	4678	-1.05585	6.18482	49.8244	1.68137e-12	1.20051e-11	62.8369	59.9115	54.1774	112.754	51.8758	48.8787	61.7777	109.189	113.086	115.987	57.7584	69.4239	49.4922	56.0051	81.2602	54.3054	403	407	589	645	642	740	347	383	201	261	338	241
BRU_12202	CERS3	GGCTTCCTCCAACAATAAAG	GTGGAAAGGACGAAACACCgGGCTTCCTCCAACAATAAAGgttttagagctaGAAAtagc	366	-1.05564	5.96951	33.8995	5.80329e-09	2.60454e-08	47.3238	55.1083	47.5321	98.8046	50.5886	44.0749	47.9328	91.583	100.756	104.075	55.4281	56.0104	30.2863	39.9117	56.257	69.4027	393	367	457	541	572	664	333	309	123	186	234	308
BRU_77124	ZNF85	GAAGAGACATGAGATCATGG	GTGGAAAGGACGAAACACCgGAAGAGACATGAGATCATGGgttttagagctaGAAAtagc	5653	-1.05559	6.31913	68.0829	1.56761e-16	1.78646e-15	61.2054	62.5258	62.7781	130.542	58.312	68.4542	61.5679	130.011	133.872	127.743	70.5751	54.1978	63.0349	63.3008	50.0063	70.0787	453	570	587	768	760	815	424	299	256	295	208	311
BRU_62911	SOX4	GCTCCGCCTCTCGAATGAAA	GTGGAAAGGACGAAACACCgGCTCCGCCTCTCGAATGAAAgttttagagctaGAAAtagc	3234	-1.0523	5.72723	67.4926	2.11478e-16	2.36367e-15	40.5621	34.333	43.6556	90.549	43.1226	45.1558	42.6885	88.5359	92.8294	90.2819	43.7765	29.7272	41.3667	39.6971	36.543	33.5747	335	376	407	523	527	576	263	164	168	185	152	149
BRU_76133	ZNF517	TGTACTTCACAAGGATAGAG	GTGGAAAGGACGAAACACCgTGTACTTCACAAGGATAGAGgttttagagctaGAAAtagc	5038	-1.04877	6.23461	64.0349	1.22235e-15	1.27546e-14	62.9725	55.6657	58.7	121.553	58.1833	53.2022	64.7145	120.531	123.127	121.003	72.5725	54.379	50.2309	50.4261	66.114	62.1921	452	443	617	712	699	772	436	300	204	235	275	276
BRU_74433	ZBTB37	CAAATGTACACAGATCCTGG	GTGGAAAGGACGAAACACCgCAAATGTACACAGATCCTGGgttttagagctaGAAAtagc	3946	-1.04867	6.96256	76.342	2.3856e-18	3.26237e-17	106.226	88.6013	98.4417	203.635	95.5133	106.044	93.7678	206.358	203.45	201.097	101.202	87.369	117.944	68.0215	99.5317	110.413	742	883	894	1219	1155	1283	608	482	479	317	414	490
BRU_66733	TFAP2E	CTAACCGTTCCCGCAAACAC	GTGGAAAGGACGAAACACCgCTAACCGTTCCCGCAAACACgttttagagctaGAAAtagc	3606	-1.04732	7.73533	106.788	4.95433e-25	1.23054e-23	181.399	164.858	164.278	339.596	158.717	166.092	168.027	323.841	351.061	343.886	198.909	171.838	205.848	147.201	139.441	175.535	1233	1383	1602	1913	1993	2194	1195	948	836	686	580	779
BRU_28217	HES2	CAACTGCTCGAAGCTAGAGA	GTGGAAAGGACGAAACACCgCAACTGCTCGAAGCTAGAGAgttttagagctaGAAAtagc	1258	-1.04628	5.8994	73.3341	1.0946e-17	1.40129e-16	53.2803	38.5303	47.3178	97.713	48.1428	46.717	47.0937	101.74	92.6532	98.7458	50.2681	37.3403	48.5073	39.268	61.0653	38.9827	374	389	449	601	526	630	302	206	197	183	254	173
BRU_77194	ZNFX1	CATGTTGTGGACAAATACCA	GTGGAAAGGACGAAACACCgCATGTTGTGGACAAATACCAgttttagagctaGAAAtagc	5671	-1.04595	6.67616	83.6597	5.87713e-20	9.38404e-19	86.1294	77.951	79.3257	164.028	68.2238	81.5446	88.2088	159.466	169.453	163.166	77.7325	71.2365	96.0297	86.9045	84.626	75.7121	530	679	841	942	962	1041	467	393	390	405	352	336
BRU_35643	LMX1B	TGTGAACGGCAGCTACGCAA	GTGGAAAGGACGAAACACCgTGTGAACGGCAGCTACGCAAgttttagagctaGAAAtagc	1884	-1.04537	7.68106	145.705	1.50607e-33	7.81543e-32	165.457	169.61	157.976	325.855	170.302	157.205	146.42	341.616	319.178	316.77	180.1	154.98	158.08	191.834	158.193	162.015	1323	1309	1396	2018	1812	2021	1082	855	642	894	658	719
BRU_74477	ZBTB48	CTTCAAGCCCAAAACTTCAG	GTGGAAAGGACGAAACACCgCTTCAAGCCCAAAACTTCAGgttttagagctaGAAAtagc	3990	-1.04455	5.62175	37.3284	9.98187e-10	4.89988e-09	47.1401	33.4242	37.7514	77.8709	41.4492	33.6266	38.1784	75.8395	79.0899	78.6832	38.9495	24.6518	53.1857	46.7782	49.285	28.8427	322	280	364	448	449	502	234	136	216	218	205	128
BRU_50245	PKMYT1	GGGCCATGGCTCCTACGGAG	GTGGAAAGGACGAAACACCgGGGCCATGGCTCCTACGGAGgttttagagctaGAAAtagc	5796	-1.04449	6.15759	67.7271	1.87768e-16	2.10271e-15	65.8527	59.2014	52.3107	107.82	54.8365	54.1629	47.9328	107.665	107.802	107.993	61.7532	51.6601	59.8339	58.7946	75.971	67.1494	426	451	457	636	612	689	371	285	243	274	316	298
BRU_24911	GATAD1	TGCAGAATCAATCTTCTACA	GTGGAAAGGACGAAACACCgTGCAGAATCAATCTTCTACAgttttagagctaGAAAtagc	1084	-1.04296	6.86068	90.2082	2.14367e-21	3.86927e-20	95.3754	84.5843	92.3045	190.211	84.5717	101.721	90.6212	177.749	190.062	202.821	96.2085	77.037	81.0097	88.8357	108.908	87.8801	657	847	864	1050	1079	1294	578	425	329	414	453	390
BRU_75693	ZNF331	GAATCCTCTTATGAATAACG	GTGGAAAGGACGAAACACCgGAATCCTCTTATGAATAACGgttttagagctaGAAAtagc	4670	-1.04264	5.6791	39.3686	3.50888e-10	1.82412e-09	43.9776	42.1543	38.4755	79.2253	38.3598	42.874	34.1927	74.1467	82.9652	80.564	37.1185	53.8353	44.5676	43.5595	50.2467	29.068	298	357	326	438	471	514	223	297	181	203	209	129
BRU_65529	TAF5	TAAGACTAGATAATACTCGT	GTGGAAAGGACGAAACACCgTAAGACTAGATAATACTCGTgttttagagctaGAAAtagc	3422	-1.0388	6.39122	70.4568	4.70461e-17	5.7084e-16	74.2584	59.3751	65.5833	134.837	61.7876	66.0523	68.9099	131.026	136.338	137.147	71.4074	52.2039	87.6579	68.2361	63.7099	57.6854	480	550	657	774	774	875	429	288	356	318	265	256
BRU_74362	ZBTB10	GGCATGATGAGCTTTCGCGA	GTGGAAAGGACGAAACACCgGGCATGATGAGCTTTCGCGAgttttagagctaGAAAtagc	3875	-1.03706	6.87456	132.384	1.23276e-30	5.01036e-29	53.1646	128.456	93.3265	191.58	92.5526	93.5541	93.8727	198.571	192	184.169	52.432	132.141	54.1706	131.322	52.8912	121.905	719	779	895	1173	1090	1175	315	729	220	612	220	541
BRU_20336	EPAS1	ACTGGCACCCTATATCCCCA	GTGGAAAGGACGAAACACCgACTGGCACCCTATATCCCCAgttttagagctaGAAAtagc	749	-1.03538	7.14826	72.4226	1.73711e-17	2.1712e-16	104.488	132.026	108.02	221.493	107.356	101.12	115.584	214.991	224.411	225.078	85.5557	140.66	91.3514	119.091	136.556	136.327	834	842	1102	1270	1274	1436	514	776	371	555	568	605
BRU_73764	WNT5A	AGTATCAATTCCGACATCGA	GTGGAAAGGACGAAACACCgAGTATCAATTCCGACATCGAgttttagagctaGAAAtagc	3833	-1.03488	6.4374	96.1516	1.06413e-22	2.19316e-21	82.8793	65.3621	64.6653	132.534	65.6493	61.849	66.4975	127.641	134.224	135.736	87.886	67.7925	77.8087	61.3696	82.9431	66.9241	510	515	634	754	762	866	528	374	316	286	345	297
BRU_44571	NR2E1	CTACTTCCGTGGACACAAGG	GTGGAAAGGACGAAACACCgCTACTTCCGTGGACACAAGGgttttagagctaGAAAtagc	2418	-1.03462	7.0934	133.745	6.21324e-31	2.63586e-29	99.4086	108.631	110.035	225.478	111.218	106.765	112.123	230.904	225.468	220.062	96.5414	108.939	90.6127	104.285	111.072	112.667	864	889	1069	1364	1280	1404	580	601	368	486	462	500
BRU_23748	FOS	GCTGACTGATACACTCCAAG	GTGGAAAGGACGAAACACCgGCTGACTGATACACTCCAAGgttttagagctaGAAAtagc	865	-1.03358	6.95992	121.555	2.88869e-28	9.70466e-27	101.871	82.5278	102.065	208.844	103.88	106.765	95.5508	205.85	211.905	208.777	96.2085	78.8496	101.939	77.2484	107.465	91.4854	807	889	911	1216	1203	1332	578	435	414	360	447	406
BRU_76841	ZNF740	TCGAGCACCTCAGCACATCA	GTGGAAAGGACGAAACACCgTCGAGCACCTCAGCACATCAgttttagagctaGAAAtagc	5570	-1.02944	7.82835	131.231	2.20394e-30	8.59683e-29	185.249	178.042	178.843	364.966	174.55	193.113	168.866	371.58	348.242	375.077	181.598	148.636	175.808	203.421	198.342	182.07	1356	1608	1610	2195	1977	2393	1091	820	714	948	825	808
BRU_74365	ZBTB11	CAGGACTTACGAGTACAGAA	GTGGAAAGGACGAAACACCgCAGGACTTACGAGTACAGAAgttttagagctaGAAAtagc	3878	-1.0275	6.52597	67.193	2.46187e-16	2.74107e-15	74.6507	66.8206	73.9413	150.802	71.9568	71.937	77.9301	148.293	149.725	154.388	81.3944	51.1163	70.9143	68.4507	71.6436	80.8948	559	599	743	876	850	985	489	282	288	319	298	359
BRU_06808	BUD31	GGAGTTGATTGAGCCAACAC	GTGGAAAGGACGAAACACCgGGAGTTGATTGAGCCAACACgttttagagctaGAAAtagc	276	-1.02668	6.85802	89.6397	2.85734e-21	5.09412e-20	98.3055	87.6154	91.0389	185.464	86.5026	99.5589	87.0551	182.997	183.897	189.498	85.0563	82.8374	111.05	99.5646	98.8104	80.4441	672	829	830	1081	1044	1209	511	457	451	464	411	357
BRU_20912	ETV1	AGTGTATGAACACAACACCA	GTGGAAAGGACGAAACACCgAGTGTATGAACACAACACCAgttttagagctaGAAAtagc	793	-1.02546	6.85288	116.828	3.13123e-27	9.62894e-26	97.0718	93.3537	89.0806	181.332	89.8494	88.0298	89.3626	177.749	180.198	186.05	90.7156	92.4444	91.3514	96.1314	109.148	91.4854	698	733	852	1050	1023	1187	545	510	371	448	454	406
BRU_77309	ZSCAN20	TCCCTACTCTCCCAAAGATG	GTGGAAAGGACGAAACACCgTCCCTACTCTCCCAAAGATGgttttagagctaGAAAtagc	5702	-1.0226	6.71058	76.8756	1.82072e-18	2.50759e-17	85.22	82.9852	82.1	166.964	77.3632	77.5815	91.3554	154.388	174.562	171.943	76.7338	71.9616	94.0599	96.7751	84.8664	80.2188	601	646	871	912	991	1097	461	397	382	451	353	356
BRU_33412	KLF5	ACTGCAGTGAAACAATTCCA	GTGGAAAGGACGAAACACCgACTGCAGTGAAACAATTCCAgttttagagctaGAAAtagc	1785	-1.02008	6.51008	77.9171	1.07455e-18	1.50852e-17	71.1682	68.5408	73.4601	149.109	72.6004	69.5351	78.2447	138.644	162.76	145.924	63.0848	74.8618	78.0549	70.5965	72.3648	60.1641	564	579	746	819	924	931	379	413	317	329	301	267
BRU_75267	ZNF148	TAATTAGTACTACTATGCAC	GTGGAAAGGACGAAACACCgTAATTAGTACTACTATGCACgttttagagctaGAAAtagc	4308	-1.01967	6.67901	81.231	2.0082e-19	3.0796e-18	101.093	67.5953	79.2468	160.689	79.4228	79.8633	78.4545	159.297	163.993	158.777	94.2111	70.6928	108.095	53.001	100.974	79.0921	617	665	748	941	931	1013	566	390	439	247	420	351
BRU_41502	NANOGNB	AAGATGAACAGGAAAACAAA	GTGGAAAGGACGAAACACCgAAGATGAACAGGAAAACAAAgttttagagctaGAAAtagc	2165	-1.0194	5.09932	33.26	8.06234e-09	3.55526e-08	26.2262	28.6286	26.4962	53.7758	25.8735	25.8205	27.7947	51.6318	58.1285	51.5673	29.6282	38.2466	30.7788	25.1057	18.2715	22.5334	201	215	265	305	330	329	178	211	125	117	76	100
BRU_50244	PKMYT1	GGGAGAATCCAGGTTCTGCG	GTGGAAAGGACGAAACACCgGGGAGAATCCAGGTTCTGCGgttttagagctaGAAAtagc	5795	-1.01712	5.65305	45.8185	1.29734e-11	8.06435e-11	39.4286	36.9506	40.481	82.0603	31.1512	47.918	42.3738	73.9774	87.7211	84.4825	42.4449	33.3525	35.2109	40.77	40.6301	36.7294	242	399	404	437	498	539	255	184	143	190	169	163
BRU_76804	ZNF727	CCTTGCAATTACCCACACGT	GTGGAAAGGACGAAACACCgCCTTGCAATTACCCACACGTgttttagagctaGAAAtagc	5561	-1.01445	7.51689	133.326	7.67337e-31	3.18555e-29	151.618	149.485	142.411	287.703	138.507	146.396	142.33	293.709	275.67	293.73	129.998	141.748	165.22	143.339	159.635	163.367	1076	1219	1357	1735	1565	1874	781	782	671	668	664	725
BRU_29321	HOXD13	CGTGCCCGGCTATATCGACA	GTGGAAAGGACGAAACACCgCGTGCCCGGCTATATCGACAgttttagagctaGAAAtagc	1546	-1.01253	6.81203	91.7369	9.90016e-22	1.82666e-20	84.1664	86.1986	91.6852	184.784	105.811	81.6647	87.5795	186.552	174.385	193.416	79.2305	88.4566	88.6428	80.6817	84.626	89.4574	822	680	835	1102	990	1234	476	488	360	376	352	397
BRU_75207	ZNF121	TCATGCCTTAATGCACACAT	GTGGAAAGGACGAAACACCgTCATGCCTTAATGCACACATgttttagagctaGAAAtagc	4248	-1.01143	7.74313	161.683	4.85265e-37	3.24179e-35	161.484	177.842	170.781	344.417	167.084	170.415	174.844	365.486	339.083	328.682	157.629	183.257	146.753	164.367	180.071	185.9	1298	1419	1667	2159	1925	2097	947	1011	596	766	749	825
BRU_24498	GABPB1	AGCTCGCAGCAGTACCTCTG	GTGGAAAGGACGAAACACCgAGCTCGCAGCAGTACCTCTGgttttagagctaGAAAtagc	1051	-1.00904	6.97967	105.234	1.08541e-24	2.63949e-23	137.617	83.4416	93.9375	188.935	99.1176	95.1154	87.5795	180.119	194.995	191.692	145.311	93.3507	130.502	73.6006	137.036	83.3734	770	792	835	1064	1107	1223	873	515	530	343	570	370
BRU_42477	NFIL3	GGAATTAGAGAGCTACACAA	GTGGAAAGGACGAAACACCgGGAATTAGAGAGCTACACAAgttttagagctaGAAAtagc	2248	-1.00814	5.94566	42.7329	6.27478e-11	3.59301e-10	48.4746	43.0323	50.7581	102.125	46.0832	56.6849	49.506	100.724	102.517	103.135	41.2798	37.8841	42.5978	36.9076	61.5462	54.3054	358	472	472	595	582	658	248	209	173	172	256	241
BRU_75830	ZNF397	ATCTCAGAAGAAAAATCACA	GTGGAAAGGACGAAACACCgATCTCAGAAGAAAAATCACAgttttagagctaGAAAtagc	4783	-1.00779	5.4477	40.1169	2.39211e-10	1.272e-09	39.7059	29.1022	34.3425	69.1334	35.1417	29.1831	38.7028	68.0524	68.345	71.0029	51.4333	25.5582	35.9496	31.3285	31.7347	30.42	273	243	369	402	388	453	309	141	146	146	132	135
BRU_17926	DMRT3	GATTTGACTGAAGAACGACT	GTGGAAAGGACGAAACACCgGATTTGACTGAAGAACGACTgttttagagctaGAAAtagc	567	-1.00777	6.50377	61.7612	3.87745e-15	3.74347e-14	58.9359	91.2371	70.0697	140.913	67.0653	74.3389	68.805	134.92	142.679	145.141	61.2539	83.3812	47.2762	109.435	68.2778	80.8948	521	619	656	797	810	926	368	460	192	510	284	359
BRU_04237	ARNTL2	ATAGCCAAACTGAAAAGCGG	GTGGAAAGGACGAAACACCgATAGCCAAACTGAAAAGCGGgttttagagctaGAAAtagc	97	-1.00597	6.05426	73.2109	1.16511e-17	1.48501e-16	55.996	59.6202	49.604	99.6469	49.8162	47.0773	51.9184	100.724	93.3578	104.859	55.761	56.5542	59.0952	59.4384	53.1316	62.8681	387	392	495	595	530	669	335	312	240	277	221	279
BRU_64392	STAT5B	CAGCCAGGACAACAATGCGA	GTGGAAAGGACGAAACACCgCAGCCAGGACAACAATGCGAgttttagagctaGAAAtagc	3365	-1.00576	6.24772	45.2518	1.73261e-11	1.05555e-10	59.7416	57.106	61.5197	123.454	68.0951	61.6088	54.8552	123.747	125.769	120.846	61.7532	44.4096	47.0299	71.0256	70.4415	55.8827	529	513	523	731	714	771	371	245	191	331	293	248
BRU_40310	MSL3	CATCTTCCCTAGGAGCCAGG	GTGGAAAGGACGAAACACCgCATCTTCCCTAGGAGCCAGGgttttagagctaGAAAtagc	2051	-1.00455	6.64979	107.271	3.88361e-25	9.81252e-24	81.9904	72.5044	81.3484	163.288	79.1653	79.503	85.3769	161.836	157.651	170.376	81.5609	69.4239	80.0248	75.5318	84.3855	72.5574	615	662	814	956	895	1087	490	383	325	352	351	322
BRU_75709	ZNF337	GTGCACAAGAGAATACACTC	GTGGAAAGGACGAAACACCgGTGCACAAGAGAATACACTCgttttagagctaGAAAtagc	4686	-1.0009	7.05744	87.3918	8.90206e-21	1.50842e-19	107.057	107.596	105.424	210.86	111.089	109.527	95.6557	209.236	214.723	208.62	109.691	88.6378	98.2458	125.314	113.235	108.836	863	912	912	1236	1219	1331	659	489	399	584	471	483
BRU_75560	ZNF28	AAACATAGTATAATTCACAC	GTGGAAAGGACGAAACACCgAAACATAGTATAATTCACACgttttagagctaGAAAtagc	4561	-1.00037	6.3439	65.3942	6.13199e-16	6.58763e-15	58.4975	72.6612	63.9282	127.945	59.2131	69.5351	63.0363	123.747	132.815	127.272	53.93	80.1185	57.3716	59.2238	64.1907	78.6414	460	579	601	731	754	812	324	442	233	276	267	349
BRU_19147	E2F8	GCCAAAGACTGTATACACGT	GTGGAAAGGACGAAACACCgGCCAAAGACTGTATACACGTgttttagagctaGAAAtagc	644	-1.0001	7.23582	98.4447	3.34226e-23	7.19452e-22	120.634	126.185	118.039	235.961	123.06	124.178	106.878	236.152	238.503	233.228	134.492	118.365	121.145	145.27	106.263	114.92	956	1034	1019	1395	1354	1488	808	653	492	677	442	510
BRU_03823	ARHGAP35	CAACTCATTGATAAAAGTCG	GTGGAAAGGACGAAACACCgCAACTCATTGATAAAAGTCGgttttagagctaGAAAtagc	71	-0.999876	6.22909	58.4858	2.04767e-14	1.82531e-13	68.8429	53.0812	58.9024	117.839	56.1237	61.0083	59.5751	116.806	116.962	119.749	61.9197	53.8353	76.3313	41.4137	68.2778	63.9947	436	508	568	690	664	764	372	297	310	193	284	284
BRU_14842	CREB3L3	GAGTGCTGAAAAAAATCCGC	GTGGAAAGGACGAAACACCgGAGTGCTGAAAAAAATCCGCgttttagagctaGAAAtagc	434	-0.999357	5.32292	31.828	1.68451e-08	7.11509e-08	33.9095	35.5719	29.8706	59.6529	29.864	36.1486	23.5993	56.7103	63.9413	58.307	33.4566	47.8536	30.2863	30.4702	37.9855	28.392	232	301	225	335	363	372	201	264	123	142	158	126
BRU_76592	ZNF667	GAAAATCCCTGAAAATGCGA	GTGGAAAGGACGAAACACCgGAAAATCCCTGAAAATGCGAgttttagagctaGAAAtagc	5413	-0.997487	5.62815	52.1422	5.16235e-13	3.93232e-12	37.5936	40.392	39.2534	78.3348	39.0034	41.3127	37.4442	79.7331	73.4532	81.818	45.1081	38.0653	35.4571	45.7053	32.2156	37.4054	303	344	357	471	417	522	271	210	144	213	134	166
BRU_41270	MYRF	ACACCACCGAGCAATTGAAG	GTGGAAAGGACGAAACACCgACACCACCGAGCAATTGAAGgttttagagctaGAAAtagc	2145	-0.992975	6.63602	67.8628	1.75274e-16	1.97804e-15	80.0099	78.7165	79.2066	157.604	74.5313	91.0321	72.0565	157.773	156.418	158.62	92.2137	71.4178	79.7786	76.1755	68.0374	88.5561	579	758	687	932	888	1012	554	394	324	355	283	393
BRU_42450	NFE2L2	CACATCCAGTCAGAAACCAG	GTGGAAAGGACGAAACACCgCACATCCAGTCAGAAACCAGgttttagagctaGAAAtagc	2225	-0.992289	6.85191	94.8668	2.03633e-22	4.09521e-21	101.886	90.2352	89.5849	178.372	78.5217	95.8359	94.3971	182.827	170.158	182.131	109.691	94.0757	92.8287	90.5523	103.138	86.0774	610	798	900	1080	966	1162	659	519	377	422	429	382
BRU_69829	TRIM22	AGAAATAGCAACATTCGAAG	GTGGAAAGGACGAAACACCgAGAAATAGCAACATTCGAAGgttttagagctaGAAAtagc	3710	-0.990235	5.42991	42.3111	7.78478e-11	4.40128e-10	34.8603	37.6592	33.221	65.9414	38.2311	31.2247	30.2071	65.5131	71.3395	60.9716	29.7947	33.1712	31.2712	39.6971	43.5151	40.1094	297	260	288	387	405	389	179	183	127	185	181	178
BRU_33393	KLF16	CGCAGTCCGGGAAGGGACAG	GTGGAAAGGACGAAACACCgCGCAGTCCGGGAAGGGACAGgttttagagctaGAAAtagc	1766	-0.989924	7.31613	139.234	3.91583e-32	1.83539e-30	149.009	92.3718	131.643	261.469	127.694	135.708	131.527	261.714	254.356	268.338	150.471	102.051	147.738	81.3254	148.817	93.7388	992	1130	1254	1546	1444	1712	904	563	600	379	619	416
BRU_27915	HCFC1	GTGGAAGTGTACCAACACGC	GTGGAAAGGACGAAACACCgGTGGAAGTGTACCAACACGCgttttagagctaGAAAtagc	1232	-0.989755	6.61359	60.086	9.08001e-15	8.38998e-14	54.2892	89.0852	82.0818	162.964	81.9973	86.1082	78.1398	163.021	158.004	167.868	50.1017	89.5442	61.5575	109.435	51.2083	68.2761	637	717	745	963	897	1071	301	494	250	510	213	303
BRU_75082	ZKSCAN8	GCTTCTTGATCCATCACAGA	GTGGAAAGGACGAAACACCgGCTTCTTGATCCATCACAGAgttttagagctaGAAAtagc	4211	-0.989574	6.14803	68.6511	1.17516e-16	1.36875e-15	56.7789	60.5405	55.1369	109.466	53.8067	58.8466	52.7575	111.897	107.097	109.404	56.4268	69.6052	59.0952	57.9363	54.8145	54.0801	418	490	503	661	608	698	339	384	240	270	228	240
BRU_70427	TSHZ3	TTCATGGCAGGAAAACTCGG	GTGGAAAGGACGAAACACCgTTCATGGCAGGAAAACTCGGgttttagagctaGAAAtagc	3756	-0.989498	6.40508	52.6468	3.99267e-13	3.08583e-12	76.0699	60.2566	67.1615	133.477	62.6886	64.8514	73.9444	135.428	133.343	131.661	82.5596	56.7355	89.874	56.4343	55.7762	67.6001	487	540	705	800	757	840	496	313	365	263	232	300
BRU_75417	ZNF222	ACATCACAGAATTCATACTG	GTGGAAAGGACGAAACACCgACATCACAGAATTCATACTGgttttagagctaGAAAtagc	4450	-0.987935	6.57628	80.1836	3.41182e-19	5.03287e-18	84.1085	57.3023	79.7583	158.101	82.6409	84.7872	71.8467	150.325	169.277	154.702	78.8976	51.6601	85.1956	55.576	88.2322	64.6707	642	706	685	888	961	987	474	285	346	259	367	287
BRU_75948	ZNF442	AGACACATAATAGTACAACG	GTGGAAAGGACGAAACACCgAGACACATAATAGTACAACGgttttagagctaGAAAtagc	4885	-0.986884	6.66959	72.9478	1.33125e-17	1.68201e-16	83.6293	92.1148	77.2694	153.149	83.9281	67.0131	80.8669	146.6	155.009	157.837	82.726	81.0248	86.1805	108.792	81.9814	86.5281	652	558	771	866	880	1007	497	447	350	507	341	384
BRU_62916	SOX5	CCAGTGTCCGTTGATCAGGA	GTGGAAAGGACGAAACACCgCCAGTGTCCGTTGATCAGGAgttttagagctaGAAAtagc	3239	-0.985858	7.27932	115.12	7.40693e-27	2.21902e-25	143.457	140.973	113.026	223.983	107.742	113.13	118.206	224.81	223.002	224.137	134.492	124.347	159.803	148.274	136.075	150.297	837	942	1127	1328	1266	1430	808	686	649	691	566	667
BRU_75925	ZNF436	CTCACCTAATCCAACACCAA	GTGGAAAGGACGAAACACCgCTCACCTAATCCAACACCAAgttttagagctaGAAAtagc	4862	-0.985353	7.13539	69.2451	8.69565e-17	1.02722e-15	113.615	144.451	102.107	202.198	99.2463	104.603	102.473	198.74	206.444	201.41	93.8782	141.748	104.402	165.87	142.566	125.736	771	871	977	1174	1172	1285	564	782	424	773	593	558
BRU_74119	YBX1	GTCTTGCAGGAATGACACCA	GTGGAAAGGACGAAACACCgGTCTTGCAGGAATGACACCAgttttagagctaGAAAtagc	3848	-0.983338	7.03618	66.2142	4.0449e-16	4.386e-15	104.302	105.844	104.83	207.268	102.207	109.287	102.998	208.051	205.916	207.836	121.675	110.571	106.125	123.812	85.1068	83.1481	794	910	982	1229	1169	1326	731	610	431	577	354	369
BRU_65544	TAF7	ACAGTAGAGGCATATTCTGG	GTGGAAAGGACGAAACACCgACAGTAGAGGCATATTCTGGgttttagagctaGAAAtagc	3433	-0.982968	5.96029	48.6548	3.05221e-12	2.09619e-11	40.823	48.8429	52.6341	103.952	50.846	62.6897	44.3666	105.126	102.341	104.388	37.4514	46.766	36.9345	55.1468	48.0829	44.616	395	522	423	621	581	666	225	258	150	257	200	198
BRU_74893	ZFP42	GTATTCCAAAGAACATTCAA	GTGGAAAGGACGAAACACCgGTATTCCAAAGAACATTCAAgttttagagctaGAAAtagc	4090	-0.982963	5.71141	38.6047	5.18926e-10	2.6579e-09	39.7314	44.5849	41.4391	81.9033	44.4098	39.6314	40.2761	78.7174	87.3688	79.6236	40.7804	49.3037	42.3516	54.9322	36.0622	29.5187	345	330	384	465	496	508	245	272	172	256	150	131
BRU_63367	SPEN	ACACATCGCAAAGCTCGCTG	GTGGAAAGGACGAAACACCgACACATCGCAAAGCTCGCTGgttttagagctaGAAAtagc	3310	-0.981778	8.01505	147.981	4.7887e-34	2.53017e-32	415.111	109.233	172.371	340.331	178.669	171.256	167.188	348.896	335.736	336.363	409.802	125.253	380.425	96.9897	455.105	105.456	1388	1426	1594	2061	1906	2146	2462	691	1545	452	1893	468
BRU_73651	WHSC1	GGGTTCTCCATTAAACACCC	GTGGAAAGGACGAAACACCgGGGTTCTCCATTAAACACCCgttttagagctaGAAAtagc	3828	-0.981007	5.8838	40.8771	1.62111e-10	8.78907e-10	52.8913	39.4168	47.7854	94.2882	51.1035	46.8371	45.4155	90.0594	96.8808	95.9245	50.1017	41.1468	67.2208	30.6848	41.3513	46.4187	397	390	433	532	550	612	301	227	273	143	172	206
BRU_74839	ZFHX2	GCTTATCCTCAAGACACACG	GTGGAAAGGACGAAACACCgGCTTATCCTCAAGACACACGgttttagagctaGAAAtagc	4044	-0.980958	7.19559	78.3415	8.66825e-19	1.21985e-17	112.256	125.239	116.503	229.989	118.297	111.328	119.884	224.302	231.809	233.855	130.497	104.408	91.3514	130.249	114.918	141.059	919	927	1143	1325	1316	1492	784	576	371	607	478	626
BRU_38299	MECP2	GTCATGGTGATCAAACGCCC	GTGGAAAGGACGAAACACCgGTCATGGTGATCAAACGCCCgttttagagctaGAAAtagc	1944	-0.978796	6.65367	53.7623	2.26278e-13	1.80402e-12	92.6045	56.4918	84.2744	166.245	70.1546	89.1106	93.558	158.958	163.288	176.489	91.0485	68.1551	100.216	42.0575	86.5493	59.2627	545	742	892	939	927	1126	547	376	407	196	360	263
BRU_76291	ZNF568	GTAACAATGTCTGAACTCAG	GTGGAAAGGACGAAACACCgGTAACAATGTCTGAACTCAGgttttagagctaGAAAtagc	5160	-0.977826	6.55194	71.2702	3.11501e-17	3.83568e-16	70.535	82.7984	74.1968	146.117	77.8781	71.8169	72.8955	147.616	147.787	142.946	62.7519	89.7254	82.9795	71.2402	65.8736	87.4294	605	598	695	872	839	912	377	495	337	332	274	388
BRU_45595	OLIG2	CTCGTCGTCTACGTCGTCGG	GTGGAAAGGACGAAACACCgCTCGTCGTCTACGTCGTCGGgttttagagctaGAAAtagc	2478	-0.977035	7.10748	107.628	3.24337e-25	8.41539e-24	117.095	149.024	96.2625	189.5	91.7803	104.603	92.4043	185.536	195.347	187.617	118.679	149.542	107.11	160.076	125.496	137.453	713	871	881	1096	1109	1197	713	825	435	746	522	610
BRU_75828	ZNF397	AATGCCAGAGTTGCACACAA	GTGGAAAGGACGAAACACCgAATGCCAGAGTTGCACACAAgttttagagctaGAAAtagc	4781	-0.97661	7.05971	98.5376	3.18919e-23	6.91626e-22	107.391	105.838	107.249	210.884	110.831	114.211	96.7046	205.681	210.672	216.3	107.86	113.833	106.125	90.3377	108.187	113.343	861	951	922	1215	1196	1380	648	628	431	421	450	503
BRU_74907	ZFP64	TTTGTAGCTCACAAGCAAAG	GTGGAAAGGACGAAACACCgTTTGTAGCTCACAAGCAAAGgttttagagctaGAAAtagc	4104	-0.975042	5.73279	38.1923	6.41052e-10	3.23139e-09	33.7499	37.9641	46.2408	90.9682	46.212	40.5922	51.9184	86.1659	90.1872	96.5515	42.2785	30.9961	33.4873	45.4907	25.484	37.4054	359	338	495	509	512	616	254	171	136	212	106	166
BRU_75784	ZNF382	ATGAGAAAACACATATAGAG	GTGGAAAGGACGAAACACCgATGAGAAAACACATATAGAGgttttagagctaGAAAtagc	4745	-0.972496	5.1104	35.0635	3.19128e-09	1.48263e-08	27.9872	34.394	25.5856	50.1918	26.0023	26.4209	24.3335	51.2932	48.9688	50.3133	18.476	31.3586	34.4722	37.1222	31.0135	34.7014	202	220	232	303	278	321	111	173	140	173	129	154
BRU_18578	DPRX	TCCACAACCGCCAATACCAG	GTGGAAAGGACGAAACACCgTCCACAACCGCCAATACCAGgttttagagctaGAAAtagc	599	-0.97223	7.11261	111.42	4.7876e-26	1.364e-24	113.424	118.318	108.174	212.364	102.207	112.289	110.025	211.267	221.593	204.231	104.198	107.852	121.638	123.168	114.437	123.933	794	935	1049	1248	1258	1303	626	595	494	574	476	550
BRU_66096	TBX22	ACGTCTATCACAGCTCACAG	GTGGAAAGGACGAAACACCgACGTCTATCACAGCTCACAGgttttagagctaGAAAtagc	3493	-0.971873	7.11723	80.7374	2.57799e-19	3.88168e-18	115.614	100.601	113.501	222.824	109.544	104.363	126.597	223.456	229.343	215.673	128.001	90.2692	94.3061	109.006	124.535	102.527	851	869	1207	1320	1302	1376	769	498	383	508	518	455
BRU_24914	GATAD2A	TGAGTGCCCCGAACAAGCGG	GTGGAAAGGACGAAACACCgTGAGTGCCCCGAACAAGCGGgttttagagctaGAAAtagc	1087	-0.969908	6.88417	77.5733	1.27888e-18	1.78246e-17	93.5694	118.298	87.6536	171.714	86.3739	89.9513	86.6356	179.78	168.749	166.614	108.859	129.422	89.6278	100.638	82.2218	124.835	671	749	826	1062	958	1063	654	714	364	469	342	554
BRU_04738	ATF6	TGAGCCCTGCAAATCAAAGG	GTGGAAAGGACGAAACACCgTGAGCCCTGCAAATCAAAGGgttttagagctaGAAAtagc	146	-0.969228	6.4543	62.6644	2.45101e-15	2.43093e-14	68.4936	81.1995	67.3443	131.879	64.877	69.2949	67.861	133.566	128.059	134.012	83.7247	75.9494	55.4018	85.4024	66.3544	82.2468	504	577	647	789	727	855	503	419	225	398	276	365
BRU_77097	ZNF839	TTGCGATCAGAGAGATACCA	GTGGAAAGGACGAAACACCgTTGCGATCAGAGAGATACCAgttttagagctaGAAAtagc	5646	-0.968974	6.90237	94.0475	3.08038e-22	6.04836e-21	99.9841	98.9626	93.8511	183.932	84.7005	94.2747	102.578	184.69	183.721	183.385	99.2046	100.601	112.035	98.4917	88.713	97.7948	658	785	978	1091	1043	1170	596	555	455	459	369	434
BRU_28900	HMGA1	AAAAGGACGGCACTGAGAAG	GTGGAAAGGACGAAACACCgAAAAGGACGGCACTGAGAAGgttttagagctaGAAAtagc	1357	-0.968299	6.34995	60.2641	8.29445e-15	7.70085e-14	73.2752	61.0138	64.3809	125.859	67.0653	66.2925	59.7848	121.885	119.956	135.736	71.7403	70.874	81.0097	50.4261	67.0757	61.7414	521	552	570	720	681	866	431	391	329	235	279	274
BRU_74908	ZFP69	AATATGATACACCTACAAAG	GTGGAAAGGACGAAACACCgAATATGATACACCTACAAAGgttttagagctaGAAAtagc	4105	-0.967636	6.20794	74.6545	5.60727e-18	7.38991e-17	58.5578	52.7477	61.4559	120.224	60.7578	60.8882	62.7216	113.251	123.127	124.294	56.9261	57.4605	60.3264	52.7864	58.4208	47.9961	472	507	598	669	699	793	342	317	245	246	243	213
BRU_28058	HEATR1	ATTGAACTGATGTTAGACAG	GTGGAAAGGACGAAACACCgATTGAACTGATGTTAGACAGgttttagagctaGAAAtagc	5791	-0.967618	6.10393	53.0169	3.30688e-13	2.58675e-12	60.0711	43.1847	57.4221	112.315	57.0248	56.9251	58.3164	105.972	113.262	117.711	50.601	36.6152	62.2962	51.9281	67.3161	41.0107	443	474	556	626	643	751	304	202	253	242	280	182
BRU_44294	NPAT	GCCAAATTTCAGATCCATCG	GTGGAAAGGACGAAACACCgGCCAAATTTCAGATCCATCGgttttagagctaGAAAtagc	2369	-0.967443	6.60678	93.6316	3.8008e-22	7.38804e-21	72.2853	77.0224	80.458	157.394	74.1451	85.6279	81.6011	152.187	155.89	164.106	71.4074	74.1368	71.1605	78.9651	74.2881	77.9654	576	713	778	899	885	1047	429	409	289	368	309	346
BRU_39030	MIER3	CCTTATCTTGGAGAGTACGA	GTGGAAAGGACGAAACACCgCCTTATCTTGGAGAGTACGAgttttagagctaGAAAtagc	1999	-0.9669	6.66806	69.0304	9.69581e-17	1.13843e-15	73.793	102.121	77.8321	152.108	75.9472	85.3877	72.1613	155.742	153.248	147.335	73.7377	81.9311	72.3916	107.933	75.2498	116.497	590	711	688	920	870	940	443	452	294	503	313	517
BRU_74794	ZEB2	GCACCATTATGACTCACTAC	GTGGAAAGGACGAAACACCgGCACCATTATGACTCACTACgttttagagctaGAAAtagc	4035	-0.966216	7.73502	139.066	4.26056e-32	1.96527e-30	200.374	160.606	165.868	324.062	169.787	161.888	165.929	317.578	330.628	323.98	186.092	169.844	186.396	146.128	228.634	165.846	1319	1348	1582	1876	1877	2067	1118	937	757	681	951	736
BRU_76498	ZNF626	ACCATTGCAATTTAGAGATG	GTGGAAAGGACGAAACACCgACCATTGCAATTTAGAGATGgttttagagctaGAAAtagc	5339	-0.964059	6.01572	60.2743	8.25165e-15	7.67337e-14	48.2722	61.6964	49.9566	97.4599	51.8758	48.2783	49.7158	90.0594	103.574	98.7458	47.1056	65.7986	45.0601	65.6612	52.6508	53.6294	403	402	474	532	588	630	283	363	183	306	219	238
BRU_75736	ZNF347	CCAACATAGAGATAATACTG	GTGGAAAGGACGAAACACCgCCAACATAGAGATAATACTGgttttagagctaGAAAtagc	4705	-0.963114	6.36621	59.667	1.12346e-14	1.02828e-13	67.8712	65.2818	66.1092	128.849	68.2238	64.1308	65.9731	117.484	128.94	140.125	59.2565	75.4056	75.8389	56.2197	68.5182	64.2201	530	534	629	694	732	894	356	416	308	262	285	285
BRU_28390	HIF3A	GAACTGCTCTGGACATATGA	GTGGAAAGGACGAAACACCgGAACTGCTCTGGACATATGAgttttagagctaGAAAtagc	1311	-0.962514	6.53459	76.8958	1.80221e-18	2.48799e-17	76.7555	79.8136	72.2772	140.869	77.2345	68.6944	70.9027	143.046	151.662	127.899	71.5738	78.6684	82.2409	74.2443	76.4519	86.5281	600	572	676	845	861	816	430	434	334	346	318	384
BRU_39324	MMP14	CCATCAACACTGCCTACGAG	GTGGAAAGGACGAAACACCgCCATCAACACTGCCTACGAGgttttagagctaGAAAtagc	2033	-0.960671	7.56461	105.28	1.0605e-24	2.58976e-23	159.871	133.6	156.466	304.707	139.408	169.094	160.895	319.948	304.206	289.968	161.79	113.29	152.416	135.185	165.405	152.325	1083	1408	1534	1890	1727	1850	972	625	619	630	688	676
BRU_02844	ANKRD30A	CATAAAACTAAATACCTCGA	GTGGAAAGGACGAAACACCgCATAAAACTAAATACCTCGAgttttagagctaGAAAtagc	60	-0.960307	5.59263	48.8977	2.69672e-12	1.87033e-11	40.3956	37.6022	38.4857	74.9714	35.3991	39.9917	40.0663	71.6074	78.3854	74.9214	34.2888	43.322	45.3063	34.3326	41.5917	35.152	275	333	382	423	445	478	206	239	184	160	173	156
BRU_29253	HOXB6	CTTCTACCGCGAGAAAGAGT	GTGGAAAGGACGAAACACCgCTTCTACCGCGAGAAAGAGTgttttagagctaGAAAtagc	1478	-0.958684	5.31026	45.2062	1.77341e-11	1.07702e-10	33.4763	24.0848	33.6664	65.3139	38.2311	32.6659	30.1022	67.206	61.6514	67.0845	28.1302	25.3769	37.9194	22.3162	34.3793	24.5614	297	272	287	397	350	428	169	140	154	104	143	109
BRU_77099	ZNF84	AGTCACATCTCATATCGCAT	GTGGAAAGGACGAAACACCgAGTCACATCTCATATCGCATgttttagagctaGAAAtagc	5648	-0.958325	7.65341	137.772	8.17256e-32	3.71085e-30	154.736	160.589	165.435	321.452	159.489	174.979	161.839	313.854	323.229	327.272	165.618	170.75	142.321	169.732	156.27	141.284	1239	1457	1543	1854	1835	2088	995	942	578	791	650	627
BRU_04730	ATF4	AGTCCCTCCAACAACAGCAA	GTGGAAAGGACGAAACACCgAGTCCCTCCAACAACAGCAAgttttagagctaGAAAtagc	138	-0.956305	6.86376	95.4046	1.55194e-22	3.16487e-21	89.6804	92.5534	95.7532	185.628	102.207	97.9977	87.0551	183.335	186.716	186.833	83.7247	90.4505	99.9694	90.7669	85.3472	96.4428	794	816	830	1083	1060	1192	503	499	406	423	355	428
BRU_75307	ZNF175	GTATCACATTCCCAACCCAG	GTGGAAAGGACGAAACACCgGTATCACATTCCCAACCCAGgttttagagctaGAAAtagc	4348	-0.955557	6.68466	92.8023	5.77881e-22	1.0976e-20	75.2267	93.4168	82.0018	159.051	78.2643	87.1891	80.5522	159.805	157.475	159.874	68.9106	91.3568	82.2409	97.6334	74.5285	91.2601	608	726	768	944	894	1020	414	504	334	455	310	405
BRU_11841	CEBPB	CCTCTTCTCCGACGACTACG	GTGGAAAGGACGAAACACCgCCTCTTCTCCGACGACTACGgttttagagctaGAAAtagc	341	-0.954865	7.40514	67.9301	1.69399e-16	1.91546e-15	168.592	99.6419	138.857	269.16	130.269	157.084	129.219	276.103	270.562	260.814	143.647	98.6073	185.904	121.452	176.224	78.8668	1012	1308	1232	1631	1536	1664	863	544	755	566	733	350
BRU_01839	AHR	TACCACATCCACTCTAAGCA	GTGGAAAGGACGAAACACCgTACCACATCCACTCTAAGCAgttttagagctaGAAAtagc	35	-0.954781	7.08804	94.6839	2.23344e-22	4.47612e-21	108.201	107.854	110.825	214.908	109.93	107.485	115.06	212.452	220.36	211.912	106.029	108.939	103.417	123.812	115.159	90.8094	854	895	1097	1255	1251	1352	637	601	420	577	479	403
BRU_23881	FOXK2	GGGGCGTGAAGATCTCGAGG	GTGGAAAGGACGAAACACCgGGGGCGTGAAGATCTCGAGGgttttagagctaGAAAtagc	966	-0.953022	5.92025	56.8039	4.81512e-14	4.1301e-13	55.235	47.9838	47.0235	91.1199	46.4694	44.6754	49.9256	87.3509	94.9432	91.0656	49.6023	42.0531	60.3264	53.001	55.7762	48.8974	361	372	476	516	539	581	298	232	245	247	232	217
BRU_55427	RCOR1	AGAAAAGCATGGGTACAACA	GTGGAAAGGACGAAACACCgAGAAAAGCATGGGTACAACAgttttagagctaGAAAtagc	2886	-0.952648	6.36765	66.0496	4.39718e-16	4.7591e-15	52.2217	71.3798	69.423	134.399	70.7983	69.2949	68.1757	138.983	140.389	123.824	51.2668	71.7803	44.8139	77.463	60.5845	64.8961	550	577	650	821	797	790	308	396	182	361	252	288
BRU_37030	LZTR1	CCGACAAGATCAAATACCCA	GTGGAAAGGACGAAACACCgCCGACAAGATCAAATACCCAgttttagagctaGAAAtagc	1891	-0.948157	6.26508	74.4599	6.18836e-18	8.13727e-17	58.2778	72.0437	59.9891	115.798	60.2429	58.3662	61.3581	113.251	119.251	114.89	60.5881	70.874	52.9395	69.0944	61.3057	76.1627	468	486	585	669	677	733	364	391	215	322	255	338
BRU_75402	ZNF217	GGACACATAATGGCAAATCG	GTGGAAAGGACGAAACACCgGGACACATAATGGCAAATCGgttttagagctaGAAAtagc	4435	-0.946193	6.56091	65.6079	5.50186e-16	5.92164e-15	66.334	61.3081	83.9533	161.892	76.076	85.2676	90.5163	165.053	155.89	164.733	64.25	68.6989	76.3313	52.3573	58.4208	62.8681	591	710	863	975	885	1051	386	379	310	244	243	279
BRU_76683	ZNF695	ATTACGCTTAAGGAATGACT	GTGGAAAGGACGAAACACCgATTACGCTTAAGGAATGACTgttttagagctaGAAAtagc	5484	-0.94485	6.73445	81.0101	2.24562e-19	3.40771e-18	79.2702	87.0204	87.7854	169.09	85.859	88.0298	89.4675	168.607	178.789	159.874	87.2202	90.6317	75.1002	74.8881	75.4902	95.5414	667	733	853	996	1015	1020	524	500	305	349	314	424
BRU_66278	TCF7L2	CAGCAATGAACACTTCACGC	GTGGAAAGGACGAAACACCgCAGCAATGAACACTTCACGCgttttagagctaGAAAtagc	3559	-0.944803	7.56901	134.572	4.09492e-31	1.78945e-29	149.49	141.878	158.953	306.245	150.865	156.604	169.39	310.468	316.888	291.378	149.473	145.011	159.557	128.747	139.441	151.875	1172	1304	1615	1834	1799	1859	898	800	648	600	580	674
BRU_04537	ASH1L	CCTATGACCAACGTTCAAGT	GTGGAAAGGACGAAACACCgCCTATGACCAACGTTCAAGTgttttagagctaGAAAtagc	121	-0.940505	7.31954	87.6256	7.90958e-21	1.35606e-19	123.216	151.372	124.261	238.566	118.812	125.379	128.59	243.431	231.985	240.281	113.686	172.925	129.025	121.881	126.939	159.311	923	1044	1226	1438	1317	1533	683	954	524	568	528	707
BRU_21160	EZH1	ACCATTCTCAGGGAACATTG	GTGGAAAGGACGAAACACCgACCATTCTCAGGGAACATTGgttttagagctaGAAAtagc	833	-0.939778	7.09646	77.0433	1.67252e-18	2.31445e-17	100.27	123.004	110.152	211.36	109.158	105.083	116.213	202.972	209.791	221.316	114.352	121.084	77.07	124.67	109.389	123.257	848	875	1108	1199	1191	1412	687	668	313	581	455	547
BRU_25710	GLIS3	CCACATCGACCAGCGCAAAG	GTGGAAAGGACGAAACACCgCCACATCGACCAGCGCAAAGgttttagagctaGAAAtagc	1143	-0.938634	7.56734	120.963	3.89286e-28	1.3003e-26	153.008	168.65	149.084	285.896	142.111	150.119	155.021	295.74	280.602	281.347	166.784	170.569	148.231	187.113	144.008	148.269	1104	1250	1478	1747	1593	1795	1002	941	602	872	599	658
BRU_54851	RARG	GCTACAGAAGTGCTTCGAAG	GTGGAAAGGACGAAACACCgGCTACAGAAGTGCTTCGAAGgttttagagctaGAAAtagc	2850	-0.937896	5.71201	33.0582	8.94398e-09	3.91434e-08	48.4175	35.7541	42.5421	81.559	40.4194	40.9525	46.2546	85.4887	74.8624	84.3258	42.7778	27.552	63.5274	37.1222	38.9472	42.588	314	341	441	505	425	538	257	152	258	173	162	189
BRU_74356	ZBTB1	AAATACACCACATAATAGAG	GTGGAAAGGACGAAACACCgAAATACACCACATAATAGAGgttttagagctaGAAAtagc	3869	-0.93727	5.845	50.0742	1.48041e-12	1.06224e-11	53.2656	47.6705	43.8226	83.9108	45.6971	42.0333	43.7373	78.5481	86.6643	86.5201	57.7584	53.2915	45.0601	48.7094	56.9783	41.0107	355	350	417	464	492	552	347	294	183	227	237	182
BRU_23758	FOSL1	TATTCCTTAGAAGTTCCACC	GTGGAAAGGACGAAACACCgTATTCCTTAGAAGTTCCACCgttttagagctaGAAAtagc	875	-0.936698	6.86492	89.2001	3.56827e-21	6.26549e-20	94.0221	97.4854	93.4699	178.932	92.9388	93.0738	94.3971	175.21	177.732	183.855	107.361	97.3385	88.3966	90.3377	86.3089	104.78	722	775	900	1035	1009	1173	645	537	359	421	359	465
BRU_38435	MEF2B	TCTGACCTCCGCCCTTCCGT	GTGGAAAGGACGAAACACCgTCTGACCTCCGCCCTTCCGTgttttagagctaGAAAtagc	1952	-0.93654	8.23886	168.216	1.81495e-38	1.35237e-36	243.391	268.838	238.355	456.111	239.041	243.073	232.951	455.206	446.356	466.77	224.708	284.04	228.748	266.722	276.717	255.754	1857	2024	2221	2689	2534	2978	1350	1567	929	1243	1151	1135
BRU_76062	ZNF491	AGGAACATCAGAACTGACAC	GTGGAAAGGACGAAACACCgAGGAACATCAGAACTGACACgttttagagctaGAAAtagc	4983	-0.935325	7.16799	104.339	1.70523e-24	4.12951e-23	113.241	117.085	117.466	224.692	114.05	120.455	117.891	230.227	223.002	220.846	120.843	132.866	106.125	107.075	112.754	111.315	886	1003	1124	1360	1266	1409	726	733	431	499	469	494
BRU_76594	ZNF668	CAGGCTCGACGACACCACAA	GTGGAAAGGACGAAACACCgCAGGCTCGACGACACCACAAgttttagagctaGAAAtagc	5415	-0.933939	7.28185	78.7029	7.21907e-19	1.02335e-17	122.543	131.273	125.823	240.497	121.258	121.536	134.673	255.958	226.349	239.184	118.846	146.823	110.065	107.289	138.719	139.707	942	1012	1284	1512	1285	1526	714	810	447	500	577	620
BRU_52698	PROP1	AGAACCGCAGAGCTAAGCAA	GTGGAAAGGACGAAACACCgAGAACCGCAGAGCTAAGCAAgttttagagctaGAAAtagc	2809	-0.933867	6.46254	66.5883	3.34569e-16	3.66199e-15	69.0857	72.6448	71.7676	137.155	67.194	77.1011	71.0076	134.751	140.037	136.677	73.5712	63.986	71.8992	71.0256	61.7866	82.9228	522	642	677	796	795	872	442	353	292	331	257	368
BRU_74268	YY1	AGATATTGACCATGAGACAG	GTGGAAAGGACGAAACACCgAGATATTGACCATGAGACAGgttttagagctaGAAAtagc	3857	-0.933834	6.28168	51.89	5.86979e-13	4.43055e-12	72.1635	54.74	62.5589	119.567	54.9652	72.2973	60.4141	116.806	124.184	117.711	85.3892	50.5725	64.2661	56.8634	66.8353	56.7841	427	602	576	690	705	751	513	279	261	265	278	252
BRU_75343	ZNF19	TTCACCAAGACAGAATGGAC	GTGGAAAGGACGAAACACCgTTCACCAAGACAGAATGGACgttttagagctaGAAAtagc	4380	-0.932886	7.13598	98.888	2.6719e-23	5.86004e-22	99.6784	115.998	118.215	225.796	110.96	122.857	120.828	231.581	223.707	222.1	94.7105	114.015	110.804	128.747	93.5213	105.231	862	1023	1152	1368	1270	1417	569	629	450	600	389	467
BRU_76370	ZNF586	AAACACTTGAGAGTTCACAC	GTGGAAAGGACGAAACACCgAAACACTTGAGAGTTCACACgttttagagctaGAAAtagc	5231	-0.931581	6.68238	58.9411	1.62465e-14	1.46622e-13	83.7623	84.2956	82.6225	157.508	83.542	87.5494	76.7763	160.651	147.611	164.263	103.199	86.6439	70.9143	90.9815	77.1731	75.2614	649	729	732	949	838	1048	620	478	288	424	321	334
BRU_75661	ZNF32	CTGACAAATAGCACACTCGT	GTGGAAAGGACGAAACACCgCTGACAAATAGCACACTCGTgttttagagctaGAAAtagc	4646	-0.931367	7.12477	51.952	5.68746e-13	4.3041e-12	111.632	118.367	112.389	214.313	117.783	108.206	111.179	212.283	211.376	219.278	81.7273	135.585	112.527	116.087	140.643	103.428	915	901	1060	1254	1200	1399	491	748	457	541	585	459
BRU_75683	ZNF326	TATGGCATGGACAATCACAG	GTGGAAAGGACGAAACACCgTATGGCATGGACAATCACAGgttttagagctaGAAAtagc	4664	-0.929657	6.93559	80.2718	3.26293e-19	4.8378e-18	75.1504	126.119	98.5297	187.592	100.92	104.363	90.3066	188.583	189.71	184.482	82.3931	121.447	61.5575	120.808	81.5006	136.101	784	869	861	1114	1077	1177	495	670	250	563	339	604
BRU_76438	ZNF609	AAAGACTCACCATATTACCA	GTGGAAAGGACGAAACACCgAAAGACTCACCATATTACCAgttttagagctaGAAAtagc	5283	-0.929175	6.65187	79.6037	4.57564e-19	6.61122e-18	73.0098	93.3888	80.51	153.266	78.7792	86.7087	76.0421	149.478	154.833	155.485	74.7364	101.508	73.1303	81.54	71.1627	97.1188	612	722	725	883	879	992	449	560	297	380	296	431
BRU_60215	SIX6	GGAAAACCACAAGTTCACCA	GTGGAAAGGACGAAACACCgGGAAAACCACAAGTTCACCAgttttagagctaGAAAtagc	3098	-0.92866	6.25809	48.1651	3.91797e-12	2.62947e-11	64.2937	61.2795	61.7414	117.42	65.9067	65.0916	54.2259	120.7	114.319	117.241	63.2513	46.4035	63.0349	67.807	66.5949	69.6281	512	542	517	713	649	748	380	256	256	316	277	309
BRU_51485	POU2F2	GACTCCCCATCAGAGCACAC	GTGGAAAGGACGAAACACCgGACTCCCCATCAGAGCACACgttttagagctaGAAAtagc	2692	-0.927906	7.53659	110.043	9.59109e-26	2.64187e-24	136.836	167.666	150.079	285.714	137.477	154.803	157.958	291	281.659	284.482	133.493	174.557	134.688	186.255	142.325	142.185	1068	1289	1506	1719	1599	1815	802	963	547	868	592	631
BRU_41501	NANOG	TGTCGCAAAAAAGGAAGACA	GTGGAAAGGACGAAACACCgTGTCGCAAAAAAGGAAGACAgttttagagctaGAAAtagc	2164	-0.927638	6.06106	48.1684	3.9115e-12	2.62816e-11	64.7468	50.6963	51.8937	98.7979	47.113	53.9227	54.6454	96.8308	98.4661	101.097	65.4151	39.6967	69.6831	54.9322	59.142	57.4601	366	449	521	572	559	645	393	219	283	256	246	255
BRU_60249	SKIL	TCCCAGTTTGAAACACACAT	GTGGAAAGGACGAAACACCgTCCCAGTTTGAAACACACATgttttagagctaGAAAtagc	3108	-0.926483	7.28373	113.274	1.87949e-26	5.46178e-25	121.704	123.934	129.342	245.63	134.774	133.786	119.465	229.55	247.31	260.031	121.343	129.603	121.638	113.083	122.131	129.116	1047	1114	1139	1356	1404	1659	729	715	494	527	508	573
BRU_28372	HIC2	ATCTTGGACTTCATCTACAC	GTGGAAAGGACGAAACACCgATCTTGGACTTCATCTACACgttttagagctaGAAAtagc	1301	-0.92527	7.58333	100.569	1.14335e-23	2.60593e-22	155.664	146.393	159.323	302.639	153.697	165.371	158.902	315.547	303.501	288.871	180.765	140.66	127.793	153.853	158.433	144.664	1194	1377	1515	1864	1723	1843	1086	776	519	717	659	642
BRU_64969	SUPT6H	GGAATACGATGAATCAGCCG	GTGGAAAGGACGAAACACCgGGAATACGATGAATCAGCCGgttttagagctaGAAAtagc	3382	-0.923053	6.44528	65.8594	4.84271e-16	5.23156e-15	68.8071	84.8695	66.9879	127.05	68.61	65.3318	67.0219	122.731	134.752	123.667	69.0771	73.9555	74.1153	95.7022	63.2291	84.9508	533	544	639	725	765	789	415	408	301	446	263	377
BRU_64962	SUPT4H1	GATGCATATCTACAAATGAA	GTGGAAAGGACGAAACACCgGATGCATATCTACAAATGAAgttttagagctaGAAAtagc	3379	-0.92244	5.81944	34.7763	3.6985e-09	1.70601e-08	42.0394	53.3231	44.6599	84.7565	36.3002	48.2783	49.4012	78.3788	84.1982	91.6925	33.7895	44.047	41.1204	56.4343	51.2083	59.4881	282	402	471	463	478	585	203	243	167	263	213	264
BRU_51483	POU2F2	CAGCTACCTCAGCAAACCCA	GTGGAAAGGACGAAACACCgCAGCTACCTCAGCAAACCCAgttttagagctaGAAAtagc	2690	-0.922434	7.35087	122.984	1.40574e-28	4.83442e-27	123.509	125.003	138.672	262.806	139.666	138.95	137.4	264.592	258.936	264.89	113.353	129.785	139.612	124.67	117.563	120.553	1085	1157	1310	1563	1470	1690	681	716	567	581	489	535
BRU_52293	PRDM15	CCTTGCCCTGCTTAACACAA	GTGGAAAGGACGAAACACCgCCTTGCCCTGCTTAACACAAgttttagagctaGAAAtagc	2772	-0.920506	6.94203	94.242	2.79208e-22	5.51957e-21	85.7121	99.3258	104.906	198.629	101.563	109.527	103.627	195.185	208.382	192.319	88.5518	104.952	83.7182	87.1191	84.8664	105.907	789	912	988	1153	1183	1227	532	579	340	406	353	470
BRU_48198	PAX3	AATCCGAGACAAATTACTCA	GTGGAAAGGACGAAACACCgAATCCGAGACAAATTACTCAgttttagagctaGAAAtagc	2545	-0.919622	6.32268	45.2788	1.70887e-11	1.04547e-10	65.2116	65.4987	64.6499	122.388	57.411	67.7337	68.805	117.314	122.422	127.429	79.7299	57.098	51.9545	73.6006	63.9503	65.7974	446	564	656	693	695	813	479	315	211	343	266	292
BRU_44601	NR4A1	TCGCCCAGCCAGACTTACGA	GTGGAAAGGACGAAACACCgTCGCCCAGCCAGACTTACGAgttttagagctaGAAAtagc	2444	-0.918311	7.19393	111.865	3.82394e-26	1.10023e-24	104.285	126.602	121.776	230.282	121.644	113.73	129.953	223.794	234.451	232.601	98.8717	133.229	102.432	120.164	111.552	126.412	945	947	1239	1322	1331	1484	594	735	416	560	464	561
BRU_76057	ZNF490	ATGCAGAACAGTGAACACCA	GTGGAAAGGACGAAACACCgATGCAGAACAGTGAACACCAgttttagagctaGAAAtagc	4978	-0.916481	7.21409	79.3276	5.26194e-19	7.5699e-18	120.465	114.258	123.5	233.208	116.753	126.1	127.646	227.519	237.622	234.482	108.359	130.328	137.396	95.2731	115.639	117.173	907	1050	1217	1344	1349	1496	651	719	558	444	481	520
BRU_23958	FOXR2	TTAATGCTAGGGCAATAAGG	GTGGAAAGGACGAAACACCgTTAATGCTAGGGCAATAAGGgttttagagctaGAAAtagc	1035	-0.915856	5.61433	19.6473	9.31354e-06	2.58502e-05	47.4148	29.9969	40.3747	76.1701	39.9045	44.195	37.0246	77.5324	75.7432	75.2349	54.4294	25.3769	63.7736	28.1098	24.0415	36.504	310	368	353	458	430	480	327	140	259	131	100	162
BRU_75984	ZNF460	AAAATGAGCCTTGAACACGA	GTGGAAAGGACGAAACACCgAAAATGAGCCTTGAACACGAgttttagagctaGAAAtagc	4921	-0.914769	6.61156	79.6	4.58417e-19	6.61122e-18	74.7754	68.931	84.5739	159.472	84.9579	81.1843	87.5795	158.789	153.952	165.674	77.0667	67.7925	76.5776	77.0338	70.6819	61.9667	660	676	835	938	874	1057	463	374	311	359	294	275
BRU_74949	ZFX	GCTGGCAAAATAGAACACGA	GTGGAAAGGACGAAACACCgGCTGGCAAAATAGAACACGAgttttagagctaGAAAtagc	4130	-0.914724	5.87409	30.0918	4.12065e-08	1.64599e-07	59.9585	38.3609	46.9193	88.5353	45.4396	43.7146	51.6037	86.843	91.7725	86.9904	43.1107	42.9594	69.9293	44.6324	66.8353	27.4907	353	364	492	513	521	555	259	237	284	208	278	122
BRU_18576	DPRX	CATACACCCAACAGTACTGC	GTGGAAAGGACGAAACACCgCATACACCCAACAGTACTGCgttttagagctaGAAAtagc	597	-0.914608	7.75778	149.875	1.84646e-34	1.00296e-32	191.888	179.534	170.812	321.853	179.055	164.41	168.971	322.487	308.433	334.639	190.253	196.127	194.522	175.955	190.889	166.522	1391	1369	1611	1905	1751	2135	1143	1082	790	820	794	739
BRU_66736	TFAP4	ACAGCTCAAGCGCTTCATCC	GTGGAAAGGACGAAACACCgACAGCTCAAGCGCTTCATCCgttttagagctaGAAAtagc	3609	-0.914265	7.53652	144.761	2.42221e-33	1.20324e-31	139.68	169.185	149.586	282.003	145.201	152.521	151.035	287.784	280.954	277.272	148.64	165.312	139.612	162.651	130.786	179.591	1128	1270	1440	1700	1595	1769	893	912	567	758	544	797
BRU_35641	LMX1B	CGCCCGCATCACGAACTCGG	GTGGAAAGGACGAAACACCgCGCCCGCATCACGAACTCGGgttttagagctaGAAAtagc	1882	-0.911907	7.32543	87.4168	8.7902e-21	1.49382e-19	108.278	151.144	131.68	247.683	139.537	127.541	127.961	250.711	243.435	248.902	112.854	167.487	88.8891	139.476	123.092	146.467	1084	1062	1220	1481	1382	1588	678	924	361	650	512	650
BRU_76680	ZNF692	TCACCTGCACACCTAAAGAG	GTGGAAAGGACGAAACACCgTCACCTGCACACCTAAAGAGgttttagagctaGAAAtagc	5481	-0.911768	7.03324	47.2669	6.19502e-12	4.03649e-11	115.207	116.974	100.767	189.562	102.979	100.52	98.8023	184.012	189.534	195.141	128.666	117.096	116.221	149.776	100.734	84.0494	800	837	942	1087	1076	1245	773	646	472	698	419	373
BRU_19133	E2F5	AGTCAAAAAACAGTATCCAG	GTGGAAAGGACGAAACACCgAGTCAAAAAACAGTATCCAGgttttagagctaGAAAtagc	630	-0.910963	5.67693	34.1264	5.16467e-09	2.3396e-08	42.0476	44.6631	40.622	76.4234	36.6864	46.4768	38.7028	77.5324	79.7945	71.9434	36.4527	34.2588	41.3667	55.7905	48.3233	43.94	285	387	369	458	453	459	219	189	168	260	201	195
BRU_38135	MCM2	GGTGGCAAGCACAAGGTACG	GTGGAAAGGACGAAACACCgGGTGGCAAGCACAAGGTACGgttttagagctaGAAAtagc	5788	-0.909634	6.69159	39.33	3.57905e-10	1.85893e-09	112.397	67.4729	80.8907	151.968	82.5122	79.503	80.6571	156.08	149.196	150.627	109.857	57.4605	87.4117	57.078	139.921	87.8801	641	662	769	922	847	961	660	317	355	266	582	390
BRU_19126	E2F3	GGACCTCAAACTGTTAACCG	GTGGAAAGGACGAAACACCgGGACCTCAAACTGTTAACCGgttttagagctaGAAAtagc	623	-0.9092	6.06518	58.6195	1.91316e-14	1.71066e-13	73.4531	33.1478	55.338	103.946	59.3418	49.7194	56.9529	103.602	106.04	102.194	75.9015	32.0836	69.9293	36.2638	74.5285	31.096	461	414	543	612	602	652	456	177	284	169	310	138
BRU_15024	CRX	GGTTTGGTTCAAGAACCGGA	GTGGAAAGGACGAAACACCgGGTTTGGTTCAAGAACCGGAgttttagagctaGAAAtagc	468	-0.908775	4.46626	27.7302	1.3947e-07	5.09811e-07	13.7048	19.6106	18.5152	34.8043	18.9224	17.5339	19.0892	32.3334	38.2239	33.8557	12.4838	15.0449	11.0804	25.5349	17.5503	18.252	147	146	182	191	217	216	75	83	45	119	73	81
BRU_55037	RB1	TGAACTACTTACGAACTGCT	GTGGAAAGGACGAAACACCgTGAACTACTTACGAACTGCTgttttagagctaGAAAtagc	2864	-0.907246	7.08603	75.9751	2.87269e-18	3.86483e-17	116.705	112.549	108.727	203.836	113.792	109.287	103.103	197.386	207.853	206.269	120.177	109.846	106.125	94.6293	123.814	133.172	884	910	983	1166	1180	1316	722	606	431	441	515	591
BRU_27964	HDAC1	CATCCGTCCAGATAACATGT	GTGGAAAGGACGAAACACCgCATCCGTCCAGATAACATGTgttttagagctaGAAAtagc	1237	-0.903982	7.24618	74.7968	5.21752e-18	6.92333e-17	115.586	118.354	128.812	241.126	125.506	129.823	131.107	244.447	248.367	230.564	130.83	126.703	93.075	101.496	122.852	126.863	975	1081	1250	1444	1410	1471	786	699	378	473	511	563
BRU_75567	ZNF280A	GCACAAATACACCCTCACAG	GTGGAAAGGACGAAACACCgGCACAAATACACCCTCACAGgttttagagctaGAAAtagc	4568	-0.902356	6.6971	59.5126	1.21516e-14	1.11046e-13	89.243	90.1854	81.8336	152.788	87.6611	88.5101	69.3294	142.368	159.413	156.583	84.7234	85.3751	103.909	95.2731	79.0964	89.9081	681	737	661	841	905	999	509	471	422	444	329	399
BRU_65522	TAF4	TCATCGGGCCAACTATGCAA	GTGGAAAGGACGAAACACCgTCATCGGGCCAACTATGCAAgttttagagctaGAAAtagc	3415	-0.901504	7.05477	53.8159	2.20185e-13	1.75785e-12	118.778	96.5727	109.509	204.576	105.039	115.772	107.718	207.374	198.518	207.836	123.174	93.8945	89.874	112.225	143.287	83.5988	816	964	1027	1225	1127	1326	740	518	365	523	596	371
BRU_14826	CREB1	GGCTAACAATGGTACCGATG	GTGGAAAGGACGAAACACCgGGCTAACAATGGTACCGATGgttttagagctaGAAAtagc	418	-0.898814	6.60414	57.7492	2.97769e-14	2.61425e-13	102.424	67.2444	76.4919	142.664	74.1451	76.981	78.3496	141.014	140.741	146.238	83.5583	58.7294	117.452	69.0944	106.263	73.9094	576	641	747	833	799	933	502	324	477	322	442	328
BRU_55797	RFXANK	TCCACCAGCTCGCAGCACAG	GTGGAAAGGACGAAACACCgTCCACCAGCTCGCAGCACAGgttttagagctaGAAAtagc	2948	-0.898333	7.78012	157.065	4.95288e-36	3.09528e-34	172.335	200.309	176.13	328.436	170.302	171.496	186.592	336.538	310.371	338.4	178.768	196.671	171.869	202.133	166.367	202.124	1323	1428	1779	1988	1762	2159	1074	1085	698	942	692	897
BRU_75179	ZNF101	TGAAATCAGATCTCACGCGC	GTGGAAAGGACGAAACACCgTGAAATCAGATCTCACGCGCgttttagagctaGAAAtagc	4224	-0.898225	6.43474	71.4132	2.89721e-17	3.58268e-16	81.1855	58.6447	71.2671	132.856	73.7589	66.4126	73.6297	140.845	127.002	130.721	82.0602	61.2671	78.7936	54.5031	82.7026	60.1641	573	553	702	832	721	834	493	338	320	254	344	267
BRU_74455	ZBTB41	TTTGCCCACAAATACTACAA	GTGGAAAGGACGAAACACCgTTTGCCCACAAATACTACAAgttttagagctaGAAAtagc	3968	-0.898142	6.68658	69.2925	8.48906e-17	1.00486e-15	74.6845	86.4329	86.4808	161.365	79.1653	84.3068	95.9704	152.356	167.163	164.576	84.557	85.7376	73.6228	88.8357	65.8736	84.7254	615	702	915	900	949	1050	508	473	299	414	274	376
BRU_65526	TAF4B	GGCACAAATAGGAACTACTG	GTGGAAAGGACGAAACACCgGGCACAAATAGGAACTACTGgttttagagctaGAAAtagc	3419	-0.897466	5.7763	46.0363	1.16083e-11	7.26235e-11	40.8732	48.6042	44.6945	83.2067	43.8949	48.7586	41.4298	81.4259	81.2037	86.9904	38.783	51.4788	48.0149	51.0698	35.8218	43.264	341	406	395	481	461	555	233	284	195	238	149	192
BRU_38433	MEF2B	CACCAACACTGACATCCTCG	GTGGAAAGGACGAAACACCgCACCAACACTGACATCCTCGgttttagagctaGAAAtagc	1950	-0.896641	8.31046	211.465	6.58151e-48	9.10755e-46	238.571	291.744	257.604	479.691	250.883	256.884	265.046	500.405	453.402	485.265	233.53	296.728	240.567	295.261	241.617	283.244	1949	2139	2527	2956	2574	3096	1403	1637	977	1376	1005	1257
BRU_75505	ZNF256	GAACTCTCAAATGATCACTG	GTGGAAAGGACGAAACACCgGAACTCTCAAATGATCACTGgttttagagctaGAAAtagc	4518	-0.894958	5.7615	45.9388	1.22004e-11	7.6164e-11	38.1308	46.8582	45.4213	84.3998	45.3109	48.9988	41.9543	83.4573	81.0276	88.7145	38.1172	41.6906	33.2411	45.7053	43.0342	53.1787	352	408	400	493	460	566	229	230	135	213	179	236
BRU_76952	ZNF783	GAACTCGTACCTCTACTCCA	GTGGAAAGGACGAAACACCgGAACTCGTACCTCTACTCCAgttttagagctaGAAAtagc	5613	-0.89421	7.28753	106.874	4.7442e-25	1.1834e-23	120.499	129.199	130.401	242.359	128.209	135.347	127.646	227.011	252.418	247.648	110.856	139.754	127.547	121.881	123.092	125.961	996	1127	1217	1341	1433	1580	666	771	518	568	512	559
BRU_66761	TFDP2	GCAAATCGCTTTCAAAAACC	GTGGAAAGGACGAAACACCgGCAAATCGCTTTCAAAAACCgttttagagctaGAAAtagc	3626	-0.89374	6.26782	38.2228	6.31102e-10	3.18676e-09	68.8833	57.9924	62.65	116.409	68.0951	56.0844	63.7705	111.051	121.717	116.457	82.726	56.5542	65.7434	71.4548	58.1803	45.968	529	467	608	656	691	743	497	312	267	333	242	204
BRU_60103	SIM1	AGGTTCCTGGCGAAACACGG	GTGGAAAGGACGAAACACCgAGGTTCCTGGCGAAACACGGgttttagagctaGAAAtagc	3066	-0.893261	5.90714	48.6919	2.99497e-12	2.06486e-11	60.7214	35.1576	49.6139	92.2652	45.1822	49.1189	54.5405	91.0751	89.4826	96.238	63.7506	40.7843	56.3867	31.114	62.027	33.5747	351	409	520	538	508	614	383	225	229	145	258	149
BRU_39212	MLLT1	AAGAAGACCAAACCATCCCA	GTGGAAAGGACGAAACACCgAAGAAGACCAAACCATCCCAgttttagagctaGAAAtagc	2013	-0.892567	6.96455	58.8496	1.70201e-14	1.53128e-13	81.9069	145.916	94.9357	176.083	105.94	91.3924	87.4746	166.576	171.391	190.282	77.2331	148.274	99.9694	131.966	68.5182	157.508	823	761	834	984	973	1214	464	818	406	615	285	699
BRU_50243	PKMYT1	CCCCGGAATGACACCCGCCG	GTGGAAAGGACGAAACACCgCCCCGGAATGACACCCGCCGgttttagagctaGAAAtagc	5794	-0.892393	7.37104	80.7049	2.62066e-19	3.92825e-18	122.308	159.421	132.736	246.283	132.972	141.472	123.765	237.676	242.554	258.62	116.349	132.322	134.934	178.744	115.639	167.198	1033	1178	1180	1404	1377	1650	699	730	548	833	481	742
BRU_13484	CLOCK	TGAGTACAAACAATAAACTC	GTGGAAAGGACGAAACACCgTGAGTACAAACAATAAACTCgttttagagctaGAAAtagc	404	-0.890961	6.74412	61.5072	4.41125e-15	4.23072e-14	91.5302	77.8695	90.0153	166.986	90.3643	86.2283	93.4531	153.71	177.028	170.219	97.0408	62.5359	86.673	80.038	90.8767	91.0348	702	718	891	908	1005	1086	583	345	352	373	378	404
BRU_20928	ETV4	ATCAATGTACCTCCACACAG	GTGGAAAGGACGAAACACCgATCAATGTACCTCCACACAGgttttagagctaGAAAtagc	809	-0.89001	7.18498	98.5955	3.09715e-23	6.7418e-22	89.0977	165.938	113.917	211.232	108.901	114.331	118.521	199.756	218.422	215.517	98.0395	173.469	81.5022	155.57	87.7514	168.775	846	952	1130	1180	1240	1375	589	957	331	725	365	749
BRU_42397	NEUROG3	TCGAATGCACAACCTCAACT	GTGGAAAGGACGAAACACCgTCGAATGCACAACCTCAACTgttttagagctaGAAAtagc	2196	-0.889463	7.76499	104.041	1.9821e-24	4.74071e-23	184.35	180.794	176.109	326.252	174.807	180.143	173.376	325.873	330.628	322.256	216.885	195.946	175.808	173.38	160.357	173.056	1358	1500	1653	1925	1877	2056	1303	1081	714	808	667	768
BRU_09395	CAMTA1	TAGCAGCCGTACAAGCACTA	GTGGAAAGGACGAAACACCgTAGCAGCCGTACAAGCACTAgttttagagctaGAAAtagc	279	-0.889005	7.27554	46.0701	1.14099e-11	7.14596e-11	138.208	115.117	127.696	236.432	132.843	129.102	121.143	245.801	226.349	237.147	128.5	153.893	143.798	82.3983	142.325	109.061	1032	1075	1155	1452	1285	1513	772	849	584	384	592	484
BRU_45590	OLIG1	CGCAACTACATCCTACTGCT	GTGGAAAGGACGAAACACCgCGCAACTACATCCTACTGCTgttttagagctaGAAAtagc	2473	-0.888895	8.7887	173.315	1.397e-39	1.15991e-37	67.1162	1176.88	186.709	345.824	183.947	191.792	184.389	349.742	356.697	331.034	67.2461	1098.09	69.1907	1149.5	64.912	1283.05	1429	1597	1758	2066	2025	2112	404	6058	281	5357	270	5694
BRU_32182	KCMF1	GTACGTAGAATGTTTCACCC	GTGGAAAGGACGAAACACCgGTACGTAGAATGTTTCACCCgttttagagctaGAAAtagc	1727	-0.888856	6.60413	55.0935	1.14931e-13	9.42144e-13	60.517	116.209	73.9932	137.012	75.0462	73.6183	73.3151	131.873	139.508	139.655	64.0835	137.76	67.2208	108.792	50.2467	102.076	583	613	699	779	792	891	385	760	273	507	209	453
BRU_76382	ZNF589	CCTTCTGATAAAAATCACAG	GTGGAAAGGACGAAACACCgCCTTCTGATAAAAATCACAGgttttagagctaGAAAtagc	5239	-0.88826	5.63498	49.1238	2.40302e-12	1.68067e-11	41.6202	40.0786	40.5572	75.0568	39.3896	43.4744	38.8077	77.3631	72.5725	75.2349	37.9508	37.5215	45.7988	40.1263	41.1109	42.588	306	362	370	457	412	480	228	207	186	187	171	189
BRU_44537	NR1D2	TTCCTAAGCGTGAAAAACAG	GTGGAAAGGACGAAACACCgTTCCTAAGCGTGAAAAACAGgttttagagctaGAAAtagc	2388	-0.887787	6.43957	51.6689	6.56939e-13	4.93936e-12	77.8275	68.7442	70.0166	129.543	68.2238	74.6992	67.1268	129.164	128.587	130.877	65.0822	66.705	96.276	66.5195	72.1244	73.0081	530	622	640	763	730	835	391	368	391	310	300	324
BRU_34517	L3MBTL4	ATAATTACCGTGACTCAAAG	GTGGAAAGGACGAAACACCgATAATTACCGTGACTCAAAGgttttagagctaGAAAtagc	1818	-0.886686	6.5094	38.5588	5.31285e-10	2.711e-09	61.1842	86.2832	75.5146	139.615	78.0068	73.8585	74.6786	138.644	138.98	141.222	54.7623	64.7111	68.2057	114.371	60.5845	79.7681	606	615	712	819	789	901	329	357	277	533	252	354
BRU_58481	SCML2	CTGAAGCCAGATAATCGTGG	GTGGAAAGGACGAAACACCgCTGAAGCCAGATAATCGTGGgttttagagctaGAAAtagc	3052	-0.884795	6.71991	61.4084	4.63832e-15	4.42658e-14	87.2893	89.7525	85.3168	157.702	80.0664	82.7456	93.1385	165.73	156.595	150.783	83.7247	78.4871	81.2559	105.144	96.8871	85.6268	622	689	888	979	889	962	503	433	330	490	403	380
BRU_23846	FOXG1	CTCACCTTCATGGACCGCGC	GTGGAAAGGACGAAACACCgCTCACCTTCATGGACCGCGCgttttagagctaGAAAtagc	943	-0.877942	7.76739	130.091	3.91412e-30	1.50655e-28	170.173	182.119	181.945	334.294	176.996	192.633	176.208	331.967	323.582	347.334	184.594	197.033	159.557	174.238	166.367	175.084	1375	1604	1680	1961	1837	2216	1109	1087	648	812	692	777
BRU_75313	ZNF18	AGATAGACAAGAGAATGACA	GTGGAAAGGACGAAACACCgAGATAGACAAGAGAATGACAgttttagagctaGAAAtagc	4354	-0.876105	6.20986	56.2392	6.41681e-14	5.4286e-13	53.4002	55.6506	64.6898	118.786	61.144	66.5327	66.3926	119.176	115.552	121.63	60.7545	59.8169	47.2762	51.9281	52.17	55.2067	475	554	633	704	656	776	365	330	192	242	217	245
BRU_76472	ZNF619	GATATAACTCAAAACTGTCA	GTGGAAAGGACGAAACACCgGATATAACTCAAAACTGTCAgttttagagctaGAAAtagc	5317	-0.876016	5.37229	26.4485	2.70657e-07	9.41386e-07	38.0983	29.6187	34.2582	62.732	40.6768	34.8276	27.2703	61.7889	59.0092	67.3979	28.4631	26.6457	40.8742	26.6078	44.9575	35.6027	316	290	260	365	335	430	171	147	166	124	187	158
BRU_75750	ZNF354A	CCACCAAAATGTGAAATACA	GTGGAAAGGACGAAACACCgCCACCAAAATGTGAAATACAgttttagagctaGAAAtagc	4715	-0.87583	6.11655	34.0581	5.34903e-09	2.41184e-08	58.5138	64.7286	53.8916	98.8731	53.2918	59.0868	49.2963	99.3701	100.228	97.0217	64.7493	83.3812	49.246	50.6406	61.5462	60.1641	414	492	470	587	569	619	389	460	200	236	256	267
BRU_38501	MEIS2	CCTTCAAACAGCTAATGTAT	GTGGAAAGGACGAAACACCgCCTTCAAACAGCTAATGTATgttttagagctaGAAAtagc	1966	-0.87484	6.58021	48.6098	3.12303e-12	2.13291e-11	77.9777	79.0606	78.747	144.598	72.2142	71.937	92.0896	148.463	141.446	143.887	77.0667	89.7254	65.9897	74.6735	90.8767	72.7827	561	599	878	877	803	918	463	495	268	348	378	323
BRU_77096	ZNF839	TTATAAGTTCATAAAAACAG	GTGGAAAGGACGAAACACCgTTATAAGTTCATAAAAACAGgttttagagctaGAAAtagc	5645	-0.874461	5.06871	16.2524	5.54397e-05	0.000135841	30.2258	27.646	26.8477	49.2328	25.2299	28.4626	26.8507	46.5533	47.3835	53.7616	15.3135	24.108	45.5526	31.114	29.8114	27.716	196	237	256	275	269	343	92	133	185	145	124	123
BRU_25065	GCM1	AGAACGTGAAAAAAACCGAC	GTGGAAAGGACGAAACACCgAGAACGTGAAAAAAACCGACgttttagagctaGAAAtagc	1106	-0.873692	5.58897	51.9127	5.80246e-13	4.38543e-12	33.3971	39.7534	41.2312	75.5594	40.9343	42.2735	40.4859	73.9774	77.1523	75.5484	34.2888	40.7843	31.7637	39.268	34.1389	39.208	318	352	386	437	438	482	206	225	129	183	142	174
BRU_19143	E2F7	GTTACAATGGACTCACAAGA	GTGGAAAGGACGAAACACCgGTTACAATGGACTCACAAGAgttttagagctaGAAAtagc	640	-0.872689	6.47546	49.8017	1.701e-12	1.21154e-11	55.4052	99.3769	70.5622	129.214	75.0462	66.0523	70.5881	130.18	133.167	124.294	51.4333	106.22	65.4972	82.3983	49.285	109.512	583	550	673	769	756	793	309	586	266	384	205	486
BRU_33753	KMT2D	CCTTCGAAGCGAAAGTACTG	GTGGAAAGGACGAAACACCgCCTTCGAAGCGAAAGTACTGgttttagagctaGAAAtagc	1810	-0.871145	6.83183	84.9527	3.05593e-20	5.07458e-19	90.6881	91.541	95.7168	175.164	92.4239	94.8752	99.8512	174.871	172.095	178.526	90.2163	92.0818	85.4418	98.4917	96.4063	84.0494	718	790	952	1033	977	1139	542	508	347	459	401	373
BRU_20209	ENO1	AGGTCCTACCTTGCTAACCA	GTGGAAAGGACGAAACACCgAGGTCCTACCTTGCTAACCAgttttagagctaGAAAtagc	738	-0.870851	7.15632	81.0505	2.20024e-19	3.36521e-18	135.512	85.5295	122.666	224.48	118.04	120.215	129.744	220.747	233.571	219.122	122.841	83.5625	152.909	77.0338	130.786	95.9921	917	1001	1237	1304	1326	1398	738	461	621	359	544	426
BRU_75789	ZNF383	AGCCACCTTGCAAAACAACT	GTGGAAAGGACGAAACACCgAGCCACCTTGCAAAACAACTgttttagagctaGAAAtagc	4750	-0.87067	6.67352	42.0132	9.06616e-11	5.04235e-10	80.5193	79.0825	87.1326	159.266	93.325	88.1498	79.9229	164.037	160.47	153.291	69.5764	77.2182	74.8539	98.0626	97.1275	61.9667	725	734	762	969	911	978	418	426	304	457	404	275
BRU_66040	TBP	ACGTCCCAGCAGGCAACACA	GTGGAAAGGACGAAACACCgACGTCCCAGCAGGCAACACAgttttagagctaGAAAtagc	3449	-0.87008	7.83558	128.096	1.0692e-29	4.00916e-28	198.998	168.297	192.323	351.318	206.86	190.231	179.879	359.222	349.123	345.61	207.231	185.976	195.507	165.011	194.255	153.903	1607	1584	1715	2122	1982	2205	1245	1026	794	769	808	683
BRU_28873	HMBOX1	CACTATGCTCTTGATCAAGA	GTGGAAAGGACGAAACACCgCACTATGCTCTTGATCAAGAgttttagagctaGAAAtagc	1346	-0.869767	6.45543	61.7623	3.87514e-15	3.74347e-14	78.2141	71.1992	70.7997	129.377	70.4121	72.6576	69.3294	125.948	131.934	130.25	73.9041	77.9433	87.4117	62.8716	73.3265	72.7827	547	605	661	744	749	831	444	430	355	293	305	323
BRU_33394	KLF16	CGCGCGCACATCCAGGCCGG	GTGGAAAGGACGAAACACCgCGCGCGCACATCCAGGCCGGgttttagagctaGAAAtagc	1767	-0.869589	7.68251	115.139	7.33786e-27	2.20972e-25	189.519	118.15	180.553	330.179	167.856	178.822	194.982	340.77	330.804	318.965	179.101	128.516	192.798	104.929	196.659	121.004	1304	1489	1859	2013	1878	2035	1076	709	783	489	818	537
BRU_75873	ZNF418	TCATCTATCTTCATTCAGAG	GTGGAAAGGACGAAACACCgTCATCTATCTTCATTCAGAGgttttagagctaGAAAtagc	4822	-0.868196	6.79089	59.1202	1.48331e-14	1.34284e-13	84.4355	89.2243	94.1414	171.822	98.0878	91.5125	92.8238	166.238	175.09	174.137	95.7092	107.127	76.5776	83.2566	81.0197	77.2894	762	762	885	982	994	1111	575	591	311	388	337	343
BRU_77058	ZNF823	AAACCTCCGAAGACACATGG	GTGGAAAGGACGAAACACCgAAACCTCCGAAGACACATGGgttttagagctaGAAAtagc	5631	-0.868069	7.13219	81.7397	1.55242e-19	2.39328e-18	117.551	114.654	115.561	210.86	122.03	113.37	111.284	205.342	217.365	209.874	134.326	123.803	113.266	107.719	105.061	112.441	948	944	1061	1213	1234	1339	807	683	460	502	437	499
BRU_19930	ELK3	CGCAACGAATACATCCACTC	GTGGAAAGGACGAAACACCgCGCAACGAATACATCCACTCgttttagagctaGAAAtagc	711	-0.867909	7.98185	87.4369	8.70113e-21	1.48302e-19	200.195	200.94	215.133	392.586	229.386	203.201	212.813	378.013	408.837	390.908	187.257	167.306	226.285	203.421	187.043	232.094	1782	1692	2029	2233	2321	2494	1125	923	919	948	778	1030
BRU_01599	AFF3	GAGCAATCAGTACTACAACC	GTGGAAAGGACGAAACACCgGAGCAATCAGTACTACAACCgttttagagctaGAAAtagc	27	-0.866811	7.13426	74.2714	6.80823e-18	8.892e-17	116.484	103.903	120.064	218.903	124.347	119.735	116.108	223.964	216.132	216.614	112.354	105.314	134.442	90.1232	102.657	116.272	966	997	1107	1323	1227	1382	675	581	546	420	427	516
BRU_62928	SOX8	GAACATCGACTTCAGCAACG	GTGGAAAGGACGAAACACCgGAACATCGACTTCAGCAACGgttttagagctaGAAAtagc	3251	-0.866681	7.03732	75.1066	4.45982e-18	5.95873e-17	92.7765	106.679	114.286	208.4	116.881	116.372	109.606	208.897	220.536	195.767	98.7053	101.145	93.075	124.027	86.5493	94.8654	908	969	1045	1234	1252	1249	593	558	378	578	360	421
BRU_29290	HOXC5	CCTTCTGACTGTACATCCCG	GTGGAAAGGACGAAACACCgCCTTCTGACTGTACATCCCGgttttagagctaGAAAtagc	1515	-0.863378	7.48983	85.569	2.2376e-20	3.73705e-19	133.952	145.908	154.812	281.613	160.648	148.558	155.231	268.316	283.42	293.103	121.675	133.591	136.411	131.751	143.768	172.38	1248	1237	1480	1585	1609	1870	731	737	554	614	598	765
BRU_19324	EDF1	ACATTCTATTACCAAGAACA	GTGGAAAGGACGAAACACCgACATTCTATTACCAAGAACAgttttagagctaGAAAtagc	661	-0.862939	6.41269	44.3481	2.74883e-11	1.64195e-10	64.4783	72.281	71.4912	130	65.0057	82.8657	66.6024	120.192	129.996	139.812	63.5842	83.925	72.3916	63.5154	57.4591	69.4027	505	690	635	710	738	892	382	463	294	296	239	308
BRU_27369	GTF2H3	CAAATGCATAGATGCCGTGA	GTGGAAAGGACGAAACACCgCAAATGCATAGATGCCGTGAgttttagagctaGAAAtagc	1198	-0.861889	6.98855	74.0461	7.63133e-18	9.85629e-17	127.671	96.1466	100.687	182.902	108.128	94.3948	99.5365	180.965	176.675	191.065	109.025	94.4383	138.874	94.6293	135.113	99.3721	840	786	949	1069	1003	1219	655	521	564	441	562	441
BRU_75893	ZNF426	GAGATCGTACATGCATACTA	GTGGAAAGGACGAAACACCgGAGATCGTACATGCATACTAgttttagagctaGAAAtagc	4842	-0.861683	7.33933	97.6005	5.11917e-23	1.08191e-21	138.276	121.949	136.784	248.411	145.33	138.109	126.912	251.218	250.129	243.886	135.158	124.709	135.18	107.289	144.489	133.848	1129	1150	1210	1484	1420	1556	812	688	549	500	601	594
BRU_39218	MLLT10	GCCGATAATGTCCAATACTG	GTGGAAAGGACGAAACACCgGCCGATAATGTCCAATACTGgttttagagctaGAAAtagc	2019	-0.859445	7.3656	57.0308	4.29035e-14	3.69963e-13	96.4202	188.1	132.765	240.823	137.091	139.43	121.772	236.998	252.242	233.228	99.8704	155.162	109.572	226.166	79.8177	182.971	1065	1161	1161	1400	1432	1488	600	856	445	1054	332	812
BRU_77418	ZXDC	CACTACGGTCTATAACCTCA	GTGGAAAGGACGAAACACCgCACTACGGTCTATAACCTCAgttttagagctaGAAAtagc	5759	-0.858762	6.91269	66.9932	2.72443e-16	3.02761e-15	113.527	93.2852	97.232	176.389	91.5228	98.9584	101.215	169.454	172.095	187.617	112.354	92.9882	104.894	79.6088	123.333	107.259	711	824	965	1001	977	1197	675	513	426	371	513	476
BRU_49735	PHOX2B	CTACCCCGACATCTACACTC	GTGGAAAGGACGAAACACCgCTACCCCGACATCTACACTCgttttagagctaGAAAtagc	2642	-0.85769	8.06695	132.974	9.15996e-31	3.77572e-29	222.979	220.761	222.887	403.952	223.079	214.73	230.853	401.712	393.688	416.457	204.235	218.785	223.084	201.49	241.617	242.008	1733	1788	2201	2373	2235	2657	1227	1207	906	939	1005	1074
BRU_62930	SOX9	ACCATGTCCGAGGACTCCGC	GTGGAAAGGACGAAACACCgACCATGTCCGAGGACTCCGCgttttagagctaGAAAtagc	3253	-0.857657	7.63376	117.719	1.99797e-27	6.31097e-26	136.434	235.203	150.092	272.026	153.568	144.835	151.874	266.454	281.13	268.495	132.994	246.881	145.522	248.268	130.786	210.462	1193	1206	1448	1574	1596	1713	799	1362	591	1157	544	934
BRU_40868	MXD4	CTTCGACGGCGACTTCGCCA	GTGGAAAGGACGAAACACCgCTTCGACGGCGACTTCGCCAgttttagagctaGAAAtagc	2091	-0.856748	7.40625	91.534	1.09689e-21	2.01745e-20	147.079	106.744	150.032	271.613	156.4	152.521	141.176	266.623	281.13	267.084	133.826	106.583	139.12	98.2772	168.29	115.371	1215	1270	1346	1575	1596	1704	804	588	565	458	700	512
BRU_44572	NR2E1	GAAGTCAACATGAACAAAGA	GTGGAAAGGACGAAACACCgGAAGTCAACATGAACAAAGAgttttagagctaGAAAtagc	2419	-0.856374	6.49862	55.571	9.01422e-14	7.49509e-13	58.2641	87.0504	76.2056	137.944	75.0462	81.3044	72.2662	138.644	137.571	137.617	53.93	84.8313	68.452	78.7505	52.4104	97.5694	583	677	689	819	781	878	324	468	278	367	218	433
BRU_77005	ZNF80	TCTGCTGATGTCGAACAAGG	GTGGAAAGGACGAAACACCgTCTGCTGATGTCGAACAAGGgttttagagctaGAAAtagc	5626	-0.856275	7.25404	92.8761	5.56735e-22	1.06439e-20	156.203	110.167	121.963	220.741	124.734	124.419	116.738	234.121	215.251	212.852	174.773	107.671	144.537	108.362	149.298	114.469	969	1036	1113	1383	1222	1358	1050	594	587	505	621	508
BRU_76109	ZNF511	TCTTCCAGATCCTGTCTGAG	GTGGAAAGGACGAAACACCgTCTTCCAGATCCTGTCTGAGgttttagagctaGAAAtagc	5026	-0.854479	6.86235	74.2162	7.0012e-18	9.10884e-17	99.7986	81.288	100.413	181.553	101.048	100.76	99.4316	182.997	179.846	181.818	89.2176	71.2365	104.155	89.4794	106.023	83.1481	785	839	948	1081	1021	1160	536	393	423	417	441	369
BRU_29326	HOXD3	TCTTCACCCACCAATCCTGG	GTGGAAAGGACGAAACACCgTCTTCACCCACCAATCCTGGgttttagagctaGAAAtagc	1551	-0.854038	7.72017	89.529	3.02179e-21	5.37084e-20	172.828	174.814	175.589	317.394	170.559	183.145	173.061	310.807	318.65	322.726	184.594	209.541	171.13	159.647	162.761	155.255	1325	1525	1650	1836	1809	2059	1109	1156	695	744	677	689
BRU_33373	KLF11	TAGCGTGATCCGACACACTG	GTGGAAAGGACGAAACACCgTAGCGTGATCCGACACACTGgttttagagctaGAAAtagc	1750	-0.853912	8.3591	179.341	6.74931e-41	6.03492e-39	304.168	257.599	267.11	482.855	257.834	275.618	267.878	478.229	484.756	485.579	297.947	266.457	307.788	233.462	306.769	272.879	2003	2295	2554	2825	2752	3098	1790	1470	1250	1088	1276	1211
BRU_66100	TBX3	ATAAATTTCACAATTCTCGG	GTGGAAAGGACGAAACACCgATAAATTTCACAATTCTCGGgttttagagctaGAAAtagc	3497	-0.853534	4.53545	26.2076	3.0661e-07	1.05632e-06	15.8669	23.2532	18.5666	33.5259	21.8831	15.2521	18.5648	31.8255	35.0532	33.699	16.4786	27.9146	14.7738	23.8183	16.3482	18.0267	170	127	177	188	199	215	99	154	60	111	68	80
BRU_66737	TFAP4	AGGCTCCCCGGACATCTGGG	GTGGAAAGGACGAAACACCgAGGCTCCCCGGACATCTGGGgttttagagctaGAAAtagc	3610	-0.849139	6.48203	68.4025	1.33309e-16	1.53121e-15	44.0075	112.734	71.0769	128.111	68.3525	72.2973	72.5809	128.826	128.235	127.272	44.6088	110.027	46.7837	118.662	40.6301	109.512	531	602	692	761	728	812	268	607	190	553	169	486
BRU_04732	ATF4	TCTCTTAGATGATTACCTGG	GTGGAAAGGACGAAACACCgTCTCTTAGATGATTACCTGGgttttagagctaGAAAtagc	140	-0.848536	7.04253	55.4899	9.39428e-14	7.79994e-13	120.676	128.946	99.2554	178.779	98.6027	95.956	103.207	173.517	180.374	182.445	94.544	140.842	138.381	113.727	129.103	132.271	766	799	984	1025	1024	1164	568	777	562	530	537	587
BRU_75751	ZNF354A	TACCCGGATTATACTTACAA	GTGGAAAGGACGAAACACCgTACCCGGATTATACTTACAAgttttagagctaGAAAtagc	4716	-0.848516	5.81329	29.2035	6.51601e-08	2.51802e-07	46.5586	52.0972	44.8117	80.7899	41.5779	41.673	51.1842	77.7016	80.4991	84.169	34.1224	48.7599	61.5575	53.001	43.9959	54.5307	323	347	488	459	457	537	205	269	250	247	183	242
BRU_05930	BCLAF1	ATTCATCGATAGACTCAGAT	GTGGAAAGGACGAAACACCgATTCATCGATAGACTCAGATgttttagagctaGAAAtagc	226	-0.847444	7.05268	62.7664	2.32732e-15	2.32413e-14	106.021	117.966	109.177	196.465	113.792	101.721	112.018	187.906	202.745	198.746	93.7118	100.057	103.663	132.61	120.688	121.229	884	847	1068	1110	1151	1268	563	552	421	618	502	538
BRU_19908	ELF4	ACATGAACTATGAGACAATG	GTGGAAAGGACGAAACACCgACATGAACTATGAGACAATGgttttagagctaGAAAtagc	697	-0.845491	7.04287	67.7723	1.83511e-16	2.06299e-15	119.218	113.215	104.859	188.581	97.8303	108.086	108.662	187.567	201.688	176.489	135.99	116.009	112.035	101.281	109.629	122.356	760	900	1036	1108	1145	1126	817	640	455	472	456	543
BRU_62927	SOX8	CAGCTCCATGTCGCACGTGG	GTGGAAAGGACGAAACACCgCAGCTCCATGTCGCACGTGGgttttagagctaGAAAtagc	3250	-0.845153	8.17913	152.709	4.43385e-35	2.52643e-33	228.803	269.813	235.538	423.168	237.239	229.502	239.874	431.676	413.064	424.764	227.871	296.547	226.778	269.082	231.76	243.811	1843	1911	2287	2550	2345	2710	1369	1636	921	1254	964	1082
BRU_74487	ZBTB5	GTAAACATTACTTAACGACA	GTGGAAAGGACGAAACACCgGTAAACATTACTTAACGACAgttttagagctaGAAAtagc	4000	-0.845131	6.16518	25.7045	3.97888e-07	1.35026e-06	56.3739	59.7471	60.3983	108.516	69.8972	47.3175	63.9803	98.1851	118.899	108.464	44.7752	76.1307	63.2811	55.7905	61.0653	47.3201	543	394	610	580	675	692	269	420	257	260	254	210
BRU_60117	SIN3A	GTAGAGTCCTCAGACCACGA	GTGGAAAGGACGAAACACCgGTAGAGTCCTCAGACCACGAgttttagagctaGAAAtagc	3076	-0.843282	6.91602	46.8979	7.47829e-12	4.81327e-11	92.7207	95.5599	104.666	187.631	111.604	116.492	85.9014	188.583	190.767	183.542	90.0498	80.6622	106.371	111.152	81.741	94.8654	867	970	819	1114	1083	1171	541	445	432	518	340	421
BRU_71567	UBP1	TTTACTCCACGGAAGCACGG	GTGGAAAGGACGAAACACCgTTTACTCCACGGAAGCACGGgttttagagctaGAAAtagc	3776	-0.843216	6.97227	38.3752	5.83687e-10	2.96537e-09	99.598	119.034	100.654	180.692	90.3643	102.201	109.396	181.981	179.846	180.25	123.34	119.271	69.1907	132.824	106.263	105.005	702	851	1043	1075	1021	1150	741	658	281	619	442	466
BRU_71553	UBN1	CCATCATCCATATCTCGGAA	GTGGAAAGGACGAAACACCgCCATCATCCATATCTCGGAAgttttagagctaGAAAtagc	3770	-0.84315	6.87907	42.1844	8.30589e-11	4.65963e-10	92.8524	101.42	98.3462	176.402	98.8601	102.201	93.9776	166.915	179.846	182.445	85.8886	84.4688	105.879	133.039	86.7897	86.7534	768	851	896	986	1021	1164	516	466	430	620	361	385
BRU_75602	ZNF286A	GGTGTCGAATAAGCACTGAA	GTGGAAAGGACGAAACACCgGGTGTCGAATAAGCACTGAAgttttagagctaGAAAtagc	4595	-0.842854	6.18181	43.9591	3.35309e-11	1.9805e-10	57.9018	68.6952	58.0967	104.233	60.1142	55.9643	58.2115	96.323	114.495	101.881	63.5842	65.9799	61.5575	77.463	48.5638	62.6427	467	466	555	569	650	650	382	364	250	361	202	278
BRU_24231	FUBP1	TGATTGTAACAGGAACGGGC	GTGGAAAGGACGAAACACCgTGATTGTAACAGGAACGGGCgttttagagctaGAAAtagc	1044	-0.841627	5.71382	28.3505	1.01221e-07	3.80038e-07	46.6017	37.8844	44.3782	79.5634	43.5088	44.3151	45.3106	78.5481	80.6753	79.4669	33.2901	43.5032	61.5575	34.5472	44.9575	35.6027	338	369	432	464	458	507	200	240	250	161	187	158
BRU_06806	BUD31	AGCCGGAAAGCACCCCCAGA	GTGGAAAGGACGAAACACCgAGCCGGAAAGCACCCCCAGAgttttagagctaGAAAtagc	274	-0.841325	6.65262	43.6579	3.91094e-11	2.28676e-10	95.9365	73.3893	83.0641	148.886	82.7696	79.2628	87.16	139.829	155.89	150.94	77.8989	75.5869	123.361	69.0944	86.5493	75.4867	643	660	831	826	885	963	468	417	501	322	360	335
BRU_52324	PRDM9	AGCCGTAATGACAAAACCAA	GTGGAAAGGACGAAACACCgAGCCGTAATGACAAAACCAAgttttagagctaGAAAtagc	2803	-0.840808	6.38728	32.4218	1.2409e-08	5.33438e-08	64.6801	66.6948	71.7418	128.528	77.3632	62.4495	75.4128	128.318	132.815	124.451	76.7338	73.2304	50.2309	76.6047	67.0757	50.2494	601	520	719	758	754	794	461	404	204	357	279	223
BRU_40345	MSRB2	CCATGAGCCTCGGAAAACGA	GTGGAAAGGACGAAACACCgCCATGAGCCTCGGAAAACGAgttttagagctaGAAAtagc	2054	-0.839948	6.49519	42.3023	7.82003e-11	4.41691e-10	79.5296	74.5789	73.6752	131.831	79.2941	72.2973	69.4343	133.058	134.224	128.213	78.8976	57.2793	73.6228	91.1961	86.0685	75.2614	616	602	662	786	762	818	474	316	299	425	358	334
BRU_15518	CTCF	GAGCAAACTGCGTTATACAG	GTGGAAAGGACGAAACACCgGAGCAAACTGCGTTATACAGgttttagagctaGAAAtagc	486	-0.839737	6.72585	62.8049	2.28234e-15	2.28313e-14	179.225	44.8432	72.0368	129.035	67.3227	71.6968	77.091	126.794	126.297	134.012	195.913	44.047	158.326	42.4866	183.436	47.9961	523	597	735	749	717	855	1177	243	643	198	763	213
BRU_27976	HDAC2	CCTCCTCCAAGCATCAGTAA	GTGGAAAGGACGAAACACCgCCTCCTCCAAGCATCAGTAAgttttagagctaGAAAtagc	1241	-0.838836	7.24661	62.9076	2.1664e-15	2.18976e-14	100.504	185.986	114.732	205.235	105.94	128.021	110.235	207.204	205.211	203.291	104.864	209.722	91.1051	195.911	105.542	152.325	823	1066	1051	1224	1165	1297	630	1157	370	913	439	676
BRU_75434	ZNF226	GTTCATCAGAAAGTACATGT	GTGGAAAGGACGAAACACCgGTTCATCAGAAAGTACATGTgttttagagctaGAAAtagc	4459	-0.838605	6.67226	54.6065	1.47245e-13	1.19524e-12	91.1359	82.8899	83.1243	148.701	82.5122	81.0642	85.7965	141.522	152.543	152.037	103.865	88.6378	73.3766	75.5318	96.1659	84.5001	641	675	818	836	866	970	624	489	298	352	400	375
BRU_74392	ZBTB20	CAGCGACATCGAGATCCCGT	GTGGAAAGGACGAAACACCgCAGCGACATCGAGATCCCGTgttttagagctaGAAAtagc	3905	-0.838559	7.55443	99.6526	1.81613e-23	4.05975e-22	174.493	145.784	154.278	275.719	163.48	156.604	142.749	284.398	271.442	271.316	173.109	147.911	156.356	137.116	194.015	152.325	1270	1304	1361	1680	1541	1731	1040	816	635	639	807	676
BRU_74462	ZBTB44	TTAAGCAAGCAGAAAATACC	GTGGAAAGGACGAAACACCgTTAAGCAAGCAGAAAATACCgttttagagctaGAAAtagc	3975	-0.838015	6.33204	57.2275	3.88201e-14	3.35249e-13	79.7813	64.6273	63.5774	113.586	65.778	66.5327	58.4213	118.838	113.615	108.307	78.3983	61.6296	75.8389	67.807	85.1068	64.4454	511	554	557	702	645	691	471	340	308	316	354	286
BRU_76457	ZNF614	TCTTACCCAGTGATACTAGG	GTGGAAAGGACGAAACACCgTCTTACCCAGTGATACTAGGgttttagagctaGAAAtagc	5302	-0.837466	7.02211	66.6349	3.26749e-16	3.58314e-15	114.069	108.536	106.01	189.587	101.177	99.7991	117.052	188.922	186.892	192.946	121.675	92.8069	114.989	111.796	105.542	121.004	786	831	1116	1116	1061	1231	731	512	467	521	439	537
BRU_33380	KLF13	CCGACCTCGAGTCCCCGCAG	GTGGAAAGGACGAAACACCgCCGACCTCGAGTCCCCGCAGgttttagagctaGAAAtagc	1757	-0.837109	7.45734	107.934	2.77908e-25	7.30859e-24	136.83	153.804	147.103	262.775	150.221	143.514	147.574	271.194	253.651	263.479	146.31	145.373	130.748	168.444	133.43	147.593	1167	1195	1407	1602	1440	1681	879	802	531	785	555	655
BRU_66055	TBR1	TTAAAACTTACGAACAACAA	GTGGAAAGGACGAAACACCgTTAAAACTTACGAACAACAAgttttagagctaGAAAtagc	3460	-0.836098	5.02917	26.8083	2.24673e-07	7.93108e-07	27.932	31.3729	25.5486	45.5145	29.2204	24.9798	22.4455	45.8761	43.3321	47.3353	21.3057	27.552	29.7938	29.6119	32.6964	36.9547	227	208	214	271	246	302	128	152	121	138	136	164
BRU_65499	TAF1B	TCAGTTATGTCTGGAAAACG	GTGGAAAGGACGAAACACCgTCAGTTATGTCTGGAAAACGgttttagagctaGAAAtagc	3412	-0.835078	6.62349	41.5295	1.16103e-10	6.38404e-10	118.099	57.0667	78.555	140.197	70.4121	86.5886	78.6643	128.487	147.435	144.67	107.028	61.6296	147.738	52.7864	99.5317	56.7841	547	721	750	759	837	923	643	340	600	246	414	252
BRU_76234	ZNF555	AAGATCAAACCACAAACCAG	GTGGAAAGGACGAAACACCgAAGATCAAACCACAAACCAGgttttagagctaGAAAtagc	5111	-0.834881	6.42121	51.3896	7.57389e-13	5.66531e-12	77.376	76.7526	67.3191	120.168	59.9854	72.5375	69.4343	120.7	118.018	121.786	84.8899	73.2304	65.4972	77.0338	81.741	79.9934	466	604	662	713	670	777	510	404	266	359	340	355
BRU_29198	HOXA13	GACAAGTACATGGATACCGC	GTGGAAAGGACGAAACACCgGACAAGTACATGGATACCGCgttttagagctaGAAAtagc	1423	-0.834653	7.11323	50.5845	1.14145e-12	8.3448e-12	105.342	112.751	119.695	213.469	130.398	107.125	121.562	215.499	217.541	207.366	99.3711	96.4322	113.758	143.124	102.897	98.6961	1013	892	1159	1273	1235	1323	597	532	462	667	428	438
BRU_39023	MIER1	TGATGAACGAACATTAGAAG	GTGGAAAGGACGAAACACCgTGATGAACGAACATTAGAAGgttttagagctaGAAAtagc	1996	-0.83459	6.48496	38.0829	6.78019e-10	3.40298e-09	76.7367	67.2358	76.055	135.629	73.5015	80.824	73.8395	126.117	138.451	142.319	93.046	52.5664	66.4821	72.5277	70.6819	76.6134	571	673	704	745	786	908	559	290	270	338	294	340
BRU_29212	HOXA5	AACTCCCTAAGCAACTCCAG	GTGGAAAGGACGAAACACCgAACTCCCTAAGCAACTCCAGgttttagagctaGAAAtagc	1437	-0.833423	7.12228	59.4176	1.27525e-14	1.16171e-13	117.989	122.914	113.332	202.024	103.88	121.897	114.22	196.201	206.268	203.604	96.8743	116.552	115.728	120.593	141.364	131.595	807	1015	1089	1159	1171	1299	582	643	470	562	588	584
BRU_44546	NR1H4	AATGGCAACCAATCATGTAC	GTGGAAAGGACGAAACACCgAATGGCAACCAATCATGTACgttttagagctaGAAAtagc	2397	-0.827718	7.08527	48.5013	3.30069e-12	2.2437e-11	113.561	110.276	114.081	202.432	114.564	119.855	107.822	207.543	195.523	204.231	141.982	103.501	86.4268	108.577	112.274	118.751	890	998	1028	1226	1110	1303	853	571	351	506	467	527
BRU_75453	ZNF232	GAGGCCAGAGAAACACACGA	GTGGAAAGGACGAAACACCgGAGGCCAGAGAAACACACGAgttttagagctaGAAAtagc	4474	-0.826599	6.38603	40.4163	2.0522e-10	1.0993e-09	71.5472	57.279	73.2582	129.969	74.4025	72.0571	73.3151	125.948	140.917	123.04	73.7377	42.2344	72.1454	62.2279	68.7586	67.3747	578	600	699	744	800	785	443	233	293	290	286	299
BRU_75422	ZNF223	GGACTATCTATAATGCACAC	GTGGAAAGGACGAAACACCgGGACTATCTATAATGCACACgttttagagctaGAAAtagc	4455	-0.826135	6.5856	49.3254	2.16839e-12	1.52575e-11	74.5346	78.3334	82.5039	146.347	83.4132	78.302	85.7965	141.183	155.538	142.319	65.4151	92.0818	81.2559	66.3049	76.9327	76.6134	648	652	818	834	883	908	393	508	330	309	320	340
BRU_38521	MEOX1	CCAGACAACCAGGAGAACAG	GTGGAAAGGACGAAACACCgCCAGACAACCAGGAGAACAGgttttagagctaGAAAtagc	1974	-0.824872	6.4673	43.7431	3.74438e-11	2.196e-10	75.6881	80.8673	70.7727	125.334	67.4514	82.1451	62.7216	121.716	132.815	121.473	75.7351	92.9882	75.8389	67.5924	75.4902	82.0214	524	684	598	719	754	775	455	513	308	315	314	364
BRU_45594	OLIG2	CATCCTGGGGACAAGCTAGG	GTGGAAAGGACGAAACACCgCATCCTGGGGACAAGCTAGGgttttagagctaGAAAtagc	2477	-0.823023	7.17247	68.5651	1.22759e-16	1.4222e-15	101.555	184.701	105.176	186.106	105.94	101.24	108.347	171.824	193.233	193.26	103.532	155.887	97.7533	192.263	103.378	205.955	823	843	1033	1015	1097	1233	622	860	397	896	430	914
BRU_75215	ZNF131	TTCACACTTGAAACTCTCAG	GTGGAAAGGACGAAACACCgTTCACACTTGAAACTCTCAGgttttagagctaGAAAtagc	4256	-0.822942	7.29363	64.2378	1.10271e-15	1.15477e-14	120.306	130.122	135.3	239.364	137.22	132.225	136.456	239.368	239.384	239.341	99.2046	139.392	138.381	140.335	123.333	110.639	1066	1101	1301	1414	1359	1527	596	769	562	654	513	491
BRU_74271	YY1	TGAACAAACGCTGGTCACCG	GTGGAAAGGACGAAACACCgTGAACAAACGCTGGTCACCGgttttagagctaGAAAtagc	3860	-0.820951	6.37099	31.2809	2.23263e-08	9.24221e-08	62.9962	68.7941	71.1359	125.698	67.7089	70.4959	75.203	128.487	113.967	134.639	66.0809	51.2976	73.6228	79.8234	49.285	75.2614	526	587	717	759	647	859	397	283	299	372	205	334
BRU_76556	ZNF653	TACACCCAGACAGAGCCCGA	GTGGAAAGGACGAAACACCgTACACCCAGACAGAGCCCGAgttttagagctaGAAAtagc	5385	-0.819648	7.02057	57.4857	3.40441e-14	2.9532e-13	104.311	129.06	102.936	181.704	107.485	89.8312	111.493	187.567	165.226	192.319	102.034	144.648	114.251	115.443	96.6467	127.088	835	748	1063	1108	938	1227	613	798	464	538	402	564
BRU_49640	PHF5A	CAGGGGCGCTGTGTGATCTG	GTGGAAAGGACGAAACACCgCAGGGGCGCTGTGTGATCTGgttttagagctaGAAAtagc	2635	-0.818515	6.93332	45.9346	1.22268e-11	7.62471e-11	118.297	104.383	95.904	169.076	100.019	99.7991	87.8942	177.918	167.868	161.442	136.822	116.915	112.527	81.54	105.542	114.695	777	831	838	1051	953	1030	822	645	457	380	439	509
BRU_75955	ZNF443	CCTCTCATACTGCTTTCACA	GTGGAAAGGACGAAACACCgCCTCTCATACTGCTTTCACAgttttagagctaGAAAtagc	4892	-0.817394	6.41089	45.8366	1.28537e-11	8.00706e-11	71.8998	65.0493	72.8143	128.383	72.343	68.6944	77.4056	123.239	130.877	131.034	61.9197	75.4056	77.8087	56.6488	75.971	63.0934	562	572	738	728	743	836	372	416	316	264	316	280
BRU_75319	ZNF180	TCTTCACATGAAGATAACCA	GTGGAAAGGACGAAACACCgTCTTCACATGAAGATAACCAgttttagagctaGAAAtagc	4360	-0.81734	6.51546	29.2526	6.35317e-08	2.4602e-07	70.0818	86.6055	74.9522	132.135	72.7291	70.7361	81.3913	132.55	127.178	136.677	82.2267	89.1816	55.8942	61.7987	72.1244	108.836	565	589	776	783	722	872	494	492	227	288	300	483
BRU_75374	ZNF207	GGAACACCTGGCATTAATGG	GTGGAAAGGACGAAACACCgGGAACACCTGGCATTAATGGgttttagagctaGAAAtagc	4407	-0.817311	6.65593	57.531	3.32701e-14	2.8947e-13	98.6026	68.6252	84.8922	149.575	87.4037	85.1475	82.1255	159.128	147.435	142.163	93.2124	70.6928	108.834	58.7946	93.7617	76.3881	679	709	783	940	837	907	560	390	442	274	390	339
BRU_40946	MYCL	CATCTGGAAGAAATTCGAGC	GTGGAAAGGACGAAACACCgCATCTGGAAGAAATTCGAGCgttttagagctaGAAAtagc	2113	-0.816134	5.15948	26.6741	2.40828e-07	8.44714e-07	28.2521	23.8399	31.8025	56.0993	30.2502	28.3425	36.8149	56.0332	55.8386	56.4262	33.2901	21.0266	31.2712	26.6078	20.1948	23.8854	235	236	351	331	317	360	200	116	127	124	84	106
BRU_25257	GFI1	CCGGTACATTCTCTAAACGG	GTGGAAAGGACGAAACACCgCCGGTACATTCTCTAAACGGgttttagagctaGAAAtagc	1114	-0.815083	6.14664	35.8112	2.17398e-09	1.02642e-08	65.168	57.7871	57.696	101.509	58.0546	57.7658	57.2676	96.6615	102.694	105.172	62.2526	61.0858	73.869	43.7741	59.3824	68.5014	451	481	546	571	583	671	374	337	300	204	247	304
BRU_18633	DR1	AGAGACTCTTCCTAATGTCC	GTGGAAAGGACGAAACACCgAGAGACTCTTCCTAATGTCCgttttagagctaGAAAtagc	602	-0.814836	7.25619	71.9496	2.20762e-17	2.75337e-16	152.081	107.926	126.827	223.135	120.872	129.342	130.268	227.011	208.382	234.012	133.66	118.909	150.447	102.569	172.137	102.301	939	1077	1242	1341	1183	1493	803	656	611	478	716	454
BRU_75260	ZNF146	CACATACCTTACAGGCAAAG	GTGGAAAGGACGAAACACCgCACATACCTTACAGGCAAAGgttttagagctaGAAAtagc	4301	-0.812702	6.92627	57.6543	3.12486e-14	2.73108e-13	116.715	103.618	96.2418	168.991	99.6325	95.1154	93.9776	155.234	172.272	179.467	117.181	108.033	132.472	112.01	100.493	90.8094	774	792	896	917	978	1145	704	596	538	522	418	403
BRU_14828	CREB1	TGTGGAGACTGAATAACTGA	GTGGAAAGGACGAAACACCgTGTGGAGACTGAATAACTGAgttttagagctaGAAAtagc	420	-0.812659	6.78239	47.5955	5.23899e-12	3.44836e-11	103.414	74.4204	94.4544	165.946	92.9388	94.0345	96.3899	170.131	163.288	164.42	102.367	61.6296	98.2458	66.0903	109.629	95.5414	722	783	919	1005	927	1049	615	340	399	308	456	424
HGLibB_55768	ZNF33B	TTAACCCACCTGGAAAGCTC	GTGGAAAGGACGAAACACCgTTAACCCACCTGGAAAGCTCgttttagagctaGAAAtagc	5784	-0.811639	6.86782	53.0255	3.29242e-13	2.57891e-12	101.312	101.825	95.1327	166.902	100.019	96.4364	88.943	161.328	171.039	168.338	122.175	101.87	81.7484	100.852	100.013	102.752	777	803	848	953	971	1074	734	562	332	470	416	456
BRU_51496	POU3F2	CACGCCGCTAACCACCACCC	GTGGAAAGGACGAAACACCgCACGCCGCTAACCACCACCCgttttagagctaGAAAtagc	2703	-0.811512	8.71747	103.683	2.37404e-24	5.6318e-23	186.113	596.255	326.687	573.512	309.067	332.423	338.571	567.781	582.694	570.061	157.962	637.685	217.421	546.962	182.956	604.119	2401	2768	3228	3354	3308	3637	949	3518	883	2549	761	2681
BRU_64377	STAT2	ACGGTCAAATATACCTACCA	GTGGAAAGGACGAAACACCgACGGTCAAATATACCTACCAgttttagagctaGAAAtagc	3350	-0.811035	6.1412	26.4439	2.71307e-07	9.43086e-07	57.0235	42.9131	65.1607	114.334	66.5504	62.3294	66.6024	108.681	115.2	119.122	44.6088	33.3525	71.4067	39.0534	55.055	56.3334	517	519	635	642	654	760	268	184	290	182	229	250
BRU_40909	MYBL2	TCAGGTCACACCAAGCATCA	GTGGAAAGGACGAAACACCgTCAGGTCACACCAAGCATCAgttttagagctaGAAAtagc	2108	-0.810826	7.57687	96.9725	7.02974e-23	1.46967e-21	168.657	158.345	157.854	276.83	162.45	154.202	156.909	268.316	271.266	290.908	177.436	161.506	147.984	146.557	180.551	166.972	1262	1284	1496	1585	1540	1856	1066	891	601	683	751	741
BRU_66064	TBX1	AACAACCTACTGGACGACAA	GTGGAAAGGACGAAACACCgAACAACCTACTGGACGACAAgttttagagctaGAAAtagc	3461	-0.810336	7.17145	51.2597	8.09215e-13	6.02969e-12	122.827	107.683	124.507	218.467	118.297	123.698	131.527	216.007	229.519	209.874	140.651	105.133	98.2458	125.529	129.584	92.3868	919	1030	1254	1276	1303	1339	845	580	399	585	539	410
BRU_76019	ZNF473	GTTCACGCCAGAGAAAAACA	GTGGAAAGGACGAAACACCgGTTCACGCCAGAGAAAAACAgttttagagctaGAAAtagc	4952	-0.808772	5.56291	28.7314	8.31448e-08	3.16722e-07	40.3638	41.6914	38.2378	66.9961	41.063	34.9477	38.7028	61.9582	72.5725	66.4575	46.9391	51.2976	34.9647	34.1181	39.1876	39.6587	319	291	369	366	412	424	282	283	142	159	163	176
BRU_75273	ZNF155	ACAGGACAGAAACCTTCCCA	GTGGAAAGGACGAAACACCgACAGGACAGAAACCTTCCCAgttttagagctaGAAAtagc	4314	-0.805555	6.44258	36.1149	1.86024e-09	8.86204e-09	82.4734	75.8764	68.8201	120.276	70.2834	66.5327	69.6441	107.665	122.598	130.564	69.9093	81.7498	105.386	70.1673	72.1244	75.7121	546	554	664	636	696	833	420	451	428	327	300	336
BRU_32721	KDM5B	AGGCTATTCAATGAATGTCG	GTGGAAAGGACGAAACACCgAGGCTATTCAATGAATGTCGgttttagagctaGAAAtagc	1738	-0.805131	5.96964	34.9388	3.40226e-09	1.57436e-08	55.12	46.8246	53.4227	93.3287	53.4205	55.2438	51.6037	85.3195	96.7046	97.9621	57.259	37.159	47.2762	51.7135	60.8249	51.6014	415	460	492	504	549	625	344	205	192	241	253	229
BRU_60115	SIN3A	CAGCCATCATCACCCAACAG	GTGGAAAGGACGAAACACCgCAGCCATCATCACCCAACAGgttttagagctaGAAAtagc	3074	-0.804144	7.88413	99.8467	1.64665e-23	3.70942e-22	234.013	173.439	195.001	340.419	205.186	189.03	190.787	350.081	335.912	335.266	266.321	176.007	217.421	184.323	218.297	159.987	1594	1574	1819	2068	1907	2139	1600	971	883	859	908	710
BRU_23937	FOXP2	GAAGACAATGGCATTAAACA	GTGGAAAGGACGAAACACCgGAAGACAATGGCATTAAACAgttttagagctaGAAAtagc	1014	-0.803226	6.21358	31.8929	1.62914e-08	6.89125e-08	58.5429	65.2985	62.4308	108.839	65.778	70.0155	51.4989	105.634	112.734	108.15	54.5958	72.6867	65.4972	50.4261	55.5358	72.7827	511	583	491	624	640	690	328	401	266	235	231	323
BRU_76147	ZNF521	ACTTGTCACAGAATTGACAC	GTGGAAAGGACGAAACACCgACTTGTCACAGAATTGACACgttttagagctaGAAAtagc	5044	-0.802264	7.25322	102.989	3.37074e-24	7.93147e-23	128.006	138.569	124.751	217.491	128.982	122.137	123.136	214.145	218.422	219.905	123.007	138.123	129.025	139.905	131.988	137.679	1002	1017	1174	1265	1240	1403	739	762	524	652	549	611
BRU_75473	ZNF239	GTTGCCTCACCATTTAACAA	GTGGAAAGGACGAAACACCgGTTGCCTCACCATTTAACAAgttttagagctaGAAAtagc	4490	-0.800879	6.17604	29.5343	5.49344e-08	2.14858e-07	61.4646	50.5466	63.7301	111.047	61.5301	67.2533	62.407	117.991	107.626	107.523	48.1043	63.261	70.1756	48.4948	66.114	39.884	478	560	595	697	611	686	289	349	285	226	275	177
BRU_76564	ZNF655	TAGGCAAATAACAATCAGCA	GTGGAAAGGACGAAACACCgTAGGCAAATAACAATCAGCAgttttagagctaGAAAtagc	5393	-0.799308	6.41432	38.2827	6.1202e-10	3.10119e-09	78.0855	69.85	69.8506	121.537	68.0951	77.5815	63.8754	115.96	128.587	120.062	88.3853	74.6806	68.6982	78.5359	77.1731	56.3334	529	646	609	685	730	766	531	412	279	366	321	250
BRU_74381	ZBTB17	GCACCTTCGGATCCACAGCG	GTGGAAAGGACGAAACACCgGCACCTTCGGATCCACAGCGgttttagagctaGAAAtagc	3894	-0.798435	7.23995	78.8243	6.78871e-19	9.67058e-18	192.894	89.3262	117.607	204.403	123.961	119.254	109.606	199.417	206.268	207.523	207.231	99.5137	183.688	82.6129	187.764	85.8521	963	993	1045	1178	1171	1324	1245	549	746	385	781	381
BRU_49565	PHB2	GTTGCCGTCCATTGTCAACG	GTGGAAAGGACGAAACACCgGTTGCCGTCCATTGTCAACGgttttagagctaGAAAtagc	2624	-0.797771	7.19871	70.3616	4.93722e-17	5.95334e-16	114.816	140.532	120.751	209.896	116.109	130.664	115.479	212.96	207.325	209.404	103.366	155.162	119.914	142.051	121.169	124.384	902	1088	1101	1258	1177	1336	621	856	487	662	504	552
BRU_58473	SCMH1	CTGTCTTGGAACATCAACCA	GTGGAAAGGACGAAACACCgCTGTCTTGGAACATCAACCAgttttagagctaGAAAtagc	3044	-0.796587	7.48925	77.2059	1.54032e-18	2.14171e-17	156.853	151.369	149.313	259.29	149.835	153.362	144.742	260.698	251.185	265.987	169.613	137.035	150.447	138.833	150.5	178.239	1164	1277	1380	1540	1426	1697	1019	756	611	647	626	791
HGLibA_37770	POU3F3	GCCCGACGACGTCTACTCGC	GTGGAAAGGACGAAACACCgGCCCGACGACGTCTACTCGCgttttagagctaGAAAtagc	5767	-0.795707	8.74472	117.553	2.1721e-27	6.82392e-26	329.004	369.355	370.658	643.388	372.528	376.018	363.429	646.159	637.299	646.707	382.837	375.215	285.627	371.865	318.549	360.984	2894	3131	3465	3817	3618	4126	2300	2070	1160	1733	1325	1602
BRU_27928	HCLS1	ACGCACAGAACACATCAAGT	GTGGAAAGGACGAAACACCgACGCACAGAACACATCAAGTgttttagagctaGAAAtagc	1233	-0.794681	7.05875	58.6429	1.89053e-14	1.69303e-13	121.449	98.553	113.574	197.086	110.703	113.49	116.528	192.138	202.569	196.551	133.327	108.214	131.487	99.5646	99.5317	87.8801	860	945	1111	1135	1150	1254	801	597	534	464	414	390
BRU_74385	ZBTB18	AACATCTGCCGAATCCCTCA	GTGGAAAGGACGAAACACCgAACATCTGCCGAATCCCTCAgttttagagctaGAAAtagc	3898	-0.79446	7.36792	94.2562	2.77219e-22	5.49896e-21	124.013	155.606	138.518	240.435	131.942	136.668	146.945	238.353	243.611	239.341	121.509	161.143	122.869	141.408	127.66	164.268	1025	1138	1401	1408	1383	1527	730	889	499	659	531	729
BRU_06103	BHLHE41	GATCAACCACTTGCACGCCG	GTGGAAAGGACGAAACACCgGATCAACCACTTGCACGCCGgttttagagctaGAAAtagc	243	-0.793906	7.2834	50.6503	1.10381e-12	8.08995e-12	132.376	114.259	136.727	237.162	125.377	141.112	143.693	231.92	239.912	239.654	124.672	93.8945	114.743	132.61	157.712	116.272	974	1175	1370	1370	1362	1529	749	518	466	618	656	516
BRU_16568	DBX2	TCTAATTCCAAAGCTCGGAG	GTGGAAAGGACGAAACACCgTCTAATTCCAAAGCTCGGAGgttttagagctaGAAAtagc	520	-0.793056	5.39598	32.2797	1.33503e-08	5.71792e-08	27.0095	36.9332	37.3496	64.7347	37.0725	38.7907	36.1856	68.391	64.9982	60.8149	23.9689	36.6152	33.9798	34.9764	23.0798	39.208	288	323	345	404	369	388	144	202	138	163	96	174
BRU_13822	CNOT7	CCAGTTTAAAAAACATGAGG	GTGGAAAGGACGAAACACCgCCAGTTTAAAAAACATGAGGgttttagagctaGAAAtagc	410	-0.791416	4.30022	18.4655	1.73004e-05	4.61449e-05	16.8497	20.3936	15.0304	25.9962	15.0607	17.654	12.3765	22.007	31.5303	24.4513	16.8115	22.1141	13.5427	16.308	20.1948	22.7587	117	147	118	130	179	156	101	122	55	76	84	101
BRU_70363	TSC22D2	TGTGTCACAGCTACCCCCGT	GTGGAAAGGACGAAACACCgTGTGTCACAGCTACCCCCGTgttttagagctaGAAAtagc	3736	-0.788915	7.99722	131.717	1.72522e-30	6.82109e-29	213.035	220.936	214.92	371.283	216.643	217.612	210.506	374.288	369.028	370.532	197.078	221.867	209.788	212.004	232.241	228.939	1683	1812	2007	2211	2095	2364	1184	1224	852	988	966	1016
BRU_75229	ZNF135	CAGCACTTATCGAACACCAC	GTGGAAAGGACGAAACACCgCAGCACTTATCGAACACCACgttttagagctaGAAAtagc	4270	-0.788444	7.79291	78.943	6.39273e-19	9.15136e-18	193.261	190.762	183.949	317.773	186.135	177.861	187.85	334.506	311.604	307.209	187.091	154.799	197.477	212.433	195.217	205.054	1446	1481	1791	1976	1769	1960	1124	854	802	990	812	910
BRU_70425	TSHZ3	ATCACGCCAAATAATCGGTA	GTGGAAAGGACGAAACACCgATCACGCCAAATAATCGGTAgttttagagctaGAAAtagc	3754	-0.787905	5.90315	28.3885	9.92543e-08	3.73135e-07	47.633	50.3921	51.0597	88.1348	53.5492	49.5993	50.0305	89.0437	85.0789	90.2819	43.7765	63.8047	53.9244	37.1222	45.198	50.2494	416	413	477	526	483	576	263	352	219	173	188	223
BRU_09567	CARF	ATTCAAGAATTAGTATCACA	GTGGAAAGGACGAAACACCgATTCAAGAATTAGTATCACAgttttagagctaGAAAtagc	291	-0.787378	5.94566	28.7029	8.43784e-08	3.20737e-07	50.2294	48.455	53.2271	91.9654	44.1524	58.3662	57.1627	79.0559	97.9377	98.9025	49.9352	59.6357	51.7083	42.9158	49.0446	42.8134	343	486	545	467	556	631	300	329	210	200	204	190
BRU_66756	TFDP1	ACCGGCAGCGTCAAACACCC	GTGGAAAGGACGAAACACCgACCGGCAGCGTCAAACACCCgttttagagctaGAAAtagc	3621	-0.78596	7.85921	107.794	2.98222e-25	7.77251e-24	222.967	167.596	196.904	339.465	189.611	209.686	191.416	332.306	334.679	351.41	207.065	167.125	213.728	172.521	248.108	163.142	1473	1746	1825	1963	1900	2242	1244	922	868	804	1032	724
BRU_75895	ZNF426	TCTTACCAATTGTATCCCAA	GTGGAAAGGACGAAACACCgTCTTACCAATTGTATCCCAAgttttagagctaGAAAtagc	4844	-0.785563	6.85159	68.5717	1.22347e-16	1.42216e-15	93.3249	95.7151	99.3041	171.184	94.741	107.725	95.446	168.438	174.738	170.376	98.0395	90.4505	89.1353	94.8439	92.8001	101.851	736	897	910	995	992	1087	589	499	362	442	386	452
BRU_76232	ZNF554	GCTTCCCTGTGATAAAACAA	GTGGAAAGGACGAAACACCgGCTTCCCTGTGATAAAACAAgttttagagctaGAAAtagc	5109	-0.783587	5.55673	22.0194	2.69909e-06	8.09031e-06	38.015	34.1155	41.7714	71.9404	39.2609	40.9525	45.1008	64.3282	70.4587	81.0343	32.7908	32.99	30.2863	27.8953	50.9679	41.4614	305	341	430	380	400	517	197	182	123	130	212	184
BRU_51503	POU4F1	CACCCGCATATGCACAGCCT	GTGGAAAGGACGAAACACCgCACCCGCATATGCACAGCCTgttttagagctaGAAAtagc	2710	-0.783316	7.59616	75.8738	3.02387e-18	4.05883e-17	166.642	157.263	164.675	283.428	171.975	154.442	167.607	278.135	287.824	284.325	167.283	133.41	159.065	154.282	173.579	184.098	1336	1286	1598	1643	1634	1814	1005	736	646	719	722	817
BRU_44279	NPAS1	CTTAGAATTACCGATCTCGG	GTGGAAAGGACGAAACACCgCTTAGAATTACCGATCTCGGgttttagagctaGAAAtagc	2358	-0.78258	6.59354	51.1683	8.47771e-13	6.29278e-12	91.7942	93.361	73.9656	127.184	74.1451	78.4221	69.3294	123.578	129.292	128.683	83.0589	104.408	101.447	87.1191	90.8767	88.5561	576	653	661	730	734	821	499	576	412	406	378	393
BRU_23887	FOXL1	TTCTACCACGACAACCGGCA	GTGGAAAGGACGAAACACCgTTCTACCACGACAACCGGCAgttttagagctaGAAAtagc	972	-0.782276	7.98808	64.469	9.80642e-16	1.03065e-14	231.663	204.836	212.485	365.39	222.693	206.564	208.198	375.643	357.05	363.479	189.587	214.435	287.104	191.19	218.297	208.884	1730	1720	1985	2219	2027	2319	1139	1183	1166	891	908	927
BRU_28903	HMGA1	GCTGTCCCGGGACTCACCGG	GTGGAAAGGACGAAACACCgGCTGTCCCGGGACTCACCGGgttttagagctaGAAAtagc	1360	-0.780856	6.30637	25.6778	4.03451e-07	1.36727e-06	62.9549	62.8803	69.4739	119.433	62.9461	71.2164	74.2591	113.421	119.956	124.921	47.1056	48.9411	77.8087	63.0862	63.9503	76.6134	489	593	708	670	681	797	283	270	316	294	266	340
BRU_31203	INSM2	GGTACTCTACGCGCACGATG	GTGGAAAGGACGAAACACCgGGTACTCTACGCGCACGATGgttttagagctaGAAAtagc	1628	-0.780585	7.36524	58.2588	2.29809e-14	2.02678e-13	137.721	137.052	140.71	241.656	148.676	136.788	136.666	247.494	236.565	240.908	129.665	166.037	134.442	113.298	149.057	131.82	1155	1139	1303	1462	1343	1537	779	916	546	528	620	585
BRU_75855	ZNF410	TAGCCTCCGAAAACATCTGG	GTGGAAAGGACGAAACACCgTAGCCTCCGAAAACATCTGGgttttagagctaGAAAtagc	4804	-0.779575	6.44063	53.3649	2.77009e-13	2.19044e-12	71.6654	71.8947	74.1785	127.339	74.2738	70.8561	77.4056	126.794	118.547	136.677	71.7403	77.037	69.9293	70.5965	73.3265	68.0507	577	590	738	749	673	872	431	425	284	329	305	302
BRU_75469	ZNF236	GCATGTGCGGTCGCACACCG	GTGGAAAGGACGAAACACCgGCATGTGCGGTCGCACACCGgttttagagctaGAAAtagc	4486	-0.778222	6.73284	44.1811	2.99354e-11	1.77898e-10	73.2896	101.096	91.6134	157.112	97.1867	83.4661	94.1873	161.836	150.253	159.247	64.7493	104.77	63.2811	94.4147	91.8384	104.104	755	695	898	956	853	1016	389	578	257	440	382	462
BRU_66738	TFAP4	CACTAACCCCCGAGACTCAG	GTGGAAAGGACGAAACACCgCACTAACCCCCGAGACTCAGgttttagagctaGAAAtagc	3611	-0.777212	6.36582	42.2282	8.12212e-11	4.56977e-10	58.3868	85.7224	67.8223	116.341	62.6886	67.2533	73.5249	110.374	117.49	121.16	59.7558	76.4932	61.3113	99.7792	54.0933	80.8948	487	560	701	652	667	773	359	422	249	465	225	359
BRU_65538	TAF6	GAGCCATAACGAGTCGTCCA	GTGGAAAGGACGAAACACCgGAGCCATAACGAGTCGTCCAgttttagagctaGAAAtagc	3431	-0.775657	6.54722	24.0347	9.46128e-07	3.04817e-06	80.1092	67.8263	82.5067	141.317	74.5313	88.8704	84.1183	138.136	150.077	135.736	79.0641	48.7599	99.477	87.1191	61.7866	67.6001	579	740	802	816	852	866	475	269	404	406	257	300
BRU_40870	MXI1	CGGCATGGACGGGAATGAAG	GTGGAAAGGACGAAACACCgCGGCATGGACGGGAATGAAGgttttagagctaGAAAtagc	2093	-0.77513	6.80772	52.4567	4.39846e-13	3.37844e-12	92.2215	114.66	88.6411	151.778	79.2941	99.679	86.9502	154.557	155.009	145.768	90.5492	115.827	93.075	128.104	93.0405	100.048	616	830	829	913	880	930	544	639	378	597	387	444
BRU_57494	RREB1	CAGCACAACACAGACACTGG	GTGGAAAGGACGAAACACCgCAGCACAACACAGACACTGGgttttagagctaGAAAtagc	2985	-0.774886	7.38135	54.3557	1.67293e-13	1.35043e-12	130.311	131.913	148.266	253.702	151.508	150.96	142.33	253.927	270.033	237.147	109.358	148.636	134.442	109.65	147.134	137.453	1177	1257	1357	1500	1533	1513	657	820	546	511	612	610
BRU_75093	ZMAT3	CTTACAGTAATCATTCTCCG	GTGGAAAGGACGAAACACCgCTTACAGTAATCATTCTCCGgttttagagctaGAAAtagc	4214	-0.774478	6.82796	37.3575	9.83435e-10	4.83155e-09	105.048	89.4459	95.0508	162.617	93.7112	92.9537	98.4876	152.187	162.936	172.727	114.851	100.057	102.924	104.285	97.3679	63.9947	728	774	939	899	925	1102	690	552	418	486	405	284
BRU_49614	PHF20	ACACTGACAAAGACTTATCG	GTGGAAAGGACGAAACACCgACACTGACAAAGACTTATCGgttttagagctaGAAAtagc	2629	-0.773374	6.66832	46.3793	9.74383e-12	6.15556e-11	92.6557	81.718	85.0784	145.443	81.2249	90.3116	83.6988	142.03	147.435	146.865	96.375	87.9128	74.6077	81.7546	106.985	75.4867	631	752	798	839	837	937	579	485	303	381	445	335
BRU_28914	HMGB2	TCCACAGACCATGTCTGCAA	GTGGAAAGGACGAAACACCgTCCACAGACCATGTCTGCAAgttttagagctaGAAAtagc	1367	-0.773289	7.2605	76.1409	2.64135e-18	3.5952e-17	138.416	122.587	129.291	220.898	128.338	137.029	122.506	226.164	213.49	223.04	145.977	125.616	122.376	127.674	146.893	114.469	997	1141	1168	1336	1212	1423	877	693	497	595	611	508
BRU_52316	PRDM7	TATAATGCACTGATTACTGT	GTGGAAAGGACGAAACACCgTATAATGCACTGATTACTGTgttttagagctaGAAAtagc	2795	-0.77319	6.05773	26.8517	2.19685e-07	7.76176e-07	56.8405	51.958	57.1434	97.6408	60.6291	54.1629	56.6383	94.1223	97.2331	101.567	75.0693	53.8353	51.2159	45.7053	44.2363	56.3334	471	451	540	556	552	648	451	297	208	213	184	250
BRU_76565	ZNF655	TGAACACTTAAATCTAACAG	GTGGAAAGGACGAAACACCgTGAACACTTAAATCTAACAGgttttagagctaGAAAtagc	5394	-0.770992	6.1462	36.9012	1.24268e-09	6.03883e-09	56.4998	65.4571	59.0385	100.684	68.2238	50.6802	58.2115	96.323	103.222	102.508	57.259	65.0736	49.4922	64.3737	62.7482	66.9241	530	422	555	569	586	654	344	359	201	300	261	297
BRU_75945	ZNF441	AGACACATGGCAGCACACCA	GTGGAAAGGACGAAACACCgAGACACATGGCAGCACACCAgttttagagctaGAAAtagc	4882	-0.768752	7.93299	100.124	1.43135e-23	3.24962e-22	212.726	193.399	210.534	358.601	210.593	222.777	198.234	368.025	352.294	355.485	215.221	173.288	196.245	198.7	226.711	208.208	1636	1855	1890	2174	2000	2268	1293	956	797	926	943	924
BRU_75272	ZNF155	AAATTGCAAAAGACTTAACC	GTGGAAAGGACGAAACACCgAAATTGCAAAAGACTTAACCgttttagagctaGAAAtagc	4313	-0.768143	6.12728	30.9922	2.59067e-08	1.0641e-07	68.2288	48.8234	59.217	100.896	59.728	56.5648	61.3581	96.4922	106.04	100.156	82.3931	54.379	67.9595	50.8552	54.3337	41.236	464	471	585	570	602	639	495	300	276	237	226	183
BRU_19899	ELF1	GCTGTACTACATGAACAGTC	GTGGAAAGGACGAAACACCgGCTGTACTACATGAACAGTCgttttagagctaGAAAtagc	688	-0.767999	6.72321	42.3276	7.71959e-11	4.36867e-10	90.913	92.3325	88.1043	150.047	88.176	89.7111	86.4258	148.97	154.305	146.865	79.0641	86.2814	87.4117	110.723	106.263	79.9934	685	747	824	880	876	937	475	476	355	516	442	355
BRU_57782	RUNX1	CACTTCGACCGACAAACCTG	GTGGAAAGGACGAAACACCgCACTTCGACCGACAAACCTGgttttagagctaGAAAtagc	2989	-0.764786	7.72127	89.333	3.33646e-21	5.91204e-20	193.417	219.047	160.107	272.021	164.896	154.322	161.104	263.238	274.613	278.212	169.114	229.117	214.959	218.012	196.178	210.011	1281	1285	1536	1555	1559	1775	1016	1264	873	1016	816	932
BRU_74117	YBX1	GCAAATGTTACAGGTCCTGG	GTGGAAAGGACGAAACACCgGCAAATGTTACAGGTCCTGGgttttagagctaGAAAtagc	3846	-0.764667	6.38057	28.4663	9.53453e-08	3.59369e-07	75.5072	71.6944	68.1299	115.801	65.1344	70.1356	69.1197	116.806	118.371	112.225	100.203	71.9616	55.1555	71.2402	71.1627	71.8814	506	584	659	690	672	716	602	397	224	332	296	319
BRU_23903	FOXN1	TCAGGAAGTTCCTCCCGCAA	GTGGAAAGGACGAAACACCgTCAGGAAGTTCCTCCCGCAAgttttagagctaGAAAtagc	984	-0.763896	6.82464	43.7013	3.82521e-11	2.24114e-10	109.027	81.0825	96.6546	164.27	84.443	98.1177	107.403	147.785	166.811	178.213	110.856	90.813	95.5373	78.7505	120.688	73.6841	656	817	1024	873	947	1137	666	501	388	367	502	327
BRU_26383	GPBP1	TACCTGACAATGAAACCGGG	GTGGAAAGGACGAAACACCgTACCTGACAATGAAACCGGGgttttagagctaGAAAtagc	1164	-0.763566	6.49597	44.5277	2.50778e-11	1.50105e-10	61.9028	95.4842	74.7123	126.966	70.7983	69.5351	83.8036	123.408	124.888	132.602	59.2565	108.396	60.8188	89.0503	65.6332	89.0068	550	579	799	729	709	846	356	598	247	415	273	395
BRU_75204	ZNF121	AAGATGTGACTGATCAACAA	GTGGAAAGGACGAAACACCgAAGATGTGACTGATCAACAAgttttagagctaGAAAtagc	4245	-0.763375	6.91571	51.8351	6.03638e-13	4.55038e-12	95.2677	102.008	105.024	178.289	110.317	97.8776	106.878	182.489	178.084	174.294	82.2267	115.102	99.477	102.14	104.1	88.7814	857	815	1019	1078	1011	1112	494	635	404	476	433	394
BRU_28908	HMGB1	AACCTATATCCCTCCCAAAG	GTGGAAAGGACGAAACACCgAACCTATATCCCTCCCAAAGgttttagagctaGAAAtagc	1361	-0.76229	6.04928	44.1897	2.98049e-11	1.77486e-10	60.4751	49.5868	56.7488	96.2029	59.728	55.2438	55.2747	93.7837	95.2955	99.5295	58.2578	52.0226	64.2661	48.0657	58.9016	48.6721	464	460	527	554	541	635	350	287	261	224	245	216
BRU_11859	CEBPZ	CAACATTAAAGCCTGGACAC	GTGGAAAGGACGAAACACCgCAACATTAAAGCCTGGACACgttttagagctaGAAAtagc	359	-0.761133	7.11681	32.0142	1.53049e-08	6.49059e-08	126.442	113.644	116.677	197.572	141.339	111.568	97.1241	194.339	200.103	198.275	95.3763	117.459	133.21	122.525	150.74	100.949	1098	929	926	1148	1136	1265	573	648	541	571	627	448
BRU_49563	PHB2	CCCGAATGTCATAGATAATG	GTGGAAAGGACGAAACACCgCCCGAATGTCATAGATAATGgttttagagctaGAAAtagc	2622	-0.761101	6.53056	31.8929	1.62912e-08	6.89125e-08	77.7099	78.6662	78.2362	132.589	75.3036	84.3068	75.0981	128.826	133.519	135.423	95.3763	86.8252	81.2559	71.884	56.4974	77.2894	585	702	716	761	758	864	573	479	330	335	235	343
BRU_66073	TBX15	GGCTACAACAGGCTTCAGAG	GTGGAAAGGACGAAACACCgGGCTACAACAGGCTTCAGAGgttttagagctaGAAAtagc	3470	-0.760076	5.99677	35.9786	1.99499e-09	9.48845e-09	52.3548	49.9445	55.9677	94.876	51.1035	56.805	59.9946	90.5673	95.4716	98.5891	47.9378	46.766	49.9847	56.6488	59.142	46.4187	397	473	572	535	542	629	288	258	203	264	246	206
BRU_76362	ZNF585A	ACCTCAAAAAATGTATCCTG	GTGGAAAGGACGAAACACCgACCTCAAAAAATGTATCCTGgttttagagctaGAAAtagc	5227	-0.759295	5.89378	26.5743	2.53589e-07	8.86797e-07	53.5241	34.8445	54.3299	92.0894	45.1822	58.9667	58.8409	87.5202	98.4661	90.2819	55.4281	27.9146	54.4169	44.847	50.7275	31.772	351	491	561	517	559	576	333	154	221	209	211	141
BRU_75411	ZNF22	GCATCGACGGATCCATACGG	GTGGAAAGGACGAAACACCgGCATCGACGGATCCATACGGgttttagagctaGAAAtagc	4444	-0.758865	7.31574	65.3407	6.30052e-16	6.7562e-15	118.746	141.838	138.972	235.165	144.943	130.063	141.91	231.92	235.332	238.244	117.514	127.609	131.979	161.578	106.744	136.327	1126	1083	1353	1370	1336	1520	706	704	536	753	444	605
BRU_64388	STAT5A	ACATTCTGTACAATGAACAG	GTGGAAAGGACGAAACACCgACATTCTGTACAATGAACAGgttttagagctaGAAAtagc	3361	-0.757764	6.66665	40.8481	1.64533e-10	8.89549e-10	93.7932	92.7901	81.1818	137.279	81.6111	82.7456	79.1887	144.231	137.042	130.564	115.35	88.4566	77.3162	90.7669	88.713	99.1468	634	689	755	852	778	833	693	488	314	423	369	440
BRU_72660	VAV1	CACAACCCACAGCGACACGG	GTGGAAAGGACGAAACACCgCACAACCCACAGCGACACGGgttttagagctaGAAAtagc	3793	-0.756952	7.89424	92.8038	5.77438e-22	1.0976e-20	181.158	218.12	204.511	345.664	207.889	195.035	210.61	363.285	334.679	339.027	171.611	196.852	170.637	227.668	201.227	229.84	1615	1624	2008	2146	1900	2163	1031	1086	693	1061	837	1020
BRU_29034	HNF4G	CAGCTCATCTAGAACACGAT	GTGGAAAGGACGAAACACCgCAGCTCATCTAGAACACGATgttttagagctaGAAAtagc	1395	-0.75566	6.77289	46.7861	7.91728e-12	5.07334e-11	95.9389	95.2151	90.9103	153.7	86.5026	85.7479	100.48	158.45	163.464	139.185	98.3724	103.864	101.693	82.1837	87.7514	99.5974	672	714	958	936	928	888	591	573	413	383	365	442
BRU_51479	POU2F1	ATCATCTCACAGACGCCCCA	GTGGAAAGGACGAAACACCgATCATCTCACAGACGCCCCAgttttagagctaGAAAtagc	2686	-0.755344	7.50199	64.5753	9.29146e-16	9.78296e-15	241.253	83.9884	148.369	250.449	153.825	142.553	148.728	238.691	259.993	252.664	261.494	77.9433	201.416	93.1273	260.85	80.8948	1195	1187	1418	1410	1476	1612	1571	430	818	434	1085	359
BRU_75845	ZNF408	CCTTGCCACACTCTCCACAC	GTGGAAAGGACGAAACACCgCCTTGCCACACTCTCCACACgttttagagctaGAAAtagc	4794	-0.754051	7.42839	65.757	5.10086e-16	5.50022e-15	160.605	124.507	149.388	251.963	156.529	139.551	152.084	243.939	260.697	251.253	172.776	118.728	146.999	145.055	162.039	109.737	1216	1162	1450	1441	1480	1603	1038	655	597	676	674	487
BRU_29249	HOXB5	CAATTTCACCGAAATAGACG	GTGGAAAGGACGAAACACCgCAATTTCACCGAAATAGACGgttttagagctaGAAAtagc	1474	-0.753611	4.86684	16.1102	5.97602e-05	0.000145568	22.3015	23.5158	25.3871	42.7423	29.864	22.698	23.5993	38.5969	42.4514	47.1786	31.6256	27.1895	17.7286	25.1057	17.5503	18.252	232	189	225	228	241	301	190	150	72	117	73	81
BRU_75218	ZNF132	GCATCAGAAAGTTCACACAC	GTGGAAAGGACGAAACACCgGCATCAGAAAGTTCACACACgttttagagctaGAAAtagc	4259	-0.753082	7.04926	64.6319	9.02818e-16	9.5577e-15	117.228	115.466	109.97	185.368	109.802	110.608	109.501	183.166	189.71	183.228	124.339	120.359	118.437	125.314	108.908	100.724	853	921	1044	1082	1077	1169	747	664	481	584	453	447
BRU_76742	ZNF706	CCTTACCCTACAGACAGTGC	GTGGAAAGGACGAAACACCgCCTTACCCTACAGACAGTGCgttttagagctaGAAAtagc	5523	-0.752176	7.88273	84.5358	3.77323e-20	6.19492e-19	210.015	224.812	189.457	319.16	195.017	177.741	195.612	320.964	320.059	316.457	201.405	205.009	223.084	259.641	205.555	209.786	1515	1480	1865	1896	1817	2019	1210	1131	906	1210	855	931
BRU_18482	DPF2	GAAGATACTCCCAAGCGTCG	GTGGAAAGGACGAAACACCgGAAGATACTCCCAAGCGTCGgttttagagctaGAAAtagc	595	-0.751196	6.7277	24.2963	8.25984e-07	2.68491e-06	101.592	85.7724	87.5534	147.411	83.0271	92.4733	87.16	145.923	154.305	142.006	97.873	119.453	118.19	63.73	88.713	74.1347	645	770	831	862	876	906	588	659	480	297	369	329
BRU_61983	SMAD2	CTAAATGTGTTACCATACCA	GTGGAAAGGACGAAACACCgCTAAATGTGTTACCATACCAgttttagagctaGAAAtagc	3130	-0.750942	6.77463	48.022	4.21454e-12	2.81227e-11	86.2999	104.558	91.6455	154.245	94.741	88.6302	91.5652	152.695	159.413	150.627	77.8989	91.1755	100.462	115.014	80.5389	107.484	736	738	873	902	905	961	468	503	408	536	335	477
BRU_76286	ZNF567	ACACATAGTAGACCTTACAA	GTGGAAAGGACGAAACACCgACACATAGTAGACCTTACAAgttttagagctaGAAAtagc	5155	-0.750883	6.53934	36.5597	1.48059e-09	7.14717e-09	91.5028	83.6286	73.4959	123.714	73.6302	73.0179	73.8395	124.763	126.473	119.906	70.5751	80.6622	104.402	92.4835	99.5317	77.7401	572	608	704	737	718	765	424	445	424	431	414	345
BRU_20924	ETV3L	AGACCTCTGGGGATAAGAAG	GTGGAAAGGACGAAACACCgAGACCTCTGGGGATAAGAAGgttttagagctaGAAAtagc	805	-0.74941	5.59652	26.4692	2.67778e-07	9.32491e-07	52.853	34.7778	39.1256	65.7543	39.1321	39.7515	38.493	58.4032	66.7597	72.1001	57.0926	34.2588	61.5575	36.0493	39.9088	34.0254	304	331	367	345	379	460	343	189	250	168	166	151
BRU_61982	SMAD2	ACAGCTTCTCTGAACAAACC	GTGGAAAGGACGAAACACCgACAGCTTCTCTGAACAAACCgttttagagctaGAAAtagc	3129	-0.748761	6.72789	46.9768	7.18324e-12	4.63878e-11	86.0042	87.5513	92.5268	155.537	93.325	88.39	95.8655	158.45	156.595	151.567	88.7182	74.1368	83.2258	105.144	86.0685	83.3734	725	736	914	936	889	967	533	409	338	490	358	370
BRU_77179	ZNF92	CCTTTCAAATGTAAAAACCG	GTGGAAAGGACGAAACACCgCCTTTCAAATGTAAAAACCGgttttagagctaGAAAtagc	5664	-0.748581	5.50796	21.2561	4.01823e-06	1.17475e-05	40.8623	44.4327	35.9396	60.4004	36.1715	37.3496	34.2976	59.7575	65.1743	56.2694	35.2876	46.9472	31.7637	48.4948	55.5358	37.856	281	311	327	353	370	359	212	259	129	226	231	168
BRU_76580	ZNF664	GGACTCTTTGATGCATGCAG	GTGGAAAGGACGAAACACCgGGACTCTTTGATGCATGCAGgttttagagctaGAAAtagc	5405	-0.747633	6.55112	41.4226	1.22629e-10	6.73648e-10	83.0399	76.1334	79.7455	133.792	81.8685	84.7872	72.5809	133.566	128.94	138.871	99.5375	76.8557	73.1303	74.0297	76.4519	77.5148	636	706	692	789	732	886	598	424	297	345	318	344
BRU_23785	FOXC1	AGCGCGATGTAGCTATAGGG	GTGGAAAGGACGAAACACCgAGCGCGATGTAGCTATAGGGgttttagagctaGAAAtagc	898	-0.747429	6.29653	32.0369	1.51268e-08	6.422e-08	86.5854	47.4132	66.8722	112.259	62.4312	74.9394	63.2461	105.295	115.024	116.457	74.9028	54.9228	100.708	47.2074	84.1451	40.1094	485	624	603	622	653	743	450	303	409	220	350	178
BRU_75173	ZNF100	GAATATAAAGAGACATGAGA	GTGGAAAGGACGAAACACCgGAATATAAAGAGACATGAGAgttttagagctaGAAAtagc	4218	-0.747262	5.38582	28.9913	7.27053e-08	2.79473e-07	34.6433	37.3766	34.8655	58.5369	37.2013	31.1046	36.2904	60.6039	56.5431	58.4638	38.4501	41.6906	34.226	37.7659	31.2539	32.6734	289	259	346	358	321	373	231	230	139	176	130	145
BRU_09396	CAMTA1	TCTCGCATACCACGACCACA	GTGGAAAGGACGAAACACCgTCTCGCATACCACGACCACAgttttagagctaGAAAtagc	280	-0.746737	8.14143	99.5639	1.89935e-23	4.19735e-22	246.156	230.274	242.937	407.686	250.111	232.744	245.957	405.945	417.116	399.999	254.503	241.262	224.316	201.919	259.648	247.642	1943	1938	2345	2398	2368	2552	1529	1331	911	941	1080	1099
BRU_77075	ZNF830	CTTAACCGGAGTGTTACACA	GTGGAAAGGACGAAACACCgCTTAACCGGAGTGTTACACAgttttagagctaGAAAtagc	5640	-0.746679	6.73979	48.6203	3.10641e-12	2.12406e-11	90.411	88.5216	92.0913	154.63	89.8494	86.4685	99.956	154.726	152.895	156.269	84.3905	77.3995	93.3212	85.1878	93.5213	102.977	698	720	953	914	868	997	507	427	379	397	389	457
BRU_75937	ZNF44	GGTTCAGCACGAATTCATGA	GTGGAAAGGACGAAACACCgGGTTCAGCACGAATTCATGAgttttagagctaGAAAtagc	4874	-0.746597	6.28173	24.0222	9.52295e-07	3.06634e-06	62.6261	61.8713	68.7323	115.312	70.7983	67.0131	68.3855	116.468	110.973	118.495	72.5725	43.6845	57.1254	81.54	58.1803	60.3894	550	558	652	688	630	756	436	241	232	380	242	268
BRU_57787	RUNX1T1	GATCTCTCACCGTACTAAGG	GTGGAAAGGACGAAACACCgGATCTCTCACCGTACTAAGGgttttagagctaGAAAtagc	2994	-0.746171	7.14373	50.761	1.04328e-12	7.67538e-12	123.858	123.197	118.343	198.484	124.09	110.007	120.933	196.539	193.585	205.329	122.674	125.978	114.989	143.339	133.911	100.273	964	916	1153	1161	1099	1310	737	695	467	668	557	445
BRU_71552	UBN1	AAAAGATGACACTTATGACA	GTGGAAAGGACGAAACACCgAAAAGATGACACTTATGACAgttttagagctaGAAAtagc	3769	-0.745148	6.3544	44.2452	2.8971e-11	1.72874e-10	67.3011	73.5999	69.0362	115.742	68.0951	69.0547	69.9587	110.204	118.371	118.652	66.0809	67.2488	60.5726	74.4589	75.2498	79.0921	529	575	667	651	672	757	397	371	246	347	313	351
BRU_25678	GLI3	TCAGCAACACTACCTCAAAG	GTGGAAAGGACGAAACACCgTCAGCAACACTACCTCAAAGgttttagagctaGAAAtagc	1131	-0.744419	6.93039	55.3322	1.0179e-13	8.4154e-13	99.6129	85.4584	111.737	187.287	105.811	111.088	118.311	180.965	186.54	194.357	113.186	78.1246	93.8137	85.1878	91.8384	93.0628	822	925	1128	1069	1059	1240	680	431	381	397	382	413
BRU_77074	ZNF830	CCAAGATGTCAAGAGAGCGA	GTGGAAAGGACGAAACACCgCCAAGATGTCAAGAGAGCGAgttttagagctaGAAAtagc	5639	-0.743788	6.31416	33.6956	6.44477e-09	2.87467e-08	68.8179	59.5476	70.1638	117.524	76.7196	62.4495	71.3223	125.778	120.837	105.956	71.7403	48.5786	64.5123	62.0133	70.2011	68.0507	596	520	680	743	686	676	431	268	262	289	292	302
BRU_01565	AEBP2	CTCCATCTACCAGTCAAAGT	GTGGAAAGGACGAAACACCgCTCCATCTACCAGTCAAAGTgttttagagctaGAAAtagc	17	-0.743776	7.42091	54.5802	1.49229e-13	1.20965e-12	147.815	146.846	145.563	243.705	151.508	149.879	135.303	250.541	251.89	228.683	138.487	135.585	167.683	173.809	137.277	131.144	1177	1248	1290	1480	1430	1459	832	748	681	810	571	582
BRU_70361	TSC22D2	CCCGGACGAGTCACGCACAG	GTGGAAAGGACGAAACACCgCCCGGACGAGTCACGCACAGgttttagagctaGAAAtagc	3734	-0.743266	7.6763	62.1482	3.18551e-15	3.11163e-14	175.462	177.769	172.888	289.464	164.896	177.14	176.627	299.972	276.727	291.692	212.89	178.907	152.416	167.372	161.078	187.027	1281	1475	1684	1772	1571	1861	1279	987	619	780	670	830
BRU_75359	ZNF20	TTCATGCATTCAAAGACACA	GTGGAAAGGACGAAACACCgTTCATGCATTCAAAGACACAgttttagagctaGAAAtagc	4392	-0.740603	6.94042	56.5428	5.49895e-14	4.67934e-13	107.921	107.573	102.837	171.799	100.019	108.326	100.166	166.576	169.982	178.84	94.2111	103.501	110.065	104.071	119.486	115.145	777	902	955	984	965	1141	566	571	447	485	497	511
BRU_18632	DR1	ACTCTTCTTCAGGAATGCCA	GTGGAAAGGACGAAACACCgACTCTTCTTCAGGAATGCCAgttttagagctaGAAAtagc	601	-0.740501	6.73912	48.1087	4.03236e-12	2.70001e-11	97.9702	83.9241	91.2622	152.498	92.4239	87.9097	93.4531	146.431	154.481	156.583	92.7131	74.4993	90.3664	95.7022	110.831	81.5708	718	732	891	865	877	999	557	411	367	446	461	362
BRU_38431	MEF2A	TGATCTCACAGAATACCCAG	GTGGAAAGGACGAAACACCgTGATCTCACAGAATACCCAGgttttagagctaGAAAtagc	1948	-0.739527	6.3667	42.8803	5.81944e-11	3.34877e-10	65.0931	69.7879	72.1817	120.464	77.1057	72.4174	67.0219	120.869	125.945	114.576	70.0758	75.4056	58.849	69.7382	66.3544	64.2201	599	603	639	714	715	731	421	416	239	325	276	285
BRU_44600	NR4A1	TACACCCGTGACCTCAACCA	GTGGAAAGGACGAAACACCgTACACCCGTGACCTCAACCAgttttagagctaGAAAtagc	2443	-0.739131	8.15415	131.767	1.68212e-30	6.69621e-29	250.136	237.268	243.495	406.415	248.18	236.347	245.957	410.515	397.916	410.814	252.839	241.987	240.567	220.373	257.003	249.444	1928	1968	2345	2425	2259	2621	1519	1335	977	1027	1069	1107
BRU_75327	ZNF182	GTCTTTGTATTGAAGCAACA	GTGGAAAGGACGAAACACCgGTCTTTGTATTGAAGCAACAgttttagagctaGAAAtagc	4368	-0.738118	6.04445	29.3982	5.89337e-08	2.29112e-07	54.1703	46.981	59.8512	99.8816	59.4705	57.8859	62.1972	103.433	99.3468	96.8649	54.4294	54.5603	56.6329	52.3573	51.4487	34.0254	462	482	593	611	564	618	327	301	230	244	214	151
BRU_58057	SALL4	TCTGACAGCTTAAGACTCGG	GTGGAAAGGACGAAACACCgTCTGACAGCTTAAGACTCGGgttttagagctaGAAAtagc	3028	-0.736458	7.10684	49.5344	1.94926e-12	1.37656e-11	115.696	106.192	122.488	204.154	125.249	113.73	128.485	205.512	209.615	197.335	128.334	88.2753	111.05	107.719	107.706	122.581	973	947	1225	1214	1190	1259	771	487	451	502	448	544
BRU_74483	ZBTB49	TTCTCATCTAGATCTTAACC	GTGGAAAGGACGAAACACCgTTCTCATCTAGATCTTAACCgttttagagctaGAAAtagc	3996	-0.735128	6.60112	33.2107	8.26941e-09	3.63554e-08	81.1925	95.9244	78.9924	131.558	72.7291	86.1082	78.1398	116.129	149.549	128.997	72.0732	96.6134	85.1956	79.3942	86.3089	111.765	565	717	745	686	849	823	433	533	346	370	359	496
BRU_74409	ZBTB25	ATACACTTATGCCATTACTG	GTGGAAAGGACGAAACACCgATACACTTATGCCATTACTGgttttagagctaGAAAtagc	3922	-0.734131	7.01727	29.1955	6.54297e-08	2.52676e-07	103.463	112.506	112.82	187.628	129.368	100.64	108.452	193.831	194.29	174.764	83.8912	121.809	133.457	93.1273	93.0405	122.581	1005	838	1034	1145	1103	1115	504	672	542	434	387	544
BRU_01597	AFF3	CAGCCTCTGATCATTCCCGG	GTGGAAAGGACGAAACACCgCAGCCTCTGATCATTCCCGGgttttagagctaGAAAtagc	25	-0.732921	6.96153	49.2047	2.30595e-12	1.61667e-11	99.3753	106.176	109.199	181.467	107.871	114.211	105.515	168.269	188.829	187.304	89.2176	112.746	91.1051	97.848	117.803	107.935	838	951	1006	994	1072	1195	536	622	370	456	490	479
BRU_75684	ZNF329	AAAAGGCTTCAACCATTCCA	GTGGAAAGGACGAAACACCgAAAAGGCTTCAACCATTCCAgttttagagctaGAAAtagc	4665	-0.732819	5.86333	35.0368	3.23531e-09	1.50189e-08	51.7123	39.9431	51.9977	86.4883	49.8162	49.1189	57.0578	81.0873	85.4312	92.9464	54.9287	37.3403	48.9998	40.1263	51.2083	42.3627	387	409	544	479	485	593	330	206	199	187	213	188
BRU_00114	AATF	AGAAACTTTGACACTAGAGA	GTGGAAAGGACGAAACACCgAGAAACTTTGACACTAGAGAgttttagagctaGAAAtagc	2	-0.730324	5.90258	30.3623	3.58432e-08	1.44719e-07	45.8861	65.4712	47.7269	79.165	51.2322	44.4352	47.5132	76.1781	81.3798	79.9371	51.5997	66.8862	50.4772	63.73	35.5814	65.7974	398	370	453	450	462	510	310	369	205	297	148	292
BRU_39435	MNT	TCTCCAGTACGTCCATCCAC	GTGGAAAGGACGAAACACCgTCTCCAGTACGTCCATCCACgttttagagctaGAAAtagc	2040	-0.729797	7.92906	82.323	1.1557e-19	1.79118e-18	157.054	282.881	200.469	332.461	191.541	215.931	193.934	328.751	335.56	333.071	172.609	298.541	150.939	299.981	147.615	250.12	1488	1798	1849	1942	1905	2125	1037	1647	613	1398	614	1110
BRU_75851	ZNF41	TCACAAGAAAATCAGCACTC	GTGGAAAGGACGAAACACCgTCACAAGAAAATCAGCACTCgttttagagctaGAAAtagc	4800	-0.728816	6.74734	45.1068	1.86576e-11	1.13074e-10	86.3987	86.7403	95.5042	158.369	90.2356	98.8383	97.4388	158.45	163.993	152.664	93.7118	73.9555	74.6077	91.6252	90.8767	94.6401	701	823	929	936	931	974	563	408	303	427	378	420
BRU_02406	ALX1	CAAAACTGATATATCATAGG	GTGGAAAGGACGAAACACCgCAAAACTGATATATCATAGGgttttagagctaGAAAtagc	42	-0.72847	6.10209	28.7799	8.1087e-08	3.0944e-07	53.5826	60.0708	59.9637	99.4114	59.8567	55.8443	64.19	93.4451	103.222	101.567	42.6114	58.3668	65.0047	55.1468	53.1316	66.6987	465	465	612	552	586	648	256	322	264	257	221	296
BRU_75221	ZNF133	CAACGCTAATCATACACGAA	GTGGAAAGGACGAAACACCgCAACGCTAATCATACACGAAgttttagagctaGAAAtagc	4262	-0.728135	7.34628	70.5902	4.39693e-17	5.36869e-16	139.39	133.184	141.596	234.469	151.894	134.026	138.869	226.503	238.503	238.401	140.984	127.247	152.17	141.837	125.016	130.468	1180	1116	1324	1338	1354	1521	847	702	618	661	520	579
BRU_55035	RB1	AACATCTAATGGACTTCCAG	GTGGAAAGGACGAAACACCgAACATCTAATGGACTTCCAGgttttagagctaGAAAtagc	2862	-0.727924	6.55204	38.6724	5.01248e-10	2.58038e-09	96.9197	68.7377	78.4879	130.141	69.6397	79.503	86.3209	124.593	132.286	133.542	83.2254	73.0492	104.155	72.0985	103.378	61.0654	541	662	823	736	751	852	500	403	423	336	430	271
BRU_76428	ZNF606	CAGCCCTTACGAAACATGAA	GTGGAAAGGACGAAACACCgCAGCCCTTACGAAACATGAAgttttagagctaGAAAtagc	5273	-0.727578	6.61478	49.4024	2.08494e-12	1.46881e-11	91.6583	76.2362	83.6319	138.421	88.3047	81.3044	81.2864	131.026	141.446	142.79	101.202	77.2182	89.6278	79.6088	84.1451	71.8814	686	677	775	774	803	911	608	426	364	371	350	319
BRU_62976	SP7	GCAACACTCCTACTCCATGG	GTGGAAAGGACGAAACACCgGCAACACTCCTACTCCATGGgttttagagctaGAAAtagc	3295	-0.72686	8.03656	85.7238	2.06912e-20	3.46563e-19	213.937	258.558	216.992	359.189	204.414	232.384	214.177	344.494	371.318	361.754	216.719	280.052	195.014	231.531	230.077	264.091	1588	1935	2042	2035	2108	2308	1302	1545	792	1079	957	1172
BRU_75824	ZNF396	AATTCCTCAGTGATTTCTGA	GTGGAAAGGACGAAACACCgAATTCCTCAGTGATTTCTGAgttttagagctaGAAAtagc	4777	-0.726785	5.41812	26.6026	2.49901e-07	8.74428e-07	30.5754	38.8479	37.4908	62.116	35.914	35.5482	41.0103	60.9425	61.2991	64.1064	28.796	32.6274	28.0702	38.6242	34.8601	45.292	279	296	391	360	348	409	173	180	114	180	145	201
BRU_57790	RUNX2	GAATGCGCCCTAAATCACTG	GTGGAAAGGACGAAACACCgGAATGCGCCCTAAATCACTGgttttagagctaGAAAtagc	2997	-0.725197	7.01506	45.2705	1.71613e-11	1.04881e-10	131.32	100.514	107.303	177.468	104.009	107.245	110.654	169.454	187.244	175.705	121.842	94.4383	130.994	84.9733	141.123	122.131	808	893	1055	1001	1063	1121	732	521	532	396	587	542
BRU_65536	TAF6	GACAACTCGTGGATGCTCCG	GTGGAAAGGACGAAACACCgGACAACTCGTGGATGCTCCGgttttagagctaGAAAtagc	3429	-0.724383	6.04964	34.019	5.45769e-09	2.45322e-08	52.3888	41.8012	62.8854	103.944	59.9854	66.893	61.7777	109.866	104.631	97.3351	56.2603	48.3973	48.0149	37.1222	52.8912	39.884	466	557	589	649	594	621	338	267	195	173	220	177
BRU_75941	ZNF440	TCATGTATACGAACATAACG	GTGGAAAGGACGAAACACCgTCATGTATACGAACATAACGgttttagagctaGAAAtagc	4878	-0.723012	5.82929	20.0341	7.60731e-06	2.1463e-05	45.8905	50.0408	49.0032	80.9424	48.7864	42.6338	55.5894	83.7959	74.8624	84.169	33.7895	53.8353	62.05	48.0657	41.8322	48.2214	379	355	530	495	425	537	203	297	252	224	174	214
BRU_42528	NFX1	CTTACCACAGAAACAAGTGT	GTGGAAAGGACGAAACACCgCTTACCACAGAAACAAGTGTgttttagagctaGAAAtagc	2267	-0.723008	6.26527	30.0935	4.11706e-08	1.64569e-07	66.3916	69.584	64.0485	105.856	60.5003	63.05	68.5952	105.464	116.962	95.1408	74.237	77.037	67.9595	74.0297	56.9783	57.6854	470	525	654	623	664	607	446	425	276	345	237	256
BRU_75635	ZNF302	TTCACCCCAACCAGTAACAA	GTGGAAAGGACGAAACACCgTTCACCCCAACCAGTAACAAgttttagagctaGAAAtagc	4624	-0.721875	6.75051	45.0339	1.93657e-11	1.16999e-10	94.7077	96.0791	89.8951	148.324	84.0568	93.434	92.1945	137.121	152.367	155.485	100.703	97.701	80.7635	87.3336	102.657	103.203	653	778	879	810	865	992	605	539	328	407	427	458
BRU_75798	ZNF385A	CAGATATTACAGGAAATGAC	GTGGAAAGGACGAAACACCgCAGATATTACAGGAAATGACgttttagagctaGAAAtagc	4759	-0.718936	6.36904	42.063	8.83796e-11	4.92485e-10	63.1181	78.6784	70.6956	116.42	68.0951	71.0963	72.8955	111.22	119.075	118.965	58.7571	72.3241	63.2811	87.5482	67.3161	76.1627	529	592	695	657	676	759	353	399	257	408	280	338
BRU_72746	VDR	CCATCATTCACACGAACTGG	GTGGAAAGGACGAAACACCgCCATCATTCACACGAACTGGgttttagagctaGAAAtagc	3807	-0.715176	7.58298	54.9642	1.22743e-13	1.00194e-12	166.16	149.578	169.968	279.142	163.222	169.214	177.467	285.583	278.488	273.353	132.661	153.168	169.16	149.776	196.659	145.791	1268	1409	1692	1687	1581	1744	797	845	687	698	818	647
BRU_29278	HOXC12	CTTCAAGTACGACTACGCGG	GTGGAAAGGACGAAACACCgCTTCAAGTACGACTACGCGGgttttagagctaGAAAtagc	1503	-0.714949	6.89206	30.2492	3.79942e-08	1.52607e-07	93.8776	110.415	102.131	167.591	108.128	104.603	93.6629	167.592	172.8	162.382	68.7441	98.7886	96.7684	123.168	116.12	109.287	840	871	893	990	981	1036	413	545	393	574	483	485
BRU_70357	TSC22D1	CAACAAAATCGAGCAAGCTA	GTGGAAAGGACGAAACACCgCAACAAAATCGAGCAAGCTAgttttagagctaGAAAtagc	3730	-0.714422	6.37398	29.0662	6.99456e-08	2.694e-07	79.648	59.3519	72.4035	118.78	80.71	63.2902	73.2102	109.527	124.712	122.1	67.579	61.8108	79.2861	49.9969	92.0788	66.2481	627	527	698	647	708	779	406	341	322	233	383	294
BRU_40897	MYB	TATTTACATGTAACGCTACA	GTGGAAAGGACGAAACACCgTATTTACATGTAACGCTACAgttttagagctaGAAAtagc	2100	-0.713381	7.31219	37.52	9.04782e-10	4.464e-09	149.031	121.963	137.629	225.711	138.25	136.188	138.449	227.519	235.508	214.106	123.673	123.078	195.999	123.383	127.42	119.427	1074	1134	1320	1344	1337	1366	743	679	796	575	530	530
BRU_48259	PBX2	CATACTTCTCCAGCTCCGAG	GTGGAAAGGACGAAACACCgCATACTTCTCCAGCTCCGAGgttttagagctaGAAAtagc	2582	-0.713286	7.06383	42.7658	6.17017e-11	3.54008e-10	109.126	116.953	116.498	190.974	120.743	116.732	112.018	186.552	197.813	188.557	93.3789	109.302	125.331	103.427	108.667	138.129	938	972	1068	1102	1123	1203	561	603	509	482	452	613
BRU_37032	LZTS1	AAGCTCAACCGGTATTCCGA	GTGGAAAGGACGAAACACCgAAGCTCAACCGGTATTCCGAgttttagagctaGAAAtagc	1893	-0.712484	6.53046	37.6113	8.63423e-10	4.2781e-09	80.5083	97.937	72.4688	118.832	68.7387	71.5767	77.091	116.299	118.723	121.473	71.7403	93.1694	93.8137	110.508	75.971	90.1334	534	596	735	687	674	775	431	514	381	515	316	400
BRU_29263	HOXB8	GCTGGGACCGTACACCACGG	GTGGAAAGGACGAAACACCgGCTGGGACCGTACACCACGGgttttagagctaGAAAtagc	1488	-0.711576	7.184	43.8851	3.48229e-11	2.05057e-10	134.181	98.0024	131.354	215.014	134.259	135.828	123.975	221.255	201.688	222.1	152.635	82.8374	127.055	93.771	122.852	117.399	1043	1131	1182	1307	1145	1417	917	457	516	437	511	521
BRU_75660	ZNF32	CCACAAATATGACCACTCTG	GTGGAAAGGACGAAACACCgCCACAAATATGACCACTCTGgttttagagctaGAAAtagc	4645	-0.710863	7.6228	84.1728	4.53375e-20	7.381e-19	169.13	174.249	168.051	275.039	165.153	172.337	166.663	270.348	270.914	283.855	180.599	158.243	165.713	177.028	161.078	187.478	1283	1435	1589	1597	1538	1811	1085	873	673	825	670	832
BRU_76297	ZNF569	TGATGAGCATCAGAAAAACC	GTGGAAAGGACGAAACACCgTGATGAGCATCAGAAAAACCgttttagagctaGAAAtagc	5166	-0.710355	6.34651	34.0237	5.44439e-09	2.44913e-08	78.3693	65.2368	68.4272	111.929	67.3227	73.9786	63.9803	103.094	117.49	115.203	78.2318	74.4993	76.5776	67.807	80.2985	53.4041	523	616	610	609	667	735	470	411	311	316	334	237
BRU_28218	HES2	CCTTGCGACAGCTACCGCGA	GTGGAAAGGACGAAACACCgCCTTGCGACAGCTACCGCGAgttttagagctaGAAAtagc	1259	-0.710238	7.62056	61.5878	4.23429e-15	4.08121e-14	177.021	177.683	163.824	267.885	164.252	178.702	148.518	263.576	265.629	274.451	157.462	168.575	203.386	173.165	170.214	191.308	1276	1488	1416	1557	1508	1751	946	930	826	807	708	849
BRU_76744	ZNF706	GCTGGACAAAAGAAGAAACA	GTGGAAAGGACGAAACACCgGCTGGACAAAAGAAGAAACAgttttagagctaGAAAtagc	5525	-0.710145	5.71331	25.6104	4.17785e-07	1.41254e-06	52.9885	39.5016	44.1071	72.1535	45.0534	41.4328	45.835	63.9896	72.2202	80.2506	46.2733	41.5093	48.2611	37.3367	64.4311	39.6587	350	345	437	378	410	512	278	229	196	174	268	176
BRU_14836	CREB3L1	CCAGTTCCATGTCCAATAGA	GTGGAAAGGACGAAACACCgCCAGTTCCATGTCCAATAGAgttttagagctaGAAAtagc	428	-0.709397	6.92658	51.1331	8.63126e-13	6.39043e-12	95.273	122.256	101.673	166.275	105.94	98.5981	100.48	164.883	177.204	156.739	93.2124	105.858	93.075	130.893	99.5317	130.017	823	821	958	974	1006	1000	560	584	378	610	414	577
BRU_58044	SALL1	GGGGAAAACCGAGTTAGCGG	GTGGAAAGGACGAAACACCgGGGGAAAACCGAGTTAGCGGgttttagagctaGAAAtagc	3019	-0.707519	5.54523	22.1421	2.532e-06	7.6209e-06	29.7056	52.3628	39.1749	63.9766	40.9343	36.629	39.9614	65.6824	61.8275	64.4199	32.125	48.3973	20.9296	47.8511	36.0622	60.8401	318	305	381	388	351	411	193	267	85	223	150	270
BRU_77272	ZRANB2	CCGACCACATCGATTACAGC	GTGGAAAGGACGAAACACCgCCGACCACATCGATTACAGCgttttagagctaGAAAtagc	5677	-0.706525	7.61086	74.3105	6.67487e-18	8.73747e-17	162.535	168.988	170.379	277.943	172.233	177.381	161.524	276.442	277.607	279.78	154.966	158.424	148.723	180.89	183.917	167.648	1338	1477	1540	1633	1576	1785	931	874	604	843	765	744
BRU_75786	ZNF382	GGAGCTTATTCAGCATCAGA	GTGGAAAGGACGAAACACCgGGAGCTTATTCAGCATCAGAgttttagagctaGAAAtagc	4747	-0.705743	5.4006	23.3183	1.37285e-06	4.30136e-06	35.2314	37.2591	35.9014	58.6159	36.1715	32.3056	39.2272	56.7103	59.8899	59.2475	37.4514	43.1407	29.0552	37.7659	39.1876	30.8707	281	269	374	335	340	378	225	238	118	176	163	137
BRU_57788	RUNX1T1	TACCACTAGTCCCAGAACGA	GTGGAAAGGACGAAACACCgTACCACTAGTCCCAGAACGAgttttagagctaGAAAtagc	2995	-0.70517	7.04839	55.2201	1.07762e-13	8.87129e-13	98.8692	126.785	114.763	186.966	118.169	119.975	106.144	171.993	190.943	197.962	94.8769	124.165	92.5825	130.679	109.148	125.511	918	999	1012	1016	1084	1263	570	685	376	609	454	557
BRU_26969	GRHL2	AGGTCAACTTACCAATGTCA	GTGGAAAGGACGAAACACCgAGGTCAACTTACCAATGTCAgttttagagctaGAAAtagc	1174	-0.704953	6.90246	42.8995	5.76257e-11	3.31933e-10	103.751	103.237	102.663	167.438	99.1176	103.882	104.991	174.025	169.982	158.307	89.5505	107.308	123.854	93.3419	97.8488	109.061	770	865	1001	1028	965	1010	538	592	503	435	407	484
BRU_32181	KCMF1	AGGCGATCCTAATCATGTCA	GTGGAAAGGACGAAACACCgAGGCGATCCTAATCATGTCAgttttagagctaGAAAtagc	1726	-0.70402	7.50301	52.0911	5.29842e-13	4.02541e-12	136.486	171.396	157.722	256.993	154.469	156.964	161.734	249.526	261.578	259.874	169.114	168.394	119.175	168.23	121.169	177.563	1200	1307	1542	1474	1485	1658	1016	929	484	784	504	788
BRU_49323	PFDN1	AGTTATTGACACTCAACAGA	GTGGAAAGGACGAAACACCgAGTTATTGACACTCAACAGAgttttagagctaGAAAtagc	2610	-0.703574	7.03734	40.8879	1.61219e-10	8.74885e-10	119.753	106.227	113.358	184.445	117.01	119.855	103.207	170.47	175.971	206.896	107.194	103.32	126.808	122.525	125.256	92.8374	909	998	984	1007	999	1320	644	570	515	571	521	412
BRU_64960	SUPT4H1	AGACGGTGCCGAAGGACCTG	GTGGAAAGGACGAAACACCgAGACGGTGCCGAAGGACCTGgttttagagctaGAAAtagc	3377	-0.703308	7.07268	47.2081	6.38377e-12	4.14553e-11	124.77	101.662	118.047	192.307	115.852	114.211	124.08	190.784	197.108	189.028	111.522	87.7315	132.964	98.2772	129.824	118.976	900	951	1183	1127	1119	1206	670	484	540	458	540	528
BRU_76372	ZNF586	CCAGAAGAGATCACAAACAC	GTGGAAAGGACGAAACACCgCCAGAAGAGATCACAAACACgttttagagctaGAAAtagc	5233	-0.702378	6.93109	45.3746	1.62735e-11	9.98749e-11	103.127	110.285	104.056	169.372	103.623	104.603	103.942	173.855	174.385	159.874	87.2202	113.108	122.869	110.937	99.2913	106.808	805	871	991	1027	990	1020	524	624	499	517	413	474
BRU_75843	ZNF407	GTCAGAACAGAGTTGCACGT	GTGGAAAGGACGAAACACCgGTCAGAACAGAGTTGCACGTgttttagagctaGAAAtagc	4792	-0.702263	6.37855	41.7058	1.06095e-10	5.85587e-10	74.908	69.3278	71.2573	115.933	72.343	70.7361	70.6929	119.176	113.262	115.36	66.7467	69.7864	82.4871	66.0903	75.4902	72.1067	562	589	674	704	643	736	401	385	335	308	314	320
BRU_44563	NR2C2	CCCCAGTAAACGCTCCACAG	GTGGAAAGGACGAAACACCgCCCCAGTAAACGCTCCACAGgttttagagctaGAAAtagc	2414	-0.70219	6.89698	55.6353	8.72409e-14	7.26424e-13	99.0767	114.312	99.644	162.052	99.6325	104.483	94.8166	157.604	162.407	166.144	102.7	121.447	93.075	117.16	101.455	104.329	774	870	904	931	922	1060	617	670	378	546	422	463
BRU_76524	ZNF639	AGTCAACCAGCAAACCCAAG	GTGGAAAGGACGAAACACCgAGTCAACCAGCAAACCCAAGgttttagagctaGAAAtagc	5353	-0.701665	6.7894	48.6838	3.00744e-12	2.071e-11	125.476	71.902	93.0391	151.271	94.6122	93.6742	90.831	149.817	148.668	155.329	111.855	75.4056	127.055	64.5883	137.517	75.7121	735	780	866	885	844	991	672	416	516	301	572	336
BRU_74895	ZFP42	TACATAGAATGCGTCATAAG	GTGGAAAGGACGAAACACCgTACATAGAATGCGTCATAAGgttttagagctaGAAAtagc	4092	-0.701364	6.56955	31.5755	1.91838e-08	8.03866e-08	79.9908	87.9088	80.2117	130.543	73.6302	78.0619	88.943	128.148	129.468	134.012	73.7377	72.5054	75.8389	105.144	90.3959	86.0774	572	650	848	757	735	855	443	400	308	490	376	382
BRU_15275	CSRNP2	TATTGATGTGGAAAATGTGG	GTGGAAAGGACGAAACACCgTATTGATGTGGAAAATGTGGgttttagagctaGAAAtagc	475	-0.700176	6.45783	35.8474	2.13395e-09	1.00915e-08	89.3972	74.5254	71.1453	115.61	72.343	67.2533	73.8395	110.374	116.081	120.376	100.869	69.4239	91.3514	71.4548	75.971	82.6974	562	560	704	652	659	768	606	383	371	333	316	367
BRU_23926	FOXO4	GTTCATCAAGGTTCACAACG	GTGGAAAGGACGAAACACCgGTTCATCAAGGTTCACAACGgttttagagctaGAAAtagc	1007	-0.700089	7.37118	36.4328	1.58025e-09	7.60927e-09	122.941	155.52	145.255	236.022	136.448	153.001	146.316	233.274	234.98	239.811	128.833	141.023	94.0599	140.764	145.932	184.774	1060	1274	1395	1378	1334	1530	774	778	382	656	607	820
BRU_77178	ZNF92	ACATAAGATAATCCATACTG	GTGGAAAGGACGAAACACCgACATAAGATAATCCATACTGgttttagagctaGAAAtagc	5663	-0.699181	6.40094	38.6083	5.17981e-10	2.65711e-09	70.8109	70.8938	73.8941	120.005	74.0164	72.7777	74.8884	113.421	125.593	121.003	79.7299	68.3363	60.8188	69.309	71.884	75.0361	575	606	714	670	713	772	479	377	247	323	299	333
BRU_66717	TFAP2A	CTTACCTCACGCCATCGAGG	GTGGAAAGGACGAAACACCgCTTACCTCACGCCATCGAGGgttttagagctaGAAAtagc	3590	-0.69692	7.70813	53.1742	3.05247e-13	2.39743e-12	195.983	161.642	181.938	294.833	192.185	183.505	170.125	290.323	301.387	292.789	213.39	130.872	182.949	187.757	191.61	166.296	1493	1528	1622	1715	1711	1868	1282	722	743	875	797	738
BRU_19579	EGR2	GTCTGACAACATCTACCCGG	GTGGAAAGGACGAAACACCgGTCTGACAACATCTACCCGGgttttagagctaGAAAtagc	672	-0.696846	6.71136	31.265	2.25096e-08	9.31146e-08	90.0655	89.2125	91.0391	147.497	88.8196	102.801	81.4962	143.723	145.321	153.448	79.397	70.149	97.9996	96.9897	92.8001	100.499	690	856	777	849	825	979	477	387	398	452	386	446
BRU_76482	ZNF622	GGGCCCACTATAAGACGGAC	GTGGAAAGGACGAAACACCgGGGCCCACTATAAGACGGACgttttagagctaGAAAtagc	5327	-0.69653	6.18061	28.8046	8.0062e-08	3.05931e-07	59.8888	66.5939	61.7593	100.048	62.4312	61.4887	61.3581	94.7994	95.4716	109.874	59.7558	70.3302	48.5073	69.7382	71.4032	59.7134	485	512	585	560	542	701	359	388	197	325	297	265
BRU_27979	HDAC2	TCAAAGAGTCCATCAAACAC	GTGGAAAGGACGAAACACCgTCAAAGAGTCCATCAAACACgttttagagctaGAAAtagc	1244	-0.694389	7.45046	57.7332	3.00186e-14	2.63149e-13	103.296	256.902	129.592	209.734	127.952	129.823	131.002	206.189	210.319	212.695	122.341	265.914	92.5825	268.867	94.9638	235.924	994	1081	1249	1218	1194	1357	735	1467	376	1253	395	1047
BRU_28389	HIF3A	CAGCGCGTGGATGTACTCGT	GTGGAAAGGACGAAACACCgCAGCGCGTGGATGTACTCGTgttttagagctaGAAAtagc	1310	-0.694077	7.79388	55.7006	8.43936e-14	7.04735e-13	183.108	219.676	184.672	298.755	183.689	193.593	176.732	304.204	302.092	289.968	207.398	195.583	155.125	212.648	186.802	250.796	1427	1612	1685	1797	1715	1850	1246	1079	630	991	777	1113
BRU_30594	IKZF4	GACCAGTGAGTGCATCACGC	GTGGAAAGGACGAAACACCgGACCAGTGAGTGCATCACGCgttttagagctaGAAAtagc	1615	-0.69375	8.06444	83.3237	6.96605e-20	1.10619e-18	225.946	228.069	234.618	379.582	233.248	230.102	240.503	386.815	380.301	371.629	247.845	209.541	198.954	227.025	231.038	247.642	1812	1916	2293	2285	2159	2371	1489	1156	808	1058	961	1099
BRU_64660	STRN3	ACTAGAATGACTGATCATGA	GTGGAAAGGACGAAACACCgACTAGAATGACTGATCATGAgttttagagctaGAAAtagc	3373	-0.693023	6.85469	50.4969	1.19355e-12	8.6929e-12	102.455	110.78	95.0858	153.832	90.8792	92.9537	101.424	149.648	154.481	157.366	93.046	108.939	106.371	119.52	107.946	103.879	706	774	967	884	877	1004	559	601	432	557	449	461
BRU_76704	ZNF70	GAAGAAAATGATGATTACGA	GTGGAAAGGACGAAACACCgGAAGAAAATGATGATTACGAgttttagagctaGAAAtagc	5505	-0.692832	5.17127	15.0813	0.000102978	0.000242214	25.2887	38.4952	30.0108	48.5231	28.7055	31.2247	30.1022	43.5061	50.0257	52.0375	29.1289	43.8658	14.2813	36.693	32.456	34.9267	223	260	287	257	284	332	175	242	58	171	135	155
BRU_33388	KLF15	ACGTCATCAGGATCACCCAA	GTGGAAAGGACGAAACACCgACGTCATCAGGATCACCCAAgttttagagctaGAAAtagc	1761	-0.692349	7.77361	76.0673	2.74159e-18	3.70561e-17	191.189	193.856	186.591	301.394	188.195	191.071	180.508	298.787	289.409	315.987	218.217	194.133	173.838	196.125	181.513	191.308	1462	1591	1721	1765	1643	2016	1311	1071	706	914	755	849
BRU_28901	HMGA1	AGCGCTGGTAGGGAGTCAGG	GTGGAAAGGACGAAACACCgAGCGCTGGTAGGGAGTCAGGgttttagagctaGAAAtagc	1358	-0.690454	6.72748	39.4121	3.43171e-10	1.79168e-09	102.012	79.9888	91.9197	148.191	96.4144	98.478	80.8669	155.065	139.508	150	98.0395	87.0065	113.512	81.7546	94.483	71.2054	749	820	771	916	792	957	589	480	461	381	393	316
BRU_29324	HOXD3	CTATGGCTACAGCAAAACTA	GTGGAAAGGACGAAACACCgCTATGGCTACAGCAAAACTAgttttagagctaGAAAtagc	1549	-0.689635	5.73016	26.3744	2.81242e-07	9.76451e-07	35.8232	54.1414	46.1107	74.3569	47.113	46.9572	44.2618	81.2566	70.811	71.0029	38.783	46.0409	37.6732	60.7258	31.0135	55.6574	366	391	422	480	402	453	233	254	153	283	129	247
BRU_77183	ZNF93	GCCACATTCTTCACAAACGT	GTGGAAAGGACGAAACACCgGCCACATTCTTCACAAACGTgttttagagctaGAAAtagc	5668	-0.689393	7.75287	55.8721	7.73416e-14	6.47708e-13	191.453	197.339	180.824	291.368	202.097	179.062	161.314	286.091	292.404	295.61	210.56	219.691	185.411	200.846	178.388	171.479	1570	1491	1538	1690	1660	1886	1265	1212	753	936	742	761
BRU_23749	FOS	GGAAAAACTAGAGTTCATCC	GTGGAAAGGACGAAACACCgGGAAAAACTAGAGTTCATCCgttttagagctaGAAAtagc	866	-0.689055	6.13289	33.6483	6.60339e-09	2.94014e-08	70.4074	56.9577	58.2626	93.9147	60.7578	58.1261	55.9041	90.5673	99.1707	92.006	74.5699	60.7233	75.3464	54.7176	61.3057	55.4321	472	484	533	535	563	587	448	335	306	255	255	246
BRU_75904	ZNF43	GAACATAAGAAAATTCATCC	GTGGAAAGGACGAAACACCgGAACATAAGAAAATTCATCCgttttagagctaGAAAtagc	4845	-0.688548	6.09038	28.892	7.65272e-08	2.93582e-07	66.0559	59.553	55.7997	89.9499	59.3418	53.2022	54.8552	89.7209	97.0569	83.0719	75.9015	63.0797	56.6329	54.2885	65.6332	61.2907	461	443	523	530	551	530	456	348	230	253	273	272
BRU_15274	CSRNP2	GCTCACGCAGAATCTCTCGA	GTGGAAAGGACGAAACACCgGCTCACGCAGAATCTCTCGAgttttagagctaGAAAtagc	474	-0.687206	6.65383	26.2808	2.95204e-07	1.02066e-06	89.3172	81.2612	88.1686	142.015	86.1164	84.3068	94.0824	146.093	135.281	144.67	91.7143	61.6296	81.9946	106.217	94.2425	75.9374	669	702	897	863	768	923	551	340	333	495	392	337
BRU_77059	ZNF823	AAGACATGAAAGAATCCACA	GTGGAAAGGACGAAACACCgAAGACATGAAAGAATCCACAgttttagagctaGAAAtagc	5632	-0.6863	6.10584	32.9893	9.26671e-09	4.04948e-08	54.2162	56.6098	62.1861	100.074	65.9067	57.4055	63.2461	96.4922	103.574	100.156	51.1004	52.5664	50.7234	61.155	60.8249	56.1081	512	478	603	570	588	639	307	290	206	285	253	249
BRU_55763	RFX1	GGCAAGCACCAGCTACTACG	GTGGAAAGGACGAAACACCgGGCAAGCACCAGCTACTACGgttttagagctaGAAAtagc	2922	-0.685979	6.48652	28.6717	8.57475e-08	3.25303e-07	77.3817	80.1849	76.6312	123.318	70.6695	83.7063	75.5177	129.503	119.604	120.846	66.0809	77.3995	78.7936	67.1632	87.2705	95.9921	549	697	720	765	679	771	397	427	320	313	363	426
BRU_52309	PRDM5	TTCTAGAAGACAATCAACAG	GTGGAAAGGACGAAACACCgTTCTAGAAGACAATCAACAGgttttagagctaGAAAtagc	2788	-0.685815	6.11617	16.5124	4.83326e-05	0.000119638	64.2332	62.9641	57.2848	92.1915	53.8067	59.2069	58.8409	93.953	92.6532	89.9684	68.4112	40.9655	60.8188	87.7628	63.4695	60.1641	418	493	561	555	526	574	411	226	247	409	264	267
BRU_76927	ZNF777	CAGATGGTTCGCGAACTCCA	GTGGAAAGGACGAAACACCgCAGATGGTTCGCGAACTCCAgttttagagctaGAAAtagc	5608	-0.685557	7.04799	48.6039	3.1324e-12	2.1368e-11	117.427	108.878	115.279	185.526	114.307	105.564	125.968	187.06	182.84	186.677	119.179	115.465	128.04	98.2772	105.061	112.892	888	879	1201	1105	1038	1191	716	637	520	458	437	501
BRU_75074	ZKSCAN5	TCTTCCGAGGAAGCACATCA	GTGGAAAGGACGAAACACCgTCTTCCGAGGAAGCACATCAgttttagagctaGAAAtagc	4203	-0.684178	7.14778	56.8053	4.81171e-14	4.1301e-13	121.533	122.425	123.385	198.186	127.952	122.737	119.465	205.342	192.352	196.865	107.527	125.978	135.18	117.589	121.89	123.708	994	1022	1139	1213	1092	1256	646	695	549	548	507	549
BRU_66111	TBX5	TTTCAGTAAAGAATATCCCG	GTGGAAAGGACGAAACACCgTTTCAGTAAAGAATATCCCGgttttagagctaGAAAtagc	3508	-0.684076	6.22973	24.6423	6.90182e-07	2.26246e-06	62.3343	66.6642	64.9134	104.339	66.9365	60.0476	67.7561	97.1694	112.558	103.291	69.7429	55.6479	48.2611	73.8152	68.999	70.5294	520	500	646	574	639	659	419	307	196	344	287	313
HGLibA_44123	PKMYT1	CGCCCCGGAATGACACCCGC	GTGGAAAGGACGAAACACCgCGCCCCGGAATGACACCCGCgttttagagctaGAAAtagc	5799	-0.682507	7.85478	84.4331	3.97439e-20	6.48853e-19	200.869	205.725	198.594	318.881	192.056	193.954	209.771	336.707	304.734	315.203	197.078	206.278	201.416	222.518	204.112	188.379	1492	1615	2000	1989	1730	2011	1184	1138	818	1037	849	836
BRU_62781	SOHLH1	TTGTCGAGTCAGATTCAAGC	GTGGAAAGGACGAAACACCgTTGTCGAGTCAGATTCAAGCgttttagagctaGAAAtagc	3180	-0.682021	6.99274	46.5809	8.79145e-12	5.59326e-11	121.748	93.8639	112.179	179.795	120.228	114.571	101.739	183.843	168.396	187.147	115.85	87.9128	135.919	101.067	113.476	92.6121	934	954	970	1086	956	1194	696	485	552	471	472	411
BRU_48264	PBX3	TCCCCCGCACGGCCACGAAG	GTGGAAAGGACGAAACACCgTCCCCCGCACGGCCACGAAGgttttagagctaGAAAtagc	2587	-0.681968	7.73928	59.4523	1.25296e-14	1.1432e-13	182.263	191.329	183.839	294.922	181.115	186.748	183.655	299.972	281.659	303.134	198.576	196.127	156.602	211.789	191.61	166.071	1407	1555	1751	1772	1599	1934	1193	1082	636	987	797	737
BRU_66725	TFAP2C	GATCAGACAGTCATTCGCAA	GTGGAAAGGACGAAACACCgGATCAGACAGTCATTCGCAAgttttagagctaGAAAtagc	3598	-0.6819	7.25975	62.8993	2.17544e-15	2.19508e-14	155.84	107.244	133.557	214.187	139.794	125.259	135.617	220.239	198.341	223.981	165.452	108.577	146.999	103.642	155.067	109.512	1086	1043	1293	1301	1126	1429	994	599	597	483	645	486
BRU_66739	TFAP4	CGCATGCAGAGCATCAACGC	GTGGAAAGGACGAAACACCgCGCATGCAGAGCATCAACGCgttttagagctaGAAAtagc	3612	-0.680496	7.78083	101.062	8.91711e-24	2.04847e-22	158.988	227.954	188.528	302.292	183.174	189.63	192.78	299.465	309.138	298.275	157.795	219.873	158.572	228.741	160.597	235.248	1423	1579	1838	1769	1755	1903	948	1213	644	1066	668	1044
BRU_24913	GATAD2A	GAGAGTGAATGGGCTGACCA	GTGGAAAGGACGAAACACCgGAGAGTGAATGGGCTGACCAgttttagagctaGAAAtagc	1086	-0.679796	7.08372	46.6441	8.51219e-12	5.43061e-11	94.4947	147.299	114.733	183.959	103.365	119.375	121.458	195.016	181.784	175.078	99.2046	165.494	96.7684	140.978	87.5109	135.425	803	994	1158	1152	1032	1117	596	913	393	657	364	601
BRU_52308	PRDM5	TGAAGATATAGAAACAGACA	GTGGAAAGGACGAAACACCgTGAAGATATAGAAACAGACAgttttagagctaGAAAtagc	2787	-0.67816	5.64785	26.8849	2.15942e-07	7.63417e-07	41.1784	42.6067	44.1192	70.5956	43.1226	43.7146	45.5204	72.4538	63.9413	75.3916	37.4514	46.2222	41.3667	44.4178	44.7171	37.18	335	364	434	428	363	481	225	255	168	207	186	165
BRU_66463	TEAD4	TGCACAGATCATCTCCGCCA	GTGGAAAGGACGAAACACCgTGCACAGATCATCTCCGCCAgttttagagctaGAAAtagc	3580	-0.676446	7.75466	67.9784	1.65298e-16	1.87274e-15	183.17	182.849	190.546	304.677	174.035	196.956	200.646	296.248	302.268	315.516	193.582	170.931	167.683	203.206	188.245	174.408	1352	1640	1913	1750	1716	2013	1163	943	681	947	783	774
BRU_76351	ZNF582	GAACTCCTTATTAATCATCA	GTGGAAAGGACGAAACACCgGAACTCCTTATTAATCATCAgttttagagctaGAAAtagc	5216	-0.674172	6.2504	31.572	1.92176e-08	8.04703e-08	65.4526	67.1313	65.558	104.562	71.3132	59.8074	65.5535	99.2008	104.455	110.031	70.908	63.261	59.0952	62.8716	66.3544	75.2614	554	498	625	586	593	702	426	349	240	293	276	334
BRU_75349	ZNF197	GCATTTACGGAACCATTCAG	GTGGAAAGGACGAAACACCgGCATTTACGGAACCATTCAGgttttagagctaGAAAtagc	4386	-0.672796	7.29445	47.3257	6.01201e-12	3.92605e-11	141.716	147.59	130.238	207.57	133.358	133.906	123.45	184.351	225.82	212.539	127.168	159.512	146.999	152.566	150.98	130.693	1036	1115	1177	1089	1282	1356	764	880	597	711	628	580
BRU_74490	ZBTB6	TACTGATGGATTCTACATGA	GTGGAAAGGACGAAACACCgTACTGATGGATTCTACATGAgttttagagctaGAAAtagc	4003	-0.672777	7.50943	62.2744	2.98786e-15	2.93831e-14	157.117	173.893	152.667	243.473	139.151	165.611	153.238	234.798	250.481	245.14	173.109	174.375	147.984	183.036	150.259	164.268	1081	1379	1461	1387	1422	1564	1040	962	601	853	625	729
BRU_13824	CNOT7	TGACAGGAAAAAACAATCGA	GTGGAAAGGACGAAACACCgTGACAGGAAAAAACAATCGAgttttagagctaGAAAtagc	412	-0.672055	5.99063	27.1563	1.87658e-07	6.70354e-07	53.4957	55.1952	55.2991	88.0761	55.7375	55.7242	54.4357	84.8116	84.9028	94.5138	61.0874	55.1041	45.3063	61.5842	54.0933	48.8974	433	464	519	501	482	603	367	304	184	287	225	217
BRU_75558	ZNF277	ATACACTTAAAGATCACATG	GTGGAAAGGACGAAACACCgATACACTTAAAGATCACATGgttttagagctaGAAAtagc	4559	-0.671914	6.88353	47.2084	6.38277e-12	4.14553e-11	101.783	93.5512	105.906	168.74	107.227	104.243	106.249	162.005	173.681	170.532	95.2098	90.4505	92.3363	93.9856	117.803	96.2174	833	868	1013	957	986	1088	572	499	375	438	490	427
BRU_62433	SNAPC4	TCAAGCTGTTGCCAAATACG	GTGGAAAGGACGAAACACCgTCAAGCTGTTGCCAAATACGgttttagagctaGAAAtagc	3172	-0.670259	6.70804	34.5496	4.15536e-09	1.90766e-08	110.118	68.9178	91.5461	145.612	98.8601	90.1915	85.5867	147.278	147.083	142.476	124.006	58.7294	104.894	81.3254	101.455	66.6987	768	751	816	870	835	909	745	324	426	379	422	296
BRU_19914	ELF5	GACACAGGAGGAGTTCGTCG	GTGGAAAGGACGAAACACCgGACACAGGAGGAGTTCGTCGgttttagagctaGAAAtagc	703	-0.67017	6.7678	44.8503	2.12693e-11	1.27968e-10	99.6108	80.0313	97.8969	155.857	93.4537	101.12	99.117	164.206	154.305	149.059	103.366	77.2182	102.185	72.7423	93.2809	90.1334	726	842	945	970	876	951	621	426	415	339	388	400
BRU_48591	PCGF2	CATCGACGCCACCACTATCG	GTGGAAAGGACGAAACACCgCATCGACGCCACCACTATCGgttttagagctaGAAAtagc	2594	-0.669021	8.22815	103.464	2.65169e-24	6.26488e-23	245.513	261.237	266.423	423.62	262.468	276.579	260.221	419.318	433.674	417.867	254.17	262.832	228.009	244.62	254.359	276.259	2039	2303	2481	2477	2462	2666	1527	1450	926	1140	1058	1226
BRU_76371	ZNF586	ATACATATATACAAAGACCA	GTGGAAAGGACGAAACACCgATACATATATACAAAGACCAgttttagagctaGAAAtagc	5232	-0.668898	6.04945	17.9495	2.26842e-05	5.94144e-05	62.6406	62.0047	53.5056	85.0765	54.7077	52.8419	52.9673	86.3352	86.1358	82.7584	85.5557	68.8801	48.7536	63.73	53.6125	53.4041	425	440	505	510	489	528	514	380	198	297	223	237
BRU_01568	AEBP2	GTAGACAGCACAATTTCCAG	GTGGAAAGGACGAAACACCgGTAGACAGCACAATTTCCAGgttttagagctaGAAAtagc	20	-0.668751	6.60753	40.165	2.33392e-10	1.24447e-09	83.4817	78.9432	87.1261	138.551	87.9186	84.3068	89.1528	139.998	140.389	135.266	70.908	77.3995	89.3815	83.0421	90.1555	76.3881	683	702	850	827	797	863	426	427	363	387	375	339
BRU_51472	POU1F1	ATACACCCAGACAAATGTTG	GTGGAAAGGACGAAACACCgATACACCCAGACAAATGTTGgttttagagctaGAAAtagc	2683	-0.668626	6.84476	35.9424	2.03233e-09	9.6345e-09	103.033	91.6791	101.45	161.149	103.108	109.887	91.3554	153.033	160.822	169.592	110.856	99.8762	87.4117	79.3942	110.831	95.7668	801	915	871	904	913	1082	666	551	355	370	461	425
BRU_75259	ZNF143	TGACCAGAGTGCATTACAGG	GTGGAAAGGACGAAACACCgTGACCAGAGTGCATTACAGGgttttagagctaGAAAtagc	4300	-0.666679	6.79471	40.6658	1.80622e-10	9.72913e-10	104.261	82.6071	98.5856	156.524	105.296	89.3508	101.11	166.915	155.009	147.648	100.203	90.4505	114.251	74.6735	98.3296	82.6974	818	744	964	986	880	942	602	499	464	348	409	367
BRU_75197	ZNF117	ACATTCATAACGTTTCTCTC	GTGGAAAGGACGAAACACCgACATTCATAACGTTTCTCTCgttttagagctaGAAAtagc	4238	-0.665574	7.42615	48.6718	3.02582e-12	2.08119e-11	136.561	154.394	152.648	242.182	152.924	149.158	155.86	240.384	247.134	239.028	129.665	133.229	129.517	183.036	150.5	146.917	1188	1242	1486	1420	1403	1525	779	735	526	853	626	652
BRU_65656	TARDBP	CACCATAAGAACTTCTCCAA	GTGGAAAGGACGAAACACCgCACCATAAGAACTTCTCCAAgttttagagctaGAAAtagc	3445	-0.665056	6.74388	26.943	2.0954e-07	7.42588e-07	110.868	105.49	82.2191	130.291	89.2058	81.3044	76.147	119.346	135.633	135.893	129.166	93.3507	114.005	125.1	89.4343	98.0201	693	677	726	705	770	867	776	515	463	583	372	435
BRU_45597	OLIG2	GAGGTCATGCCGTACGCACA	GTGGAAAGGACGAAACACCgGAGGTCATGCCGTACGCACAgttttagagctaGAAAtagc	2480	-0.663542	8.11049	72.5079	1.66361e-17	2.08382e-16	199.378	349.88	215.418	341.257	216.385	215.691	214.177	342.971	350.708	330.093	170.113	348.57	227.517	336.031	200.506	365.04	1681	1796	2042	2026	1991	2106	1022	1923	924	1566	834	1620
BRU_75384	ZNF212	ACAGGAGCTACAGTATACAC	GTGGAAAGGACGAAACACCgACAGGAGCTACAGTATACACgttttagagctaGAAAtagc	4417	-0.662494	6.98957	55.0163	1.19533e-13	9.78486e-13	102.621	121.329	109.378	173.139	111.604	104.723	111.808	162.513	177.908	178.996	100.869	126.522	101.693	122.095	105.302	115.371	867	872	1066	960	1010	1142	606	698	413	569	438	512
BRU_74860	ZFP28	ACATAGGGCTTAATCAACAC	GTGGAAAGGACGAAACACCgACATAGGGCTTAATCAACACgttttagagctaGAAAtagc	4065	-0.661806	7.07826	53.9742	2.0314e-13	1.63073e-12	120.237	117.602	116.532	184.398	114.178	116.372	119.045	177.41	185.659	190.125	125.504	106.402	115.482	128.104	119.727	118.3	887	969	1135	1048	1054	1213	754	587	469	597	498	525
BRU_76103	ZNF510	CGTGACTATAGAATTCACCC	GTGGAAAGGACGAAACACCgCGTGACTATAGAATTCACCCgttttagagctaGAAAtagc	5020	-0.661431	6.91865	41.0022	1.52056e-10	8.29033e-10	111.804	120.764	97.3273	154.009	94.2261	96.4364	101.32	156.25	152.015	153.761	92.8795	126.703	120.16	123.597	122.371	111.991	732	803	966	923	863	981	558	699	488	576	509	497
BRU_75302	ZNF174	TCTGTGAAAATCTTCCACGA	GTGGAAAGGACGAAACACCgTCTGTGAAAATCTTCCACGAgttttagagctaGAAAtagc	4343	-0.655852	6.00787	27.3735	1.67717e-07	6.032e-07	58.3072	52.8379	56.1746	88.4134	64.2333	49.9596	54.3308	83.9652	87.545	93.7301	58.9236	48.5786	55.8942	54.5031	60.1037	55.4321	499	416	518	496	497	598	354	268	227	254	250	246
BRU_33390	KLF15	GGCAACCTTGACATTCTCTG	GTGGAAAGGACGAAACACCgGGCAACCTTGACATTCTCTGgttttagagctaGAAAtagc	1763	-0.654494	7.3076	39.399	3.45478e-10	1.80082e-09	149.099	138.649	133.949	210.733	140.052	144.114	117.682	203.142	222.473	206.582	143.481	164.95	160.05	121.881	143.768	129.116	1088	1200	1122	1200	1263	1318	862	910	650	568	598	573
BRU_29255	HOXB6	TGCGCGCAGTCCGACTTCCG	GTGGAAAGGACGAAACACCgTGCGCGCAGTCCGACTTCCGgttttagagctaGAAAtagc	1480	-0.653421	8.29312	82.9018	8.62321e-20	1.35821e-18	276.827	251.199	281.524	442.822	276.886	287.748	279.94	439.632	443.538	445.297	260.329	246.881	300.647	225.952	269.505	280.766	2151	2396	2669	2597	2518	2841	1564	1362	1221	1053	1121	1246
BRU_74434	ZBTB37	CATGTGATCCCGGAAATAGG	GTGGAAAGGACGAAACACCgCATGTGATCCCGGAAATAGGgttttagagctaGAAAtagc	3947	-0.653147	6.30735	27.1807	1.85295e-07	6.62321e-07	68.9308	61.1883	71.6618	112.7	70.2834	74.2188	70.4832	111.22	113.086	113.793	72.0732	47.3098	64.7585	64.3737	69.9607	71.8814	546	618	672	657	642	726	433	261	263	300	291	319
BRU_26260	GON4L	AGTAATCACAAATGAACACG	GTGGAAAGGACGAAACACCgAGTAATCACAAATGAACACGgttttagagctaGAAAtagc	1157	-0.652981	6.07748	30.2419	3.8139e-08	1.53083e-07	62.197	64.2074	55.3927	87.1543	52.6482	55.0036	58.5262	82.9495	86.6643	91.8493	68.0783	67.43	60.5726	64.8028	57.9399	60.3894	409	458	558	490	492	586	409	372	246	302	241	268
BRU_74420	ZBTB32	CACAAGCACTCGCCACCAAG	GTGGAAAGGACGAAACACCgCACAAGCACTCGCCACCAAGgttttagagctaGAAAtagc	3933	-0.652833	7.63024	84.0675	4.78163e-20	7.74118e-19	161.912	172.701	177.082	278.477	177.768	174.859	178.62	283.044	280.602	271.786	154.799	164.95	168.175	178.744	162.761	174.408	1381	1456	1703	1672	1593	1734	930	910	683	833	677	774
BRU_52729	PROX1	GCCTGTACTAGAGAGACCGC	GTGGAAAGGACGAAACACCgGCCTGTACTAGAGAGACCGCgttttagagctaGAAAtagc	2816	-0.651537	7.53623	43.2629	4.78576e-11	2.77316e-10	192.041	133.815	161.507	253.739	163.351	157.445	163.727	256.297	256.646	248.275	186.425	114.74	162.266	142.266	227.432	144.439	1269	1311	1561	1514	1457	1584	1120	633	659	663	946	641
BRU_23936	FOXP2	CCAGTCACCCCGATTACCCA	GTGGAAAGGACGAAACACCgCCAGTCACCCCGATTACCCAgttttagagctaGAAAtagc	1013	-0.650453	7.7807	78.8976	6.5415e-19	9.34132e-18	198.791	177.292	195.17	306.29	197.849	192.993	194.668	293.878	305.086	319.905	181.265	184.164	210.034	170.376	205.074	177.338	1537	1607	1856	1736	1732	2041	1089	1016	853	794	853	787
BRU_77346	ZSCAN4	AACCCTGTACTCACTAAGGC	GTGGAAAGGACGAAACACCgAACCCTGTACTCACTAAGGCgttttagagctaGAAAtagc	5735	-0.650399	7.00493	52.652	3.98203e-13	3.0817e-12	126.179	106.977	108.679	170.662	112.762	101.36	111.913	171.147	178.613	162.225	130.164	107.852	123.115	109.65	125.256	103.428	876	844	1067	1011	1014	1035	782	595	500	511	521	459
BRU_67467	TLX2	GGCATCGATCAGATCCTGAG	GTGGAAAGGACGAAACACCgGGCATCGATCAGATCCTGAGgttttagagctaGAAAtagc	3676	-0.649263	6.71917	45.7024	1.37652e-11	8.51098e-11	99.6339	95.4511	87.7991	137.678	90.2356	85.2676	87.8942	143.892	131.053	138.087	99.0382	91.7193	105.14	99.9938	94.7234	94.6401	701	710	838	850	744	881	595	506	427	466	394	420
BRU_75935	ZNF439	TCTTCTAATATGAACATCAG	GTGGAAAGGACGAAACACCgTCTTCTAATATGAACATCAGgttttagagctaGAAAtagc	4872	-0.648556	6.41571	27.6328	1.46673e-07	5.31128e-07	77.269	67.4746	75.8391	119.002	73.7589	69.5351	84.2232	112.744	125.769	118.495	66.5803	73.4117	73.869	65.0174	91.3576	63.9947	573	579	803	666	714	756	400	405	300	303	380	284
BRU_73111	VSX1	TTTCTCGGGCATACACATCA	GTGGAAAGGACGAAACACCgTTTCTCGGGCATACACATCAgttttagagctaGAAAtagc	3820	-0.648527	7.6461	68.4261	1.31725e-16	1.51601e-15	165.587	179.424	176.886	277.331	166.826	189.51	174.32	270.517	283.42	278.056	161.957	163.681	169.16	178.101	165.646	196.491	1296	1578	1662	1598	1609	1774	973	903	687	830	689	872
BRU_62949	SP140	TTACTGCCTTATGATACAGA	GTGGAAAGGACGAAACACCgTTACTGCCTTATGATACAGAgttttagagctaGAAAtagc	3268	-0.648233	6.68809	27.9401	1.25128e-07	4.62036e-07	81.1761	85.288	94.6222	148.279	100.534	91.8728	91.4603	152.187	150.958	141.692	88.2189	94.8008	81.5022	63.9445	73.8073	97.1188	781	765	872	899	857	904	530	523	331	298	307	431
BRU_27372	GTF2H4	ACAATCGGTCCAATACCCCA	GTGGAAAGGACGAAACACCgACAATCGGTCCAATACCCCAgttttagagctaGAAAtagc	1201	-0.648071	7.21918	39.6161	3.09121e-10	1.62442e-09	158.222	120.603	123.457	193.493	120.1	127.661	122.611	193.831	194.642	192.006	132.162	137.035	169.406	105.573	173.099	119.201	933	1063	1169	1145	1105	1225	794	756	688	492	720	529
BRU_75437	ZNF227	AGAGTCACCTTGTAATAACT	GTGGAAAGGACGAAACACCgAGAGTCACCTTGTAATAACTgttttagagctaGAAAtagc	4462	-0.645198	7.18469	39.921	2.64441e-10	1.39976e-09	123.501	134.234	125.7	196.595	119.713	133.306	124.08	183.335	200.807	205.642	126.17	133.047	104.894	149.776	139.441	119.877	930	1110	1183	1083	1140	1312	758	734	426	698	580	532
BRU_31199	INSM1	GTACGCCGACCCGTTCGCGC	GTGGAAAGGACGAAACACCgGTACGCCGACCCGTTCGCGCgttttagagctaGAAAtagc	1624	-0.64368	8.32878	97.8556	4.50026e-23	9.60946e-22	305.942	263.031	279.148	436.209	269.291	279.822	288.331	443.356	420.286	444.983	299.778	262.832	323.3	281.098	294.748	245.163	2092	2330	2749	2619	2386	2839	1801	1450	1313	1310	1226	1088
BRU_75178	ZNF101	CCCGTAAACAGAAACAACAT	GTGGAAAGGACGAAACACCgCCCGTAAACAGAAACAACATgttttagagctaGAAAtagc	4223	-0.640639	6.55797	32.1078	1.45849e-08	6.21006e-08	78.3766	80.9899	84.1364	131.196	81.6111	87.3092	83.489	127.979	134.576	131.034	70.0758	92.2631	86.9192	81.7546	78.1348	68.9521	634	727	796	756	764	836	421	509	353	381	325	306
BRU_61042	SLC2A4RG	ACATCCCCGTCCCAGCGCAG	GTGGAAAGGACGAAACACCgACATCCCCGTCCCAGCGCAGgttttagagctaGAAAtagc	3117	-0.640269	8.27201	101.751	6.29614e-24	1.4579e-22	299.496	235.609	273.203	425.819	271.222	270.334	278.052	425.582	412.536	439.34	312.428	246.518	302.371	221.231	283.689	239.079	2107	2251	2651	2514	2342	2803	1877	1360	1228	1031	1180	1061
BRU_57860	RXRB	GGACAACAAAGACTGCACAG	GTGGAAAGGACGAAACACCgGGACAACAAAGACTGCACAGgttttagagctaGAAAtagc	3011	-0.639198	6.30282	31.6706	1.82669e-08	7.68215e-08	69.1237	72.1662	67.7045	105.496	63.3323	70.9762	68.805	97.1694	109.916	109.404	62.5855	73.7742	73.6228	74.6735	71.1627	68.0507	492	591	656	574	624	698	376	407	299	348	296	302
BRU_23902	FOXN1	GCCCTGGTGACGCAATGCGG	GTGGAAAGGACGAAACACCgGCCCTGGTGACGCAATGCGGgttttagagctaGAAAtagc	983	-0.638256	8.07378	80.8165	2.47677e-19	3.7487e-18	260.074	212.69	235.897	367.052	248.051	223.017	236.622	370.395	351.765	378.996	263.325	228.211	275.039	202.777	241.857	207.082	1927	1857	2256	2188	1997	2418	1582	1259	1117	945	1006	919
BRU_44583	NR2F2	GTGTGCGGAGACAAGTCGAG	GTGGAAAGGACGAAACACCgGTGTGCGGAGACAAGTCGAGgttttagagctaGAAAtagc	2426	-0.637664	6.9832	40.9678	1.5476e-10	8.42986e-10	75.0966	144.098	111.403	173.3	114.693	114.211	105.305	177.241	179.494	163.166	68.0783	150.267	70.4218	150.205	86.7897	131.82	891	951	1004	1047	1019	1041	409	829	286	700	361	585
BRU_41500	NANOG	GGTTCACCAGGCATCCCTGG	GTGGAAAGGACGAAACACCgGGTTCACCAGGCATCCCTGGgttttagagctaGAAAtagc	2163	-0.635909	6.7691	20.5312	5.86665e-06	1.67883e-05	80.6009	88.4983	103.182	160.426	94.9984	102.321	112.228	165.222	158.532	157.523	67.0796	115.827	89.1353	66.5195	85.5876	83.1481	738	852	1070	976	900	1005	403	639	362	310	356	369
BRU_42830	NKX6-3	AGAACCGCAGGACCAAGTGG	GTGGAAAGGACGAAACACCgAGAACCGCAGGACCAAGTGGgttttagagctaGAAAtagc	2337	-0.634532	6.81522	38.9921	4.25533e-10	2.1984e-09	102.425	92.8132	99.1203	153.847	102.078	95.956	99.3267	155.742	147.963	157.837	112.854	94.4383	108.834	91.8398	85.5876	92.1614	793	799	947	920	840	1007	678	521	442	428	356	409
BRU_74933	ZFPM1	GCTGCGCATGTGGATCTCCA	GTGGAAAGGACGAAACACCgGCTGCGCATGTGGATCTCCAgttttagagctaGAAAtagc	4122	-0.634168	7.11469	42.366	7.56947e-11	4.29626e-10	108.723	143.843	117.438	182.479	108.772	110.127	133.415	182.658	181.079	183.699	117.514	154.436	100.708	136.258	107.946	140.833	845	917	1272	1079	1028	1172	706	852	409	635	449	625
BRU_76319	ZNF574	AGGGCCCGGAGGAACAACAG	GTGGAAAGGACGAAACACCgAGGGCCCGGAGGAACAACAGgttttagagctaGAAAtagc	5188	-0.633325	5.97583	23.1736	1.48015e-06	4.60772e-06	54.2509	60.5586	53.2386	82.58	56.2524	48.3984	55.065	83.7959	79.6184	84.3258	48.1043	65.9799	59.8339	65.4466	54.8145	50.2494	437	403	525	495	452	538	289	364	243	305	228	223
BRU_77321	ZSCAN23	TCACAGGTATCTCCATACTC	GTGGAAAGGACGAAACACCgTCACAGGTATCTCCATACTCgttttagagctaGAAAtagc	5714	-0.633224	7.53323	61.3365	4.81084e-15	4.57959e-14	163.091	173.727	157.911	244.829	161.034	162.609	150.091	232.089	252.242	250.156	158.628	187.608	155.864	160.29	174.781	173.282	1251	1354	1431	1371	1432	1596	953	1035	633	747	727	769
BRU_63815	SRF	TCTGTTGTGGGGTCTGAACG	GTGGAAAGGACGAAACACCgTCTGTTGTGGGGTCTGAACGgttttagagctaGAAAtagc	3336	-0.632497	7.334	40.7604	1.72085e-10	9.28652e-10	153.65	132.45	140.115	217.298	141.468	128.262	150.616	237.845	202.921	211.128	150.139	155.162	161.034	122.31	149.778	119.877	1099	1068	1436	1405	1152	1347	902	856	654	570	623	532
BRU_27977	HDAC2	GATGTATCAACCTAGTGCTG	GTGGAAAGGACGAAACACCgGATGTATCAACCTAGTGCTGgttttagagctaGAAAtagc	1242	-0.632343	7.58731	53.9613	2.04481e-13	1.63923e-12	46.8692	438.794	112.682	174.621	109.415	117.453	111.179	176.056	165.05	182.758	40.2811	456.784	43.829	423.579	56.4974	436.02	850	978	1060	1040	937	1166	242	2520	178	1974	235	1935
BRU_76894	ZNF77	ACATGTTCTCGAAAGTATGA	GTGGAAAGGACGAAACACCgACATGTTCTCGAAAGTATGAgttttagagctaGAAAtagc	5599	-0.630352	6.67405	30.5258	3.29456e-08	1.33808e-07	95.6848	86.1262	88.0951	136.423	86.2452	89.8312	88.2088	136.105	143.384	129.78	113.186	95.7071	83.472	76.8193	90.3959	85.8521	670	748	841	804	814	828	680	528	339	358	376	381
BRU_76373	ZNF586	CTAGTCTCATTAAACACAGG	GTGGAAAGGACGAAACACCgCTAGTCTCATTAAACACAGGgttttagagctaGAAAtagc	5234	-0.629434	6.31695	22.145	2.5282e-06	7.61691e-06	69.1599	67.3333	70.6096	109.291	68.3525	67.8538	75.6226	113.251	105.688	108.934	73.7377	79.3934	53.9244	62.4425	79.8177	60.1641	531	565	721	669	600	695	443	438	219	291	332	267
BRU_74416	ZBTB3	AACTCCATAGTACCCCACGA	GTGGAAAGGACGAAACACCgAACTCCATAGTACCCCACGAgttttagagctaGAAAtagc	3929	-0.629231	7.16591	37.7296	8.12615e-10	4.0436e-09	137.023	122.691	122.77	189.875	130.398	112.049	125.863	190.784	184.954	193.887	159.626	135.585	120.899	113.512	130.545	118.976	1013	933	1200	1127	1050	1237	959	748	491	529	543	528
HGLib1_9_ELF	MCM2	AGTCCTCATAGTTCACCACC	GTGGAAAGGACGAAACACCgAGTCCTCATAGTTCACCACCgttttagagctaGAAAtagc	5812	-0.628417	8.02572	70.6565	4.25171e-17	5.2023e-16	267.677	177.71	233.622	361.22	239.041	222.056	239.769	349.065	376.602	357.993	263.325	186.52	243.275	165.44	296.431	181.168	1857	1849	2286	2062	2138	2284	1582	1029	988	771	1233	804
BRU_31436	IRF2	ACCTGATCCCAAAACATGGA	GTGGAAAGGACGAAACACCgACCTGATCCCAAAACATGGAgttttagagctaGAAAtagc	1633	-0.628388	6.92809	42.1092	8.63175e-11	4.82846e-10	96.7234	106.742	110.354	170.595	109.93	113.73	107.403	161.328	180.551	169.905	100.703	112.565	102.678	96.346	86.7897	111.315	854	947	1024	953	1025	1084	605	621	417	449	361	494
BRU_19117	E2F1	CACAGGTGTGAAATCCCCGG	GTGGAAAGGACGAAACACCgCACAGGTGTGAAATCCCCGGgttttagagctaGAAAtagc	614	-0.627415	6.48941	25.6179	4.16153e-07	1.40785e-06	91.2409	74.4208	75.7701	117.095	76.3334	72.4174	78.5594	118.161	118.547	114.576	96.5414	57.8231	81.2559	80.038	95.9255	85.4014	593	603	749	698	673	731	580	319	330	373	399	379
BRU_24884	GATA1	AGACGACCACCACGACACTG	GTGGAAAGGACGAAACACCgAGACGACCACCACGACACTGgttttagagctaGAAAtagc	1057	-0.62652	7.95467	47.8297	4.64897e-12	3.09505e-11	244.236	198.932	215.425	332.444	230.03	206.684	209.562	335.691	311.956	349.686	221.379	207.184	293.753	202.133	217.575	187.478	1787	1721	1998	1983	1771	2231	1330	1143	1193	942	905	832
BRU_76701	ZNF7	TTCACCAAGGACGCACCCCA	GTGGAAAGGACGAAACACCgTTCACCAAGGACGCACCCCAgttttagagctaGAAAtagc	5502	-0.625915	8.13492	98.4333	3.36155e-23	7.20934e-22	253.305	237.948	248.256	382.986	256.29	245.354	243.125	392.571	372.374	384.011	239.855	241.262	256.326	237.11	263.735	235.474	1991	2043	2318	2319	2114	2450	1441	1331	1041	1105	1097	1045
BRU_62937	SP1	TTACTACCAGTGGATCATCA	GTGGAAAGGACGAAACACCgTTACTACCAGTGGATCATCAgttttagagctaGAAAtagc	3260	-0.623895	7.26006	47.6211	5.17094e-12	3.40743e-11	142.725	126.664	134.606	207.416	135.933	139.19	128.695	204.157	216.837	201.253	149.306	115.284	152.17	127.031	126.699	137.679	1056	1159	1227	1206	1231	1284	897	636	618	592	527	611
BRU_75577	ZNF280D	ACAGGATTATCACATTACCA	GTGGAAAGGACGAAACACCgACAGGATTATCACATTACCAgttttagagctaGAAAtagc	4574	-0.623253	7.00491	46.5006	9.15901e-12	5.80503e-11	109.079	97.9121	119.467	184.182	111.861	118.054	128.485	181.642	186.892	184.012	110.523	96.7947	116.221	94.4147	100.493	102.527	869	983	1225	1073	1061	1174	664	534	472	440	418	455
BRU_72679	VAX2	TTGCCACCTCCAACATTCTG	GTGGAAAGGACGAAACACCgTTGCCACCTCCAACATTCTGgttttagagctaGAAAtagc	3804	-0.622506	7.94662	68.0633	1.58332e-16	1.80083e-15	216.843	214.035	217.978	335.527	222.307	219.654	211.974	350.419	326.224	329.936	227.372	241.443	214.959	201.919	208.199	198.744	1727	1829	2021	2070	1852	2105	1366	1332	873	941	866	882
BRU_76155	ZNF526	CTTTGGCACAGAACTCACGT	GTGGAAAGGACGAAACACCgCTTTGGCACAGAACTCACGTgttttagagctaGAAAtagc	5052	-0.62247	7.42457	56.8961	4.5946e-14	3.95612e-13	155.069	132.502	156.273	240.647	164.509	146.876	157.433	241.569	255.765	224.608	165.286	131.779	147.738	138.189	152.182	127.539	1278	1223	1501	1427	1452	1433	993	727	600	644	633	566
BRU_75601	ZNF286A	CAATAATAGACAGACTGACA	GTGGAAAGGACGAAACACCgCAATAATAGACAGACTGACAgttttagagctaGAAAtagc	4594	-0.620259	6.35475	19.6502	9.29954e-06	2.5836e-05	67.5775	65.2445	75.7846	116.489	78.1355	77.5815	71.6369	122.731	118.899	107.837	65.4151	46.9472	62.7887	79.6088	74.5285	69.1774	607	646	683	725	675	688	393	259	255	371	310	307
BRU_76499	ZNF626	CTGATCACCTGTCTGGAGCA	GTGGAAAGGACGAAACACCgCTGATCACCTGTCTGGAGCAgttttagagctaGAAAtagc	5340	-0.61985	7.33264	41.5573	1.14467e-10	6.30004e-10	146.578	144.754	138.618	213.235	125.249	133.906	156.699	217.531	208.382	213.793	143.813	154.98	151.432	124.027	144.489	155.255	973	1115	1494	1285	1183	1364	864	855	615	578	601	689
BRU_12209	CERS5	ATCAACAATATGGTTCGAGT	GTGGAAAGGACGAAACACCgATCAACAATATGGTTCGAGTgttttagagctaGAAAtagc	373	-0.618758	5.74019	17.9472	2.27115e-05	5.94591e-05	48.8513	38.4497	48.9199	75.2393	42.6077	48.0381	56.1138	69.2374	78.7376	77.7427	49.103	34.9839	54.4169	33.0452	43.0342	47.3201	331	400	535	409	447	496	295	193	221	154	179	210
BRU_76120	ZNF513	GGCTTCGAGAGAGACTCGGA	GTGGAAAGGACGAAACACCgGGCTTCGAGAGAGACTCGGAgttttagagctaGAAAtagc	5029	-0.61848	5.02932	16.2175	5.64701e-05	0.000137959	33.8979	20.1293	29.5332	45.3877	26.131	32.786	29.6826	45.5376	45.7982	44.8275	32.2914	16.8575	37.427	17.1663	31.9752	26.364	203	273	283	269	260	286	194	93	152	80	133	117
BRU_29230	HOXB1	GTCTGCTCGTTCCCATAAGG	GTGGAAAGGACGAAACACCgGTCTGCTCGTTCCCATAAGGgttttagagctaGAAAtagc	1455	-0.618321	6.65614	27.6879	1.4255e-07	5.1911e-07	88.0875	79.1323	91.9368	141.163	96.6718	84.4269	94.7118	137.967	147.435	138.087	107.028	79.3934	71.4067	80.038	85.828	77.9654	751	703	903	815	837	881	643	438	290	373	357	346
BRU_75643	ZNF311	TCCAGATGAGAGATTAAAGG	GTGGAAAGGACGAAACACCgTCCAGATGAGAGATTAAAGGgttttagagctaGAAAtagc	4632	-0.618109	6.36933	30.7043	3.00502e-08	1.22821e-07	78.8309	73.2025	70.1077	107.661	68.61	70.4959	71.2174	106.819	111.149	105.015	72.4061	77.762	86.673	65.232	77.4135	76.6134	533	587	679	631	631	670	435	429	352	304	322	340
BRU_76634	ZNF679	GAGATGGTAACCAAACACCC	GTGGAAAGGACGAAACACCgGAGATGGTAACCAAACACCCgttttagagctaGAAAtagc	5439	-0.61791	6.60407	25.4689	4.49582e-07	1.50864e-06	75.1085	78.8423	91.7116	140.753	86.6313	100.4	88.104	140.337	141.798	140.125	58.7571	81.3873	79.7786	69.7382	86.7897	85.4014	673	836	840	829	805	894	353	449	324	325	361	379
BRU_16549	DBP	ACGTACTCCACATCGCCGAA	GTGGAAAGGACGAAACACCgACGTACTCCACATCGCCGAAgttttagagctaGAAAtagc	513	-0.61777	7.35452	51.2221	8.24848e-13	6.13046e-12	151.824	136.7	143.737	220.485	142.884	149.038	139.288	234.121	202.569	224.764	149.972	140.66	139.612	140.549	165.886	128.891	1110	1241	1328	1383	1150	1434	901	776	567	655	690	572
BRU_29173	HOPX	CCTGGAGTACAACTTCAACA	GTGGAAAGGACGAAACACCgCCTGGAGTACAACTTCAACAgttttagagctaGAAAtagc	1406	-0.617474	6.79862	38.6432	5.08811e-10	2.617e-09	92.1372	101.687	98.3863	150.945	100.662	92.2331	102.264	156.588	140.917	155.329	99.0382	94.4383	89.3815	100.208	87.9918	110.413	782	768	975	925	800	991	595	521	363	467	366	490
BRU_74386	ZBTB18	AAGTGTGAGCACTAATAACA	GTGGAAAGGACGAAACACCgAAGTGTGAGCACTAATAACAgttttagagctaGAAAtagc	3899	-0.617244	6.49743	16.4841	4.906e-05	0.000121232	58.281	86.914	84.1355	129.162	76.8483	76.8609	98.6974	132.719	122.951	131.818	48.2707	81.5686	45.5526	84.7587	81.0197	94.4148	597	640	941	784	698	841	290	450	185	395	337	419
BRU_75075	ZKSCAN5	TTAAAGGCATGGTACAAAGG	GTGGAAAGGACGAAACACCgTTAAAGGCATGGTACAAAGGgttttagagctaGAAAtagc	4204	-0.616798	6.73604	35.2387	2.91677e-09	1.35944e-08	95.2887	92.3715	93.5762	143.442	101.435	87.3092	91.9847	144.738	142.327	143.26	91.7143	98.6073	107.603	93.5564	86.5493	84.9508	788	727	877	855	808	914	551	544	437	436	360	377
BRU_11852	CEBPE	GCAGCCACTCGAGTTCTCAG	GTGGAAAGGACGAAACACCgGCAGCCACTCGAGTTCTCAGgttttagagctaGAAAtagc	352	-0.616356	7.1247	27.153	1.87977e-07	6.71083e-07	128.201	130.129	117.75	180.485	122.803	118.534	111.913	187.906	181.607	171.943	150.139	141.204	134.934	140.12	99.5317	109.061	954	987	1067	1110	1031	1097	902	779	548	653	414	484
BRU_36898	LYL1	GGTGTACCAGTGATCAGCCT	GTGGAAAGGACGAAACACCgGGTGTACCAGTGATCAGCCTgttttagagctaGAAAtagc	1887	-0.616255	6.6419	29.8138	4.75587e-08	1.87779e-07	90.6128	85.3679	87.4758	134.108	88.6909	88.1498	85.5867	133.058	140.741	128.526	89.7169	102.414	97.0147	80.6817	85.1068	73.0081	689	734	816	786	799	820	539	565	394	376	354	324
BRU_66450	TEAD1	AGATACATCAAACTCAGGAC	GTGGAAAGGACGAAACACCgAGATACATCAAACTCAGGACgttttagagctaGAAAtagc	3567	-0.615816	6.59672	30.2727	3.75368e-08	1.50978e-07	72.2017	84.42	89.7365	137.552	81.3536	98.5981	89.2577	129.672	140.037	142.946	71.9067	97.3385	69.9293	81.1108	74.769	74.8107	632	821	851	766	795	912	432	537	284	378	311	332
BRU_75196	ZNF117	ACATAATATAATTCATACTG	GTGGAAAGGACGAAACACCgACATAATATAATTCATACTGgttttagagctaGAAAtagc	4237	-0.614962	5.57062	16.9375	3.86302e-05	9.71102e-05	38.6931	44.4651	41.8215	64.0405	40.9343	43.8347	40.6956	59.5882	64.822	67.7114	29.1289	38.4279	47.5224	47.422	39.428	47.5454	318	365	388	352	368	432	175	212	193	221	164	211
BRU_76029	ZNF48	GAGCGGGTAGGGGATAGCCT	GTGGAAAGGACGAAACACCgGAGCGGGTAGGGGATAGCCTgttttagagctaGAAAtagc	4958	-0.61449	6.71757	30.0786	4.14881e-08	1.65394e-07	91.8696	89.4688	93.6712	143.46	89.2058	96.6766	95.1313	152.018	137.923	140.438	96.8743	102.958	85.9343	93.3419	92.8001	72.1067	693	805	907	898	783	896	582	568	349	435	386	320
BRU_27978	HDAC2	TACAACAGATCGTGTAATGA	GTGGAAAGGACGAAACACCgTACAACAGATCGTGTAATGAgttttagagctaGAAAtagc	1243	-0.614021	7.12748	39.5035	3.27477e-10	1.71623e-09	64.8578	238.766	101.342	155.097	97.4442	113.13	93.4531	159.974	159.237	146.081	73.4048	245.431	61.0651	235.393	60.1037	235.474	757	942	891	945	904	932	441	1354	248	1097	250	1045
BRU_28383	HIF1A	TTGTCCTTTAGTAAACACTA	GTGGAAAGGACGAAACACCgTTGTCCTTTAGTAAACACTAgttttagagctaGAAAtagc	1308	-0.611161	5.96486	20.5632	5.76943e-06	1.65426e-05	49.904	47.011	59.0662	90.2916	53.9354	59.8074	63.4558	88.3666	88.778	93.7301	57.0926	52.3851	53.4319	43.1304	39.1876	45.5174	419	498	605	522	504	598	343	289	217	201	163	202
BRU_23385	FIGLA	CCTTCAATCTGGCAAAACCA	GTGGAAAGGACGAAACACCgCCTTCAATCTGGCAAAACCAgttttagagctaGAAAtagc	854	-0.610269	6.62397	25.5596	4.28929e-07	1.44225e-06	78.2189	82.5947	91.2928	139.381	91.5228	89.9513	92.4043	137.628	140.389	140.125	89.2176	72.5054	60.5726	81.54	84.8664	93.7388	711	749	881	813	797	894	536	400	246	380	353	416
BRU_52280	PRDM12	CTCCAAGACGTGGATCAAGG	GTGGAAAGGACGAAACACCgCTCCAAGACGTGGATCAAGGgttttagagctaGAAAtagc	2759	-0.609917	6.67437	22.2091	2.44506e-06	7.37836e-06	94.4777	84.0477	90.5503	138.194	88.176	95.4757	87.9991	147.616	131.229	135.736	82.726	68.3363	110.311	104.715	90.3959	79.0921	685	795	839	872	745	866	497	377	448	488	376	351
BRU_38134	MCM2	CTGGACGCCTATGAGGCCGA	GTGGAAAGGACGAAACACCgCTGGACGCCTATGAGGCCGAgttttagagctaGAAAtagc	5787	-0.609749	7.17809	45.4401	1.5738e-11	9.68952e-11	142.893	127.09	122.1	186.23	127.437	124.539	114.325	197.555	180.727	180.407	153.468	118.728	139.859	125.314	135.353	137.228	990	1037	1090	1167	1026	1151	922	655	568	584	563	609
BRU_33374	KLF11	TGCATCCATATGCACAGTGG	GTGGAAAGGACGAAACACCgTGCATCCATATGCACAGTGGgttttagagctaGAAAtagc	1751	-0.609618	6.19117	28.7909	8.06286e-08	3.07893e-07	58.903	66.6769	65.1509	99.4028	63.5897	67.2533	64.6096	97.5079	97.4092	103.291	60.0887	66.705	51.7083	64.3737	64.912	68.9521	494	560	616	576	553	659	361	368	210	300	270	306
BRU_55371	RCAN1	CTTGTCATACGTCCTAAAGA	GTGGAAAGGACGAAACACCgCTTGTCATACGTCCTAAAGAgttttagagctaGAAAtagc	2882	-0.609265	6.34931	22.2117	2.44179e-06	7.37229e-06	73.9876	79.7183	67.9946	103.7	66.8078	71.937	65.2389	99.7086	103.398	107.993	72.5725	79.9372	65.0047	64.8028	84.3855	94.4148	519	599	622	589	587	689	436	441	264	302	351	419
BRU_64380	STAT3	AACATGGAAGAATCCAACAA	GTGGAAAGGACGAAACACCgAACATGGAAGAATCCAACAAgttttagagctaGAAAtagc	3353	-0.60778	6.42832	28.6759	8.55625e-08	3.24813e-07	81.2314	69.5044	76.1411	116.158	71.0557	76.5006	80.8669	118.33	119.956	110.188	76.4009	62.3546	90.1202	69.0944	77.1731	77.0641	552	637	771	699	681	703	459	344	366	322	321	342
BRU_19325	EDF1	GAAAATCAATGAGAAGCCAC	GTGGAAAGGACGAAACACCgGAAAATCAATGAGAAGCCACgttttagagctaGAAAtagc	662	-0.606507	5.89439	16.804	4.14464e-05	0.000103652	51.8055	56.7469	50.9389	77.4994	53.8067	54.6433	44.3666	71.4381	83.3175	77.7427	50.1017	48.3973	51.4621	73.1714	53.8529	48.6721	418	455	423	422	473	496	301	267	209	341	224	216
BRU_27930	HCLS1	GCTCTGGGATATGACTACAA	GTGGAAAGGACGAAACACCgGCTCTGGGATATGACTACAAgttttagagctaGAAAtagc	1235	-0.605193	5.92823	14.4821	0.000141499	0.000325186	69.6294	45.5316	50.8469	77.3527	53.0343	47.7979	51.7086	76.5167	77.3285	78.2129	65.2487	41.6906	86.1805	35.191	57.4591	59.7134	412	398	493	452	439	499	392	230	350	164	239	265
BRU_13827	CNOT8	CTTACATTCACAAATGAGAA	GTGGAAAGGACGAAACACCgCTTACATTCACAAATGAGAAgttttagagctaGAAAtagc	415	-0.60435	5.95917	19.7011	9.05505e-06	2.5217e-05	51.3276	55.6415	55.5367	84.4117	53.8067	59.2069	53.5966	79.2252	84.1982	89.8117	47.272	57.098	49.4922	65.6612	57.2187	44.1654	418	493	511	468	478	573	284	315	201	306	238	196
BRU_66259	TCF25	TACACACGTTGTCTCTGCCG	GTGGAAAGGACGAAACACCgTACACACGTTGTCTCTGCCGgttttagagctaGAAAtagc	3540	-0.603103	7.98914	54.6419	1.44618e-13	1.17555e-12	214.672	224.723	228.194	346.616	232.09	232.024	220.47	357.698	352.998	329.153	203.07	232.742	204.617	193.336	236.328	248.092	1803	1932	2102	2113	2004	2100	1220	1284	831	901	983	1101
BRU_33367	KLF1	GGGTCCCAAACAACTCAGGA	GTGGAAAGGACGAAACACCgGGGTCCCAAACAACTCAGGAgttttagagctaGAAAtagc	1744	-0.602943	6.12948	23.2027	1.45793e-06	4.54832e-06	62.6312	75.3311	56.271	85.5363	59.5993	46.5969	62.6167	91.4137	82.4367	82.7584	62.5855	73.9555	63.2811	77.6776	62.027	74.3601	463	388	597	540	468	528	376	408	257	362	258	330
BRU_75934	ZNF439	TCATGTCTACGAACATAACG	GTGGAAAGGACGAAACACCgTCATGTCTACGAACATAACGgttttagagctaGAAAtagc	4871	-0.602568	6.25742	22.9171	1.69143e-06	5.21793e-06	68.9256	55.8511	71.1046	107.915	80.4526	64.371	68.4903	107.834	110.268	105.642	65.4151	47.8536	71.1605	53.001	70.2011	66.6987	625	536	653	637	626	674	393	264	289	247	292	296
BRU_09694	CASZ1	GAAGCCATCCAAGTACGACC	GTGGAAAGGACGAAACACCgGAAGCCATCCAAGTACGACCgttttagagctaGAAAtagc	294	-0.602525	7.39656	59.6806	1.1157e-14	1.02278e-13	150.719	148.09	148.217	225.21	137.349	153.121	154.182	224.81	226.525	224.294	145.811	146.28	155.125	150.849	151.221	147.143	1067	1275	1470	1328	1286	1431	876	807	630	703	629	653
BRU_45622	ONECUT1	AGAGATCAATACCAAAGAGG	GTGGAAAGGACGAAACACCgAGAGATCAATACCAAAGAGGgttttagagctaGAAAtagc	2485	-0.601362	5.65238	21.1042	4.34968e-06	1.26465e-05	44.2177	34.3885	47.4572	72.0689	48.0141	42.7539	51.6037	69.0681	75.0386	72.1001	49.9352	32.2649	41.3667	37.5513	41.3513	33.3494	373	356	492	408	426	460	300	178	168	175	172	148
BRU_75881	ZNF420	TCTTGAAGAGTCCAATTCCA	GTGGAAAGGACGAAACACCgTCTTGAAGAGTCCAATTCCAgttttagagctaGAAAtagc	4830	-0.600805	6.65026	29.86	4.64397e-08	1.83611e-07	72.2651	102.678	89.0888	135.238	79.6802	90.6718	96.9144	133.735	134.048	137.931	82.8925	98.9699	70.9143	108.792	62.9886	100.273	619	755	924	790	761	880	498	546	288	507	262	445
BRU_28415	HINFP	TGACTACTTACGATCCAATG	GTGGAAAGGACGAAACACCgTGACTACTTACGATCCAATGgttttagagctaGAAAtagc	1316	-0.599918	8.10593	64.7919	8.32412e-16	8.86076e-15	336.075	197.083	226.313	343.092	223.98	220.014	234.944	336.538	345.248	347.491	304.272	184.889	377.471	200.631	326.483	205.73	1740	1832	2240	1988	1960	2217	1828	1020	1533	935	1358	913
BRU_24904	GATA6	CCCCTACTCGCCCTACGTGG	GTGGAAAGGACGAAACACCgCCCCTACTCGCCCTACGTGGgttttagagctaGAAAtagc	1077	-0.599886	7.72299	47.6482	5.09981e-12	3.37203e-11	188.401	190.56	184.739	279.883	191.155	187.589	175.474	278.812	276.198	284.639	173.442	210.809	198.708	159.647	193.053	201.223	1485	1562	1673	1647	1568	1816	1042	1163	807	744	803	893
BRU_75630	ZNF300	GGCATAAATATAATCCACTG	GTGGAAAGGACGAAACACCgGGCATAAATATAATCCACTGgttttagagctaGAAAtagc	4619	-0.599577	5.33972	14.0751	0.000175655	0.00039755	33.8497	36.6422	35.8211	54.3541	32.0523	38.9108	36.5002	51.2932	61.2991	50.4701	27.2979	35.3464	39.1506	45.0616	35.1005	29.5187	249	324	348	303	348	322	164	195	159	210	146	131
BRU_23110	FEV	GAACGCCGGCTGCATCGCGT	GTGGAAAGGACGAAACACCgGAACGCCGGCTGCATCGCGTgttttagagctaGAAAtagc	851	-0.599306	7.18877	33.1689	8.44913e-09	3.70614e-08	127.959	135.282	126.931	192.149	138.893	129.463	112.437	193.323	192.529	190.595	114.185	148.455	150.447	129.177	119.246	128.215	1079	1078	1072	1142	1093	1216	686	819	611	602	496	569
BRU_39436	MNX1	CCCGGTCTACGGCTACTCCG	GTGGAAAGGACGAAACACCgCCCGGTCTACGGCTACTCCGgttttagagctaGAAAtagc	2041	-0.598828	7.87309	68.5263	1.25197e-16	1.44661e-15	208.875	208.306	206.246	312.243	210.593	209.806	198.339	307.59	311.428	317.711	226.373	207.003	201.909	221.875	198.342	196.04	1636	1747	1891	1817	1768	2027	1360	1142	820	1034	825	870
BRU_41115	MYNN	CTCATAAGGACTCTTGACGC	GTGGAAAGGACGAAACACCgCTCATAAGGACTCTTGACGCgttttagagctaGAAAtagc	2130	-0.598528	7.09286	36.418	1.59227e-09	7.6545e-09	114.388	122.684	121.925	184.655	125.249	116.132	124.394	178.934	193.057	181.974	123.673	125.072	121.884	133.468	97.6084	109.512	973	967	1186	1057	1096	1161	743	690	495	622	406	486
BRU_23850	FOXH1	CTCCAACCGATGCTTCCGCA	GTGGAAAGGACGAAACACCgCTCCAACCGATGCTTCCGCAgttttagagctaGAAAtagc	947	-0.598382	7.87896	59.7143	1.09678e-14	1.00702e-13	199.957	195.683	215.993	327.015	221.148	209.926	216.904	328.412	326.929	325.704	207.398	197.396	188.12	219.3	204.352	170.352	1718	1748	2068	1940	1856	2078	1246	1089	764	1022	850	756
BRU_76021	ZNF474	CAGTCTTCAGGCAACTAACG	GTGGAAAGGACGAAACACCgCAGTCTTCAGGCAACTAACGgttttagagctaGAAAtagc	4954	-0.598122	6.82937	31.2934	2.21835e-08	9.18964e-08	94.4543	107.841	99.6594	150.876	102.078	95.4757	101.424	155.234	148.492	148.902	108.692	98.0635	86.9192	123.383	87.7514	102.076	793	795	967	917	843	950	653	541	353	575	365	453
BRU_19185	EBF4	CCATTGACTACGGATTCCAG	GTGGAAAGGACGAAACACCgCCATTGACTACGGATTCCAGgttttagagctaGAAAtagc	658	-0.597893	7.29688	53.336	2.81114e-13	2.21687e-12	132.155	147.758	138.051	208.987	133.744	137.029	143.379	216.176	196.051	214.733	134.326	154.799	125.824	142.91	136.315	145.565	1039	1141	1367	1277	1113	1370	807	854	511	666	567	646
BRU_51489	POU2F3	TCCTACCAAATACTTCACTG	GTGGAAAGGACGAAACACCgTCCTACCAAATACTTCACTGgttttagagctaGAAAtagc	2696	-0.597723	7.18244	33.2709	8.01738e-09	3.53812e-08	118.373	109.111	139.418	211.038	137.606	138.109	142.54	215.33	211.2	206.582	95.8756	108.214	115.236	106.002	144.008	113.117	1069	1150	1359	1272	1199	1318	576	597	468	494	599	502
BRU_60246	SKIL	AAATGGAAAAACGATAAACA	GTGGAAAGGACGAAACACCgAAATGGAAAAACGATAAACAgttttagagctaGAAAtagc	3105	-0.596463	5.35168	12.4695	0.000413658	0.000880007	44.2855	40.1967	31.3049	47.3438	32.6959	29.5434	31.6755	48.0768	47.5597	46.3949	56.7597	35.7089	46.045	46.3491	30.0518	38.532	254	246	302	284	270	296	341	197	187	216	125	171
BRU_15522	CTCFL	CCATGTCCGATCCCACACTG	GTGGAAAGGACGAAACACCgCCATGTCCGATCCCACACTGgttttagagctaGAAAtagc	490	-0.595276	8.17767	60.4541	7.53143e-15	7.01485e-14	289.229	204.72	263.621	398.189	266.974	271.535	252.355	405.267	393.688	395.61	298.946	200.296	251.155	190.332	317.588	223.531	2074	2261	2406	2394	2235	2524	1796	1105	1020	887	1321	992
BRU_31556	ISL1	ACACTCGATGTGATACACCT	GTGGAAAGGACGAAACACCgACACTCGATGTGATACACCTgttttagagctaGAAAtagc	1689	-0.594243	7.87978	53.3804	2.74826e-13	2.17614e-12	182.527	229.288	210.508	317.833	208.147	214.97	208.408	321.472	321.996	310.03	162.622	226.217	195.753	257.495	189.206	204.152	1617	1790	1987	1899	1828	1978	977	1248	795	1200	787	906
BRU_74361	ZBTB10	GCCACACCGAGGTCTCGGGG	GTGGAAAGGACGAAACACCgGCCACACCGAGGTCTCGGGGgttttagagctaGAAAtagc	3874	-0.593466	6.79746	37.4817	9.22727e-10	4.54868e-09	60.0579	128.527	101.136	152.541	108.514	96.1962	98.6974	152.356	153.072	152.194	62.2526	120.359	55.8942	139.262	62.027	125.961	843	801	941	900	869	971	374	664	227	649	258	559
BRU_32108	KAT7	ACCAGGTATCAAGCTCATAG	GTGGAAAGGACGAAACACCgACCAGGTATCAAGCTCATAGgttttagagctaGAAAtagc	1721	-0.592448	6.71991	33.1234	8.64913e-09	3.79101e-08	102.276	73.7971	97.0303	146.362	94.741	97.7575	98.5925	145.415	150.253	143.417	90.2163	80.6622	101.693	69.5236	114.918	71.2054	736	814	940	859	853	915	542	445	413	324	478	316
BRU_76354	ZNF583	ATCTTGGCAAACATTCCACC	GTGGAAAGGACGAAACACCgATCTTGGCAAACATTCCACCgttttagagctaGAAAtagc	5219	-0.592315	7.32527	36.7191	1.36433e-09	6.60791e-09	143.22	147.472	139.15	209.764	139.151	139.43	138.869	196.032	210.848	222.413	151.137	159.874	117.206	139.905	161.318	142.636	1081	1161	1324	1158	1197	1419	908	882	476	652	671	633
BRU_43133	NOLC1	GGAAGAGAGCAGCTCCAGTG	GTGGAAAGGACGAAACACCgGGAAGAGAGCAGCTCCAGTGgttttagagctaGAAAtagc	2348	-0.592279	5.98866	10.7074	0.00106708	0.00212466	63.2837	52.0088	55.1365	83.1345	61.144	44.7955	59.4702	81.4259	82.0844	85.8932	50.601	34.4401	73.3766	69.309	65.8736	52.2774	475	373	567	481	466	548	304	190	298	323	274	232
BRU_76345	ZNF580	GGTCCGAGTGCGACACGCGG	GTGGAAAGGACGAAACACCgGGTCCGAGTGCGACACGCGGgttttagagctaGAAAtagc	5210	-0.591372	6.67406	22.4597	2.14595e-06	6.52998e-06	101.592	88.7256	86.4315	130.21	84.7005	89.9513	84.6427	128.148	127.53	134.953	108.692	107.671	97.7533	92.4835	98.3296	66.0227	658	749	807	757	724	861	653	594	397	431	409	293
BRU_76404	ZNF596	GTTATCCTTTAATCAACACA	GTGGAAAGGACGAAACACCgGTTATCCTTTAATCAACACAgttttagagctaGAAAtagc	5253	-0.590602	6.42542	22.2438	2.40133e-06	7.25768e-06	85.1107	66.996	75.844	114.233	73.244	80.3437	73.9444	112.574	118.371	111.755	87.0537	69.9677	91.1051	51.9281	77.1731	79.0921	569	669	705	665	672	713	523	386	370	242	321	351
BRU_26971	GRHL2	GTGTCAATCTGAATCATCAA	GTGGAAAGGACGAAACACCgGTGTCAATCTGAATCATCAAgttttagagctaGAAAtagc	1176	-0.590256	6.73683	32.7317	1.05796e-08	4.60244e-08	102.964	93.9016	91.1294	137.217	94.0973	85.6279	93.6629	135.936	138.099	137.617	114.518	93.8945	106.864	92.269	87.5109	95.5414	731	713	893	803	784	878	688	518	434	430	364	424
BRU_75538	ZNF268	ACCACACTGAATACACCCAT	GTGGAAAGGACGAAACACCgACCACACTGAATACACCCATgttttagagctaGAAAtagc	4547	-0.590182	8.01394	40.022	2.51117e-10	1.33165e-09	232.42	225.588	229.322	345.266	221.663	236.708	229.595	346.018	345.424	344.356	206.565	187.789	224.316	260.713	266.379	228.263	1722	1971	2189	2044	1961	2197	1241	1036	911	1215	1108	1013
BRU_48183	PATZ1	CGCCTACACTTCCCGCATCG	GTGGAAAGGACGAAACACCgCGCCTACACTTCCCGCATCGgttttagagctaGAAAtagc	2530	-0.588693	8.62486	90.3254	2.02044e-21	3.65819e-20	462.202	311.412	321.711	483.828	325.672	312.848	326.614	476.367	484.052	491.064	482.374	288.028	459.465	333.67	444.767	312.538	2530	2605	3114	2814	2748	3133	2898	1589	1866	1555	1850	1387
BRU_52286	PRDM14	AGCAGCAGCCACGAGTACGC	GTGGAAAGGACGAAACACCgAGCAGCAGCCACGAGTACGCgttttagagctaGAAAtagc	2765	-0.588284	8.51639	75.0271	4.64304e-18	6.1893e-17	309.471	367.073	314.323	472.564	325.929	308.885	308.154	499.051	473.659	444.983	301.442	376.484	334.627	385.384	292.344	339.352	2532	2572	2938	2948	2689	2839	1811	2077	1359	1796	1216	1506
BRU_75193	ZNF114	CCAAAACAGAGGAACCACAC	GTGGAAAGGACGAAACACCgCCAAAACAGAGGAACCACACgttttagagctaGAAAtagc	4234	-0.586466	6.76173	38.2725	6.15229e-10	3.11473e-09	87.9046	88.6874	101.83	152.905	101.048	105.323	99.117	146.6	159.765	152.351	81.228	86.8252	92.0901	92.4835	90.3959	86.7534	785	877	945	866	907	972	488	479	374	431	376	385
BRU_67072	THRA	GATCTTGGTAAACTCGCTGA	GTGGAAAGGACGAAACACCgGATCTTGGTAAACTCGCTGAgttttagagctaGAAAtagc	3661	-0.58627	6.64255	22.5018	2.09951e-06	6.40542e-06	84.7805	105.859	83.0855	124.766	82.7696	81.4245	85.0623	120.023	127.002	127.272	92.5466	119.453	81.2559	79.8234	80.5389	118.3	643	678	811	709	721	812	556	659	330	372	335	525
BRU_76743	ZNF706	GAAACAAGGACATGACCAAA	GTGGAAAGGACGAAACACCgGAAACAAGGACATGACCAAAgttttagagctaGAAAtagc	5524	-0.585649	6.57722	17.855	2.38389e-05	6.21992e-05	93.8847	77.5543	83.4924	125.322	76.4621	92.8336	81.1815	117.991	130.701	127.272	103.532	67.6113	70.1756	92.269	107.946	72.7827	594	773	774	697	742	812	622	373	285	430	449	323
BRU_35256	LHX5	ACCGACGGTCCAAAGAACGC	GTGGAAAGGACGAAACACCgACCGACGGTCCAAAGAACGCgttttagagctaGAAAtagc	1857	-0.583781	7.24368	39.3753	3.49693e-10	1.81953e-09	149.309	125.237	132.184	198.347	118.555	130.423	147.574	196.878	200.984	197.178	136.656	118.728	160.05	123.812	151.221	133.172	921	1086	1407	1163	1141	1258	821	655	650	577	629	591
BRU_62931	SOX9	ACTCACCCGAGTGCTCGCCG	GTGGAAAGGACGAAACACCgACTCACCCGAGTGCTCGCCGgttttagagctaGAAAtagc	3254	-0.583614	7.80585	62.4524	2.7296e-15	2.70263e-14	125.837	340.55	171.688	257.399	167.084	167.052	180.928	257.651	251.538	263.009	115.35	344.038	136.904	349.978	125.256	327.635	1298	1391	1725	1522	1428	1678	693	1898	556	1631	521	1454
BRU_05846	BCL11A	CCACCGCATAGAGCGCCTGG	GTGGAAAGGACGAAACACCgCCACCGCATAGAGCGCCTGGgttttagagctaGAAAtagc	206	-0.583522	7.34485	41.8362	9.92503e-11	5.49898e-10	163.34	113.496	148.492	222.523	149.063	146.636	149.777	225.656	218.246	223.667	176.604	96.2509	159.311	117.375	154.106	126.863	1158	1221	1428	1333	1239	1427	1061	531	647	547	641	563
BRU_19145	E2F8	AGCCCTATCAAGACCAACAA	GTGGAAAGGACGAAACACCgAGCCCTATCAAGACCAACAAgttttagagctaGAAAtagc	642	-0.583332	6.52364	21.6728	3.23337e-06	9.56355e-06	85.3495	83.1102	79.7132	119.388	85.3441	81.4245	72.3711	121.208	124.888	112.069	67.4125	77.2182	97.9996	90.7669	90.6363	81.3454	663	678	690	716	709	715	405	426	398	423	377	361
BRU_58474	SCML1	CAGCCGTATTATGCATCTGA	GTGGAAAGGACGAAACACCgCAGCCGTATTATGCATCTGAgttttagagctaGAAAtagc	3045	-0.58314	6.91568	35.5462	2.49073e-09	1.16932e-08	104.062	108.894	107.418	160.956	105.296	108.086	108.871	160.82	160.294	161.755	90.7156	109.483	114.005	117.375	107.465	99.8228	818	900	1038	950	910	1032	545	604	463	547	447	443
BRU_26263	GON4L	TGGCTTTCGAAACTTAGAAG	GTGGAAAGGACGAAACACCgTGGCTTTCGAAACTTAGAAGgttttagagctaGAAAtagc	1160	-0.582841	5.9757	13.9124	0.000191527	0.000429789	60.5511	52.877	54.5406	81.6625	54.579	59.327	49.7158	79.2252	83.3175	82.4449	72.2396	65.6174	51.9545	54.9322	57.4591	38.0814	424	494	474	468	473	526	434	362	211	256	239	169
BRU_77171	ZNF90	GAATTCTCTTATGTGTACGA	GTGGAAAGGACGAAACACCgGAATTCTCTTATGTGTACGAgttttagagctaGAAAtagc	5656	-0.581973	6.29158	25.5847	4.23374e-07	1.42895e-06	69.866	64.5006	70.7664	105.946	70.2834	72.0571	69.9587	102.417	110.092	105.329	71.9067	69.0614	68.452	70.8111	69.2394	53.6294	546	600	667	605	625	672	432	381	278	330	288	238
BRU_62007	SMAD9	TAACCCTTACCACTACCGCC	GTGGAAAGGACGAAACACCgTAACCCTTACCACTACCGCCgttttagagctaGAAAtagc	3150	-0.581882	7.52264	48.2632	3.7268e-12	2.5157e-11	153.494	175.006	162.252	242.976	158.073	160.447	168.237	251.049	243.083	234.796	161.957	152.08	149.708	188.615	148.817	184.323	1228	1336	1604	1483	1380	1498	973	839	608	879	619	818
BRU_76674	ZNF691	ACGCACCAGCAAGATCACCT	GTGGAAAGGACGAAACACCgACGCACCAGCAAGATCACCTgttttagagctaGAAAtagc	5475	-0.581364	7.94076	63.6642	1.47539e-15	1.51501e-14	218.808	205.131	222.887	333.414	238.011	210.287	220.365	335.861	332.565	331.817	228.87	216.972	228.009	201.704	199.544	196.716	1849	1751	2101	1984	1888	2117	1375	1197	926	940	830	873
BRU_75520	ZNF263	ATGTTCTCAGAGCATACAGA	GTGGAAAGGACGAAACACCgATGTTCTCAGAGCATACAGAgttttagagctaGAAAtagc	4529	-0.581161	6.26427	9.7134	0.00182929	0.00350078	67.3458	69.5697	67.6331	101.234	67.194	62.8098	72.8955	104.618	105.512	93.5734	56.9261	97.8823	87.4117	45.7053	57.6995	65.1214	522	523	695	618	599	597	342	540	355	213	240	289
BRU_75415	ZNF221	TATTAAGTCTTGATCTAACA	GTGGAAAGGACGAAACACCgTATTAAGTCTTGATCTAACAgttttagagctaGAAAtagc	4448	-0.580721	6.17222	11.7837	0.000597512	0.00124071	72.3282	62.9576	61.291	91.7178	59.5993	55.3639	68.9099	84.3037	93.3578	97.4919	50.9339	59.4544	88.3966	79.3942	77.6539	50.0241	463	461	657	498	530	622	306	328	359	370	323	222
BRU_29218	HOXA6	CTTATCAGAATAGAAACACG	GTGGAAAGGACGAAACACCgCTTATCAGAATAGAAACACGgttttagagctaGAAAtagc	1443	-0.580503	6.07858	14.6818	0.000127272	0.00029447	65.7756	64.8461	55.4326	82.9018	53.9354	55.7242	56.6383	76.5167	83.3175	88.8712	81.0615	76.6745	67.2208	62.6571	49.0446	55.2067	419	464	540	452	473	567	487	423	273	292	204	245
BRU_05932	BCLAF1	TAAAGAGACTGGATATGTAG	GTGGAAAGGACGAAACACCgTAAAGAGACTGGATATGTAGgttttagagctaGAAAtagc	228	-0.578913	6.42372	27.4566	1.60663e-07	5.78906e-07	76.0188	68.4452	78.8477	117.773	82.126	77.2212	77.1959	118.161	121.365	113.793	71.5738	77.9433	80.271	61.3696	76.2114	66.0227	638	643	736	698	689	726	430	430	326	286	317	293
BRU_74360	ZBTB10	GATGGTTGTAATGTCGACGA	GTGGAAAGGACGAAACACCgGATGGTTGTAATGTCGACGAgttttagagctaGAAAtagc	3873	-0.578378	6.98461	24.3286	8.12221e-07	2.64461e-06	79.1255	156.805	107.751	160.918	109.93	104.243	109.081	163.021	163.464	156.269	97.2072	165.856	81.7484	159.218	58.4208	145.34	854	868	1040	963	928	997	584	915	332	742	243	645
BRU_19907	ELF3	GGACTGGATCAGCTACCAAG	GTGGAAAGGACGAAACACCgGGACTGGATCAGCTACCAAGgttttagagctaGAAAtagc	696	-0.577637	6.25079	23.7885	1.07521e-06	3.43925e-06	63.2601	67.2412	68.9673	102.892	74.5313	66.2925	66.078	109.019	102.165	97.4919	69.2435	65.4361	54.6631	63.73	65.8736	72.5574	579	552	630	644	580	622	416	361	222	297	274	322
BRU_58606	SCRT1	ACGTACACCTTGCCGCACGT	GTGGAAAGGACGAAACACCgACGTACACCTTGCCGCACGTgttttagagctaGAAAtagc	3053	-0.577315	8.26206	62.884	2.19248e-15	2.20081e-14	275.855	259.717	276.966	413.179	291.045	275.018	264.836	428.967	417.468	393.102	273.978	283.315	261.004	231.745	292.585	264.091	2261	2290	2525	2534	2370	2508	1646	1563	1060	1080	1217	1172
BRU_43130	NOLC1	CCGGAAGAGTTCTAGCAGTG	GTGGAAAGGACGAAACACCgCCGGAAGAGTTCTAGCAGTGgttttagagctaGAAAtagc	2345	-0.576405	5.75853	17.2617	3.25678e-05	8.27651e-05	50.8443	49.6689	46.0101	68.6354	45.3109	48.0381	44.6813	65.1746	75.2147	65.5171	61.7532	48.7599	46.7837	45.4907	43.9959	54.7561	352	400	426	385	427	418	371	269	190	212	183	243
BRU_24908	GATAD1	AGAGTAAGCAGGAAATTCAC	GTGGAAAGGACGAAACACCgAGAGTAAGCAGGAAATTCACgttttagagctaGAAAtagc	1081	-0.576298	6.60844	17.4454	2.95679e-05	7.57376e-05	80.4272	101.665	83.0335	123.804	88.3047	82.8657	77.9301	127.979	132.462	110.971	76.9002	131.96	78.7936	94.8439	85.5876	78.1908	686	690	743	756	752	708	462	728	320	442	356	347
BRU_40905	MYBL1	GTGACACATACTGATACCCA	GTGGAAAGGACGAAACACCgGTGACACATACTGATACCCAgttttagagctaGAAAtagc	2104	-0.576056	7.35299	46.4301	9.49479e-12	6.00476e-11	133.007	160.336	144.16	214.709	153.697	149.879	128.904	209.913	218.07	216.144	137.322	153.53	127.547	160.505	134.151	166.972	1194	1248	1229	1240	1238	1379	825	847	518	748	558	741
BRU_55573	RELB	GTACTCGTCGATGATCTCTG	GTGGAAAGGACGAAACACCgGTACTCGTCGATGATCTCTGgttttagagctaGAAAtagc	2908	-0.575437	7.91171	33.2497	8.10536e-09	3.57152e-08	219.4	212.234	212.652	316.816	217.93	216.652	203.373	324.011	308.257	318.181	257.666	195.221	224.069	196.769	176.464	244.712	1693	1804	1939	1914	1750	2030	1548	1077	910	917	734	1086
BRU_23831	FOXE1	GGCTTACATGCACGACGCGG	GTGGAAAGGACGAAACACCgGGCTTACATGCACGACGCGGgttttagagctaGAAAtagc	928	-0.574249	7.39616	35.5557	2.47862e-09	1.16457e-08	143.18	160.607	147.949	220.464	141.597	143.033	159.216	230.735	227.053	203.604	132.162	178.001	162.266	142.48	135.113	161.339	1100	1191	1518	1363	1289	1299	794	982	659	664	562	716
BRU_76009	ZNF470	AAGGCTTTCACTGATCACAT	GTGGAAAGGACGAAACACCgAAGGCTTTCACTGATCACATgttttagagctaGAAAtagc	4942	-0.573611	7.46824	47.406	5.77056e-12	3.78111e-11	150.819	149.69	162.7	242.186	161.42	154.562	172.117	247.156	228.462	250.94	165.286	144.286	147.492	145.699	139.681	159.086	1254	1287	1641	1460	1297	1601	993	796	599	679	581	706
BRU_75894	ZNF426	TCCAACCAAGAGATTAGACT	GTGGAAAGGACGAAACACCgTCCAACCAAGAGATTAGACTgttttagagctaGAAAtagc	4843	-0.572144	6.88866	30.3616	3.58561e-08	1.44719e-07	115.346	114.63	98.1839	145.929	104.138	96.4364	93.9776	141.691	152.367	143.73	103.199	110.027	133.21	108.577	109.629	125.285	809	803	896	837	865	917	620	607	541	506	456	556
BRU_76705	ZNF70	GGATTATCTGACACATGCTG	GTGGAAAGGACGAAACACCgGGATTATCTGACACATGCTGgttttagagctaGAAAtagc	5506	-0.572138	7.20426	33.5045	7.10995e-09	3.14962e-08	116.221	149.265	129.981	193.212	138.507	125.259	126.177	191.799	199.751	188.087	103.033	130.328	129.271	166.942	116.361	150.523	1076	1043	1203	1133	1134	1200	619	719	525	778	484	668
BRU_51507	POU4F2	GAATACCATCCCGTGCACGT	GTGGAAAGGACGAAACACCgGAATACCATCCCGTGCACGTgttttagagctaGAAAtagc	2714	-0.571331	7.5882	38.218	6.32658e-10	3.19185e-09	173.095	177.728	167.91	249.496	171.332	168.253	164.146	244.786	259.817	243.886	191.751	151.899	176.793	183.894	150.74	197.392	1331	1401	1565	1446	1475	1556	1152	838	718	857	627	876
BRU_75819	ZNF394	TTGGGAGCCCAACTATCCCG	GTGGAAAGGACGAAACACCgTTGGGAGCCCAACTATCCCGgttttagagctaGAAAtagc	4772	-0.571029	6.52543	26.1287	3.19403e-07	1.0965e-06	73.1195	88.6501	82.434	122.488	82.2547	80.824	84.2232	113.759	127.53	126.175	73.9041	73.9555	71.4067	94.2002	74.0477	97.7948	639	673	803	672	724	805	444	408	290	439	308	434
BRU_19612	EHF	GGATACAATTGGCATCCAGC	GTGGAAAGGACGAAACACCgGGATACAATTGGCATCCAGCgttttagagctaGAAAtagc	681	-0.570143	5.89423	19.7097	9.01407e-06	2.51149e-05	58.3058	43.5811	53.9246	80.0247	55.995	52.6017	53.177	77.3631	78.3854	84.3258	62.419	38.6091	50.2309	49.9969	62.2674	42.1374	435	438	507	457	445	538	375	213	204	233	259	187
BRU_76194	ZNF543	AAAATGAGTTCTGAACGTGA	GTGGAAAGGACGAAACACCgAAAATGAGTTCTGAACGTGAgttttagagctaGAAAtagc	5079	-0.569553	6.07812	20.4589	6.09254e-06	1.73748e-05	55.3956	51.692	64.3602	95.5702	65.6493	61.2485	66.1829	86.843	106.921	92.9464	62.419	50.935	47.0299	53.2156	56.7379	50.9254	510	510	631	513	607	593	375	281	191	248	236	226
BRU_76082	ZNF500	GTACCACTCCATTCTCAACG	GTGGAAAGGACGAAACACCgGTACCACTCCATTCTCAACGgttttagagctaGAAAtagc	4999	-0.569151	7.77839	44.1961	2.9708e-11	1.7709e-10	201.928	202.46	190.293	282.342	186.65	193.233	190.997	272.21	285.006	289.811	209.561	169.119	194.276	207.069	201.948	231.192	1450	1609	1821	1608	1618	1849	1259	933	789	965	840	1026
BRU_74863	ZFP28	TTCCAACGAGGAGATCACAT	GTGGAAAGGACGAAACACCgTTCCAACGAGGAGATCACATgttttagagctaGAAAtagc	4068	-0.567406	7.41139	44.9547	2.0165e-11	1.21576e-10	150.666	173.14	143.637	212.835	143.914	143.514	143.484	209.574	211.376	217.554	144.646	163.318	136.658	182.821	170.694	173.282	1118	1195	1368	1238	1200	1388	869	901	555	852	710	769
BRU_66272	TCF7L1	AATACGGTGACAGCTCGGAT	GTGGAAAGGACGAAACACCgAATACGGTGACAGCTCGGATgttttagagctaGAAAtagc	3553	-0.566949	6.75185	34.4706	4.32743e-09	1.98078e-08	100.711	91.4613	95.6001	141.716	94.8697	90.1915	101.739	144.4	141.094	139.655	99.3711	85.9189	95.5373	92.6981	107.225	95.7668	737	751	970	853	801	891	597	474	388	432	446	425
BRU_28054	HDX	CTAGAACACCCTGTAATCCA	GTGGAAAGGACGAAACACCgCTAGAACACCCTGTAATCCAgttttagagctaGAAAtagc	1247	-0.565195	6.91748	30.7707	2.90389e-08	1.19023e-07	120.853	79.3646	112.996	167.179	119.456	106.885	112.647	167.253	170.334	163.949	139.153	82.8374	104.402	80.8963	119.005	74.3601	928	890	1074	988	967	1046	836	457	424	377	495	330
BRU_50242	PKMYT1	AGCAGCGGATGTGTTCAGGT	GTGGAAAGGACGAAACACCgAGCAGCGGATGTGTTCAGGTgttttagagctaGAAAtagc	5793	-0.564839	5.94546	19.2373	1.15435e-05	3.16317e-05	55.4706	58.0185	53.2414	78.77	53.678	51.4007	54.6454	81.2566	75.7432	79.3101	47.7714	63.0797	65.9897	56.2197	52.6508	54.7561	417	428	521	480	430	506	287	348	268	262	219	243
BRU_66245	TCF21	GACTTCCAACGAGAGCACCG	GTGGAAAGGACGAAACACCgGACTTCCAACGAGAGCACCGgttttagagctaGAAAtagc	3534	-0.564807	7.31221	28.3162	1.03031e-07	3.85834e-07	151.701	138.909	138.385	204.64	142.369	140.631	132.156	213.129	196.404	204.388	173.775	165.494	144.291	117.16	137.036	134.073	1106	1171	1260	1259	1115	1304	1044	913	586	546	570	595
BRU_25000	GBX2	AGGGAAAGACGAGTCAAAGG	GTGGAAAGGACGAAACACCgAGGGAAAGACGAGTCAAAGGgttttagagctaGAAAtagc	1097	-0.562717	5.9225	13.1482	0.000287792	0.000629999	54.2113	52.8909	53.8061	79.4574	57.1535	52.2414	52.0233	77.7016	81.2037	79.4669	59.5894	71.0553	57.1254	45.7053	45.9192	41.912	444	435	496	459	461	507	358	392	232	213	191	186
BRU_42419	NFAT5	CAAGTCAGTCAAATTCAGAG	GTGGAAAGGACGAAACACCgCAAGTCAGTCAAATTCAGAGgttttagagctaGAAAtagc	2198	-0.560731	6.39327	25.1729	5.24138e-07	1.74373e-06	71.0168	80.9175	73.8375	108.876	77.6206	73.6183	70.2734	100.047	117.49	109.091	75.7351	79.2121	72.8841	77.463	64.4311	86.0774	603	613	670	591	667	696	455	437	296	361	268	382
BRU_75977	ZNF451	CACATGAGCCGGATTCACGG	GTGGAAAGGACGAAACACCgCACATGAGCCGGATTCACGGgttttagagctaGAAAtagc	4914	-0.560573	7.4182	24.98	5.79284e-07	1.91622e-06	156.789	143.75	154.11	227.271	159.36	152.04	150.93	226.334	228.991	226.488	185.093	116.915	148.477	139.476	136.796	174.859	1238	1266	1439	1337	1300	1445	1112	645	603	650	569	776
BRU_74909	ZFP69	TCACCAGAATCTATACCGAG	GTGGAAAGGACGAAACACCgTCACCAGAATCTATACCGAGgttttagagctaGAAAtagc	4106	-0.559881	6.58827	24.4652	7.56623e-07	2.4705e-06	81.6221	97.0709	83.0104	122.416	75.3036	91.3924	82.3353	119.515	124.536	123.197	70.2422	88.4566	84.9494	104.285	89.6747	98.4708	585	761	785	706	707	786	422	488	345	486	373	437
BRU_62867	SOX11	CGACCCAGACTGGTGCAAGA	GTGGAAAGGACGAAACACCgCGACCCAGACTGGTGCAAGAgttttagagctaGAAAtagc	3190	-0.559373	6.3602	21.4071	3.71384e-06	1.08959e-05	63.806	76.7234	75.1718	110.787	69.1249	82.8657	73.5249	109.358	109.211	113.793	56.0939	78.6684	59.8339	70.3819	75.4902	81.1201	537	690	701	646	620	726	337	434	243	328	314	360
BRU_75667	ZNF320	GGACATCGTAGAGTTCACAC	GTGGAAAGGACGAAACACCgGGACATCGTAGAGTTCACACgttttagagctaGAAAtagc	4652	-0.558527	7.05325	27.7032	1.41429e-07	5.15674e-07	99.6337	126.36	122.376	180.244	113.792	131.144	122.192	177.241	175.09	188.401	99.5375	122.534	83.9645	114.585	115.399	141.96	884	1092	1165	1047	994	1202	598	676	341	534	480	630
BRU_14856	CREBBP	CTTAGCCCACTGATGAACGA	GTGGAAAGGACGAAACACCgCTTAGCCCACTGATGAACGAgttttagagctaGAAAtagc	448	-0.55728	7.50629	30.6666	3.0639e-08	1.24964e-07	85.8839	287.41	143.163	210.646	140.052	150.359	139.078	198.232	216.308	217.398	93.3789	274.433	64.0198	285.175	100.253	302.623	1088	1252	1326	1171	1228	1387	561	1514	260	1329	417	1343
BRU_42798	NKX2-4	CATGGCGGGTCACAACGCGG	GTGGAAAGGACGAAACACCgCATGGCGGGTCACAACGCGGgttttagagctaGAAAtagc	2309	-0.55712	6.62714	25.5939	4.21359e-07	1.42297e-06	95.0436	80.8964	88.1952	129.717	84.9579	97.3972	82.2304	140.337	120.132	128.683	88.7182	82.2936	91.3514	86.2607	105.061	74.1347	660	811	784	829	682	821	533	454	371	402	437	329
BRU_44293	NPAS4	TCTCCAAGCAGAACTAAGCA	GTGGAAAGGACGAAACACCgTCTCCAAGCAGAACTAAGCAgttttagagctaGAAAtagc	2368	-0.555717	6.97331	23.5048	1.24603e-06	3.94439e-06	112.37	113.66	111.251	163.48	113.792	111.929	108.032	154.895	163.288	172.257	123.007	101.508	87.1655	127.031	126.939	112.441	884	932	1030	915	927	1099	739	560	354	592	528	499
BRU_52273	PRDM10	GCTCCGAGCTTATAAATCGG	GTGGAAAGGACGAAACACCgGCTCCGAGCTTATAAATCGGgttttagagctaGAAAtagc	2756	-0.555508	6.05125	19.9997	7.7453e-06	2.17888e-05	52.5498	54.2653	63.1054	92.7197	65.5206	64.0107	59.7848	91.583	95.8239	90.7521	44.9417	60.3607	59.0952	51.2844	53.6125	51.1507	509	533	570	541	544	579	270	333	240	239	223	227
BRU_76748	ZNF707	GGCCATCTACTTCTCAAGGG	GTGGAAAGGACGAAACACCgGGCCATCTACTTCTCAAGGGgttttagagctaGAAAtagc	5529	-0.555216	6.30313	19.1246	1.22456e-05	3.34295e-05	65.6139	71.7234	71.3413	104.839	69.6397	72.5375	71.8467	100.894	105.16	108.464	72.4061	75.4056	56.8792	57.2926	67.5565	82.4721	541	604	685	596	597	692	435	416	231	267	281	366
BRU_29271	HOXC10	TCTCCTCCTTGACACTAGGT	GTGGAAAGGACGAAACACCgTCTCCTCCTTGACACTAGGTgttttagagctaGAAAtagc	1496	-0.55356	7.01367	25.3462	4.79085e-07	1.60394e-06	102.943	131.097	113.853	167.084	115.466	114.811	111.284	162.344	169.629	169.279	120.51	111.115	94.7986	151.707	93.5213	130.468	897	956	1061	959	963	1080	724	613	385	707	389	579
BRU_40440	MTA3	AAAACACTATTAGCTGACAA	GTGGAAAGGACGAAACACCgAAAACACTATTAGCTGACAAgttttagagctaGAAAtagc	2073	-0.553469	6.27488	13.7655	0.000207105	0.000462425	68.433	67.5136	69.4999	102.053	70.7983	64.4911	73.2102	104.449	106.569	95.1408	77.8989	75.5869	70.4218	47.6365	56.9783	79.3174	550	537	698	617	605	607	468	417	286	222	237	352
BRU_75400	ZNF217	CAAAATCTCACCCTGAAACG	GTGGAAAGGACGAAACACCgCAAAATCTCACCCTGAAACGgttttagagctaGAAAtagc	4433	-0.551963	6.53558	23.6405	1.16117e-06	3.69792e-06	76.5863	64.4003	91.811	134.648	82.5122	98.8383	94.0824	124.932	135.281	143.73	71.4074	60.7233	88.1504	67.807	70.2011	64.6707	641	823	897	738	768	917	429	335	358	316	292	287
BRU_13009	CITED2	ATGGGCGAGCACATACACTA	GTGGAAAGGACGAAACACCgATGGGCGAGCACATACACTAgttttagagctaGAAAtagc	393	-0.551596	7.01144	33.4341	7.37207e-09	3.26077e-08	111.233	103.434	120.926	177.271	120.357	120.335	122.087	174.871	179.67	177.272	128.001	103.501	107.849	99.9938	97.8488	106.808	935	1002	1164	1033	1020	1131	769	571	438	466	407	474
BRU_42378	NEUROD4	AGTCAACACACCATCCTGGA	GTGGAAAGGACGAAACACCgAGTCAACACACCATCCTGGAgttttagagctaGAAAtagc	2181	-0.550969	7.11614	31.3121	2.19709e-08	9.10806e-08	123.926	101.462	132.387	194.074	127.437	129.703	140.022	195.185	198.165	188.871	120.843	106.22	140.105	87.9774	110.831	110.188	990	1080	1335	1153	1125	1205	726	586	569	410	461	489
BRU_55562	REL	ATGTGACAATCCACTTGAGA	GTGGAAAGGACGAAACACCgATGTGACAATCCACTTGAGAgttttagagctaGAAAtagc	2897	-0.550452	6.63598	23.3931	1.32055e-06	4.15539e-06	94.7254	93.0366	84.7549	124.099	84.1856	87.4293	82.6499	122.562	121.365	128.37	109.358	81.5686	82.9795	104.929	91.8384	92.6121	654	728	788	724	689	819	657	450	337	489	382	411
BRU_75278	ZNF157	AGTACTTACCTGAGTAACCA	GTGGAAAGGACGAAACACCgAGTACTTACCTGAGTAACCAgttttagagctaGAAAtagc	4319	-0.549727	7.02387	31.0443	2.52206e-08	1.03665e-07	119.091	97.7893	122.234	178.861	118.169	134.627	113.906	182.827	172.095	181.661	114.851	90.2692	115.482	110.937	126.939	92.1614	918	1121	1086	1080	977	1159	690	498	469	517	528	409
BRU_03990	ARID3A	ACAGCTCTACGAACTCGACG	GTGGAAAGGACGAAACACCgACAGCTCTACGAACTCGACGgttttagagctaGAAAtagc	74	-0.54828	7.05702	30.0709	4.16539e-08	1.6593e-07	124.111	106.125	121.971	178.419	127.823	110.968	127.121	179.103	183.897	172.257	114.185	107.671	119.668	116.516	138.479	94.1894	993	924	1212	1058	1044	1099	686	594	486	543	576	418
BRU_75387	ZNF212	CGTCCAGAGTGAAATCTCGG	GTGGAAAGGACGAAACACCgCGTCCAGAGTGAAATCTCGGgttttagagctaGAAAtagc	4420	-0.547151	6.97083	35.1892	2.99173e-09	1.39215e-08	122.505	109.533	109.036	159.37	101.95	118.174	106.983	167.93	156.418	153.761	127.335	110.027	122.376	112.439	117.803	106.132	792	984	1020	992	888	981	765	607	497	524	490	471
BRU_05579	BACH2	CTCTTCCTATTCCTACGCGG	GTGGAAAGGACGAAACACCgCTCTTCCTATTCCTACGCGGgttttagagctaGAAAtagc	171	-0.546872	6.63471	28.2055	1.09094e-07	4.06445e-07	94.2143	89.8511	86.3285	126.03	94.3548	82.5054	82.1255	127.302	125.24	125.548	92.2137	89.5442	102.678	95.0585	87.7514	84.9508	733	687	783	752	711	801	554	494	417	443	365	377
BRU_74501	ZBTB7C	CAAGAATCGGAAGATCAAGG	GTGGAAAGGACGAAACACCgCAAGAATCGGAAGATCAAGGgttttagagctaGAAAtagc	4014	-0.54668	6.41441	11.9662	0.000541729	0.00113297	85.3361	70.7292	74.3354	108.56	85.2154	64.371	73.42	104.11	113.262	108.307	110.856	78.4871	58.6028	70.3819	86.5493	63.3187	662	536	700	615	643	691	666	433	238	328	360	281
BRU_76292	ZNF568	TACAGCAACCTAGTCACAGT	GTGGAAAGGACGAAACACCgTACAGCAACCTAGTCACAGTgttttagagctaGAAAtagc	5161	-0.546608	7.02807	28.5067	9.33752e-08	3.524e-07	116.601	111.29	118.647	173.116	127.566	124.539	103.837	173.855	166.811	178.683	125.67	123.44	114.743	99.5646	109.389	110.864	991	1037	990	1027	947	1140	755	681	466	464	455	492
BRU_05767	BBX	TCAATGATCATAATTCCATG	GTGGAAAGGACGAAACACCgTCAATGATCATAATTCCATGgttttagagctaGAAAtagc	203	-0.545749	7.34856	36.423	1.58819e-09	7.64119e-09	160.118	129.15	146.583	214.13	139.408	147.837	152.504	222.44	219.479	200.47	162.789	135.766	141.582	117.16	175.984	134.524	1083	1231	1454	1314	1246	1279	978	749	575	546	732	597
BRU_35018	LEF1	GTACCCGGAATAACTCGAGT	GTGGAAAGGACGAAACACCgGTACCCGGAATAACTCGAGTgttttagagctaGAAAtagc	1839	-0.545148	6.20856	22.4712	2.13323e-06	6.49807e-06	84.3076	61.3128	60.9198	88.8542	63.9759	60.0476	58.736	88.8744	89.1303	88.5577	92.2137	62.8984	86.1805	62.2279	74.5285	58.8121	497	500	560	525	506	565	554	347	350	290	310	261
BRU_05698	BATF3	ATGATGACAGGAAGGTCCGA	GTGGAAAGGACGAAACACCgATGATGACAGGAAGGTCCGAgttttagagctaGAAAtagc	198	-0.544558	6.88057	27.0718	1.96035e-07	6.97707e-07	107.811	97.3762	107.258	156.534	98.0878	108.206	115.479	149.309	154.305	165.987	117.681	86.2814	99.9694	96.5605	105.782	109.287	762	901	1101	882	876	1059	707	476	406	450	440	485
BRU_76546	ZNF649	CAGTAAGCTCAGATTTCCTG	GTGGAAAGGACGAAACACCgCAGTAAGCTCAGATTTCCTGgttttagagctaGAAAtagc	5375	-0.544105	6.95228	19.1381	1.21592e-05	3.32092e-05	101.09	108.366	115.542	168.428	115.594	126.46	104.571	161.836	175.266	168.181	83.8912	98.9699	127.301	101.067	92.0788	125.06	898	1053	997	956	995	1073	504	546	517	471	383	555
BRU_56113	RHOXF2B	TGTGACTGAACTCGCAGTGC	GTGGAAAGGACGAAACACCgTGTGACTGAACTCGCAGTGCgttttagagctaGAAAtagc	2964	-0.542781	7.94904	67.8207	1.79061e-16	2.01686e-15	245.405	207.626	217.483	316.705	222.693	220.615	209.142	317.747	315.127	317.24	240.854	205.553	259.034	206.64	236.328	210.687	1730	1837	1994	1877	1789	2024	1447	1134	1052	963	983	935
BRU_32675	KDM1A	TTTCTGAAACAGGATCGTGT	GTGGAAAGGACGAAACACCgTTTCTGAAACAGGATCGTGTgttttagagctaGAAAtagc	1732	-0.54246	6.1412	17.1608	3.43447e-05	8.68631e-05	65.6222	64.1996	61.7561	89.95	59.0844	67.1332	59.0506	86.5044	93.534	89.8117	52.432	65.9799	68.9444	67.807	75.4902	58.8121	459	559	563	511	531	573	315	364	280	316	314	261
BRU_75776	ZNF367	CAACAGGATGGAATCCGACG	GTGGAAAGGACGAAACACCgCAACAGGATGGAATCCGACGgttttagagctaGAAAtagc	4737	-0.542052	6.93066	26.7307	2.3388e-07	8.21334e-07	121.197	109.508	104.331	151.84	107.485	107.966	97.5437	158.789	146.73	150	123.839	125.072	124.592	112.869	115.159	90.5841	835	899	930	938	833	957	744	690	506	526	479	402
BRU_32109	KAT7	AGAGCCAAACGATACTCCGC	GTGGAAAGGACGAAACACCgAGAGCCAAACGATACTCCGCgttttagagctaGAAAtagc	1722	-0.541082	7.12457	23.4188	1.30296e-06	4.10894e-06	132.59	122.099	123.051	179.007	122.288	132.225	114.64	174.871	182.84	179.31	143.98	107.852	148.969	121.666	104.821	136.777	950	1101	1093	1033	1038	1144	865	595	605	567	436	607
BRU_72662	VAV1	TGGCCGGCCCAAGATCGACG	GTGGAAAGGACGAAACACCgTGGCCGGCCCAAGATCGACGgttttagagctaGAAAtagc	3795	-0.540867	7.3956	34.0649	5.33032e-09	2.40527e-08	157.418	141.208	151.862	220.888	165.024	141.832	148.728	231.412	219.655	211.598	170.945	148.999	155.617	122.525	145.691	152.1	1282	1181	1418	1367	1247	1350	1027	822	632	571	606	675
BRU_40441	MTA3	AGTGTCTTAGTACCACTCGG	GTGGAAAGGACGAAACACCgAGTGTCTTAGTACCACTCGGgttttagagctaGAAAtagc	2074	-0.540429	5.38372	13.2928	0.000266422	0.000586754	32.338	40.0579	37.5323	54.6081	36.8151	36.8692	38.9126	54.8482	53.0202	55.956	38.6166	49.1224	29.5476	34.5472	28.8498	36.504	286	307	371	324	301	357	232	271	120	161	120	162
BRU_76550	ZNF652	AGAAAGTCAGCGTTACACAA	GTGGAAAGGACGAAACACCgAGAAAGTCAGCGTTACACAAgttttagagctaGAAAtagc	5379	-0.539869	7.1649	29.6307	5.22709e-08	2.04992e-07	116.207	159.313	121.168	176.194	121.258	113.97	128.275	175.548	169.806	183.228	129.832	149.905	122.623	167.372	96.1659	160.663	942	949	1223	1037	964	1169	780	827	498	780	400	713
BRU_65498	TAF1B	TATTGGATGACAGTTTCGAG	GTGGAAAGGACGAAACACCgTATTGGATGACAGTTTCGAGgttttagagctaGAAAtagc	3411	-0.539701	6.43492	18.6052	1.60778e-05	4.31612e-05	102.5	54.5081	76.3315	110.954	78.0068	78.302	72.6858	115.621	112.382	104.859	124.838	48.5786	89.3815	57.9363	93.2809	57.0094	606	652	693	683	638	669	750	268	363	270	388	253
BRU_05575	BACH1	CTAATCCTGATACCTAACCA	GTGGAAAGGACGAAACACCgCTAATCCTGATACCTAACCAgttttagagctaGAAAtagc	167	-0.539546	7.31749	41.5791	1.13197e-10	6.23603e-10	112.395	202.105	131.623	191.246	129.11	140.631	125.129	187.398	190.415	195.924	121.842	194.677	109.08	207.712	106.263	203.927	1003	1171	1193	1107	1081	1250	732	1074	443	968	442	905
BRU_75470	ZNF236	GGCAGCTTACGGCGACACAT	GTGGAAAGGACGAAACACCgGGCAGCTTACGGCGACACATgttttagagctaGAAAtagc	4487	-0.539097	7.23807	34.14	5.12855e-09	2.32505e-08	130.261	136.848	136.578	198.545	133.358	136.668	139.708	205.681	200.455	189.498	120.677	119.453	137.396	153.639	132.709	137.453	1036	1138	1332	1215	1138	1209	725	659	558	716	552	610
BRU_56289	RLF	TTTGTAATCTGGAATCTGAG	GTGGAAAGGACGAAACACCgTTTGTAATCTGGAATCTGAGgttttagagctaGAAAtagc	2968	-0.538972	6.83226	25.7859	3.81458e-07	1.29955e-06	110.85	95.3125	101.314	147.259	98.3452	106.164	99.4316	146.939	156.595	138.244	93.3789	101.508	120.407	96.7751	118.765	87.6548	764	884	948	868	889	882	561	560	489	451	494	389
BRU_48197	PAX2	GAACCCGACTATGTTCGCCT	GTGGAAAGGACGAAACACCgGAACCCGACTATGTTCGCCTgttttagagctaGAAAtagc	2544	-0.538078	6.99268	26.1793	3.11143e-07	1.07067e-06	112.436	107.032	117.158	170.11	124.09	106.765	120.619	166.915	169.277	174.137	128.999	100.42	96.276	101.925	112.033	118.751	964	889	1150	986	961	1111	775	554	391	475	466	527
BRU_76709	ZNF700	TTCAAGCATTCGAAGACACA	GTGGAAAGGACGAAACACCgTTCAAGCATTCGAAGACACAgttttagagctaGAAAtagc	5510	-0.537629	6.74231	16.7096	4.35589e-05	0.000108561	89.5036	104.384	94.8285	137.685	91.2654	98.7182	94.502	131.703	145.145	136.207	86.7208	128.335	82.9795	75.5318	98.8104	109.287	709	822	901	778	824	869	521	708	337	352	411	485
BRU_29157	HOMEZ	CCATCTGCAACCCATAACGT	GTGGAAAGGACGAAACACCgCCATCTGCAACCCATAACGTgttttagagctaGAAAtagc	1402	-0.536694	7.66403	32.6288	1.11549e-08	4.83102e-08	179.23	173.814	185.911	269.663	192.957	182.905	181.872	270.855	272.147	265.987	206.399	168.394	183.195	158.359	148.095	194.688	1499	1523	1734	1600	1545	1697	1240	929	744	738	616	864
BRU_65530	TAF5	TCTATCTGTTGCTTACTACG	GTGGAAAGGACGAAACACCgTCTATCTGTTGCTTACTACGgttttagagctaGAAAtagc	3423	-0.536226	7.41915	23.5989	1.18656e-06	3.77052e-06	151.775	136.186	160.916	233.375	160.519	161.648	160.58	240.553	231.985	227.586	145.145	120.359	164.728	112.439	145.451	175.76	1247	1346	1531	1421	1317	1452	872	664	669	524	605	780
BRU_29196	HOXA13	ATGTTTCTCTACGACAACGG	GTGGAAAGGACGAAACACCgATGTTTCTCTACGACAACGGgttttagagctaGAAAtagc	1421	-0.53618	6.43457	20.3737	6.37001e-06	1.81128e-05	68.956	86.0209	77.3688	112.255	79.4228	71.8169	80.8669	114.944	115.552	106.269	60.921	77.3995	71.8992	99.9938	74.0477	80.6694	617	598	771	679	656	678	366	427	292	466	308	358
BRU_00115	AATF	AGGCACTTAAAGCATTGTTG	GTGGAAAGGACGAAACACCgAGGCACTTAAAGCATTGTTGgttttagagctaGAAAtagc	3	-0.53618	6.69201	16.7631	4.23496e-05	0.000105819	104.853	93.0112	87.833	127.351	94.741	86.1082	82.6499	123.578	138.099	120.376	93.5453	117.821	114.989	74.4589	106.023	86.7534	736	717	788	730	784	768	562	650	467	347	441	385
BRU_25719	GLMP	TGCTGCCGTATCGGACACGT	GTGGAAAGGACGAAACACCgTGCTGCCGTATCGGACACGTgttttagagctaGAAAtagc	1148	-0.534635	7.32678	31.2165	2.30801e-08	9.54066e-08	152.016	132.523	145.085	210.107	149.449	148.197	137.61	225.656	201.688	202.977	177.436	131.779	141.336	141.408	137.277	124.384	1161	1234	1312	1333	1145	1295	1066	727	574	659	571	552
BRU_63298	SPDEF	AAGCTGCTCAACATCACCGC	GTGGAAAGGACGAAACACCgAAGCTGCTCAACATCACCGCgttttagagctaGAAAtagc	3305	-0.533355	7.97937	47.9714	4.3249e-12	2.8826e-11	226.994	210.561	232.672	336.839	232.733	221.215	244.069	338.4	335.912	336.206	222.212	204.103	236.627	240.328	222.143	187.252	1808	1842	2327	1999	1907	2145	1335	1126	961	1120	924	831
BRU_75235	ZNF136	TTTCACAGAGTTTCACTCCA	GTGGAAAGGACGAAACACCgTTTCACAGAGTTTCACTCCAgttttagagctaGAAAtagc	4276	-0.531546	6.61243	20.0014	7.73859e-06	2.17805e-05	79.7989	96.8763	87.163	125.972	89.9782	83.8264	87.6844	120.7	125.24	131.975	78.2318	89.3629	64.7585	93.5564	96.4063	107.709	699	698	836	713	711	842	470	493	263	436	401	478
BRU_26974	GRHL3	TGTGTGGAACGTGAATGAAG	GTGGAAAGGACGAAACACCgTGTGTGGAACGTGAATGAAGgttttagagctaGAAAtagc	1179	-0.530195	7.28245	27.1915	1.8427e-07	6.59064e-07	150.475	137.436	136.179	196.674	135.546	137.269	135.722	204.157	193.233	192.633	180.599	144.83	147.492	130.249	123.333	137.228	1053	1143	1294	1206	1097	1229	1085	799	599	607	513	609
BRU_75716	ZNF34	AAATACAGTTCGTAACTCTG	GTGGAAAGGACGAAACACCgAAATACAGTTCGTAACTCTGgttttagagctaGAAAtagc	4693	-0.530183	6.59252	19.013	1.29829e-05	3.53097e-05	83.2482	98.585	83.0658	119.907	88.3047	78.6623	82.2304	108.85	121.717	129.153	88.0524	99.8762	97.2609	97.6334	64.4311	98.2454	686	655	784	643	691	824	529	551	395	455	268	436
BRU_74857	ZFP2	CCCCATAACTGTAATTCACA	GTGGAAAGGACGAAACACCgCCCCATAACTGTAATTCACAgttttagagctaGAAAtagc	4062	-0.530159	6.40351	17.5574	2.78758e-05	7.17831e-05	74.9628	81.0698	74.2357	107.111	78.1355	76.5006	68.0708	110.035	99.6991	111.598	71.4074	79.5747	75.3464	98.0626	78.1348	65.5721	607	637	649	650	566	712	429	439	306	457	325	291
BRU_40902	MYBL1	AATTCTCATTAATTTAACTG	GTGGAAAGGACGAAACACCgAATTCTCATTAATTTAACTGgttttagagctaGAAAtagc	2101	-0.529917	6.02773	16.2732	5.48352e-05	0.00013453	61.4329	68.5881	53.5423	77.2912	53.8067	56.6849	50.1353	73.3002	82.0844	76.4888	57.259	74.6806	55.1555	59.653	71.884	71.4307	418	472	478	433	466	488	344	412	224	278	299	317
BRU_50260	PKNOX1	GGTTCATCTAAGAACAAGAG	GTGGAAAGGACGAAACACCgGGTTCATCTAAGAACAAGAGgttttagagctaGAAAtagc	2663	-0.529322	5.47775	11.3918	0.000737707	0.00150933	32.1731	53.8362	37.3942	54.0092	33.0821	40.7123	38.3882	49.939	55.6624	56.4262	27.6308	58.5481	25.8542	54.2885	43.0342	48.6721	257	339	366	295	316	360	166	323	105	253	179	216
BRU_51514	POU5F1	CAACAATGAAAATCTTCAGG	GTGGAAAGGACGAAACACCgCAACAATGAAAATCTTCAGGgttttagagctaGAAAtagc	2721	-0.528676	5.8433	14.7305	0.000124025	0.000287989	56.4582	36.3099	54.8081	79.063	55.7375	53.2022	55.4845	77.0245	78.0331	82.1314	64.4164	37.159	46.5375	29.1827	58.4208	42.588	433	443	529	455	443	524	387	205	189	136	243	189
BRU_75206	ZNF121	TCACATGCGAACCCATACTG	GTGGAAAGGACGAAACACCgTCACATGCGAACCCATACTGgttttagagctaGAAAtagc	4247	-0.528262	8.20511	55.6385	8.71014e-14	7.26303e-13	266.93	280.016	258.818	373.394	258.607	245.354	272.493	385.461	367.795	366.927	252.006	288.934	250.908	270.799	297.874	280.315	2009	2043	2598	2277	2088	2341	1514	1594	1019	1262	1239	1244
BRU_76764	ZNF710	TGGAGCTACCATAAGCGCCG	GTGGAAAGGACGAAACACCgTGGAGCTACCATAAGCGCCGgttttagagctaGAAAtagc	5541	-0.527166	7.21089	15.0936	0.000102312	0.00024084	132.138	125.959	135.766	195.673	140.695	125.74	140.861	201.449	193.409	192.162	171.611	119.09	92.3363	114.8	132.468	143.988	1093	1047	1343	1190	1098	1226	1031	657	375	535	551	639
BRU_76479	ZNF621	CCAAATCTGATACTTCGAGG	GTGGAAAGGACGAAACACCgCCAAATCTGATACTTCGAGGgttttagagctaGAAAtagc	5324	-0.526323	6.32339	18.8704	1.3991e-05	3.79271e-05	66.341	55.4547	79.7723	114.956	82.5122	72.0571	84.7476	108.342	123.831	112.696	72.4061	50.935	57.6178	52.7864	68.999	62.6427	641	600	808	640	703	719	435	281	234	246	287	278
BRU_34912	LCORL	ATTAATTCCTGAGCAACTAG	GTGGAAAGGACGAAACACCgATTAATTCCTGAGCAACTAGgttttagagctaGAAAtagc	1833	-0.526301	6.80935	27.1253	1.90689e-07	6.7993e-07	95.7077	97.7514	103.762	149.458	102.078	107.365	101.844	148.632	152.719	147.022	81.3944	100.057	98.9845	92.6981	106.744	100.499	793	894	971	878	867	938	489	552	402	432	444	446
BRU_75414	ZNF221	GTTCATTGCAAATTGCACAC	GTGGAAAGGACGAAACACCgGTTCATTGCAAATTGCACACgttttagagctaGAAAtagc	4447	-0.525874	7.40541	26.9548	2.08272e-07	7.38544e-07	137.684	142.117	162.029	233.354	170.946	145.435	169.705	231.412	244.668	223.981	118.679	161.868	157.095	136.043	137.277	128.44	1328	1211	1618	1367	1389	1429	713	893	638	634	571	570
BRU_48227	PAXBP1	CAGTGCCCGATCGCGTCCAA	GTGGAAAGGACGAAACACCgCAGTGCCCGATCGCGTCCAAgttttagagctaGAAAtagc	2574	-0.525752	8.38686	82.3005	1.16894e-19	1.80688e-18	301.313	372.613	272.548	392.413	272.252	272.376	273.017	398.496	390.341	388.4	308.766	378.659	301.386	380.449	293.787	358.731	2115	2268	2603	2354	2216	2478	1855	2089	1224	1773	1222	1592
BRU_37130	MAFB	CCATCCAGTACAGATCCTCG	GTGGAAAGGACGAAACACCgCCATCCAGTACAGATCCTCGgttttagagctaGAAAtagc	1911	-0.525507	7.92441	50.9811	9.32595e-13	6.89598e-12	230.931	234.256	207.249	298.263	220.762	194.674	206.31	298.28	299.802	296.708	252.006	237.093	228.502	226.595	212.286	239.079	1715	1621	1967	1762	1702	1893	1514	1308	928	1056	883	1061
BRU_70360	TSC22D2	AGCGGAGAGCCCTATAGACG	GTGGAAAGGACGAAACACCgAGCGGAGAGCCCTATAGACGgttttagagctaGAAAtagc	3733	-0.525402	6.53876	18.5735	1.63473e-05	4.37837e-05	80.188	85.9512	83.5975	120.283	89.8494	81.5446	79.3985	121.716	121.894	117.241	77.0667	102.414	71.8992	72.7423	91.598	82.6974	698	679	757	719	692	748	463	565	292	339	381	367
BRU_76598	ZNF669	AAGATCACTTCGAAAAACCT	GTGGAAAGGACGAAACACCgAAGATCACTTCGAAAAACCTgttttagagctaGAAAtagc	5419	-0.52503	6.45506	16.0934	6.02935e-05	0.000146744	75.2742	74.5755	81.6813	117.494	86.5026	79.1427	79.3985	118.669	113.439	120.376	70.5751	57.4605	68.6982	77.0338	86.5493	89.2321	672	659	757	701	644	768	424	317	279	359	360	396
BRU_74932	ZFPM1	AAGGACAGGAACCAGAACCC	GTGGAAAGGACGAAACACCgAAGGACAGGAACCAGAACCCgttttagagctaGAAAtagc	4121	-0.524862	6.97062	20.7101	5.3433e-06	1.53968e-05	106.956	116.26	113.528	163.345	115.852	108.206	116.528	152.356	165.578	172.1	98.2059	106.764	133.949	116.731	88.713	125.285	900	901	1111	900	940	1098	590	589	544	544	369	556
BRU_66496	TEF	AGATTCGCCATCATATGGGA	GTGGAAAGGACGAAACACCgAGATTCGCCATCATATGGGAgttttagagctaGAAAtagc	3581	-0.523893	6.51495	14.4338	0.000145169	0.000333149	72.2547	107.054	76.1637	109.571	74.0164	76.0202	78.4545	111.22	114.672	102.821	77.3996	110.027	88.3966	116.946	50.9679	94.1894	575	633	748	657	651	656	465	607	359	545	212	418
BRU_20917	ETV2	CTGGTACCGCTTCAAAGAGG	GTGGAAAGGACGAAACACCgCTGGTACCGCTTCAAAGAGGgttttagagctaGAAAtagc	798	-0.523085	6.94581	28.6016	8.89069e-08	3.35973e-07	113.898	103.537	112.403	161.531	117.139	107.005	113.067	166.915	160.47	157.21	113.852	90.4505	119.175	103.212	108.667	116.948	910	891	1078	986	911	1003	684	499	484	481	452	519
BRU_29190	HOXA10	GACCAAAAAAGAGTTCGCGG	GTGGAAAGGACGAAACACCgGACCAAAAAAGAGTTCGCGGgttttagagctaGAAAtagc	1415	-0.522755	5.29626	13.6506	0.00022017	0.000490466	39.8349	39.2959	31.8699	45.8117	32.6959	30.5042	32.4097	45.5376	47.3835	44.514	39.4488	47.491	40.628	34.1181	39.428	36.2787	254	254	309	269	269	284	237	262	165	159	164	161
BRU_76100	ZNF507	TGGTATGCATACGAACAGTA	GTGGAAAGGACGAAACACCgTGGTATGCATACGAACAGTAgttttagagctaGAAAtagc	5017	-0.52198	6.90582	23.3594	1.34388e-06	4.22196e-06	94.8077	102.055	114.696	164.822	112.376	105.323	126.387	161.498	171.215	161.755	99.8704	101.326	108.341	103.212	76.2114	101.625	873	877	1205	954	972	1032	600	559	440	481	317	451
BRU_77343	ZSCAN32	AGGAACCTGCCTCAAAACAC	GTGGAAAGGACGAAACACCgAGGAACCTGCCTCAAAACACgttttagagctaGAAAtagc	5732	-0.521858	6.99875	27.483	1.58478e-07	5.71741e-07	112.583	122.57	112.854	162.076	115.208	107.245	116.108	157.604	167.34	161.285	119.012	116.734	120.407	113.298	98.3296	137.679	895	893	1107	931	950	1029	715	644	489	528	409	611
BRU_29623	HSF1	TGAAGACATAAAGATCCGCC	GTGGAAAGGACGAAACACCgTGAAGACATAAAGATCCGCCgttttagagctaGAAAtagc	1572	-0.521813	7.14669	27.6689	1.43962e-07	5.22766e-07	137.036	120.688	126.064	180.954	129.754	124.779	123.66	180.119	178.261	184.482	148.308	142.654	133.457	113.727	129.343	105.681	1008	1039	1179	1064	1012	1177	891	787	542	530	538	469
BRU_12976	CIR1	GGAGATGAACGTGTAAAGAA	GTGGAAAGGACGAAACACCgGGAGATGAACGTGTAAAGAAgttttagagctaGAAAtagc	388	-0.521373	6.0216	17.6438	2.66384e-05	6.87488e-05	65.4657	56.2286	56.3012	80.8988	50.7173	61.1284	57.0578	77.1938	88.0734	77.4292	67.0796	53.654	70.1756	56.2197	59.142	58.8121	394	509	544	456	500	494	403	296	285	262	246	261
BRU_75740	ZNF35	CAGAAATGTAAGAAATCTGG	GTGGAAAGGACGAAACACCgCAGAAATGTAAGAAATCTGGgttttagagctaGAAAtagc	4709	-0.521242	5.22881	12.1737	0.000484686	0.00101881	25.722	39.9218	33.9243	48.7329	33.3395	33.5066	34.9269	43.3369	54.4294	48.4325	27.4644	32.0836	27.824	44.4178	21.8777	43.264	259	279	333	256	309	309	165	177	113	207	91	192
BRU_06508	BRD8	TGGGACACAGACTCTACAGG	GTGGAAAGGACGAAACACCgTGGGACACAGACTCTACAGGgttttagagctaGAAAtagc	264	-0.521105	6.69505	21.2591	4.01212e-06	1.17355e-05	115.966	73.4669	91.9922	131.969	93.4537	91.2723	91.2505	131.365	124.888	139.655	107.194	70.6928	114.005	88.192	126.699	61.5161	726	760	870	776	709	891	644	390	463	411	527	273
BRU_75808	ZNF385D	AATATCAACGACGACAACTG	GTGGAAAGGACGAAACACCgAATATCAACGACGACAACTGgttttagagctaGAAAtagc	4765	-0.519575	7.24136	25.4116	4.63128e-07	1.55231e-06	141.087	138.728	132.906	190.517	130.269	136.188	132.261	192.984	183.897	194.67	168.115	139.029	135.18	152.995	119.967	124.159	1012	1134	1261	1140	1044	1242	1010	767	549	713	499	551
BRU_76552	ZNF652	GGCTCATGTGCGGAAACACA	GTGGAAAGGACGAAACACCgGGCTCATGTGCGGAAACACAgttttagagctaGAAAtagc	5381	-0.51951	7.09159	32.1335	1.43936e-08	6.1331e-08	115.521	136.708	119.991	172.002	119.07	124.899	116.004	172.501	175.795	167.711	115.35	135.223	129.517	139.476	101.695	135.425	925	1040	1106	1019	998	1070	693	746	526	650	423	601
BRU_45630	ONECUT3	CAAGTTCCACCAGCACGCGG	GTGGAAAGGACGAAACACCgCAAGTTCCACCAGCACGCGGgttttagagctaGAAAtagc	2493	-0.519184	7.10716	25.5694	4.26748e-07	1.437e-06	116.659	127.779	125.383	179.573	135.804	122.977	117.367	179.95	174.914	183.855	117.348	127.428	118.19	149.776	114.437	106.132	1055	1024	1119	1063	993	1173	705	703	480	698	476	471
BRU_75944	ZNF441	AGACACATGATAGTGCACAC	GTGGAAAGGACGAAACACCgAGACACATGATAGTGCACACgttttagagctaGAAAtagc	4881	-0.518395	7.53308	40.4317	2.0361e-10	1.0937e-09	166.456	147.536	174.459	249.849	181.115	169.935	172.327	243.939	254.356	251.253	153.967	154.436	169.899	157.93	175.503	130.243	1407	1415	1643	1441	1444	1603	925	852	690	736	730	578
BRU_76405	ZNF596	TCACACTAGAGAGATAACAT	GTGGAAAGGACGAAACACCgTCACACTAGAGAGATAACATgttttagagctaGAAAtagc	5254	-0.518357	7.13872	22.1532	2.51739e-06	7.58872e-06	126.697	131.727	125.014	179.015	131.427	124.779	118.835	178.087	182.312	176.645	131.33	113.108	139.612	122.31	109.148	159.762	1021	1039	1133	1052	1035	1127	789	624	567	570	454	709
BRU_38833	MGA	ATGCCACAATCACTTAAGGT	GTGGAAAGGACGAAACACCgATGCCACAATCACTTAAGGTgttttagagctaGAAAtagc	1990	-0.518329	6.66351	25.0544	5.57359e-07	1.8479e-06	57.7597	149.598	81.3498	116.546	80.1951	83.8264	80.0278	112.913	122.774	113.95	60.0887	148.999	48.9998	155.355	64.1907	144.439	623	698	763	667	697	727	361	822	199	724	267	641
BRU_66453	TEAD2	CACGATCATATAGCTCTCGG	GTGGAAAGGACGAAACACCgCACGATCATATAGCTCTCGGgttttagagctaGAAAtagc	3570	-0.51808	6.91601	25.2801	4.95807e-07	1.65611e-06	110.811	118.188	104.073	149.086	104.395	103.042	104.781	144.231	158.356	144.67	117.348	101.145	108.341	136.472	106.744	116.948	811	858	999	852	899	923	705	558	440	636	444	519
BRU_75521	ZNF263	CAGACGGTTCCGCTTCCAAG	GTGGAAAGGACGAAACACCgCAGACGGTTCCGCTTCCAAGgttttagagctaGAAAtagc	4530	-0.518048	7.2125	18.0924	2.1044e-05	5.54068e-05	127.165	151.272	128.571	184.17	127.566	116.973	141.176	184.69	175.971	191.849	140.484	189.602	106.618	132.395	134.392	131.82	991	974	1346	1091	999	1224	844	1046	433	617	559	585
BRU_05692	BATF	GGAGATCAAGCAGCTCACAG	GTGGAAAGGACGAAACACCgGGAGATCAAGCAGCTCACAGgttttagagctaGAAAtagc	192	-0.517509	6.3179	15.0833	0.000102867	0.000242049	77.0379	71.8317	69.7048	99.818	66.6791	72.0571	70.3783	98.5237	102.341	98.5891	76.068	54.379	80.5172	71.884	74.5285	89.2321	518	600	671	582	581	629	457	300	327	335	310	396
BRU_38297	MECP2	ATTGCGTACTTCGAAAAGGT	GTGGAAAGGACGAAACACCgATTGCGTACTTCGAAAAGGTgttttagagctaGAAAtagc	1942	-0.517175	5.96284	15.6237	7.72816e-05	0.000185527	57.6541	57.2274	54.6998	78.3128	53.2918	57.5256	53.2819	76.3474	83.6698	74.9214	62.7519	63.261	55.1555	62.2279	55.055	46.1934	414	479	508	451	475	478	377	349	224	290	229	205
BRU_75947	ZNF441	TCATGCCTTCGACATAAACT	GTGGAAAGGACGAAACACCgTCATGCCTTCGACATAAACTgttttagagctaGAAAtagc	4884	-0.516935	7.95285	49.8872	1.62844e-12	1.16558e-11	208.072	223.934	228.922	327.626	217.029	246.435	223.302	317.409	342.429	323.04	203.736	242.168	203.386	212.862	217.094	216.771	1686	2052	2129	1875	1944	2061	1224	1336	826	992	903	962
BRU_48192	PAX1	CCTCTATGCCTCTCACGCGG	GTGGAAAGGACGAAACACCgCCTCTATGCCTCTCACGCGGgttttagagctaGAAAtagc	2539	-0.516485	7.40619	23.9327	9.97623e-07	3.20874e-06	142.121	157.87	154.714	221.294	158.974	148.678	156.489	221.594	214.547	227.742	163.954	136.854	127.055	191.19	135.353	145.565	1235	1238	1492	1309	1218	1453	985	755	516	891	563	646
BRU_74424	ZBTB33	AAGCATCTCAGGTACAGCGC	GTGGAAAGGACGAAACACCgAAGCATCTCAGGTACAGCGCgttttagagctaGAAAtagc	3937	-0.51575	7.81236	38.9408	4.36856e-10	2.25289e-09	199.991	202.69	203.716	291.193	215.87	195.155	200.122	297.941	286.767	288.871	170.778	208.997	205.848	206.64	223.345	192.435	1677	1625	1908	1760	1628	1843	1026	1153	836	963	929	854
BRU_04230	ARNT2	CAAGATGACTCAGTACATCA	GTGGAAAGGACGAAACACCgCAAGATGACTCAGTACATCAgttttagagctaGAAAtagc	90	-0.513464	7.27485	36.1634	1.8145e-09	8.66545e-09	139.342	134.031	141.72	202.222	152.796	130.664	141.701	201.957	197.813	206.896	144.146	131.235	144.537	130.249	129.343	140.608	1187	1088	1351	1193	1123	1320	866	724	587	607	538	624
BRU_76803	ZNF727	ACCTGTCAATATAATAAATG	GTGGAAAGGACGAAACACCgACCTGTCAATATAATAAATGgttttagagctaGAAAtagc	5560	-0.513338	6.25321	13.6018	0.000225963	0.000503179	74.2172	69.3621	66.1032	94.3688	66.1642	66.1724	65.9731	94.6301	96	92.4762	81.228	59.9982	83.9645	84.5441	57.4591	63.5441	514	551	629	559	545	590	488	331	341	394	239	282
BRU_66231	TCF12	GTGCTAGCGAACATACTGGT	GTGGAAAGGACGAAACACCgGTGCTAGCGAACATACTGGTgttttagagctaGAAAtagc	3520	-0.512757	6.94112	24.9373	5.92243e-07	1.95686e-06	33.77	269.644	78.8425	112.411	81.0962	82.7456	72.6858	120.869	107.273	109.091	32.125	261.744	38.4119	254.705	30.7731	292.483	630	689	693	714	609	696	193	1444	156	1187	128	1298
BRU_31474	IRF8	GCGTAACCTCGTCTTCCAAG	GTGGAAAGGACGAAACACCgGCGTAACCTCGTCTTCCAAGgttttagagctaGAAAtagc	1659	-0.512686	7.23795	26.1509	3.15746e-07	1.08505e-06	136.53	133.465	136.544	194.892	130.784	137.149	141.701	201.279	193.585	189.811	155.798	133.229	108.341	136.472	145.451	130.693	1016	1142	1351	1189	1099	1211	936	735	440	636	605	580
BRU_31459	IRF4	CTGATCGACCAGATCGACAG	GTGGAAAGGACGAAACACCgCTGATCGACCAGATCGACAGgttttagagctaGAAAtagc	1644	-0.51262	6.91511	21.2394	4.05354e-06	1.18447e-05	111.324	112.236	106.524	151.914	116.881	98.9584	103.732	155.234	149.725	150.783	92.7131	113.833	117.206	98.4917	124.054	124.384	908	824	989	917	850	962	557	628	476	459	516	552
BRU_58471	SCMH1	AGATGTCTCGGGAGTCGAAG	GTGGAAAGGACGAAACACCgAGATGTCTCGGGAGTCGAAGgttttagagctaGAAAtagc	3042	-0.512429	6.13901	16.8357	4.07589e-05	0.000102108	67.9186	72.0666	58.3633	83.2466	61.2727	56.4447	57.3725	83.6266	85.0789	81.0343	65.5816	78.6684	58.3565	70.3819	79.8177	67.1494	476	470	547	494	483	517	394	434	237	328	332	298
BRU_63812	SRF	AGGTTGGTGACTGTGAACGC	GTGGAAAGGACGAAACACCgAGGTTGGTGACTGTGAACGCgttttagagctaGAAAtagc	3333	-0.512256	7.98547	47.671	5.04085e-12	3.34064e-11	243.903	227.886	222.695	317.634	223.98	217.132	226.973	319.102	311.075	322.726	257.666	239.812	221.607	239.47	252.435	204.378	1740	1808	2164	1885	1766	2059	1548	1323	900	1116	1050	907
BRU_64169	ST18	CAAACCAAAGTTATCGACAT	GTGGAAAGGACGAAACACCgCAAACCAAAGTTATCGACATgttttagagctaGAAAtagc	3342	-0.512118	6.9305	15.4964	8.26633e-05	0.000197874	96.6635	112.613	113.969	162.501	127.694	99.679	114.535	153.88	165.754	167.868	79.0641	116.371	115.482	131.108	95.4446	90.3588	992	830	1092	909	941	1071	475	642	469	611	397	401
BRU_19131	E2F4	GATGTCCTCATGAGTGACGT	GTGGAAAGGACGAAACACCgGATGTCCTCATGAGTGACGTgttttagagctaGAAAtagc	628	-0.511359	7.5392	40.1376	2.3669e-10	1.2609e-09	192.055	147.408	166.118	236.732	173.134	159.606	165.614	237.168	233.218	239.811	208.563	142.836	173.346	140.978	194.255	158.41	1345	1329	1579	1401	1324	1530	1253	788	704	657	808	703
BRU_19929	ELK3	CCTGCGATACTATTATGACA	GTGGAAAGGACGAAACACCgCCTGCGATACTATTATGACAgttttagagctaGAAAtagc	710	-0.511307	7.1006	31.4036	2.09596e-08	8.72271e-08	126.096	119.301	124.27	177.169	121.902	123.578	127.331	169.962	180.198	181.347	128.334	133.772	118.929	113.941	131.026	110.188	947	1029	1214	1004	1023	1157	771	738	483	531	545	489
BRU_29620	HSF1	ACAGAAAGTCGTCAACAAGG	GTGGAAAGGACGAAACACCgACAGAAAGTCGTCAACAAGGgttttagagctaGAAAtagc	1569	-0.510811	6.6486	20.3309	6.51394e-06	1.8513e-05	91.7844	85.1669	91.6475	130.562	100.662	82.5054	91.775	128.995	133.695	128.997	101.036	85.9189	92.3363	73.8152	81.9814	95.7668	782	687	875	762	759	823	607	474	375	344	341	425
BRU_75254	ZNF142	GCTAGCTTCAAGCAACAACG	GTGGAAAGGACGAAACACCgGCTAGCTTCAAGCAACAACGgttttagagctaGAAAtagc	4295	-0.510229	6.33854	15.9844	6.38663e-05	0.000155115	78.4676	57.5668	76.3124	108.626	78.393	81.4245	69.1197	109.866	106.921	109.091	81.3944	72.1429	77.3162	48.2803	76.6923	52.2774	609	678	659	649	607	696	489	398	314	225	319	232
BRU_60210	SIX5	CCTGCGCGCGCGCTACCATG	GTGGAAAGGACGAAACACCgCCTGCGCGCGCGCTACCATGgttttagagctaGAAAtagc	3093	-0.509739	8.42742	50.4247	1.23828e-12	8.99969e-12	309.37	312.332	311.067	442.765	313.315	324.737	295.148	456.899	426.099	445.297	288.792	295.641	338.32	345.043	300.999	296.314	2434	2704	2814	2699	2419	2841	1735	1631	1374	1608	1252	1315
BRU_29306	HOXD1	ATGCGGTCTGGAAAGCACCA	GTGGAAAGGACGAAACACCgATGCGGTCTGGAAAGCACCAgttttagagctaGAAAtagc	1531	-0.509343	7.13143	26.2851	2.94559e-07	1.01964e-06	126.325	115.269	130.665	186.055	124.605	131.144	136.246	197.047	176.323	184.796	131.33	110.571	143.306	117.16	104.34	118.075	968	1092	1299	1164	1001	1179	789	610	582	546	434	524
BRU_25668	GLI1	CGGCGTTCAAGAGAGACTGG	GTGGAAAGGACGAAACACCgCGGCGTTCAAGAGAGACTGGgttttagagctaGAAAtagc	1121	-0.509055	6.68612	22.8316	1.76832e-06	5.44069e-06	90.759	87.1916	95.5616	136.024	95.3846	97.6374	93.6629	145.246	136.338	126.489	90.5492	97.5198	100.708	80.6817	81.0197	83.3734	741	813	893	858	774	807	544	538	409	376	337	370
BRU_37924	MAZ	CCCTGCCGCCGCCTCTACGG	GTGGAAAGGACGAAACACCgCCCTGCCGCCGCCTCTACGGgttttagagctaGAAAtagc	1929	-0.50879	7.98624	42.3319	7.70272e-11	4.36337e-10	194.939	255.754	231.359	329.443	213.167	228.661	252.25	324.011	337.674	326.645	216.552	269.539	191.321	248.053	176.945	249.67	1656	1904	2405	1914	1917	2084	1301	1487	777	1156	736	1108
BRU_29323	HOXD13	TCGCCGGGACGCATTCGGGG	GTGGAAAGGACGAAACACCgTCGCCGGGACGCATTCGGGGgttttagagctaGAAAtagc	1548	-0.507674	7.47926	30.6	3.17086e-08	1.29055e-07	160.275	162.03	160.604	228.339	160.519	158.406	162.887	230.058	221.417	233.542	189.587	169.119	136.411	158.788	154.827	158.184	1247	1319	1553	1359	1257	1490	1139	933	554	740	644	702
BRU_20211	ENO1	GGTCATCGGCATGGACGTAG	GTGGAAAGGACGAAACACCgGGTCATCGGCATGGACGTAGgttttagagctaGAAAtagc	740	-0.507598	7.13145	22.5491	2.04839e-06	6.25933e-06	142.202	111.447	126.01	179.089	130.398	125.86	121.772	189.091	168.396	179.78	165.286	107.671	142.075	126.172	119.246	100.499	1013	1048	1161	1117	956	1147	993	594	577	588	496	446
BRU_76620	ZNF675	GAGATGGTGAATGAACCCCC	GTGGAAAGGACGAAACACCgGAGATGGTGAATGAACCCCCgttttagagctaGAAAtagc	5433	-0.506028	7.15683	22.9128	1.69519e-06	5.22677e-06	130.687	126.545	128.75	182.951	121.258	130.423	134.568	176.564	193.762	178.526	139.486	110.571	117.944	152.566	134.632	116.497	942	1086	1283	1043	1100	1139	838	610	479	711	560	517
BRU_76641	ZNF680	TTTCAAAAAGTGATACTGAG	GTGGAAAGGACGAAACACCgTTTCAAAAAGTGATACTGAGgttttagagctaGAAAtagc	5446	-0.505905	6.10024	9.72271	0.00182005	0.00348429	56.6327	58.8418	64.8929	92.1338	63.3323	71.4566	59.8897	90.5673	93.3578	92.4762	52.0991	38.7904	50.7234	70.8111	67.0757	66.9241	492	595	571	535	530	590	313	214	206	330	279	297
BRU_31512	IRX2	AGGCCGCGCTGCCGTACGGG	GTGGAAAGGACGAAACACCgAGGCCGCGCTGCCGTACGGGgttttagagctaGAAAtagc	1669	-0.505831	7.5507	21.4322	3.66572e-06	1.07711e-05	130.999	227.786	161.47	229.293	168.242	149.398	166.768	241.738	221.064	225.078	100.37	215.16	134.195	216.725	158.433	251.472	1307	1244	1590	1428	1255	1436	603	1187	545	1010	659	1116
BRU_75588	ZNF283	AAGTGCAAAAGCATATTCGA	GTGGAAAGGACGAAACACCgAAGTGCAAAAGCATATTCGAgttttagagctaGAAAtagc	4585	-0.505784	5.75058	9.37086	0.00220462	0.00416555	45.7185	47.4229	49.8034	70.7627	46.8556	51.1605	51.394	71.946	73.1009	67.2412	34.1224	55.6479	56.6329	34.1181	46.4	52.5027	364	426	490	425	415	429	205	307	230	159	193	233
BRU_76530	ZNF644	CAAGATAACTCGTTATACCG	GTGGAAAGGACGAAACACCgCAAGATAACTCGTTATACCGgttttagagctaGAAAtagc	5359	-0.505256	6.59164	15.9397	6.53931e-05	0.000158297	76.1283	89.4999	89.938	127.601	101.435	83.9465	84.433	130.688	130.173	121.943	77.7325	105.314	87.9041	84.5441	62.7482	78.6414	788	699	805	772	739	778	467	581	357	394	261	349
BRU_05898	BCL3	CGGTGCCGACATCGACGCAG	GTGGAAAGGACGAAACACCgCGGTGCCGACATCGACGCAGgttttagagctaGAAAtagc	214	-0.50486	7.45674	26.3797	2.80467e-07	9.74341e-07	168.861	150.369	157.829	223.928	161.291	157.805	154.392	230.735	218.951	222.1	187.091	127.791	151.924	144.626	167.569	178.69	1253	1314	1472	1363	1243	1417	1124	705	617	674	697	793
BRU_17954	DMTF1	GAAACTTCCTCGTTACCCAA	GTGGAAAGGACGAAACACCgGAAACTTCCTCGTTACCCAAgttttagagctaGAAAtagc	587	-0.504855	6.16499	17.8576	2.38061e-05	6.21569e-05	56.7996	71.5724	64.7807	91.9176	67.7089	59.0868	67.5464	87.8587	90.7156	97.1784	54.0965	80.6622	58.6028	67.807	57.6995	66.2481	526	492	644	519	515	620	325	445	238	316	240	294
BRU_75020	ZHX3	CAATGCCACATGTCACTCCG	GTGGAAAGGACGAAACACCgCAATGCCACATGTCACTCCGgttttagagctaGAAAtagc	4153	-0.503869	7.73964	50.4239	1.23877e-12	8.99969e-12	201.384	187.288	192.086	272.499	189.997	189.39	196.87	278.642	275.846	263.009	195.247	198.121	201.909	187.757	206.997	175.986	1476	1577	1877	1646	1566	1678	1173	1093	820	875	861	781
BRU_28368	HIC1	AAGAAACGCCTCAAGCGCCA	GTGGAAAGGACGAAACACCgAAGAAACGCCTCAAGCGCCAgttttagagctaGAAAtagc	1297	-0.503775	6.94859	23.9291	9.99507e-07	3.21124e-06	108.234	102.993	116.059	164.531	117.268	118.054	112.857	155.742	168.573	169.279	100.703	99.1511	98.9845	93.5564	125.016	116.272	911	983	1076	920	957	1080	605	547	402	436	520	516
BRU_53888	PTTG1	GAAAAGTCTGTAAAGACCAA	GTGGAAAGGACGAAACACCgGAAAAGTCTGTAAAGACCAAgttttagagctaGAAAtagc	2835	-0.503509	5.29777	11.5387	0.000681623	0.00140184	38.3293	29.4495	36.0352	51.1415	31.4087	37.4697	39.2272	51.124	47.9119	54.3886	44.7752	30.4523	31.025	31.7577	39.1876	26.1387	244	312	374	302	272	347	269	168	126	148	163	116
BRU_75707	ZNF335	GATGATGACATTGTAGACGC	GTGGAAAGGACGAAACACCgGATGATGACATTGTAGACGCgttttagagctaGAAAtagc	4684	-0.502932	7.21795	17.1644	3.42792e-05	8.67352e-05	141.369	122.775	135.885	192.601	125.763	145.435	136.456	194.677	191.119	192.006	183.928	112.565	122.376	134.756	117.803	121.004	977	1211	1301	1150	1085	1225	1105	621	497	628	490	537
BRU_18479	DPF1	GTTTCCGCATGACCTCGAGG	GTGGAAAGGACGAAACACCgGTTTCCGCATGACCTCGAGGgttttagagctaGAAAtagc	592	-0.502863	7.63126	27.8647	1.30098e-07	4.78565e-07	190.995	186.435	171.427	242.915	176.738	162.489	175.054	251.388	234.099	243.26	206.399	190.508	150.693	190.332	215.892	178.464	1373	1353	1669	1485	1329	1552	1240	1051	612	887	898	792
BRU_58223	SATB2	AGAGCCAACCAACTCTTCCG	GTGGAAAGGACGAAACACCgAGAGCCAACCAACTCTTCCGgttttagagctaGAAAtagc	3034	-0.502527	6.93532	21.1182	4.31812e-06	1.25673e-05	41.1095	227.285	91.8129	130.18	83.6707	91.3924	100.376	127.979	128.235	134.326	35.7869	219.691	52.2008	238.183	35.341	223.982	650	761	957	756	728	857	215	1212	212	1110	147	994
BRU_49583	PHF1	CGATCGCAAAGACACACTGG	GTGGAAAGGACGAAACACCgCGATCGCAAAGACACACTGGgttttagagctaGAAAtagc	2626	-0.501924	7.25901	33.8594	5.92408e-09	2.65669e-08	171.007	100.952	140.347	198.677	144.557	137.509	138.974	187.737	199.046	209.247	167.782	96.6134	163.004	111.152	182.234	95.0908	1123	1145	1325	1109	1130	1335	1008	533	662	518	758	422
BRU_40906	MYBL2	CAAGGGGCCATGGACCAAAG	GTGGAAAGGACGAAACACCgCAAGGGGCCATGGACCAAAGgttttagagctaGAAAtagc	2105	-0.501577	6.54653	21.4368	3.65689e-06	1.07506e-05	99.7251	64.2216	86.1906	122.052	83.2845	92.113	83.1743	121.208	127.706	117.241	95.5427	67.6113	112.035	58.5801	91.598	66.4734	647	767	793	716	725	748	574	373	455	273	381	295
BRU_77298	ZSCAN18	AGACAAATTCCCGGAAACGC	GTGGAAAGGACGAAACACCgAGACAAATTCCCGGAAACGCgttttagagctaGAAAtagc	5691	-0.500704	6.56729	23.5064	1.24496e-06	3.94317e-06	91.1458	89.2954	82.0495	116.039	81.4824	85.2676	79.3985	107.665	116.785	123.667	91.215	81.7498	91.1051	94.2002	91.1172	91.9361	633	710	757	636	663	789	548	451	370	439	379	408
BRU_66271	TCF7	TCGCTCGTGAACGAGTCCGA	GTGGAAAGGACGAAACACCgTCGCTCGTGAACGAGTCCGAgttttagagctaGAAAtagc	3552	-0.500654	7.39204	24.3495	8.03483e-07	2.61909e-06	143.461	139.328	159.633	225.894	162.321	152.641	163.936	231.074	225.292	221.316	176.438	139.392	135.18	133.254	118.765	145.34	1261	1271	1563	1365	1279	1412	1060	769	549	621	494	645
BRU_20995	EVX1	TTCTTCATAGAAATCCGACT	GTGGAAAGGACGAAACACCgTTCTTCATAGAAATCCGACTgttttagagctaGAAAtagc	828	-0.499206	6.74161	18.7977	1.45339e-05	3.93072e-05	89.2709	110.551	94.1543	132.982	104.009	94.7551	83.6988	136.274	134.928	127.743	83.3918	111.84	92.5825	128.104	91.8384	91.7108	808	789	798	805	766	815	501	617	376	597	382	407
BRU_74913	ZFP69B	GATCGTAAATATGACACACC	GTGGAAAGGACGAAACACCgGATCGTAAATATGACACACCgttttagagctaGAAAtagc	4110	-0.498928	7.63749	37.4384	9.43481e-10	4.64704e-09	175.895	178.394	182.322	257.78	178.669	174.258	194.038	257.82	258.936	256.582	166.95	191.233	167.683	160.076	193.053	183.872	1388	1451	1850	1523	1470	1637	1003	1055	681	746	803	816
BRU_76390	ZNF593	ACCGAGCGCACTCTCTAGCC	GTGGAAAGGACGAAACACCgACCGAGCGCACTCTCTAGCCgttttagagctaGAAAtagc	5247	-0.498599	6.97057	29.2322	6.42036e-08	2.48271e-07	120.055	101.694	115.136	162.594	117.01	113.13	115.269	157.773	154.305	175.705	125.337	99.3324	109.572	102.998	125.256	102.752	909	942	1099	932	876	1121	753	548	445	480	521	456
BRU_20994	EVX1	TTACATGATGAGCCATGCGG	GTGGAAAGGACGAAACACCgTTACATGATGAGCCATGCGGgttttagagctaGAAAtagc	827	-0.498465	7.13816	31.0453	2.52082e-08	1.03665e-07	126.354	114.819	132.647	187.444	134.002	127.901	136.037	190.784	188.477	183.072	115.017	106.583	125.085	118.448	138.96	119.427	1041	1065	1297	1127	1070	1168	691	588	508	552	578	530
BRU_75628	ZNF300	AATCTTGAGAAGATTCACAA	GTGGAAAGGACGAAACACCgAATCTTGAGAAGATTCACAAgttttagagctaGAAAtagc	4617	-0.498459	5.48759	13.0545	0.000302564	0.00065911	37.7379	40.531	41.187	58.0657	43.5088	44.9156	35.1367	55.5254	55.6624	63.0092	38.1172	43.5032	34.226	37.9805	40.8705	40.1094	338	374	335	328	316	402	229	240	139	177	170	178
BRU_75737	ZNF347	GAAGTCCAGAAAAATACACA	GTGGAAAGGACGAAACACCgGAAGTCCAGAAAAATACACAgttttagagctaGAAAtagc	4706	-0.497909	5.9174	13.0735	0.0002995	0.000652924	53.3543	56.0064	54.4275	76.9321	50.5886	56.6849	56.0089	75.1624	82.4367	73.1973	41.7791	55.6479	61.0651	50.8552	57.2187	61.5161	393	472	534	444	468	467	251	307	248	237	238	273
BRU_75887	ZNF423	GGTGCAGTGGTACAACACAA	GTGGAAAGGACGAAACACCgGGTGCAGTGGTACAACACAAgttttagagctaGAAAtagc	4836	-0.497762	7.05089	28.5355	9.19974e-08	3.47426e-07	126.472	140.826	108.938	153.816	106.069	113.97	106.774	157.943	149.901	153.605	141.816	138.304	114.989	138.833	122.611	145.34	824	949	1018	933	851	980	852	763	467	647	510	645
BRU_76573	ZNF660	TCACATCTTATTCGGCACCA	GTGGAAAGGACGAAACACCgTCACATCTTATTCGGCACCAgttttagagctaGAAAtagc	5398	-0.496982	7.75334	51.3369	7.77998e-13	5.81199e-12	191.579	191.949	197.958	279.364	202.998	189.39	201.485	270.855	281.659	285.579	197.743	189.239	184.18	190.117	192.813	196.491	1577	1577	1921	1600	1599	1822	1188	1044	748	886	802	872
BRU_62951	SP140L	CCAGATAACAGCAAAGCCGA	GTGGAAAGGACGAAACACCgCCAGATAACAGCAAAGCCGAgttttagagctaGAAAtagc	3270	-0.496225	6.06659	16.2308	5.60749e-05	0.000137051	61.2349	57.8851	60.9318	85.9789	62.4312	55.9643	64.3998	82.4416	87.7211	87.774	68.7441	55.1041	52.6932	57.9363	62.2674	60.6147	485	466	614	487	498	560	413	304	214	270	259	269
BRU_19905	ELF3	CAGTGCGATGTACAGCTCGG	GTGGAAAGGACGAAACACCgCAGTGCGATGTACAGCTCGGgttttagagctaGAAAtagc	694	-0.495541	7.49971	31.6145	1.88019e-08	7.8957e-08	180.513	165.677	156.372	220.642	145.072	154.442	169.6	225.149	220.007	216.771	169.28	180.176	197.477	147.63	174.781	169.226	1127	1286	1617	1330	1249	1383	1017	994	802	688	727	751
BRU_76618	ZNF675	ACATGAAAGAAATTATACCA	GTGGAAAGGACGAAACACCgACATGAAAGAAATTATACCAgttttagagctaGAAAtagc	5431	-0.495034	5.54418	10.044	0.00152842	0.002967	42.9068	39.3172	42.6517	60.0464	49.1726	39.0309	39.7517	53.3247	62.7083	64.1064	42.6114	38.9716	32.2561	42.7012	53.8529	36.2787	382	325	379	315	356	409	256	215	131	199	224	161
BRU_76636	ZNF679	GTAAAAACATGTAAAAGCAT	GTGGAAAGGACGAAACACCgGTAAAAACATGTAAAAGCATgttttagagctaGAAAtagc	5441	-0.49333	5.05261	5.64146	0.0175406	0.027915	33.6545	25.0967	29.9754	42.3084	25.2299	22.2176	42.4787	36.904	43.156	46.8651	32.9572	23.9268	39.3968	18.2392	28.6093	33.124	196	185	405	218	245	299	198	132	160	85	119	147
BRU_75621	ZNF3	TCACATCAGAGACTCCCCGT	GTGGAAAGGACGAAACACCgTCACATCAGAGACTCCCCGTgttttagagctaGAAAtagc	4610	-0.492402	7.60374	46.6229	8.60505e-12	5.48383e-11	144.596	202.438	178.133	250.536	182.145	176.78	175.474	260.19	242.202	249.216	147.642	210.266	144.783	193.121	141.364	203.927	1415	1472	1673	1537	1375	1590	887	1160	588	900	588	905
BRU_02842	ANKRD30A	AAACCCATTTAGGCTAACTG	GTGGAAAGGACGAAACACCgAAACCCATTTAGGCTAACTGgttttagagctaGAAAtagc	58	-0.491764	6.38784	16.4436	5.01203e-05	0.000123589	79.6862	72.3696	75.468	106.12	75.5611	73.0179	77.8252	105.634	101.284	111.442	76.2344	63.8047	94.3061	74.8881	68.5182	78.4161	587	608	742	624	575	711	458	352	383	349	285	348
BRU_76673	ZNF69	TATGTCATCCTTACCTACAG	GTGGAAAGGACGAAACACCgTATGTCATCCTTACCTACAGgttttagagctaGAAAtagc	5474	-0.491443	6.98384	22.1441	2.52936e-06	7.61691e-06	113.102	115.197	114.666	161.22	117.268	110.728	116.004	162.005	162.407	159.247	121.176	127.791	125.331	105.358	92.8001	112.441	911	922	1106	957	922	1016	728	705	509	491	386	499
BRU_55436	RCOR3	TAATGCCCGTTGGACCACAG	GTGGAAAGGACGAAACACCgTAATGCCCGTTGGACCACAGgttttagagctaGAAAtagc	2895	-0.491391	7.66267	40.266	2.21636e-10	1.18614e-09	174.868	195.041	182.415	256.227	196.047	181.704	169.495	248.848	255.413	264.419	185.593	203.74	163.989	186.469	175.022	194.914	1523	1513	1616	1470	1450	1687	1115	1124	666	869	728	865
BRU_77351	ZSCAN5A	GCAGGACTCAGATATCGAGA	GTGGAAAGGACGAAACACCgGCAGGACTCAGATATCGAGAgttttagagctaGAAAtagc	5740	-0.491004	6.68577	23.7942	1.07206e-06	3.43107e-06	101.934	67.916	99.5007	139.77	106.326	101.24	90.9359	140.506	146.202	132.602	103.033	64.1673	95.7835	69.9527	106.985	69.6281	826	843	867	830	830	846	619	354	389	326	445	309
BRU_55778	RFX5	GAAGCGGGCGACCTCAACGA	GTGGAAAGGACGAAACACCgGAAGCGGGCGACCTCAACGAgttttagagctaGAAAtagc	2937	-0.490634	6.93203	22.8737	1.73001e-06	5.32846e-06	104.943	112.16	111.905	157.197	114.178	113.61	107.927	160.82	154.657	156.112	110.024	114.015	90.3664	124.67	114.437	97.7948	887	946	1029	950	878	996	661	629	367	581	476	434
BRU_12973	CIR1	AGACCGAATACAAATTTGAA	GTGGAAAGGACGAAACACCgAGACCGAATACAAATTTGAAgttttagagctaGAAAtagc	385	-0.490504	6.25912	17.9166	2.30805e-05	6.03437e-05	71.9583	68.3479	68.3886	96.1045	68.4812	65.572	71.1125	91.4137	97.0569	99.843	73.5712	71.4178	80.5172	67.3778	61.7866	66.2481	532	546	678	540	551	637	442	394	327	314	257	294
BRU_23870	FOXJ2	TCTCAACAAGTGTTTCCGGA	GTGGAAAGGACGAAACACCgTCTCAACAAGTGTTTCCGGAgttttagagctaGAAAtagc	959	-0.489955	6.34264	15.3714	8.83132e-05	0.000210187	72.1461	65.9339	76.5265	107.488	72.0855	79.9834	77.5105	109.189	101.989	111.285	76.4009	55.8292	65.9897	80.6817	74.0477	61.2907	560	666	739	645	579	710	459	308	268	376	308	272
BRU_62908	SOX30	GGAATTACCACAGAGTACGT	GTGGAAAGGACGAAACACCgGGAATTACCACAGAGTACGTgttttagagctaGAAAtagc	3231	-0.489801	6.70303	15.1002	0.000101953	0.000240092	97.1629	83.2529	97.4144	136.814	97.5729	96.9168	97.7534	141.014	136.514	132.915	85.0563	99.8762	98.2458	62.2279	108.187	87.6548	758	807	932	833	775	848	511	551	399	290	450	389
BRU_11352	CDC5L	GAAGTCACTCTCATGCAATG	GTGGAAAGGACGAAACACCgGAAGTCACTCTCATGCAATGgttttagagctaGAAAtagc	320	-0.48977	7.37206	29.2524	6.35369e-08	2.4602e-07	181.384	130.414	145.534	204.355	148.676	142.553	145.372	198.063	208.734	206.269	190.919	112.746	185.904	148.703	167.329	129.792	1155	1187	1386	1170	1185	1316	1147	622	755	693	696	576
BRU_76679	ZNF692	GCATGATGAGAGGACTCAAG	GTGGAAAGGACGAAACACCgGCATGATGAGAGGACTCAAGgttttagagctaGAAAtagc	5480	-0.489251	7.03044	19.3185	1.10628e-05	3.03862e-05	140.65	119.194	109.33	153.528	107.742	105.924	114.325	152.695	155.538	152.351	152.802	99.1511	117.206	135.399	151.942	123.032	837	882	1090	902	883	972	918	547	476	631	632	546
BRU_63416	SPIC	ACTCTTCTCCAGCAAAAGGG	GTGGAAAGGACGAAACACCgACTCTTCTCCAGCAAAAGGGgttttagagctaGAAAtagc	3321	-0.489122	6.13204	11.277	0.00078474	0.00159808	69.0193	57.7277	63.2479	88.8112	60.8865	62.5696	66.2877	88.7051	88.0734	89.6549	72.0732	61.9921	86.1805	51.9281	48.8042	59.2627	473	521	632	524	500	572	433	342	350	242	203	263
BRU_27382	GTF2I	CAACATGAGACTGGAAAAGA	GTGGAAAGGACGAAACACCgCAACATGAGACTGGAAAAGAgttttagagctaGAAAtagc	1207	-0.4886	6.65421	18.6021	1.61041e-05	4.3212e-05	66.8701	149.029	78.2262	109.72	77.2345	85.3877	72.0565	106.649	113.262	109.247	59.2565	145.555	81.0097	152.136	60.3441	149.396	600	711	687	630	643	697	356	803	329	709	251	663
BRU_75488	ZNF250	CAATGAGACTACATTCCCAT	GTGGAAAGGACGAAACACCgCAATGAGACTACATTCCCATgttttagagctaGAAAtagc	4505	-0.488354	7.31771	22.0991	2.58929e-06	7.77722e-06	145.309	138.435	146.756	205.949	142.626	147.237	150.406	207.374	211.729	198.746	144.479	106.22	145.276	158.788	146.172	150.297	1108	1226	1434	1225	1202	1268	868	586	590	740	608	667
BRU_57861	RXRB	GTGGCTTCACATCTTCAGGG	GTGGAAAGGACGAAACACCgGTGGCTTCACATCTTCAGGGgttttagagctaGAAAtagc	3012	-0.488037	7.0589	21.6222	3.31982e-06	9.80925e-06	131.396	111.783	120.153	168.382	131.813	116.732	111.913	152.018	172.095	181.034	132.328	118.365	114.005	103.642	147.855	113.343	1024	972	1067	898	977	1155	795	653	463	483	615	503
BRU_27381	GTF2I	AGGTCAATACTATCTCCAGG	GTGGAAAGGACGAAACACCgAGGTCAATACTATCTCCAGGgttttagagctaGAAAtagc	1206	-0.486986	6.13988	9.7926	0.00175215	0.00336757	45.856	100.55	56.2592	78.8092	60.6291	53.9227	54.2259	73.6388	79.0899	83.6988	56.7597	105.677	31.7637	113.727	49.0446	82.2468	471	449	517	435	449	534	341	583	129	530	204	365
BRU_38561	MESP2	CGCTCGTCTGGGCGTCGTCG	GTGGAAAGGACGAAACACCgCGCTCGTCTGGGCGTCGTCGgttttagagctaGAAAtagc	1986	-0.486817	7.8389	35.9708	2.00298e-09	9.51865e-09	189.551	215.983	211.406	296.206	222.178	201.64	210.401	300.819	291.875	295.924	213.39	209.359	170.145	236.466	185.119	202.124	1726	1679	2006	1777	1657	1888	1282	1155	691	1102	770	897
BRU_37033	LZTS1	ATGGGGGAGCGGACACACGA	GTGGAAAGGACGAAACACCgATGGGGGAGCGGACACACGAgttttagagctaGAAAtagc	1894	-0.486704	7.28693	27.2528	1.78517e-07	6.40458e-07	141.312	156.352	135.757	190.15	143.141	134.386	129.744	193.492	187.773	189.184	152.469	151.718	123.854	142.48	147.615	174.859	1112	1119	1237	1143	1066	1207	916	837	503	664	614	776
BRU_47672	PA2G4	TGGCGTGCAGTTAAATGAGT	GTGGAAAGGACGAAACACCgTGGCGTGCAGTTAAATGAGTgttttagagctaGAAAtagc	2527	-0.486514	7.24645	25.4447	4.55257e-07	1.5268e-06	150.153	115.037	141.4	198.229	137.22	135.107	151.874	205.004	196.58	193.103	169.447	107.127	141.09	107.289	139.921	130.693	1066	1125	1448	1211	1116	1232	1018	591	573	500	582	580
BRU_75739	ZNF347	TCACACCTTGTAAGACATCG	GTGGAAAGGACGAAACACCgTCACACCTTGTAAGACATCGgttttagagctaGAAAtagc	4708	-0.486413	7.97215	36.223	1.75983e-09	8.41821e-09	232.48	224.074	227.606	319.004	220.247	221.335	241.237	325.196	317.24	314.576	208.896	201.202	245.245	218.871	243.3	252.148	1711	1843	2300	1921	1801	2007	1255	1110	996	1020	1012	1119
BRU_62932	SOX9	GACTTCCGCGACGTGGACAT	GTGGAAAGGACGAAACACCgGACTTCCGCGACGTGGACATgttttagagctaGAAAtagc	3255	-0.485978	8.40101	60.7164	6.59181e-15	6.17929e-14	174.696	549.595	261.839	366.645	268.519	264.329	252.67	378.182	366.738	355.015	185.26	528.202	166.452	566.488	172.377	554.095	2086	2201	2409	2234	2082	2265	1113	2914	676	2640	717	2459
BRU_76321	ZNF574	TGTGGAGCACTCATACCGAA	GTGGAAAGGACGAAACACCgTGTGGAGCACTCATACCGAAgttttagagctaGAAAtagc	5190	-0.485942	7.04378	24.228	8.55774e-07	2.77244e-06	114.974	120.322	121.119	169.612	119.713	124.178	119.465	168.946	167.163	172.727	106.861	113.833	134.442	131.537	103.619	115.596	930	1034	1139	998	949	1102	642	628	546	613	431	513
BRU_12199	CERS2	GAACATTTCTACCTGACCAG	GTGGAAAGGACGAAACACCgGAACATTTCTACCTGACCAGgttttagagctaGAAAtagc	363	-0.485567	6.55581	9.91318	0.00164099	0.00316964	91.0074	84.0169	83.2032	116.473	84.3143	85.2676	80.0278	108.342	118.195	122.884	109.192	65.7986	75.8389	114.371	87.9918	71.8814	655	710	763	640	671	784	656	363	308	533	366	319
BRU_76169	ZNF529	TCACTGTCATGAGTTCTCCG	GTGGAAAGGACGAAACACCgTCACTGTCATGAGTTCTCCGgttttagagctaGAAAtagc	5062	-0.485339	8.30757	49.7927	1.70875e-12	1.21558e-11	299.664	293.188	280.562	392.854	272.38	288.108	281.198	399.004	397.74	381.817	297.115	263.013	310.496	322.941	291.383	293.61	2116	2399	2681	2357	2258	2436	1785	1451	1261	1505	1212	1303
BRU_41503	NANOGNB	AGAAACAATCAGCTATGCCT	GTGGAAAGGACGAAACACCgAGAAACAATCAGCTATGCCTgttttagagctaGAAAtagc	2166	-0.484647	7.02202	21.3684	3.78962e-06	1.11071e-05	130.063	94.5701	122.167	170.934	127.694	117.453	121.353	157.096	182.664	173.04	117.514	107.671	124.1	88.8357	148.576	87.2041	992	978	1157	928	1037	1104	706	594	504	414	618	387
BRU_24891	GATA2	TCCTGACCCTAGCACCACGG	GTGGAAAGGACGAAACACCgTCCTGACCCTAGCACCACGGgttttagagctaGAAAtagc	1064	-0.484067	8.0353	27.8484	1.31201e-07	4.82009e-07	302.802	204.744	225.435	315.265	230.03	231.784	214.491	331.798	309.138	304.858	350.379	224.585	265.682	174.453	292.344	215.194	1787	1930	2045	1960	1755	1945	2105	1239	1079	813	1216	955
BRU_76491	ZNF624	AGACTTCAGAACTAACTTTG	GTGGAAAGGACGAAACACCgAGACTTCAGAACTAACTTTGgttttagagctaGAAAtagc	5336	-0.483909	6.9878	23.9272	1.00048e-06	3.21259e-06	113.071	135.978	107.698	150.675	103.752	109.527	109.815	145.077	155.538	151.41	97.0408	145.736	125.331	132.181	116.842	130.017	806	912	1047	857	883	966	583	804	509	616	486	577
BRU_66776	TFEC	AAGAAGATGACAATGCACAA	GTGGAAAGGACGAAACACCgAAGAAGATGACAATGCACAAgttttagagctaGAAAtagc	3641	-0.483628	6.97506	26.4791	2.66401e-07	9.28249e-07	113.898	119.909	111.882	156.461	106.069	117.453	112.123	154.049	154.833	160.501	103.366	116.915	115.236	114.371	123.092	128.44	824	978	1069	910	879	1024	621	645	468	533	512	570
BRU_75176	ZNF101	AATAAACTGGGATAATCGAT	GTGGAAAGGACGAAACACCgAATAAACTGGGATAATCGATgttttagagctaGAAAtagc	4221	-0.483605	5.33233	12.1845	0.000481882	0.00101364	40.3195	34.2679	35.63	49.7881	38.4885	32.4257	35.9758	50.7854	46.8551	51.724	38.6166	36.9778	45.7988	30.8994	36.543	34.9267	299	270	343	300	266	330	232	204	186	144	152	155
BRU_76450	ZNF613	CATTGAGCTGTGATTTCCAG	GTGGAAAGGACGAAACACCgCATTGAGCTGTGATTTCCAGgttttagagctaGAAAtagc	5295	-0.483591	6.95563	26.3398	2.86323e-07	9.92906e-07	115.374	104.064	114.78	160.468	121.387	109.887	113.067	160.143	164.521	156.739	111.522	94.9821	110.065	112.654	124.535	104.555	943	915	1078	946	934	1000	670	524	447	525	518	464
BRU_75186	ZNF107	ACTCAAACCTAATTAACCAT	GTGGAAAGGACGAAACACCgACTCAAACCTAATTAACCATgttttagagctaGAAAtagc	4227	-0.481912	6.96773	25.1848	5.20905e-07	1.73496e-06	116.975	113.306	112.072	156.583	106.455	113.13	116.633	156.08	153.952	159.717	127.335	110.027	122.376	111.366	101.215	118.525	827	942	1112	922	874	1019	765	607	497	519	421	526
BRU_75649	ZNF317	ACGCTACCCCATAGTCGCGG	GTGGAAAGGACGAAACACCgACGCTACCCCATAGTCGCGGgttttagagctaGAAAtagc	4634	-0.481824	6.64232	11.9542	0.000545229	0.00113947	91.9056	98.8728	86.7366	121.039	98.3452	85.5078	76.3568	121.885	121.013	120.219	89.2176	123.078	109.326	80.2525	77.1731	93.2881	764	712	728	720	687	767	536	679	444	374	321	414
BRU_76080	ZNF500	AGAACTGTCCCCCTATCCCG	GTGGAAAGGACGAAACACCgAGAACTGTCCCCCTATCCCGgttttagagctaGAAAtagc	4997	-0.48153	6.76147	21.2729	3.98324e-06	1.16569e-05	85.6549	111.056	98.169	137.081	95.5133	101.24	97.7534	133.058	139.156	139.028	85.8886	125.797	87.4117	93.1273	83.6643	114.244	742	843	932	786	790	887	516	694	355	434	348	507
BRU_62963	SP4	ATTATTATAGATCCAAGTCA	GTGGAAAGGACGAAACACCgATTATTATAGATCCAAGTCAgttttagagctaGAAAtagc	3282	-0.481508	6.36883	11.9934	0.000533895	0.00111699	76.7768	79.8394	72.057	100.532	73.6302	80.3437	62.1972	91.2444	105.336	105.015	86.2215	88.4566	85.6881	74.6735	58.4208	76.3881	572	669	593	539	598	670	518	488	348	348	243	339
BRU_75668	ZNF322	CAGATCTTACTTCACACCAG	GTGGAAAGGACGAAACACCgCAGATCTTACTTCACACCAGgttttagagctaGAAAtagc	4653	-0.481501	7.11823	29.189	6.56517e-08	2.53365e-07	138.394	114.195	125.758	175.713	123.318	117.813	136.142	171.824	179.141	176.175	141.317	110.752	133.703	108.577	140.162	123.257	958	981	1298	1015	1017	1124	849	611	543	506	583	547
BRU_37117	MAF	GATCACGGCGGACACCACGG	GTGGAAAGGACGAAACACCgGATCACGGCGGACACCACGGgttttagagctaGAAAtagc	1902	-0.48036	8.29478	47.0919	6.77344e-12	4.39366e-11	268.967	310.11	281.893	393.28	279.203	273.216	293.26	402.39	368.675	408.776	283.466	304.16	246.476	292.9	276.958	333.268	2169	2275	2796	2377	2093	2608	1703	1678	1001	1365	1152	1479
BRU_42534	NFYA	ATTAACTGGTTGATAGACGA	GTGGAAAGGACGAAACACCgATTAACTGGTTGATAGACGAgttttagagctaGAAAtagc	2273	-0.480235	6.28862	17.4951	2.88054e-05	7.39802e-05	67.3298	77.6403	69.3349	96.7342	70.2834	67.1332	70.5881	94.9687	97.5854	97.6486	73.4048	83.1999	69.6831	69.9527	58.9016	79.7681	546	559	673	561	554	623	441	459	283	326	245	354
BRU_02843	ANKRD30A	ATAGAAACTTTCATTCTGCA	GTGGAAAGGACGAAACACCgATAGAAACTTTCATTCTGCAgttttagagctaGAAAtagc	59	-0.479759	6.27054	16.0071	6.31066e-05	0.000153334	69.2295	77.3573	67.2977	93.8534	71.5706	60.8882	69.4343	95.138	93.0055	93.4167	71.9067	74.8618	58.849	73.386	76.9327	83.8241	556	507	662	562	528	596	432	413	239	342	320	372
BRU_53020	PRRX2	CCTGAACGCGCGCCTCGCTG	GTGGAAAGGACGAAACACCgCCTGAACGCGCGCCTCGCTGgttttagagctaGAAAtagc	2827	-0.479287	8.70087	43.6409	3.945e-11	2.30435e-10	371.069	382.735	379.276	528.925	357.724	379.02	401.083	530.538	533.197	523.039	406.14	405.849	326.009	389.032	381.057	353.323	2779	3156	3824	3134	3027	3337	2440	2239	1324	1813	1585	1568
BRU_66749	TFCP2	ATATACTGAGCACTTACACT	GTGGAAAGGACGAAACACCgATATACTGAGCACTTACACTgttttagagctaGAAAtagc	3614	-0.478909	7.37904	28.4547	9.59173e-08	3.6129e-07	149.542	149.491	152.531	212.544	150.993	153.362	153.238	206.697	205.387	225.548	132.162	157.337	145.768	139.262	170.694	151.875	1173	1277	1461	1221	1166	1439	794	868	592	649	710	674
BRU_75372	ZNF207	ATGCAATGAATAGCTAAGCC	GTGGAAAGGACGAAACACCgATGCAATGAATAGCTAAGCCgttttagagctaGAAAtagc	4405	-0.478697	6.75927	10.8792	0.000972493	0.00195508	105.161	94.1502	97.2454	135.487	101.048	98.5981	92.0896	133.058	138.451	134.953	104.864	82.6561	71.8992	104.929	138.719	94.8654	785	821	878	786	786	861	630	456	292	489	577	421
BRU_14827	CREB1	TGGAGTTGGCACCGTTACAG	GTGGAAAGGACGAAACACCgTGGAGTTGGCACCGTTACAGgttttagagctaGAAAtagc	419	-0.478308	7.46544	27.0946	1.93737e-07	6.89952e-07	184.006	126.36	165.113	229.933	173.134	165.611	156.594	236.998	224.587	228.213	159.293	120.178	209.049	139.476	183.677	119.427	1345	1379	1493	1400	1275	1456	957	663	849	650	764	530
BRU_12203	CERS3	TGTGCTAATTATATTCGCAG	GTGGAAAGGACGAAACACCgTGTGCTAATTATATTCGCAGgttttagagctaGAAAtagc	367	-0.477544	6.43501	15.4547	8.45081e-05	0.000201792	78.5357	74.2774	79.9266	111.183	85.7303	80.9441	73.1053	101.909	112.206	119.435	85.5557	75.2243	72.6379	62.6571	77.4135	84.9508	666	674	697	602	637	762	514	415	295	292	322	377
BRU_47483	OTX1	CGCACCTGGACTCTAGACTC	GTGGAAAGGACGAAACACCgCGCACCTGGACTCTAGACTCgttttagagctaGAAAtagc	2510	-0.477511	7.16179	25.7444	3.89753e-07	1.32625e-06	147.091	114.531	129.439	180.239	125.892	136.668	125.758	186.89	179.846	173.981	144.812	122.897	153.894	96.9897	142.566	123.708	978	1138	1199	1104	1021	1110	870	678	625	452	593	549
BRU_48196	PAX2	CTGATGCCTGGAAGACGTCA	GTGGAAAGGACGAAACACCgCTGATGCCTGGAAGACGTCAgttttagagctaGAAAtagc	2543	-0.477305	7.17102	21.4034	3.72115e-06	1.09119e-05	131.689	133.438	129.78	180.643	130.14	134.386	124.814	186.044	177.204	178.683	103.865	135.766	145.03	130.249	146.172	134.299	1011	1119	1190	1099	1006	1140	624	749	589	607	608	596
BRU_77349	ZSCAN4	AGTTTCCCTAATCATCATCC	GTGGAAAGGACGAAACACCgAGTTTCCCTAATCATCATCCgttttagagctaGAAAtagc	5738	-0.476998	7.72685	37.544	8.93744e-10	4.41704e-09	197.223	195.355	189.428	263.724	187.808	189.27	191.207	254.435	276.551	260.187	208.23	193.771	172.115	202.563	211.324	189.731	1459	1576	1823	1503	1570	1660	1251	1069	699	944	879	842
BRU_12197	CERS2	CAAAGAAGTATCGAACGATG	GTGGAAAGGACGAAACACCgCAAAGAAGTATCGAACGATGgttttagagctaGAAAtagc	361	-0.476745	6.73558	20.4923	5.98723e-06	1.70996e-05	81.6991	109.259	97.7202	136.031	95.3846	99.0785	98.6974	132.381	140.917	134.796	70.0758	99.1511	91.5976	118.662	83.4239	109.963	741	825	941	782	800	860	421	547	372	553	347	488
BRU_29636	HSF5	ACTACTTAGAGCATCCATGT	GTGGAAAGGACGAAACACCgACTACTTAGAGCATCCATGTgttttagagctaGAAAtagc	1581	-0.475966	7.24847	26.7494	2.31628e-07	8.14904e-07	144.836	123.404	141.349	196.652	142.626	134.266	147.155	188.075	203.45	198.432	137.488	126.703	167.436	118.448	129.584	125.06	1108	1118	1403	1111	1155	1266	826	699	680	552	539	555
BRU_38834	MGA	GCCTCACCGTTAGACCAGAA	GTGGAAAGGACGAAACACCgGCCTCACCGTTAGACCAGAAgttttagagctaGAAAtagc	1991	-0.475898	7.53229	25.1561	5.28711e-07	1.75693e-06	97.9313	246.648	164.794	229.264	157.558	162.609	174.215	223.964	226.525	237.303	79.5634	260.476	102.678	257.066	111.552	222.404	1224	1354	1661	1323	1286	1514	478	1437	417	1198	464	987
BRU_76435	ZNF608	GCGCTGGCACTGTAAACAGG	GTGGAAAGGACGAAACACCgGCGCTGGCACTGTAAACAGGgttttagagctaGAAAtagc	5280	-0.474668	6.63543	17.8607	2.37683e-05	6.20946e-05	105.241	85.3234	86.4394	120.143	84.8292	89.9513	84.5378	120.023	124.888	115.517	102.867	77.3995	115.728	101.281	97.1275	77.2894	659	749	806	709	709	737	618	427	470	472	404	343
BRU_20929	ETV4	CTCCTTACCTATGTTCCCCG	GTGGAAAGGACGAAACACCgCTCCTTACCTATGTTCCCCGgttttagagctaGAAAtagc	810	-0.473841	8.16292	47.0137	7.04913e-12	4.56231e-11	197.119	310.878	266.019	369.468	251.269	280.062	266.724	371.241	357.226	379.936	209.561	329.718	183.934	293.759	197.861	309.158	1952	2332	2543	2193	2028	2424	1259	1819	747	1369	823	1372
BRU_75857	ZNF414	CAGCTCCAGTGAGACCGACA	GTGGAAAGGACGAAACACCgCAGCTCCAGTGAGACCGACAgttttagagctaGAAAtagc	4806	-0.473761	7.32092	23.4136	1.30649e-06	4.11785e-06	157.731	136.022	144.143	200.144	139.794	154.082	138.554	202.126	195.171	203.134	169.447	116.009	167.19	147.845	136.556	144.213	1086	1283	1321	1194	1108	1296	1018	640	679	689	568	640
BRU_57795	RUNX3	CCCCAGGATGCATTATCCCG	GTGGAAAGGACGAAACACCgCCCCAGGATGCATTATCCCGgttttagagctaGAAAtagc	3002	-0.473627	7.16654	29.8854	4.58358e-08	1.8147e-07	139.494	122.565	130.262	180.883	128.08	133.906	128.8	172.84	185.483	184.325	138.82	112.021	145.03	122.954	134.632	132.721	995	1115	1228	1021	1053	1176	834	618	589	573	560	589
BRU_29303	HOXC9	GCCGTACGGGTGATATACCA	GTGGAAAGGACGAAACACCgGCCGTACGGGTGATATACCAgttttagagctaGAAAtagc	1528	-0.473556	7.60577	29.4882	5.62588e-08	2.19447e-07	189.75	176.002	172.693	239.722	178.412	175.939	163.727	239.876	243.083	236.206	182.097	177.094	166.452	165.011	220.701	185.9	1386	1465	1561	1417	1380	1507	1094	977	676	769	918	825
BRU_39021	MIER1	GCTGATAATGATGACAACAG	GTGGAAAGGACGAAACACCgGCTGATAATGATGACAACAGgttttagagctaGAAAtagc	1994	-0.473486	6.27315	12.095	0.000505572	0.00106041	61.2384	65.4706	75.0521	104.208	82.2547	64.9715	77.9301	97.3387	108.859	106.426	66.0809	79.2121	53.9244	53.4302	63.7099	63.7694	639	541	743	575	618	679	397	437	219	249	265	283
BRU_75810	ZNF385D	CACTATCAAAGCCTTTCCTA	GTGGAAAGGACGAAACACCgCACTATCAAAGCCTTTCCTAgttttagagctaGAAAtagc	4767	-0.473453	6.84837	11.5305	0.000684643	0.00140755	107.639	100.462	105.347	146.298	101.306	106.284	108.452	137.29	151.134	150.47	76.4009	113.833	126.07	106.431	120.448	81.1201	787	885	1034	811	858	960	459	628	512	496	501	360
BRU_04719	ATF1	GCGCCGTGCTAGGATCCCGT	GTGGAAAGGACGAAACACCgGCGCCGTGCTAGGATCCCGTgttttagagctaGAAAtagc	127	-0.473018	6.26813	17.2483	3.27987e-05	8.33155e-05	69.7605	57.2821	74.6138	103.62	73.1153	74.5791	76.147	107.834	104.279	98.7458	71.0745	66.3424	69.9293	53.001	68.2778	52.5027	568	621	726	637	592	630	427	366	284	247	284	233
BRU_28865	HLX	CAAATTCTGCAGATAAAATG	GTGGAAAGGACGAAACACCgCAAATTCTGCAGATAAAATGgttttagagctaGAAAtagc	1342	-0.4722	5.53846	8.48357	0.00358369	0.00651295	38.2447	32.7947	46.8512	64.9805	42.6077	54.5232	43.4227	59.5882	66.2312	69.1221	31.1263	38.6091	48.5073	25.7495	35.1005	34.0254	331	454	414	352	376	441	187	213	197	120	146	151
BRU_37142	MAFK	CTCATCATCGCTGAGCACCG	GTGGAAAGGACGAAACACCgCTCATCATCGCTGAGCACCGgttttagagctaGAAAtagc	1923	-0.472051	7.43508	28.6958	8.46873e-08	3.21701e-07	156.306	152.471	159.904	221.803	160.648	160.687	158.377	229.55	218.774	217.084	136.989	162.05	179.748	144.841	152.182	150.523	1248	1338	1510	1356	1242	1385	823	894	730	675	633	668
BRU_25002	GBX2	CGGCGGTAACTTCGACAAGG	GTGGAAAGGACGAAACACCgCGGCGGTAACTTCGACAAGGgttttagagctaGAAAtagc	1099	-0.471859	6.94043	19.6643	9.23106e-06	2.56826e-05	137.951	107.5	102.965	142.798	105.296	103.642	99.956	147.278	144.44	136.677	146.81	102.595	119.668	94.8439	147.374	125.06	818	863	953	870	820	872	882	566	486	442	613	555
HGLib1_7_ELF	HEATR1	TAAGCCAGCACAGAAGTGTC	GTGGAAAGGACGAAACACCgTAAGCCAGCACAGAAGTGTCgttttagagctaGAAAtagc	5806	-0.471316	7.41369	38.4664	5.57054e-10	2.83751e-09	180.031	146.776	148.539	205.973	146.231	150.239	149.147	204.327	208.734	204.858	182.264	141.929	187.135	147.201	170.694	151.199	1136	1251	1422	1207	1185	1307	1095	783	760	686	710	671
BRU_32720	KDM5B	ACACCTTCGCCTAGTCACAC	GTGGAAAGGACGAAACACCgACACCTTCGCCTAGTCACACgttttagagctaGAAAtagc	1737	-0.471283	8.0914	42.2546	8.01295e-11	4.5171e-10	248.105	254.319	245.926	340.995	233.892	256.043	247.845	348.218	332.918	341.849	247.845	255.038	234.657	228.956	261.812	278.963	1817	2132	2363	2057	1890	2181	1489	1407	953	1067	1089	1238
BRU_23949	FOXQ1	GCAGCAAGCCATATACGCGG	GTGGAAAGGACGAAACACCgGCAGCAAGCCATATACGCGGgttttagagctaGAAAtagc	1026	-0.471279	7.21524	16.1493	5.85397e-05	0.000142655	169.654	115.323	129.55	179.633	129.754	123.698	135.198	185.536	174.209	179.153	158.628	105.133	215.944	117.804	134.392	123.032	1008	1030	1289	1096	989	1143	953	580	877	549	559	546
BRU_66460	TEAD4	CCCATCGACAATGACGCAGA	GTGGAAAGGACGAAACACCgCCCATCGACAATGACGCAGAgttttagagctaGAAAtagc	3577	-0.471054	7.26683	24.655	6.85664e-07	2.25146e-06	135.622	135.812	143.697	199.13	147.647	142.793	140.652	196.032	197.284	204.075	116.682	125.797	132.472	144.412	157.712	137.228	1147	1189	1341	1158	1120	1302	701	694	538	673	656	609
BRU_28746	HIVEP2	GAGGTGGAAGGTAAACACAA	GTGGAAAGGACGAAACACCgGAGGTGGAAGGTAAACACAAgttttagagctaGAAAtagc	1327	-0.470794	6.45204	15.8609	6.81727e-05	0.000164748	62.4754	85.6743	83.402	115.67	80.4526	81.5446	88.2088	116.299	119.428	111.285	68.2448	82.2936	58.3565	101.496	60.8249	73.2334	625	679	841	687	678	710	410	454	237	473	253	325
BRU_76794	ZNF721	AACAGAGAGAAAGCTTACAC	GTGGAAAGGACGAAACACCgAACAGAGAGAAAGCTTACACgttttagagctaGAAAtagc	5555	-0.470144	6.79676	19.7994	8.60116e-06	2.40568e-05	100.632	102.925	100.451	139.221	92.6814	108.086	100.585	136.274	145.497	135.893	101.202	92.2631	89.3815	113.083	111.312	103.428	720	900	959	805	826	867	608	509	363	527	463	459
BRU_51492	POU3F1	GCCTGCGCGTACAGCCCGAG	GTGGAAAGGACGAAACACCgGCCTGCGCGTACAGCCCGAGgttttagagctaGAAAtagc	2699	-0.467949	7.50692	24.3204	8.15725e-07	2.65453e-06	158.748	188.409	159.18	220.339	154.34	145.315	177.886	217.192	225.644	218.181	147.975	187.245	187.627	191.404	140.643	186.576	1199	1210	1696	1283	1281	1392	889	1033	762	892	585	828
BRU_58054	SALL4	GCCACCGAACATCTCCGCGG	GTGGAAAGGACGAAACACCgGCCACCGAACATCTCCGCGGgttttagagctaGAAAtagc	3025	-0.467709	7.43729	27.8932	1.28201e-07	4.72783e-07	157.194	159.972	156.931	216.979	152.409	164.41	153.972	221.255	205.387	224.294	175.606	166.219	143.552	170.161	152.423	143.537	1184	1369	1468	1307	1166	1431	1055	917	583	793	634	637
BRU_20853	ESX1	ACTTACCGTGACCTCGCTGA	GTGGAAAGGACGAAACACCgACTTACCGTGACCTCGCTGAgttttagagctaGAAAtagc	782	-0.466796	8.20675	37.7423	8.07349e-10	4.02428e-09	273.291	262.357	270.685	374.05	269.291	283.905	258.858	367.009	382.415	372.726	238.857	266.276	282.18	241.83	298.835	278.963	2092	2364	2468	2168	2171	2378	1435	1469	1146	1127	1243	1238
BRU_23933	FOXP1	CATACACCATGTCCATAGAG	GTGGAAAGGACGAAACACCgCATACACCATGTCCATAGAGgttttagagctaGAAAtagc	1010	-0.46549	7.41021	21.8595	2.93368e-06	8.74835e-06	142.967	178.402	150.502	207.804	150.607	149.759	151.14	210.421	201.864	211.128	127.002	158.606	139.859	165.011	162.039	211.588	1170	1247	1441	1243	1146	1347	763	875	568	769	674	939
BRU_40267	MSC	CTCGCCCAGTGACAACTCGT	GTGGAAAGGACGAAACACCgCTCGCCCAGTGACAACTCGTgttttagagctaGAAAtagc	2048	-0.46443	7.97882	46.6479	8.49591e-12	5.42618e-11	229.168	233.682	228.725	315.672	226.04	223.617	236.517	317.409	312.837	316.77	242.852	218.966	219.145	240.972	225.509	241.107	1756	1862	2255	1875	1776	2021	1459	1208	890	1123	938	1070
BRU_47437	OTP	GCCGGGCGCACGGAACACGT	GTGGAAAGGACGAAACACCgGCCGGGCGCACGGAACACGTgttttagagctaGAAAtagc	2508	-0.46397	7.94151	39.2426	3.7429e-10	1.9423e-09	213.946	210.448	233.783	322.358	246.507	230.703	224.141	329.597	320.235	317.24	227.871	193.589	202.401	230.672	211.565	207.082	1915	1921	2137	1947	1818	2024	1369	1068	822	1075	880	919
BRU_56112	RHOXF2B	GGTGCTGTCGCTTACTGAAG	GTGGAAAGGACGAAACACCgGGTGCTGTCGCTTACTGAAGgttttagagctaGAAAtagc	2963	-0.463398	6.68364	19.4234	1.04715e-05	2.88438e-05	101.676	80.8678	95.3083	131.425	92.0377	94.8752	99.0121	128.656	126.121	139.498	93.046	90.9943	109.326	72.7423	102.657	78.8668	715	790	944	760	716	890	559	502	444	339	427	350
BRU_75471	ZNF236	TGGTCTACGTGCCCTCGCAG	GTGGAAAGGACGAAACACCgTGGTCTACGTGCCCTCGCAGgttttagagctaGAAAtagc	4488	-0.461906	8.24808	44.0329	3.22897e-11	1.91108e-10	281.869	270.916	278.02	382.984	276.628	276.339	281.094	386.308	383.648	378.996	312.927	288.028	261.25	253.418	271.428	271.302	2149	2301	2680	2282	2178	2418	1880	1589	1061	1181	1129	1204
BRU_64395	STAT5B	TAAGAGGTCAGACCGTCGTG	GTGGAAAGGACGAAACACCgTAAGAGGTCAGACCGTCGTGgttttagagctaGAAAtagc	3368	-0.461626	7.7324	32.1416	1.43334e-08	6.11194e-08	201.825	198.841	188.906	260.121	193.086	190.711	182.921	252.065	272.499	255.799	196.245	181.807	195.26	227.239	213.969	187.478	1500	1588	1744	1489	1547	1632	1179	1003	793	1059	890	832
BRU_75860	ZNF415	AGAGACCAACGCGATAGAAG	GTGGAAAGGACGAAACACCgAGAGACCAACGCGATAGAAGgttttagagctaGAAAtagc	4809	-0.461402	6.18608	11.6671	0.000636139	0.00131434	77.4212	47.4049	69.231	95.3822	66.2929	71.3365	70.0636	98.6929	99.523	87.9308	71.5738	43.6845	95.5373	43.7741	65.1524	54.7561	515	594	668	583	565	561	430	241	388	204	271	243
BRU_62890	SOX18	CAGACGAGTCGCGCATCCGG	GTGGAAAGGACGAAACACCgCAGACGAGTCGCGCATCCGGgttttagagctaGAAAtagc	3213	-0.460969	7.69999	21.587	3.38135e-06	9.97922e-06	223.533	158.914	188.625	259.649	184.075	192.272	189.528	264.93	252.418	261.598	203.236	140.298	203.386	188.4	263.975	148.044	1430	1601	1807	1565	1433	1669	1221	774	826	878	1098	657
BRU_58221	SATB1	TATTCATAGATCTACTGACA	GTGGAAAGGACGAAACACCgTATTCATAGATCTACTGACAgttttagagctaGAAAtagc	3032	-0.459341	6.4818	15.9483	6.50976e-05	0.000157776	80.5926	82.2802	81.1152	111.618	73.244	83.4661	86.6356	106.819	113.615	114.42	89.2176	77.5808	77.07	75.7464	75.4902	93.5134	569	695	826	631	645	730	536	428	313	353	314	415
BRU_28455	HIRA	TGTGTGCGGTGGTCAAACAG	GTGGAAAGGACGAAACACCgTGTGTGCGGTGGTCAAACAGgttttagagctaGAAAtagc	1320	-0.459295	7.54222	25.0136	5.69287e-07	1.8853e-06	132.804	233.984	159.019	218.721	148.548	170.655	157.853	221.763	226.877	207.523	151.304	230.023	110.311	227.668	136.796	244.262	1154	1421	1505	1310	1288	1324	909	1269	448	1061	569	1084
BRU_76320	ZNF574	CCAGCCGATGCACAAAACGT	GTGGAAAGGACGAAACACCgCCAGCCGATGCACAAAACGTgttttagagctaGAAAtagc	5189	-0.45762	7.63089	28.9157	7.55979e-08	2.90208e-07	169.805	191.017	181.236	248.869	175.708	190.951	177.047	252.742	243.083	250.783	156.797	218.966	180.24	178.101	172.377	175.986	1365	1590	1688	1493	1380	1600	942	1208	732	830	717	781
BRU_76865	ZNF75D	TTAAAGCTAAAAAATGACAC	GTGGAAAGGACGAAACACCgTTAAAGCTAAAAAATGACACgttttagagctaGAAAtagc	5594	-0.457567	5.74626	14.0455	0.00017844	0.000402756	48.8969	43.711	50.556	69.4399	51.8758	48.3984	51.394	67.5446	71.3395	69.4355	47.4385	46.766	49.246	38.6242	50.0063	45.7427	403	403	490	399	405	443	285	258	200	180	208	203
BRU_50407	PLAGL2	ATACTCGTAAGGATGTACGG	GTGGAAAGGACGAAACACCgATACTCGTAAGGATGTACGGgttttagagctaGAAAtagc	2678	-0.457239	6.57103	11.5391	0.000681494	0.00140184	82.6394	85.5485	88.5056	121.43	98.6027	85.6279	81.2864	123.408	117.842	123.04	95.8756	69.0614	85.6881	101.281	66.3544	86.3028	766	713	775	729	669	785	576	381	348	472	276	383
BRU_76721	ZNF704	GCCAGACGACGGCATCGACG	GTGGAAAGGACGAAACACCgGCCAGACGACGGCATCGACGgttttagagctaGAAAtagc	5522	-0.456874	8.33186	42.9103	5.73078e-11	3.30429e-10	295.791	319.296	283.333	388.865	276.886	288.348	284.765	402.051	365.329	399.215	317.921	348.751	281.195	308.994	288.257	300.144	2151	2401	2715	2375	2074	2547	1910	1924	1142	1440	1199	1332
BRU_28772	HKR1	CACACCTGGTCAGACACAAG	GTGGAAAGGACGAAACACCgCACACCTGGTCAGACACAAGgttttagagctaGAAAtagc	1333	-0.456276	7.60183	31.4201	2.07818e-08	8.65835e-08	180.704	162.346	182.063	249.617	191.67	185.547	168.971	254.435	240.969	253.448	189.92	156.974	172.361	149.347	179.83	180.718	1489	1545	1611	1503	1368	1617	1141	866	700	696	748	802
BRU_29221	HOXA7	GACATTGTATAAGCCCGGAA	GTGGAAAGGACGAAACACCgGACATTGTATAAGCCCGGAAgttttagagctaGAAAtagc	1446	-0.455316	5.00411	9.10597	0.00254777	0.00476282	27.7026	30.8099	28.9526	39.711	31.6661	27.5018	27.6898	38.5969	45.2697	35.2664	27.9637	26.4645	24.1305	32.616	31.0135	33.3494	246	229	264	228	257	225	168	146	98	152	129	148
BRU_29291	HOXC5	GCCTTCCAACTCTCTCCACG	GTGGAAAGGACGAAACACCgGCCTTCCAACTCTCTCCACGgttttagagctaGAAAtagc	1516	-0.45481	7.71506	32.6564	1.09974e-08	4.77348e-08	196.635	203.497	185.217	253.842	181.501	194.794	179.354	259.852	251.362	250.313	213.889	199.752	173.346	194.194	202.67	216.546	1410	1622	1710	1535	1427	1597	1285	1102	704	905	843	961
BRU_77441	ZZZ3	TCAATTGCCTGAGATCGTAT	GTGGAAAGGACGAAACACCgTCAATTGCCTGAGATCGTATgttttagagctaGAAAtagc	5766	-0.454099	7.6991	22.7875	1.80937e-06	5.56112e-06	205.972	182.231	186.294	255.161	196.176	181.464	181.242	248.848	260.521	256.112	217.884	200.296	182.456	147.201	217.575	199.195	1524	1511	1728	1470	1479	1634	1309	1105	741	686	905	884
BRU_44280	NPAS1	CTTCGACTACATTCACCCTG	GTGGAAAGGACGAAACACCgCTTCGACTACATTCACCCTGgttttagagctaGAAAtagc	2359	-0.453971	8.20569	33.6473	6.60673e-09	2.94014e-08	263.674	243.768	283.228	387.938	280.876	293.272	275.535	398.835	380.653	384.325	225.541	244.524	286.119	223.591	279.362	263.19	2182	2442	2627	2356	2161	2452	1355	1349	1162	1042	1162	1168
BRU_29189	HOXA10	CTACTGCCTCTACGACTCGG	GTGGAAAGGACGAAACACCgCTACTGCCTCTACGACTCGGgttttagagctaGAAAtagc	1414	-0.453675	8.12819	45.7542	1.34063e-11	8.30673e-11	239.094	282.153	251.759	344.844	242.645	260.486	252.145	341.109	347.185	346.237	229.868	260.838	238.105	283.673	249.31	301.947	1885	2169	2404	2015	1971	2209	1381	1439	967	1322	1037	1340
BRU_25031	GCFC2	TGAACTCTCTAGGTTCTGGA	GTGGAAAGGACGAAACACCgTGAACTCTCTAGGTTCTGGAgttttagagctaGAAAtagc	1104	-0.4531	5.40755	11.01	0.000906195	0.00182982	34.5178	31.8409	42.4014	58.047	41.5779	45.0357	40.5908	54.8482	61.2991	57.9936	33.1237	32.8087	30.0401	34.5472	40.3897	28.1667	323	375	387	324	348	370	199	181	122	161	168	125
BRU_76437	ZNF608	TGGGGACAGTCGATTAACAC	GTGGAAAGGACGAAACACCgTGGGGACAGTCGATTAACACgttttagagctaGAAAtagc	5282	-0.452739	7.63925	30.4909	3.3544e-08	1.35954e-07	202.698	170.617	178.503	244.351	170.817	186.388	178.306	246.986	243.435	242.633	193.915	189.964	191.075	164.153	223.105	157.734	1327	1552	1700	1459	1382	1548	1165	1048	776	765	928	700
BRU_28242	HESX1	TTCCATTAATGAAACCCCAC	GTGGAAAGGACGAAACACCgTTCCATTAATGAAACCCCACgttttagagctaGAAAtagc	1279	-0.452655	6.82499	16.8262	4.09639e-05	0.000102577	108.632	88.7349	107.051	146.509	113.663	101.24	106.249	134.073	160.47	144.984	116.016	96.4322	101.693	96.9897	108.187	72.7827	883	843	1013	792	911	925	697	532	413	452	450	323
BRU_42786	NKX2-1	CAAGCAACAGAAGTACCTGT	GTGGAAAGGACGAAACACCgCAAGCAACAGAAGTACCTGTgttttagagctaGAAAtagc	2297	-0.452576	7.29634	22.2859	2.34923e-06	7.10392e-06	154.813	117.257	149.734	204.926	152.023	146.876	150.301	206.866	206.973	200.94	142.815	100.057	160.788	139.047	160.837	112.667	1181	1223	1433	1222	1175	1282	858	552	653	648	669	500
BRU_44594	NR3C2	AGAATCCATATATAAACCCA	GTGGAAAGGACGAAACACCgAGAATCCATATATAAACCCAgttttagagctaGAAAtagc	2437	-0.452223	5.90652	9.43543	0.00212833	0.00402795	57.6733	54.0696	53.7285	73.443	59.2131	52.3615	49.6109	71.7767	72.2202	76.3321	59.7558	40.9655	62.2962	67.1632	50.9679	54.0801	460	436	473	424	410	487	359	226	253	313	212	240
BRU_74923	ZFP91	TCACTGACCTGCAAATAGCG	GTGGAAAGGACGAAACACCgTCACTGACCTGCAAATAGCGgttttagagctaGAAAtagc	4120	-0.452084	7.85953	43.6676	3.89158e-11	2.27773e-10	172.994	255.142	210.704	288.401	202.612	211.127	218.372	291	290.818	283.385	166.451	252.681	176.547	245.049	175.984	267.696	1574	1758	2082	1719	1651	1808	1000	1394	717	1142	732	1188
BRU_40308	MSL3	ATTGTTACTACATTAACAGG	GTGGAAAGGACGAAACACCgATTGTTACTACATTAACAGGgttttagagctaGAAAtagc	2049	-0.451652	6.43621	14.5482	0.000136616	0.000315084	91.2958	70.9047	77.4937	105.947	86.8888	69.6552	75.9372	109.019	107.097	101.724	79.8963	75.0431	90.6127	67.5924	103.378	70.0787	675	580	724	644	608	649	480	414	368	315	430	311
BRU_45631	ONECUT3	CCTCTACGGACCCTACGGCA	GTGGAAAGGACGAAACACCgCCTCTACGGACCCTACGGCAgttttagagctaGAAAtagc	2494	-0.451539	7.55276	24.2969	8.25703e-07	2.68491e-06	174.382	166.571	172.531	236.018	161.291	185.547	170.754	232.259	248.367	227.429	166.451	160.237	169.653	145.914	187.043	193.562	1253	1545	1628	1372	1410	1451	1000	884	689	680	778	859
BRU_75436	ZNF227	ACAGAACCAAAACCCTGCAA	GTGGAAAGGACGAAACACCgACAGAACCAAAACCCTGCAAgttttagagctaGAAAtagc	4461	-0.451472	5.98537	10.7768	0.00102778	0.00205344	51.3325	56.9037	60.179	82.33	56.3812	64.371	59.7848	78.5481	87.7211	80.7208	59.09	57.6418	48.5073	45.9199	46.4	67.1494	438	536	570	464	498	515	355	318	197	214	193	298
BRU_49523	PGR	CCCCTCCGACGAAAAGACGC	GTGGAAAGGACGAAACACCgCCCCTCCGACGAAAAGACGCgttttagagctaGAAAtagc	2618	-0.451085	7.67224	24.3453	8.0524e-07	2.62335e-06	186.773	194.898	182.826	249.942	183.303	186.868	178.306	255.62	253.299	240.908	179.101	229.661	200.185	163.724	181.032	191.308	1424	1556	1700	1510	1438	1537	1076	1267	813	763	753	849
BRU_04741	ATF6B	ATGTTCTTCCGTCAACTCTG	GTGGAAAGGACGAAACACCgATGTTCTTCCGTCAACTCTGgttttagagctaGAAAtagc	149	-0.450788	7.40082	29.8798	4.59673e-08	1.81867e-07	153.909	159.618	152.431	208.339	152.152	159.246	145.896	211.098	214.547	199.372	164.287	165.131	144.537	147.201	152.904	166.522	1182	1326	1391	1247	1218	1272	987	911	587	686	636	739
BRU_56866	RORA	ACCATCTCGAGACATCCCTA	GTGGAAAGGACGAAACACCgACCATCTCGAGACATCCCTAgttttagagctaGAAAtagc	2973	-0.450627	7.77159	32.3186	1.30852e-08	5.61262e-08	184.976	197.912	206.531	282.306	199.522	208.725	211.345	284.398	277.255	285.266	168.282	201.021	175.562	185.182	211.084	207.532	1550	1738	2015	1680	1574	1820	1011	1109	713	863	878	921
BRU_51471	POU1F1	AGTACCTGTAGACATCACAT	GTGGAAAGGACGAAACACCgAGTACCTGTAGACATCACATgttttagagctaGAAAtagc	2682	-0.45053	7.45255	19.4359	1.04034e-05	2.86834e-05	186.141	140.954	157.396	215.059	161.935	159.847	150.406	207.543	224.94	212.695	172.776	163.862	214.713	142.051	170.935	116.948	1258	1331	1434	1226	1277	1357	1038	904	872	662	711	519
BRU_66097	TBX22	ACTCCAAGACCCAATACAGG	GTGGAAAGGACGAAACACCgACTCCAAGACCCAATACAGGgttttagagctaGAAAtagc	3494	-0.450404	6.64087	16.6987	4.3812e-05	0.000109098	92.7193	98.809	87.1893	119.123	90.8792	84.7872	85.9014	117.822	121.365	118.181	110.523	93.7132	84.2107	100.638	83.4239	102.076	706	706	819	696	689	754	664	517	342	469	347	453
BRU_76660	ZNF687	CAAACACCACTGAACAGCTG	GTGGAAAGGACGAAACACCgCAAACACCACTGAACAGCTGgttttagagctaGAAAtagc	5465	-0.449631	7.29614	24.6348	6.92909e-07	2.27012e-06	166.004	120.279	144.22	197.042	143.527	138.83	150.301	198.232	200.103	192.789	151.637	104.045	170.391	127.674	175.984	129.116	1115	1156	1433	1171	1136	1230	911	574	692	595	732	573
BRU_39028	MIER3	AATGCCAGTAAATCTTCTAG	GTGGAAAGGACGAAACACCgAATGCCAGTAAATCTTCTAGgttttagagctaGAAAtagc	1997	-0.448729	6.57008	12.9492	0.000320057	0.000693834	77.9102	120.17	77.0289	105.18	72.2142	80.1035	78.7691	100.724	108.859	105.956	76.4009	114.74	65.251	140.764	92.0788	105.005	561	667	751	595	618	676	459	633	265	656	383	466
BRU_50406	PLAGL2	AGCTGCCCTCAGCTGCACTG	GTGGAAAGGACGAAACACCgAGCTGCCCTCAGCTGCACTGgttttagagctaGAAAtagc	2677	-0.44837	7.85721	29.8088	4.76824e-08	1.8814e-07	212.827	194.638	219.013	298.83	221.148	216.051	219.84	310.468	287.119	298.902	214.056	162.231	217.667	214.15	206.757	207.532	1718	1799	2096	1834	1630	1907	1286	895	884	998	860	921
BRU_75067	ZKSCAN3	TCACCAGCTTCTGCACATGT	GTGGAAAGGACGAAACACCgTCACCAGCTTCTGCACATGTgttttagagctaGAAAtagc	4196	-0.446882	7.85493	24.2742	8.35512e-07	2.71436e-06	211.911	211.52	211.874	288.74	219.99	215.931	199.702	294.386	290.642	281.19	236.859	208.272	204.617	180.675	194.255	245.614	1709	1798	1904	1739	1650	1794	1423	1149	831	842	808	1090
BRU_19577	EGR2	CTTTGACCAGATGAACGGAG	GTGGAAAGGACGAAACACCgCTTTGACCAGATGAACGGAGgttttagagctaGAAAtagc	670	-0.446647	6.6586	11.8823	0.000566696	0.00118094	86.8038	99.3394	91.7617	125.091	96.8005	79.2628	99.2218	123.916	124.712	126.645	72.739	89.7254	77.5625	106.217	110.11	102.076	752	660	946	732	708	808	437	495	315	495	458	453
BRU_75995	ZNF462	GGTCACACCAGCGTTCTCGG	GTGGAAAGGACGAAACACCgGGTCACACCAGCGTTCTCGGgttttagagctaGAAAtagc	4932	-0.445079	6.82835	18.5186	1.68254e-05	4.49458e-05	112.36	103.356	100.68	137.075	103.494	93.5541	104.991	133.058	136.162	142.006	110.523	110.571	105.386	88.4065	121.169	111.089	804	779	1001	786	773	906	664	610	428	412	504	493
BRU_44614	NR5A2	AGGGCCGACCGAATGCGTGG	GTGGAAAGGACGAAACACCgAGGGCCGACCGAATGCGTGGgttttagagctaGAAAtagc	2457	-0.445001	7.50278	18.3361	1.85163e-05	4.92524e-05	179.294	160.103	163.34	222.266	173.52	159.486	157.014	223.625	212.609	230.564	142.648	149.905	213.481	174.024	181.753	156.382	1348	1328	1497	1321	1207	1471	857	827	867	811	756	694
BRU_25869	GMEB1	AGCTGGGTCGGAGAACAACA	GTGGAAAGGACGAAACACCgAGCTGGGTCGGAGAACAACAgttttagagctaGAAAtagc	1150	-0.444149	6.71961	12.8732	0.000333319	0.000720436	126.979	89.8133	86.8129	118.095	89.2058	87.4293	83.8036	126.625	114.495	113.166	134.492	104.408	143.306	74.6735	103.138	90.3588	693	728	799	748	650	722	808	576	582	348	429	401
BRU_64389	STAT5A	ATCAAGCGTGCTGACCGGCG	GTGGAAAGGACGAAACACCgATCAAGCGTGCTGACCGGCGgttttagagctaGAAAtagc	3362	-0.443649	7.12075	24.0795	9.24378e-07	2.97975e-06	122.983	120.644	131.709	179.135	123.961	146.876	124.29	179.78	183.017	174.608	120.011	117.277	126.808	118.018	122.131	126.637	963	1223	1185	1062	1039	1114	721	647	515	550	508	562
BRU_75618	ZNF296	GGCCGCTGCCACTTGCACGG	GTGGAAAGGACGAAACACCgGGCCGCTGCCACTTGCACGGgttttagagctaGAAAtagc	4607	-0.442662	6.96797	11.8997	0.000561437	0.00117082	117.413	125.013	108.851	147.962	107.098	106.284	113.172	147.955	143.736	152.194	145.478	114.196	91.8438	150.205	114.918	110.639	832	885	1079	874	816	971	874	630	373	700	478	491
BRU_66256	TCF25	AGCTCTGCTCACACTCAGGG	GTGGAAAGGACGAAACACCgAGCTCTGCTCACACTCAGGGgttttagagctaGAAAtagc	3537	-0.442368	7.15013	23.5009	1.24855e-06	3.95025e-06	126.902	124.907	133.211	180.948	136.061	131.624	131.946	178.257	175.09	189.498	122.175	133.229	135.919	109.221	122.611	132.271	1057	1096	1258	1053	994	1209	734	735	552	509	510	587
BRU_41230	MYOG	CCCTGCTCAACCCCAACCAG	GTGGAAAGGACGAAACACCgCCCTGCTCAACCCCAACCAGgttttagagctaGAAAtagc	2137	-0.442175	7.04125	22.9043	1.70274e-06	5.24725e-06	124.066	105.985	124.798	169.611	121.258	127.901	125.233	172.162	172.095	164.576	121.675	117.096	122.623	92.6981	127.901	108.16	942	1065	1194	1017	977	1050	731	646	498	432	532	480
HGLibA_44122	PKMYT1	AACGCTTTACCGCATAGAGC	GTGGAAAGGACGAAACACCgAACGCTTTACCGCATAGAGCgttttagagctaGAAAtagc	5798	-0.441024	7.24913	18.0176	2.18876e-05	5.73798e-05	135.989	132.494	143.465	194.897	134.259	142.793	153.343	187.398	207.325	189.968	114.851	115.102	154.879	143.124	138.238	139.256	1043	1189	1462	1107	1177	1212	690	635	629	667	575	618
BRU_74852	ZFP14	AAGGTCTGGACCACATACGA	GTGGAAAGGACGAAACACCgAAGGTCTGGACCACATACGAgttttagagctaGAAAtagc	4057	-0.439683	7.24842	27.5691	1.51581e-07	5.47878e-07	141.259	125.036	144.068	195.361	139.794	153.121	139.288	193.831	192.881	199.372	146.976	122.353	146.014	131.751	130.786	121.004	1086	1275	1328	1145	1095	1272	883	675	593	614	544	537
BRU_75975	ZNF45	TCTCCCGTATGAACTATCAG	GTGGAAAGGACGAAACACCgTCTCCCGTATGAACTATCAGgttttagagctaGAAAtagc	4912	-0.438087	6.95268	20.2183	6.90903e-06	1.95784e-05	104.509	100.405	122.07	165.284	128.982	123.218	114.011	151.679	173.329	170.846	108.526	100.057	98.7383	91.1961	106.263	109.963	1002	1026	1087	896	984	1090	652	552	401	425	442	488
BRU_31959	JDP2	TTGGTATACAGGAATCCGAG	GTGGAAAGGACGAAACACCgTTGGTATACAGGAATCCGAGgttttagagctaGAAAtagc	1708	-0.437794	6.20859	12.5149	0.000403717	0.000859802	65.1454	65.6437	69.413	93.983	73.8876	67.8538	66.4975	96.1537	93.0055	92.7897	57.7584	61.2671	78.0549	71.6694	59.6228	63.9947	574	565	634	568	528	592	347	338	317	334	248	284
BRU_23754	FOSB	GTCACCCCGTAGGAGTGCGC	GTGGAAAGGACGAAACACCgGTCACCCCGTAGGAGTGCGCgttttagagctaGAAAtagc	871	-0.437527	7.09708	22.3481	2.27432e-06	6.88816e-06	138.208	105.145	128.306	173.68	138.893	123.938	122.087	181.135	171.567	168.338	149.14	111.658	135.18	106.431	130.305	97.3441	1079	1032	1164	1070	974	1074	896	616	549	496	542	432
[truncated: 4,717 more rows]
