# Supplementary material for: KAT5 regulates neurodevelopmental states associated with G0-like populations in glioblastoma
Source: Nat Commun. 2025 May 9;16:4327. doi: 10.1038/s41467-025-59503-w (PMC12064679; doi:10.1038/s41467-025-59503-w)
Supplement: Supplementary file 15 — Supplementary Data 13 [file 41467_2025_59503_MOESM15_ESM.xlsx]

## Sheet: ChromHMM Dox+ C13
chrom	start	stop	state	ens_chrome	ens_start	ens_stop	ens_rectype	ens_id	ens_genename	ens_score
chr10	29200	63000	E1	chr10	46888	74163	gene	ENSG00000261456;	TUBB8;	16112
chr10	138800	241400	E1	chr10	154831	154943	gene	ENSG00000212331;	RNA5SP297;	112
chr10	138800	241400	E1	chr10	134465	254637	gene	ENSG00000015171;	ZMYND11;	102600
chr10	242000	248800	E1	chr10	134465	254637	gene	ENSG00000015171;	ZMYND11;	6800
chr10	249800	267800	E1	chr10	134465	254637	gene	ENSG00000015171;	ZMYND11;	4837
chr10	274000	290600	E1	chr10	282015	282125	gene	ENSG00000201861;	RNA5SP298;	110
chr10	274000	290600	E1	chr10	274190	689668	gene	ENSG00000151240;	DIP2C;	16410
chr10	294800	306800	E1	chr10	274190	689668	gene	ENSG00000151240;	DIP2C;	12000
chr10	317800	322800	E1	chr10	274190	689668	gene	ENSG00000151240;	DIP2C;	5000
chr10	345000	357000	E1	chr10	274190	689668	gene	ENSG00000151240;	DIP2C;	12000
chr10	363200	367800	E1	chr10	274190	689668	gene	ENSG00000151240;	DIP2C;	4600
chr10	374800	380200	E1	chr10	274190	689668	gene	ENSG00000151240;	DIP2C;	5400
chr10	399600	438800	E1	chr10	430239	430504	gene	ENSG00000239822;	RN7SL754P;	265
chr10	399600	438800	E1	chr10	274190	689668	gene	ENSG00000151240;	DIP2C;	39200
chr10	439400	448400	E1	chr10	274190	689668	gene	ENSG00000151240;	DIP2C;	9000
chr10	459800	478000	E1	chr10	274190	689668	gene	ENSG00000151240;	DIP2C;	18200
chr10	494600	498400	E1	chr10	274190	689668	gene	ENSG00000151240;	DIP2C;	3800
chr10	544400	549400	E1	chr10	274190	689668	gene	ENSG00000151240;	DIP2C;	5000
chr10	551600	553400	E1	chr10	274190	689668	gene	ENSG00000151240;	DIP2C;	1800
chr10	560200	575600	E1	chr10	274190	689668	gene	ENSG00000151240;	DIP2C;	15400
chr10	648200	649600	E1	chr10	274190	689668	gene	ENSG00000151240;	DIP2C;	1400
chr10	828400	839400	E1	chr10	806933	931821	gene	ENSG00000107929;	LARP4B;	11000
chr10	841200	841600	E1	chr10	806933	931821	gene	ENSG00000107929;	LARP4B;	400
chr10	848400	867200	E1	chr10	806933	931821	gene	ENSG00000107929;	LARP4B;	18800
chr10	882200	907800	E1	chr10	806933	931821	gene	ENSG00000107929;	LARP4B;	25600
chr10	914400	919600	E1	chr10	806933	931821	gene	ENSG00000107929;	LARP4B;	5200
chr10	934400	946200	E1	chr10	933026	942743	gene	ENSG00000229869;	LARP4B-DT;	8343
chr10	991200	1011000	E1	chr10	988434	1019932	gene	ENSG00000107937;	GTPBP4;	19800
chr10	1020000	1038200	E1	chr10	1018910	1025859	gene	ENSG00000148377;	IDI2;	5859
chr10	1020000	1038200	E1	chr10	1022618	1045425	gene	ENSG00000232656;	IDI2-AS1;	15582
chr10	1039400	1044000	E1	chr10	1022618	1045425	gene	ENSG00000232656;	IDI2-AS1;	4600
chr10	1039400	1044000	E1	chr10	1039152	1049119	gene	ENSG00000067064;	IDI1;	4600
chr10	1061600	1137200	E1	chr10	1049538	1132384	gene	ENSG00000047056;	WDR37;	70784
chr10	1218200	1225400	E1	chr10	1177313	1737525	gene	ENSG00000185736;	ADARB2;	7200
chr10	1218200	1225400	E1	chr10	1159768	1289426	gene	ENSG00000229205;	LINC00200;	7200
chr10	1494600	1499400	E1	chr10	1177313	1737525	gene	ENSG00000185736;	ADARB2;	4800
chr10	1692600	1704600	E1	chr10	1177313	1737525	gene	ENSG00000185736;	ADARB2;	12000
chr10	2189000	2201800	E1	chr10	2199387	2199488	gene	ENSG00000212156;	RNU6-576P;	101
chr10	2189000	2201800	E1	chr10	2169140	2189512	gene	ENSG00000231326;	LINC02662;	512
chr10	2296800	2316200	E1	chr10	2305083	2315075	gene	ENSG00000234556;	LINC00701;	9992
chr10	2447800	2482400	E1	chr10	2368561	2502200	gene	ENSG00000234170;	LINC02645;	34600
chr10	3145200	3151600	E1	chr10	3141632	3167972	gene	ENSG00000237399;	PITRM1-AS1;	6400
chr10	3145200	3151600	E1	chr10	3137728	3172841	gene	ENSG00000107959;	PITRM1;	6400
chr10	3153200	3170800	E1	chr10	3141632	3167972	gene	ENSG00000237399;	PITRM1-AS1;	14772
chr10	3153200	3170800	E1	chr10	3137728	3172841	gene	ENSG00000107959;	PITRM1;	17600
chr10	3228800	3235200	E1	chr10	3232264	3258897	gene	ENSG00000226762;	LINC02668;	2936
chr10	3252400	3270400	E1	chr10	3232264	3258897	gene	ENSG00000226762;	LINC02668;	6497
chr10	3426000	3465400	E1	chr10	3432519	3502915	gene	ENSG00000233321;	LINC02669;	32881
chr10	3487200	3494200	E1	chr10	3432519	3502915	gene	ENSG00000233321;	LINC02669;	7000
chr10	3834600	3850200	E1	chr10	3833950	3834728	gene	ENSG00000230573;	LINC02639;	128
chr10	3876600	3942200	E1	chr10	3911889	3941506	gene	ENSG00000226005;	LINC02660;	29617
chr10	3960800	4013400	E1	chr10	3991160	3991259	gene	ENSG00000274809;	MIR6078;	99
chr10	4187000	4237400	E1	chr10	4201141	4243912	gene	ENSG00000233117;	LINC00702;	36259
chr10	4316800	4660600	E1	chr10	4514952	4515057	gene	ENSG00000207124;	RNU6-163P;	105
chr10	4316800	4660600	E1	chr10	4384246	4410614	gene	ENSG00000224382;	LINC00703;	26368
chr10	4316800	4660600	E1	chr10	4655427	4682722	gene	ENSG00000225269;	LINC00705;	5173
chr10	4316800	4660600	E1	chr10	4581295	4678216	gene	ENSG00000231298;	MANCR;	79305
chr10	4664400	4818000	E1	chr10	4655427	4682722	gene	ENSG00000225269;	LINC00705;	18322
chr10	4664400	4818000	E1	chr10	4786629	4848062	gene	ENSG00000165568;	AKR1E2;	31371
chr10	4664400	4818000	E1	chr10	4581295	4678216	gene	ENSG00000231298;	MANCR;	13816
chr10	4822000	4823600	E1	chr10	4786629	4848062	gene	ENSG00000165568;	AKR1E2;	1600
chr10	4840600	4934600	E1	chr10	4786629	4848062	gene	ENSG00000165568;	AKR1E2;	7462
chr10	4840600	4934600	E1	chr10	4871901	4891975	gene	ENSG00000151631;	AKR1C6P;	20074
chr10	4961400	4962800	E1	chr10	4962436	4962568	gene	ENSG00000238840;	U8;	132
chr10	4963600	4971800	E1	chr10	4963253	4983283	gene	ENSG00000187134;	AKR1C1;	8200
chr10	4974000	4980800	E1	chr10	4963253	4983283	gene	ENSG00000187134;	AKR1C1;	6800
chr10	5010800	5042000	E1	chr10	5035354	5107686	gene	ENSG00000196139;	AKR1C3;	6646
chr10	5010800	5042000	E1	chr10	4987775	5018031	gene	ENSG00000151632;	AKR1C2;	7231
chr10	5045200	5071200	E1	chr10	5035354	5107686	gene	ENSG00000196139;	AKR1C3;	26000
chr10	5073000	5302800	E1	chr10	5093408	5093543	gene	ENSG00000239142;	U8;	135
chr10	5073000	5302800	E1	chr10	5207169	5207742	gene	ENSG00000228291;	ARL4AP3;	573
chr10	5073000	5302800	E1	chr10	5266033	5271236	gene	ENSG00000224034;	LINC02561;	5203
chr10	5073000	5302800	E1	chr10	5035354	5107686	gene	ENSG00000196139;	AKR1C3;	34686
chr10	5073000	5302800	E1	chr10	5122087	5135226	gene	ENSG00000225418;	AKR1C5P;	13139
chr10	5073000	5302800	E1	chr10	5195462	5218949	gene	ENSG00000198610;	AKR1C4;	23487
chr10	5073000	5302800	E1	chr10	5153920	5185187	gene	ENSG00000264006;	AKR1C8;	31267
chr10	5073000	5302800	E1	chr10	5275173	5288470	gene	ENSG00000215267;	AKR1C7P;	13297
chr10	5404200	5412200	E1	chr10	5393101	5404828	gene	ENSG00000178462;	TUBAL3;	628
chr10	5414200	5441200	E1	chr10	5412557	5459056	gene	ENSG00000173848;	NET1;	27000
chr10	5441800	5454000	E1	chr10	5412557	5459056	gene	ENSG00000173848;	NET1;	12200
chr10	5455000	5484200	E1	chr10	5412557	5459056	gene	ENSG00000173848;	NET1;	4056
chr10	5517000	5546200	E1	chr10	5524961	5526771	gene	ENSG00000178363;	CALML3;	1810
chr10	5517000	5546200	E1	chr10	5510036	5526246	gene	ENSG00000205488;	CALML3-AS1;	9246
chr10	5584000	5628400	E1	chr10	5594984	5632566	gene	ENSG00000242147;	LASTR;	33416
chr10	5631000	5644200	E1	chr10	5631463	5631755	gene	ENSG00000240577;	RN7SL445P;	292
chr10	5631000	5644200	E1	chr10	5594984	5632566	gene	ENSG00000242147;	LASTR;	1566
chr10	5631000	5644200	E1	chr10	5638867	5666595	gene	ENSG00000196372;	ASB13;	5333
chr10	5652000	5656400	E1	chr10	5638867	5666595	gene	ENSG00000196372;	ASB13;	4400
chr10	5686400	5774200	E1	chr10	5684731	5763779	gene	ENSG00000108021;	TASOR2;	77379
chr10	5686400	5774200	E1	chr10	5765223	5842132	gene	ENSG00000057608;	GDI2;	8977
chr10	5784200	5807800	E1	chr10	5765223	5842132	gene	ENSG00000057608;	GDI2;	23600
chr10	5817200	5862400	E1	chr10	5861805	5862594	gene	ENSG00000240180;	RPL12P28;	595
chr10	5817200	5862400	E1	chr10	5861616	5889906	gene	ENSG00000134461;	ANKRD16;	784
chr10	5817200	5862400	E1	chr10	5765223	5842132	gene	ENSG00000057608;	GDI2;	24932
chr10	5864800	5875600	E1	chr10	5861616	5889906	gene	ENSG00000134461;	ANKRD16;	10800
chr10	5877600	5887400	E1	chr10	5861616	5889906	gene	ENSG00000134461;	ANKRD16;	9800
chr10	5899000	5949600	E1	chr10	5943639	5978187	gene	ENSG00000134470;	IL15RA;	5961
chr10	5899000	5949600	E1	chr10	5890203	5937594	gene	ENSG00000134452;	FBH1;	38594
chr10	5954000	5971000	E1	chr10	5943639	5978187	gene	ENSG00000134470;	IL15RA;	17000
chr10	6009000	6020400	E1	chr10	6010689	6062370	gene	ENSG00000134460;	IL2RA;	9711
chr10	6028800	6041800	E1	chr10	6010689	6062370	gene	ENSG00000134460;	IL2RA;	13000
chr10	6096000	6114600	E1	chr10	6089034	6117457	gene	ENSG00000134453;	RBM17;	18600
chr10	6115200	6126000	E1	chr10	6089034	6117457	gene	ENSG00000134453;	RBM17;	2257
chr10	6285600	6291200	E1	chr10	6271169	6353827	gene	ENSG00000215244;	LINC02649;	5600
chr10	6301200	6312600	E1	chr10	6271169	6353827	gene	ENSG00000215244;	LINC02649;	11400
chr10	6315400	6335600	E1	chr10	6271169	6353827	gene	ENSG00000215244;	LINC02649;	20200
chr10	6337000	6340000	E1	chr10	6271169	6353827	gene	ENSG00000215244;	LINC02649;	3000
chr10	6350800	6380400	E1	chr10	6350316	6352762	gene	ENSG00000212743;	LINC02656;	1962
chr10	6350800	6380400	E1	chr10	6271169	6353827	gene	ENSG00000215244;	LINC02649;	3027
chr10	6449200	6462200	E1	chr10	6427143	6580301	gene	ENSG00000065675;	PRKCQ;	13000
chr10	6545600	6551000	E1	chr10	6427143	6580301	gene	ENSG00000065675;	PRKCQ;	5400
chr10	6587000	6607400	E1	chr10	6580419	6616921	gene	ENSG00000237943;	PRKCQ-AS1;	20400
chr10	6608200	6619000	E1	chr10	6618716	6625346	gene	ENSG00000225948;	LINC02648;	284
chr10	6608200	6619000	E1	chr10	6580419	6616921	gene	ENSG00000237943;	PRKCQ-AS1;	8721
chr10	6624800	6631800	E1	chr10	6618716	6625346	gene	ENSG00000225948;	LINC02648;	546
chr10	6673200	6711800	E1	chr10	6709530	6740532	gene	ENSG00000223784;	LINP1;	2270
chr10	6723800	6735400	E1	chr10	6709530	6740532	gene	ENSG00000223784;	LINP1;	11600
chr10	6769200	6777600	E1	chr10	6772271	6779180	gene	ENSG00000281186;	LINC00706;	5329
chr10	6799200	6829000	E1	chr10	6779549	6879450	gene	ENSG00000238266;	LINC00707;	29800
chr10	6839000	6891600	E1	chr10	6779549	6879450	gene	ENSG00000238266;	LINC00707;	40450
chr10	7087000	7124400	E1	chr10	7096216	7097675	gene	ENSG00000223581;	LINC02665;	1459
chr10	7152400	7170200	E1	chr10	7158624	7411488	gene	ENSG00000198879;	SFMBT2;	11576
chr10	7175400	7213000	E1	chr10	7158624	7411488	gene	ENSG00000198879;	SFMBT2;	37600
chr10	7215400	7255600	E1	chr10	7158624	7411488	gene	ENSG00000198879;	SFMBT2;	40200
chr10	7278600	7292800	E1	chr10	7158624	7411488	gene	ENSG00000198879;	SFMBT2;	14200
chr10	7295000	7297400	E1	chr10	7295106	7295290	gene	ENSG00000235141;	COX6CP17;	184
chr10	7295000	7297400	E1	chr10	7158624	7411488	gene	ENSG00000198879;	SFMBT2;	2400
chr10	7302400	7310400	E1	chr10	7158624	7411488	gene	ENSG00000198879;	SFMBT2;	8000
chr10	7319800	7331200	E1	chr10	7158624	7411488	gene	ENSG00000198879;	SFMBT2;	11400
chr10	7340800	7374400	E1	chr10	7158624	7411488	gene	ENSG00000198879;	SFMBT2;	33600
chr10	7394600	7399800	E1	chr10	7158624	7411488	gene	ENSG00000198879;	SFMBT2;	5200
chr10	7445200	7474800	E1	chr10	7444298	7472040	gene	ENSG00000232591;	LINC02642;	26840
chr10	7476200	7521400	E1	chr10	7486703	7486809	gene	ENSG00000207453;	RNU6-535P;	106
chr10	7573400	7578800	E1	chr10	7559270	7666998	gene	ENSG00000123243;	ITIH5;	5400
chr10	7585200	7592800	E1	chr10	7559270	7666998	gene	ENSG00000123243;	ITIH5;	7600
chr10	7593600	7598800	E1	chr10	7559270	7666998	gene	ENSG00000123243;	ITIH5;	5200
chr10	7607200	7641000	E1	chr10	7559270	7666998	gene	ENSG00000123243;	ITIH5;	33800
chr10	7736600	7785400	E1	chr10	7750962	7787993	gene	ENSG00000151657;	KIN;	34438
chr10	7736600	7785400	E1	chr10	7703316	7749520	gene	ENSG00000151655;	ITIH2;	12920
chr10	7793800	7817600	E1	chr10	7788147	7807815	gene	ENSG00000165629;	ATP5F1C;	14015
chr10	7820200	7940800	E1	chr10	7818497	8016631	gene	ENSG00000165632;	TAF3;	120600
chr10	7950000	8019800	E1	chr10	7818497	8016631	gene	ENSG00000165632;	TAF3;	66631
chr10	8159600	8177800	E1	chr10	8161260	8162192	gene	ENSG00000225053;	PRPF38AP1;	932
chr10	8261800	8274200	E1	chr10	8259331	8268342	gene	ENSG00000232170;	LINC00708;	6542
chr10	8598000	8709400	E1	chr10	8619933	8620608	gene	ENSG00000236420;	CHCHD3P1;	675
chr10	8598000	8709400	E1	chr10	8656716	8656831	gene	ENSG00000212505;	RNA5SP299;	115
chr10	8841000	9004200	E1	chr10	8897989	8914596	gene	ENSG00000234752;	LINC02676;	16607
chr10	9277800	9295000	E1	chr10	9275833	9287057	gene	ENSG00000230014;	LINC00709;	9257
chr10	9403000	9940200	E1	chr10	9721963	9724416	gene	ENSG00000235838;	HSP90AB7P;	2453
chr10	9403000	9940200	E1	chr10	9758783	9878060	gene	ENSG00000228636;	LINC02663;	119277
chr10	9940800	10141400	E1	chr10	10058722	10063502	gene	ENSG00000224788;	LINC02670;	4780
chr10	10164800	10265000	E1	chr10	10232611	10232712	gene	ENSG00000200849;	Y_RNA;	101
chr10	10164800	10265000	E1	chr10	10257169	10257466	gene	ENSG00000272436;	CUX2P1;	297
chr10	10164800	10265000	E1	chr10	10174230	10174577	gene	ENSG00000229919;	ELOCP3;	347
chr10	10373200	10480800	E1	chr10	10369809	10462361	gene	ENSG00000270111;	CELF2-DT;	89161
chr10	10731600	10920600	E1	chr10	10784437	10795047	gene	ENSG00000225383;	SFTA1P;	10610
chr10	10731600	10920600	E1	chr10	10917866	10952234	gene	ENSG00000229240;	LINC00710;	2734
chr10	10731600	10920600	E1	chr10	10798397	11336675	gene	ENSG00000048740;	CELF2;	122203
chr10	10926800	10947600	E1	chr10	10917866	10952234	gene	ENSG00000229240;	LINC00710;	20800
chr10	10926800	10947600	E1	chr10	10798397	11336675	gene	ENSG00000048740;	CELF2;	20800
chr10	10960400	10966600	E1	chr10	10798397	11336675	gene	ENSG00000048740;	CELF2;	6200
chr10	10980000	10990200	E1	chr10	10798397	11336675	gene	ENSG00000048740;	CELF2;	10200
chr10	10992600	11001600	E1	chr10	10798397	11336675	gene	ENSG00000048740;	CELF2;	9000
chr10	11036800	11041600	E1	chr10	10798397	11336675	gene	ENSG00000048740;	CELF2;	4800
chr10	11044800	11065800	E1	chr10	10798397	11336675	gene	ENSG00000048740;	CELF2;	21000
chr10	11067600	11142400	E1	chr10	11071541	11105773	gene	ENSG00000237986;	CELF2-AS2;	34232
chr10	11067600	11142400	E1	chr10	10798397	11336675	gene	ENSG00000048740;	CELF2;	74800
chr10	11145000	11148400	E1	chr10	10798397	11336675	gene	ENSG00000048740;	CELF2;	3400
chr10	11180600	11204400	E1	chr10	10798397	11336675	gene	ENSG00000048740;	CELF2;	23800
chr10	11204800	11209600	E1	chr10	10798397	11336675	gene	ENSG00000048740;	CELF2;	4800
chr10	11210000	11213600	E1	chr10	10798397	11336675	gene	ENSG00000048740;	CELF2;	3600
chr10	11215600	11224000	E1	chr10	10798397	11336675	gene	ENSG00000048740;	CELF2;	8400
chr10	11238400	11242400	E1	chr10	10798397	11336675	gene	ENSG00000048740;	CELF2;	4000
chr10	11242800	11245200	E1	chr10	10798397	11336675	gene	ENSG00000048740;	CELF2;	2400
chr10	11280600	11322800	E1	chr10	11316833	11319884	gene	ENSG00000181800;	CELF2-AS1;	3051
chr10	11280600	11322800	E1	chr10	10798397	11336675	gene	ENSG00000048740;	CELF2;	42200
chr10	11323400	11327200	E1	chr10	10798397	11336675	gene	ENSG00000048740;	CELF2;	3800
chr10	11329600	11373200	E1	chr10	10798397	11336675	gene	ENSG00000048740;	CELF2;	7075
chr10	11451000	11532200	E1	chr10	11460510	11611666	gene	ENSG00000148429;	USP6NL;	71690
chr10	11533800	11539000	E1	chr10	11460510	11611666	gene	ENSG00000148429;	USP6NL;	5200
chr10	11539400	11545200	E1	chr10	11460510	11611666	gene	ENSG00000148429;	USP6NL;	5800
chr10	11548200	11550400	E1	chr10	11460510	11611666	gene	ENSG00000148429;	USP6NL;	2200
chr10	11555200	11594800	E1	chr10	11460510	11611666	gene	ENSG00000148429;	USP6NL;	39600
chr10	11601200	11608000	E1	chr10	11460510	11611666	gene	ENSG00000148429;	USP6NL;	6800
chr10	11714400	11742400	E1	chr10	11742366	11764070	gene	ENSG00000134463;	ECHDC3;	34
chr10	11743400	11786600	E1	chr10	11742366	11764070	gene	ENSG00000134463;	ECHDC3;	20670
chr10	11833600	11836000	E1	chr10	11823339	11872277	gene	ENSG00000148426;	PROSER2;	2400
chr10	11839600	11874600	E1	chr10	11823339	11872277	gene	ENSG00000148426;	PROSER2;	32677
chr10	11839600	11874600	E1	chr10	11849608	11894700	gene	ENSG00000225778;	PROSER2-AS1;	24992
chr10	11879000	11913200	E1	chr10	11849608	11894700	gene	ENSG00000225778;	PROSER2-AS1;	15700
chr10	11918800	11920600	E1	chr10	11920022	12043170	gene	ENSG00000151461;	UPF2;	578
chr10	11920800	11925800	E1	chr10	11923181	11923288	gene	ENSG00000251957;	RNU6-1095P;	107
chr10	11920800	11925800	E1	chr10	11920022	12043170	gene	ENSG00000151461;	UPF2;	5000
chr10	11940600	11977600	E1	chr10	11920022	12043170	gene	ENSG00000151461;	UPF2;	37000
chr10	11981800	12041400	E1	chr10	11920022	12043170	gene	ENSG00000151461;	UPF2;	59600
chr10	12074800	12083200	E1	chr10	12068954	12123221	gene	ENSG00000181192;	DHTKD1;	8400
chr10	12087200	12128400	E1	chr10	12116280	12116379	gene	ENSG00000272507;	RNU6-88P;	99
chr10	12087200	12128400	E1	chr10	12068954	12123221	gene	ENSG00000181192;	DHTKD1;	36021
chr10	12131000	12173800	E1	chr10	12129637	12169961	gene	ENSG00000065665;	SEC61A2;	38961
chr10	12131000	12173800	E1	chr10	12165330	12196144	gene	ENSG00000165609;	NUDT5;	8470
chr10	12198200	12221000	E1	chr10	12195965	12250589	gene	ENSG00000151465;	CDC123;	22800
chr10	12227000	12242200	E1	chr10	12195965	12250589	gene	ENSG00000151465;	CDC123;	15200
chr10	12248200	12264200	E1	chr10	12195965	12250589	gene	ENSG00000151465;	CDC123;	2389
chr10	12266000	12332600	E1	chr10	12328132	12328389	gene	ENSG00000264036;	RN7SL198P;	257
chr10	12357000	12360600	E1	chr10	12349547	12835545	gene	ENSG00000183049;	CAMK1D;	3600
chr10	12361000	12510000	E1	chr10	12456483	12456631	gene	ENSG00000252118;	RNU6ATAC39P;	148
chr10	12361000	12510000	E1	chr10	12349547	12835545	gene	ENSG00000183049;	CAMK1D;	149000
chr10	12512600	12605000	E1	chr10	12578753	12578823	gene	ENSG00000263584;	MIR4480;	70
chr10	12512600	12605000	E1	chr10	12349547	12835545	gene	ENSG00000183049;	CAMK1D;	92400
chr10	12606200	12635400	E1	chr10	12349547	12835545	gene	ENSG00000183049;	CAMK1D;	29200
chr10	12640400	12762200	E1	chr10	12653138	12653197	gene	ENSG00000283699;	MIR4481;	59
chr10	12640400	12762200	E1	chr10	12725254	12725353	gene	ENSG00000221331;	MIR548Q;	99
chr10	12640400	12762200	E1	chr10	12349547	12835545	gene	ENSG00000183049;	CAMK1D;	121800
chr10	12766800	12774800	E1	chr10	12349547	12835545	gene	ENSG00000183049;	CAMK1D;	8000
chr10	12777800	12812000	E1	chr10	12349547	12835545	gene	ENSG00000183049;	CAMK1D;	34200
chr10	12814600	12844800	E1	chr10	12349547	12835545	gene	ENSG00000183049;	CAMK1D;	20945
chr10	12873400	12907000	E1	chr10	12896625	13099652	gene	ENSG00000151468;	CCDC3;	10375
chr10	12914800	12971400	E1	chr10	12924679	12924785	gene	ENSG00000212499;	RNA5SP300;	106
chr10	12914800	12971400	E1	chr10	12896625	13099652	gene	ENSG00000151468;	CCDC3;	56600
chr10	12973400	12997600	E1	chr10	12896625	13099652	gene	ENSG00000151468;	CCDC3;	24200
chr10	13006000	13036800	E1	chr10	12896625	13099652	gene	ENSG00000151468;	CCDC3;	30800
chr10	13053800	13073800	E1	chr10	13057902	13058676	gene	ENSG00000225251;	RPL5P25;	774
chr10	13053800	13073800	E1	chr10	12896625	13099652	gene	ENSG00000151468;	CCDC3;	20000
chr10	13077600	13099000	E1	chr10	12896625	13099652	gene	ENSG00000151468;	CCDC3;	21400
chr10	13101200	13161000	E1	chr10	13104574	13104793	gene	ENSG00000235763;	SNRPGP5;	219
chr10	13101200	13161000	E1	chr10	13156684	13158136	gene	ENSG00000203414;	BTBD7P1;	1452
chr10	13101200	13161000	E1	chr10	13159477	13159777	gene	ENSG00000237540;	RPL36AP36;	300
chr10	13101200	13161000	E1	chr10	13099449	13138308	gene	ENSG00000123240;	OPTN;	37108
chr10	13163800	13208000	E1	chr10	13161558	13211110	gene	ENSG00000065328;	MCM10;	44200
chr10	13209000	13219400	E1	chr10	13217269	13217375	gene	ENSG00000272055;	RNU6-6P;	106
chr10	13209000	13219400	E1	chr10	13161558	13211110	gene	ENSG00000065328;	MCM10;	2110
chr10	13223400	13262200	E1	chr10	13221766	13234374	gene	ENSG00000165623;	UCMA;	10974
chr10	13264600	13287600	E1	chr10	13277796	13302412	gene	ENSG00000107537;	PHYH;	9804
chr10	13290200	13299000	E1	chr10	13277796	13302412	gene	ENSG00000107537;	PHYH;	8800
chr10	13302800	13319200	E1	chr10	13308145	13308447	gene	ENSG00000226209;	RBISP1;	302
chr10	13302800	13319200	E1	chr10	13317428	13348298	gene	ENSG00000086475;	SEPHS1;	1772
chr10	13321600	13333400	E1	chr10	13317428	13348298	gene	ENSG00000086475;	SEPHS1;	11800
chr10	13442200	13458000	E1	chr10	13438484	13529014	gene	ENSG00000165626;	BEND7;	15800
chr10	13461400	13502600	E1	chr10	13438484	13529014	gene	ENSG00000165626;	BEND7;	41200
chr10	13505800	13527200	E1	chr10	13511206	13511313	gene	ENSG00000202508;	Y_RNA;	107
chr10	13505800	13527200	E1	chr10	13438484	13529014	gene	ENSG00000165626;	BEND7;	21400
chr10	13530000	13536800	E1	chr10	13528516	13530262	gene	ENSG00000227175;	BEND7-DT;	262
chr10	13588600	13632200	E1	chr10	13591460	13592323	gene	ENSG00000227474;	RPL6P24;	863
chr10	13588600	13632200	E1	chr10	13586939	13668445	gene	ENSG00000165630;	PRPF18;	43600
chr10	13638200	13659000	E1	chr10	13643706	14462142	gene	ENSG00000151474;	FRMD4A;	15294
chr10	13638200	13659000	E1	chr10	13586939	13668445	gene	ENSG00000165630;	PRPF18;	20800
chr10	13673600	13680000	E1	chr10	13643706	14462142	gene	ENSG00000151474;	FRMD4A;	6400
chr10	13721800	13730600	E1	chr10	13727796	13727916	gene	ENSG00000199407;	RNA5SP301;	120
chr10	13721800	13730600	E1	chr10	13643706	14462142	gene	ENSG00000151474;	FRMD4A;	8800
chr10	13739400	13760400	E1	chr10	13643706	14462142	gene	ENSG00000151474;	FRMD4A;	21000
chr10	13770000	13785800	E1	chr10	13643706	14462142	gene	ENSG00000151474;	FRMD4A;	15800
chr10	13792800	13809600	E1	chr10	13643706	14462142	gene	ENSG00000151474;	FRMD4A;	16800
chr10	13810000	13814200	E1	chr10	13643706	14462142	gene	ENSG00000151474;	FRMD4A;	4200
chr10	13856000	13860600	E1	chr10	13643706	14462142	gene	ENSG00000151474;	FRMD4A;	4600
chr10	13863400	13868200	E1	chr10	13643706	14462142	gene	ENSG00000151474;	FRMD4A;	4800
chr10	13894600	13913200	E1	chr10	13643706	14462142	gene	ENSG00000151474;	FRMD4A;	18600
chr10	13918600	13930600	E1	chr10	13643706	14462142	gene	ENSG00000151474;	FRMD4A;	12000
chr10	13931400	13944000	E1	chr10	13643706	14462142	gene	ENSG00000151474;	FRMD4A;	12600
chr10	13947800	13960600	E1	chr10	13643706	14462142	gene	ENSG00000151474;	FRMD4A;	12800
chr10	13971200	13982200	E1	chr10	13643706	14462142	gene	ENSG00000151474;	FRMD4A;	11000
chr10	14013800	14053200	E1	chr10	13643706	14462142	gene	ENSG00000151474;	FRMD4A;	39400
chr10	14057000	14073800	E1	chr10	13643706	14462142	gene	ENSG00000151474;	FRMD4A;	16800
chr10	14075000	14132200	E1	chr10	13643706	14462142	gene	ENSG00000151474;	FRMD4A;	57200
chr10	14248000	14251600	E1	chr10	13643706	14462142	gene	ENSG00000151474;	FRMD4A;	3600
chr10	14281800	14295200	E1	chr10	13643706	14462142	gene	ENSG00000151474;	FRMD4A;	13400
chr10	14449800	14456400	E1	chr10	13643706	14462142	gene	ENSG00000151474;	FRMD4A;	6600
chr10	14505600	14574200	E1	chr10	14518557	14774897	gene	ENSG00000065809;	FAM107B;	55643
chr10	14574600	14585800	E1	chr10	14518557	14774897	gene	ENSG00000065809;	FAM107B;	11200
chr10	14588200	14601600	E1	chr10	14518557	14774897	gene	ENSG00000065809;	FAM107B;	13400
chr10	14607800	14648000	E1	chr10	14518557	14774897	gene	ENSG00000065809;	FAM107B;	40200
chr10	14648800	14696400	E1	chr10	14663395	14663494	gene	ENSG00000201766;	RNA5SP302;	99
chr10	14648800	14696400	E1	chr10	14518557	14774897	gene	ENSG00000065809;	FAM107B;	47600
chr10	14700000	14713400	E1	chr10	14518557	14774897	gene	ENSG00000065809;	FAM107B;	13400
chr10	14733000	14751600	E1	chr10	14518557	14774897	gene	ENSG00000065809;	FAM107B;	18600
chr10	14811400	14827600	E1	chr10	14819245	14838575	gene	ENSG00000185267;	CDNF;	8355
chr10	14832600	14836600	E1	chr10	14819245	14838575	gene	ENSG00000185267;	CDNF;	4000
chr10	14839800	14875400	E1	chr10	14838306	14871741	gene	ENSG00000187522;	HSPA14;	31941
chr10	14880800	14951400	E1	chr10	14878820	14904315	gene	ENSG00000152455;	SUV39H2;	23515
chr10	14880800	14951400	E1	chr10	14897359	14954432	gene	ENSG00000152457;	DCLRE1C;	54041
chr10	14962200	14974200	E1	chr10	14959388	14988050	gene	ENSG00000197889;	MEIG1;	12000
chr10	15015800	15084000	E1	chr10	15015370	15021863	gene	ENSG00000237470;	DCLRE1CP1;	6063
chr10	15015800	15084000	E1	chr10	15075475	15088776	gene	ENSG00000176244;	ACBD7;	8525
chr10	15015800	15084000	E1	chr10	15032227	15073853	gene	ENSG00000152463;	OLAH;	41626
chr10	15107200	15140800	E1	chr10	15097180	15139818	gene	ENSG00000152464;	RPP38;	32618
chr10	15107200	15140800	E1	chr10	15102584	15168693	gene	ENSG00000152465;	NMT2;	33600
chr10	15141800	15157200	E1	chr10	15102584	15168693	gene	ENSG00000152465;	NMT2;	15400
chr10	15141800	15157200	E1	chr10	15154802	15155320	gene	ENSG00000206448;	PPIAP30;	518
chr10	15159000	15166800	E1	chr10	15102584	15168693	gene	ENSG00000152465;	NMT2;	7800
chr10	15182400	15246400	E1	chr10	15211643	15371289	gene	ENSG00000148468;	FAM171A1;	34757
chr10	15264200	15279400	E1	chr10	15211643	15371289	gene	ENSG00000148468;	FAM171A1;	15200
chr10	15478200	15616200	E1	chr10	15513954	15719922	gene	ENSG00000077943;	ITGA8;	102246
chr10	15622400	15639400	E1	chr10	15513954	15719922	gene	ENSG00000077943;	ITGA8;	17000
chr10	15641200	15688400	E1	chr10	15513954	15719922	gene	ENSG00000077943;	ITGA8;	47200
chr10	15697800	15709600	E1	chr10	15513954	15719922	gene	ENSG00000077943;	ITGA8;	11800
chr10	15760400	15857400	E1	chr10	15778170	15860507	gene	ENSG00000148481;	MINDY3;	79230
chr10	16157000	16228000	E1	chr10	16207821	16207927	gene	ENSG00000201260;	RNU6-1075P;	106
chr10	16246800	16279600	E1	chr10	16276871	16295858	gene	ENSG00000226140;	LINC02654;	2729
chr10	16285400	16293200	E1	chr10	16276871	16295858	gene	ENSG00000226140;	LINC02654;	7800
chr10	16446400	16466800	E1	chr10	16436943	16513745	gene	ENSG00000165983;	PTER;	20400
chr10	16471200	16477000	E1	chr10	16476003	16476164	gene	ENSG00000223156;	RNU2-18P;	161
chr10	16471200	16477000	E1	chr10	16436943	16513745	gene	ENSG00000165983;	PTER;	5800
chr10	16482200	16495400	E1	chr10	16436943	16513745	gene	ENSG00000165983;	PTER;	13200
chr10	16585000	16597800	E1	chr10	16590611	16817463	gene	ENSG00000148484;	RSU1;	7189
chr10	16598200	16662800	E1	chr10	16590611	16817463	gene	ENSG00000148484;	RSU1;	64600
chr10	16667000	16673600	E1	chr10	16590611	16817463	gene	ENSG00000148484;	RSU1;	6600
chr10	16674800	16813800	E1	chr10	16590611	16817463	gene	ENSG00000148484;	RSU1;	139000
chr10	16820200	16832600	E1	chr10	16823966	17129811	gene	ENSG00000107611;	CUBN;	8634
chr10	16836800	16843800	E1	chr10	16823966	17129811	gene	ENSG00000107611;	CUBN;	7000
chr10	16846000	16889000	E1	chr10	16823966	17129811	gene	ENSG00000107611;	CUBN;	43000
chr10	16891800	16932000	E1	chr10	16823966	17129811	gene	ENSG00000107611;	CUBN;	40200
chr10	16933000	16942600	E1	chr10	16823966	17129811	gene	ENSG00000107611;	CUBN;	9600
chr10	17044000	17056200	E1	chr10	16823966	17129811	gene	ENSG00000107611;	CUBN;	12200
chr10	17068800	17091200	E1	chr10	16823966	17129811	gene	ENSG00000107611;	CUBN;	22400
chr10	17094000	17100400	E1	chr10	16823966	17129811	gene	ENSG00000107611;	CUBN;	6400
chr10	17103800	17113400	E1	chr10	16823966	17129811	gene	ENSG00000107611;	CUBN;	9600
chr10	17128800	17171200	E1	chr10	16823966	17129811	gene	ENSG00000107611;	CUBN;	1011
chr10	17128800	17171200	E1	chr10	17137336	17202054	gene	ENSG00000107614;	TRDMT1;	33864
chr10	17171600	17190800	E1	chr10	17137336	17202054	gene	ENSG00000107614;	TRDMT1;	19200
chr10	17331400	17339400	E1	chr10	17315421	17454595	gene	ENSG00000148488;	ST8SIA6;	8000
chr10	17358600	17391600	E1	chr10	17315421	17454595	gene	ENSG00000148488;	ST8SIA6;	33000
chr10	17358600	17391600	E1	chr10	17386919	17445758	gene	ENSG00000204832;	ST8SIA6-AS1;	4681
chr10	17399800	17415200	E1	chr10	17403508	17403620	gene	ENSG00000251803;	Y_RNA;	112
chr10	17399800	17415200	E1	chr10	17315421	17454595	gene	ENSG00000148488;	ST8SIA6;	15400
chr10	17399800	17415200	E1	chr10	17386919	17445758	gene	ENSG00000204832;	ST8SIA6-AS1;	15400
chr10	17499400	17613400	E1	chr10	17577362	17578212	gene	ENSG00000236582;	PRPF38AP2;	850
chr10	17499400	17613400	E1	chr10	17589032	17617374	gene	ENSG00000165996;	HACD1;	24368
chr10	17631800	17641600	E1	chr10	17641284	17643878	gene	ENSG00000260589;	STAM-DT;	316
chr10	17646200	17671400	E1	chr10	17644151	17716824	gene	ENSG00000136738;	STAM;	25200
chr10	17674000	17763000	E1	chr10	17752201	17800868	gene	ENSG00000148483;	TMEM236;	10799
chr10	17674000	17763000	E1	chr10	17644151	17716824	gene	ENSG00000136738;	STAM;	42824
chr10	17766800	17785600	E1	chr10	17752201	17800868	gene	ENSG00000148483;	TMEM236;	18800
chr10	17788000	17818800	E1	chr10	17752201	17800868	gene	ENSG00000148483;	TMEM236;	12868
chr10	17788000	17818800	E1	chr10	17809348	17911164	gene	ENSG00000260314;	MRC1;	9452
chr10	17849200	17855000	E1	chr10	17809348	17911164	gene	ENSG00000260314;	MRC1;	5800
chr10	17870400	17885600	E1	chr10	17809348	17911164	gene	ENSG00000260314;	MRC1;	15200
chr10	17894400	17903600	E1	chr10	17809348	17911164	gene	ENSG00000260314;	MRC1;	9200
chr10	17965000	17994400	E1	chr10	17951839	18043292	gene	ENSG00000148482;	SLC39A12;	29400
chr10	18009000	18044600	E1	chr10	18001786	18010562	gene	ENSG00000226083;	SLC39A12-AS1;	1562
chr10	18009000	18044600	E1	chr10	17951839	18043292	gene	ENSG00000148482;	SLC39A12;	34292
chr10	18191600	18193200	E1	chr10	18140424	18543557	gene	ENSG00000165995;	CACNB2;	1600
chr10	18193800	18202200	E1	chr10	18140424	18543557	gene	ENSG00000165995;	CACNB2;	8400
chr10	18274200	18293400	E1	chr10	18140424	18543557	gene	ENSG00000165995;	CACNB2;	19200
chr10	18318000	18326000	E1	chr10	18140424	18543557	gene	ENSG00000165995;	CACNB2;	8000
chr10	18342200	18358800	E1	chr10	18140424	18543557	gene	ENSG00000165995;	CACNB2;	16600
chr10	18367000	18380200	E1	chr10	18140424	18543557	gene	ENSG00000165995;	CACNB2;	13200
chr10	18384800	18394000	E1	chr10	18140424	18543557	gene	ENSG00000165995;	CACNB2;	9200
chr10	18404400	18411400	E1	chr10	18140424	18543557	gene	ENSG00000165995;	CACNB2;	7000
chr10	18429000	18442800	E1	chr10	18140424	18543557	gene	ENSG00000165995;	CACNB2;	13800
chr10	18454800	18470000	E1	chr10	18140424	18543557	gene	ENSG00000165995;	CACNB2;	15200
chr10	18476600	18607400	E1	chr10	18545561	18659285	gene	ENSG00000241058;	NSUN6;	61839
chr10	18476600	18607400	E1	chr10	18140424	18543557	gene	ENSG00000165995;	CACNB2;	66957
chr10	18613000	18619000	E1	chr10	18545561	18659285	gene	ENSG00000241058;	NSUN6;	6000
chr10	18619400	18626400	E1	chr10	18545561	18659285	gene	ENSG00000241058;	NSUN6;	7000
chr10	18628400	18649200	E1	chr10	18545561	18659285	gene	ENSG00000241058;	NSUN6;	20800
chr10	18662200	18684200	E1	chr10	18659431	18681639	gene	ENSG00000165997;	ARL5B;	19439
chr10	18732200	18750400	E1	chr10	18735745	18738631	gene	ENSG00000225509;	AIFM1P1;	2886
chr10	18952200	19143400	E1	chr10	19051455	19052170	gene	ENSG00000226255;	UBE2V2P1;	715
chr10	18952200	19143400	E1	chr10	19048801	19790401	gene	ENSG00000204740;	MALRD1;	94599
chr10	19151200	19201400	E1	chr10	19048801	19790401	gene	ENSG00000204740;	MALRD1;	50200
chr10	19211600	19765400	E1	chr10	19489101	19489400	gene	ENSG00000239539;	HMGN1P20;	299
chr10	19211600	19765400	E1	chr10	19598247	19598463	gene	ENSG00000200545;	U3;	216
chr10	19211600	19765400	E1	chr10	19633683	19633812	gene	ENSG00000252001;	RNA5SP303;	129
chr10	19211600	19765400	E1	chr10	19747172	19747435	gene	ENSG00000283456;	MTND1P37;	263
chr10	19211600	19765400	E1	chr10	19747823	19748621	gene	ENSG00000230818;	MTND2P16;	798
chr10	19211600	19765400	E1	chr10	19048801	19790401	gene	ENSG00000204740;	MALRD1;	553800
chr10	19771400	19777600	E1	chr10	19048801	19790401	gene	ENSG00000204740;	MALRD1;	6200
chr10	19780400	19813200	E1	chr10	19792998	19793101	gene	ENSG00000252832;	RNU6-1212P;	103
chr10	19780400	19813200	E1	chr10	19048801	19790401	gene	ENSG00000204740;	MALRD1;	10001
chr10	19822400	19860600	E1	chr10	19816239	20289856	gene	ENSG00000120594;	PLXDC2;	38200
chr10	19877200	19924200	E1	chr10	19816239	20289856	gene	ENSG00000120594;	PLXDC2;	47000
chr10	19931400	19944400	E1	chr10	19816239	20289856	gene	ENSG00000120594;	PLXDC2;	13000
chr10	19947800	19979600	E1	chr10	19816239	20289856	gene	ENSG00000120594;	PLXDC2;	31800
chr10	19985000	20080600	E1	chr10	19816239	20289856	gene	ENSG00000120594;	PLXDC2;	95600
chr10	20088200	20102000	E1	chr10	19816239	20289856	gene	ENSG00000120594;	PLXDC2;	13800
chr10	20113200	20117000	E1	chr10	19816239	20289856	gene	ENSG00000120594;	PLXDC2;	3800
chr10	20125600	20152400	E1	chr10	19816239	20289856	gene	ENSG00000120594;	PLXDC2;	26800
chr10	20154400	20244200	E1	chr10	19816239	20289856	gene	ENSG00000120594;	PLXDC2;	89800
chr10	20248800	20274200	E1	chr10	19816239	20289856	gene	ENSG00000120594;	PLXDC2;	25400
chr10	20279000	20339400	E1	chr10	19816239	20289856	gene	ENSG00000120594;	PLXDC2;	10856
chr10	20348000	20394200	E1	chr10	20350049	20351100	gene	ENSG00000228339;	AMD1P1;	1051
chr10	20524600	20572600	E1	chr10	20551970	20552046	gene	ENSG00000265372;	MIR4675;	76
chr10	20800200	20850200	E1	chr10	20804293	20804577	gene	ENSG00000235940;	MTND1P21;	284
chr10	20800200	20850200	E1	chr10	20779973	21293011	gene	ENSG00000078114;	NEBL;	50000
chr10	20854000	20862200	E1	chr10	20779973	21293011	gene	ENSG00000078114;	NEBL;	8200
chr10	20868800	20873000	E1	chr10	20779973	21293011	gene	ENSG00000078114;	NEBL;	4200
chr10	20896400	20910200	E1	chr10	20779973	21293011	gene	ENSG00000078114;	NEBL;	13800
chr10	20929200	20952600	E1	chr10	20779973	21293011	gene	ENSG00000078114;	NEBL;	23400
chr10	20968000	20994400	E1	chr10	20779973	21293011	gene	ENSG00000078114;	NEBL;	26400
chr10	21024600	21027800	E1	chr10	20779973	21293011	gene	ENSG00000078114;	NEBL;	3200
chr10	21048800	21062200	E1	chr10	20779973	21293011	gene	ENSG00000078114;	NEBL;	13400
chr10	21070200	21077600	E1	chr10	20779973	21293011	gene	ENSG00000078114;	NEBL;	7400
chr10	21080800	21087400	E1	chr10	20779973	21293011	gene	ENSG00000078114;	NEBL;	6600
chr10	21090200	21132600	E1	chr10	21110682	21113388	gene	ENSG00000228219;	NPM1P30;	2706
chr10	21090200	21132600	E1	chr10	20779973	21293011	gene	ENSG00000078114;	NEBL;	42400
chr10	21146600	21156600	E1	chr10	20779973	21293011	gene	ENSG00000078114;	NEBL;	10000
chr10	21180200	21194200	E1	chr10	20779973	21293011	gene	ENSG00000078114;	NEBL;	14000
chr10	21215200	21225600	E1	chr10	20779973	21293011	gene	ENSG00000078114;	NEBL;	10400
chr10	21233000	21245000	E1	chr10	20779973	21293011	gene	ENSG00000078114;	NEBL;	12000
chr10	21248600	21292400	E1	chr10	20779973	21293011	gene	ENSG00000078114;	NEBL;	43800
chr10	21319200	21327200	E1	chr10	21321961	21322067	gene	ENSG00000207264;	RNU6-15P;	106
chr10	21337400	21360600	E1	chr10	21340233	21372950	gene	ENSG00000230109;	LINC02643;	20367
chr10	21374200	21427400	E1	chr10	21394033	21394592	gene	ENSG00000231553;	MRM3P1;	559
chr10	21431400	21494400	E1	chr10	21455236	21455515	gene	ENSG00000273566;	Metazoa_SRP;	279
chr10	21431400	21494400	E1	chr10	21481716	21481817	gene	ENSG00000199222;	Y_RNA;	101
chr10	21431400	21494400	E1	chr10	21490272	21497260	gene	ENSG00000204682;	MIR1915HG;	4128
chr10	21506400	21515400	E1	chr10	21513475	21526368	gene	ENSG00000180592;	SKIDA1;	1925
chr10	21558600	21563800	E1	chr10	21524646	21743630	gene	ENSG00000078403;	MLLT10;	5200
chr10	21578400	21624400	E1	chr10	21524646	21743630	gene	ENSG00000078403;	MLLT10;	46000
chr10	21628400	21636200	E1	chr10	21524646	21743630	gene	ENSG00000078403;	MLLT10;	7800
chr10	21642400	21655600	E1	chr10	21524646	21743630	gene	ENSG00000078403;	MLLT10;	13200
chr10	21664600	21705000	E1	chr10	21524646	21743630	gene	ENSG00000078403;	MLLT10;	40400
chr10	21708800	21715600	E1	chr10	21524646	21743630	gene	ENSG00000078403;	MLLT10;	6800
chr10	21716400	21724200	E1	chr10	21524646	21743630	gene	ENSG00000078403;	MLLT10;	7800
chr10	21727600	21732000	E1	chr10	21524646	21743630	gene	ENSG00000078403;	MLLT10;	4400
chr10	21734200	21807000	E1	chr10	21785292	21785587	gene	ENSG00000252634;	RN7SKP219;	295
chr10	21734200	21807000	E1	chr10	21756548	22003769	gene	ENSG00000136770;	DNAJC1;	50452
chr10	21734200	21807000	E1	chr10	21524646	21743630	gene	ENSG00000078403;	MLLT10;	9430
chr10	21807600	21975400	E1	chr10	21933143	21933438	gene	ENSG00000201364;	RN7SKP37;	295
chr10	21807600	21975400	E1	chr10	21756548	22003769	gene	ENSG00000136770;	DNAJC1;	167800
chr10	21979200	21989600	E1	chr10	21756548	22003769	gene	ENSG00000136770;	DNAJC1;	10400
chr10	21990000	22002200	E1	chr10	21756548	22003769	gene	ENSG00000136770;	DNAJC1;	12200
chr10	22085600	22173000	E1	chr10	22162992	22165794	gene	ENSG00000232497;	ADIPOR1P1;	2802
chr10	22212600	22224600	E1	chr10	22208475	22218015	gene	ENSG00000223601;	EBLN1;	5415
chr10	22353000	22420200	E1	chr10	22345445	22454224	gene	ENSG00000077327;	SPAG6;	67200
chr10	22421000	22425200	E1	chr10	22345445	22454224	gene	ENSG00000077327;	SPAG6;	4200
chr10	22446000	22468200	E1	chr10	22345445	22454224	gene	ENSG00000077327;	SPAG6;	8224
chr10	22526800	22596800	E1	chr10	22534854	22714578	gene	ENSG00000150867;	PIP4K2A;	61946
chr10	22599800	22604400	E1	chr10	22534854	22714578	gene	ENSG00000150867;	PIP4K2A;	4600
chr10	22607600	22612200	E1	chr10	22534854	22714578	gene	ENSG00000150867;	PIP4K2A;	4600
chr10	22632600	22647200	E1	chr10	22534854	22714578	gene	ENSG00000150867;	PIP4K2A;	14600
chr10	22650200	22650600	E1	chr10	22534854	22714578	gene	ENSG00000150867;	PIP4K2A;	400
chr10	22652000	22662600	E1	chr10	22534854	22714578	gene	ENSG00000150867;	PIP4K2A;	10600
chr10	22663400	22668600	E1	chr10	22534854	22714578	gene	ENSG00000150867;	PIP4K2A;	5200
chr10	22677400	22680200	E1	chr10	22534854	22714578	gene	ENSG00000150867;	PIP4K2A;	2800
chr10	22683800	22698200	E1	chr10	22534854	22714578	gene	ENSG00000150867;	PIP4K2A;	14400
chr10	22702400	22704000	E1	chr10	22534854	22714578	gene	ENSG00000150867;	PIP4K2A;	1600
chr10	22704800	22709400	E1	chr10	22534854	22714578	gene	ENSG00000150867;	PIP4K2A;	4600
chr10	22781200	22816400	E1	chr10	22787393	22787499	gene	ENSG00000206842;	RNU6-413P;	106
chr10	22929800	23004400	E1	chr10	22997255	22997358	gene	ENSG00000223131;	RNA5SP304;	103
chr10	22929800	23004400	E1	chr10	22928024	23038523	gene	ENSG00000165309;	ARMC3;	74600
chr10	23013800	23023000	E1	chr10	22928024	23038523	gene	ENSG00000165309;	ARMC3;	9200
chr10	23032400	23062600	E1	chr10	22928024	23038523	gene	ENSG00000165309;	ARMC3;	6123
chr10	23100200	23142000	E1	chr10	23136924	23137661	gene	ENSG00000229932;	YWHAZP3;	737
chr10	23100200	23142000	E1	chr10	23095579	23122013	gene	ENSG00000148450;	MSRB2;	21813
chr10	23226200	23236000	E1	chr10	23202696	23344845	gene	ENSG00000179133;	C10orf67;	9800
chr10	23240200	23245600	E1	chr10	23202696	23344845	gene	ENSG00000179133;	C10orf67;	5400
chr10	23268600	23272600	E1	chr10	23202696	23344845	gene	ENSG00000179133;	C10orf67;	4000
chr10	23287000	23290800	E1	chr10	23202696	23344845	gene	ENSG00000179133;	C10orf67;	3800
chr10	23318800	23330600	E1	chr10	23202696	23344845	gene	ENSG00000179133;	C10orf67;	11800
chr10	23332200	23339800	E1	chr10	23202696	23344845	gene	ENSG00000179133;	C10orf67;	7600
chr10	23442000	23470400	E1	chr10	23439075	23442377	gene	ENSG00000165312;	OTUD1;	377
chr10	23703800	23735400	E1	chr10	23694746	24547848	gene	ENSG00000120549;	KIAA1217;	31600
chr10	23755800	23793200	E1	chr10	23694746	24547848	gene	ENSG00000120549;	KIAA1217;	37400
chr10	23795600	23813200	E1	chr10	23694746	24547848	gene	ENSG00000120549;	KIAA1217;	17600
chr10	23832600	23870200	E1	chr10	23694746	24547848	gene	ENSG00000120549;	KIAA1217;	37600
chr10	23891400	23909200	E1	chr10	23694746	24547848	gene	ENSG00000120549;	KIAA1217;	17800
chr10	23919600	23958200	E1	chr10	23694746	24547848	gene	ENSG00000120549;	KIAA1217;	38600
chr10	23984000	24040000	E1	chr10	23694746	24547848	gene	ENSG00000120549;	KIAA1217;	56000
chr10	24043400	24133200	E1	chr10	23694746	24547848	gene	ENSG00000120549;	KIAA1217;	89800
chr10	24138600	24150000	E1	chr10	23694746	24547848	gene	ENSG00000120549;	KIAA1217;	11400
chr10	24153800	24176000	E1	chr10	24157835	24158781	gene	ENSG00000223928;	NUP35P1;	946
chr10	24153800	24176000	E1	chr10	23694746	24547848	gene	ENSG00000120549;	KIAA1217;	22200
chr10	24186400	24206800	E1	chr10	23694746	24547848	gene	ENSG00000120549;	KIAA1217;	20400
chr10	24215800	24238200	E1	chr10	23694746	24547848	gene	ENSG00000120549;	KIAA1217;	22400
chr10	24240400	24249800	E1	chr10	23694746	24547848	gene	ENSG00000120549;	KIAA1217;	9400
chr10	24261000	24276600	E1	chr10	24275685	24275781	gene	ENSG00000207930;	MIR603;	96
chr10	24261000	24276600	E1	chr10	23694746	24547848	gene	ENSG00000120549;	KIAA1217;	15600
chr10	24279400	24288000	E1	chr10	23694746	24547848	gene	ENSG00000120549;	KIAA1217;	8600
chr10	24298400	24307400	E1	chr10	23694746	24547848	gene	ENSG00000120549;	KIAA1217;	9000
chr10	24311000	24330800	E1	chr10	23694746	24547848	gene	ENSG00000120549;	KIAA1217;	19800
chr10	24331800	24340000	E1	chr10	23694746	24547848	gene	ENSG00000120549;	KIAA1217;	8200
chr10	24357000	24372400	E1	chr10	23694746	24547848	gene	ENSG00000120549;	KIAA1217;	15400
chr10	24385600	24407800	E1	chr10	23694746	24547848	gene	ENSG00000120549;	KIAA1217;	22200
chr10	24410000	24415600	E1	chr10	23694746	24547848	gene	ENSG00000120549;	KIAA1217;	5600
chr10	24416200	24451800	E1	chr10	23694746	24547848	gene	ENSG00000120549;	KIAA1217;	35600
chr10	24452000	24483200	E1	chr10	23694746	24547848	gene	ENSG00000120549;	KIAA1217;	31200
chr10	24486800	24512800	E1	chr10	23694746	24547848	gene	ENSG00000120549;	KIAA1217;	26000
chr10	24515600	24532000	E1	chr10	23694746	24547848	gene	ENSG00000120549;	KIAA1217;	16400
chr10	24534600	24601600	E1	chr10	24583609	24723887	gene	ENSG00000107863;	ARHGAP21;	17991
chr10	24534600	24601600	E1	chr10	23694746	24547848	gene	ENSG00000120549;	KIAA1217;	13248
chr10	24606000	24641600	E1	chr10	24640166	24640284	gene	ENSG00000199535;	RNA5SP305;	118
chr10	24606000	24641600	E1	chr10	24583609	24723887	gene	ENSG00000107863;	ARHGAP21;	35600
chr10	24646800	24690200	E1	chr10	24583609	24723887	gene	ENSG00000107863;	ARHGAP21;	43400
chr10	24696800	24706400	E1	chr10	24583609	24723887	gene	ENSG00000107863;	ARHGAP21;	9600
chr10	24859600	24864400	E1	chr10	24848614	24952606	gene	ENSG00000099256;	PRTFDC1;	4800
chr10	24874600	24889000	E1	chr10	24848614	24952606	gene	ENSG00000099256;	PRTFDC1;	14400
chr10	24910400	24919600	E1	chr10	24848614	24952606	gene	ENSG00000099256;	PRTFDC1;	9200
chr10	24930800	24937800	E1	chr10	24848614	24952606	gene	ENSG00000099256;	PRTFDC1;	7000
chr10	24975600	25013600	E1	chr10	24981979	25062279	gene	ENSG00000151023;	ENKUR;	31621
chr10	25019800	25060600	E1	chr10	25016612	25026664	gene	ENSG00000185875;	THNSL1;	6864
chr10	25019800	25060600	E1	chr10	24981979	25062279	gene	ENSG00000151023;	ENKUR;	40800
chr10	25132800	25173800	E1	chr10	25113058	25161236	gene	ENSG00000231422;	LINC01516;	28436
chr10	25132800	25173800	E1	chr10	25158072	25176276	gene	ENSG00000233642;	GPR158-AS1;	15728
chr10	25186800	25191800	E1	chr10	25174802	25602229	gene	ENSG00000151025;	GPR158;	5000
chr10	25197400	25207200	E1	chr10	25174802	25602229	gene	ENSG00000151025;	GPR158;	9800
chr10	25227800	25295000	E1	chr10	25174802	25602229	gene	ENSG00000151025;	GPR158;	67200
chr10	25297800	25317800	E1	chr10	25174802	25602229	gene	ENSG00000151025;	GPR158;	20000
chr10	25318600	25443800	E1	chr10	25393557	25393844	gene	ENSG00000222543;	RN7SKP220;	287
chr10	25318600	25443800	E1	chr10	25174802	25602229	gene	ENSG00000151025;	GPR158;	125200
chr10	25445400	25465400	E1	chr10	25174802	25602229	gene	ENSG00000151025;	GPR158;	20000
chr10	25470000	25481200	E1	chr10	25174802	25602229	gene	ENSG00000151025;	GPR158;	11200
chr10	25508600	25533600	E1	chr10	25174802	25602229	gene	ENSG00000151025;	GPR158;	25000
chr10	25558200	25582800	E1	chr10	25174802	25602229	gene	ENSG00000151025;	GPR158;	24600
chr10	25583400	25679000	E1	chr10	25647570	25648104	gene	ENSG00000227465;	GPN3P1;	534
chr10	25583400	25679000	E1	chr10	25174802	25602229	gene	ENSG00000151025;	GPR158;	18829
chr10	25583400	25679000	E1	chr10	25651712	25732935	gene	ENSG00000280809;	LINC00836;	27288
chr10	25683000	25727000	E1	chr10	25691537	25692323	gene	ENSG00000271563;	HIRAP1;	786
chr10	25683000	25727000	E1	chr10	25651712	25732935	gene	ENSG00000280809;	LINC00836;	44000
chr10	25943200	25964600	E1	chr10	25934229	26212532	gene	ENSG00000095777;	MYO3A;	21400
chr10	25983200	25994800	E1	chr10	25934229	26212532	gene	ENSG00000095777;	MYO3A;	11600
chr10	26002000	26030600	E1	chr10	25934229	26212532	gene	ENSG00000095777;	MYO3A;	28600
chr10	26034800	26045600	E1	chr10	25934229	26212532	gene	ENSG00000095777;	MYO3A;	10800
chr10	26051800	26062200	E1	chr10	25934229	26212532	gene	ENSG00000095777;	MYO3A;	10400
chr10	26070200	26082600	E1	chr10	25934229	26212532	gene	ENSG00000095777;	MYO3A;	12400
chr10	26096200	26110200	E1	chr10	25934229	26212532	gene	ENSG00000095777;	MYO3A;	14000
chr10	26120000	26128600	E1	chr10	25934229	26212532	gene	ENSG00000095777;	MYO3A;	8600
chr10	26144200	26151800	E1	chr10	25934229	26212532	gene	ENSG00000095777;	MYO3A;	7600
chr10	26183600	26190600	E1	chr10	25934229	26212532	gene	ENSG00000095777;	MYO3A;	7000
chr10	26402000	26455800	E1	chr10	26438341	26567803	gene	ENSG00000077420;	APBB1IP;	17459
chr10	26458000	26524600	E1	chr10	26509589	26509704	gene	ENSG00000199733;	RNA5SP307;	115
chr10	26458000	26524600	E1	chr10	26438341	26567803	gene	ENSG00000077420;	APBB1IP;	66600
chr10	26653200	26664800	E1	chr10	26647986	26653454	gene	ENSG00000231976;	FAM238B;	254
chr10	26653200	26664800	E1	chr10	26664206	26697295	gene	ENSG00000227932;	SELENOOLP;	594
chr10	26667000	26681400	E1	chr10	26664206	26697295	gene	ENSG00000227932;	SELENOOLP;	14400
chr10	26690600	26696000	E1	chr10	26664206	26697295	gene	ENSG00000227932;	SELENOOLP;	5400
chr10	26701800	26714200	E1	chr10	26697701	26746798	gene	ENSG00000148459;	PDSS1;	12400
chr10	26717400	26727600	E1	chr10	26697701	26746798	gene	ENSG00000148459;	PDSS1;	10200
chr10	26742600	26760600	E1	chr10	26746593	26861087	gene	ENSG00000136754;	ABI1;	14007
chr10	26742600	26760600	E1	chr10	26697701	26746798	gene	ENSG00000148459;	PDSS1;	4198
chr10	26766600	26780600	E1	chr10	26746593	26861087	gene	ENSG00000136754;	ABI1;	14000
chr10	26789200	26855000	E1	chr10	26790540	26790646	gene	ENSG00000206605;	RNU6-946P;	106
chr10	26789200	26855000	E1	chr10	26746593	26861087	gene	ENSG00000136754;	ABI1;	65800
chr10	26897000	27097000	E1	chr10	27088321	27088427	gene	ENSG00000199855;	RNU6-490P;	106
chr10	26897000	27097000	E1	chr10	26931206	26944418	gene	ENSG00000283709;	FAM238C;	13212
chr10	26897000	27097000	E1	chr10	26973793	27100494	gene	ENSG00000107890;	ANKRD26;	123207
chr10	27102800	27152400	E1	chr10	27110111	27155266	gene	ENSG00000136758;	YME1L1;	42289
chr10	27157600	27190800	E1	chr10	27154824	27187953	gene	ENSG00000120539;	MASTL;	30353
chr10	27157600	27190800	E1	chr10	27168135	27243046	gene	ENSG00000107897;	ACBD5;	22665
chr10	27194000	27198400	E1	chr10	27168135	27243046	gene	ENSG00000107897;	ACBD5;	4400
chr10	27200400	27239600	E1	chr10	27232255	27232316	gene	ENSG00000251839;	RNU7-12P;	61
chr10	27200400	27239600	E1	chr10	27168135	27243046	gene	ENSG00000107897;	ACBD5;	39200
chr10	27244200	27249400	E1	chr10	27246350	27259455	gene	ENSG00000230445;	LRRC37A6P;	3050
chr10	27249600	27251400	E1	chr10	27246350	27259455	gene	ENSG00000230445;	LRRC37A6P;	1800
chr10	27270600	27309200	E1	chr10	27258762	27288824	gene	ENSG00000238021;	ODAD2P1;	18224
chr10	27385000	27411800	E1	chr10	27397121	27414368	gene	ENSG00000182077;	PTCHD3;	14679
chr10	27414000	27445800	E1	chr10	27397121	27414368	gene	ENSG00000182077;	PTCHD3;	368
chr10	27510400	27605000	E1	chr10	27564430	27594588	gene	ENSG00000285737;	LINC02680;	30158
chr10	27510400	27605000	E1	chr10	27504174	27543207	gene	ENSG00000099246;	RAB18;	32807
chr10	27699000	27709000	E1	chr10	27672874	27746060	gene	ENSG00000150051;	MKX;	10000
chr10	27836600	27909200	E1	chr10	27904209	27905162	gene	ENSG00000226016;	RPL36AP55;	953
chr10	27836600	27909200	E1	chr10	27775186	27999079	gene	ENSG00000169126;	ODAD2;	72600
chr10	27912600	27932000	E1	chr10	27775186	27999079	gene	ENSG00000169126;	ODAD2;	19400
chr10	27968200	27986400	E1	chr10	27775186	27999079	gene	ENSG00000169126;	ODAD2;	18200
chr10	28022200	28069400	E1	chr10	28050993	28334486	gene	ENSG00000150054;	MPP7;	18407
chr10	28072200	28085800	E1	chr10	28050993	28334486	gene	ENSG00000150054;	MPP7;	13600
chr10	28129400	28141600	E1	chr10	28050993	28334486	gene	ENSG00000150054;	MPP7;	12200
chr10	28189200	28192600	E1	chr10	28050993	28334486	gene	ENSG00000150054;	MPP7;	3400
chr10	28340400	28350000	E1	chr10	28338554	28340942	gene	ENSG00000237746;	ZNF101P1;	542
chr10	28405000	28408200	E1	chr10	28408039	28408251	gene	ENSG00000222666;	U3;	161
chr10	28426600	28435400	E1	chr10	28433008	28495813	gene	ENSG00000237128;	LINC02652;	2392
chr10	28452800	28458000	E1	chr10	28433008	28495813	gene	ENSG00000237128;	LINC02652;	5200
chr10	28480000	28528200	E1	chr10	28522652	28533066	gene	ENSG00000254635;	WAC-AS1;	5548
chr10	28480000	28528200	E1	chr10	28433008	28495813	gene	ENSG00000237128;	LINC02652;	15813
chr10	28535000	28557400	E1	chr10	28532493	28623112	gene	ENSG00000095787;	WAC;	22400
chr10	28573600	28627600	E1	chr10	28532493	28623112	gene	ENSG00000095787;	WAC;	49512
chr10	28637800	28660800	E1	chr10	28652630	28652755	gene	ENSG00000252401;	RNU4ATAC6P;	125
chr10	28637800	28660800	E1	chr10	28658987	28659467	gene	ENSG00000231911;	TPRKBP1;	480
chr10	28681600	28684400	E1	chr10	28677510	28682932	gene	ENSG00000095739;	BAMBI;	1332
chr10	28705400	28760800	E1	chr10	28760699	28760803	gene	ENSG00000201001;	RNU6-270P;	101
chr10	28705400	28760800	E1	chr10	28743506	28941910	gene	ENSG00000232624;	LINC01517;	17294
chr10	28771000	28773800	E1	chr10	28743506	28941910	gene	ENSG00000232624;	LINC01517;	2800
chr10	28775800	28786600	E1	chr10	28743506	28941910	gene	ENSG00000232624;	LINC01517;	10800
chr10	28799000	28810600	E1	chr10	28743506	28941910	gene	ENSG00000232624;	LINC01517;	11600
chr10	28813400	28837800	E1	chr10	28743506	28941910	gene	ENSG00000232624;	LINC01517;	24400
chr10	28840200	28852600	E1	chr10	28743506	28941910	gene	ENSG00000232624;	LINC01517;	12400
chr10	28854200	28875600	E1	chr10	28874393	28874507	gene	ENSG00000199402;	RNA5SP308;	114
chr10	28854200	28875600	E1	chr10	28743506	28941910	gene	ENSG00000232624;	LINC01517;	21400
chr10	28876000	28925000	E1	chr10	28898996	28899484	gene	ENSG00000229605;	RPL21P93;	488
chr10	28876000	28925000	E1	chr10	28743506	28941910	gene	ENSG00000232624;	LINC01517;	49000
chr10	28925600	28938600	E1	chr10	28743506	28941910	gene	ENSG00000232624;	LINC01517;	13000
chr10	28941200	28975000	E1	chr10	28743506	28941910	gene	ENSG00000232624;	LINC01517;	710
chr10	29293400	29304200	E1	chr10	29289061	29318328	gene	ENSG00000120563;	LYZL1;	10800
chr10	29306000	29318200	E1	chr10	29289061	29318328	gene	ENSG00000120563;	LYZL1;	12200
chr10	29412200	29479000	E1	chr10	29421476	29422012	gene	ENSG00000274985;	PTCHD3P1;	536
chr10	29412200	29479000	E1	chr10	29457338	29736959	gene	ENSG00000197321;	SVIL;	21662
chr10	29412200	29479000	E1	chr10	29409402	29512266	gene	ENSG00000224597;	SVIL-AS1;	66800
chr10	29483800	29518800	E1	chr10	29457338	29736959	gene	ENSG00000197321;	SVIL;	35000
chr10	29483800	29518800	E1	chr10	29409402	29512266	gene	ENSG00000224597;	SVIL-AS1;	28466
chr10	29524800	29532200	E1	chr10	29457338	29736959	gene	ENSG00000197321;	SVIL;	7400
chr10	29544600	29550400	E1	chr10	29545004	29545097	gene	ENSG00000207612;	MIR604;	93
chr10	29544600	29550400	E1	chr10	29457338	29736959	gene	ENSG00000197321;	SVIL;	5800
chr10	29566800	29580200	E1	chr10	29575306	29575381	gene	ENSG00000212411;	SNORD115;	75
chr10	29566800	29580200	E1	chr10	29457338	29736959	gene	ENSG00000197321;	SVIL;	13400
chr10	29641000	29643000	E1	chr10	29457338	29736959	gene	ENSG00000197321;	SVIL;	2000
chr10	29649800	29651400	E1	chr10	29457338	29736959	gene	ENSG00000197321;	SVIL;	1600
chr10	29652000	29658600	E1	chr10	29457338	29736959	gene	ENSG00000197321;	SVIL;	6600
chr10	29667800	29679600	E1	chr10	29457338	29736959	gene	ENSG00000197321;	SVIL;	11800
chr10	29684600	29686000	E1	chr10	29457338	29736959	gene	ENSG00000197321;	SVIL;	1400
chr10	29704400	29708800	E1	chr10	29457338	29736959	gene	ENSG00000197321;	SVIL;	4400
chr10	29716000	29723800	E1	chr10	29457338	29736959	gene	ENSG00000197321;	SVIL;	7800
chr10	30017000	30026400	E1	chr10	30012803	30115494	gene	ENSG00000165757;	JCAD;	9400
chr10	30028600	30057000	E1	chr10	30012803	30115494	gene	ENSG00000165757;	JCAD;	28400
chr10	30063600	30140800	E1	chr10	30012803	30115494	gene	ENSG00000165757;	JCAD;	51894
chr10	30274000	30346400	E1	chr10	30299569	30299673	gene	ENSG00000200887;	RNU6-598P;	104
chr10	30274000	30346400	E1	chr10	30301823	30302072	gene	ENSG00000230125;	EEF1A1P39;	249
chr10	30274000	30346400	E1	chr10	30309801	30374448	gene	ENSG00000107951;	MTPAP;	36599
chr10	30351200	30357200	E1	chr10	30353706	30357365	gene	ENSG00000250833;	DNM1P17;	3494
chr10	30351200	30357200	E1	chr10	30309801	30374448	gene	ENSG00000107951;	MTPAP;	6000
chr10	30366400	30373400	E1	chr10	30364410	30374386	gene	ENSG00000241621;	GOLGA2P6;	7000
chr10	30366400	30373400	E1	chr10	30368597	30368665	gene	ENSG00000284277;	MIR7162;	68
chr10	30366400	30373400	E1	chr10	30309801	30374448	gene	ENSG00000107951;	MTPAP;	7000
chr10	30374600	30391600	E1	chr10	30380174	30381062	gene	ENSG00000214434;	NIFKP1;	888
chr10	30393600	30412200	E1	chr10	30403197	30403776	gene	ENSG00000224473;	CCND3P1;	579
chr10	30438800	30489400	E1	chr10	30434021	30461833	gene	ENSG00000107968;	MAP3K8;	23033
chr10	30491000	30553200	E1	chr10	30517616	30518861	gene	ENSG00000213778;	HNRNPA1P32;	1245
chr10	30607000	30641200	E1	chr10	30611779	30629762	gene	ENSG00000151033;	LYZL2;	17983
chr10	30647000	30701200	E1	chr10	30655489	30717266	gene	ENSG00000234814;	SVIL2P;	45711
chr10	30708600	30726800	E1	chr10	30723251	30723740	gene	ENSG00000230720;	LINC02644;	489
chr10	30708600	30726800	E1	chr10	30655489	30717266	gene	ENSG00000234814;	SVIL2P;	8666
chr10	30829000	30967800	E1	chr10	30919012	30921235	gene	ENSG00000237135;	DDX10P1;	2223
chr10	30829000	30967800	E1	chr10	30820207	31031937	gene	ENSG00000183621;	ZNF438;	138800
chr10	30976200	30980600	E1	chr10	30820207	31031937	gene	ENSG00000183621;	ZNF438;	4400
chr10	30982000	31002400	E1	chr10	30820207	31031937	gene	ENSG00000183621;	ZNF438;	20400
chr10	31188200	31206200	E1	chr10	31187715	31261910	gene	ENSG00000272381;	LINC02664;	18000
chr10	31210200	31242400	E1	chr10	31206278	31320447	gene	ENSG00000237036;	ZEB1-AS1;	32200
chr10	31210200	31242400	E1	chr10	31187715	31261910	gene	ENSG00000272381;	LINC02664;	32200
chr10	31243800	31313000	E1	chr10	31259599	31259704	gene	ENSG00000252479;	RNA5SP309;	105
chr10	31243800	31313000	E1	chr10	31206278	31320447	gene	ENSG00000237036;	ZEB1-AS1;	69200
chr10	31243800	31313000	E1	chr10	31187715	31261910	gene	ENSG00000272381;	LINC02664;	18110
chr10	31324200	31339400	E1	chr10	31318495	31529814	gene	ENSG00000148516;	ZEB1;	15200
chr10	31353600	31362400	E1	chr10	31360955	31361215	gene	ENSG00000230397;	SPTLC1P1;	260
chr10	31353600	31362400	E1	chr10	31318495	31529814	gene	ENSG00000148516;	ZEB1;	8800
chr10	31367800	31377000	E1	chr10	31318495	31529814	gene	ENSG00000148516;	ZEB1;	9200
chr10	31401400	31416400	E1	chr10	31318495	31529814	gene	ENSG00000148516;	ZEB1;	15000
chr10	31427200	31482600	E1	chr10	31318495	31529814	gene	ENSG00000148516;	ZEB1;	55400
chr10	31484600	31490800	E1	chr10	31318495	31529814	gene	ENSG00000148516;	ZEB1;	6200
chr10	31497800	31507800	E1	chr10	31318495	31529814	gene	ENSG00000148516;	ZEB1;	10000
chr10	31513600	31524600	E1	chr10	31318495	31529814	gene	ENSG00000148516;	ZEB1;	11000
chr10	31824000	31826600	E1	chr10	31805398	31928876	gene	ENSG00000165322;	ARHGAP12;	2600
chr10	31829000	31833400	E1	chr10	31805398	31928876	gene	ENSG00000165322;	ARHGAP12;	4400
chr10	31835200	31861400	E1	chr10	31805398	31928876	gene	ENSG00000165322;	ARHGAP12;	26200
chr10	31872600	31882000	E1	chr10	31805398	31928876	gene	ENSG00000165322;	ARHGAP12;	9400
chr10	31888600	31896800	E1	chr10	31805398	31928876	gene	ENSG00000165322;	ARHGAP12;	8200
chr10	31985800	31994600	E1	chr10	31992087	31992381	gene	ENSG00000239731;	RN7SL825P;	294
chr10	32009200	32010600	E1	chr10	32009015	32056425	gene	ENSG00000170759;	KIF5B;	1400
chr10	32022400	32039400	E1	chr10	32009015	32056425	gene	ENSG00000170759;	KIF5B;	17000
chr10	32078600	32123000	E1	chr10	32102522	32103293	gene	ENSG00000234335;	RPS4XP11;	771
chr10	32163600	32277800	E1	chr10	32173684	32173744	gene	ENSG00000252482;	RNU7-22P;	60
chr10	32163600	32277800	E1	chr10	32188323	32188817	gene	ENSG00000217094;	PPIAP31;	494
chr10	32163600	32277800	E1	chr10	32231849	32232245	gene	ENSG00000233190;	RPS24P13;	396
chr10	32163600	32277800	E1	chr10	32267751	32378798	gene	ENSG00000120616;	EPC1;	10049
chr10	32281600	32312000	E1	chr10	32267751	32378798	gene	ENSG00000120616;	EPC1;	30400
chr10	32316200	32326000	E1	chr10	32267751	32378798	gene	ENSG00000120616;	EPC1;	9800
chr10	32352000	32365400	E1	chr10	32347397	32374488	gene	ENSG00000229327;	EPC1-AS1;	13400
chr10	32352000	32365400	E1	chr10	32267751	32378798	gene	ENSG00000120616;	EPC1;	13400
chr10	32368000	32376800	E1	chr10	32347397	32374488	gene	ENSG00000229327;	EPC1-AS1;	6488
chr10	32368000	32376800	E1	chr10	32267751	32378798	gene	ENSG00000120616;	EPC1;	8800
chr10	32382600	32445000	E1	chr10	32394558	32394665	gene	ENSG00000200484;	RNU6-1244P;	107
chr10	32446800	32544800	E1	chr10	32511336	32511737	gene	ENSG00000231245;	C1DP1;	401
chr10	32446800	32544800	E1	chr10	32446140	32882874	gene	ENSG00000216937;	CCDC7;	98000
chr10	32548000	32574800	E1	chr10	32446140	32882874	gene	ENSG00000216937;	CCDC7;	26800
chr10	32579400	32649600	E1	chr10	32446140	32882874	gene	ENSG00000216937;	CCDC7;	70200
chr10	32652800	32671400	E1	chr10	32446140	32882874	gene	ENSG00000216937;	CCDC7;	18600
chr10	32673200	32691600	E1	chr10	32446140	32882874	gene	ENSG00000216937;	CCDC7;	18400
chr10	32693000	32714000	E1	chr10	32446140	32882874	gene	ENSG00000216937;	CCDC7;	21000
chr10	32715800	32778600	E1	chr10	32446140	32882874	gene	ENSG00000216937;	CCDC7;	62800
chr10	32794800	32822400	E1	chr10	32446140	32882874	gene	ENSG00000216937;	CCDC7;	27600
chr10	32832000	32845600	E1	chr10	32446140	32882874	gene	ENSG00000216937;	CCDC7;	13600
chr10	32851400	32864600	E1	chr10	32446140	32882874	gene	ENSG00000216937;	CCDC7;	13200
chr10	32866400	32938000	E1	chr10	32887273	33005792	gene	ENSG00000150093;	ITGB1;	50727
chr10	32866400	32938000	E1	chr10	32446140	32882874	gene	ENSG00000216937;	CCDC7;	16474
chr10	32945000	32953400	E1	chr10	32887273	33005792	gene	ENSG00000150093;	ITGB1;	8400
chr10	32960400	32970800	E1	chr10	32887273	33005792	gene	ENSG00000150093;	ITGB1;	10400
chr10	32960400	32970800	E1	chr10	32958437	33082409	gene	ENSG00000229656;	ITGB1-DT;	10400
chr10	32973000	32980000	E1	chr10	32887273	33005792	gene	ENSG00000150093;	ITGB1;	7000
chr10	32973000	32980000	E1	chr10	32958437	33082409	gene	ENSG00000229656;	ITGB1-DT;	7000
chr10	32986400	33005200	E1	chr10	32887273	33005792	gene	ENSG00000150093;	ITGB1;	18800
chr10	32986400	33005200	E1	chr10	32958437	33082409	gene	ENSG00000229656;	ITGB1-DT;	18800
chr10	33006200	33008000	E1	chr10	32958437	33082409	gene	ENSG00000229656;	ITGB1-DT;	1800
chr10	33194000	33258000	E1	chr10	33177492	33336262	gene	ENSG00000099250;	NRP1;	64000
chr10	33261000	33264400	E1	chr10	33177492	33336262	gene	ENSG00000099250;	NRP1;	3400
chr10	33280000	33291400	E1	chr10	33288304	33288601	gene	ENSG00000244356;	RN7SL398P;	297
chr10	33280000	33291400	E1	chr10	33177492	33336262	gene	ENSG00000099250;	NRP1;	11400
chr10	33306000	33308400	E1	chr10	33177492	33336262	gene	ENSG00000099250;	NRP1;	2400
chr10	33319600	33330200	E1	chr10	33177492	33336262	gene	ENSG00000099250;	NRP1;	10600
chr10	33512200	33648400	E1	chr10	33578931	33600040	gene	ENSG00000226412;	LINC02628;	21109
chr10	33750600	33769800	E1	chr10	33759713	33772702	gene	ENSG00000261683;	LINC00838;	10087
chr10	33866000	33930600	E1	chr10	33909238	33917804	gene	ENSG00000223470;	LINC02629;	8566
chr10	34112200	34200600	E1	chr10	34109560	34815325	gene	ENSG00000148498;	PARD3;	88400
chr10	34201200	34231200	E1	chr10	34201979	34202074	gene	ENSG00000199200;	Y_RNA;	95
chr10	34201200	34231200	E1	chr10	34109560	34815325	gene	ENSG00000148498;	PARD3;	30000
chr10	34243000	34404000	E1	chr10	34109560	34815325	gene	ENSG00000148498;	PARD3;	161000
chr10	34412000	34433800	E1	chr10	34109560	34815325	gene	ENSG00000148498;	PARD3;	21800
chr10	34434600	34471600	E1	chr10	34109560	34815325	gene	ENSG00000148498;	PARD3;	37000
chr10	34477400	34489400	E1	chr10	34488583	34488878	gene	ENSG00000234167;	ELOBP4;	295
chr10	34477400	34489400	E1	chr10	34109560	34815325	gene	ENSG00000148498;	PARD3;	12000
chr10	34490800	34499600	E1	chr10	34109560	34815325	gene	ENSG00000148498;	PARD3;	8800
chr10	34507600	34524600	E1	chr10	34109560	34815325	gene	ENSG00000148498;	PARD3;	17000
chr10	34530000	34538000	E1	chr10	34109560	34815325	gene	ENSG00000148498;	PARD3;	8000
chr10	34542400	34551000	E1	chr10	34109560	34815325	gene	ENSG00000148498;	PARD3;	8600
chr10	34556800	34565200	E1	chr10	34109560	34815325	gene	ENSG00000148498;	PARD3;	8400
chr10	34566600	34574800	E1	chr10	34109560	34815325	gene	ENSG00000148498;	PARD3;	8200
chr10	34577200	34623800	E1	chr10	34109560	34815325	gene	ENSG00000148498;	PARD3;	46600
chr10	34653200	34680000	E1	chr10	34663859	34664101	gene	ENSG00000229235;	RPL37P18;	242
chr10	34653200	34680000	E1	chr10	34675635	34676041	gene	ENSG00000215184;	RPS12P16;	406
chr10	34653200	34680000	E1	chr10	34109560	34815325	gene	ENSG00000148498;	PARD3;	26800
chr10	34681200	34686400	E1	chr10	34109560	34815325	gene	ENSG00000148498;	PARD3;	5200
chr10	34712400	34721200	E1	chr10	34109560	34815325	gene	ENSG00000148498;	PARD3;	8800
chr10	34729000	34737000	E1	chr10	34109560	34815325	gene	ENSG00000148498;	PARD3;	8000
chr10	34759200	34764200	E1	chr10	34109560	34815325	gene	ENSG00000148498;	PARD3;	5000
chr10	34769600	34773600	E1	chr10	34109560	34815325	gene	ENSG00000148498;	PARD3;	4000
chr10	34782600	34791000	E1	chr10	34109560	34815325	gene	ENSG00000148498;	PARD3;	8400
chr10	34802000	34806600	E1	chr10	34109560	34815325	gene	ENSG00000148498;	PARD3;	4600
chr10	34854600	34918000	E1	chr10	34875210	34875422	gene	ENSG00000232525;	SS18L2P1;	212
chr10	34919600	34927000	E1	chr10	34926775	34926882	gene	ENSG00000223047;	RNU6-847P;	107
chr10	34962800	34993400	E1	chr10	34969881	34975578	gene	ENSG00000283000;	LINC02635;	5697
chr10	34962800	34993400	E1	chr10	34965069	34966259	gene	ENSG00000213724;	PRDX2P2;	1190
chr10	34996200	35012800	E1	chr10	35008504	35127006	gene	ENSG00000108094;	CUL2;	4296
chr10	35013200	35070000	E1	chr10	35008504	35127006	gene	ENSG00000108094;	CUL2;	56800
chr10	35074400	35079800	E1	chr10	35079598	35079680	gene	ENSG00000266228;	MIR3611;	82
chr10	35074400	35079800	E1	chr10	35008504	35127006	gene	ENSG00000108094;	CUL2;	5400
chr10	35080000	35080200	E1	chr10	35008504	35127006	gene	ENSG00000108094;	CUL2;	200
chr10	35080400	35088200	E1	chr10	35008504	35127006	gene	ENSG00000108094;	CUL2;	7800
chr10	35091000	35096200	E1	chr10	35008504	35127006	gene	ENSG00000108094;	CUL2;	5200
chr10	35098000	35108200	E1	chr10	35008504	35127006	gene	ENSG00000108094;	CUL2;	10200
chr10	35109000	35116200	E1	chr10	35008504	35127006	gene	ENSG00000108094;	CUL2;	7200
chr10	35118000	35124000	E1	chr10	35008504	35127006	gene	ENSG00000108094;	CUL2;	6000
chr10	35137000	35148800	E1	chr10	35126791	35212958	gene	ENSG00000095794;	CREM;	11800
chr10	35152800	35189600	E1	chr10	35158306	35158640	gene	ENSG00000233343;	ATP6V1G1P4;	334
chr10	35152800	35189600	E1	chr10	35126791	35212958	gene	ENSG00000095794;	CREM;	36800
chr10	35203600	35212000	E1	chr10	35126791	35212958	gene	ENSG00000095794;	CREM;	8400
chr10	35225200	35226400	E1	chr10	35219894	35230598	gene	ENSG00000233200;	LINC02634;	1200
chr10	35226800	35303800	E1	chr10	35231331	35231394	gene	ENSG00000253070;	RNU6-794P;	63
chr10	35226800	35303800	E1	chr10	35250959	35251052	gene	ENSG00000200097;	RNU6-1167P;	93
chr10	35226800	35303800	E1	chr10	35219894	35230598	gene	ENSG00000233200;	LINC02634;	3798
chr10	35226800	35303800	E1	chr10	35247025	35572669	gene	ENSG00000108100;	CCNY;	56775
chr10	35310200	35331200	E1	chr10	35314552	35336401	gene	ENSG00000271335;	CCNY-AS1;	16648
chr10	35310200	35331200	E1	chr10	35247025	35572669	gene	ENSG00000108100;	CCNY;	21000
chr10	35349800	35368600	E1	chr10	35247025	35572669	gene	ENSG00000108100;	CCNY;	18800
chr10	35369400	35380800	E1	chr10	35247025	35572669	gene	ENSG00000108100;	CCNY;	11400
chr10	35399200	35407600	E1	chr10	35247025	35572669	gene	ENSG00000108100;	CCNY;	8400
chr10	35426600	35433800	E1	chr10	35247025	35572669	gene	ENSG00000108100;	CCNY;	7200
chr10	35434200	35447000	E1	chr10	35247025	35572669	gene	ENSG00000108100;	CCNY;	12800
chr10	35471200	35481000	E1	chr10	35247025	35572669	gene	ENSG00000108100;	CCNY;	9800
chr10	35483000	35517000	E1	chr10	35247025	35572669	gene	ENSG00000108100;	CCNY;	34000
chr10	35519600	35549000	E1	chr10	35247025	35572669	gene	ENSG00000108100;	CCNY;	29400
chr10	35552200	35560200	E1	chr10	35247025	35572669	gene	ENSG00000108100;	CCNY;	8000
chr10	35565400	35577600	E1	chr10	35247025	35572669	gene	ENSG00000108100;	CCNY;	7269
chr10	36424000	36448400	E1	chr10	36432882	36434484	gene	ENSG00000236626;	MTND5P17;	1602
chr10	36424000	36448400	E1	chr10	36434710	36435174	gene	ENSG00000228694;	MTND4P18;	464
chr10	36450800	36724600	E1	chr10	36521721	36524234	gene	ENSG00000229644;	NAMPTP1;	2513
chr10	36450800	36724600	E1	chr10	36626015	36626138	gene	ENSG00000207271;	Y_RNA;	123
chr10	37006600	37158600	E1	chr10	37135237	37135343	gene	ENSG00000206796;	RNU6-811P;	106
chr10	37006600	37158600	E1	chr10	37125598	37232567	gene	ENSG00000148513;	ANKRD30A;	33002
chr10	37196000	37414400	E1	chr10	37297398	37297689	gene	ENSG00000244402;	RN7SL314P;	291
chr10	37196000	37414400	E1	chr10	37303000	37303109	gene	ENSG00000252621;	Y_RNA;	109
chr10	37196000	37414400	E1	chr10	37337415	37338871	gene	ENSG00000237970;	TMEM161BP1;	1456
chr10	37196000	37414400	E1	chr10	37348616	37349572	gene	ENSG00000236313;	VN1R53P;	956
chr10	37196000	37414400	E1	chr10	37248118	37347031	gene	ENSG00000235687;	LINC00993;	98913
chr10	37196000	37414400	E1	chr10	37125598	37232567	gene	ENSG00000148513;	ANKRD30A;	36567
chr10	37465200	37587200	E1	chr10	37523011	37544701	gene	ENSG00000224920;	TACC1P1;	21690
chr10	37589600	37640200	E1	chr10	37600796	37601368	gene	ENSG00000225276;	MTND1P18;	572
chr10	37749000	37855400	E1	chr10	37794276	37796109	gene	ENSG00000225192;	ZNF33BP1;	1833
chr10	37749000	37855400	E1	chr10	37818606	37820982	gene	ENSG00000228828;	TLK2P2;	2376
chr10	37749000	37855400	E1	chr10	37776526	37858106	gene	ENSG00000198105;	ZNF248;	78874
chr10	37858800	37975600	E1	chr10	37883594	37884109	gene	ENSG00000151963;	ZNF37CP;	515
chr10	37858800	37975600	E1	chr10	37894637	37896666	gene	ENSG00000235197;	ZNF33CP;	2029
chr10	37858800	37975600	E1	chr10	37949573	37976647	gene	ENSG00000175395;	ZNF25;	26027
chr10	37977000	38010200	E1	chr10	37994863	37994975	gene	ENSG00000206840;	Y_RNA;	112
chr10	37977000	38010200	E1	chr10	37976825	37992467	gene	ENSG00000226447;	ZNF25-DT;	15467
chr10	38014400	38065800	E1	chr10	38043873	38043975	gene	ENSG00000252132;	RNU6-795P;	102
chr10	38014400	38065800	E1	chr10	38010650	38065088	gene	ENSG00000189180;	ZNF33A;	50688
chr10	38067200	38093400	E1	chr10	38080056	38080877	gene	ENSG00000226086;	EIF3LP3;	821
chr10	38067200	38093400	E1	chr10	38091764	38092051	gene	ENSG00000235964;	FXYD6P2;	287
chr10	38095600	38271400	E1	chr10	38164648	38212417	gene	ENSG00000224761;	CCNYL4;	47769
chr10	38095600	38271400	E1	chr10	38094368	38360098	gene	ENSG00000283930;	PLD5P1;	175800
chr10	38095600	38271400	E1	chr10	38094334	38150293	gene	ENSG00000075407;	ZNF37A;	54693
chr10	38278200	38341400	E1	chr10	38094368	38360098	gene	ENSG00000283930;	PLD5P1;	63200
chr10	38348400	38356000	E1	chr10	38094368	38360098	gene	ENSG00000283930;	PLD5P1;	7600
chr10	38357000	38401200	E1	chr10	38356380	38378505	gene	ENSG00000099251;	HSD17B7P2;	21505
chr10	38357000	38401200	E1	chr10	38383023	38402916	gene	ENSG00000120555;	SEPTIN7P9;	18177
chr10	38357000	38401200	E1	chr10	38094368	38360098	gene	ENSG00000283930;	PLD5P1;	3098
chr10	38406400	38454600	E1	chr10	38423625	38423728	gene	ENSG00000222314;	RNU6-1118P;	103
chr10	38406400	38454600	E1	chr10	38452987	38455365	gene	ENSG00000228882;	CICP9;	1613
chr10	38455000	38476800	E1	chr10	38452987	38455365	gene	ENSG00000228882;	CICP9;	365
chr10	38605200	38634800	E1	chr10	38601418	38605609	gene	ENSG00000215151;	ABCD1P2;	409
chr10	38638400	38736400	E1	chr10	38696424	38697902	gene	ENSG00000227264;	ACTR3BP5;	1478
chr10	38638400	38736400	E1	chr10	38713195	38719229	gene	ENSG00000234541;	CHEK2P5;	6034
chr10	38638400	38736400	E1	chr10	38640971	38689068	gene	ENSG00000233867;	SLC9B1P3;	48097
chr10	42368200	42475000	E1	chr10	42408168	42475349	gene	ENSG00000182632;	CCNYL2;	66832
chr10	42478800	42551200	E1	chr10	42513510	42552832	gene	ENSG00000234420;	ZNF37BP;	37690
chr10	42478800	42551200	E1	chr10	42475480	42495337	gene	ENSG00000185904;	LINC00839;	16537
chr10	42553800	42635000	E1	chr10	42555440	42555724	gene	ENSG00000270762;	FXYD6P1;	284
chr10	42553800	42635000	E1	chr10	42566677	42567483	gene	ENSG00000233837;	EIF3LP2;	806
chr10	42553800	42635000	E1	chr10	42605158	42605263	gene	ENSG00000251783;	RNU6-1170P;	105
chr10	42553800	42635000	E1	chr10	42574185	42638570	gene	ENSG00000196693;	ZNF33B;	60815
chr10	42639000	42644800	E1	chr10	42644445	42691723	gene	ENSG00000233515;	LINC01518;	355
chr10	42655600	42691800	E1	chr10	42660728	42661776	gene	ENSG00000232109;	VN1R54P;	1048
chr10	42655600	42691800	E1	chr10	42644445	42691723	gene	ENSG00000233515;	LINC01518;	36123
chr10	42783600	42814200	E1	chr10	42782795	42834937	gene	ENSG00000165733;	BMS1;	30600
chr10	42820000	42829400	E1	chr10	42782795	42834937	gene	ENSG00000165733;	BMS1;	9400
chr10	42832200	42843000	E1	chr10	42832447	42832550	gene	ENSG00000252416;	RNU6-885P;	103
chr10	42832200	42843000	E1	chr10	42782795	42834937	gene	ENSG00000165733;	BMS1;	2737
chr10	42962800	42995200	E1	chr10	42979017	42981507	gene	ENSG00000229630;	LINC01264;	2490
chr10	43106000	43136200	E1	chr10	43077064	43130351	gene	ENSG00000165731;	RET;	24351
chr10	43143800	43162000	E1	chr10	43138445	43185302	gene	ENSG00000169826;	CSGALNACT2;	18200
chr10	43164200	43170200	E1	chr10	43138445	43185302	gene	ENSG00000169826;	CSGALNACT2;	6000
chr10	43174600	43200800	E1	chr10	43138445	43185302	gene	ENSG00000169826;	CSGALNACT2;	10702
chr10	43174600	43200800	E1	chr10	43194535	43267065	gene	ENSG00000198915;	RASGEF1A;	6265
chr10	43221600	43224800	E1	chr10	43194535	43267065	gene	ENSG00000198915;	RASGEF1A;	3200
chr10	43239400	43248800	E1	chr10	43194535	43267065	gene	ENSG00000198915;	RASGEF1A;	9400
chr10	43316200	43327000	E1	chr10	43323665	43327932	gene	ENSG00000224265;	LINC02633;	3335
chr10	43440200	43451600	E1	chr10	43436841	43483181	gene	ENSG00000243660;	ZNF487;	11400
chr10	43459600	43493800	E1	chr10	43436841	43483181	gene	ENSG00000243660;	ZNF487;	23581
chr10	43496200	43568600	E1	chr10	43556344	43574618	gene	ENSG00000196793;	ZNF239;	12256
chr10	43596800	43606200	E1	chr10	43604843	43606251	gene	ENSG00000232004;	CAP1P2;	1357
chr10	43607400	43618200	E1	chr10	43606419	43617904	gene	ENSG00000198298;	ZNF485;	10504
chr10	43618400	43647600	E1	chr10	43630947	43631382	gene	ENSG00000238263;	RPL21P88;	435
chr10	43618400	43647600	E1	chr10	43643872	43645047	gene	ENSG00000226245;	ZNF32-AS1;	1175
chr10	43618400	43647600	E1	chr10	43628817	43674703	gene	ENSG00000223910;	ZNF32-AS3;	18783
chr10	43618400	43647600	E1	chr10	43643860	43648881	gene	ENSG00000169740;	ZNF32;	3740
chr10	43618400	43647600	E1	chr10	43645942	43648019	gene	ENSG00000230565;	ZNF32-AS2;	1658
chr10	43649600	43650400	E1	chr10	43628817	43674703	gene	ENSG00000223910;	ZNF32-AS3;	800
chr10	43674400	43678800	E1	chr10	43628817	43674703	gene	ENSG00000223910;	ZNF32-AS3;	303
chr10	43808600	43818200	E1	chr10	43778946	43901004	gene	ENSG00000226808;	LINC00840;	9600
chr10	43827800	43835800	E1	chr10	43778946	43901004	gene	ENSG00000226808;	LINC00840;	8000
chr10	43844000	43863200	E1	chr10	43778946	43901004	gene	ENSG00000226808;	LINC00840;	19200
chr10	43907600	43916200	E1	chr10	43909244	43981102	gene	ENSG00000233395;	LINC00841;	6956
chr10	43907600	43916200	E1	chr10	43900874	43912369	gene	ENSG00000236769;	LINC02659;	4769
chr10	43932000	43954800	E1	chr10	43909244	43981102	gene	ENSG00000233395;	LINC00841;	22800
chr10	43972400	43976600	E1	chr10	43909244	43981102	gene	ENSG00000233395;	LINC00841;	4200
chr10	43980600	43996800	E1	chr10	43909244	43981102	gene	ENSG00000233395;	LINC00841;	502
chr10	44253200	44293800	E1	chr10	44292569	44294649	gene	ENSG00000277288;	LINC02881;	1231
chr10	44400600	44461200	E1	chr10	44414649	44415153	gene	ENSG00000214089;	RPL9P21;	504
chr10	44780800	44801600	E1	chr10	44793119	44959724	gene	ENSG00000224812;	TMEM72-AS1;	8481
chr10	44803000	44804400	E1	chr10	44793119	44959724	gene	ENSG00000224812;	TMEM72-AS1;	1400
chr10	44807200	44827400	E1	chr10	44806443	44808223	gene	ENSG00000227395;	EIF2AP4;	1023
chr10	44807200	44827400	E1	chr10	44793119	44959724	gene	ENSG00000224812;	TMEM72-AS1;	20200
chr10	44828000	44851600	E1	chr10	44793119	44959724	gene	ENSG00000224812;	TMEM72-AS1;	23600
chr10	44884200	44902200	E1	chr10	44793119	44959724	gene	ENSG00000224812;	TMEM72-AS1;	18000
chr10	44910000	44919600	E1	chr10	44911316	44937010	gene	ENSG00000187783;	TMEM72;	8284
chr10	44910000	44919600	E1	chr10	44793119	44959724	gene	ENSG00000224812;	TMEM72-AS1;	9600
chr10	44921600	44958000	E1	chr10	44911316	44937010	gene	ENSG00000187783;	TMEM72;	15410
chr10	44921600	44958000	E1	chr10	44793119	44959724	gene	ENSG00000224812;	TMEM72-AS1;	36400
chr10	44984600	44998600	E1	chr10	44997698	45000888	gene	ENSG00000165511;	ZNF22-AS1;	902
chr10	44984600	44998600	E1	chr10	44959407	44995891	gene	ENSG00000107551;	RASSF4;	11291
chr10	45007400	45013600	E1	chr10	45002222	45076066	gene	ENSG00000226937;	CEP164P1;	6200
chr10	45017200	45030000	E1	chr10	45002222	45076066	gene	ENSG00000226937;	CEP164P1;	12800
chr10	45037400	45055400	E1	chr10	45002222	45076066	gene	ENSG00000226937;	CEP164P1;	18000
chr10	45156600	45194000	E1	chr10	45164014	45164088	gene	ENSG00000263476;	MIR3156-1;	74
chr10	45156600	45194000	E1	chr10	45188790	45188896	gene	ENSG00000207071;	RNU6-1207P;	106
chr10	45156600	45194000	E1	chr10	45156775	45176925	gene	ENSG00000230501;	ANKRD30BP3;	20150
chr10	45228200	45249600	E1	chr10	45232026	45247361	gene	ENSG00000234993;	CUBNP2;	15335
chr10	45310200	45329200	E1	chr10	45302298	45315608	gene	ENSG00000256574;	OR13A1;	5408
chr10	45378600	45380200	E1	chr10	45374176	45446119	gene	ENSG00000012779;	ALOX5;	1600
chr10	45382400	45409000	E1	chr10	45374176	45446119	gene	ENSG00000012779;	ALOX5;	26600
chr10	45430000	45472000	E1	chr10	45374176	45446119	gene	ENSG00000012779;	ALOX5;	16119
chr10	45430000	45472000	E1	chr10	45454585	45594906	gene	ENSG00000165406;	MARCHF8;	17415
chr10	45474800	45514200	E1	chr10	45454585	45594906	gene	ENSG00000165406;	MARCHF8;	39400
chr10	45514600	45593200	E1	chr10	45454585	45594906	gene	ENSG00000165406;	MARCHF8;	78600
chr10	45595800	45671600	E1	chr10	45615500	45672780	gene	ENSG00000172671;	ZFAND4;	56100
chr10	45679600	45701600	E1	chr10	45678692	45700532	gene	ENSG00000230869;	AGAP10P;	20932
chr10	45707200	45726000	E1	chr10	45706431	45727231	gene	ENSG00000237840;	FAM21FP;	18800
chr10	45728800	45798800	E1	chr10	45727200	45792964	gene	ENSG00000172661;	WASHC2C;	64164
chr10	45806800	45846400	E1	chr10	45815428	45817324	gene	ENSG00000231122;	FAM25E;	1896
chr10	45806800	45846400	E1	chr10	45825594	45853875	gene	ENSG00000188234;	AGAP4;	20806
chr10	45849000	45856800	E1	chr10	45856307	45856422	gene	ENSG00000239152;	RNA5SP310;	115
chr10	45849000	45856800	E1	chr10	45825594	45853875	gene	ENSG00000188234;	AGAP4;	4875
chr10	45849000	45856800	E1	chr10	45854093	45972428	gene	ENSG00000239883;	PARGP1;	2707
chr10	45857800	45869000	E1	chr10	45854093	45972428	gene	ENSG00000239883;	PARGP1;	11200
chr10	45869200	45967800	E1	chr10	45940522	45940851	gene	ENSG00000264217;	RPL35AP23;	329
chr10	45869200	45967800	E1	chr10	45854093	45972428	gene	ENSG00000239883;	PARGP1;	98600
chr10	45975000	46002800	E1	chr10	45984610	45984810	gene	ENSG00000265733;	SNORA74C-1;	200
chr10	45975000	46002800	E1	chr10	45972489	46003742	gene	ENSG00000265354;	TIMM23;	27800
chr10	46007200	46019400	E1	chr10	46005088	46030623	gene	ENSG00000266412;	NCOA4;	12200
chr10	46032200	46040200	E1	chr10	46033307	46048180	gene	ENSG00000263639;	MSMB;	6893
chr10	46055800	46089600	E1	chr10	46063250	46063715	gene	ENSG00000280012;	RPL23AP61;	465
chr10	46112000	46189200	E1	chr10	46109621	46131358	gene	ENSG00000264204;	AGAP7P;	19358
chr10	46238000	46252600	E1	chr10	46233885	46273557	gene	ENSG00000263482;	ANTXRLP1;	14600
chr10	46306200	46314400	E1	chr10	46286345	46330207	gene	ENSG00000274209;	ANTXRL;	8200
chr10	46319400	46325600	E1	chr10	46286345	46330207	gene	ENSG00000274209;	ANTXRL;	6200
chr10	46338600	46360600	E1	chr10	46337224	46358714	gene	ENSG00000279058;	AGAP14P;	20114
chr10	46368000	46374800	E1	chr10	46369113	46373563	gene	ENSG00000273225;	FAM25BP;	4450
chr10	46377800	46385200	E1	chr10	46375627	46391784	gene	ENSG00000264230;	ANXA8L1;	7400
chr10	46402600	46450800	E1	chr10	46415853	46416413	gene	ENSG00000213412;	HNRNPA1P33;	560
chr10	46402600	46450800	E1	chr10	46398362	46453306	gene	ENSG00000285294;	LINC00842;	48200
chr10	46586400	46592200	E1	chr10	46578217	46594173	gene	ENSG00000204176;	SYT15;	5800
chr10	46586400	46592200	E1	chr10	46580708	46598150	gene	ENSG00000231187;	SYT15-AS1;	5800
chr10	46741800	46772200	E1	chr10	46753605	46759740	gene	ENSG00000280913;	CTSLP3;	6135
chr10	46741800	46772200	E1	chr10	46759019	46786770	gene	ENSG00000265366;	GLUD1P2;	13181
chr10	46741800	46772200	E1	chr10	46721002	46751738	gene	ENSG00000285662;	FAM245B;	9938
chr10	46778800	46784800	E1	chr10	46759019	46786770	gene	ENSG00000265366;	GLUD1P2;	6000
chr10	46788200	46812800	E1	chr10	46807458	46807573	gene	ENSG00000238405;	RNA5SP311;	115
chr10	46788200	46812800	E1	chr10	46786674	46811989	gene	ENSG00000204177;	BMS1P1;	23789
chr10	46817200	46870200	E1	chr10	46816516	46837947	gene	ENSG00000243289;	AGAP13P;	20747
chr10	46956400	46986600	E1	chr10	46911396	47002488	gene	ENSG00000204179;	PTPN20;	30200
chr10	46988200	47006200	E1	chr10	46911396	47002488	gene	ENSG00000204179;	PTPN20;	14288
chr10	47354000	47363000	E1	chr10	47348363	47357881	gene	ENSG00000265203;	RBP3;	3881
chr10	47486600	47491800	E1	chr10	47487219	47491700	gene	ENSG00000189090;	FAM25G;	4481
chr10	47500800	47521000	E1	chr10	47501854	47523638	gene	ENSG00000204172;	AGAP9;	19146
chr10	47526600	47552600	E1	chr10	47532352	47532467	gene	ENSG00000252877;	RNA5SP312;	115
chr10	47526600	47552600	E1	chr10	47538377	47551954	gene	ENSG00000251079;	BMS1P2;	13577
chr10	47582400	47591800	E1	chr10	47588681	47619480	gene	ENSG00000264404;	LINC02675;	3119
chr10	47673600	47689800	E1	chr10	47689707	47730436	gene	ENSG00000189014;	SHLD2P3;	93
chr10	47749400	47758600	E1	chr10	47744717	47763592	gene	ENSG00000277758;	SYT15B;	9200
chr10	47993600	48001600	E1	chr10	47995322	47999791	gene	ENSG00000276430;	FAM25C;	4469
chr10	48011400	48030200	E1	chr10	48009873	48031640	gene	ENSG00000265018;	AGAP12P;	18800
chr10	48039800	48063400	E1	chr10	48040462	48040577	gene	ENSG00000252149;	RNA5SP315;	115
chr10	48039800	48063400	E1	chr10	48050282	48060016	gene	ENSG00000270025;	BMS1P7;	9734
chr10	48066400	48098000	E1	chr10	48064308	48140142	gene	ENSG00000278561;	PTPN20CP;	31600
chr10	48188800	48206800	E1	chr10	48153088	48274696	gene	ENSG00000170324;	FRMPD2;	18000
chr10	48226800	48234400	E1	chr10	48153088	48274696	gene	ENSG00000170324;	FRMPD2;	7600
chr10	48248200	48265800	E1	chr10	48153088	48274696	gene	ENSG00000170324;	FRMPD2;	17600
chr10	48272600	48287000	E1	chr10	48153088	48274696	gene	ENSG00000170324;	FRMPD2;	2096
chr10	48288600	48294600	E1	chr10	48292699	48293417	gene	ENSG00000225482;	RPS6P14;	718
chr10	48308400	48316200	E1	chr10	48306639	48439360	gene	ENSG00000107643;	MAPK8;	7800
chr10	48319000	48398600	E1	chr10	48306639	48439360	gene	ENSG00000107643;	MAPK8;	79600
chr10	48401200	48443200	E1	chr10	48306639	48439360	gene	ENSG00000107643;	MAPK8;	38160
chr10	48470600	48479200	E1	chr10	48446036	48656265	gene	ENSG00000128805;	ARHGAP22;	8600
chr10	48479800	48490000	E1	chr10	48446036	48656265	gene	ENSG00000128805;	ARHGAP22;	10200
chr10	48498200	48507000	E1	chr10	48446036	48656265	gene	ENSG00000128805;	ARHGAP22;	8800
chr10	48511800	48517200	E1	chr10	48446036	48656265	gene	ENSG00000128805;	ARHGAP22;	5400
chr10	48559600	48572200	E1	chr10	48446036	48656265	gene	ENSG00000128805;	ARHGAP22;	12600
chr10	48575200	48579600	E1	chr10	48446036	48656265	gene	ENSG00000128805;	ARHGAP22;	4400
chr10	48608600	48634400	E1	chr10	48446036	48656265	gene	ENSG00000128805;	ARHGAP22;	25800
chr10	48637000	48650000	E1	chr10	48446036	48656265	gene	ENSG00000128805;	ARHGAP22;	13000
chr10	48855600	48864400	E1	chr10	48684873	48982956	gene	ENSG00000128815;	WDFY4;	8800
chr10	48930400	48940600	E1	chr10	48909480	48939840	gene	ENSG00000165383;	LRRC18;	9440
chr10	48930400	48940600	E1	chr10	48684873	48982956	gene	ENSG00000128815;	WDFY4;	10200
chr10	49016000	49053400	E1	chr10	49014236	49115522	gene	ENSG00000165633;	VSTM4;	37400
chr10	49059600	49080800	E1	chr10	49014236	49115522	gene	ENSG00000165633;	VSTM4;	21200
chr10	49085400	49092800	E1	chr10	49014236	49115522	gene	ENSG00000165633;	VSTM4;	7400
chr10	49098600	49109600	E1	chr10	49014236	49115522	gene	ENSG00000165633;	VSTM4;	11000
chr10	49121800	49129600	E1	chr10	49121839	49151547	gene	ENSG00000234736;	FAM170B-AS1;	7761
chr10	49420200	49538000	E1	chr10	49454168	49539538	gene	ENSG00000225830;	ERCC6;	83832
chr10	49712800	49743400	E1	chr10	49734641	49762379	gene	ENSG00000197444;	OGDHL;	8759
chr10	49773200	49784000	E1	chr10	49771841	49773299	gene	ENSG00000226389;	MAPK6P6;	99
chr10	49789200	49831400	E1	chr10	49815096	49815562	gene	ENSG00000229870;	RPL21P89;	466
chr10	49789200	49831400	E1	chr10	49818279	49970203	gene	ENSG00000227345;	PARG;	13121
chr10	49832400	49917200	E1	chr10	49909613	49909942	gene	ENSG00000230166;	RPL35AP24;	329
chr10	49832400	49917200	E1	chr10	49818279	49970203	gene	ENSG00000227345;	PARG;	84800
chr10	49923000	49939200	E1	chr10	49818279	49970203	gene	ENSG00000227345;	PARG;	16200
chr10	49944400	49977000	E1	chr10	49954214	49954414	gene	ENSG00000288603;	SNORA74C-2;	200
chr10	49944400	49977000	E1	chr10	49942049	49974850	gene	ENSG00000204152;	TIMM23B;	30450
chr10	49944400	49977000	E1	chr10	49942056	50011654	gene	ENSG00000178440;	TIMM23B-AGAP6;	32600
chr10	49944400	49977000	E1	chr10	49818279	49970203	gene	ENSG00000227345;	PARG;	25803
chr10	49980000	49987200	E1	chr10	49942056	50011654	gene	ENSG00000178440;	TIMM23B-AGAP6;	7200
chr10	49980000	49987200	E1	chr10	49982190	50011654	gene	ENSG00000204149;	AGAP6;	5010
chr10	49989600	50018400	E1	chr10	49942056	50011654	gene	ENSG00000178440;	TIMM23B-AGAP6;	22054
chr10	49989600	50018400	E1	chr10	49982190	50011654	gene	ENSG00000204149;	AGAP6;	22054
chr10	50037600	50041000	E1	chr10	50021182	50067803	gene	ENSG00000235618;	FAM21EP;	3400
chr10	50050800	50055600	E1	chr10	50021182	50067803	gene	ENSG00000235618;	FAM21EP;	4800
chr10	50064800	50065200	E1	chr10	50021182	50067803	gene	ENSG00000235618;	FAM21EP;	400
chr10	50069400	50100000	E1	chr10	50067888	50133509	gene	ENSG00000099290;	WASHC2A;	30600
chr10	50101000	50143000	E1	chr10	50067888	50133509	gene	ENSG00000099290;	WASHC2A;	32509
chr10	50168400	50199600	E1	chr10	50182778	50279720	gene	ENSG00000188611;	ASAH2;	16822
chr10	50205400	50228800	E1	chr10	50182778	50279720	gene	ENSG00000188611;	ASAH2;	23400
chr10	50289800	50320200	E1	chr10	50305586	50625163	gene	ENSG00000198964;	SGMS1;	14614
chr10	50328800	50417600	E1	chr10	50305586	50625163	gene	ENSG00000198964;	SGMS1;	88800
chr10	50420800	50507000	E1	chr10	50305586	50625163	gene	ENSG00000198964;	SGMS1;	86200
chr10	50512200	50535600	E1	chr10	50305586	50625163	gene	ENSG00000198964;	SGMS1;	23400
chr10	50536800	50550400	E1	chr10	50305586	50625163	gene	ENSG00000198964;	SGMS1;	13600
chr10	50550800	50567200	E1	chr10	50305586	50625163	gene	ENSG00000198964;	SGMS1;	16400
chr10	50567800	50610000	E1	chr10	50590652	50590712	gene	ENSG00000238523;	RNU7-107P;	60
chr10	50567800	50610000	E1	chr10	50305586	50625163	gene	ENSG00000198964;	SGMS1;	42200
chr10	50626200	50653000	E1	chr10	50629532	50631075	gene	ENSG00000231588;	SHQ1P1;	1543
chr10	50626200	50653000	E1	chr10	50623466	50641451	gene	ENSG00000226200;	SGMS1-AS1;	15251
chr10	50665600	50684000	E1	chr10	50676743	50686326	gene	ENSG00000232706;	NUTM2HP;	7257
chr10	50741800	50749200	E1	chr10	50739318	50816495	gene	ENSG00000204147;	ASAH2B;	7400
chr10	50750800	50773000	E1	chr10	50739318	50816495	gene	ENSG00000204147;	ASAH2B;	22200
chr10	50844400	50851000	E1	chr10	50799409	50885675	gene	ENSG00000148584;	A1CF;	6600
chr10	50853600	50859400	E1	chr10	50799409	50885675	gene	ENSG00000148584;	A1CF;	5800
chr10	50867400	50874600	E1	chr10	50799409	50885675	gene	ENSG00000148584;	A1CF;	7200
chr10	50955400	50982200	E1	chr10	50962993	50963358	gene	ENSG00000236944;	MIX23P2;	365
chr10	51008400	51021600	E1	chr10	50990888	52298423	gene	ENSG00000185532;	PRKG1;	13200
chr10	51025600	51069200	E1	chr10	50990888	52298423	gene	ENSG00000185532;	PRKG1;	43600
chr10	51084400	51094400	E1	chr10	50990888	52298423	gene	ENSG00000185532;	PRKG1;	10000
chr10	51099000	51104800	E1	chr10	50990888	52298423	gene	ENSG00000185532;	PRKG1;	5800
chr10	51117200	51199000	E1	chr10	50990888	52298423	gene	ENSG00000185532;	PRKG1;	81800
chr10	51200600	51227400	E1	chr10	50990888	52298423	gene	ENSG00000185532;	PRKG1;	26800
chr10	51229400	51250200	E1	chr10	50990888	52298423	gene	ENSG00000185532;	PRKG1;	20800
chr10	51269800	51317600	E1	chr10	51299573	51299655	gene	ENSG00000207813;	MIR605;	82
chr10	51269800	51317600	E1	chr10	50990888	52298423	gene	ENSG00000185532;	PRKG1;	47800
chr10	51320200	51389000	E1	chr10	51319826	51320660	gene	ENSG00000213659;	RSU1P3;	460
chr10	51320200	51389000	E1	chr10	50990888	52298423	gene	ENSG00000185532;	PRKG1;	68800
chr10	51391400	51408600	E1	chr10	50990888	52298423	gene	ENSG00000185532;	PRKG1;	17200
chr10	51417400	51476400	E1	chr10	50990888	52298423	gene	ENSG00000185532;	PRKG1;	59000
chr10	51478600	51522000	E1	chr10	50990888	52298423	gene	ENSG00000185532;	PRKG1;	43400
chr10	51537600	51602800	E1	chr10	50990888	52298423	gene	ENSG00000185532;	PRKG1;	65200
chr10	51608200	51629600	E1	chr10	50990888	52298423	gene	ENSG00000185532;	PRKG1;	21400
chr10	51647000	51659000	E1	chr10	50990888	52298423	gene	ENSG00000185532;	PRKG1;	12000
chr10	51665200	51678000	E1	chr10	50990888	52298423	gene	ENSG00000185532;	PRKG1;	12800
chr10	51684400	51697400	E1	chr10	51695486	51699595	gene	ENSG00000177613;	CSTF2T;	1914
chr10	51684400	51697400	E1	chr10	50990888	52298423	gene	ENSG00000185532;	PRKG1;	13000
chr10	51700200	51701200	E1	chr10	50990888	52298423	gene	ENSG00000185532;	PRKG1;	1000
chr10	51723000	51832800	E1	chr10	50990888	52298423	gene	ENSG00000185532;	PRKG1;	109800
chr10	51833400	52035400	E1	chr10	50990888	52298423	gene	ENSG00000185532;	PRKG1;	202000
chr10	52040400	52062400	E1	chr10	50990888	52298423	gene	ENSG00000185532;	PRKG1;	22000
chr10	52065800	52080800	E1	chr10	50990888	52298423	gene	ENSG00000185532;	PRKG1;	15000
chr10	52087400	52102200	E1	chr10	50990888	52298423	gene	ENSG00000185532;	PRKG1;	14800
chr10	52103800	52246600	E1	chr10	52230398	52314507	gene	ENSG00000236671;	PRKG1-AS1;	16202
chr10	52103800	52246600	E1	chr10	50990888	52298423	gene	ENSG00000185532;	PRKG1;	142800
chr10	52254600	52307400	E1	chr10	52230398	52314507	gene	ENSG00000236671;	PRKG1-AS1;	52800
chr10	52254600	52307400	E1	chr10	50990888	52298423	gene	ENSG00000185532;	PRKG1;	43823
chr10	52320000	52407000	E1	chr10	52389112	52389488	gene	ENSG00000213657;	RPL31P44;	376
chr10	52413000	52423600	E1	chr10	52411135	52413492	gene	ENSG00000227972;	THAP12P3;	492
chr10	52425800	52454400	E1	chr10	52450874	52755509	gene	ENSG00000231131;	LNCAROD;	3526
chr10	52456000	52486600	E1	chr10	52450874	52755509	gene	ENSG00000231131;	LNCAROD;	30600
chr10	52487800	52740000	E1	chr10	52450874	52755509	gene	ENSG00000231131;	LNCAROD;	252200
chr10	52743800	52755000	E1	chr10	52450874	52755509	gene	ENSG00000231131;	LNCAROD;	11200
chr10	52759400	52769000	E1	chr10	52765380	52772784	gene	ENSG00000165471;	MBL2;	3620
chr10	52809000	52883200	E1	chr10	52852607	52852703	gene	ENSG00000201196;	Y_RNA;	96
chr10	52966200	53022200	E1	chr10	52972612	53030024	gene	ENSG00000227121;	LINC02672;	49588
chr10	53036600	53298000	E1	chr10	53038285	53038544	gene	ENSG00000231399;	SNRPEP8;	259
chr10	53440200	53500600	E1	chr10	53458197	53458288	gene	ENSG00000252161;	RNA5SP318;	91
chr10	53661000	54063400	E1	chr10	53802771	55627942	gene	ENSG00000150275;	PCDH15;	260629
chr10	54065200	54167600	E1	chr10	53802771	55627942	gene	ENSG00000150275;	PCDH15;	102400
chr10	54169600	54494600	E1	chr10	54452423	54452511	gene	ENSG00000252252;	RNU6-687P;	88
chr10	54169600	54494600	E1	chr10	53802771	55627942	gene	ENSG00000150275;	PCDH15;	325000
chr10	54496800	54626600	E1	chr10	54599678	54600683	gene	ENSG00000224697;	NEFMP1;	1005
chr10	54496800	54626600	E1	chr10	54607874	54607957	gene	ENSG00000221594;	MIR548F1;	83
chr10	54496800	54626600	E1	chr10	53802771	55627942	gene	ENSG00000150275;	PCDH15;	129800
chr10	54627000	54776800	E1	chr10	53802771	55627942	gene	ENSG00000150275;	PCDH15;	149800
chr10	54788000	54795800	E1	chr10	53802771	55627942	gene	ENSG00000150275;	PCDH15;	7800
chr10	54801600	55173600	E1	chr10	53802771	55627942	gene	ENSG00000150275;	PCDH15;	372000
chr10	55176800	55261600	E1	chr10	53802771	55627942	gene	ENSG00000150275;	PCDH15;	84800
chr10	55264000	55467000	E1	chr10	53802771	55627942	gene	ENSG00000150275;	PCDH15;	203000
chr10	55468600	55627800	E1	chr10	53802771	55627942	gene	ENSG00000150275;	PCDH15;	159200
chr10	55632400	55971000	E1	chr10	55667341	55668350	gene	ENSG00000236993;	GAPDHP21;	1009
chr10	56329200	56358200	E1	chr10	56357227	56361273	gene	ENSG00000122952;	ZWINT;	973
chr10	57136200	57336000	E1	chr10	57304479	57304559	gene	ENSG00000264747;	MIR3924;	80
chr10	57969400	57992400	E1	chr10	57982285	57982993	gene	ENSG00000270192;	MRPS35P3;	708
chr10	58187000	58261600	E1	chr10	58212541	58213036	gene	ENSG00000180221;	TPT1P10;	495
chr10	58187000	58261600	E1	chr10	58191517	58267894	gene	ENSG00000151151;	IPMK;	70083
chr10	58271200	58301400	E1	chr10	58269162	58289586	gene	ENSG00000122873;	CISD1;	18386
chr10	58338000	58384600	E1	chr10	58334979	58370751	gene	ENSG00000072401;	UBE2D1;	32751
chr10	58388000	58435000	E1	chr10	58385345	58399220	gene	ENSG00000108064;	TFAM;	11220
chr10	58523400	58543000	E1	chr10	58512872	58831435	gene	ENSG00000122870;	BICC1;	19600
chr10	58550800	58572600	E1	chr10	58512872	58831435	gene	ENSG00000122870;	BICC1;	21800
chr10	58594400	58618400	E1	chr10	58512872	58831435	gene	ENSG00000122870;	BICC1;	24000
chr10	58619200	58630000	E1	chr10	58512872	58831435	gene	ENSG00000122870;	BICC1;	10800
chr10	58651600	58675200	E1	chr10	58512872	58831435	gene	ENSG00000122870;	BICC1;	23600
chr10	58677600	58697000	E1	chr10	58512872	58831435	gene	ENSG00000122870;	BICC1;	19400
chr10	58736800	58752000	E1	chr10	58512872	58831435	gene	ENSG00000122870;	BICC1;	15200
chr10	58758800	58772800	E1	chr10	58512872	58831435	gene	ENSG00000122870;	BICC1;	14000
chr10	58779000	58783200	E1	chr10	58512872	58831435	gene	ENSG00000122870;	BICC1;	4200
chr10	58793200	58799800	E1	chr10	58512872	58831435	gene	ENSG00000122870;	BICC1;	6600
chr10	58804600	58811000	E1	chr10	58512872	58831435	gene	ENSG00000122870;	BICC1;	6400
chr10	58817400	58836800	E1	chr10	58512872	58831435	gene	ENSG00000122870;	BICC1;	14035
chr10	58867800	58872000	E1	chr10	58869184	58869528	gene	ENSG00000252076;	RN7SKP196;	344
chr10	58968800	59172400	E1	chr10	59088701	59089039	gene	ENSG00000226888;	RPLP1P10;	338
chr10	58968800	59172400	E1	chr10	59136625	59138182	gene	ENSG00000226557;	TRAF6P1;	1557
chr10	58968800	59172400	E1	chr10	58999482	59066396	gene	ENSG00000237949;	LINC00844;	66914
chr10	59180600	59283000	E1	chr10	59246130	59363181	gene	ENSG00000148541;	FAM13C;	36870
chr10	59180600	59283000	E1	chr10	59176643	59247774	gene	ENSG00000165443;	PHYHIPL;	67174
chr10	59289800	59359800	E1	chr10	59246130	59363181	gene	ENSG00000148541;	FAM13C;	70000
chr10	59537200	59553200	E1	chr10	59551404	59551878	gene	ENSG00000235469;	MRPL50P4;	474
chr10	59637000	59658200	E1	chr10	59650764	59736002	gene	ENSG00000165449;	SLC16A9;	7436
chr10	59659200	59708400	E1	chr10	59650764	59736002	gene	ENSG00000165449;	SLC16A9;	49200
chr10	59718400	59734600	E1	chr10	59650764	59736002	gene	ENSG00000165449;	SLC16A9;	16200
chr10	59756000	59817200	E1	chr10	59736692	59756041	gene	ENSG00000227877;	MRLN;	41
chr10	59756000	59817200	E1	chr10	59788747	59906556	gene	ENSG00000108091;	CCDC6;	28453
chr10	59820800	59872000	E1	chr10	59788747	59906556	gene	ENSG00000108091;	CCDC6;	51200
chr10	59875600	59892400	E1	chr10	59788747	59906556	gene	ENSG00000108091;	CCDC6;	16800
chr10	59947400	60009400	E1	chr10	59955430	59960913	gene	ENSG00000235931;	LINC01553;	5483
chr10	60027000	60033000	E1	chr10	60026298	60733490	gene	ENSG00000151150;	ANK3;	6000
chr10	60061800	60070400	E1	chr10	60026298	60733490	gene	ENSG00000151150;	ANK3;	8600
chr10	60084400	60089400	E1	chr10	60026298	60733490	gene	ENSG00000151150;	ANK3;	5000
chr10	60094600	60138600	E1	chr10	60026298	60733490	gene	ENSG00000151150;	ANK3;	44000
chr10	60141400	60154600	E1	chr10	60026298	60733490	gene	ENSG00000151150;	ANK3;	13200
chr10	60158200	60178200	E1	chr10	60026298	60733490	gene	ENSG00000151150;	ANK3;	20000
chr10	60187400	60194200	E1	chr10	60026298	60733490	gene	ENSG00000151150;	ANK3;	6800
chr10	60222600	60234800	E1	chr10	60026298	60733490	gene	ENSG00000151150;	ANK3;	12200
chr10	60238800	60312800	E1	chr10	60026298	60733490	gene	ENSG00000151150;	ANK3;	74000
chr10	60317800	60349400	E1	chr10	60026298	60733490	gene	ENSG00000151150;	ANK3;	31600
chr10	60369600	60385600	E1	chr10	60026298	60733490	gene	ENSG00000151150;	ANK3;	16000
chr10	60400400	60407800	E1	chr10	60026298	60733490	gene	ENSG00000151150;	ANK3;	7400
chr10	60410600	60451200	E1	chr10	60026298	60733490	gene	ENSG00000151150;	ANK3;	40600
chr10	60453000	60570000	E1	chr10	60026298	60733490	gene	ENSG00000151150;	ANK3;	117000
chr10	60574600	60619000	E1	chr10	60026298	60733490	gene	ENSG00000151150;	ANK3;	44400
chr10	60620800	60648000	E1	chr10	60026298	60733490	gene	ENSG00000151150;	ANK3;	27200
chr10	60650600	60661000	E1	chr10	60026298	60733490	gene	ENSG00000151150;	ANK3;	10400
chr10	60673000	60732000	E1	chr10	60684505	60685209	gene	ENSG00000122872;	ARL4AP1;	704
chr10	60673000	60732000	E1	chr10	60026298	60733490	gene	ENSG00000151150;	ANK3;	59000
chr10	60739400	60778000	E1	chr10	60734342	60741828	gene	ENSG00000254271;	ANK3-DT;	2428
chr10	60782800	60853600	E1	chr10	60778331	60794852	gene	ENSG00000170312;	CDK1;	12052
chr10	60854600	60901800	E1	chr10	60869438	61001440	gene	ENSG00000072422;	RHOBTB1;	32362
chr10	60902200	60941600	E1	chr10	60912765	60912927	gene	ENSG00000223107;	RNU2-72P;	162
chr10	60902200	60941600	E1	chr10	60869438	61001440	gene	ENSG00000072422;	RHOBTB1;	39400
chr10	60945400	60963600	E1	chr10	60869438	61001440	gene	ENSG00000072422;	RHOBTB1;	18200
chr10	60964400	60997400	E1	chr10	60869438	61001440	gene	ENSG00000072422;	RHOBTB1;	33000
chr10	61003400	61062000	E1	chr10	61001088	61194727	gene	ENSG00000227244;	LINC00845;	58600
chr10	61064600	61345000	E1	chr10	61001088	61194727	gene	ENSG00000227244;	LINC00845;	130127
chr10	61348200	61451200	E1	chr10	61406642	61453381	gene	ENSG00000196932;	TMEM26;	44558
chr10	61459400	61597800	E1	chr10	61452639	61481956	gene	ENSG00000237233;	TMEM26-AS1;	22556
chr10	61665000	61701400	E1	chr10	61662929	61766766	gene	ENSG00000183346;	CABCOCO1;	36400
chr10	61703400	61896000	E1	chr10	61781745	61821246	gene	ENSG00000233643;	LINC02625;	39501
chr10	61703400	61896000	E1	chr10	61662929	61766766	gene	ENSG00000183346;	CABCOCO1;	63366
chr10	61905200	61923400	E1	chr10	61901684	62096944	gene	ENSG00000150347;	ARID5B;	18200
chr10	61924000	61938600	E1	chr10	61901684	62096944	gene	ENSG00000150347;	ARID5B;	14600
chr10	61943400	61974200	E1	chr10	61901684	62096944	gene	ENSG00000150347;	ARID5B;	30800
chr10	61976200	61982200	E1	chr10	61901684	62096944	gene	ENSG00000150347;	ARID5B;	6000
chr10	61987600	61991400	E1	chr10	61901684	62096944	gene	ENSG00000150347;	ARID5B;	3800
chr10	61995400	62019800	E1	chr10	61901684	62096944	gene	ENSG00000150347;	ARID5B;	24400
chr10	62020200	62042600	E1	chr10	61901684	62096944	gene	ENSG00000150347;	ARID5B;	22400
chr10	62052800	62152600	E1	chr10	61901684	62096944	gene	ENSG00000150347;	ARID5B;	44144
chr10	62154800	62264600	E1	chr10	62183035	62268844	gene	ENSG00000182010;	RTKN2;	81565
chr10	62295800	62301000	E1	chr10	62289521	62304033	gene	ENSG00000234756;	LINC02621;	5200
chr10	62307800	62371600	E1	chr10	62350006	62350297	gene	ENSG00000240940;	RN7SL591P;	291
chr10	62378000	62499200	E1	chr10	62374192	62480288	gene	ENSG00000138311;	ZNF365;	102288
chr10	62500800	62563200	E1	chr10	62520448	62672011	gene	ENSG00000285551;	LINC02929;	42752
chr10	62565200	62716400	E1	chr10	62520448	62672011	gene	ENSG00000285551;	LINC02929;	106811
chr10	62731400	62754600	E1	chr10	62741208	62741385	gene	ENSG00000234489;	ALDH7A1P4;	177
chr10	62807600	62810800	E1	chr10	62804720	62808479	gene	ENSG00000181915;	ADO;	879
chr10	63107000	63114400	E1	chr10	63110139	63110246	gene	ENSG00000199446;	RNU6-543P;	107
chr10	63136800	63199600	E1	chr10	63133247	63155031	gene	ENSG00000148572;	NRBF2;	18231
chr10	63136800	63199600	E1	chr10	63167221	63521850	gene	ENSG00000171988;	JMJD1C;	32379
chr10	63215600	63236600	E1	chr10	63222155	63223045	gene	ENSG00000234369;	TATDN1P1;	890
chr10	63215600	63236600	E1	chr10	63167221	63521850	gene	ENSG00000171988;	JMJD1C;	21000
chr10	63238000	63248000	E1	chr10	63167221	63521850	gene	ENSG00000171988;	JMJD1C;	10000
chr10	63275200	63297200	E1	chr10	63167221	63521850	gene	ENSG00000171988;	JMJD1C;	22000
chr10	63298200	63415800	E1	chr10	63372957	63373048	gene	ENSG00000221063;	MIR1296;	91
chr10	63298200	63415800	E1	chr10	63167221	63521850	gene	ENSG00000171988;	JMJD1C;	117600
chr10	63421200	63464800	E1	chr10	63427297	63427939	gene	ENSG00000235816;	PRELID1P3;	642
chr10	63421200	63464800	E1	chr10	63167221	63521850	gene	ENSG00000171988;	JMJD1C;	43600
chr10	63466800	63504200	E1	chr10	63167221	63521850	gene	ENSG00000171988;	JMJD1C;	37400
chr10	63505800	63520800	E1	chr10	63167221	63521850	gene	ENSG00000171988;	JMJD1C;	15000
chr10	63523800	63570600	E1	chr10	63521401	63625128	gene	ENSG00000165476;	REEP3;	46800
chr10	63574200	63602200	E1	chr10	63521401	63625128	gene	ENSG00000165476;	REEP3;	28000
chr10	63606000	63625000	E1	chr10	63521401	63625128	gene	ENSG00000165476;	REEP3;	19000
chr10	63895400	63905200	E1	chr10	63902451	63903245	gene	ENSG00000213609;	RPL7AP50;	794
chr10	64093600	64359600	E1	chr10	64168959	64170850	gene	ENSG00000235489;	DBF4P1;	1891
chr10	64539800	64891600	E1	chr10	64620374	64620922	gene	ENSG00000233900;	RPL17P35;	548
chr10	64539800	64891600	E1	chr10	64762883	64763172	gene	ENSG00000270648;	CYP2C61P;	289
chr10	64539800	64891600	E1	chr10	64825572	64826579	gene	ENSG00000216740;	ANXA2P3;	1007
chr10	64893800	64929400	E1	chr10	64901136	65017639	gene	ENSG00000224714;	LINC02671;	28264
chr10	64931200	65275400	E1	chr10	65054460	65055003	gene	ENSG00000270754;	NEK4P3;	543
chr10	64931200	65275400	E1	chr10	65169438	65169869	gene	ENSG00000227173;	MYL6P3;	431
chr10	64931200	65275400	E1	chr10	64901136	65017639	gene	ENSG00000224714;	LINC02671;	86439
chr10	65571600	65737800	E1	chr10	65570338	65880289	gene	ENSG00000228065;	LINC01515;	166200
chr10	65739800	65903200	E1	chr10	65570338	65880289	gene	ENSG00000228065;	LINC01515;	140489
chr10	65911400	66005600	E1	chr10	65912457	67763637	gene	ENSG00000183230;	CTNNA3;	93143
chr10	66007000	66129000	E1	chr10	65912457	67763637	gene	ENSG00000183230;	CTNNA3;	122000
chr10	66130600	66303600	E1	chr10	65912457	67763637	gene	ENSG00000183230;	CTNNA3;	173000
chr10	66305800	66516400	E1	chr10	65912457	67763637	gene	ENSG00000183230;	CTNNA3;	210600
chr10	66518200	66551400	E1	chr10	65912457	67763637	gene	ENSG00000183230;	CTNNA3;	33200
chr10	66554400	66716800	E1	chr10	65912457	67763637	gene	ENSG00000183230;	CTNNA3;	162400
chr10	66718400	66737800	E1	chr10	65912457	67763637	gene	ENSG00000183230;	CTNNA3;	19400
chr10	66744800	66888800	E1	chr10	65912457	67763637	gene	ENSG00000183230;	CTNNA3;	144000
chr10	66889800	66924200	E1	chr10	65912457	67763637	gene	ENSG00000183230;	CTNNA3;	34400
chr10	66931000	67547400	E1	chr10	67334123	67334882	gene	ENSG00000226448;	RPL7AP51;	759
chr10	66931000	67547400	E1	chr10	67403351	67403410	gene	ENSG00000276866;	MIR7151;	59
chr10	66931000	67547400	E1	chr10	66926036	67101551	gene	ENSG00000198739;	LRRTM3;	170551
chr10	66931000	67547400	E1	chr10	65912457	67763637	gene	ENSG00000183230;	CTNNA3;	616400
chr10	67553600	67600400	E1	chr10	65912457	67763637	gene	ENSG00000183230;	CTNNA3;	46800
chr10	67602200	67648000	E1	chr10	65912457	67763637	gene	ENSG00000183230;	CTNNA3;	45800
chr10	67655200	67692000	E1	chr10	65912457	67763637	gene	ENSG00000183230;	CTNNA3;	36800
chr10	67697400	67719000	E1	chr10	65912457	67763637	gene	ENSG00000183230;	CTNNA3;	21600
chr10	67739000	67754000	E1	chr10	67750284	67751225	gene	ENSG00000213606;	AKR1B10P1;	941
chr10	67739000	67754000	E1	chr10	65912457	67763637	gene	ENSG00000183230;	CTNNA3;	15000
chr10	67765400	67838000	E1	chr10	67793770	67794245	gene	ENSG00000225922;	RPL21P92;	475
chr10	67765400	67838000	E1	chr10	67808502	67808608	gene	ENSG00000212520;	RNU6-1250P;	106
chr10	67765400	67838000	E1	chr10	67825310	67825600	gene	ENSG00000239942;	RN7SL394P;	290
chr10	67765400	67838000	E1	chr10	67833763	67834081	gene	ENSG00000237141;	DNAJC19P1;	318
chr10	67765400	67838000	E1	chr10	67796669	67838188	gene	ENSG00000108176;	DNAJC12;	41331
chr10	67851000	67883000	E1	chr10	67858818	67858871	gene	ENSG00000252113;	RNU6-523P;	53
chr10	67851000	67883000	E1	chr10	67874332	67874911	gene	ENSG00000219932;	RPL12P8;	579
chr10	67886600	67896000	E1	chr10	67884656	67918390	gene	ENSG00000096717;	SIRT1;	9400
chr10	67903600	67976800	E1	chr10	67960702	67961464	gene	ENSG00000226318;	RPS3AP38;	762
chr10	67903600	67976800	E1	chr10	67921899	68075301	gene	ENSG00000148634;	HERC4;	54901
chr10	67903600	67976800	E1	chr10	67884656	67918390	gene	ENSG00000096717;	SIRT1;	14790
chr10	67977200	68048200	E1	chr10	68007718	68008017	gene	ENSG00000266467;	RN7SL220P;	299
chr10	67977200	68048200	E1	chr10	68010205	68010862	gene	ENSG00000236375;	POU5F1P5;	657
chr10	67977200	68048200	E1	chr10	67921899	68075301	gene	ENSG00000148634;	HERC4;	71000
chr10	68050200	68066400	E1	chr10	67921899	68075301	gene	ENSG00000148634;	HERC4;	16200
chr10	68076000	68093200	E1	chr10	68087897	68212017	gene	ENSG00000138347;	MYPN;	5303
chr10	68100600	68122000	E1	chr10	68087897	68212017	gene	ENSG00000138347;	MYPN;	21400
chr10	68122400	68133000	E1	chr10	68087897	68212017	gene	ENSG00000138347;	MYPN;	10600
chr10	68139400	68148200	E1	chr10	68087897	68212017	gene	ENSG00000138347;	MYPN;	8800
chr10	68155200	68184200	E1	chr10	68158079	68158408	gene	ENSG00000222371;	RN7SKP202;	329
chr10	68155200	68184200	E1	chr10	68087897	68212017	gene	ENSG00000138347;	MYPN;	29000
chr10	68211600	68227000	E1	chr10	68087897	68212017	gene	ENSG00000138347;	MYPN;	417
chr10	68232400	68253400	E1	chr10	68233251	68242379	gene	ENSG00000233590;	LINC02640;	9128
chr10	68260200	68260600	E1	chr10	68260557	68261499	gene	ENSG00000234102;	KRT19P4;	43
chr10	68261400	68324000	E1	chr10	68260557	68261499	gene	ENSG00000234102;	KRT19P4;	99
chr10	68261400	68324000	E1	chr10	68282660	68333049	gene	ENSG00000108187;	PBLD;	41340
chr10	68350800	68400800	E1	chr10	68341107	68407294	gene	ENSG00000204130;	RUFY2;	50000
chr10	68411200	68422000	E1	chr10	68414064	68472121	gene	ENSG00000138346;	DNA2;	7936
chr10	68425200	68449400	E1	chr10	68414064	68472121	gene	ENSG00000138346;	DNA2;	24200
chr10	68451400	68469600	E1	chr10	68461407	68461525	gene	ENSG00000199638;	RNA5SP319;	118
chr10	68451400	68469600	E1	chr10	68414064	68472121	gene	ENSG00000138346;	DNA2;	18200
chr10	68478400	68522800	E1	chr10	68499532	68499968	gene	ENSG00000226493;	RPL26P27;	436
chr10	68478400	68522800	E1	chr10	68503152	68503259	gene	ENSG00000207438;	Y_RNA;	107
chr10	68478400	68522800	E1	chr10	68477998	68527523	gene	ENSG00000122912;	SLC25A16;	44400
chr10	68532200	68559600	E1	chr10	68544489	68544833	gene	ENSG00000214881;	TMEM14DP;	344
chr10	68564200	68587800	E1	chr10	68560337	68694487	gene	ENSG00000138336;	TET1;	23600
chr10	68608000	68618600	E1	chr10	68560337	68694487	gene	ENSG00000138336;	TET1;	10600
chr10	68638200	68716600	E1	chr10	68674356	68675100	gene	ENSG00000227583;	RPS3AP37;	744
chr10	68638200	68716600	E1	chr10	68560337	68694487	gene	ENSG00000138336;	TET1;	56287
chr10	68723000	68757600	E1	chr10	68735720	68735823	gene	ENSG00000195401;	Y_RNA;	103
chr10	68723000	68757600	E1	chr10	68755172	68755238	gene	ENSG00000283551;	SNORD98;	66
chr10	68723000	68757600	E1	chr10	68721012	68792377	gene	ENSG00000060339;	CCAR1;	34600
chr10	68758600	68771200	E1	chr10	68721012	68792377	gene	ENSG00000060339;	CCAR1;	12600
chr10	68773600	68775200	E1	chr10	68721012	68792377	gene	ENSG00000060339;	CCAR1;	1600
chr10	68784600	68795800	E1	chr10	68721012	68792377	gene	ENSG00000060339;	CCAR1;	7777
chr10	68834800	68870800	E1	chr10	68846805	68846911	gene	ENSG00000200218;	RNU6-697P;	106
chr10	68834800	68870800	E1	chr10	68827531	68895432	gene	ENSG00000165730;	STOX1;	36000
chr10	68872800	68875800	E1	chr10	68827531	68895432	gene	ENSG00000165730;	STOX1;	3000
chr10	68878800	68897000	E1	chr10	68827531	68895432	gene	ENSG00000165730;	STOX1;	16632
chr10	68906800	68949800	E1	chr10	68911653	68911759	gene	ENSG00000206855;	RNU6-571P;	106
chr10	68906800	68949800	E1	chr10	68901286	68946847	gene	ENSG00000107625;	DDX50;	40047
chr10	68995400	69060400	E1	chr10	69022778	69023866	gene	ENSG00000229001;	ACTBP14;	1088
chr10	68995400	69060400	E1	chr10	68988803	69043544	gene	ENSG00000198954;	KIFBP;	48144
chr10	69086400	69122800	E1	chr10	69098496	69098794	gene	ENSG00000274008;	Metazoa_SRP;	298
chr10	69086400	69122800	E1	chr10	69088103	69104805	gene	ENSG00000122862;	SRGN;	16702
chr10	69130200	69139600	E1	chr10	69123512	69174412	gene	ENSG00000122958;	VPS26A;	9400
chr10	69141800	69161600	E1	chr10	69161530	69161906	gene	ENSG00000233163;	RPS12P17;	70
chr10	69141800	69161600	E1	chr10	69123512	69174412	gene	ENSG00000122958;	VPS26A;	19800
chr10	69171000	69176000	E1	chr10	69123512	69174412	gene	ENSG00000122958;	VPS26A;	3412
chr10	69195400	69237800	E1	chr10	69220332	69267552	gene	ENSG00000156510;	HKDC1;	17468
chr10	69195400	69237800	E1	chr10	69180234	69209099	gene	ENSG00000156502;	SUPV3L1;	13699
chr10	69252000	69260400	E1	chr10	69220332	69267552	gene	ENSG00000156510;	HKDC1;	8400
chr10	69268800	69311800	E1	chr10	69300432	69300817	gene	ENSG00000229197;	RPS15AP28;	385
chr10	69268800	69311800	E1	chr10	69269984	69401884	gene	ENSG00000156515;	HK1;	41816
chr10	69378400	69381600	E1	chr10	69269984	69401884	gene	ENSG00000156515;	HK1;	3200
chr10	69417800	69450000	E1	chr10	69432972	69433371	gene	ENSG00000232734;	ATP5MC1P7;	399
chr10	69452200	69473600	E1	chr10	69451465	69507666	gene	ENSG00000099282;	TSPAN15;	21400
chr10	69474600	69478200	E1	chr10	69451465	69507666	gene	ENSG00000099282;	TSPAN15;	3600
chr10	69480000	69492400	E1	chr10	69451465	69507666	gene	ENSG00000099282;	TSPAN15;	12400
chr10	69497600	69505200	E1	chr10	69451465	69507666	gene	ENSG00000099282;	TSPAN15;	7600
chr10	69806200	69832000	E1	chr10	69801880	69964275	gene	ENSG00000197467;	COL13A1;	25800
chr10	69836200	69838400	E1	chr10	69801880	69964275	gene	ENSG00000197467;	COL13A1;	2200
chr10	69870000	69904000	E1	chr10	69801880	69964275	gene	ENSG00000197467;	COL13A1;	34000
chr10	69905800	69913600	E1	chr10	69801880	69964275	gene	ENSG00000197467;	COL13A1;	7800
chr10	69941800	69949600	E1	chr10	69801880	69964275	gene	ENSG00000197467;	COL13A1;	7800
chr10	70086600	70093600	E1	chr10	70052544	70112282	gene	ENSG00000099284;	MACROH2A2;	7000
chr10	70098800	70118400	E1	chr10	70052544	70112282	gene	ENSG00000099284;	MACROH2A2;	13482
chr10	70098800	70118400	E1	chr10	70098223	70132934	gene	ENSG00000042286;	AIFM2;	19600
chr10	70122200	70124800	E1	chr10	70098223	70132934	gene	ENSG00000042286;	AIFM2;	2600
chr10	70128600	70133400	E1	chr10	70098223	70132934	gene	ENSG00000042286;	AIFM2;	4334
chr10	70139800	70142600	E1	chr10	70137981	70146700	gene	ENSG00000156521;	TYSND1;	2800
chr10	70149800	70159400	E1	chr10	70147289	70170523	gene	ENSG00000079332;	SAR1A;	9600
chr10	70165800	70168600	E1	chr10	70147289	70170523	gene	ENSG00000079332;	SAR1A;	2800
chr10	70197200	70219600	E1	chr10	70198988	70199239	gene	ENSG00000232142;	RPS25P9;	251
chr10	70197200	70219600	E1	chr10	70202835	70233911	gene	ENSG00000180817;	PPA1;	16765
chr10	70255800	70280200	E1	chr10	70247329	70284004	gene	ENSG00000148734;	NPFFR1;	24400
chr10	70309000	70322200	E1	chr10	70298970	70382650	gene	ENSG00000172731;	LRRC20;	13200
chr10	70339600	70346200	E1	chr10	70298970	70382650	gene	ENSG00000172731;	LRRC20;	6600
chr10	70350600	70357400	E1	chr10	70298970	70382650	gene	ENSG00000172731;	LRRC20;	6800
chr10	70385600	70395200	E1	chr10	70389426	70390626	gene	ENSG00000224725;	CEP57L1P1;	1200
chr10	70411200	70427800	E1	chr10	70404145	70428618	gene	ENSG00000148730;	EIF4EBP2;	16600
chr10	70438600	70447200	E1	chr10	70431936	70447951	gene	ENSG00000156574;	NODAL;	8600
chr10	70577400	70585000	E1	chr10	70478767	70668754	gene	ENSG00000107719;	PALD1;	7600
chr10	70604600	70634000	E1	chr10	70478767	70668754	gene	ENSG00000107719;	PALD1;	29400
chr10	70634400	70637600	E1	chr10	70478767	70668754	gene	ENSG00000107719;	PALD1;	3200
chr10	70646200	70663800	E1	chr10	70478767	70668754	gene	ENSG00000107719;	PALD1;	17600
chr10	70687400	70699400	E1	chr10	70672506	70762441	gene	ENSG00000138316;	ADAMTS14;	12000
chr10	70700400	70713000	E1	chr10	70672506	70762441	gene	ENSG00000138316;	ADAMTS14;	12600
chr10	70717200	70722000	E1	chr10	70672506	70762441	gene	ENSG00000138316;	ADAMTS14;	4800
chr10	70733200	70742200	E1	chr10	70672506	70762441	gene	ENSG00000138316;	ADAMTS14;	9000
chr10	70745400	70759200	E1	chr10	70672506	70762441	gene	ENSG00000138316;	ADAMTS14;	13800
chr10	70762200	70815200	E1	chr10	70794230	70794523	gene	ENSG00000231366;	RPS26P40;	293
chr10	70762200	70815200	E1	chr10	70672506	70762441	gene	ENSG00000138316;	ADAMTS14;	241
chr10	70762200	70815200	E1	chr10	70771238	70785401	gene	ENSG00000166220;	TBATA;	14163
chr10	70817200	70878600	E1	chr10	70815905	70895816	gene	ENSG00000166224;	SGPL1;	61400
chr10	70889400	70904000	E1	chr10	70815905	70895816	gene	ENSG00000166224;	SGPL1;	6416
chr10	70911800	70955600	E1	chr10	70918766	70958697	gene	ENSG00000259267;	LINC02622;	36834
chr10	71223000	71229400	E1	chr10	71212570	71302864	gene	ENSG00000107731;	UNC5B;	6400
chr10	71271200	71278400	E1	chr10	71212570	71302864	gene	ENSG00000107731;	UNC5B;	7200
chr10	71292000	71298000	E1	chr10	71212570	71302864	gene	ENSG00000107731;	UNC5B;	6000
chr10	71301200	71314400	E1	chr10	71212570	71302864	gene	ENSG00000107731;	UNC5B;	1664
chr10	71320200	71340400	E1	chr10	71319259	71381423	gene	ENSG00000198246;	SLC29A3;	20200
chr10	71345600	71362400	E1	chr10	71319259	71381423	gene	ENSG00000198246;	SLC29A3;	16800
chr10	71365200	71372400	E1	chr10	71319259	71381423	gene	ENSG00000198246;	SLC29A3;	7200
chr10	71378800	71389200	E1	chr10	71319259	71381423	gene	ENSG00000198246;	SLC29A3;	2623
chr10	71410000	71432800	E1	chr10	71396920	71815947	gene	ENSG00000107736;	CDH23;	22800
chr10	71437200	71442400	E1	chr10	71396920	71815947	gene	ENSG00000107736;	CDH23;	5200
chr10	71445000	71452800	E1	chr10	71396920	71815947	gene	ENSG00000107736;	CDH23;	7800
chr10	71459600	71467000	E1	chr10	71396920	71815947	gene	ENSG00000107736;	CDH23;	7400
chr10	71476200	71478200	E1	chr10	71396920	71815947	gene	ENSG00000107736;	CDH23;	2000
chr10	71485200	71525200	E1	chr10	71508153	71511873	gene	ENSG00000223817;	CDH23-AS1;	3720
chr10	71485200	71525200	E1	chr10	71396920	71815947	gene	ENSG00000107736;	CDH23;	40000
chr10	71531200	71584800	E1	chr10	71396920	71815947	gene	ENSG00000107736;	CDH23;	53600
chr10	71593600	71597400	E1	chr10	71396920	71815947	gene	ENSG00000107736;	CDH23;	3800
chr10	71614800	71620400	E1	chr10	71396920	71815947	gene	ENSG00000107736;	CDH23;	5600
chr10	71630400	71644000	E1	chr10	71396920	71815947	gene	ENSG00000107736;	CDH23;	13600
chr10	71654800	71686400	E1	chr10	71396920	71815947	gene	ENSG00000107736;	CDH23;	31600
chr10	71695800	71706200	E1	chr10	71396920	71815947	gene	ENSG00000107736;	CDH23;	10400
chr10	71727000	71736000	E1	chr10	71711701	71737824	gene	ENSG00000214688;	C10orf105;	9000
chr10	71727000	71736000	E1	chr10	71396920	71815947	gene	ENSG00000107736;	CDH23;	9000
chr10	71741400	71744200	E1	chr10	71396920	71815947	gene	ENSG00000107736;	CDH23;	2800
chr10	71749600	71757000	E1	chr10	71747556	71773520	gene	ENSG00000107738;	VSIR;	7400
chr10	71749600	71757000	E1	chr10	71396920	71815947	gene	ENSG00000107736;	CDH23;	7400
chr10	71762800	71764600	E1	chr10	71747556	71773520	gene	ENSG00000107738;	VSIR;	1800
chr10	71762800	71764600	E1	chr10	71396920	71815947	gene	ENSG00000107736;	CDH23;	1800
chr10	71775800	71780200	E1	chr10	71396920	71815947	gene	ENSG00000107736;	CDH23;	4400
chr10	71796600	71805200	E1	chr10	71396920	71815947	gene	ENSG00000107736;	CDH23;	8600
chr10	71825600	71829600	E1	chr10	71816298	71851251	gene	ENSG00000197746;	PSAP;	4000
chr10	72094600	72100000	E1	chr10	72096032	72217134	gene	ENSG00000138303;	ASCC1;	3968
chr10	72112400	72121000	E1	chr10	72096032	72217134	gene	ENSG00000138303;	ASCC1;	8600
chr10	72135400	72146000	E1	chr10	72096032	72217134	gene	ENSG00000138303;	ASCC1;	10600
chr10	72181000	72187400	E1	chr10	72096032	72217134	gene	ENSG00000138303;	ASCC1;	6400
chr10	72368800	72419800	E1	chr10	72391964	72392069	gene	ENSG00000202513;	RNU6-805P;	105
chr10	72368800	72419800	E1	chr10	72367340	72626131	gene	ENSG00000107745;	MICU1;	51000
chr10	72428400	72456200	E1	chr10	72367340	72626131	gene	ENSG00000107745;	MICU1;	27800
chr10	72457600	72609200	E1	chr10	72483245	72483812	gene	ENSG00000276531;	SNX19P4;	567
chr10	72457600	72609200	E1	chr10	72582803	72583086	gene	ENSG00000272536;	RN7SL840P;	283
chr10	72457600	72609200	E1	chr10	72367340	72626131	gene	ENSG00000107745;	MICU1;	151600
chr10	72612400	72622400	E1	chr10	72367340	72626131	gene	ENSG00000107745;	MICU1;	10000
chr10	72627600	72691600	E1	chr10	72636497	72636765	gene	ENSG00000231471;	HMGN2P34;	268
chr10	72627600	72691600	E1	chr10	72654165	72654276	gene	ENSG00000201881;	Y_RNA;	111
chr10	72694000	72706400	E1	chr10	72692143	72887694	gene	ENSG00000156026;	MCU;	12400
chr10	72709400	72739400	E1	chr10	72721029	72721100	gene	ENSG00000266719;	MIR4676;	71
chr10	72709400	72739400	E1	chr10	72692143	72887694	gene	ENSG00000156026;	MCU;	30000
chr10	72755000	72784000	E1	chr10	72692143	72887694	gene	ENSG00000156026;	MCU;	29000
chr10	72785400	72925800	E1	chr10	72917641	72918534	gene	ENSG00000215086;	NPM1P24;	893
chr10	72785400	72925800	E1	chr10	72893584	72933036	gene	ENSG00000138315;	OIT3;	32216
chr10	72785400	72925800	E1	chr10	72692143	72887694	gene	ENSG00000156026;	MCU;	102294
chr10	72928000	72941200	E1	chr10	72934762	72954806	gene	ENSG00000138308;	PLA2G12B;	6438
chr10	72928000	72941200	E1	chr10	72893584	72933036	gene	ENSG00000138315;	OIT3;	5036
chr10	72946200	73076000	E1	chr10	73005833	73006595	gene	ENSG00000213700;	RPL17P50;	762
chr10	72946200	73076000	E1	chr10	72934762	72954806	gene	ENSG00000138308;	PLA2G12B;	8606
chr10	72946200	73076000	E1	chr10	73007217	73096974	gene	ENSG00000122884;	P4HA1;	68783
chr10	73077800	73087000	E1	chr10	73082494	73082595	gene	ENSG00000201047;	Y_RNA;	101
chr10	73077800	73087000	E1	chr10	73007217	73096974	gene	ENSG00000122884;	P4HA1;	9200
chr10	73112200	73162400	E1	chr10	73126080	73126207	gene	ENSG00000221164;	SNORA11F;	127
chr10	73112200	73162400	E1	chr10	73110375	73131828	gene	ENSG00000166321;	NUDT13;	19628
chr10	73112200	73162400	E1	chr10	73130155	73169055	gene	ENSG00000122882;	ECD;	32245
chr10	73169800	73226800	E1	chr10	73192223	73192325	gene	ENSG00000199201;	Y_RNA;	102
chr10	73169800	73226800	E1	chr10	73199826	73201225	gene	ENSG00000227382;	EIF4A2P2;	1399
chr10	73169800	73226800	E1	chr10	73168119	73244504	gene	ENSG00000138286;	FAM149B1;	57000
chr10	73169800	73226800	E1	chr10	73183362	73247255	gene	ENSG00000213551;	DNAJC9;	43438
chr10	73233400	73243400	E1	chr10	73168119	73244504	gene	ENSG00000138286;	FAM149B1;	10000
chr10	73233400	73243400	E1	chr10	73183362	73247255	gene	ENSG00000213551;	DNAJC9;	10000
chr10	73260600	73370000	E1	chr10	73279062	73279168	gene	ENSG00000200356;	RNU6-833P;	106
chr10	73260600	73370000	E1	chr10	73346936	73347048	gene	ENSG00000207473;	Y_RNA;	112
chr10	73260600	73370000	E1	chr10	73247360	73276984	gene	ENSG00000236756;	DNAJC9-AS1;	16384
chr10	73260600	73370000	E1	chr10	73253762	73358864	gene	ENSG00000156042;	CFAP70;	98264
chr10	73373200	73412400	E1	chr10	73375101	73414076	gene	ENSG00000138279;	ANXA7;	37299
chr10	73417400	73480200	E1	chr10	73422259	73422696	gene	ENSG00000229659;	RPL26P6;	437
chr10	73417400	73480200	E1	chr10	73423579	73433561	gene	ENSG00000166343;	MSS51;	9982
chr10	73417400	73480200	E1	chr10	73436433	73496024	gene	ENSG00000107758;	PPP3CB;	43767
chr10	73486200	73493800	E1	chr10	73436433	73496024	gene	ENSG00000107758;	PPP3CB;	7600
chr10	73496800	73515800	E1	chr10	73495525	73520070	gene	ENSG00000221817;	PPP3CB-AS1;	19000
chr10	73496800	73515800	E1	chr10	73497538	73626117	gene	ENSG00000166348;	USP54;	18262
chr10	73516800	73526400	E1	chr10	73495525	73520070	gene	ENSG00000221817;	PPP3CB-AS1;	3270
chr10	73516800	73526400	E1	chr10	73497538	73626117	gene	ENSG00000166348;	USP54;	9600
chr10	73532400	73542200	E1	chr10	73537803	73538391	gene	ENSG00000237139;	RPS26P41;	588
chr10	73532400	73542200	E1	chr10	73497538	73626117	gene	ENSG00000166348;	USP54;	9800
chr10	73545400	73550400	E1	chr10	73497538	73626117	gene	ENSG00000166348;	USP54;	5000
chr10	73559000	73574400	E1	chr10	73497538	73626117	gene	ENSG00000166348;	USP54;	15400
chr10	73603200	73615400	E1	chr10	73497538	73626117	gene	ENSG00000166348;	USP54;	12200
chr10	73666200	73697200	E1	chr10	73674295	73730466	gene	ENSG00000242288;	BMS1P4-AGAP5;	22905
chr10	73666200	73697200	E1	chr10	73674287	73698109	gene	ENSG00000172650;	AGAP5;	22913
chr10	73666200	73697200	E1	chr10	73653980	73675450	gene	ENSG00000271848;	SYNPO2L-AS1;	9250
chr10	73699000	73705200	E1	chr10	73674295	73730466	gene	ENSG00000242288;	BMS1P4-AGAP5;	6200
chr10	73699000	73705200	E1	chr10	73699151	73730487	gene	ENSG00000271816;	BMS1P4;	6049
chr10	73710800	73726600	E1	chr10	73674295	73730466	gene	ENSG00000242288;	BMS1P4-AGAP5;	15800
chr10	73710800	73726600	E1	chr10	73699151	73730487	gene	ENSG00000271816;	BMS1P4;	15800
chr10	73710800	73726600	E1	chr10	73715843	73730469	gene	ENSG00000242338;	BMS1P4;	10757
chr10	73751600	73753800	E1	chr10	73744372	73772161	gene	ENSG00000176986;	SEC24C;	2200
chr10	73755600	73768600	E1	chr10	73744372	73772161	gene	ENSG00000176986;	SEC24C;	13000
chr10	73834800	73838000	E1	chr10	73812501	73874591	gene	ENSG00000148660;	CAMK2G;	3200
chr10	73922000	73939200	E1	chr10	73909969	73922777	gene	ENSG00000222047;	C10orf55;	777
chr10	73970600	73997000	E1	chr10	73995193	74121363	gene	ENSG00000035403;	VCL;	1807
chr10	74041200	74043800	E1	chr10	73995193	74121363	gene	ENSG00000035403;	VCL;	2600
chr10	74053200	74056200	E1	chr10	73995193	74121363	gene	ENSG00000035403;	VCL;	3000
chr10	74088000	74095000	E1	chr10	73995193	74121363	gene	ENSG00000035403;	VCL;	7000
chr10	74130200	74145800	E1	chr10	74120255	74150842	gene	ENSG00000185009;	AP3M1;	15600
chr10	74153600	74159800	E1	chr10	74151202	74709963	gene	ENSG00000156110;	ADK;	6200
chr10	74161000	74174000	E1	chr10	74151202	74709963	gene	ENSG00000156110;	ADK;	13000
chr10	74185600	74191000	E1	chr10	74151202	74709963	gene	ENSG00000156110;	ADK;	5400
chr10	74193000	74206800	E1	chr10	74151202	74709963	gene	ENSG00000156110;	ADK;	13800
chr10	74208600	74223400	E1	chr10	74151202	74709963	gene	ENSG00000156110;	ADK;	14800
chr10	74224800	74242200	E1	chr10	74151202	74709963	gene	ENSG00000156110;	ADK;	17400
chr10	74242800	74266000	E1	chr10	74151202	74709963	gene	ENSG00000156110;	ADK;	23200
chr10	74266400	74276200	E1	chr10	74151202	74709963	gene	ENSG00000156110;	ADK;	9800
chr10	74280400	74413200	E1	chr10	74344550	74344805	gene	ENSG00000236900;	TIMM9P1;	255
chr10	74280400	74413200	E1	chr10	74371535	74372416	gene	ENSG00000214629;	RPSAP6;	881
chr10	74280400	74413200	E1	chr10	74151202	74709963	gene	ENSG00000156110;	ADK;	132800
chr10	74428800	74583800	E1	chr10	74527584	74527947	gene	ENSG00000226253;	MRPL35P3;	363
chr10	74428800	74583800	E1	chr10	74551392	74551493	gene	ENSG00000206756;	Y_RNA;	101
chr10	74428800	74583800	E1	chr10	74151202	74709963	gene	ENSG00000156110;	ADK;	155000
chr10	74590200	74638600	E1	chr10	74151202	74709963	gene	ENSG00000156110;	ADK;	48400
chr10	74641000	74695600	E1	chr10	74641410	74641776	gene	ENSG00000271710;	NDUFA8P1;	366
chr10	74641000	74695600	E1	chr10	74654956	74656131	gene	ENSG00000214626;	POLR3DP1;	1175
chr10	74641000	74695600	E1	chr10	74151202	74709963	gene	ENSG00000156110;	ADK;	54600
chr10	74696200	74764000	E1	chr10	74744386	74744707	gene	ENSG00000213525;	FAM32CP;	321
chr10	74696200	74764000	E1	chr10	74151202	74709963	gene	ENSG00000156110;	ADK;	13763
chr10	74828400	74851800	E1	chr10	74824927	75032624	gene	ENSG00000156650;	KAT6B;	23400
chr10	74855800	74889200	E1	chr10	74824927	75032624	gene	ENSG00000156650;	KAT6B;	33400
chr10	74895400	74896800	E1	chr10	74824927	75032624	gene	ENSG00000156650;	KAT6B;	1400
chr10	74907000	74921200	E1	chr10	74824927	75032624	gene	ENSG00000156650;	KAT6B;	14200
chr10	74933600	74940200	E1	chr10	74824927	75032624	gene	ENSG00000156650;	KAT6B;	6600
chr10	74940800	74950400	E1	chr10	74824927	75032624	gene	ENSG00000156650;	KAT6B;	9600
chr10	74952800	74967800	E1	chr10	74824927	75032624	gene	ENSG00000156650;	KAT6B;	15000
chr10	74969200	75015000	E1	chr10	74824927	75032624	gene	ENSG00000156650;	KAT6B;	45800
chr10	75019000	75030200	E1	chr10	74824927	75032624	gene	ENSG00000156650;	KAT6B;	11200
chr10	75036800	75040200	E1	chr10	75037472	75073642	gene	ENSG00000188716;	DUSP29;	2728
chr10	75045000	75046000	E1	chr10	75037472	75073642	gene	ENSG00000188716;	DUSP29;	1000
chr10	75047000	75098800	E1	chr10	75089248	75089725	gene	ENSG00000237882;	PPIAP13;	477
chr10	75047000	75098800	E1	chr10	75037472	75073642	gene	ENSG00000188716;	DUSP29;	26642
chr10	75047000	75098800	E1	chr10	75094432	75109221	gene	ENSG00000079393;	DUSP13;	4368
chr10	75128600	75141000	E1	chr10	75099586	75182123	gene	ENSG00000156671;	SAMD8;	12400
chr10	75144800	75188600	E1	chr10	75099586	75182123	gene	ENSG00000156671;	SAMD8;	37323
chr10	75236400	75244800	E1	chr10	75243568	75373500	gene	ENSG00000226051;	ZNF503-AS1;	1232
chr10	75246600	75278600	E1	chr10	75276376	75276646	gene	ENSG00000233313;	HMGA1P5;	270
chr10	75246600	75278600	E1	chr10	75269392	75269545	gene	ENSG00000227271;	RPL39P25;	153
chr10	75246600	75278600	E1	chr10	75243568	75373500	gene	ENSG00000226051;	ZNF503-AS1;	32000
chr10	75298600	75320400	E1	chr10	75243568	75373500	gene	ENSG00000226051;	ZNF503-AS1;	21800
chr10	75442600	75445600	E1	chr10	75431624	76560168	gene	ENSG00000148655;	LRMDA;	3000
chr10	75546400	75587600	E1	chr10	75552458	75552553	gene	ENSG00000207583;	MIR606;	95
chr10	75546400	75587600	E1	chr10	75431624	76560168	gene	ENSG00000148655;	LRMDA;	41200
chr10	75685000	75691600	E1	chr10	75431624	76560168	gene	ENSG00000148655;	LRMDA;	6600
chr10	75792400	75800200	E1	chr10	75431624	76560168	gene	ENSG00000148655;	LRMDA;	7800
chr10	75826000	75838600	E1	chr10	75431624	76560168	gene	ENSG00000148655;	LRMDA;	12600
chr10	75842400	75868800	E1	chr10	75431624	76560168	gene	ENSG00000148655;	LRMDA;	26400
chr10	75880200	75902400	E1	chr10	75431624	76560168	gene	ENSG00000148655;	LRMDA;	22200
chr10	75904600	75923800	E1	chr10	75431624	76560168	gene	ENSG00000148655;	LRMDA;	19200
chr10	75942800	76035600	E1	chr10	75431624	76560168	gene	ENSG00000148655;	LRMDA;	92800
chr10	76036800	76081000	E1	chr10	75431624	76560168	gene	ENSG00000148655;	LRMDA;	44200
chr10	76087600	76099800	E1	chr10	75431624	76560168	gene	ENSG00000148655;	LRMDA;	12200
chr10	76105200	76241000	E1	chr10	75431624	76560168	gene	ENSG00000148655;	LRMDA;	135800
chr10	76241800	76323800	E1	chr10	76242022	76242301	gene	ENSG00000265486;	RN7SL518P;	279
chr10	76241800	76323800	E1	chr10	76260800	76260903	gene	ENSG00000201954;	RNU6-673P;	103
chr10	76241800	76323800	E1	chr10	75431624	76560168	gene	ENSG00000148655;	LRMDA;	82000
chr10	76330200	76335000	E1	chr10	75431624	76560168	gene	ENSG00000148655;	LRMDA;	4800
chr10	76337800	76509200	E1	chr10	75431624	76560168	gene	ENSG00000148655;	LRMDA;	171400
chr10	76511800	76628600	E1	chr10	75431624	76560168	gene	ENSG00000148655;	LRMDA;	48368
chr10	76822000	76866800	E1	chr10	76836568	76836861	gene	ENSG00000224948;	ATP5MC1P8;	293
chr10	76892600	76902600	E1	chr10	76888044	76980624	gene	ENSG00000236467;	KCNMA1-AS1;	10000
chr10	76892600	76902600	E1	chr10	76869601	77638369	gene	ENSG00000156113;	KCNMA1;	10000
chr10	76917200	76933200	E1	chr10	76888044	76980624	gene	ENSG00000236467;	KCNMA1-AS1;	16000
chr10	76917200	76933200	E1	chr10	76869601	77638369	gene	ENSG00000156113;	KCNMA1;	16000
chr10	76958600	76965400	E1	chr10	76888044	76980624	gene	ENSG00000236467;	KCNMA1-AS1;	6800
chr10	76958600	76965400	E1	chr10	76869601	77638369	gene	ENSG00000156113;	KCNMA1;	6800
chr10	77106000	77114800	E1	chr10	76869601	77638369	gene	ENSG00000156113;	KCNMA1;	8800
chr10	77126200	77159800	E1	chr10	77147652	77150100	gene	ENSG00000225497;	KCNMA1-AS2;	2448
chr10	77126200	77159800	E1	chr10	76869601	77638369	gene	ENSG00000156113;	KCNMA1;	33600
chr10	77166800	77179800	E1	chr10	76869601	77638369	gene	ENSG00000156113;	KCNMA1;	13000
chr10	77186800	77199600	E1	chr10	76869601	77638369	gene	ENSG00000156113;	KCNMA1;	12800
chr10	77200200	77201400	E1	chr10	76869601	77638369	gene	ENSG00000156113;	KCNMA1;	1200
chr10	77203600	77235800	E1	chr10	76869601	77638369	gene	ENSG00000156113;	KCNMA1;	32200
chr10	77237800	77271000	E1	chr10	76869601	77638369	gene	ENSG00000156113;	KCNMA1;	33200
chr10	77274000	77278600	E1	chr10	76869601	77638369	gene	ENSG00000156113;	KCNMA1;	4600
chr10	77279600	77297000	E1	chr10	76869601	77638369	gene	ENSG00000156113;	KCNMA1;	17400
chr10	77301400	77304400	E1	chr10	76869601	77638369	gene	ENSG00000156113;	KCNMA1;	3000
chr10	77311400	77312000	E1	chr10	76869601	77638369	gene	ENSG00000156113;	KCNMA1;	600
chr10	77312200	77312800	E1	chr10	76869601	77638369	gene	ENSG00000156113;	KCNMA1;	600
chr10	77326800	77336200	E1	chr10	76869601	77638369	gene	ENSG00000156113;	KCNMA1;	9400
chr10	77341600	77350600	E1	chr10	76869601	77638369	gene	ENSG00000156113;	KCNMA1;	9000
chr10	77351000	77371000	E1	chr10	77350851	77376613	gene	ENSG00000225652;	KCNMA1-AS3;	20000
chr10	77351000	77371000	E1	chr10	76869601	77638369	gene	ENSG00000156113;	KCNMA1;	20000
chr10	77391400	77405800	E1	chr10	76869601	77638369	gene	ENSG00000156113;	KCNMA1;	14400
chr10	77411000	77496600	E1	chr10	77433572	77433782	gene	ENSG00000228092;	COX6CP15;	210
chr10	77411000	77496600	E1	chr10	76869601	77638369	gene	ENSG00000156113;	KCNMA1;	85600
chr10	77499200	77512800	E1	chr10	76869601	77638369	gene	ENSG00000156113;	KCNMA1;	13600
chr10	77532000	77541800	E1	chr10	76869601	77638369	gene	ENSG00000156113;	KCNMA1;	9800
chr10	77548600	77564400	E1	chr10	76869601	77638369	gene	ENSG00000156113;	KCNMA1;	15800
chr10	77568000	77592400	E1	chr10	77587049	77587159	gene	ENSG00000199592;	RNA5SP321;	110
chr10	77568000	77592400	E1	chr10	76869601	77638369	gene	ENSG00000156113;	KCNMA1;	24400
chr10	77620600	77630800	E1	chr10	76869601	77638369	gene	ENSG00000156113;	KCNMA1;	10200
chr10	77740800	77798200	E1	chr10	77776951	77777055	gene	ENSG00000199664;	RNU6-1266P;	104
chr10	77740800	77798200	E1	chr10	77780337	77781876	gene	ENSG00000213513;	IMPDH1P5;	1539
chr10	77740800	77798200	E1	chr10	77790791	77926755	gene	ENSG00000151208;	DLG5;	7409
chr10	77809000	77812200	E1	chr10	77790791	77926755	gene	ENSG00000151208;	DLG5;	3200
chr10	77903000	77905000	E1	chr10	77790791	77926755	gene	ENSG00000151208;	DLG5;	2000
chr10	77949600	77966200	E1	chr10	77953495	77953876	gene	ENSG00000234612;	H2AZP5;	381
chr10	77949600	77966200	E1	chr10	77966173	77966440	gene	ENSG00000274686;	Metazoa_SRP;	27
chr10	77949600	77966200	E1	chr10	77953148	78029522	gene	ENSG00000148606;	POLR3A;	13052
chr10	77984600	78007000	E1	chr10	77953148	78029522	gene	ENSG00000148606;	POLR3A;	22400
chr10	78020400	78024000	E1	chr10	77953148	78029522	gene	ENSG00000148606;	POLR3A;	3600
chr10	78060200	78093600	E1	chr10	78068623	78069538	gene	ENSG00000231957;	GNAI2P2;	915
chr10	78186000	78194800	E1	chr10	78179185	78551355	gene	ENSG00000230417;	LINC00595;	8800
chr10	78197600	78208400	E1	chr10	78179185	78551355	gene	ENSG00000230417;	LINC00595;	10800
chr10	78208600	78210600	E1	chr10	78179185	78551355	gene	ENSG00000230417;	LINC00595;	2000
chr10	78213000	78236800	E1	chr10	78179185	78551355	gene	ENSG00000230417;	LINC00595;	23800
chr10	78239000	78293200	E1	chr10	78179185	78551355	gene	ENSG00000230417;	LINC00595;	54200
chr10	78295400	78302000	E1	chr10	78179185	78551355	gene	ENSG00000230417;	LINC00595;	6600
chr10	78305000	78308800	E1	chr10	78179185	78551355	gene	ENSG00000230417;	LINC00595;	3800
chr10	78311000	78331400	E1	chr10	78179185	78551355	gene	ENSG00000230417;	LINC00595;	20400
chr10	78337000	78376000	E1	chr10	78367507	78367623	gene	ENSG00000201393;	SNORA71;	116
chr10	78337000	78376000	E1	chr10	78179185	78551355	gene	ENSG00000230417;	LINC00595;	39000
chr10	78378200	78398200	E1	chr10	78179185	78551355	gene	ENSG00000230417;	LINC00595;	20000
chr10	78410600	78420200	E1	chr10	78179185	78551355	gene	ENSG00000230417;	LINC00595;	9600
chr10	78421600	78434200	E1	chr10	78179185	78551355	gene	ENSG00000230417;	LINC00595;	12600
chr10	78436600	78463400	E1	chr10	78179185	78551355	gene	ENSG00000230417;	LINC00595;	26800
chr10	78473400	78501600	E1	chr10	78179185	78551355	gene	ENSG00000230417;	LINC00595;	28200
chr10	78510400	78524800	E1	chr10	78179185	78551355	gene	ENSG00000230417;	LINC00595;	14400
chr10	78525400	78550000	E1	chr10	78179185	78551355	gene	ENSG00000230417;	LINC00595;	24600
chr10	78984400	78994800	E1	chr10	78943328	79067895	gene	ENSG00000224596;	ZMIZ1-AS1;	10400
chr10	79028600	79045400	E1	chr10	78943328	79067895	gene	ENSG00000224596;	ZMIZ1-AS1;	16800
chr10	79355000	79356400	E1	chr10	79347469	79355334	gene	ENSG00000108179;	PPIF;	334
chr10	79426800	79429200	E1	chr10	79382325	79445624	gene	ENSG00000165424;	ZCCHC24;	2400
chr10	79511000	79516600	E1	chr10	79512533	79516440	gene	ENSG00000253626;	EIF5AL1;	3907
chr10	79648400	79708800	E1	chr10	79682997	79685436	gene	ENSG00000278616;	BEND3P3;	2439
chr10	79648400	79708800	E1	chr10	79703227	79714681	gene	ENSG00000188199;	NUTM2B;	5573
chr10	79648400	79708800	E1	chr10	79661394	79826594	gene	ENSG00000225484;	NUTM2B-AS1;	47406
chr10	79715600	79825200	E1	chr10	79661394	79826594	gene	ENSG00000225484;	NUTM2B-AS1;	109600
chr10	79828800	79857000	E1	chr10	79826739	79850878	gene	ENSG00000228570;	NUTM2E;	22078
chr10	79953000	79971000	E1	chr10	79968213	79973213	gene	ENSG00000273372;	SFTPD-AS1;	2787
chr10	79953000	79971000	E1	chr10	79937467	79982614	gene	ENSG00000133661;	SFTPD;	18000
chr10	80023800	80042800	E1	chr10	80024737	80025159	gene	ENSG00000224760;	C1DP3;	422
chr10	80023800	80042800	E1	chr10	80031968	80032393	gene	ENSG00000236217;	C1DP2;	425
chr10	80023800	80042800	E1	chr10	80040621	80041044	gene	ENSG00000227515;	C1DP4;	423
chr10	80045000	80078000	E1	chr10	80046860	80078912	gene	ENSG00000230091;	TMEM254-AS1;	31140
chr10	80080400	80125200	E1	chr10	80078646	80092557	gene	ENSG00000133678;	TMEM254;	12157
chr10	80128400	80132400	E1	chr10	80131682	80145359	gene	ENSG00000189129;	PLAC9;	718
chr10	80140800	80144200	E1	chr10	80131682	80145359	gene	ENSG00000189129;	PLAC9;	3400
chr10	80148600	80154800	E1	chr10	80150889	80205572	gene	ENSG00000122359;	ANXA11;	3911
chr10	80189600	80195000	E1	chr10	80150889	80205572	gene	ENSG00000122359;	ANXA11;	5400
chr10	80207600	80235400	E1	chr10	80215851	80216119	gene	ENSG00000234319;	RPS12P2;	268
chr10	80207600	80235400	E1	chr10	80207372	80219657	gene	ENSG00000237523;	LINC00857;	12057
chr10	80270600	80283800	E1	chr10	80271820	80289658	gene	ENSG00000151224;	MAT1A;	11980
chr10	80295000	80327800	E1	chr10	80297720	80299655	gene	ENSG00000232950;	ZNF519P1;	1935
chr10	80338400	80344800	E1	chr10	80336105	80356755	gene	ENSG00000170788;	DYDC1;	6400
chr10	80338400	80344800	E1	chr10	80344745	80368073	gene	ENSG00000133665;	DYDC2;	55
chr10	80363600	80377000	E1	chr10	80344745	80368073	gene	ENSG00000133665;	DYDC2;	4473
chr10	80421000	80427000	E1	chr10	80407829	80437115	gene	ENSG00000122378;	PRXL2A;	6000
chr10	80430200	80440400	E1	chr10	80407829	80437115	gene	ENSG00000122378;	PRXL2A;	6915
chr10	80530600	80540400	E1	chr10	80529592	80536026	gene	ENSG00000226659;	TSPAN14-AS1;	5426
chr10	80530600	80540400	E1	chr10	80537902	80646560	gene	ENSG00000178217;	SH2D4B;	2498
chr10	80530600	80540400	E1	chr10	80454265	80533124	gene	ENSG00000108219;	TSPAN14;	2524
chr10	80590000	80598600	E1	chr10	80537902	80646560	gene	ENSG00000178217;	SH2D4B;	8600
chr10	80600400	80602200	E1	chr10	80537902	80646560	gene	ENSG00000178217;	SH2D4B;	1800
chr10	80606800	80609000	E1	chr10	80537902	80646560	gene	ENSG00000178217;	SH2D4B;	2200
chr10	80624400	80631600	E1	chr10	80537902	80646560	gene	ENSG00000178217;	SH2D4B;	7200
chr10	80716800	80727200	E1	chr10	80716483	80717068	gene	ENSG00000233353;	RPS7P9;	268
chr10	81125600	81137000	E1	chr10	81136540	81137335	gene	ENSG00000226466;	RPA2P2;	460
chr10	81877800	81890800	E1	chr10	81875194	82987179	gene	ENSG00000185737;	NRG3;	13000
chr10	81908400	81923000	E1	chr10	81875194	82987179	gene	ENSG00000185737;	NRG3;	14600
chr10	81924200	82193800	E1	chr10	81875194	82987179	gene	ENSG00000185737;	NRG3;	269600
chr10	82198200	82259800	E1	chr10	82228985	82232920	gene	ENSG00000225738;	NRG3-AS1;	3935
chr10	82198200	82259800	E1	chr10	81875194	82987179	gene	ENSG00000185737;	NRG3;	61600
chr10	82263600	82368200	E1	chr10	82340771	82340876	gene	ENSG00000207275;	RNU6-441P;	105
chr10	82263600	82368200	E1	chr10	81875194	82987179	gene	ENSG00000185737;	NRG3;	104600
chr10	82382600	82393600	E1	chr10	81875194	82987179	gene	ENSG00000185737;	NRG3;	11000
chr10	82406000	82464400	E1	chr10	81875194	82987179	gene	ENSG00000185737;	NRG3;	58400
chr10	82472600	82478000	E1	chr10	81875194	82987179	gene	ENSG00000185737;	NRG3;	5400
chr10	82483600	82538600	E1	chr10	81875194	82987179	gene	ENSG00000185737;	NRG3;	55000
chr10	82542000	82700600	E1	chr10	81875194	82987179	gene	ENSG00000185737;	NRG3;	158600
chr10	82706200	82799200	E1	chr10	81875194	82987179	gene	ENSG00000185737;	NRG3;	93000
chr10	82810000	82824400	E1	chr10	81875194	82987179	gene	ENSG00000185737;	NRG3;	14400
chr10	82832000	82885000	E1	chr10	81875194	82987179	gene	ENSG00000185737;	NRG3;	53000
chr10	82891400	82936600	E1	chr10	81875194	82987179	gene	ENSG00000185737;	NRG3;	45200
chr10	82940600	82956200	E1	chr10	81875194	82987179	gene	ENSG00000185737;	NRG3;	15600
chr10	82966200	83008200	E1	chr10	81875194	82987179	gene	ENSG00000185737;	NRG3;	20979
chr10	83061000	83152200	E1	chr10	83067962	83068071	gene	ENSG00000200774;	RNU6-478P;	109
chr10	83236000	83457400	E1	chr10	83311628	83314475	gene	ENSG00000234931;	MARK2P15;	2847
chr10	83657400	83676600	E1	chr10	83672406	83677122	gene	ENSG00000233945;	LINC02650;	4194
chr10	83704000	83806000	E1	chr10	83764358	83764464	gene	ENSG00000212324;	RNU6-129P;	106
chr10	84141800	84164800	E1	chr10	84139482	84154841	gene	ENSG00000165678;	GHITM;	13041
chr10	84167000	84173600	E1	chr10	84167228	84172093	gene	ENSG00000285972;	CERNA2;	4865
chr10	84183000	84191800	E1	chr10	84173801	84185294	gene	ENSG00000188373;	C10orf99;	2294
chr10	84206000	84212000	E1	chr10	84194537	84219621	gene	ENSG00000148600;	CDHR1;	6000
chr10	84214800	84223000	E1	chr10	84220571	84225544	gene	ENSG00000204033;	LRIT2;	2429
chr10	84214800	84223000	E1	chr10	84194537	84219621	gene	ENSG00000148600;	CDHR1;	4821
chr10	84225800	84239000	E1	chr10	84231520	84241546	gene	ENSG00000148602;	LRIT1;	7480
chr10	84225800	84239000	E1	chr10	84230666	84259960	gene	ENSG00000148604;	RGR;	8334
chr10	84257800	84261600	E1	chr10	84230666	84259960	gene	ENSG00000148604;	RGR;	2160
chr10	84268200	84279800	E1	chr10	84267747	84294659	gene	ENSG00000229404;	LINC00858;	11600
chr10	84280800	84298200	E1	chr10	84267747	84294659	gene	ENSG00000229404;	LINC00858;	13859
chr10	84335200	84359400	E1	chr10	84328586	84518521	gene	ENSG00000107771;	CCSER2;	24200
chr10	84364000	84418800	E1	chr10	84389170	84389626	gene	ENSG00000233189;	RPL12P29;	456
chr10	84364000	84418800	E1	chr10	84390908	84392045	gene	ENSG00000225423;	TNPO1P1;	1137
chr10	84364000	84418800	E1	chr10	84328586	84518521	gene	ENSG00000107771;	CCSER2;	54800
chr10	84429000	84447800	E1	chr10	84328586	84518521	gene	ENSG00000107771;	CCSER2;	18800
chr10	84448200	84522800	E1	chr10	84454679	84456056	gene	ENSG00000225928;	CACYBPP1;	1377
chr10	84448200	84522800	E1	chr10	84328586	84518521	gene	ENSG00000107771;	CCSER2;	70321
chr10	84552800	84562800	E1	chr10	84560443	84561263	gene	ENSG00000178429;	RPS3AP5;	820
chr10	85113800	85314200	E1	chr10	85193421	85197958	gene	ENSG00000237267;	LINC01519;	4537
chr10	85322600	85488600	E1	chr10	85378327	85432775	gene	ENSG00000223993;	LINC02647;	54448
chr10	85322600	85488600	E1	chr10	85449592	85492001	gene	ENSG00000230962;	LINC01520;	39008
chr10	85494400	85608600	E1	chr10	85537379	85537483	gene	ENSG00000223064;	RNU6-325P;	104
chr10	85494400	85608600	E1	chr10	85577731	85607213	gene	ENSG00000234942;	GRID1-AS1;	29482
chr10	85494400	85608600	E1	chr10	85599552	86366795	gene	ENSG00000182771;	GRID1;	9048
chr10	85616800	85618000	E1	chr10	85599552	86366795	gene	ENSG00000182771;	GRID1;	1200
chr10	85618600	85619800	E1	chr10	85599552	86366795	gene	ENSG00000182771;	GRID1;	1200
chr10	85626800	85635600	E1	chr10	85599552	86366795	gene	ENSG00000182771;	GRID1;	8800
chr10	85636000	85641200	E1	chr10	85599552	86366795	gene	ENSG00000182771;	GRID1;	5200
chr10	85652000	85661000	E1	chr10	85599552	86366795	gene	ENSG00000182771;	GRID1;	9000
chr10	85662000	85779400	E1	chr10	85599552	86366795	gene	ENSG00000182771;	GRID1;	117400
chr10	85782400	85785000	E1	chr10	85599552	86366795	gene	ENSG00000182771;	GRID1;	2600
chr10	85795200	85845800	E1	chr10	85599552	86366795	gene	ENSG00000182771;	GRID1;	50600
chr10	85857400	85860600	E1	chr10	85599552	86366795	gene	ENSG00000182771;	GRID1;	3200
chr10	85866000	85897000	E1	chr10	85599552	86366795	gene	ENSG00000182771;	GRID1;	31000
chr10	85897400	85899800	E1	chr10	85599552	86366795	gene	ENSG00000182771;	GRID1;	2400
chr10	85903600	85911400	E1	chr10	85599552	86366795	gene	ENSG00000182771;	GRID1;	7800
chr10	85931800	85952800	E1	chr10	85599552	86366795	gene	ENSG00000182771;	GRID1;	21000
chr10	85953600	86034600	E1	chr10	85599552	86366795	gene	ENSG00000182771;	GRID1;	81000
chr10	86036800	86042600	E1	chr10	85599552	86366795	gene	ENSG00000182771;	GRID1;	5800
chr10	86048000	86054200	E1	chr10	86052448	86052566	gene	ENSG00000200487;	RNA5SP322;	118
chr10	86048000	86054200	E1	chr10	85599552	86366795	gene	ENSG00000182771;	GRID1;	6200
chr10	86063000	86068400	E1	chr10	85599552	86366795	gene	ENSG00000182771;	GRID1;	5400
chr10	86092400	86100600	E1	chr10	85599552	86366795	gene	ENSG00000182771;	GRID1;	8200
chr10	86110800	86138800	E1	chr10	85599552	86366795	gene	ENSG00000182771;	GRID1;	28000
chr10	86139800	86151200	E1	chr10	85599552	86366795	gene	ENSG00000182771;	GRID1;	11400
chr10	86170600	86178200	E1	chr10	85599552	86366795	gene	ENSG00000182771;	GRID1;	7600
chr10	86183000	86204200	E1	chr10	85599552	86366795	gene	ENSG00000182771;	GRID1;	21200
chr10	86272800	86281600	E1	chr10	85599552	86366795	gene	ENSG00000182771;	GRID1;	8800
chr10	86421600	86451600	E1	chr10	86435256	86521792	gene	ENSG00000062650;	WAPL;	16344
chr10	86452000	86483600	E1	chr10	86435256	86521792	gene	ENSG00000062650;	WAPL;	31600
chr10	86488600	86506600	E1	chr10	86435256	86521792	gene	ENSG00000062650;	WAPL;	18000
chr10	86508800	86514200	E1	chr10	86435256	86521792	gene	ENSG00000062650;	WAPL;	5400
chr10	86525000	86534800	E1	chr10	86521945	86525101	gene	ENSG00000227896;	WAPL-DT;	101
chr10	86586400	86631600	E1	chr10	86630825	86631628	gene	ENSG00000230507;	RPL7AP8;	775
chr10	86674200	86682000	E1	chr10	86666785	86736072	gene	ENSG00000122367;	LDB3;	7800
chr10	86685600	86690800	E1	chr10	86666785	86736072	gene	ENSG00000122367;	LDB3;	5200
chr10	86717000	86749200	E1	chr10	86666785	86736072	gene	ENSG00000122367;	LDB3;	19072
chr10	86770800	86785600	E1	chr10	86756601	86932825	gene	ENSG00000107779;	BMPR1A;	14800
chr10	86786800	86791800	E1	chr10	86756601	86932825	gene	ENSG00000107779;	BMPR1A;	5000
chr10	86803600	86805600	E1	chr10	86756601	86932825	gene	ENSG00000107779;	BMPR1A;	2000
chr10	86807800	86819400	E1	chr10	86756601	86932825	gene	ENSG00000107779;	BMPR1A;	11600
chr10	86824000	86833600	E1	chr10	86756601	86932825	gene	ENSG00000107779;	BMPR1A;	9600
chr10	86838000	86844800	E1	chr10	86756601	86932825	gene	ENSG00000107779;	BMPR1A;	6800
chr10	86846200	86862000	E1	chr10	86854696	86856236	gene	ENSG00000270874;	RPAP2P1;	1540
chr10	86846200	86862000	E1	chr10	86756601	86932825	gene	ENSG00000107779;	BMPR1A;	15800
chr10	86875000	86893600	E1	chr10	86889569	86889733	gene	ENSG00000200176;	RNU1-19P;	164
chr10	86875000	86893600	E1	chr10	86756601	86932825	gene	ENSG00000107779;	BMPR1A;	18600
chr10	86897800	86914600	E1	chr10	86756601	86932825	gene	ENSG00000107779;	BMPR1A;	16800
chr10	86923200	86936400	E1	chr10	86935540	86969481	gene	ENSG00000173269;	MMRN2;	860
chr10	86923200	86936400	E1	chr10	86756601	86932825	gene	ENSG00000107779;	BMPR1A;	9625
chr10	86972000	87018000	E1	chr10	87001636	87009905	gene	ENSG00000261011;	AGAP11;	8269
chr10	86972000	87018000	E1	chr10	86968432	86983934	gene	ENSG00000148671;	ADIRF;	11934
chr10	86972000	87018000	E1	chr10	86992253	87000435	gene	ENSG00000240089;	BMS1P3;	8182
chr10	87019800	87037000	E1	chr10	87020294	87024730	gene	ENSG00000188100;	FAM25A;	4436
chr10	87073400	87079600	E1	chr10	87050202	87094843	gene	ENSG00000148672;	GLUD1;	6200
chr10	87088000	87091400	E1	chr10	87050202	87094843	gene	ENSG00000148672;	GLUD1;	3400
chr10	87100400	87122000	E1	chr10	87094161	87191465	gene	ENSG00000122376;	SHLD2;	21600
chr10	87126000	87153400	E1	chr10	87094161	87191465	gene	ENSG00000122376;	SHLD2;	27400
chr10	87157200	87167600	E1	chr10	87094161	87191465	gene	ENSG00000122376;	SHLD2;	10400
chr10	87171600	87173400	E1	chr10	87094161	87191465	gene	ENSG00000122376;	SHLD2;	1800
chr10	87179400	87203000	E1	chr10	87094161	87191465	gene	ENSG00000122376;	SHLD2;	12065
chr10	87179400	87203000	E1	chr10	87189773	87342612	gene	ENSG00000223482;	NUTM2A-AS1;	13227
chr10	87206200	87341200	E1	chr10	87225448	87236908	gene	ENSG00000184923;	NUTM2A;	11460
chr10	87206200	87341200	E1	chr10	87189773	87342612	gene	ENSG00000223482;	NUTM2A-AS1;	135000
chr10	87344200	87374000	E1	chr10	87341685	87357882	gene	ENSG00000224914;	LINC00863;	13682
chr10	87344200	87374000	E1	chr10	87357720	87370695	gene	ENSG00000214562;	NUTM2D;	12975
chr10	87390800	87406800	E1	chr10	87396561	87435035	gene	ENSG00000228055;	FAM245A;	10239
chr10	87409600	87418000	E1	chr10	87396561	87435035	gene	ENSG00000228055;	FAM245A;	8400
chr10	87422200	87435600	E1	chr10	87396561	87435035	gene	ENSG00000228055;	FAM245A;	12835
chr10	87507400	87605200	E1	chr10	87504875	87553461	gene	ENSG00000107789;	MINPP1;	46061
chr10	87611200	87658800	E1	chr10	87642607	87642954	gene	ENSG00000234192;	RPS26P38;	347
chr10	87663000	87696200	E1	chr10	87659613	87747705	gene	ENSG00000198682;	PAPSS2;	33200
chr10	87699000	87735200	E1	chr10	87659613	87747705	gene	ENSG00000198682;	PAPSS2;	36200
chr10	87735600	87749600	E1	chr10	87659613	87747705	gene	ENSG00000198682;	PAPSS2;	12105
chr10	87753200	87815800	E1	chr10	87751512	87841361	gene	ENSG00000138138;	ATAD1;	62600
chr10	87819200	87860200	E1	chr10	87832818	87833098	gene	ENSG00000243782;	RN7SL78P;	280
chr10	87819200	87860200	E1	chr10	87859158	87863533	gene	ENSG00000227268;	KLLN;	1042
chr10	87819200	87860200	E1	chr10	87751512	87841361	gene	ENSG00000138138;	ATAD1;	22161
chr10	87819200	87860200	E1	chr10	87817928	87845612	gene	ENSG00000223820;	CFL1P1;	26412
chr10	87871200	87947400	E1	chr10	87945502	87946024	gene	ENSG00000213613;	RPL11P3;	522
chr10	87871200	87947400	E1	chr10	87862638	87971930	gene	ENSG00000171862;	PTEN;	76200
chr10	87949000	88045000	E1	chr10	87862638	87971930	gene	ENSG00000171862;	PTEN;	22930
chr10	88047000	88071200	E1	chr10	88048135	88049823	gene	ENSG00000227905;	MED6P1;	1688
chr10	88263600	88317000	E1	chr10	88273864	88584530	gene	ENSG00000184719;	RNLS;	43136
chr10	88318800	88385800	E1	chr10	88273864	88584530	gene	ENSG00000184719;	RNLS;	67000
chr10	88388600	88406200	E1	chr10	88273864	88584530	gene	ENSG00000184719;	RNLS;	17600
chr10	88406800	88530800	E1	chr10	88273864	88584530	gene	ENSG00000184719;	RNLS;	124000
chr10	88535000	88738600	E1	chr10	88585638	88585733	gene	ENSG00000201548;	Y_RNA;	95
chr10	88535000	88738600	E1	chr10	88618223	88618934	gene	ENSG00000237205;	RPL7P34;	711
chr10	88535000	88738600	E1	chr10	88699683	88700401	gene	ENSG00000271408;	NAPGP1;	718
chr10	88535000	88738600	E1	chr10	88727485	88728914	gene	ENSG00000226358;	KRT8P38;	1429
chr10	88535000	88738600	E1	chr10	88664441	88678814	gene	ENSG00000182333;	LIPF;	14373
chr10	88535000	88738600	E1	chr10	88273864	88584530	gene	ENSG00000184719;	RNLS;	49530
chr10	88535000	88738600	E1	chr10	88706249	88752776	gene	ENSG00000204021;	LIPK;	32351
chr10	88535000	88738600	E1	chr10	88586753	88606976	gene	ENSG00000204022;	LIPJ;	20223
chr10	88746200	88878800	E1	chr10	88785600	88787061	gene	ENSG00000235150;	RCBTB2P1;	1461
chr10	88746200	88878800	E1	chr10	88876450	88877544	gene	ENSG00000234256;	PTCD2P2;	1094
chr10	88746200	88878800	E1	chr10	88802730	88820546	gene	ENSG00000173239;	LIPM;	17816
chr10	88746200	88878800	E1	chr10	88759982	88779626	gene	ENSG00000204020;	LIPN;	19644
chr10	88746200	88878800	E1	chr10	88819896	88851844	gene	ENSG00000152766;	ANKRD22;	31948
chr10	88746200	88878800	E1	chr10	88706249	88752776	gene	ENSG00000204021;	LIPK;	6576
chr10	88888800	88931400	E1	chr10	88879734	88975153	gene	ENSG00000138134;	STAMBPL1;	42600
chr10	88954200	88972200	E1	chr10	88879734	88975153	gene	ENSG00000138134;	STAMBPL1;	18000
chr10	88954200	88972200	E1	chr10	88935074	88991339	gene	ENSG00000107796;	ACTA2;	18000
chr10	88954200	88972200	E1	chr10	88953813	89029605	gene	ENSG00000026103;	FAS;	18000
chr10	89003600	89031000	E1	chr10	88953813	89029605	gene	ENSG00000026103;	FAS;	26005
chr10	89034600	89084800	E1	chr10	89063335	89063411	gene	ENSG00000265375;	MIR4679-2;	76
chr10	89034600	89084800	E1	chr10	89063336	89063410	gene	ENSG00000283664;	MIR4679-1;	74
chr10	89092800	89250200	E1	chr10	89205629	89207317	gene	ENSG00000138135;	CH25H;	1688
chr10	89092800	89250200	E1	chr10	89213569	89414557	gene	ENSG00000107798;	LIPA;	36631
chr10	89252200	89260200	E1	chr10	89213569	89414557	gene	ENSG00000107798;	LIPA;	8000
chr10	89261000	89273200	E1	chr10	89213569	89414557	gene	ENSG00000107798;	LIPA;	12200
chr10	89289200	89296800	E1	chr10	89283694	89309271	gene	ENSG00000119922;	IFIT2;	7600
chr10	89289200	89296800	E1	chr10	89213569	89414557	gene	ENSG00000107798;	LIPA;	7600
chr10	89304600	89313400	E1	chr10	89283694	89309271	gene	ENSG00000119922;	IFIT2;	4671
chr10	89304600	89313400	E1	chr10	89213569	89414557	gene	ENSG00000107798;	LIPA;	8800
chr10	89317200	89325800	E1	chr10	89213569	89414557	gene	ENSG00000107798;	LIPA;	8600
chr10	89334200	89336200	E1	chr10	89327307	89377473	gene	ENSG00000119917;	IFIT3;	2000
chr10	89334200	89336200	E1	chr10	89213569	89414557	gene	ENSG00000107798;	LIPA;	2000
chr10	89360600	89366800	E1	chr10	89362294	89363487	gene	ENSG00000224289;	IFIT6P;	1193
chr10	89360600	89366800	E1	chr10	89327307	89377473	gene	ENSG00000119917;	IFIT3;	6200
chr10	89360600	89366800	E1	chr10	89213569	89414557	gene	ENSG00000107798;	LIPA;	6200
chr10	89371000	89372800	E1	chr10	89327307	89377473	gene	ENSG00000119917;	IFIT3;	1800
chr10	89371000	89372800	E1	chr10	89213569	89414557	gene	ENSG00000107798;	LIPA;	1800
chr10	89375800	89390400	E1	chr10	89378056	89385205	gene	ENSG00000204010;	IFIT1B;	7149
chr10	89375800	89390400	E1	chr10	89327307	89377473	gene	ENSG00000119917;	IFIT3;	1673
chr10	89375800	89390400	E1	chr10	89213569	89414557	gene	ENSG00000107798;	LIPA;	14600
chr10	89393600	89411600	E1	chr10	89392546	89406487	gene	ENSG00000185745;	IFIT1;	12887
chr10	89393600	89411600	E1	chr10	89213569	89414557	gene	ENSG00000107798;	LIPA;	18000
chr10	89419000	89420800	E1	chr10	89414568	89421605	gene	ENSG00000152778;	IFIT5;	1800
chr10	89423800	89483400	E1	chr10	89456064	89468140	gene	ENSG00000234452;	SLC16A12-AS1;	12076
chr10	89423800	89483400	E1	chr10	89430299	89556641	gene	ENSG00000152779;	SLC16A12;	53101
chr10	89488600	89494200	E1	chr10	89430299	89556641	gene	ENSG00000152779;	SLC16A12;	5600
chr10	89498800	89503800	E1	chr10	89430299	89556641	gene	ENSG00000152779;	SLC16A12;	5000
chr10	89508000	89516400	E1	chr10	89430299	89556641	gene	ENSG00000152779;	SLC16A12;	8400
chr10	89518800	89525600	E1	chr10	89430299	89556641	gene	ENSG00000152779;	SLC16A12;	6800
chr10	89544400	89617400	E1	chr10	89592747	89592827	gene	ENSG00000198997;	MIR107;	80
chr10	89544400	89617400	E1	chr10	89582988	89645242	gene	ENSG00000152782;	PANK1;	34412
chr10	89544400	89617400	E1	chr10	89430299	89556641	gene	ENSG00000152779;	SLC16A12;	12241
chr10	89627000	89631000	E1	chr10	89582988	89645242	gene	ENSG00000152782;	PANK1;	4000
chr10	89636600	89643400	E1	chr10	89582988	89645242	gene	ENSG00000152782;	PANK1;	6800
chr10	89646800	89690400	E1	chr10	89645272	89652144	gene	ENSG00000232936;	PANK1-AS1;	5344
chr10	89705800	89799600	E1	chr10	89786610	89787107	gene	ENSG00000283578;	MTND5P42;	497
chr10	89705800	89799600	E1	chr10	89701590	89774939	gene	ENSG00000138182;	KIF20B;	69139
chr10	89816600	89849000	E1	chr10	89837612	89839334	gene	ENSG00000270670;	MARK2P16;	1722
chr10	89816600	89849000	E1	chr10	89829483	89840863	gene	ENSG00000232229;	LINC00865;	11380
chr10	89860200	89861400	E1	chr10	89853595	90225443	gene	ENSG00000280560;	LINC01374;	1200
chr10	89869000	89896600	E1	chr10	89853595	90225443	gene	ENSG00000280560;	LINC01374;	27600
chr10	89900400	89909800	E1	chr10	89853595	90225443	gene	ENSG00000280560;	LINC01374;	9400
chr10	89913000	89919600	E1	chr10	89915489	89957373	gene	ENSG00000226159;	LINC01375;	4111
chr10	89913000	89919600	E1	chr10	89853595	90225443	gene	ENSG00000280560;	LINC01374;	6600
chr10	89935200	89968600	E1	chr10	89915489	89957373	gene	ENSG00000226159;	LINC01375;	22173
chr10	89935200	89968600	E1	chr10	89853595	90225443	gene	ENSG00000280560;	LINC01374;	33400
chr10	89977400	89981000	E1	chr10	89978717	89979070	gene	ENSG00000228938;	SNRPD2P1;	353
chr10	89977400	89981000	E1	chr10	89853595	90225443	gene	ENSG00000280560;	LINC01374;	3600
chr10	89984200	90001000	E1	chr10	89853595	90225443	gene	ENSG00000280560;	LINC01374;	16800
chr10	90005000	90041800	E1	chr10	89853595	90225443	gene	ENSG00000280560;	LINC01374;	36800
chr10	90044800	90084200	E1	chr10	89853595	90225443	gene	ENSG00000280560;	LINC01374;	39400
chr10	90086000	90162400	E1	chr10	89853595	90225443	gene	ENSG00000280560;	LINC01374;	76400
chr10	90164800	90186400	E1	chr10	89853595	90225443	gene	ENSG00000280560;	LINC01374;	21600
chr10	90193400	90274600	E1	chr10	89853595	90225443	gene	ENSG00000280560;	LINC01374;	32043
chr10	90351600	90483600	E1	chr10	90402521	90628852	gene	ENSG00000236373;	LINC02653;	81079
chr10	90485800	90530200	E1	chr10	90402521	90628852	gene	ENSG00000236373;	LINC02653;	44400
chr10	90537200	90572600	E1	chr10	90402521	90628852	gene	ENSG00000236373;	LINC02653;	35400
chr10	90581200	90592400	E1	chr10	90402521	90628852	gene	ENSG00000236373;	LINC02653;	11200
chr10	90598200	90614400	E1	chr10	90402521	90628852	gene	ENSG00000236373;	LINC02653;	16200
chr10	90622000	90627200	E1	chr10	90402521	90628852	gene	ENSG00000236373;	LINC02653;	5200
chr10	90761400	90781400	E1	chr10	90740823	90858039	gene	ENSG00000148680;	HTR7;	20000
chr10	90814400	90833600	E1	chr10	90740823	90858039	gene	ENSG00000148680;	HTR7;	19200
chr10	90846000	90852800	E1	chr10	90740823	90858039	gene	ENSG00000148680;	HTR7;	6800
chr10	90874600	90930200	E1	chr10	90880040	90880179	gene	ENSG00000222305;	Y_RNA;	139
chr10	90874600	90930200	E1	chr10	90922731	90922835	gene	ENSG00000201604;	RNU6-740P;	104
chr10	90874600	90930200	E1	chr10	90912096	90921087	gene	ENSG00000148677;	ANKRD1;	8991
chr10	90874600	90930200	E1	chr10	90871952	90908553	gene	ENSG00000148688;	RPP30;	33953
chr10	91039600	91049000	E1	chr10	91033157	91062164	gene	ENSG00000224851;	LINC00502;	9400
chr10	91051400	91155600	E1	chr10	91053051	91055047	gene	ENSG00000220585;	DDX18P6;	1996
chr10	91051400	91155600	E1	chr10	91152605	91153349	gene	ENSG00000234043;	NUDT9P1;	744
chr10	91051400	91155600	E1	chr10	91033157	91062164	gene	ENSG00000224851;	LINC00502;	10764
chr10	91170200	91184200	E1	chr10	91163012	91284337	gene	ENSG00000180628;	PCGF5;	14000
chr10	91186000	91206400	E1	chr10	91163012	91284337	gene	ENSG00000180628;	PCGF5;	20400
chr10	91223800	91304000	E1	chr10	91163012	91284337	gene	ENSG00000180628;	PCGF5;	60537
chr10	91417800	91420400	E1	chr10	91409280	91514829	gene	ENSG00000165338;	HECTD2;	2600
chr10	91427600	91540800	E1	chr10	91409280	91514829	gene	ENSG00000165338;	HECTD2;	87229
chr10	91541600	91588000	E1	chr10	91544852	91545098	gene	ENSG00000223876;	RPS27P1;	246
chr10	91614200	91643000	E1	chr10	91628442	91633071	gene	ENSG00000119938;	PPP1R3C;	4629
chr10	91657000	91681400	E1	chr10	91666780	91667782	gene	ENSG00000213449;	GAPDHP28;	1002
chr10	91682400	91796200	E1	chr10	91765899	91767196	gene	ENSG00000228759;	FAF2P1;	1297
chr10	91682400	91796200	E1	chr10	91782835	91798309	gene	ENSG00000228701;	TNKS2-DT;	13365
chr10	91801800	91879400	E1	chr10	91807179	91807439	gene	ENSG00000180581;	SRP9P1;	260
chr10	91801800	91879400	E1	chr10	91798426	91865475	gene	ENSG00000107854;	TNKS2;	63675
chr10	91926400	91986800	E1	chr10	91923770	92031437	gene	ENSG00000095564;	BTAF1;	60400
chr10	91988000	92009000	E1	chr10	91923770	92031437	gene	ENSG00000095564;	BTAF1;	21000
chr10	92011800	92237200	E1	chr10	92118664	92119164	gene	ENSG00000214549;	SDHCP2;	500
chr10	92011800	92237200	E1	chr10	92136875	92138370	gene	ENSG00000213484;	EIF4A1P8;	1495
chr10	92011800	92237200	E1	chr10	92216332	92216793	gene	ENSG00000105988;	NHP2P1;	461
chr10	92011800	92237200	E1	chr10	91923770	92031437	gene	ENSG00000095564;	BTAF1;	19637
chr10	92011800	92237200	E1	chr10	92046692	92291078	gene	ENSG00000107864;	CPEB3;	190508
chr10	92243600	92265400	E1	chr10	92046692	92291078	gene	ENSG00000107864;	CPEB3;	21800
chr10	92265800	92290000	E1	chr10	92272147	92272250	gene	ENSG00000199881;	Y_RNA;	103
chr10	92265800	92290000	E1	chr10	92046692	92291078	gene	ENSG00000107864;	CPEB3;	24200
chr10	92297600	92372000	E1	chr10	92334463	92334564	gene	ENSG00000202297;	RNY3P12;	101
chr10	92297600	92372000	E1	chr10	92291167	92353964	gene	ENSG00000198060;	MARCHF5;	56364
chr10	92394000	92450800	E1	chr10	92418667	92420875	gene	ENSG00000232709;	MARK2P9;	2208
chr10	92451600	92480200	E1	chr10	92451684	92574096	gene	ENSG00000119912;	IDE;	28516
chr10	92481400	92517400	E1	chr10	92451684	92574096	gene	ENSG00000119912;	IDE;	36000
chr10	92518200	92557000	E1	chr10	92451684	92574096	gene	ENSG00000119912;	IDE;	38800
chr10	92576600	92588800	E1	chr10	92574105	92655395	gene	ENSG00000138160;	KIF11;	12200
chr10	92597200	92600600	E1	chr10	92596852	92597287	gene	ENSG00000184111;	RPL11P4;	87
chr10	92597200	92600600	E1	chr10	92574105	92655395	gene	ENSG00000138160;	KIF11;	3400
chr10	92605000	92653000	E1	chr10	92574105	92655395	gene	ENSG00000138160;	KIF11;	48000
chr10	92654000	92688000	E1	chr10	92659044	92659302	gene	ENSG00000264313;	RN7SL644P;	258
chr10	92654000	92688000	E1	chr10	92668745	92669743	gene	ENSG00000236493;	EIF2S2P3;	998
chr10	92654000	92688000	E1	chr10	92574105	92655395	gene	ENSG00000138160;	KIF11;	1395
chr10	92693200	92757000	E1	chr10	92689955	92695647	gene	ENSG00000152804;	HHEX;	2447
chr10	92693200	92757000	E1	chr10	92710499	92710608	gene	ENSG00000201412;	Y_RNA;	109
chr10	92784800	92842600	E1	chr10	92826831	93059493	gene	ENSG00000138190;	EXOC6;	15769
chr10	92850600	92890200	E1	chr10	92826831	93059493	gene	ENSG00000138190;	EXOC6;	39600
chr10	92893200	93031400	E1	chr10	92826831	93059493	gene	ENSG00000138190;	EXOC6;	138200
chr10	93033600	93060600	E1	chr10	93059663	93060426	gene	ENSG00000226425;	CYP26C1-DT;	763
chr10	93033600	93060600	E1	chr10	92826831	93059493	gene	ENSG00000138190;	EXOC6;	25893
chr10	93082800	93120000	E1	chr10	93106872	93107383	gene	ENSG00000232805;	NIP7P1;	511
chr10	93201000	93208600	E1	chr10	93206857	93209627	gene	ENSG00000237417;	XRCC6P1;	1743
chr10	93209800	93421800	E1	chr10	93284004	93284558	gene	ENSG00000213432;	RPL17P34;	554
chr10	93209800	93421800	E1	chr10	93306429	93482334	gene	ENSG00000138119;	MYOF;	115371
chr10	93448800	93458400	E1	chr10	93306429	93482334	gene	ENSG00000138119;	MYOF;	9600
chr10	93500800	93545000	E1	chr10	93510548	93510680	gene	ENSG00000212396;	RNA5SP323;	132
chr10	93500800	93545000	E1	chr10	93496612	93529092	gene	ENSG00000138180;	CEP55;	28292
chr10	93576800	93597000	E1	chr10	93591687	93601744	gene	ENSG00000138207;	RBP4;	5313
chr10	93576800	93597000	E1	chr10	93566665	93604480	gene	ENSG00000186188;	FFAR4;	20200
chr10	93623200	93699000	E1	chr10	93612537	93666010	gene	ENSG00000095464;	PDE6C;	42810
chr10	93623200	93699000	E1	chr10	93667883	93702592	gene	ENSG00000148690;	FRA10AC1;	31117
chr10	93784800	93800200	E1	chr10	93757840	93806272	gene	ENSG00000108231;	LGI1;	15400
chr10	93868600	93889200	E1	chr10	93881293	93881938	gene	ENSG00000227995;	RAB11AP1;	645
chr10	93896200	93912400	E1	chr10	93893973	93956062	gene	ENSG00000176273;	SLC35G1;	16200
chr10	93913400	93984600	E1	chr10	93958191	93961540	gene	ENSG00000180764;	PIPSL;	3349
chr10	93913400	93984600	E1	chr10	93893973	93956062	gene	ENSG00000176273;	SLC35G1;	42662
chr10	94000000	94037400	E1	chr10	93993931	94332823	gene	ENSG00000138193;	PLCE1;	37400
chr10	94038400	94085400	E1	chr10	94081950	94108814	gene	ENSG00000232913;	PLCE1-AS2;	3450
chr10	94038400	94085400	E1	chr10	93993931	94332823	gene	ENSG00000138193;	PLCE1;	47000
chr10	94085800	94100600	E1	chr10	94081950	94108814	gene	ENSG00000232913;	PLCE1-AS2;	14800
chr10	94085800	94100600	E1	chr10	93993931	94332823	gene	ENSG00000138193;	PLCE1;	14800
chr10	94104400	94288400	E1	chr10	94137748	94139500	gene	ENSG00000234724;	HDAC1P1;	1752
chr10	94104400	94288400	E1	chr10	94155639	94155745	gene	ENSG00000206631;	RNU6-657P;	106
chr10	94104400	94288400	E1	chr10	94278681	94287478	gene	ENSG00000268894;	PLCE1-AS1;	8797
chr10	94104400	94288400	E1	chr10	94081950	94108814	gene	ENSG00000232913;	PLCE1-AS2;	4414
chr10	94104400	94288400	E1	chr10	93993931	94332823	gene	ENSG00000138193;	PLCE1;	184000
chr10	94289600	94358400	E1	chr10	94333226	94362959	gene	ENSG00000173145;	NOC3L;	25174
chr10	94289600	94358400	E1	chr10	93993931	94332823	gene	ENSG00000138193;	PLCE1;	43223
chr10	94409600	94495200	E1	chr10	94402541	94536332	gene	ENSG00000108239;	TBC1D12;	85600
chr10	94496200	94544000	E1	chr10	94402541	94536332	gene	ENSG00000108239;	TBC1D12;	40132
chr10	94547200	94563800	E1	chr10	94545329	94613905	gene	ENSG00000119969;	HELLS;	16600
chr10	94565600	94661800	E1	chr10	94646364	94647996	gene	ENSG00000235746;	CTBP2P2;	1632
chr10	94565600	94661800	E1	chr10	94545329	94613905	gene	ENSG00000119969;	HELLS;	48305
chr10	94683200	94702600	E1	chr10	94683729	94736190	gene	ENSG00000108242;	CYP2C18;	18871
chr10	94708000	94763400	E1	chr10	94683729	94736190	gene	ENSG00000108242;	CYP2C18;	28190
chr10	94708000	94763400	E1	chr10	94762681	94855547	gene	ENSG00000165841;	CYP2C19;	719
chr10	94774200	94997800	E1	chr10	94774156	94774633	gene	ENSG00000230338;	MTND4P19;	433
chr10	94774200	94997800	E1	chr10	94865852	94873129	gene	ENSG00000235199;	CYP2C58P;	7277
chr10	94774200	94997800	E1	chr10	94882554	94883343	gene	ENSG00000225354;	RPL7AP52;	789
chr10	94774200	94997800	E1	chr10	94940253	94941121	gene	ENSG00000233377;	MTND4P20;	868
chr10	94774200	94997800	E1	chr10	94938658	94990091	gene	ENSG00000138109;	CYP2C9;	51433
chr10	94774200	94997800	E1	chr10	94762681	94855547	gene	ENSG00000165841;	CYP2C19;	81347
chr10	95001200	95022400	E1	chr10	95007126	95007556	gene	ENSG00000228460;	CYP2C59P;	430
chr10	95001200	95022400	E1	chr10	95009674	95009812	gene	ENSG00000260863;	CYP2C60P;	138
chr10	95043800	95066600	E1	chr10	95036772	95069497	gene	ENSG00000138115;	CYP2C8;	22800
chr10	95069400	95110000	E1	chr10	95036772	95069497	gene	ENSG00000138115;	CYP2C8;	97
chr10	95188400	95195400	E1	chr10	95194200	95228929	gene	ENSG00000173124;	ACSM6;	1200
chr10	95196400	95214200	E1	chr10	95194200	95228929	gene	ENSG00000173124;	ACSM6;	17800
chr10	95215800	95236400	E1	chr10	95194200	95228929	gene	ENSG00000173124;	ACSM6;	13129
chr10	95237000	95260200	E1	chr10	95237572	95291012	gene	ENSG00000107438;	PDLIM1;	22628
chr10	95274000	95284200	E1	chr10	95237572	95291012	gene	ENSG00000107438;	PDLIM1;	10200
chr10	95310800	95327200	E1	chr10	95311771	95561414	gene	ENSG00000095637;	SORBS1;	15429
chr10	95328000	95330800	E1	chr10	95311771	95561414	gene	ENSG00000095637;	SORBS1;	2800
chr10	95337000	95355600	E1	chr10	95311771	95561414	gene	ENSG00000095637;	SORBS1;	18600
chr10	95356200	95373600	E1	chr10	95311771	95561414	gene	ENSG00000095637;	SORBS1;	17400
chr10	95376200	95403000	E1	chr10	95311771	95561414	gene	ENSG00000095637;	SORBS1;	26800
chr10	95417800	95445200	E1	chr10	95311771	95561414	gene	ENSG00000095637;	SORBS1;	27400
chr10	95446200	95474600	E1	chr10	95311771	95561414	gene	ENSG00000095637;	SORBS1;	28400
chr10	95478400	95512200	E1	chr10	95311771	95561414	gene	ENSG00000095637;	SORBS1;	33800
chr10	95519800	95524600	E1	chr10	95311771	95561414	gene	ENSG00000095637;	SORBS1;	4800
chr10	95526200	95539800	E1	chr10	95311771	95561414	gene	ENSG00000095637;	SORBS1;	13600
chr10	95551400	95555800	E1	chr10	95311771	95561414	gene	ENSG00000095637;	SORBS1;	4400
chr10	95564000	95602400	E1	chr10	95594598	95595372	gene	ENSG00000214362;	RPS3AP36;	774
chr10	95611800	95645400	E1	chr10	95605941	95656711	gene	ENSG00000059573;	ALDH18A1;	33600
chr10	95646200	95653800	E1	chr10	95605941	95656711	gene	ENSG00000059573;	ALDH18A1;	7600
chr10	95665000	95691200	E1	chr10	95659823	95694143	gene	ENSG00000119977;	TCTN3;	26200
chr10	95695400	95741000	E1	chr10	95711779	95877266	gene	ENSG00000138185;	ENTPD1;	29221
chr10	95695400	95741000	E1	chr10	95732976	96090250	gene	ENSG00000226688;	ENTPD1-AS1;	8024
chr10	95743800	95755200	E1	chr10	95711779	95877266	gene	ENSG00000138185;	ENTPD1;	11400
chr10	95743800	95755200	E1	chr10	95732976	96090250	gene	ENSG00000226688;	ENTPD1-AS1;	11400
chr10	95758800	95770200	E1	chr10	95711779	95877266	gene	ENSG00000138185;	ENTPD1;	11400
chr10	95758800	95770200	E1	chr10	95732976	96090250	gene	ENSG00000226688;	ENTPD1-AS1;	11400
chr10	95770400	95811400	E1	chr10	95711779	95877266	gene	ENSG00000138185;	ENTPD1;	41000
chr10	95770400	95811400	E1	chr10	95732976	96090250	gene	ENSG00000226688;	ENTPD1-AS1;	41000
chr10	95816200	95905200	E1	chr10	95711779	95877266	gene	ENSG00000138185;	ENTPD1;	61066
chr10	95816200	95905200	E1	chr10	95732976	96090250	gene	ENSG00000226688;	ENTPD1-AS1;	89000
chr10	95908400	95987800	E1	chr10	95907603	96033745	gene	ENSG00000188649;	CC2D2B;	79400
chr10	95908400	95987800	E1	chr10	95732976	96090250	gene	ENSG00000226688;	ENTPD1-AS1;	79400
chr10	95990200	96042200	E1	chr10	95999778	96000243	gene	ENSG00000227805;	RPL21P90;	465
chr10	95990200	96042200	E1	chr10	95907603	96033745	gene	ENSG00000188649;	CC2D2B;	43545
chr10	95990200	96042200	E1	chr10	95732976	96090250	gene	ENSG00000226688;	ENTPD1-AS1;	52000
chr10	96046800	96057800	E1	chr10	96043394	96060870	gene	ENSG00000107443;	CCNJ;	11000
chr10	96046800	96057800	E1	chr10	95732976	96090250	gene	ENSG00000226688;	ENTPD1-AS1;	11000
chr10	96064200	96075000	E1	chr10	96064315	96064399	gene	ENSG00000266407;	MIR3157;	84
chr10	96064200	96075000	E1	chr10	95732976	96090250	gene	ENSG00000226688;	ENTPD1-AS1;	10800
chr10	96075600	96089200	E1	chr10	95732976	96090250	gene	ENSG00000226688;	ENTPD1-AS1;	13600
chr10	96109400	96117800	E1	chr10	96112747	96112851	gene	ENSG00000200728;	RNU6-271P;	104
chr10	96132200	96269200	E1	chr10	96189366	96190219	gene	ENSG00000229417;	NPM1P25;	853
chr10	96132200	96269200	E1	chr10	96129715	96205288	gene	ENSG00000177853;	ZNF518A;	73088
chr10	96132200	96269200	E1	chr10	96189171	96271587	gene	ENSG00000095585;	BLNK;	80029
chr10	96306200	96323000	E1	chr10	96304409	96338564	gene	ENSG00000107447;	DNTT;	16800
chr10	96340400	96351200	E1	chr10	96343221	96359365	gene	ENSG00000197430;	OPALIN;	7979
chr10	96363600	96374800	E1	chr10	96364608	96513926	gene	ENSG00000095587;	TLL2;	10192
chr10	96381600	96388200	E1	chr10	96364608	96513926	gene	ENSG00000095587;	TLL2;	6600
chr10	96422600	96454000	E1	chr10	96364608	96513926	gene	ENSG00000095587;	TLL2;	31400
chr10	96457200	96469600	E1	chr10	96364608	96513926	gene	ENSG00000095587;	TLL2;	12400
chr10	96481400	96487400	E1	chr10	96364608	96513926	gene	ENSG00000095587;	TLL2;	6000
chr10	96488800	96509200	E1	chr10	96364608	96513926	gene	ENSG00000095587;	TLL2;	20400
chr10	96516800	96552200	E1	chr10	96518110	96587452	gene	ENSG00000077147;	TM9SF3;	34090
chr10	96552800	96565400	E1	chr10	96560185	96560922	gene	ENSG00000235677;	NPM1P26;	737
chr10	96552800	96565400	E1	chr10	96518110	96587452	gene	ENSG00000077147;	TM9SF3;	12600
chr10	96572200	96580000	E1	chr10	96518110	96587452	gene	ENSG00000077147;	TM9SF3;	7800
chr10	96588400	96610200	E1	chr10	96593315	96720514	gene	ENSG00000155629;	PIK3AP1;	16885
chr10	96619600	96632800	E1	chr10	96620877	96621707	gene	ENSG00000227032;	RPS2P36;	830
chr10	96619600	96632800	E1	chr10	96593315	96720514	gene	ENSG00000155629;	PIK3AP1;	13200
chr10	96633600	96686400	E1	chr10	96593315	96720514	gene	ENSG00000155629;	PIK3AP1;	52800
chr10	96691400	96718400	E1	chr10	96593315	96720514	gene	ENSG00000155629;	PIK3AP1;	27000
chr10	96721400	96788800	E1	chr10	96743167	96743273	gene	ENSG00000207287;	RNU6-1274P;	106
chr10	96721400	96788800	E1	chr10	96750288	96750899	gene	ENSG00000236552;	RPL13AP5;	611
chr10	96796000	96831000	E1	chr10	96828669	96828764	gene	ENSG00000207976;	MIR607;	95
chr10	96834600	96840600	E1	chr10	96832254	96995956	gene	ENSG00000196233;	LCOR;	6000
chr10	96841200	96857800	E1	chr10	96832254	96995956	gene	ENSG00000196233;	LCOR;	16600
chr10	96860400	96882200	E1	chr10	96832254	96995956	gene	ENSG00000196233;	LCOR;	21800
chr10	96885200	96997800	E1	chr10	96915633	96915902	gene	ENSG00000232875;	HMGN2P35;	269
chr10	96885200	96997800	E1	chr10	96832254	96995956	gene	ENSG00000196233;	LCOR;	110756
chr10	97003400	97017400	E1	chr10	96998038	97185959	gene	ENSG00000187122;	SLIT1;	14000
chr10	97023200	97033000	E1	chr10	96998038	97185959	gene	ENSG00000187122;	SLIT1;	9800
chr10	97052200	97059400	E1	chr10	96998038	97185959	gene	ENSG00000187122;	SLIT1;	7200
chr10	97062400	97072200	E1	chr10	96998038	97185959	gene	ENSG00000187122;	SLIT1;	9800
chr10	97077000	97088400	E1	chr10	96998038	97185959	gene	ENSG00000187122;	SLIT1;	11400
chr10	97089800	97095600	E1	chr10	96998038	97185959	gene	ENSG00000187122;	SLIT1;	5800
chr10	97191400	97192200	E1	chr10	97153045	97292637	gene	ENSG00000269891;	ARHGAP19-SLIT1;	800
chr10	97194200	97195800	E1	chr10	97153045	97292637	gene	ENSG00000269891;	ARHGAP19-SLIT1;	1600
chr10	97200200	97204800	E1	chr10	97153045	97292637	gene	ENSG00000269891;	ARHGAP19-SLIT1;	4600
chr10	97208800	97222400	E1	chr10	97153045	97292637	gene	ENSG00000269891;	ARHGAP19-SLIT1;	13600
chr10	97208800	97222400	E1	chr10	97222173	97292673	gene	ENSG00000213390;	ARHGAP19;	227
chr10	97223200	97283800	E1	chr10	97153045	97292637	gene	ENSG00000269891;	ARHGAP19-SLIT1;	60600
chr10	97223200	97283800	E1	chr10	97222173	97292673	gene	ENSG00000213390;	ARHGAP19;	60600
chr10	97295000	97317200	E1	chr10	97297290	97297557	gene	ENSG00000277308;	Metazoa_SRP;	267
chr10	97295000	97317200	E1	chr10	97309138	97309958	gene	ENSG00000237169;	RPL12P27;	820
chr10	97352000	97358200	E1	chr10	97356358	97426076	gene	ENSG00000052749;	RRP12;	1842
chr10	97391400	97396200	E1	chr10	97393197	97393547	gene	ENSG00000231508;	RPL34P20;	350
chr10	97391400	97396200	E1	chr10	97356358	97426076	gene	ENSG00000052749;	RRP12;	4800
chr10	97659200	97674200	E1	chr10	97640671	97676434	gene	ENSG00000155252;	PI4K2A;	15000
chr10	97677600	97683600	E1	chr10	97677424	97687241	gene	ENSG00000119986;	AVPI1;	6000
chr10	97745000	97750800	E1	chr10	97737121	97760907	gene	ENSG00000155256;	ZFYVE27;	5800
chr10	97829400	97838800	E1	chr10	97828478	97849798	gene	ENSG00000227356;	GOLGA7B-DT;	9400
chr10	97862200	97867200	E1	chr10	97849843	97871580	gene	ENSG00000155265;	GOLGA7B;	5000
chr10	97862200	97867200	E1	chr10	97865000	98030828	gene	ENSG00000095713;	CRTAC1;	2200
chr10	97870000	97878800	E1	chr10	97849843	97871580	gene	ENSG00000155265;	GOLGA7B;	1580
chr10	97870000	97878800	E1	chr10	97865000	98030828	gene	ENSG00000095713;	CRTAC1;	8800
chr10	97893600	97896400	E1	chr10	97865000	98030828	gene	ENSG00000095713;	CRTAC1;	2800
chr10	97897600	97898200	E1	chr10	97865000	98030828	gene	ENSG00000095713;	CRTAC1;	600
chr10	97905000	97911600	E1	chr10	97865000	98030828	gene	ENSG00000095713;	CRTAC1;	6600
chr10	98139200	98245600	E1	chr10	98134624	98244897	gene	ENSG00000166024;	R3HCC1L;	105697
chr10	98378600	98394600	E1	chr10	98383565	98415182	gene	ENSG00000119943;	PYROXD2;	11035
chr10	98397000	98414200	E1	chr10	98383565	98415182	gene	ENSG00000119943;	PYROXD2;	17200
chr10	98397000	98414200	E1	chr10	98410939	98446963	gene	ENSG00000107521;	HPS1;	3261
chr10	98424200	98443000	E1	chr10	98431292	98431360	gene	ENSG00000264610;	MIR4685;	68
chr10	98424200	98443000	E1	chr10	98410939	98446963	gene	ENSG00000107521;	HPS1;	18800
chr10	98447600	98453000	E1	chr10	98446287	98453810	gene	ENSG00000287261;	HPS1-AS1;	5400
chr10	98493200	98503000	E1	chr10	98457077	99235862	gene	ENSG00000172987;	HPSE2;	9800
chr10	98544600	98546600	E1	chr10	98457077	99235862	gene	ENSG00000172987;	HPSE2;	2000
chr10	98590800	98598400	E1	chr10	98457077	99235862	gene	ENSG00000172987;	HPSE2;	7600
chr10	98622600	98643400	E1	chr10	98457077	99235862	gene	ENSG00000172987;	HPSE2;	20800
chr10	98654000	98662200	E1	chr10	98457077	99235862	gene	ENSG00000172987;	HPSE2;	8200
chr10	98665600	98674800	E1	chr10	98457077	99235862	gene	ENSG00000172987;	HPSE2;	9200
chr10	98677000	98837800	E1	chr10	98457077	99235862	gene	ENSG00000172987;	HPSE2;	160800
chr10	98853400	98890000	E1	chr10	98457077	99235862	gene	ENSG00000172987;	HPSE2;	36600
chr10	98891600	98978000	E1	chr10	98924499	98924568	gene	ENSG00000274056;	MIR6507;	69
chr10	98891600	98978000	E1	chr10	98457077	99235862	gene	ENSG00000172987;	HPSE2;	86400
chr10	98985000	99062000	E1	chr10	99013103	99013952	gene	ENSG00000236818;	ARL5AP2;	849
chr10	98985000	99062000	E1	chr10	99047639	99048319	gene	ENSG00000234109;	RPL7P36;	680
chr10	98985000	99062000	E1	chr10	98457077	99235862	gene	ENSG00000172987;	HPSE2;	77000
chr10	99066400	99078400	E1	chr10	98457077	99235862	gene	ENSG00000172987;	HPSE2;	12000
chr10	99085800	99110800	E1	chr10	98457077	99235862	gene	ENSG00000172987;	HPSE2;	25000
chr10	99114000	99131600	E1	chr10	98457077	99235862	gene	ENSG00000172987;	HPSE2;	17600
chr10	99135000	99143800	E1	chr10	98457077	99235862	gene	ENSG00000172987;	HPSE2;	8800
chr10	99147400	99174000	E1	chr10	98457077	99235862	gene	ENSG00000172987;	HPSE2;	26600
chr10	99176800	99214600	E1	chr10	98457077	99235862	gene	ENSG00000172987;	HPSE2;	37800
chr10	99392800	99393200	E1	chr10	99329356	99394330	gene	ENSG00000119946;	CNNM1;	400
chr10	99397200	99429600	E1	chr10	99396870	99430624	gene	ENSG00000120053;	GOT1;	32400
chr10	99434600	99444000	E1	chr10	99430915	99463259	gene	ENSG00000224934;	GOT1-DT;	9400
chr10	99608400	99617800	E1	chr10	99610519	99622793	gene	ENSG00000155287;	SLC25A28;	7281
chr10	99661000	99730800	E1	chr10	99697407	99697949	gene	ENSG00000233690;	EBAG9P1;	542
chr10	99661000	99730800	E1	chr10	99659509	99711241	gene	ENSG00000198018;	ENTPD7;	50241
chr10	99661000	99730800	E1	chr10	99710868	99732127	gene	ENSG00000014919;	COX15;	19932
chr10	99661000	99730800	E1	chr10	99702558	99756134	gene	ENSG00000119929;	CUTC;	28242
chr10	99735600	99777600	E1	chr10	99702558	99756134	gene	ENSG00000119929;	CUTC;	20534
chr10	99787200	99845400	E1	chr10	99788564	99789410	gene	ENSG00000227351;	NANOGP6;	846
chr10	99787200	99845400	E1	chr10	99782640	99852594	gene	ENSG00000023839;	ABCC2;	58200
chr10	99848200	99869600	E1	chr10	99782640	99852594	gene	ENSG00000023839;	ABCC2;	4394
chr10	99873600	99891000	E1	chr10	99875577	100009947	gene	ENSG00000107554;	DNMBP;	15423
chr10	99947400	99949600	E1	chr10	99927010	99959050	gene	ENSG00000227695;	DNMBP-AS1;	2200
chr10	99947400	99949600	E1	chr10	99875577	100009947	gene	ENSG00000107554;	DNMBP;	2200
chr10	99957400	99962000	E1	chr10	99927010	99959050	gene	ENSG00000227695;	DNMBP-AS1;	1650
chr10	99957400	99962000	E1	chr10	99875577	100009947	gene	ENSG00000107554;	DNMBP;	4600
chr10	100046600	100183600	E1	chr10	100114417	100115223	gene	ENSG00000232230;	TPM4P1;	806
chr10	100046600	100183600	E1	chr10	100143065	100143995	gene	ENSG00000270623;	SPCS2P2;	930
chr10	100046600	100183600	E1	chr10	100042193	100081869	gene	ENSG00000120054;	CPN1;	35269
chr10	100046600	100183600	E1	chr10	100150094	100186033	gene	ENSG00000107566;	ERLIN1;	33506
chr10	100046600	100183600	E1	chr10	100105754	100140151	gene	ENSG00000283232;	CYP2C23P;	34397
chr10	100187800	100226800	E1	chr10	100188300	100229596	gene	ENSG00000213341;	CHUK;	38500
chr10	100235400	100263400	E1	chr10	100237156	100237302	gene	ENSG00000212464;	SNORA12;	146
chr10	100235400	100263400	E1	chr10	100248271	100249095	gene	ENSG00000230224;	PHB1P9;	824
chr10	100235400	100263400	E1	chr10	100258571	100258677	gene	ENSG00000207362;	RNU6-422P;	106
chr10	100235400	100263400	E1	chr10	100232298	100267680	gene	ENSG00000095485;	CWF19L1;	28000
chr10	100273000	100275200	E1	chr10	100273280	100286680	gene	ENSG00000196072;	BLOC1S2;	1920
chr10	100278600	100284000	E1	chr10	100273280	100286680	gene	ENSG00000196072;	BLOC1S2;	5400
chr10	100289200	100292400	E1	chr10	100288149	100330264	gene	ENSG00000107593;	PKD2L1;	3200
chr10	100386600	100433400	E1	chr10	100398352	100398446	gene	ENSG00000212325;	Y_RNA;	94
chr10	100386600	100433400	E1	chr10	100373099	100454043	gene	ENSG00000235823;	OLMALINC;	46800
chr10	100434000	100453400	E1	chr10	100373099	100454043	gene	ENSG00000235823;	OLMALINC;	19400
chr10	100472200	100476200	E1	chr10	100463009	100483744	gene	ENSG00000075290;	WNT8B;	4000
chr10	100485200	100508400	E1	chr10	100486646	100519864	gene	ENSG00000075826;	SEC31B;	21754
chr10	100510400	100518000	E1	chr10	100486646	100519864	gene	ENSG00000075826;	SEC31B;	7600
chr10	100530400	100535000	E1	chr10	100529072	100559998	gene	ENSG00000166135;	HIF1AN;	4600
[truncated: 302,208+ more rows]
