# Supplementary material for: KAT5 regulates neurodevelopmental states associated with G0-like populations in glioblastoma
Source: Nat Commun. 2025 May 9;16:4327. doi: 10.1038/s41467-025-59503-w (PMC12064679; doi:10.1038/s41467-025-59503-w)
Supplement: Supplementary file 16 — Supplementary Data 14 [file 41467_2025_59503_MOESM16_ESM.xlsx]

## Sheet: allpeaks
chr	start	end	width	Conc	Conc_DOXplus	Conc_DOX.6d	Fold	p.value	FDR	broad_annotation	annotation	transcriptId	SYMBOL	GENENAME	geneId	ENSEMBL
chr3	25427771	25428771	1001	7.27	8.27	-0.29	8.57	1.51e-13	1.03e-10	Promoter (<=1kb)	Promoter (<=1kb)	ENST00000330688.9	RARB	retinoic acid receptor beta	5915	ENSG00000077092
chr15	36407421	36408258	838	7.26	8.25	1.05	7.2	2.74e-14	2.7e-11	Distal Intergenic	Distal Intergenic	ENST00000566621.6	C15orf41	chromosome 15 open reading frame 41	84529	ENSG00000186073
chr9	90307271	90307687	417	5.72	6.71	-0.29	7	2.65e-07	2.69e-05	Intron	Intron (ENST00000659218.1/101927873, intron 2 of 2)	ENST00000659218.1	LINC01508	long intergenic non-protein coding RNA 1508	101927873	ENSG00000231107
chr5	78595086	78595619	534	6.03	7	1.05	5.95	6.12e-09	9.96e-07	Intron	Intron (ENST00000380345.7/10184, intron 2 of 4)	ENST00000510949.1	LHFPL2	LHFPL tetraspan subfamily member 2	10184	ENSG00000145685
chr10	29714157	29714712	556	6.62	7.59	1.74	5.86	1.54e-09	2.97e-07	Intron	Intron (ENST00000375400.7/6840, intron 1 of 35)	ENST00000375400.7	SVIL	supervillin	6840	ENSG00000197321
chr2	101517189	101517782	594	5.22	6.19	0.53	5.66	2.01e-06	0.000145	Distal Intergenic	Distal Intergenic	ENST00000428343.6	RFX8	RFX family member 8, lacking RFX DNA binding domain	731220	ENSG00000196460
chr2	173048730	173049317	588	5.52	6.49	1.05	5.44	2.6e-06	0.000176	Promoter (<=1kb)	Promoter (<=1kb)	ENST00000484645.1	RAPGEF4	Rap guanine nucleotide exchange factor 4	11069	ENSG00000091428
chr5	143922656	143922974	319	6.03	7	1.6	5.4	6.41e-08	7.95e-06	Distal Intergenic	Distal Intergenic	ENST00000638299.1	HMHB1	histocompatibility minor HB-1	57824	ENSG00000158497
chr9	39370787	39371611	825	5.8	6.77	1.49	5.27	5.76e-07	5.27e-05	Promoter (<=1kb)	Promoter (<=1kb)	ENST00000465257.2	FAM74A1	family with sequence similarity 74 member A1	401507	ENSG00000215112
chr9	137976717	137977440	724	3.88	4.84	-0.29	5.14	0.00229	0.0334	Intron	Intron (ENST00000371372.6/774, intron 12 of 46)	ENST00000371390.1	LOC100133077	uncharacterized LOC100133077	100133077	ENSG00000203987
chr6	14964686	14965151	466	6.07	7.03	1.93	5.1	4.32e-06	0.000259	Intron	Intron (ENST00000629853.2/ENST00000629853.2, intron 2 of 3)	ENST00000341776.7	JARID2	jumonji and AT-rich interaction domain containing 2	3720	ENSG00000008083
chr2	79832148	79832640	493	5.13	6.09	1.05	5.04	2.3e-05	0.000993	Intron	Intron (ENST00000466387.5/1496, intron 7 of 21)	ENST00000622224.1	MIR8080	microRNA 8080	102465877	ENSG00000276917
chr8	93905047	93905437	391	5.39	6.34	1.49	4.85	0.000156	0.00441	Intron	Intron (ENST00000523021.1/ENST00000523021.1, intron 1 of 1)	ENST00000580636.1	MIR378D2	microRNA 378d-2	100616169	ENSG00000284288
chr3	196665922	196666442	521	5.12	6.07	1.26	4.82	5.94e-05	0.00212	Intron	Intron (ENST00000426755.5/54965, intron 2 of 5)	ENST00000426755.5	PIGX	phosphatidylinositol glycan anchor biosynthesis class X	54965	ENSG00000163964
chr10	93198885	93199769	885	7.53	8.48	3.74	4.74	1.05e-11	3.66e-09	Distal Intergenic	Distal Intergenic	ENST00000625202.1	CYP26A1	cytochrome P450 family 26 subfamily A member 1	1592	ENSG00000095596
chr17	82580330	82580619	290	4.55	5.49	0.82	4.67	0.00116	0.02	Promoter (2-3kb)	Promoter (2-3kb)	ENST00000571160.1	FOXK2	forkhead box K2	3607	ENSG00000141568
chr17	82765116	82765518	403	3.39	4.34	-0.29	4.63	0.00792	0.0789	Intron	Intron (ENST00000355528.9/6904, intron 3 of 38)	ENST00000570734.1	FN3K	fructosamine 3 kinase	64122	ENSG00000167363
chr18	53390205	53390815	611	5.42	6.36	1.74	4.62	3.67e-05	0.00145	Promoter (<=1kb)	Promoter (<=1kb)	ENST00000579941.1	DCC	DCC netrin 1 receptor	1630	ENSG00000187323
chr7	93816826	93817540	715	6.22	7.16	2.6	4.56	8.54e-08	1.01e-05	Intron	Intron (ENST00000455502.5/2792, intron 1 of 3)	ENST00000451238.1	TFPI2	tissue factor pathway inhibitor 2	7980	ENSG00000105825
chr1	53283785	53284157	373	5.02	5.95	1.74	4.21	0.000422	0.00953	Intron	Intron (ENST00000306052.12/7804, intron 3 of 18)	ENST00000653217.1	LRP8	LDL receptor related protein 8	7804	ENSG00000157193
chr12	132793194	132793855	662	2.92	3.84	-0.29	4.14	0.0262	0.17	Intron	Intron (ENST00000450791.7/2802, intron 11 of 23)	ENST00000541013.2	GOLGA3	golgin A3	2802	ENSG00000090615
chr15	36427982	36428696	715	7.18	8.09	4.07	4.02	1.46e-05	0.000703	Distal Intergenic	Distal Intergenic	ENST00000566621.6	C15orf41	chromosome 15 open reading frame 41	84529	ENSG00000186073
chr20	12161512	12161850	339	4.78	5.69	1.74	3.95	0.00312	0.0413	Distal Intergenic	Distal Intergenic	ENST00000473180.1	BTBD3	BTB domain containing 3	22903	ENSG00000132640
chr20	47558999	47559341	343	4.77	5.68	1.74	3.94	0.00254	0.0357	Intron	Intron (ENST00000371998.8/8202, intron 1 of 22)	ENST00000371997.3	NCOA3	nuclear receptor coactivator 3	8202	ENSG00000124151
chr16	73018902	73020148	1247	7.46	8.37	4.52	3.85	0.000302	0.00738	Intron	Intron (ENST00000268489.10/463, intron 1 of 9)	ENST00000268489.10	ZFHX3	zinc finger homeobox 3	463	ENSG00000140836
chr14	82388525	82388901	377	4.68	5.59	1.74	3.85	0.00245	0.035	Distal Intergenic	Distal Intergenic	ENST00000553760.6	LINC02301	long intergenic non-protein coding RNA 2301	101928599	ENSG00000258743
chr3	172658723	172659795	1073	8.93	9.84	6	3.83	1.49e-06	0.000114	Intron	Intron (ENST00000475381.6/57552, intron 1 of 4)	ENST00000470419.1	NCEH1	neutral cholesterol ester hydrolase 1	57552	ENSG00000144959
chr1	12435647	12436427	781	7.51	8.41	4.6	3.8	1.49e-12	7.3e-10	Intron	Intron (ENST00000620676.6/55187, intron 65 of 69)	ENST00000481484.1	VPS13D	vacuolar protein sorting 13 homolog D	55187	ENSG00000048707
chr16	89535854	89536237	384	4.34	5.23	1.44	3.8	0.00454	0.0537	Promoter (<=1kb)	Promoter (<=1kb)	ENST00000645842.1	SPG7	SPG7 matrix AAA peptidase subunit, paraplegin	6687	ENSG00000197912
chr17	2171855	2173380	1526	9.3	10.19	6.45	3.75	1.43e-11	4.62e-09	Promoter (<=1kb)	Promoter (<=1kb)	ENST00000575454.1	SMG6	SMG6 nonsense mediated mRNA decay factor	23293	ENSG00000070366
chrX	10591518	10592012	495	6.55	7.44	3.77	3.67	0.000309	0.00753	Promoter (1-2kb)	Promoter (1-2kb)	ENST00000380780.5	MID1	midline 1	4281	ENSG00000101871
chr1	12548918	12550496	1579	7.89	8.78	5.14	3.64	1.93e-06	0.00014	Distal Intergenic	Distal Intergenic	ENST00000622213.1	MIR6730	microRNA 6730	102466722	ENSG00000276830
chr2	173658135	173658625	491	5.98	6.87	3.25	3.62	6.47e-05	0.00227	Distal Intergenic	Distal Intergenic	ENST00000465379.1	SP3	Sp3 transcription factor	6670	ENSG00000172845
chr12	1611949	1612536	588	5.9	6.79	3.17	3.62	0.00154	0.0247	Intron	Intron (ENST00000539198.5/81029, intron 1 of 3)	ENST00000538854.1	WNT5B	Wnt family member 5B	81029	ENSG00000111186
chr2	197179716	197180492	777	7.77	8.66	5.05	3.61	6.64e-12	2.66e-09	Intron	Intron (ENST00000282272.15/91526, intron 2 of 27)	ENST00000449346.1	ANKRD44-AS1	ANKRD44 antisense RNA 1	101927596	ENSG00000231621
chr9	77439581	77440606	1026	7.51	8.4	4.79	3.61	0.0592	0.274	Intron	Intron (ENST00000341700.7/9630, intron 2 of 6)	ENST00000464095.1	GNA14	G protein subunit alpha 14	9630	ENSG00000156049
chr6	21846758	21847624	867	7.76	8.64	5.04	3.6	0.067	0.295	Intron	Intron (ENST00000671160.1/401237, intron 2 of 7)	ENST00000662510.1	CASC15	cancer susceptibility 15	401237
chr20	51630909	51631956	1048	8.01	8.89	5.33	3.56	2.52e-10	5.72e-08	Intron	Intron (ENST00000311637.9/10079, intron 10 of 22)	ENST00000609507.1	NFATC2	nuclear factor of activated T cells 2	4773	ENSG00000101096
chr19	35869588	35870138	551	6.24	7.12	3.57	3.55	0.00188	0.0287	Promoter (<=1kb)	Promoter (<=1kb)	ENST00000589743.5	APLP1	amyloid beta precursor like protein 1	333	ENSG00000105290
chr4	158996992	158997381	390	5.46	6.34	2.83	3.51	0.00527	0.0591	Intron	Intron (ENST00000434826.3/152940, intron 1 of 4)	ENST00000505647.1	C4orf45	chromosome 4 open reading frame 45	152940	ENSG00000164123
chr9	120966029	120966477	449	5.22	6.1	2.62	3.48	0.00658	0.0698	Intron	Intron (ENST00000223642.2/727, intron 33 of 40)	ENST00000480188.1	C5	complement C5	727	ENSG00000106804
chr1	12477976	12479286	1311	9.78	10.65	7.19	3.47	8.25e-12	3.07e-09	Promoter (<=1kb)	Promoter (<=1kb)	ENST00000645148.1	VPS13D	vacuolar protein sorting 13 homolog D	55187	ENSG00000048707
chr10	34235324	34235998	675	6.8	7.67	4.21	3.47	0.00252	0.0356	Intron	Intron (ENST00000545260.5/56288, intron 20 of 22)	ENST00000466092.1	PARD3	par-3 family cell polarity regulator	56288	ENSG00000148498
chr3	115765876	115767167	1292	7.21	8.08	4.62	3.46	0.00104	0.0184	Distal Intergenic	Distal Intergenic	ENST00000475403.2	LSAMP	limbic system associated membrane protein	4045	ENSG00000185565
chr7	104224105	104224861	757	7.18	8.05	4.59	3.46	0.00289	0.0392	Distal Intergenic	Distal Intergenic	ENST00000626700.1	ORC5	origin recognition complex subunit 5	5001	ENSG00000164815
chr9	64870496	64871002	507	6.07	6.94	3.49	3.45	0.00172	0.0271	Distal Intergenic	Distal Intergenic	ENST00000452436.3	LOC101929583	methylenetetrahydrofolate dehydrogenase (NADP+ dependent) 1 like pseudogene	101929583
chr2	55885455	55886121	667	6.06	6.94	3.49	3.45	0.00343	0.0442	Intron	Intron (ENST00000355426.8/2202, intron 5 of 11)	ENST00000634374.1	EFEMP1	EGF containing fibulin extracellular matrix protein 1	2202	ENSG00000115380
chr8	54153146	54153830	685	7.53	8.39	5.02	3.38	1.53e-05	0.00073	Distal Intergenic	Distal Intergenic	ENST00000522521.2	MRPL15	mitochondrial ribosomal protein L15	29088	ENSG00000137547
chr8	106465374	106465929	556	5.99	6.86	3.49	3.37	0.00868	0.0836	Intron	Intron (ENST00000531443.5/55074, intron 1 of 14)	ENST00000442977.6	OXR1	oxidation resistance 1	55074	ENSG00000164830
chr7	78151202	78152172	971	9.4	10.26	6.93	3.33	4.52e-11	1.33e-08	Intron	Intron (ENST00000354212.9/9863, intron 16 of 21)	ENST00000524268.1	MAGI2	membrane associated guanylate kinase, WW and PDZ domain containing 2	9863	ENSG00000187391
chr7	95433902	95434299	398	5.92	6.78	3.46	3.33	4.11e-05	0.00157	Promoter (<=1kb)	Promoter (<=1kb)	ENST00000491069.5	PON2	paraoxonase 2	5445	ENSG00000105854
chr6	21773257	21773736	480	5.66	6.52	3.19	3.33	0.00061	0.0125	Intron	Intron (ENST00000671160.1/401237, intron 1 of 7)	ENST00000658974.1	CASC15	cancer susceptibility 15	401237
chr9	70013342	70013967	626	6.34	7.2	3.88	3.33	0.00537	0.0601	Distal Intergenic	Distal Intergenic	ENST00000480564.1	C9orf135	chromosome 9 open reading frame 135	138255	ENSG00000204711
chr7	128107503	128108138	636	5.07	5.93	2.61	3.33	0.00789	0.0787	Distal Intergenic	Distal Intergenic	ENST00000485871.1	SND1	staphylococcal nuclease and tudor domain containing 1	27044	ENSG00000197157
chr10	125489858	125490489	632	6.46	7.32	3.99	3.32	0.00497	0.0568	Distal Intergenic	Distal Intergenic	ENST00000446081.5	TEX36-AS1	TEX36 antisense RNA 1	100169752	ENSG00000237675
chr2	36756387	36756692	306	4.53	5.38	2.13	3.25	0.00379	0.0472	Intron	Intron (ENST00000379242.7/5212, intron 5 of 15)	ENST00000464309.1	VIT	vitrin	5212	ENSG00000205221
chr1	12339308	12339846	539	5.42	6.27	3.06	3.22	0.013	0.111	Promoter (2-3kb)	Promoter (2-3kb)	ENST00000643711.1	VPS13D	vacuolar protein sorting 13 homolog D	55187	ENSG00000048707
chr10	61939172	61939522	351	5.97	6.82	3.62	3.2	0.0198	0.146	Intron	Intron (ENST00000644638.1/84159, intron 2 of 4)	ENST00000279873.12	ARID5B	AT-rich interaction domain 5B	84159	ENSG00000150347
chr3	114506910	114507169	260	5.95	6.8	3.6	3.19	0.00813	0.0801	Intron	Intron (ENST00000628886.1/101929754, intron 2 of 2)	ENST00000486152.6	ZBTB20	zinc finger and BTB domain containing 20	26137	ENSG00000181722
chr7	138890163	138891349	1187	7.48	8.33	5.15	3.18	1.12e-10	2.96e-08	Intron	Intron (ENST00000440172.5/57670, intron 10 of 19)	ENST00000440172.5	KIAA1549	KIAA1549	57670	ENSG00000122778
chr2	234362982	234364116	1135	8.34	9.19	6.01	3.18	8.42e-10	1.71e-07	Distal Intergenic	Distal Intergenic	ENST00000439798.1	LINC01891	long intergenic non-protein coding RNA 1891	105373934	ENSG00000231682
chr20	11249062	11249501	440	6.07	6.92	3.74	3.18	0.00268	0.0371	Intron	Intron (ENST00000444792.1/339593, intron 7 of 7)	ENST00000666460.1	LOC339593	uncharacterized LOC339593	339593
chr7	135923876	135924547	672	4.87	5.72	2.55	3.17	0.0161	0.128	Intron	Intron (ENST00000419211.2/ENST00000419211.2, intron 1 of 2)	ENST00000435723.1	MTPN	myotrophin	136319	ENSG00000105887
chr20	38152460	38153185	726	6.95	7.79	4.69	3.1	0.000187	0.00511	Intron	Intron (ENST00000361475.7/7052, intron 3 of 12)	ENST00000474777.1	TGM2	transglutaminase 2	7052	ENSG00000198959
chr9	18796134	18796623	490	6.1	6.93	3.91	3.01	0.00378	0.0471	Promoter (2-3kb)	Promoter (2-3kb)	ENST00000496521.2	ADAMTSL1	ADAMTS like 1	92949	ENSG00000178031
chr6	118134478	118135709	1232	7.65	8.48	5.5	2.98	5.24e-07	4.91e-05	Intron	Intron (ENST00000360388.9/222553, intron 1 of 7)	ENST00000621341.1	SLC35F1	solute carrier family 35 member F1	222553	ENSG00000196376
chr3	58163699	58164837	1139	7.83	8.65	5.68	2.98	1.22e-06	9.63e-05	Promoter (<=1kb)	Promoter (<=1kb)	ENST00000484981.1	FLNB	filamin B	2317	ENSG00000136068
chr18	8948337	8949173	837	7.04	7.87	4.89	2.98	3.38e-06	0.000216	Distal Intergenic	Distal Intergenic	ENST00000520926.1	MTCL1	microtubule crosslinking factor 1	23255	ENSG00000168502
chr15	57323553	57324406	854	6.57	7.4	4.42	2.98	0.0011	0.0191	Exon	Exon (ENST00000564843.2/101928611, exon 4 of 5)	ENST00000662220.1	LINC01413	long intergenic non-protein coding RNA 1413	101928611	ENSG00000260172
chr4	67484011	67484447	437	4.85	5.68	2.7	2.98	0.0231	0.16	Intron	Intron (ENST00000273853.11/1060, intron 17 of 18)	ENST00000515140.1	CENPC	centromere protein C	1060	ENSG00000145241
chr17	35082096	35083167	1072	8.68	9.5	6.54	2.97	4.29e-06	0.000259	Intron	Intron (ENST00000315249.11/117584, intron 1 of 6)	ENST00000414419.6	RFFL	ring finger and FYVE like domain containing E3 ubiquitin protein ligase	117584	ENSG00000092871
chr8	53885765	53886379	615	8.58	9.4	6.44	2.96	5.31e-06	0.000306	Intron	Intron (ENST00000297313.8/8601, intron 2 of 5)	ENST00000523064.1	RGS20	regulator of G protein signaling 20	8601	ENSG00000147509
chr2	120771104	120771851	748	7.51	8.33	5.39	2.94	1.01e-07	1.18e-05	Intron	Intron (ENST00000482119.5/2736, intron 1 of 3)	ENST00000341310.10	GLI2	GLI family zinc finger 2	2736	ENSG00000074047
chr11	129284853	129285282	430	6.66	7.49	4.55	2.94	0.0107	0.0965	Distal Intergenic	Distal Intergenic	ENST00000525234.1	ARHGAP32	Rho GTPase activating protein 32	9743	ENSG00000134909
chr1	244213765	244214871	1107	8.89	9.71	6.79	2.93	2.45e-12	1.14e-09	Distal Intergenic	Distal Intergenic	ENST00000366537.5	C1orf100	chromosome 1 open reading frame 100	200159	ENSG00000173728
chr7	98628457	98629331	875	7.62	8.44	5.52	2.92	0.000406	0.00925	3' UTR	3' UTR	ENST00000466102.1	NPTX2	neuronal pentraxin 2	4885	ENSG00000106236
chr15	33342739	33343452	714	6.45	7.27	4.35	2.92	0.016	0.128	Intron	Intron (ENST00000634891.1/6263, intron 1 of 103)	ENST00000634750.1	RYR3	ryanodine receptor 3	6263	ENSG00000198838
chr17	1793108	1793877	770	6.33	7.15	4.24	2.91	1.09e-05	0.000555	Intron	Intron (ENST00000305513.12/114826, intron 5 of 10)	ENST00000491788.1	SMYD4	SET and MYND domain containing 4	114826	ENSG00000186532
chr3	165642967	165643487	521	6.53	7.35	4.43	2.91	0.0178	0.137	Intron	Intron (ENST00000651449.1/ENST00000651449.1, intron 6 of 8)	ENST00000657326.1	LINC01322	long intergenic non-protein coding RNA 1322	103695433
chr8	13193147	13194595	1449	7.56	8.38	5.47	2.91	0.166	0.477	Intron	Intron (ENST00000662638.1/ENST00000662638.1, intron 1 of 1)	ENST00000297324.5	C8orf48	chromosome 8 open reading frame 48	157773	ENSG00000164743
chr2	234680021	234680848	828	7.33	8.14	5.25	2.9	6.09e-08	7.68e-06	Promoter (1-2kb)	Promoter (1-2kb)	ENST00000629370.1	LINC01173	long intergenic non-protein coding RNA 1173	106144537	ENSG00000280744
chr7	102991730	102992659	930	7.85	8.66	5.78	2.88	0.000326	0.00789	Intron	Intron (ENST00000379305.7/222235, intron 6 of 18)	ENST00000652215.1	NFE4	nuclear factor, erythroid 4	58160	ENSG00000230257
chr2	127787049	127787513	465	4.87	5.69	2.81	2.88	0.00593	0.0644	Intron	Intron (ENST00000322313.9/55339, intron 1 of 21)	ENST00000408998.1	WDR33	WD repeat domain 33	55339	ENSG00000136709
chr10	24901654	24902587	934	8.03	8.84	5.98	2.86	0.189	0.51	Intron	Intron (ENST00000320152.11/56952, intron 3 of 8)	ENST00000648191.1	LINC01516	long intergenic non-protein coding RNA 1516	101929025	ENSG00000231422
chr10	68135563	68136621	1059	8.08	8.89	6.03	2.85	1.7e-06	0.000128	5' UTR	5' UTR	ENST00000373675.3	MYPN	myopalladin	84665	ENSG00000138347
chr20	48286950	48287563	614	5.71	6.52	3.67	2.85	0.000893	0.0164	Distal Intergenic	Distal Intergenic	ENST00000666125.1	LINC00494	long intergenic non-protein coding RNA 494	284749	ENSG00000235621
chr1	94068944	94069728	785	7.06	7.87	5.01	2.85	0.0161	0.128	Intron	Intron (ENST00000370225.4/24, intron 11 of 49)	ENST00000536513.5	ABCA4	ATP binding cassette subfamily A member 4	24	ENSG00000198691
chrX	37096283	37097035	753	6.4	7.21	4.37	2.84	0.015	0.122	Distal Intergenic	Distal Intergenic	ENST00000412071.1	FTHL18	ferritin heavy chain like 18	441490
chr1	182674743	182675212	470	6.59	7.4	4.58	2.82	1.1e-05	0.000557	Promoter (1-2kb)	Promoter (1-2kb)	ENST00000491420.6	RGS8	regulator of G protein signaling 8	85397	ENSG00000135824
chr12	47557241	47558016	776	6	6.81	3.98	2.82	0.000151	0.00429	Distal Intergenic	Distal Intergenic	ENST00000548211.1	RPAP3	RNA polymerase II associated protein 3	79657	ENSG00000005175
chr7	13041561	13042009	449	7.87	8.68	5.88	2.8	2.28e-06	0.000159	Intron	Intron (ENST00000639998.1/ENST00000639998.1, intron 3 of 7)	ENST00000404894.1	ARL4A	ADP ribosylation factor like GTPase 4A	10124	ENSG00000122644
chr4	5526292	5527110	819	7.33	8.13	5.36	2.78	5.45e-07	5.06e-05	Promoter (<=1kb)	Promoter (<=1kb)	ENST00000504943.1	LINC01587	long intergenic non-protein coding RNA 1587	10141	ENSG00000082929
chr17	67431291	67431959	669	7.77	8.58	5.79	2.78	0.000115	0.00352	Intron	Intron (ENST00000581322.6/26207, intron 1 of 8)	ENST00000584554.1	PITPNC1	phosphatidylinositol transfer protein cytoplasmic 1	26207	ENSG00000154217
chr7	142667182	142667631	450	8.07	8.87	6.09	2.78	0.000191	0.00518	5' UTR	5' UTR	ENST00000291009.4	PIP	prolactin induced protein	5304	ENSG00000159763
chr9	94785449	94785984	536	6.96	7.77	4.99	2.78	0.00045	0.01	Intron	Intron (ENST00000277198.6/84909, intron 3 of 7)	ENST00000516344.1	MIR2278	microRNA 2278	100313780	ENSG00000252153
chr7	27133391	27134458	1068	7.86	8.67	5.9	2.77	8.16e-08	9.74e-06	Promoter (2-3kb)	Promoter (2-3kb)	ENST00000610970.1	HOXA4	homeobox A4	3201	ENSG00000197576
chr4	53346851	53347894	1044	7.66	8.46	5.69	2.77	1.21e-05	0.000595	Intron	Intron (ENST00000401642.8/152579, intron 2 of 8)	ENST00000611795.1	SCFD2	sec1 family domain containing 2	152579	ENSG00000184178
chr4	53321292	53322409	1118	9.24	10.05	7.29	2.76	7.85e-08	9.51e-06	Intron	Intron (ENST00000401642.8/152579, intron 2 of 8)	ENST00000611795.1	SCFD2	sec1 family domain containing 2	152579	ENSG00000184178
chr5	130992135	130992791	657	6.77	7.57	4.81	2.75	0.00108	0.0189	Distal Intergenic	Distal Intergenic	ENST00000520028.1	HINT1	histidine triad nucleotide binding protein 1	3094	ENSG00000169567
chr2	232979374	232980295	922	6.54	7.34	4.59	2.75	0.0252	0.167	Intron	Intron (ENST00000264051.8/25791, intron 1 of 14)	ENST00000414326.1	NGEF	neuronal guanine nucleotide exchange factor	25791	ENSG00000066248
chr6	153139767	153140659	893	7.02	7.82	5.08	2.74	3.86e-06	0.000241	Distal Intergenic	Distal Intergenic	ENST00000206262.2	RGS17	regulator of G protein signaling 17	26575	ENSG00000091844
chr12	107515373	107515806	434	7.08	7.88	5.14	2.74	0.00587	0.0641	Intron	Intron (ENST00000420571.6/121551, intron 1 of 14)	ENST00000357167.8	BTBD11	BTB domain containing 11	121551	ENSG00000151136
chr11	103410344	103410658	315	7.57	8.36	5.63	2.73	0.000279	0.00698	Intron	Intron (ENST00000375735.7/79659, intron 84 of 88)	ENST00000530547.1	DYNC2H1	dynein cytoplasmic 2 heavy chain 1	79659	ENSG00000187240
chr2	241590324	241590988	665	5.54	6.33	3.61	2.73	0.00476	0.0554	Intron	Intron (ENST00000402136.5/51078, intron 4 of 4)	ENST00000321679.4	THAP4	THAP domain containing 4	51078	ENSG00000176946
chr16	12306250	12307146	897	6.39	7.19	4.46	2.73	0.0107	0.0965	Intron	Intron (ENST00000566228.6/92017, intron 15 of 20)	ENST00000562510.1	SNX29	sorting nexin 29	92017	ENSG00000048471
chr4	120331473	120332415	943	7.22	8.02	5.28	2.73	0.189	0.512	Intron	Intron (ENST00000504106.5/ENST00000504106.5, intron 4 of 5)	ENST00000504707.1	MAD2L1	mitotic arrest deficient 2 like 1	4085	ENSG00000164109
chr12	88573055	88573782	728	6.76	7.56	4.83	2.72	7.02e-05	0.00238	Intron	Intron (ENST00000644744.1/4254, intron 1 of 9)	ENST00000646633.1	KITLG	KIT ligand	4254	ENSG00000049130
chr2	122194539	122195220	682	6.79	7.59	4.87	2.72	0.0394	0.217	Intron	Intron (ENST00000657880.1/ENST00000657880.1, intron 2 of 8)	ENST00000409193.1	TSN	translin	7247	ENSG00000211460
chr17	64357414	64358382	969	8.39	9.18	6.47	2.72	0.0862	0.338	Intron	Intron (ENST00000563924.6/5175, intron 7 of 15)	ENST00000568702.5	PECAM1	platelet and endothelial cell adhesion molecule 1	5175	ENSG00000261371
chr3	65497638	65498905	1268	7.68	8.47	5.76	2.71	3.01e-05	0.00124	Intron	Intron (ENST00000330909.12/9223, intron 2 of 24)	ENST00000472257.5	MAGI1	membrane associated guanylate kinase, WW and PDZ domain containing 1	9223	ENSG00000151276
chr1	170707934	170708705	772	8.82	9.61	6.9	2.71	0.000214	0.00567	Intron	Intron (ENST00000553786.1/5396, intron 2 of 2)	ENST00000476867.6	PRRX1	paired related homeobox 1	5396	ENSG00000116132
chr8	74364625	74365030	406	4.2	4.99	2.3	2.7	0.082	0.328	Promoter (1-2kb)	Promoter (1-2kb)	ENST00000524195.1	GDAP1	ganglioside induced differentiation associated protein 1	54332	ENSG00000104381
chr4	76803509	76804279	771	8.14	8.93	6.25	2.69	0.000725	0.0142	Distal Intergenic	Distal Intergenic	ENST00000644244.1	SHROOM3	shroom family member 3	57619	ENSG00000138771
chr4	71635163	71635672	510	6.85	7.64	4.95	2.69	0.00556	0.0614	Distal Intergenic	Distal Intergenic	ENST00000503364.5	GC	GC vitamin D binding protein	2638	ENSG00000145321
chr2	118668156	118669236	1081	8.57	9.36	6.69	2.67	2.88e-06	0.000193	Distal Intergenic	Distal Intergenic	ENST00000546667.1	EN1	engrailed homeobox 1	2019	ENSG00000163064
chr1	170587149	170587739	591	5.63	6.42	3.75	2.67	0.0359	0.206	Exon	Exon (ENST00000426090.1/ENST00000426090.1, exon 2 of 2)	ENST00000475113.1	GORAB	golgin, RAB6 interacting	92344	ENSG00000120370
chr8	91635788	91636368	581	7.71	8.5	5.84	2.66	0.00066	0.0133	Intron	Intron (ENST00000521199.1/ENST00000521199.1, intron 2 of 3)	ENST00000517930.1	SLC26A7	solute carrier family 26 member 7	115111	ENSG00000147606
chr12	88471740	88472258	519	7.55	8.34	5.69	2.65	0.000363	0.0086	Distal Intergenic	Distal Intergenic	ENST00000378535.4	KITLG	KIT ligand	4254	ENSG00000049130
chr6	105326362	105327863	1502	7.5	8.29	5.65	2.64	2.6e-06	0.000176	Promoter (2-3kb)	Promoter (2-3kb)	ENST00000448705.1	PREP	prolyl endopeptidase	5550	ENSG00000085377
chr6	37791144	37791665	522	6.49	7.27	4.63	2.64	0.000139	0.00403	Distal Intergenic	Distal Intergenic	ENST00000287218.9	ZFAND3	zinc finger AN1-type containing 3	60685	ENSG00000156639
chr7	84025478	84025815	338	5.46	6.24	3.6	2.64	0.00644	0.0686	Intron	Intron (ENST00000265362.9/10371, intron 6 of 16)	ENST00000265362.9	SEMA3A	semaphorin 3A	10371	ENSG00000075213
chr12	96198055	96198486	432	6.77	7.55	4.94	2.61	0.036	0.206	5' UTR	5' UTR	ENST00000547860.1	ELK3	ETS transcription factor ELK3	2004	ENSG00000111145
chr9	76835727	76835983	257	4.6	5.38	2.77	2.61	0.0768	0.316	Intron	Intron (ENST00000644657.1/ENST00000644657.1, intron 4 of 5)	ENST00000489555.1	PRUNE2	prune homolog 2 with BCH domain	158471	ENSG00000106772
chr9	39674598	39675526	929	7.68	8.46	5.86	2.6	1.96e-05	0.000884	Distal Intergenic	Distal Intergenic	ENST00000663590.1	GLIDR	glioblastoma down-regulated RNA	389741	ENSG00000278175
chr9	62667101	62667669	569	7.1	7.88	5.28	2.6	0.00309	0.0411	Distal Intergenic	Distal Intergenic	ENST00000427509.5	LINC01410	long intergenic non-protein coding RNA 1410	103352539	ENSG00000238113
chr9	14936301	14936979	679	7.3	8.08	5.48	2.6	0.0231	0.16	Intron	Intron (ENST00000652129.1/ENST00000652129.1, intron 4 of 6)	ENST00000380875.7	FREM1	FRAS1 related extracellular matrix 1	158326	ENSG00000164946
chr4	110076768	110077147	380	6.05	6.82	4.23	2.59	0.0545	0.263	Intron	Intron (ENST00000394607.7/79071, intron 3 of 4)	ENST00000507451.1	ELOVL6	ELOVL fatty acid elongase 6	79071	ENSG00000170522
chr1	42967163	42967886	724	7.19	7.97	5.39	2.58	0.000134	0.00396	Intron	Intron (ENST00000431759.5/440584, intron 1 of 3)	ENST00000416689.1	SLC2A1-AS1	SLC2A1 antisense RNA 1	440584	ENSG00000227533
chr16	69039509	69040663	1155	7.46	8.24	5.65	2.58	0.00133	0.0222	Exon	Exon (ENST00000261778.2/79613, exon 17 of 18)	ENST00000561931.1	TANGO6	transport and golgi organization 6 homolog	79613	ENSG00000103047
chr2	100283750	100284547	798	8.62	9.4	6.82	2.57	8.03e-10	1.67e-07	3' UTR	3' UTR	ENST00000409647.1	LONRF2	LON peptidase N-terminal domain and ring finger 2	164832	ENSG00000170500
chr20	25222895	25223631	737	9.08	9.85	7.29	2.56	1.47e-08	2.2e-06	Promoter (<=1kb)	Promoter (<=1kb)	ENST00000463734.1	ENTPD6	ectonucleoside triphosphate diphosphohydrolase 6	955	ENSG00000197586
chr19	7506294	7506807	514	7.44	8.21	5.65	2.56	0.00266	0.0369	Promoter (<=1kb)	Promoter (<=1kb)	ENST00000601292.1	TEX45	testis expressed 45	374877	ENSG00000198723
chr14	29820984	29821378	395	6.36	7.13	4.58	2.56	0.0071	0.0734	Intron	Intron (ENST00000616995.4/5587, intron 1 of 18)	ENST00000651616.1	PRKD1	protein kinase D1	5587	ENSG00000184304
chr12	123106820	123107113	294	6.2	6.97	4.41	2.56	0.0432	0.229	Promoter (1-2kb)	Promoter (1-2kb)	ENST00000451868.2	PITPNM2	phosphatidylinositol transfer protein membrane associated 2	57605	ENSG00000090975
chr3	39414329	39414625	297	5.49	6.27	3.71	2.55	0.0495	0.249	Distal Intergenic	Distal Intergenic	ENST00000365493.1	SNORA62	small nucleolar RNA, H/ACA box 62	6044	ENSG00000202363
chr2	33069551	33070724	1174	7.94	8.71	6.17	2.54	2.48e-06	0.00017	Intron	Intron (ENST00000404816.7/4052, intron 3 of 33)	ENST00000432635.1	LTBP1	latent transforming growth factor beta binding protein 1	4052	ENSG00000049323
chr5	109645370	109646278	909	7.38	8.15	5.6	2.54	0.000423	0.00955	Distal Intergenic	Distal Intergenic	ENST00000261483.4	MAN2A1	mannosidase alpha class 2A member 1	4124	ENSG00000112893
chr4	1580837	1581217	381	6.55	7.32	4.78	2.54	0.032	0.191	Distal Intergenic	Distal Intergenic	ENST00000467215.1	FAM53A	family with sequence similarity 53 member A	152877	ENSG00000174137
chr13	48159662	48160195	534	4.72	5.49	2.97	2.52	0.0174	0.136	Distal Intergenic	Distal Intergenic	ENST00000378586.5	MED4	mediator complex subunit 4	29079	ENSG00000136146
chr4	165393776	165394470	695	6.76	7.52	5.04	2.48	0.000291	0.00719	Intron	Intron (ENST00000513982.5/1363, intron 1 of 3)	ENST00000384828.1	MIR578	microRNA 578	693163	ENSG00000207559
chr17	29847762	29848145	384	6.06	6.82	4.35	2.48	0.0506	0.253	Intron	Intron (ENST00000269033.7/85464, intron 1 of 14)	ENST00000592397.1	SSH2	slingshot protein phosphatase 2	85464	ENSG00000141298
chr19	20148972	20149261	290	2.9	3.66	1.18	2.48	0.129	0.417	Intron	Intron (ENST00000590606.5/ENST00000590606.5, intron 1 of 2)	ENST00000335117.9	ZNF486	zinc finger protein 486	90649	ENSG00000256229
chr7	2872982	2874377	1396	8.05	8.81	6.34	2.47	1.02e-08	1.59e-06	Distal Intergenic	Distal Intergenic	ENST00000275364.8	GNA12	G protein subunit alpha 12	2768	ENSG00000146535
chr1	214019318	214019836	519	6.77	7.53	5.07	2.46	0.00241	0.0347	Intron	Intron (ENST00000498508.6/5629, intron 4 of 4)	ENST00000607425.1	PROX1	prospero homeobox 1	5629	ENSG00000117707
chr2	232987493	232988862	1370	9.33	10.09	7.63	2.45	3.15e-08	4.56e-06	Intron	Intron (ENST00000264051.8/25791, intron 1 of 14)	ENST00000414326.1	NGEF	neuronal guanine nucleotide exchange factor	25791	ENSG00000066248
chr1	8937742	8939153	1412	9.61	10.37	7.92	2.45	2.28e-05	0.000989	Distal Intergenic	Distal Intergenic	ENST00000549778.5	CA6	carbonic anhydrase 6	765	ENSG00000131686
chr17	20092084	20093271	1188	8.75	9.51	7.06	2.45	0.000119	0.0036	Promoter (2-3kb)	Promoter (2-3kb)	ENST00000581973.6	SPECC1	sperm antigen with calponin homology and coiled-coil domains 1	92521	ENSG00000128487
chr10	17206493	17206931	439	8.03	8.78	6.35	2.43	2.03e-07	2.15e-05	Distal Intergenic	Distal Intergenic	ENST00000479046.1	TRDMT1	tRNA aspartic acid methyltransferase 1	1787	ENSG00000107614
chr8	53944013	53945783	1771	9.74	10.49	8.06	2.43	8.53e-07	7.33e-05	Promoter (<=1kb)	Promoter (<=1kb)	ENST00000517405.1	RGS20	regulator of G protein signaling 20	8601	ENSG00000147509
chr7	136133377	136134683	1307	7.61	8.36	5.94	2.42	3.88e-07	3.79e-05	Intron	Intron (ENST00000657456.1/ENST00000657456.1, intron 1 of 4)	ENST00000393085.4	MTPN	myotrophin	136319	ENSG00000105887
chr7	152709862	152711796	1935	9.87	10.63	8.2	2.42	0.000108	0.00337	Distal Intergenic	Distal Intergenic	ENST00000359321.2	XRCC2	X-ray repair cross complementing 2	7516	ENSG00000196584
chr9	131586930	131587445	516	4.07	4.83	2.41	2.42	0.111	0.386	Intron	Intron (ENST00000372189.7/2889, intron 19 of 23)	ENST00000414781.1	RAPGEF1	Rap guanine nucleotide exchange factor 1	2889	ENSG00000107263
chr9	61205163	61205883	721	5.79	6.54	4.14	2.41	0.0105	0.0954	Promoter (<=1kb)	Promoter (<=1kb)	ENST00000621724.1	FAM74A4	family with sequence similarity 74 member A4	401508	ENSG00000274583
chr8	30804331	30805035	705	7.51	8.26	5.85	2.41	0.0122	0.106	Intron	Intron (ENST00000518564.1/5516, intron 1 of 2)	ENST00000520056.1	PPP2CB	protein phosphatase 2 catalytic subunit beta	5516	ENSG00000104695
chr4	175720243	175720637	395	5.65	6.4	3.99	2.41	0.0636	0.285	Intron	Intron (ENST00000280187.11/2823, intron 2 of 7)	ENST00000508323.1	GPM6A	glycoprotein M6A	2823	ENSG00000150625
chr7	92767932	92769428	1497	9.35	10.11	7.7	2.4	9.62e-06	0.000505	Intron	Intron (ENST00000265734.8/1021, intron 3 of 7)	ENST00000473078.1	CDK6	cyclin dependent kinase 6	1021	ENSG00000105810
chr6	14920978	14922774	1797	7.93	8.68	6.28	2.4	0.00465	0.0547	Intron	Intron (ENST00000629853.2/ENST00000629853.2, intron 2 of 3)	ENST00000341776.7	JARID2	jumonji and AT-rich interaction domain containing 2	3720	ENSG00000008083
chr12	88334310	88334854	545	6	6.75	4.35	2.4	0.0641	0.287	Distal Intergenic	Distal Intergenic	ENST00000266712.11	TMTC3	transmembrane O-mannosyltransferase targeting cadherins 3	160418	ENSG00000139324
chr6	88490755	88491881	1127	7.06	7.81	5.42	2.39	1.16e-05	0.000573	Distal Intergenic	Distal Intergenic	ENST00000369501.2	CNR1	cannabinoid receptor 1	1268	ENSG00000118432
chr8	11863893	11865033	1141	9.57	10.32	7.92	2.39	0.000465	0.0103	5' UTR	5' UTR	ENST00000524741.1	NEIL2	nei like DNA glycosylase 2	252969	ENSG00000154328
chr10	113326323	113326973	651	7.12	7.86	5.48	2.39	0.000598	0.0124	Distal Intergenic	Distal Intergenic	ENST00000494353.1	TCF7L2	transcription factor 7 like 2	6934	ENSG00000148737
chr3	65971322	65972067	746	6.2	6.95	4.55	2.39	0.00422	0.0509	Intron	Intron (ENST00000330909.12/9223, intron 1 of 24)	ENST00000460754.1	MAGI1-IT1	MAGI1 intronic transcript 1	151877	ENSG00000272610
chr2	77008649	77009441	793	6.94	7.69	5.3	2.39	0.00667	0.0705	Exon	Exon (ENST00000445178.1/101927907, exon 4 of 4)	ENST00000445178.1	LRRTM4-AS1	LRRTM4 antisense RNA 1	101927907	ENSG00000234653
chr7	81161026	81161886	861	7.77	8.52	6.14	2.38	2.24e-06	0.000158	Distal Intergenic	Distal Intergenic	ENST00000419255.6	SEMA3C	semaphorin 3C	10512	ENSG00000075223
chr2	152490435	152491352	918	7.27	8.02	5.64	2.38	3.84e-06	0.000241	Intron	Intron (ENST00000288670.14/114793, intron 1 of 25)	ENST00000492942.1	FMNL2	formin like 2	114793	ENSG00000157827
chr20	48051582	48052570	989	8.16	8.91	6.53	2.38	1.95e-05	0.000881	Intron	Intron (ENST00000653312.1/ENST00000653312.1, intron 1 of 1)	ENST00000671461.1	LINC01522	long intergenic non-protein coding RNA 1522	101927457
chr5	127958383	127959041	659	6.29	7.04	4.67	2.37	0.0676	0.297	Intron	Intron (ENST00000499346.7/644873, intron 2 of 3)	ENST00000657475.1	LINC01184	long intergenic non-protein coding RNA 1184	644873	ENSG00000245937
chr8	58759136	58760196	1061	8.92	9.66	7.3	2.36	5.66e-07	5.21e-05	Distal Intergenic	Distal Intergenic	ENST00000038176.8	NSMAF	neutral sphingomyelinase activation associated factor	8439	ENSG00000035681
chr17	2179447	2180245	799	8.07	8.81	6.45	2.36	8.65e-05	0.0028	Intron	Intron (ENST00000263073.11/23293, intron 12 of 18)	ENST00000575454.1	SMG6	SMG6 nonsense mediated mRNA decay factor	23293	ENSG00000070366
chr8	80207121	80207687	567	6.67	7.41	5.06	2.35	0.0285	0.178	Intron	Intron (ENST00000519250.5/7163, intron 2 of 4)	ENST00000519250.5	TPD52	tumor protein D52	7163	ENSG00000076554
chr6	56652164	56652451	288	4.75	5.49	3.14	2.35	0.045	0.235	Intron	Intron (ENST00000421834.6/667, intron 6 of 93)	ENST00000244364.10	DST	dystonin	667	ENSG00000151914
chr4	5524832	5525219	388	7.46	8.2	5.86	2.34	0.00331	0.043	Promoter (<=1kb)	Promoter (<=1kb)	ENST00000623565.3	LINC01587	long intergenic non-protein coding RNA 1587	10141	ENSG00000082929
chr4	184265834	184266209	376	6.1	6.84	4.5	2.34	0.0707	0.304	Distal Intergenic	Distal Intergenic	ENST00000512353.1	ENPP6	ectonucleotide pyrophosphatase/phosphodiesterase 6	133121	ENSG00000164303
chr14	103108165	103109707	1543	9.87	10.6	8.28	2.33	6.79e-14	5.3e-11	Promoter (<=1kb)	Promoter (<=1kb)	ENST00000559693.1	EXOC3L4	exocyst complex component 3 like 4	91828	ENSG00000205436
chr2	234368401	234369198	798	7.98	8.72	6.39	2.33	1.13e-06	9.18e-05	Distal Intergenic	Distal Intergenic	ENST00000439798.1	LINC01891	long intergenic non-protein coding RNA 1891	105373934	ENSG00000231682
chr20	6164512	6165887	1376	8.98	9.72	7.39	2.33	5.24e-06	0.000302	Distal Intergenic	Distal Intergenic	ENST00000217289.8	FERMT1	fermitin family member 1	55612	ENSG00000101311
chr4	137543304	137543789	486	5.58	6.32	3.99	2.33	0.0813	0.326	Promoter (1-2kb)	Promoter (1-2kb)	ENST00000507365.1	LINC02172	long intergenic non-protein coding RNA 2172	105377443	ENSG00000251632
chr6	21986879	21988392	1514	8.32	9.06	6.73	2.32	1.11e-05	0.000557	Intron	Intron (ENST00000671160.1/401237, intron 3 of 7)	ENST00000670293.1	CASC15	cancer susceptibility 15	401237
chr3	4343028	4343549	522	5.95	6.68	4.36	2.32	0.0235	0.161	Intron	Intron (ENST00000448413.5/285362, intron 8 of 12)	ENST00000462115.1	SETMAR	SET domain and mariner transposase fusion gene	6419	ENSG00000170364
chr14	95273066	95273485	420	6.71	7.44	5.13	2.32	0.0517	0.257	Intron	Intron (ENST00000298912.9/79789, intron 1 of 12)	ENST00000555336.6	CLMN	calmin	79789	ENSG00000165959
chr12	132235635	132236014	380	4.03	4.77	2.45	2.32	0.145	0.447	Intron	Intron (ENST00000328957.13/50614, intron 6 of 10)	ENST00000411988.6	GALNT9	polypeptide N-acetylgalactosaminyltransferase 9	50614	ENSG00000182870
chr9	28810540	28810910	371	7.11	7.85	5.53	2.32	0.282	0.626	Distal Intergenic	Distal Intergenic	ENST00000401147.1	MIR876	microRNA 876	100126310	ENSG00000215966
chr12	26318097	26318985	889	8.27	9	6.7	2.31	0.00416	0.0504	Exon	Exon (ENST00000535324.1/ENST00000535324.1, exon 1 of 6)	ENST00000538984.1	ITPR2	inositol 1,4,5-trisphosphate receptor type 2	3709	ENSG00000123104
chr6	35596495	35597205	711	6.47	7.21	4.9	2.31	0.00847	0.0824	Intron	Intron (ENST00000539068.5/2289, intron 6 of 10)	ENST00000583739.1	MIR5690	microRNA 5690	100847048	ENSG00000265527
chr4	16898332	16899062	731	6.51	7.25	4.94	2.31	0.00931	0.0875	Promoter (<=1kb)	Promoter (<=1kb)	ENST00000515064.5	LDB2	LIM domain binding 2	9079	ENSG00000169744
chr4	53861674	53862934	1261	8.79	9.52	7.22	2.3	0.00119	0.0205	Intron	Intron (ENST00000507166.5/5156, intron 12 of 23)	ENST00000491826.2	RPL21P44	ribosomal protein L21 pseudogene 44	402176
chr8	29175338	29175783	446	6.66	7.39	5.1	2.3	0.0019	0.0288	Intron	Intron (ENST00000524189.6/23303, intron 10 of 39)	ENST00000523130.1	KIF13B	kinesin family member 13B	23303	ENSG00000197892
chr6	38443494	38443886	393	5.13	5.86	3.57	2.3	0.0913	0.349	Intron	Intron (ENST00000314100.10/114781, intron 5 of 9)	ENST00000412822.1	BTBD9-AS1	BTBD9 antisense RNA 1	101929425	ENSG00000226533
chr8	91600082	91600572	491	5.91	6.64	4.35	2.3	0.0933	0.353	Intron	Intron (ENST00000521199.1/ENST00000521199.1, intron 2 of 3)	ENST00000517930.1	SLC26A7	solute carrier family 26 member 7	115111	ENSG00000147606
chr14	72801087	72802406	1320	10.43	11.17	8.87	2.29	2.24e-10	5.24e-08	Intron	Intron (ENST00000556509.5/8110, intron 1 of 10)	ENST00000556902.5	DPF3	double PHD fingers 3	8110	ENSG00000205683
chr17	67389903	67391282	1380	9.99	10.72	8.43	2.29	1.03e-05	0.000534	Intron	Intron (ENST00000581322.6/26207, intron 1 of 8)	ENST00000584471.5	PITPNC1	phosphatidylinositol transfer protein cytoplasmic 1	26207	ENSG00000154217
chr8	53904688	53906914	2227	11.66	12.39	10.1	2.29	0.000199	0.00538	Intron	Intron (ENST00000297313.8/8601, intron 2 of 5)	ENST00000523064.1	RGS20	regulator of G protein signaling 20	8601	ENSG00000147509
chr6	3422044	3422626	583	7	7.73	5.44	2.29	0.00814	0.0801	Intron	Intron (ENST00000436008.6/63027, intron 1 of 10)	ENST00000467177.5	SLC22A23	solute carrier family 22 member 23	63027	ENSG00000137266
chr21	29656492	29657039	548	5.08	5.81	3.52	2.29	0.0139	0.117	Intron	Intron (ENST00000327783.8/2897, intron 4 of 17)	ENST00000462262.1	GRIK1-AS2	GRIK1 antisense RNA 2	100379661	ENSG00000156273
chr10	93468301	93469671	1371	9.1	9.83	7.55	2.28	0.000608	0.0125	Intron	Intron (ENST00000359263.9/26509, intron 1 of 53)	ENST00000358334.9	MYOF	myoferlin	26509	ENSG00000138119
chr16	21835458	21836022	565	3.91	4.64	2.36	2.28	0.0828	0.33	Exon	Exon (ENST00000415645.6/440345, exon 7 of 9)	ENST00000514813.6	RRN3P1	RRN3 homolog, RNA polymerase I transcription factor pseudogene 1	730092
chr2	200405824	200406657	834	8.78	9.51	7.23	2.27	0.000216	0.00569	Intron	Intron (ENST00000439084.5/26010, intron 2 of 4)	ENST00000438761.5	SPATS2L	spermatogenesis associated serine rich 2 like	26010	ENSG00000196141
chr7	27933442	27934484	1043	7.99	8.71	6.44	2.27	0.00298	0.04	Intron	Intron (ENST00000427814.5/221895, intron 1 of 3)	ENST00000427814.5	JAZF1	JAZF zinc finger 1	221895	ENSG00000153814
chr5	116444807	116445108	302	6.21	6.94	4.67	2.27	0.0442	0.232	Promoter (2-3kb)	Promoter (2-3kb)	ENST00000512128.1	SEMA6A-AS1	SEMA6A antisense RNA 1	101927233	ENSG00000248445
chr2	201432200	201432670	471	6.04	6.77	4.5	2.27	0.0808	0.325	Promoter (<=1kb)	Promoter (<=1kb)	ENST00000440597.1	TRAK2	trafficking kinesin protein 2	66008	ENSG00000115993
chr15	49045985	49046442	458	4.66	5.39	3.12	2.27	0.108	0.381	Promoter (<=1kb)	Promoter (<=1kb)	ENST00000261847.7	SECISBP2L	SECIS binding protein 2 like	9728	ENSG00000138593
chr5	124252254	124253726	1473	8.24	8.97	6.7	2.26	7.94e-08	9.55e-06	Intron	Intron (ENST00000628324.2/103724389, intron 2 of 3)	ENST00000628324.2	LINC01170	long intergenic non-protein coding RNA 1170	103724389
chr17	2192146	2193157	1012	7.15	7.88	5.61	2.26	8.32e-05	0.00272	Intron	Intron (ENST00000263073.11/23293, intron 10 of 18)	ENST00000575454.1	SMG6	SMG6 nonsense mediated mRNA decay factor	23293	ENSG00000070366
chr5	147483910	147484771	862	6.83	7.56	5.3	2.26	0.0767	0.316	Intron	Intron (ENST00000343218.10/1809, intron 1 of 13)	ENST00000504965.1	DPYSL3	dihydropyrimidinase like 3	1809	ENSG00000113657
chr11	45662848	45663680	833	7.79	8.51	6.26	2.25	0.00049	0.0107	Promoter (1-2kb)	Promoter (1-2kb)	ENST00000531322.1	CHST1	carbohydrate sulfotransferase 1	8534	ENSG00000175264
chr8	79877070	79877596	527	6.64	7.37	5.13	2.24	0.0309	0.187	Distal Intergenic	Distal Intergenic	ENST00000517365.1	LOC101927040	uncharacterized LOC101927040	101927040	ENSG00000249328
chr3	192078988	192079606	619	6.36	7.08	4.85	2.23	0.0867	0.339	Exon	Exon (ENST00000653109.1/ENST00000653109.1, exon 4 of 4)	ENST00000530635.1	FGF12-AS1	FGF12 antisense RNA 1	100873986	ENSG00000231383
chr21	46143660	46144355	696	7.86	8.58	6.36	2.22	4.31e-06	0.000259	Intron	Intron (ENST00000291670.9/10841, intron 10 of 14)	ENST00000413758.1	COL6A2	collagen type VI alpha 2 chain	1292	ENSG00000142173
chr16	24309530	24310161	632	6.05	6.77	4.55	2.22	0.0295	0.181	Intron	Intron (ENST00000005284.3/10368, intron 1 of 3)	ENST00000005284.3	CACNG3	calcium voltage-gated channel auxiliary subunit gamma 3	10368	ENSG00000006116
chr1	7299322	7300252	931	8.02	8.73	6.53	2.21	1.02e-05	0.000531	Intron	Intron (ENST00000303635.12/23261, intron 5 of 22)	ENST00000411708.1	CAMTA1-AS2	CAMTA1 antisense RNA 2	102725193	ENSG00000237728
chr4	113383218	113384105	888	9	9.71	7.51	2.21	0.00288	0.0392	3' UTR	3' UTR	ENST00000514167.1	ANK2	ankyrin 2	287	ENSG00000145362
chr20	38275841	38276380	540	7.21	7.93	5.72	2.21	0.0239	0.162	Intron	Intron (ENST00000418004.5/149684, intron 1 of 2)	ENST00000496900.2	KIAA1755	KIAA1755	85449	ENSG00000149633
chr7	108263394	108263952	559	7.79	8.51	6.31	2.2	7.76e-05	0.00259	Intron	Intron (ENST00000379028.7/4897, intron 3 of 32)	ENST00000417701.5	NRCAM	neuronal cell adhesion molecule	4897	ENSG00000091129
chr6	153167103	153167981	879	8.38	9.09	6.9	2.2	0.321	0.665	Distal Intergenic	Distal Intergenic	ENST00000206262.2	RGS17	regulator of G protein signaling 17	26575	ENSG00000091844
chr20	47836089	47836793	705	7.03	7.75	5.56	2.19	9.69e-05	0.00307	Distal Intergenic	Distal Intergenic	ENST00000484875.5	SULF2	sulfatase 2	55959	ENSG00000196562
chr7	108290367	108291096	730	8.54	9.26	7.07	2.19	0.00758	0.0768	Intron	Intron (ENST00000379028.7/4897, intron 3 of 32)	ENST00000419936.5	NRCAM	neuronal cell adhesion molecule	4897	ENSG00000091129
chr5	75565757	75567068	1312	9.13	9.85	7.67	2.18	1.44e-08	2.16e-06	Intron	Intron (ENST00000241436.8/51426, intron 3 of 14)	ENST00000507073.1	POLK	DNA polymerase kappa	51426	ENSG00000122008
chr7	105647856	105649759	1904	10.62	11.34	9.16	2.18	4.74e-08	6.28e-06	3' UTR	3' UTR	ENST00000484475.5	ATXN7L1	ataxin 7 like 1	222255	ENSG00000146776
chr9	110742684	110743238	555	7.58	8.29	6.11	2.18	0.000769	0.0148	Intron	Intron (ENST00000416899.7/4593, intron 6 of 13)	ENST00000634612.1	MUSK	muscle associated receptor tyrosine kinase	4593	ENSG00000030304
chr20	47892797	47893149	353	5.34	6.05	3.87	2.18	0.0252	0.167	Distal Intergenic	Distal Intergenic	ENST00000425385.1	LINC01523	long intergenic non-protein coding RNA 1523	101060004
chr4	40334662	40335645	984	8.4	9.11	6.94	2.17	3.29e-06	0.000212	Promoter (<=1kb)	Promoter (<=1kb)	ENST00000310169.3	CHRNA9	cholinergic receptor nicotinic alpha 9 subunit	55584	ENSG00000174343
chr16	49019515	49021190	1676	9.37	10.08	7.91	2.17	4.97e-06	0.00029	Distal Intergenic	Distal Intergenic	ENST00000564786.1	CBLN1	cerebellin 1 precursor	869	ENSG00000102924
chr6	82144116	82144966	851	7.02	7.73	5.56	2.17	0.00185	0.0284	Intron	Intron (ENST00000667666.1/102724168, intron 2 of 3)	ENST00000668303.1	LINC02542	long intergenic non-protein coding RNA 2542	102724168
chr2	111698820	111699348	529	8.73	9.44	7.28	2.16	2e-05	0.000901	Promoter (<=1kb)	Promoter (<=1kb)	ENST00000644013.1	MIR4435-2HG	MIR4435-2 host gene	541471	ENSG00000172965
chr19	13629690	13630226	537	6.8	7.51	5.34	2.16	0.101	0.367	Promoter (2-3kb)	Promoter (2-3kb)	ENST00000574974.3	CACNA1A	calcium voltage-gated channel subunit alpha1 A	773	ENSG00000141837
chr9	37839624	37840344	721	7.25	7.96	5.8	2.16	0.339	0.681	Intron	Intron (ENST00000242323.8/79269, intron 2 of 6)	ENST00000483167.5	DCAF10	DDB1 and CUL4 associated factor 10	79269	ENSG00000122741
chr8	41791018	41792859	1842	10.56	11.27	9.12	2.15	6.13e-07	5.54e-05	Intron	Intron (ENST00000347528.8/286, intron 1 of 41)	ENST00000521407.1	ANK1	ankyrin 1	286	ENSG00000029534
chr1	245234276	245235547	1272	9.24	9.95	7.81	2.14	3.5e-09	6.22e-07	Promoter (<=1kb)	Promoter (<=1kb)	ENST00000446321.1	KIF26B-AS1	KIF26B antisense RNA 1	111216275	ENSG00000232192
chr10	16950973	16951755	783	7.6	8.31	6.17	2.14	0.00151	0.0244	Intron	Intron (ENST00000377833.9/8029, intron 33 of 66)	ENST00000438254.1	CUBN	cubilin	8029	ENSG00000107611
chr2	15040812	15041784	973	8.37	9.07	6.94	2.13	2.8e-07	2.82e-05	Distal Intergenic	Distal Intergenic	ENST00000485694.1	NBAS	NBAS subunit of NRZ tethering complex	51594	ENSG00000151779
chr4	4659478	4660227	750	7.03	7.73	5.6	2.13	5.57e-05	0.002	Intron	Intron (ENST00000664571.1/100507266, intron 4 of 4)	ENST00000514763.1	STX18-AS1	STX18 antisense RNA 1 (head to head)	100507266	ENSG00000247708
chr3	63343082	63344304	1223	8.97	9.68	7.55	2.13	6.51e-05	0.00228	Intron	Intron (ENST00000478456.5/132204, intron 3 of 4)	ENST00000493532.5	SYNPR	synaptoporin	132204	ENSG00000163630
chr18	29180243	29181854	1612	9.57	10.27	8.14	2.13	0.000203	0.00546	Distal Intergenic	Distal Intergenic	ENST00000269141.8	CDH2	cadherin 2	1000	ENSG00000170558
chr20	51760920	51761738	819	8.07	8.78	6.65	2.13	0.00235	0.034	Intron	Intron (ENST00000311637.9/10079, intron 1 of 22)	ENST00000311637.9	ATP9A	ATPase phospholipid transporting 9A (putative)	10079	ENSG00000054793
chr2	235765382	235766396	1015	7.44	8.15	6.01	2.13	0.0144	0.119	Intron	Intron (ENST00000304032.13/116987, intron 6 of 17)	ENST00000428334.6	AGAP1	ArfGAP with GTPase domain, ankyrin repeat and PH domain 1	116987	ENSG00000157985
chr19	51366911	51367775	865	7.97	8.67	6.54	2.13	0.015	0.122	Promoter (<=1kb)	Promoter (<=1kb)	ENST00000593841.1	CLDND2	claudin domain containing 2	125875	ENSG00000160318
chr4	13627881	13628283	403	5.11	5.81	3.68	2.13	0.138	0.434	Promoter (<=1kb)	Promoter (<=1kb)	ENST00000578707.1	MIR5091	microRNA 5091	100847023	ENSG00000266240
chr7	78159306	78160462	1157	8.72	9.42	7.31	2.12	1.73e-06	0.000129	3' UTR	3' UTR	ENST00000524268.1	MAGI2	membrane associated guanylate kinase, WW and PDZ domain containing 2	9863	ENSG00000187391
chr7	2377458	2378295	838	6.54	7.24	5.12	2.12	0.00377	0.047	Promoter (<=1kb)	Promoter (<=1kb)	ENST00000465670.1	EIF3B	eukaryotic translation initiation factor 3 subunit B	8662	ENSG00000106263
chr3	11453266	11453824	559	6.49	7.19	5.07	2.12	0.0218	0.155	Intron	Intron (ENST00000446450.6/10533, intron 16 of 16)	ENST00000446110.1	ATG7	autophagy related 7	10533	ENSG00000197548
chr7	106216145	106217631	1487	10.66	11.35	9.26	2.1	8.68e-07	7.38e-05	Distal Intergenic	Distal Intergenic	ENST00000463871.1	NAMPT	nicotinamide phosphoribosyltransferase	10135	ENSG00000105835
chr8	28941628	28942230	603	6.56	7.26	5.16	2.1	0.0255	0.168	Intron	Intron (ENST00000519662.5/79618, intron 2 of 3)	ENST00000524238.3	HMBOX1	homeobox containing 1	79618	ENSG00000147421
chr6	146871657	146872615	959	7.62	8.32	6.22	2.1	0.0271	0.174	Intron	Intron (ENST00000662679.1/729178, intron 5 of 10)	ENST00000606831.1	STXBP5-AS1	STXBP5 antisense RNA 1	729178	ENSG00000233452
chr9	8718148	8718814	667	7.61	8.3	6.21	2.09	0.000265	0.0067	Intron	Intron (ENST00000381196.8/5789, intron 9 of 42)	ENST00000486161.5	PTPRD	protein tyrosine phosphatase receptor type D	5789	ENSG00000153707
chr8	23978907	23979955	1049	7.56	8.25	6.17	2.09	0.000642	0.0131	Distal Intergenic	Distal Intergenic	ENST00000290271.7	STC1	stanniocalcin 1	6781	ENSG00000159167
chr8	58752411	58753165	755	7.54	8.24	6.15	2.09	0.00403	0.0494	Distal Intergenic	Distal Intergenic	ENST00000038176.8	NSMAF	neutral sphingomyelinase activation associated factor	8439	ENSG00000035681
chr10	74010923	74012197	1275	8.06	8.75	6.68	2.08	0.000216	0.00569	Intron	Intron (ENST00000623461.3/7414, intron 2 of 22)	ENST00000478896.2	VCL	vinculin	7414	ENSG00000035403
chr4	165440033	165440695	663	6.76	7.46	5.38	2.08	0.0145	0.119	Intron	Intron (ENST00000513982.5/1363, intron 1 of 3)	ENST00000511992.1	CPE	carboxypeptidase E	1363	ENSG00000109472
chr11	68749080	68750343	1264	8.86	9.55	7.48	2.07	2.76e-05	0.00115	Promoter (<=1kb)	Promoter (<=1kb)	ENST00000540869.5	TESMIN	testis expressed metallothionein like protein	9633	ENSG00000132749
chr2	25557240	25558905	1666	7.87	8.56	6.49	2.07	0.00117	0.0201	Intron	Intron (ENST00000496972.6/1838, intron 7 of 17)	ENST00000493386.5	DTNB	dystrobrevin beta	1838	ENSG00000138101
chr10	17061289	17062313	1025	9.06	9.76	7.68	2.07	0.00298	0.04	Intron	Intron (ENST00000377833.9/8029, intron 22 of 66)	ENST00000433666.5	CUBN	cubilin	8029	ENSG00000107611
chr11	74849101	74850259	1159	6.63	7.33	5.25	2.07	0.00707	0.0733	Promoter (1-2kb)	Promoter (1-2kb)	ENST00000530280.1	XRRA1	X-ray radiation resistance associated 1	143570	ENSG00000166435
chr13	100439117	100439803	687	7.37	8.06	5.99	2.07	0.339	0.681	Intron	Intron (ENST00000376279.7/5095, intron 20 of 22)	ENST00000451662.1	PCCA-AS1	PCCA antisense RNA 1	100885777
chr15	31396832	31397699	868	7.45	8.14	6.08	2.06	4.35e-05	0.00165	Intron	Intron (ENST00000558921.1/51621, intron 1 of 1)	ENST00000558388.6	LOC283710	uncharacterized LOC283710	283710	ENSG00000259772
chr6	161140252	161141358	1107	7.07	7.76	5.7	2.06	0.00601	0.065	Intron	Intron (ENST00000320285.9/56895, intron 7 of 8)	ENST00000437165.1	AGPAT4	1-acylglycerol-3-phosphate O-acyltransferase 4	56895	ENSG00000026652
chr14	71371844	71372198	355	5.74	6.43	4.37	2.06	0.0844	0.334	Intron	Intron (ENST00000553453.5/26037, intron 2 of 5)	ENST00000384713.1	SNORD56B	small nucleolar RNA, C/D box 56B	319139	ENSG00000207444
chr6	151059599	151060698	1100	8.59	9.28	7.23	2.05	1.4e-07	1.56e-05	Intron	Intron (ENST00000367321.7/25902, intron 26 of 27)	ENST00000450635.1	MTHFD1L	methylenetetrahydrofolate dehydrogenase (NADP+ dependent) 1 like	25902	ENSG00000120254
chr1	27854632	27854919	288	3.56	4.25	2.2	2.05	0.207	0.535	Distal Intergenic	Distal Intergenic	ENST00000328928.11	THEMIS2	thymocyte selection associated family member 2	9473	ENSG00000130775
chr6	89311125	89313649	2525	10.47	11.15	9.12	2.04	1.38e-12	6.95e-10	Promoter (1-2kb)	Promoter (1-2kb)	ENST00000402938.4	GABRR2	gamma-aminobutyric acid type A receptor rho2 subunit	2570	ENSG00000111886
chr18	22282056	22283882	1827	10.43	11.12	9.08	2.04	1.12e-05	0.000561	Distal Intergenic	Distal Intergenic	ENST00000581694.1	GATA6	GATA binding protein 6	2627	ENSG00000141448
chr6	2999392	3000231	840	7.66	8.35	6.31	2.04	0.000767	0.0148	Promoter (<=1kb)	Promoter (<=1kb)	ENST00000397717.6	NQO2	N-ribosyldihydronicotinamide:quinone reductase 2	4835	ENSG00000124588
chr9	42323223	42323694	472	6.22	6.9	4.86	2.04	0.00214	0.0316	Intron	Intron (ENST00000614030.1/ENST00000614030.1, intron 1 of 3)	ENST00000613652.1	FAM74A7	family with sequence similarity 74 member A7	100996582
chr4	6446376	6447609	1234	7.99	8.67	6.65	2.03	3.14e-06	0.000205	Intron	Intron (ENST00000382599.9/5522, intron 1 of 8)	ENST00000507028.1	PPP2R2C	protein phosphatase 2 regulatory subunit Bgamma	5522	ENSG00000074211
chr11	110357299	110357954	656	7.76	8.45	6.42	2.03	0.0122	0.106	Promoter (1-2kb)	Promoter (1-2kb)	ENST00000655839.1	LINC02732	long intergenic non-protein coding RNA 2732	105369486
chr6	157833711	157834099	389	7.31	7.99	5.97	2.03	0.35	0.688	Intron	Intron (ENST00000614703.4/51429, intron 3 of 5)	ENST00000392185.8	SNX9	sorting nexin 9	51429	ENSG00000130340
chr6	44701431	44702570	1140	7.05	7.73	5.71	2.02	0.057	0.269	Distal Intergenic	Distal Intergenic	ENST00000371458.1	SUPT3H	SPT3 homolog, SAGA and STAGA complex component	8464	ENSG00000196284
chr15	65295859	65296317	459	6.14	6.83	4.8	2.02	0.126	0.412	Promoter (<=1kb)	Promoter (<=1kb)	ENST00000362698.1	RNU5A-1	RNA, U5A small nuclear 1	26831	ENSG00000199568
chr7	55553698	55554628	931	7.14	7.82	5.82	2.01	0.00196	0.0296	Promoter (<=1kb)	Promoter (<=1kb)	ENST00000454227.5	VOPP1	VOPP1 WW domain binding protein	81552	ENSG00000154978
chr17	57365536	57365955	420	8.12	8.8	6.79	2.01	0.00383	0.0476	Intron	Intron (ENST00000416426.6/124540, intron 5 of 13)	ENST00000579205.5	MSI2	musashi RNA binding protein 2	124540	ENSG00000153944
chr15	33080044	33080537	494	6.4	7.08	5.07	2.01	0.00909	0.0859	Intron	Intron (ENST00000616417.4/342184, intron 5 of 20)	ENST00000558197.1	FMN1	formin 1	342184	ENSG00000248905
chr1	164587746	164589227	1482	9.11	9.79	7.79	2	5.42e-06	0.00031	Promoter (1-2kb)	Promoter (1-2kb)	ENST00000496120.6	PBX1	PBX homeobox 1	5087	ENSG00000185630
chr1	153490315	153491360	1046	8.6	9.28	7.27	2	0.000584	0.0122	Distal Intergenic	Distal Intergenic	ENST00000368723.4	S100A7	S100 calcium binding protein A7	6278	ENSG00000143556
chr3	182566097	182566950	854	8.19	8.87	6.87	1.99	0.0197	0.146	Distal Intergenic	Distal Intergenic	ENST00000662733.1	LINC01995	long intergenic non-protein coding RNA 1995	105374244	ENSG00000244247
chr7	12727331	12728264	934	7.61	8.28	6.3	1.98	4.78e-05	0.00179	Intron	Intron (ENST00000639998.1/ENST00000639998.1, intron 1 of 7)	ENST00000404894.1	ARL4A	ADP ribosylation factor like GTPase 4A	10124	ENSG00000122644
chr6	38261777	38263078	1302	9.73	10.4	8.42	1.98	0.000207	0.00554	Intron	Intron (ENST00000314100.10/114781, intron 7 of 9)	ENST00000463847.1	ZFAND3	zinc finger AN1-type containing 3	60685	ENSG00000156639
chr1	66159851	66160182	332	3.69	4.37	2.39	1.98	0.22	0.551	Intron	Intron (ENST00000329654.8/5142, intron 3 of 16)	ENST00000412480.6	PDE4B	phosphodiesterase 4B	5142	ENSG00000184588
chr16	77212400	77214140	1741	9.17	9.84	7.88	1.97	6.24e-10	1.32e-07	Promoter (<=1kb)	Promoter (<=1kb)	ENST00000568925.1	SYCE1L	synaptonemal complex central element protein 1 like	100130958	ENSG00000205078
chr7	78141189	78142464	1276	9.97	10.64	8.67	1.97	0.00144	0.0235	Intron	Intron (ENST00000354212.9/9863, intron 16 of 21)	ENST00000524268.1	MAGI2	membrane associated guanylate kinase, WW and PDZ domain containing 2	9863	ENSG00000187391
chr20	2831564	2832538	975	8.04	8.72	6.74	1.97	0.00337	0.0436	Downstream (2-3kb)	Downstream (2-3kb)	ENST00000474714.5	PCED1A	PC-esterase domain containing 1A	64773	ENSG00000132635
chr18	9116907	9117584	678	7.06	7.73	5.76	1.97	0.0312	0.188	Promoter (<=1kb)	Promoter (<=1kb)	ENST00000474350.5	NDUFV2	NADH:ubiquinone oxidoreductase core subunit V2	4729	ENSG00000178127
chr11	112605301	112605834	534	7.51	8.18	6.22	1.97	0.0633	0.285	Intron	Intron (ENST00000665326.1/101928823, intron 2 of 2)	ENST00000525984.2	LINC02764	long intergenic non-protein coding RNA 2764	387810	ENSG00000255484
chr20	46958761	46960084	1324	10.53	11.2	9.23	1.96	4.36e-05	0.00165	Intron	Intron (ENST00000357410.7/2139, intron 1 of 13)	ENST00000497428.1	EYA2	EYA transcriptional coactivator and phosphatase 2	2139	ENSG00000064655
chr17	67421138	67422770	1633	8.66	9.33	7.38	1.96	0.000112	0.00346	Intron	Intron (ENST00000581322.6/26207, intron 1 of 8)	ENST00000584554.1	PITPNC1	phosphatidylinositol transfer protein cytoplasmic 1	26207	ENSG00000154217
chr11	63681472	63681814	343	6.19	6.85	4.9	1.96	0.00632	0.0676	Promoter (<=1kb)	Promoter (<=1kb)	ENST00000538995.1	RTN3	reticulon 3	10313	ENSG00000133318
chr3	141959802	141960268	467	5.32	5.99	4.03	1.96	0.103	0.372	3' UTR	3' UTR	ENST00000474279.3	TFDP2	transcription factor Dp-2	7029	ENSG00000114126
chr1	204065078	204065537	460	6.11	6.78	4.82	1.96	0.151	0.456	Exon	Exon (ENST00000665939.1/ENST00000665939.1, exon 2 of 2)	ENST00000367203.8	SOX13	SRY-box transcription factor 13	9580	ENSG00000143842
chr12	124720281	124721150	870	8.44	9.11	7.16	1.95	0.00183	0.0282	Distal Intergenic	Distal Intergenic	ENST00000545305.1	SCARB1	scavenger receptor class B member 1	949	ENSG00000073060
chr22	21837434	21838012	579	6.98	7.65	5.7	1.95	0.00879	0.0842	Intron	Intron (ENST00000215832.10/5594, intron 1 of 8)	ENST00000544786.1	MAPK1	mitogen-activated protein kinase 1	5594	ENSG00000100030
chr1	150613290	150613728	439	7.55	8.22	6.27	1.95	0.311	0.654	Intron	Intron (ENST00000369016.8/2029, intron 4 of 4)	ENST00000513281.5	ENSA	endosulfine alpha	2029	ENSG00000143420
chr9	126363700	126364582	883	7.95	8.62	6.68	1.94	7.24e-05	0.00245	Intron	Intron (ENST00000361171.8/89853, intron 2 of 9)	ENST00000402437.2	MVB12B	multivesicular body subunit 12B	89853	ENSG00000196814
chr4	67700684	67701265	582	7.26	7.92	5.99	1.94	0.000203	0.00546	Promoter (<=1kb)	Promoter (<=1kb)	ENST00000660649.1	UBA6-AS1	UBA6 antisense RNA 1 (head to head)	550112	ENSG00000248049
chr1	170145637	170146732	1096	7.9	8.56	6.62	1.94	0.0105	0.0954	Promoter (<=1kb)	Promoter (<=1kb)	ENST00000439373.2	METTL11B	methyltransferase like 11B	149281	ENSG00000203740
chr2	235586429	235586883	455	4.7	5.37	3.43	1.94	0.0715	0.305	Intron	Intron (ENST00000304032.13/116987, intron 1 of 17)	ENST00000402604.6	AGAP1	ArfGAP with GTPase domain, ankyrin repeat and PH domain 1	116987	ENSG00000157985
chr4	168604308	168605664	1357	9.12	9.79	7.85	1.94	0.166	0.479	Intron	Intron (ENST00000505667.6/23022, intron 2 of 21)	ENST00000504519.5	PALLD	palladin, cytoskeletal associated protein	23022	ENSG00000129116
chr3	58051796	58052932	1137	9.19	9.85	7.92	1.93	9.99e-07	8.26e-05	Intron	Intron (ENST00000490882.5/2317, intron 1 of 46)	ENST00000493452.5	FLNB	filamin B	2317	ENSG00000136068
chr5	147560638	147561637	1000	7.71	8.37	6.44	1.93	1.63e-05	0.000768	Promoter (<=1kb)	Promoter (<=1kb)	ENST00000627433.2	JAKMIP2-AS1	JAKMIP2 antisense RNA 1	153469	ENSG00000280780
chr9	98977519	98978520	1002	7.81	8.47	6.54	1.93	8.88e-05	0.00284	Intron	Intron (ENST00000471477.1/1306, intron 2 of 2)	ENST00000375001.8	COL15A1	collagen type XV alpha 1 chain	1306	ENSG00000204291
chr15	91455853	91456848	996	7.59	8.25	6.33	1.93	0.00138	0.0228	Intron	Intron (ENST00000555947.6/101926928, intron 1 of 2)	ENST00000554333.1	CRAT37	cervical cancer-associated transcript 37	101926928	ENSG00000258551
chr2	175431641	175432691	1051	8.59	9.25	7.32	1.93	0.00407	0.0497	Intron	Intron (ENST00000444567.1/ENST00000444567.1, intron 2 of 2)	ENST00000284727.8	ATP5MC3	ATP synthase membrane subunit c locus 3	518	ENSG00000154518
chr3	126355744	126356056	313	5.57	6.23	4.3	1.93	0.157	0.465	Promoter (1-2kb)	Promoter (1-2kb)	ENST00000296233.4	KLF15	Kruppel like factor 15	28999	ENSG00000163884
chr18	79325900	79326524	625	4.83	5.49	3.56	1.93	0.301	0.643	Intron	Intron (ENST00000426216.6/374868, intron 15 of 29)	ENST00000588895.1	ATP9B	ATPase phospholipid transporting 9B (putative)	374868	ENSG00000166377
chr7	101166808	101167590	783	9.66	10.32	8.4	1.92	1.11e-07	1.27e-05	Promoter (1-2kb)	Promoter (1-2kb)	ENST00000249330.3	VGF	VGF nerve growth factor inducible	7425	ENSG00000128564
chr13	100490493	100491120	628	7.13	7.79	5.87	1.92	0.00102	0.0182	Exon	Exon (ENST00000621936.1/ENST00000621936.1, exon 1 of 1)	ENST00000455958.6	PCCA-AS1	PCCA antisense RNA 1	100885777
chr5	30994936	30995582	647	9.46	10.12	8.2	1.92	0.00373	0.0466	Distal Intergenic	Distal Intergenic	ENST00000265071.3	CDH6	cadherin 6	1004	ENSG00000113361
chr11	133228254	133229173	920	6.85	7.51	5.59	1.92	0.00779	0.0783	Intron	Intron (ENST00000524381.5/4978, intron 1 of 7)	ENST00000374778.4	OPCML	opioid binding protein/cell adhesion molecule like	4978	ENSG00000183715
chr11	68441378	68442090	713	7.99	8.65	6.74	1.92	0.013	0.111	Promoter (1-2kb)	Promoter (1-2kb)	ENST00000529702.1	LRP5	LDL receptor related protein 5	4041	ENSG00000162337
chr5	147303154	147304711	1558	8.34	9.01	7.08	1.92	0.0237	0.162	Intron	Intron (ENST00000306304.10/202374, intron 4 of 10)	ENST00000503384.1	STK32A	serine/threonine kinase 32A	202374	ENSG00000169302
chr6	72738887	72739174	288	5.89	6.55	4.63	1.92	0.17	0.484	Intron	Intron (ENST00000342056.6/56479, intron 1 of 14)	ENST00000445310.1	KCNQ5-IT1	KCNQ5 intronic transcript 1	100507381	ENSG00000233844
chr18	2999092	2999557	466	6.89	7.55	5.64	1.91	0.0082	0.0804	Intron	Intron (ENST00000261596.8/9663, intron 1 of 19)	ENST00000261596.8	LPIN2	lipin 2	9663	ENSG00000101577
chr2	3331514	3332055	542	3.66	4.32	2.41	1.91	0.279	0.622	Intron	Intron (ENST00000398659.8/7260, intron 3 of 9)	ENST00000478754.5	EIPR1	EARP complex and GARP complex interacting protein 1	7260	ENSG00000032389
chr7	44184234	44185746	1513	9.6	10.26	8.36	1.9	2.36e-07	2.44e-05	Intron	Intron (ENST00000673284.1/2645, intron 1 of 10)	ENST00000437084.1	GCK	glucokinase	2645	ENSG00000106633
chr13	48593713	48594767	1055	7.76	8.42	6.52	1.9	8.7e-05	0.00281	Intron	Intron (ENST00000643064.1/5925, intron 1 of 1)	ENST00000425350.1	LINC00462	long intergenic non-protein coding RNA 462	100129597	ENSG00000233610
chr2	17642997	17643464	468	7.23	7.89	5.99	1.9	0.000164	0.00457	Intron	Intron (ENST00000404666.6/7447, intron 2 of 3)	ENST00000481708.1	SMC6	structural maintenance of chromosomes 6	79677	ENSG00000163029
chr19	44753281	44753906	626	8.16	8.82	6.92	1.9	0.00675	0.071	Promoter (1-2kb)	Promoter (1-2kb)	ENST00000473468.1	BCL3	BCL3 transcription coactivator	602	ENSG00000069399
chr8	138882454	138882822	369	6.02	6.68	4.78	1.9	0.0233	0.16	Promoter (<=1kb)	Promoter (<=1kb)	ENST00000435777.2	COL22A1	collagen type XXII alpha 1 chain	169044	ENSG00000169436
chr12	2720270	2721131	862	5.06	5.72	3.83	1.9	0.0427	0.228	Intron	Intron (ENST00000636122.1/283440, intron 4 of 5)	ENST00000637160.1	ITFG2-AS1	ITFG2 antisense RNA 1	283440	ENSG00000256150
chr20	50771657	50771957	301	7.47	8.12	6.23	1.9	0.0427	0.228	Distal Intergenic	Distal Intergenic	ENST00000358791.9	BCAS4	breast carcinoma amplified sequence 4	55653	ENSG00000124243
chr5	132389487	132390119	633	7.02	7.68	5.77	1.9	0.0704	0.303	Promoter (<=1kb)	Promoter (<=1kb)	ENST00000475308.1	SLC22A5	solute carrier family 22 member 5	6584	ENSG00000197375
chr20	10376474	10377021	548	5.76	6.41	4.52	1.9	0.162	0.472	Distal Intergenic	Distal Intergenic	ENST00000453544.5	SNAP25-AS1	SNAP25 antisense RNA 1	100131208	ENSG00000227906
chr2	68907808	68909005	1198	7.56	8.22	6.33	1.89	0.00183	0.0283	Distal Intergenic	Distal Intergenic	ENST00000295379.2	BMP10	bone morphogenetic protein 10	27302	ENSG00000163217
chr2	739827	740780	954	7.89	8.55	6.65	1.89	0.0124	0.108	Exon	Exon (ENST00000606068.1/ENST00000606068.1, exon 1 of 1)	ENST00000432667.5	TMEM18	transmembrane protein 18	129787	ENSG00000151353
chr10	122432836	122433196	361	5.07	5.73	3.84	1.89	0.0858	0.336	3' UTR	3' UTR	ENST00000582572.1	MIR3941	microRNA 3941	100500866	ENSG00000265442
chr16	19348614	19349153	540	7.15	7.81	5.92	1.89	0.384	0.715	Intron	Intron (ENST00000563613.1/ENST00000563613.1, intron 4 of 4)	ENST00000468219.1	CLEC19A	C-type lectin domain containing 19A	728276	ENSG00000261210
chr5	113081200	113082707	1508	8.1	8.75	6.87	1.88	0.00045	0.01	Intron	Intron (ENST00000302475.8/4163, intron 9 of 16)	ENST00000624689.3	MCC	MCC regulator of WNT signaling pathway	4163	ENSG00000171444
chr6	70474091	70475069	979	8.26	8.92	7.04	1.88	0.00101	0.0181	Intron	Intron (ENST00000418814.6/57579, intron 5 of 21)	ENST00000425415.2	FAM135A	family with sequence similarity 135 member A	57579	ENSG00000082269
chr20	24634844	24635260	417	6.52	7.18	5.3	1.88	0.00184	0.0283	Intron	Intron (ENST00000376862.4/79953, intron 3 of 3)	ENST00000482637.1	SYNDIG1	synapse differentiation inducing 1	79953	ENSG00000101463
chr10	29689066	29689610	545	8.19	8.84	6.96	1.88	0.0164	0.13	Promoter (2-3kb)	Promoter (2-3kb)	ENST00000464726.1	SVIL	supervillin	6840	ENSG00000197321
chr14	82251491	82251763	273	6.76	7.41	5.53	1.88	0.0396	0.218	Distal Intergenic	Distal Intergenic	ENST00000553760.6	LINC02301	long intergenic non-protein coding RNA 2301	101928599	ENSG00000258743
chr2	27723328	27724726	1399	10.02	10.67	8.8	1.87	5.87e-08	7.52e-06	Distal Intergenic	Distal Intergenic	ENST00000379677.2	LINC01460	long intergenic non-protein coding RNA 1460	100129995	ENSG00000205334
chr10	131065450	131066427	978	8.77	9.42	7.55	1.87	0.000118	0.00359	Distal Intergenic	Distal Intergenic	ENST00000436942.1	TCERG1L-AS1	TCERG1L antisense RNA 1	101927489	ENSG00000230098
chr7	94088586	94089695	1110	7.3	7.95	6.09	1.87	0.000214	0.00567	Distal Intergenic	Distal Intergenic	ENST00000425626.1	BET1	Bet1 golgi vesicular membrane trafficking protein	10282	ENSG00000105829
chr8	120404164	120405152	989	7.19	7.84	5.96	1.87	0.0143	0.118	Intron	Intron (ENST00000521648.5/28998, intron 1 of 2)	ENST00000521648.5	MRPL13	mitochondrial ribosomal protein L13	28998	ENSG00000172172
chr15	41383556	41383930	375	3.86	4.51	2.64	1.87	0.177	0.492	Distal Intergenic	Distal Intergenic	ENST00000560318.1	NUSAP1	nucleolar and spindle associated protein 1	51203	ENSG00000137804
chr2	72115332	72116316	985	7.98	8.63	6.78	1.86	2.99e-05	0.00124	Distal Intergenic	Distal Intergenic	ENST00000412253.1	CYP26B1	cytochrome P450 family 26 subfamily B member 1	56603	ENSG00000003137
chr5	149438490	149439361	872	8.54	9.19	7.33	1.86	8.56e-05	0.00278	Distal Intergenic	Distal Intergenic	ENST00000384967.1	MIR145	microRNA 145	406937	ENSG00000276365
chr10	98134581	98135166	586	7	7.65	5.79	1.86	0.00153	0.0247	Promoter (<=1kb)	Promoter (<=1kb)	ENST00000370584.7	R3HCC1L	R3H domain and coiled-coil containing 1 like	27291	ENSG00000166024
chr9	3746330	3747205	876	8.38	9.03	7.17	1.86	0.0032	0.0421	Distal Intergenic	Distal Intergenic	ENST00000427722.2	RFX3-AS1	RFX3 antisense RNA 1	101929302	ENSG00000232104
chr6	16681340	16681796	457	7.5	8.15	6.29	1.86	0.0191	0.143	Intron	Intron (ENST00000244769.8/6310, intron 3 of 8)	ENST00000483591.6	ATXN1	ataxin 1	6310	ENSG00000124788
chr11	77107426	77108525	1100	7.87	8.51	6.66	1.85	7.23e-06	0.000391	Intron	Intron (ENST00000531028.2/726, intron 3 of 13)	ENST00000648752.1	CAPN5	calpain 5	726	ENSG00000149260
chr22	33823015	33823908	894	8.05	8.7	6.85	1.85	4.52e-05	0.0017	Intron	Intron (ENST00000354992.6/9215, intron 2 of 15)	ENST00000430220.6	LARGE1	LARGE xylosyl- and glucuronyltransferase 1	9215	ENSG00000133424
chr3	187989516	187990400	885	8.14	8.79	6.94	1.85	0.000523	0.0112	Distal Intergenic	Distal Intergenic	ENST00000446091.1	LINC01991	long intergenic non-protein coding RNA 1991	105374266
chr10	72173233	72174532	1300	9.1	9.75	7.9	1.85	0.000781	0.0149	Promoter (2-3kb)	Promoter (2-3kb)	ENST00000672809.1	ASCC1	activating signal cointegrator 1 complex subunit 1	51008	ENSG00000138303
chrX	24619592	24620323	732	7.37	8.01	6.16	1.85	0.000983	0.0177	Intron	Intron (ENST00000379144.7/9468, intron 1 of 7)	ENST00000496020.1	PCYT1B	phosphate cytidylyltransferase 1, choline, beta	9468	ENSG00000102230
chr17	63276748	63277328	581	7.55	8.2	6.34	1.85	0.00237	0.0342	Intron	Intron (ENST00000424789.6/26115, intron 7 of 24)	ENST00000583545.1	TANC2	tetratricopeptide repeat, ankyrin repeat and coiled-coil containing 2	26115	ENSG00000170921
chr6	38358020	38358737	718	6.59	7.24	5.39	1.85	0.00635	0.0679	Intron	Intron (ENST00000314100.10/114781, intron 5 of 9)	ENST00000412822.1	BTBD9-AS1	BTBD9 antisense RNA 1	101929425	ENSG00000226533
chr9	64762447	64763359	913	8.79	9.44	7.59	1.85	0.00839	0.0819	Distal Intergenic	Distal Intergenic	ENST00000452436.3	LOC101929583	methylenetetrahydrofolate dehydrogenase (NADP+ dependent) 1 like pseudogene	101929583
chr17	67475022	67475565	544	6.43	7.08	5.23	1.85	0.0553	0.265	Intron	Intron (ENST00000581322.6/26207, intron 1 of 8)	ENST00000582790.2	MIR548D2	microRNA 548d-2	693131	ENSG00000263690
chr9	38421415	38423100	1686	9.48	10.12	8.28	1.84	2.26e-09	4.26e-07	Promoter (1-2kb)	Promoter (1-2kb)	ENST00000377694.2	IGFBPL1	insulin like growth factor binding protein like 1	347252	ENSG00000137142
chr13	37127317	37128671	1355	9.66	10.31	8.47	1.84	0.000127	0.00377	Distal Intergenic	Distal Intergenic	ENST00000379800.4	CSNK1A1L	casein kinase 1 alpha 1 like	122011	ENSG00000180138
chr6	3612413	3613230	818	7.59	8.23	6.4	1.84	0.00481	0.0559	Intron	Intron (ENST00000665760.1/ENST00000665760.1, intron 1 of 2)	ENST00000380277.6	PXDC1	PX domain containing 1	221749	ENSG00000168994
chr6	160882797	160884238	1442	8.01	8.65	6.81	1.84	0.00656	0.0697	Intron	Intron (ENST00000650447.1/ENST00000650447.1, intron 3 of 3)	ENST00000366919.6	MAP3K4	mitogen-activated protein kinase kinase kinase 4	4216	ENSG00000085511
chr12	96249305	96250096	792	7.62	8.26	6.42	1.84	0.00694	0.0724	Promoter (2-3kb)	Promoter (2-3kb)	ENST00000549985.1	ELK3	ETS transcription factor ELK3	2004	ENSG00000111145
chr9	66701477	66702382	906	8.12	8.76	6.92	1.84	0.0149	0.122	Distal Intergenic	Distal Intergenic	ENST00000619925.4	ZNF658	zinc finger protein 658	26149	ENSG00000274349
chr10	85646117	85647025	909	8.31	8.95	7.13	1.83	5.28e-05	0.00193	Exon	Exon (ENST00000474115.2/ENST00000474115.2, exon 2 of 2)	ENST00000552278.2	GRID1	glutamate ionotropic receptor delta type subunit 1	2894	ENSG00000182771
chr18	49140859	49141882	1024	8.54	9.19	7.36	1.83	0.00123	0.021	Intron	Intron (ENST00000269445.10/54808, intron 14 of 16)	ENST00000577734.1	DYM	dymeclin	54808	ENSG00000141627
chr8	25003163	25004339	1177	9.28	9.92	8.09	1.83	0.00781	0.0783	Exon	Exon (ENST00000670816.1/ENST00000670816.1, exon 2 of 2)	ENST00000610854.1	NEFL	neurofilament light	4747	ENSG00000277586
chr12	123143157	123143837	681	7.97	8.61	6.78	1.83	0.0126	0.109	Intron	Intron (ENST00000542210.1/57605, intron 1 of 3)	ENST00000542210.1	PITPNM2	phosphatidylinositol transfer protein membrane associated 2	57605	ENSG00000090975
chrX	54999731	55000261	531	7.59	8.23	6.4	1.83	0.0298	0.183	Promoter (<=1kb)	Promoter (<=1kb)	ENST00000374987.4	APEX2	apurinic/apyrimidinic endodeoxyribonuclease 2	27301	ENSG00000169188
chr10	29587264	29588408	1145	7.55	8.2	6.37	1.83	0.0458	0.238	Intron	Intron (ENST00000375400.7/6840, intron 3 of 35)	ENST00000401216.1	MIR938	microRNA 938	100126327	ENSG00000216035
chr9	42430911	42431884	974	8.94	9.58	7.76	1.82	8.18e-05	0.00269	Distal Intergenic	Distal Intergenic	ENST00000428895.1	LOC103908605	uncharacterized LOC103908605	103908605
chr7	13016187	13018053	1867	9.55	10.19	8.37	1.82	0.00418	0.0506	Intron	Intron (ENST00000639998.1/ENST00000639998.1, intron 3 of 7)	ENST00000404894.1	ARL4A	ADP ribosylation factor like GTPase 4A	10124	ENSG00000122644
chr19	48332831	48333663	833	7.43	8.07	6.25	1.82	0.0269	0.173	3' UTR	3' UTR	ENST00000597057.1	EMP3	epithelial membrane protein 3	2014	ENSG00000142227
chr5	116759889	116760434	546	6.99	7.63	5.81	1.82	0.0368	0.209	Promoter (1-2kb)	Promoter (1-2kb)	ENST00000504419.1	LINC02214	long intergenic non-protein coding RNA 2214	102467223
chr6	29717781	29718366	586	4.34	4.98	3.16	1.82	0.1	0.367	Distal Intergenic	Distal Intergenic	ENST00000630472.1	HCP5B	HLA complex P5B	352990	ENSG00000281831
chr5	154077972	154078394	423	5.53	6.17	4.35	1.82	0.105	0.376	Intron	Intron (ENST00000520327.6/4238, intron 1 of 3)	ENST00000519928.1	MFAP3	microfibril associated protein 3	4238	ENSG00000037749
chr2	135960749	135962135	1387	10.41	11.05	9.24	1.81	0.00186	0.0284	Exon	Exon (ENST00000264161.9/1615, exon 4 of 16)	ENST00000463008.1	DARS1	aspartyl-tRNA synthetase 1	1615	ENSG00000115866
chr6	158060261	158061087	827	6.69	7.33	5.52	1.81	0.0144	0.119	Intron	Intron (ENST00000355585.9/8871, intron 7 of 26)	ENST00000367122.6	SYNJ2	synaptojanin 2	8871	ENSG00000078269
chr1	12406096	12407331	1236	7.48	8.12	6.31	1.81	0.0195	0.145	Promoter (<=1kb)	Promoter (<=1kb)	ENST00000476045.5	VPS13D	vacuolar protein sorting 13 homolog D	55187	ENSG00000048707
chr20	47971744	47972838	1095	7.17	7.81	6	1.81	0.0527	0.259	Distal Intergenic	Distal Intergenic	ENST00000425385.1	LINC01523	long intergenic non-protein coding RNA 1523	101060004
chr6	37236482	37237333	852	8.33	8.96	7.16	1.8	0.00941	0.0881	Intron	Intron (ENST00000651039.1/221468, intron 1 of 2)	ENST00000651722.1	TMEM217	transmembrane protein 217	221468	ENSG00000172738
chr5	130549904	130550696	793	7.76	8.4	6.6	1.8	0.0111	0.0994	Distal Intergenic	Distal Intergenic	ENST00000520028.1	HINT1	histidine triad nucleotide binding protein 1	3094	ENSG00000169567
chr14	103121166	103123354	2189	10.11	10.74	8.95	1.79	8.47e-09	1.34e-06	Promoter (<=1kb)	Promoter (<=1kb)	ENST00000558224.1	LINC00677	long intergenic non-protein coding RNA 677	105370683	ENSG00000259717
chr9	39678579	39679415	837	7.56	8.2	6.41	1.79	0.00951	0.0887	Distal Intergenic	Distal Intergenic	ENST00000663590.1	GLIDR	glioblastoma down-regulated RNA	389741	ENSG00000278175
chrX	9463297	9464443	1147	6.57	7.21	5.42	1.79	0.0149	0.122	Promoter (<=1kb)	Promoter (<=1kb)	ENST00000441088.5	TBL1X	transducin beta like 1 X-linked	6907	ENSG00000101849
chr7	13047072	13047492	421	7.95	8.58	6.79	1.79	0.0283	0.177	Intron	Intron (ENST00000639998.1/ENST00000639998.1, intron 3 of 7)	ENST00000404894.1	ARL4A	ADP ribosylation factor like GTPase 4A	10124	ENSG00000122644
chr9	120495889	120496799	911	4.74	5.38	3.59	1.79	0.148	0.451	Intron	Intron (ENST00000360822.7/55755, intron 12 of 34)	ENST00000416449.5	CDK5RAP2	CDK5 regulatory subunit associated protein 2	55755	ENSG00000136861
chr22	40668796	40669638	843	8.44	9.07	7.28	1.79	0.324	0.668	Distal Intergenic	Distal Intergenic	ENST00000249016.4	MCHR1	melanin concentrating hormone receptor 1	2847	ENSG00000128285
chr8	143218392	143220295	1904	10.94	11.57	9.78	1.78	0.000358	0.00851	Distal Intergenic	Distal Intergenic	ENST00000622500.2	GPIHBP1	glycosylphosphatidylinositol anchored high density lipoprotein binding protein 1	338328	ENSG00000277494
chr2	147450611	147450982	372	8.14	8.78	6.99	1.78	0.0204	0.149	Distal Intergenic	Distal Intergenic	ENST00000487959.5	ACVR2A	activin A receptor type 2A	92	ENSG00000121989
chr4	112895888	112897114	1227	7.47	8.1	6.32	1.78	0.0727	0.307	Intron	Intron (ENST00000672356.1/287, intron 1 of 43)	ENST00000672221.1	ANK2	ankyrin 2	287	ENSG00000145362
chr3	129388461	129389350	890	6.53	7.16	5.38	1.78	0.0935	0.354	Exon	Exon (ENST00000499853.2/ENST00000499853.2, exon 3 of 5)	ENST00000507238.5	RPL32P3	ribosomal protein L32 pseudogene 3	132241	ENSG00000251474
chr3	38834241	38834732	492	6.63	7.26	5.48	1.78	0.175	0.489	Distal Intergenic	Distal Intergenic	ENST00000655275.1	SCN10A	sodium voltage-gated channel alpha subunit 10	6336	ENSG00000185313
chr10	93465752	93466861	1110	9.42	10.05	8.28	1.77	0.00012	0.00364	Intron	Intron (ENST00000359263.9/26509, intron 1 of 53)	ENST00000358334.9	MYOF	myoferlin	26509	ENSG00000138119
chr7	150357480	150358584	1105	7.73	8.36	6.58	1.77	0.00136	0.0224	Distal Intergenic	Distal Intergenic	ENST00000519397.1	REPIN1	replication initiator 1	29803	ENSG00000214022
chr7	130894076	130894900	825	8.42	9.05	7.29	1.77	0.00164	0.026	Intron	Intron (ENST00000447430.1/100506860, intron 2 of 4)	ENST00000385015.1	MIR29B1	microRNA 29b-1	407024	ENSG00000283797
chr7	13031958	13033079	1122	10.27	10.89	9.13	1.77	0.00542	0.0602	Intron	Intron (ENST00000639998.1/ENST00000639998.1, intron 3 of 7)	ENST00000404894.1	ARL4A	ADP ribosylation factor like GTPase 4A	10124	ENSG00000122644
chr10	34110129	34110885	757	6.53	7.15	5.39	1.77	0.00882	0.0843	3' UTR	3' UTR	ENST00000466092.1	PARD3	par-3 family cell polarity regulator	56288	ENSG00000148498
chr1	116642680	116643401	722	7.19	7.82	6.04	1.77	0.0162	0.128	Intron	Intron (ENST00000369483.5/3321, intron 2 of 11)	ENST00000481589.1	IGSF3	immunoglobulin superfamily member 3	3321	ENSG00000143061
chr9	21576219	21576908	690	7.03	7.66	5.89	1.77	0.0475	0.244	Distal Intergenic	Distal Intergenic	ENST00000654736.1	MIR31HG	MIR31 host gene	554202	ENSG00000171889
chr1	41935892	41936477	586	6.8	7.43	5.66	1.77	0.09	0.346	Intron	Intron (ENST00000489103.5/59269, intron 1 of 3)	ENST00000372583.6	HIVEP3	HIVEP zinc finger 3	59269	ENSG00000127124
chr6	16688953	16689451	499	7.87	8.5	6.73	1.77	0.452	0.763	Intron	Intron (ENST00000244769.8/6310, intron 3 of 8)	ENST00000483591.6	ATXN1	ataxin 1	6310	ENSG00000124788
chr11	74398049	74398883	835	7.55	8.17	6.42	1.76	0.00118	0.0202	Promoter (<=1kb)	Promoter (<=1kb)	ENST00000298198.5	PGM2L1	phosphoglucomutase 2 like 1	283209	ENSG00000165434
chr9	18610815	18611432	618	9.27	9.9	8.14	1.76	0.00135	0.0224	Intron	Intron (ENST00000327883.11/92949, intron 4 of 12)	ENST00000579801.1	MIR3152	microRNA 3152	100422869	ENSG00000264638
chr2	173652404	173653226	823	7.5	8.13	6.37	1.76	0.00153	0.0247	Distal Intergenic	Distal Intergenic	ENST00000465379.1	SP3	Sp3 transcription factor	6670	ENSG00000172845
chr2	237326447	237327504	1058	6.95	7.58	5.82	1.76	0.0177	0.137	Promoter (2-3kb)	Promoter (2-3kb)	ENST00000473258.1	COL6A3	collagen type VI alpha 3 chain	1293	ENSG00000163359
chr4	155464105	155464575	471	6.56	7.19	5.43	1.76	0.0236	0.162	Distal Intergenic	Distal Intergenic	ENST00000424373.5	MAP9	microtubule associated protein 9	79884	ENSG00000164114
chr22	40746209	40746689	481	5.01	5.64	3.88	1.76	0.0876	0.341	Distal Intergenic	Distal Intergenic	ENST00000402844.7	SLC25A17	solute carrier family 25 member 17	10478	ENSG00000100372
chr1	155893450	155894206	757	6.19	6.82	5.06	1.76	0.138	0.433	Distal Intergenic	Distal Intergenic	ENST00000462687.1	RIT1	Ras like without CAAX 1	6016	ENSG00000143622
chr20	4171208	4172540	1333	9.05	9.68	7.92	1.75	1.19e-06	9.58e-05	Promoter (<=1kb)	Promoter (<=1kb)	ENST00000379460.6	SMOX	spermine oxidase	54498	ENSG00000088826
chr2	15042727	15043859	1133	9.13	9.76	8.01	1.75	3.25e-05	0.00133	Distal Intergenic	Distal Intergenic	ENST00000485694.1	NBAS	NBAS subunit of NRZ tethering complex	51594	ENSG00000151779
chr2	216031832	216032641	810	8.05	8.67	6.93	1.75	0.00749	0.0761	Promoter (<=1kb)	Promoter (<=1kb)	ENST00000420348.1	MREG	melanoregulin	55686	ENSG00000118242
chr17	29849926	29850367	442	7.05	7.67	5.92	1.75	0.0144	0.119	Intron	Intron (ENST00000269033.7/85464, intron 1 of 14)	ENST00000592397.1	SSH2	slingshot protein phosphatase 2	85464	ENSG00000141298
chr2	99706923	99707248	326	7.04	7.66	5.92	1.75	0.0149	0.122	Intron	Intron (ENST00000409236.6/3899, intron 9 of 22)	ENST00000445815.2	AFF3	AF4/FMR2 family member 3	3899	ENSG00000144218
chr1	166272749	166273515	767	7.12	7.74	5.99	1.75	0.0156	0.125	Intron	Intron (ENST00000653824.1/ENST00000653824.1, intron 1 of 2)	ENST00000338353.3	FAM78B	family with sequence similarity 78 member B	149297	ENSG00000188859
chr14	105710990	105712186	1197	7.52	8.14	6.39	1.75	0.0412	0.223	Distal Intergenic	Distal Intergenic	ENST00000616772.1	MIR8071-1	microRNA 8071-1	102465871	ENSG00000274172
chr6	3355592	3355960	369	7.8	8.43	6.67	1.75	0.0562	0.268	Intron	Intron (ENST00000436008.6/63027, intron 3 of 10)	ENST00000496753.1	SLC22A23	solute carrier family 22 member 23	63027	ENSG00000137266
chr10	6247086	6247677	592	6.93	7.56	5.81	1.75	0.103	0.372	Intron	Intron (ENST00000640683.1/5209, intron 14 of 14)	ENST00000475881.5	PFKFB3	6-phosphofructo-2-kinase/fructose-2,6-biphosphatase 3	5209	ENSG00000170525
chr2	7633406	7635220	1815	9.39	10.01	8.27	1.74	6.52e-06	0.00036	Distal Intergenic	Distal Intergenic	ENST00000658275.1	LOC100506274	uncharacterized LOC100506274	100506274	ENSG00000229727
chr4	5340978	5341547	570	8.59	9.22	7.47	1.74	0.00153	0.0247	Intron	Intron (ENST00000282908.10/55351, intron 4 of 11)	ENST00000511959.1	STK32B	serine/threonine kinase 32B	55351	ENSG00000152953
chrX	10609586	10610347	762	7.59	8.21	6.47	1.74	0.00247	0.0351	Intron	Intron (ENST00000317552.8/4281, intron 1 of 9)	ENST00000380782.6	MID1	midline 1	4281	ENSG00000101871
chr5	68898718	68900108	1391	10.02	10.64	8.9	1.74	0.00744	0.0758	Intron	Intron (ENST00000668535.1/ENST00000668535.1, intron 3 of 5)	ENST00000505371.2	LINC02198	long intergenic non-protein coding RNA 2198	101928885
chrX	123803366	123804424	1059	8.3	8.93	7.18	1.74	0.00994	0.0913	Distal Intergenic	Distal Intergenic	ENST00000422098.5	XIAP	X-linked inhibitor of apoptosis	331	ENSG00000101966
chr13	67119590	67119886	297	6.73	7.35	5.61	1.74	0.0185	0.14	Intron	Intron (ENST00000377865.7/5101, intron 2 of 4)	ENST00000456367.5	PCDH9	protocadherin 9	5101	ENSG00000184226
chr14	59815043	59815813	771	6.78	7.4	5.66	1.74	0.0917	0.35	Intron	Intron (ENST00000267484.10/6252, intron 1 of 8)	ENST00000611068.1	RTN1	reticulon 1	6252	ENSG00000139970
chrX	46994088	46994854	767	6.03	6.65	4.92	1.74	0.147	0.45	Intron	Intron (ENST00000424392.5/9767, intron 3 of 5)	ENST00000455411.1	JADE3	jade family PHD finger 3	9767	ENSG00000102221
chr9	131707867	131708555	689	7.6	8.22	6.49	1.73	0.00332	0.0431	Promoter (1-2kb)	Promoter (1-2kb)	ENST00000372190.7	RAPGEF1	Rap guanine nucleotide exchange factor 1	2889	ENSG00000107263
chr18	53458370	53459257	888	8.57	9.19	7.46	1.73	0.00444	0.0528	Exon	Exon (ENST00000442544.7/1630, exon 24 of 29)	ENST00000579702.1	DCC	DCC netrin 1 receptor	1630	ENSG00000187323
chr9	86082886	86084086	1201	8.84	9.46	7.73	1.73	0.00762	0.0771	Promoter (2-3kb)	Promoter (2-3kb)	ENST00000486130.5	GOLM1	golgi membrane protein 1	51280	ENSG00000135052
chr19	45616026	45616555	530	7.4	8.02	6.29	1.73	0.0309	0.187	Promoter (<=1kb)	Promoter (<=1kb)	ENST00000592433.5	EML2	EMAP like 2	24139	ENSG00000125746
chr6	164124733	164125263	531	6.75	7.37	5.64	1.73	0.0575	0.27	Distal Intergenic	Distal Intergenic	ENST00000541696.1	QKI	QKI, KH domain containing RNA binding	9444	ENSG00000112531
chr9	63426459	63426721	263	4.93	5.55	3.82	1.73	0.0956	0.357	Distal Intergenic	Distal Intergenic	ENST00000647845.1	AQP7P3	aquaporin 7 pseudogene 3	441432
chr8	29169878	29171206	1329	8.39	9	7.29	1.72	0.000252	0.00645	Intron	Intron (ENST00000524189.6/23303, intron 10 of 39)	ENST00000523130.1	KIF13B	kinesin family member 13B	23303	ENSG00000197892
chr5	171418424	171418926	503	7.46	8.08	6.36	1.72	0.00135	0.0224	Promoter (<=1kb)	Promoter (<=1kb)	ENST00000274625.6	FGF18	fibroblast growth factor 18	8817	ENSG00000156427
chr21	35138165	35138902	738	6.73	7.35	5.63	1.72	0.00503	0.0573	Exon	Exon (ENST00000455028.1/ENST00000455028.1, exon 2 of 2)	ENST00000300305.7	RUNX1	RUNX family transcription factor 1	861	ENSG00000159216
chr9	14274920	14275608	689	7.1	7.71	5.99	1.72	0.00708	0.0733	Intron	Intron (ENST00000380959.7/4781, intron 2 of 8)	ENST00000636735.1	NFIB	nuclear factor I B	4781	ENSG00000147862
chr7	92755111	92755649	539	5.91	6.53	4.81	1.72	0.0219	0.155	Intron	Intron (ENST00000265734.8/1021, intron 3 of 7)	ENST00000473078.1	CDK6	cyclin dependent kinase 6	1021	ENSG00000105810
chr3	23685549	23686793	1245	8.74	9.36	7.65	1.71	1.68e-06	0.000127	Distal Intergenic	Distal Intergenic	ENST00000484048.1	UBE2E1	ubiquitin conjugating enzyme E2 E1	7324	ENSG00000170142
chr10	93436329	93438534	2206	10.99	11.6	9.89	1.71	0.000511	0.011	Intron	Intron (ENST00000359263.9/26509, intron 3 of 53)	ENST00000358334.9	MYOF	myoferlin	26509	ENSG00000138119
chr10	63628821	63630396	1576	8.66	9.27	7.56	1.71	0.00361	0.0457	Distal Intergenic	Distal Intergenic	ENST00000634963.1	REEP3	receptor accessory protein 3	221035	ENSG00000165476
chr12	90857895	90858606	712	7.56	8.18	6.47	1.71	0.00809	0.0799	Intron	Intron (ENST00000664727.1/ENST00000664727.1, intron 3 of 5)	ENST00000546725.1	LINC00615	long intergenic non-protein coding RNA 615	439916	ENSG00000196243
chr4	87950253	87950962	710	6.18	6.8	5.08	1.71	0.0539	0.262	Distal Intergenic	Distal Intergenic	ENST00000614857.4	SPP1	secreted phosphoprotein 1	6696	ENSG00000118785
chr1	41861102	41863515	2414	10.33	10.94	9.24	1.7	8e-06	0.000427	Intron	Intron (ENST00000372584.5/59269, intron 1 of 7)	ENST00000479350.1	HIVEP3	HIVEP zinc finger 3	59269	ENSG00000127124
chr8	91633411	91634173	763	8.73	9.34	7.64	1.7	0.000579	0.0121	Intron	Intron (ENST00000521199.1/ENST00000521199.1, intron 2 of 3)	ENST00000517930.1	SLC26A7	solute carrier family 26 member 7	115111	ENSG00000147606
chr11	74417733	74419072	1340	9.86	10.47	8.77	1.7	0.00126	0.0213	Intron	Intron (ENST00000531906.5/ENST00000531906.5, intron 2 of 2)	ENST00000578416.1	MIR548AL	microRNA 548al	100616215	ENSG00000264402
chr6	16729135	16729676	542	8.5	9.11	7.41	1.7	0.00492	0.0566	Intron	Intron (ENST00000244769.8/6310, intron 3 of 8)	ENST00000483591.6	ATXN1	ataxin 1	6310	ENSG00000124788
chr2	226649674	226650611	938	8.41	9.02	7.32	1.7	0.00749	0.0761	Distal Intergenic	Distal Intergenic	ENST00000582265.1	MIR5702	microRNA 5702	100847053	ENSG00000263363
chr2	187313944	187314316	373	5.69	6.3	4.61	1.7	0.104	0.373	Intron	Intron (ENST00000453517.5/ENST00000453517.5, intron 2 of 3)	ENST00000479784.1	CALCRL	calcitonin receptor like receptor	10203	ENSG00000064989
chr1	12447624	12449287	1664	9.33	9.94	8.25	1.69	0.0278	0.176	Intron	Intron (ENST00000620676.6/55187, intron 65 of 69)	ENST00000543766.2	VPS13D	vacuolar protein sorting 13 homolog D	55187	ENSG00000048707
chr20	2822623	2823030	408	5.63	6.24	4.55	1.69	0.0659	0.292	Distal Intergenic	Distal Intergenic	ENST00000380585.1	TMEM239	transmembrane protein 239	100288797	ENSG00000198326
chr1	182633489	182635021	1533	9.39	10	8.32	1.68	2.31e-06	0.000161	Distal Intergenic	Distal Intergenic	ENST00000566297.1	LINC01686	long intergenic non-protein coding RNA 1686	284648	ENSG00000261504
chr12	19967128	19967882	755	9.6	10.21	8.53	1.68	0.000717	0.0141	Intron	Intron (ENST00000535764.1/ENST00000535764.1, intron 3 of 4)	ENST00000536666.1	LINC02398	long intergenic non-protein coding RNA 2398	100506393	ENSG00000256287
chr2	48326029	48326579	551	6.43	7.04	5.36	1.68	0.0411	0.223	Intron	Intron (ENST00000413569.5/3344, intron 1 of 4)	ENST00000340553.8	FOXN2	forkhead box N2	3344	ENSG00000170802
chr18	74994627	74995747	1121	8.2	8.8	7.14	1.67	0.00144	0.0235	Intron	Intron (ENST00000299687.9/55628, intron 7 of 7)	ENST00000582214.1	ZNF407	zinc finger protein 407	55628	ENSG00000215421
chr12	113875091	113875914	824	7	7.61	5.94	1.67	0.00524	0.059	Intron	Intron (ENST00000545145.6/9904, intron 21 of 24)	ENST00000552384.1	RBM19	RNA binding motif protein 19	9904	ENSG00000122965
chr7	83413404	83414063	660	7.97	8.58	6.91	1.67	0.00689	0.0721	Intron	Intron (ENST00000643230.2/9723, intron 5 of 16)	ENST00000644381.1	SEMA3E	semaphorin 3E	9723	ENSG00000170381
chr5	123807381	123807809	429	7.64	8.25	6.58	1.67	0.0218	0.155	Distal Intergenic	Distal Intergenic	ENST00000515322.2	CSNK1G3	casein kinase 1 gamma 3	1456	ENSG00000151292
chr18	62522965	62523286	322	6.79	7.4	5.73	1.67	0.0229	0.159	Promoter (<=1kb)	Promoter (<=1kb)	ENST00000269499.10	ZCCHC2	zinc finger CCHC-type containing 2	54877	ENSG00000141664
chr20	4102341	4102793	453	7	7.6	5.93	1.67	0.0421	0.226	Distal Intergenic	Distal Intergenic	ENST00000493223.1	SMOX	spermine oxidase	54498	ENSG00000088826
chr3	98513235	98513822	588	7.38	7.99	6.32	1.67	0.106	0.377	Intron	Intron (ENST00000502288.5/56650, intron 3 of 3)	ENST00000513873.1	CLDND1	claudin domain containing 1	56650	ENSG00000080822
chr20	10218936	10219536	601	4.61	5.21	3.54	1.67	0.156	0.464	Promoter (<=1kb)	Promoter (<=1kb)	ENST00000661614.1	SNAP25-AS1	SNAP25 antisense RNA 1	100131208	ENSG00000227906
chr2	9086738	9087335	598	6.07	6.68	5	1.67	0.176	0.491	Distal Intergenic	Distal Intergenic	ENST00000477073.5	MBOAT2	membrane bound O-acyltransferase domain containing 2	129642	ENSG00000143797
chr14	72643284	72643996	713	9.14	9.74	8.08	1.66	5.66e-06	0.000319	Intron	Intron (ENST00000556509.5/8110, intron 8 of 10)	ENST00000556997.5	DPF3	double PHD fingers 3	8110	ENSG00000205683
chr6	151044631	151045917	1287	8.15	8.75	7.09	1.66	0.000118	0.00359	Intron	Intron (ENST00000367321.7/25902, intron 26 of 27)	ENST00000450635.1	MTHFD1L	methylenetetrahydrofolate dehydrogenase (NADP+ dependent) 1 like	25902	ENSG00000120254
chr1	116988181	116989265	1085	8.2	8.8	7.14	1.66	0.00256	0.0359	3' UTR	3' UTR	ENST00000256652.8	CD101	CD101 molecule	9398	ENSG00000134256
chr7	13055551	13056349	799	7.01	7.61	5.95	1.66	0.00938	0.088	Intron	Intron (ENST00000639998.1/ENST00000639998.1, intron 3 of 7)	ENST00000404894.1	ARL4A	ADP ribosylation factor like GTPase 4A	10124	ENSG00000122644
chr9	125700953	125701863	911	8.72	9.33	7.66	1.66	0.0154	0.124	Intron	Intron (ENST00000373511.6/79109, intron 1 of 10)	ENST00000427078.5	MAPKAP1	MAPK associated protein 1	79109	ENSG00000119487
chr20	11001840	11002589	750	7.08	7.69	6.03	1.66	0.0196	0.146	Intron	Intron (ENST00000659767.1/728434, intron 2 of 4)	ENST00000662726.1	C20orf187	chromosome 20 open reading frame 187 (putative)	728434
chr14	26589766	26590228	463	6.75	7.36	5.69	1.66	0.0396	0.218	Intron	Intron (ENST00000539517.7/4857, intron 2 of 4)	ENST00000551754.1	NOVA1	NOVA alternative splicing regulator 1	4857	ENSG00000139910
chr4	184417551	184418115	565	7.06	7.67	6.01	1.66	0.0402	0.22	Promoter (<=1kb)	Promoter (<=1kb)	ENST00000505067.5	IRF2	interferon regulatory factor 2	3660	ENSG00000168310
chr1	243421394	243422212	819	6.85	7.46	5.8	1.66	0.0954	0.357	Intron	Intron (ENST00000366541.8/10806, intron 15 of 17)	ENST00000584153.1	MIR4677	microRNA 4677	100616343	ENSG00000265201
chr7	84200893	84201105	213	6.29	6.89	5.23	1.66	0.203	0.53	Intron	Intron (ENST00000448879.5/ENST00000448879.5, intron 4 of 4)	ENST00000436949.5	SEMA3A	semaphorin 3A	10371	ENSG00000075213
chr8	131856738	131857672	935	8.86	9.47	7.81	1.65	0.0134	0.113	Distal Intergenic	Distal Intergenic	ENST00000254624.10	EFR3A	EFR3 homolog A	23167	ENSG00000132294
chr8	106045744	106046432	689	9.37	9.97	8.32	1.65	0.0201	0.147	Intron	Intron (ENST00000520433.5/102723356, intron 1 of 4)	ENST00000509144.2	ZFPM2-AS1	ZFPM2 antisense RNA 1	102723356
chrX	2704646	2705678	1033	7.81	8.41	6.76	1.65	0.023	0.16	Intron	Intron (ENST00000611428.5/4267, intron 1 of 10)	ENST00000482293.6	CD99	CD99 molecule (Xg blood group)	4267	ENSG00000002586
chr1	166915710	166916373	664	7.29	7.89	6.24	1.65	0.0242	0.163	3' UTR	3' UTR	ENST00000367874.5	TADA1	transcriptional adaptor 1	117143	ENSG00000152382
chr1	172933837	172934517	681	5.73	6.33	4.68	1.65	0.0373	0.211	Intron	Intron (ENST00000432694.2/ENST00000432694.2, intron 1 of 4)	ENST00000404377.3	TNFSF18	TNF superfamily member 18	8995	ENSG00000120337
chr19	1627823	1629111	1289	6.76	7.37	5.71	1.65	0.0438	0.231	Intron	Intron (ENST00000611869.5/6929, intron 4 of 18)	ENST00000610756.4	TCF3	transcription factor 3	6929	ENSG00000071564
chr2	172012901	172013623	723	6.61	7.21	5.57	1.65	0.0545	0.263	Intron	Intron (ENST00000493035.5/254042, intron 1 of 2)	ENST00000491440.1	METAP1D	methionyl aminopeptidase type 1D, mitochondrial	254042	ENSG00000172878
chr1	23393735	23395472	1738	9.71	10.31	8.68	1.64	1.13e-06	9.18e-05	Exon	Exon (ENST00000450454.7/6920, exon 8 of 11)	ENST00000477916.5	MDS2	myelodysplastic syndrome 2 translocation associated	259283	ENSG00000197880
chr3	10205252	10206464	1213	8.91	9.51	7.87	1.64	3.64e-05	0.00144	Intron	Intron (ENST00000256458.5/3656, intron 3 of 12)	ENST00000256458.5	IRAK2	interleukin 1 receptor associated kinase 2	3656	ENSG00000134070
chr1	182752058	182753486	1429	9.88	10.48	8.83	1.64	0.00183	0.0283	Distal Intergenic	Distal Intergenic	ENST00000488424.5	NPL	N-acetylneuraminate pyruvate lyase	80896	ENSG00000135838
chr9	130728744	130729568	825	7.38	7.98	6.34	1.64	0.00267	0.037	Intron	Intron (ENST00000372348.7/25, intron 1 of 10)	ENST00000393293.4	ABL1	ABL proto-oncogene 1, non-receptor tyrosine kinase	25	ENSG00000097007
chr12	39406338	39407413	1076	8.1	8.69	7.06	1.64	0.0239	0.162	Intron	Intron (ENST00000636569.1/55605, intron 1 of 36)	ENST00000636569.1	KIF21A	kinesin family member 21A	55605	ENSG00000139116
chr7	92633133	92633872	740	8.08	8.67	7.03	1.64	0.027	0.173	Intron	Intron (ENST00000265734.8/1021, intron 5 of 7)	ENST00000467166.1	CDK6	cyclin dependent kinase 6	1021	ENSG00000105810
chr2	223700290	223700729	440	7.57	8.17	6.53	1.64	0.0417	0.225	Distal Intergenic	Distal Intergenic	ENST00000433889.1	SCG2	secretogranin II	7857	ENSG00000171951
chr16	23398901	23399607	707	6.91	7.51	5.87	1.64	0.0427	0.228	Intron	Intron (ENST00000307149.10/91949, intron 13 of 16)	ENST00000566364.1	COG7	component of oligomeric golgi complex 7	91949	ENSG00000168434
chr22	29937974	29938429	456	6.69	7.29	5.65	1.64	0.0472	0.243	Intron	Intron (ENST00000401950.6/8897, intron 1 of 19)	ENST00000406629.1	MTMR3	myotubularin related protein 3	8897	ENSG00000100330
chr7	104206847	104207631	785	5.4	6	4.36	1.64	0.0924	0.351	Promoter (<=1kb)	Promoter (<=1kb)	ENST00000447452.6	ORC5	origin recognition complex subunit 5	5001	ENSG00000164815
chr1	214472439	214472820	382	5.53	6.13	4.49	1.64	0.147	0.45	Intron	Intron (ENST00000366956.10/5784, intron 1 of 18)	ENST00000543945.5	PTPN14	protein tyrosine phosphatase non-receptor type 14	5784	ENSG00000152104
chr6	150753263	150754457	1195	9.4	10	8.36	1.63	1.37e-06	0.000106	Intron	Intron (ENST00000644968.1/57480, intron 2 of 15)	ENST00000475490.1	PLEKHG1	pleckstrin homology and RhoGEF domain containing G1	57480	ENSG00000120278
chr19	53980329	53981712	1384	9.35	9.95	8.32	1.63	1.64e-05	0.000772	Promoter (<=1kb)	Promoter (<=1kb)	ENST00000401179.1	MIR935	microRNA 935	100126325	ENSG00000284583
chr16	81711655	81712204	550	8	8.59	6.96	1.63	0.00111	0.0194	3' UTR	3' UTR	ENST00000561605.1	CMIP	c-Maf inducing protein	80790	ENSG00000153815
chr14	75861001	75861786	786	7.22	7.82	6.19	1.63	0.00202	0.0302	Intron	Intron (ENST00000298832.14/23093, intron 28 of 31)	ENST00000557219.1	TTLL5	tubulin tyrosine ligase like 5	23093	ENSG00000119685
chr3	172607468	172608185	718	8.49	9.09	7.46	1.63	0.00427	0.0513	Distal Intergenic	Distal Intergenic	ENST00000424941.2	LINC02068	long intergenic non-protein coding RNA 2068	105374219	ENSG00000223387
chrX	72142672	72143570	899	7.58	8.18	6.54	1.63	0.00613	0.0661	Promoter (<=1kb)	Promoter (<=1kb)	ENST00000623354.1	FLJ44635	TPT1-like protein	392490	ENSG00000204131
chr5	146744211	146744897	687	7.43	8.03	6.4	1.63	0.00651	0.0693	Intron	Intron (ENST00000394409.7/5521, intron 1 of 8)	ENST00000512639.5	PPP2R2B	protein phosphatase 2 regulatory subunit Bbeta	5521	ENSG00000156475
chr2	87634706	87635382	677	6.52	7.12	5.49	1.63	0.0116	0.102	Intron	Intron (ENST00000643276.1/730268, intron 3 of 17)	ENST00000582552.1	MIR4435-1	microRNA 4435-1	100616499	ENSG00000265507
chr5	14190039	14190673	635	6.8	7.4	5.77	1.63	0.013	0.111	Intron	Intron (ENST00000344204.9/7204, intron 1 of 56)	ENST00000509967.6	TRIO	trio Rho guanine nucleotide exchange factor	7204	ENSG00000038382
chr13	57739136	57739527	392	7.45	8.04	6.41	1.63	0.0136	0.114	Distal Intergenic	Distal Intergenic	ENST00000615375.1	PCDH17	protocadherin 17	27253	ENSG00000118946
chr9	33658626	33659125	500	7.99	8.59	6.95	1.63	0.0259	0.169	Distal Intergenic	Distal Intergenic	ENST00000447117.1	PTENP1	phosphatase and tensin homolog pseudogene 1	11191	ENSG00000237984
chr14	68111611	68112150	540	5.76	6.35	4.72	1.63	0.0587	0.274	Intron	Intron (ENST00000479335.5/5890, intron 8 of 11)	ENST00000557045.5	RAD51B	RAD51 paralog B	5890	ENSG00000182185
chr5	150798212	150798698	487	5.42	6.02	4.38	1.63	0.103	0.372	Distal Intergenic	Distal Intergenic	ENST00000648745.1	SMIM3	small integral membrane protein 3	85027	ENSG00000256235
chr1	244212311	244213527	1217	9.02	9.62	8	1.62	2.55e-05	0.00108	Distal Intergenic	Distal Intergenic	ENST00000366537.5	C1orf100	chromosome 1 open reading frame 100	200159	ENSG00000173728
chr16	85220410	85222236	1827	8.42	9.01	7.39	1.62	0.000167	0.00466	Intron	Intron (ENST00000637419.1/23199, intron 1 of 2)	ENST00000637419.1	GSE1	Gse1 coiled-coil protein	23199	ENSG00000131149
chr10	74176110	74176830	721	7.45	8.04	6.42	1.62	0.00326	0.0426	Promoter (<=1kb)	Promoter (<=1kb)	ENST00000673310.1	ADK	adenosine kinase	132	ENSG00000156110
chr7	44565702	44566365	664	6.08	6.68	5.06	1.62	0.0399	0.219	Promoter (1-2kb)	Promoter (1-2kb)	ENST00000479602.5	DDX56	DEAD-box helicase 56	54606	ENSG00000136271
chr10	96416374	96417137	764	7.42	8.01	6.39	1.62	0.0508	0.254	Intron	Intron (ENST00000357947.4/7093, intron 7 of 20)	ENST00000419479.5	OPALIN	oligodendrocytic myelin paranodal and inner loop protein	93377	ENSG00000197430
chr3	136343888	136344845	958	6.87	7.47	5.85	1.62	0.113	0.391	3' UTR	3' UTR	ENST00000465961.1	STAG1	stromal antigen 1	10274	ENSG00000118007
chr2	201071241	201071947	707	7.08	7.67	6.05	1.62	0.126	0.413	Promoter (<=1kb)	Promoter (<=1kb)	ENST00000418596.7	FAM126B	family with sequence similarity 126 member B	285172	ENSG00000155744
chr9	19999452	20000019	568	6.29	6.89	5.27	1.62	0.197	0.521	Distal Intergenic	Distal Intergenic	ENST00000286344.3	SLC24A2	solute carrier family 24 member 2	25769	ENSG00000155886
chr18	8614775	8616027	1253	8.35	8.94	7.33	1.61	3.89e-05	0.00151	Intron	Intron (ENST00000649141.1/201475, intron 1 of 5)	ENST00000329286.7	RAB12	RAB12, member RAS oncogene family	201475	ENSG00000206418
chr10	78756685	78757857	1173	8.2	8.79	7.18	1.61	0.000258	0.00657	Distal Intergenic	Distal Intergenic	ENST00000428862.5	ZMIZ1-AS1	ZMIZ1 antisense RNA 1	283050	ENSG00000224596
chr7	30914322	30915437	1116	8.11	8.7	7.09	1.61	0.000345	0.00824	Promoter (1-2kb)	Promoter (1-2kb)	ENST00000482461.1	AQP1	aquaporin 1 (Colton blood group)	358	ENSG00000240583
chr5	149561526	149563516	1991	9.94	10.53	8.92	1.61	0.000376	0.00883	Intron	Intron (ENST00000505810.5/389337, intron 1 of 2)	ENST00000505810.5	ARHGEF37	Rho guanine nucleotide exchange factor 37	389337	ENSG00000183111
chr10	131001704	131002955	1252	8.21	8.8	7.19	1.61	0.00214	0.0316	Distal Intergenic	Distal Intergenic	ENST00000578683.1	MIR378C	microRNA 378c	100422867	ENSG00000264803
chr12	62731524	62732614	1091	8.65	9.24	7.64	1.61	0.00788	0.0787	Intron	Intron (ENST00000228705.7/57460, intron 5 of 9)	ENST00000551214.5	PPM1H	protein phosphatase, Mg2+/Mn2+ dependent 1H	57460	ENSG00000111110
chr3	60742742	60743227	486	6.62	7.21	5.6	1.61	0.0158	0.127	Intron	Intron (ENST00000492590.6/2272, intron 4 of 9)	ENST00000626714.1	MIR548BB	microRNA 548bb	103504735	ENSG00000281426
chr14	50961690	50962191	502	7.03	7.62	6.01	1.61	0.0168	0.132	Exon	Exon (ENST00000553648.2/ENST00000553648.2, exon 1 of 2)	ENST00000544180.6	PYGL	glycogen phosphorylase L	5836	ENSG00000100504
chr14	72907254	72908578	1325	10.43	11.02	9.41	1.61	0.0173	0.135	Distal Intergenic	Distal Intergenic	ENST00000614862.4	DPF3	double PHD fingers 3	8110	ENSG00000205683
chr15	57150002	57150279	278	7.46	8.05	6.44	1.61	0.02	0.146	Intron	Intron (ENST00000438423.6/6938, intron 5 of 20)	ENST00000560887.1	TCF12	transcription factor 12	6938	ENSG00000140262
chr8	115457989	115458764	776	8.18	8.77	7.16	1.61	0.0828	0.33	Intron	Intron (ENST00000640765.1/7227, intron 4 of 5)	ENST00000518018.1	TRPS1	transcriptional repressor GATA binding 1	7227	ENSG00000104447
chr11	435203	435832	630	5.88	6.47	4.86	1.61	0.124	0.41	Intron	Intron (ENST00000532094.5/338440, intron 1 of 15)	ENST00000525857.1	ANO9	anoctamin 9	338440	ENSG00000185101
chr7	11620615	11621210	596	7.39	7.98	6.37	1.61	0.14	0.438	Intron	Intron (ENST00000423059.9/221981, intron 2 of 27)	ENST00000497575.1	THSD7A	thrombospondin type 1 domain containing 7A	221981	ENSG00000005108
chr7	105268692	105269067	376	5.81	6.4	4.8	1.61	0.262	0.603	Promoter (<=1kb)	Promoter (<=1kb)	ENST00000357311.7	SRPK2	SRSF protein kinase 2	6733	ENSG00000135250
chr6	89298246	89299881	1636	10.86	11.45	9.85	1.6	1.85e-05	0.000852	Exon	Exon (ENST00000402938.4/2570, exon 2 of 9)	ENST00000402938.4	GABRR2	gamma-aminobutyric acid type A receptor rho2 subunit	2570	ENSG00000111886
chr19	55384401	55385733	1333	8.52	9.11	7.51	1.6	3.38e-05	0.00136	Promoter (<=1kb)	Promoter (<=1kb)	ENST00000344063.6	RPL28	ribosomal protein L28	6158	ENSG00000108107
chr1	198158529	198159282	754	8.35	8.94	7.34	1.6	0.00558	0.0615	Promoter (1-2kb)	Promoter (1-2kb)	ENST00000367383.5	NEK7	NIMA related kinase 7	140609	ENSG00000151414
chr6	143235978	143236785	808	7.61	8.2	6.6	1.6	0.0178	0.137	Intron	Intron (ENST00000367601.8/51390, intron 4 of 5)	ENST00000470265.1	AIG1	androgen induced 1	51390	ENSG00000146416
chr7	108211283	108212070	788	5.9	6.49	4.89	1.6	0.166	0.478	Promoter (1-2kb)	Promoter (1-2kb)	ENST00000489800.1	NRCAM	neuronal cell adhesion molecule	4897	ENSG00000091129
chr1	75724306	75724950	645	5.88	6.47	4.87	1.6	0.24	0.577	Promoter (<=1kb)	Promoter (<=1kb)	ENST00000541113.5	ACADM	acyl-CoA dehydrogenase medium chain	34	ENSG00000117054
chr5	14153539	14154560	1022	8.34	8.92	7.33	1.59	3.97e-05	0.00153	Intron	Intron (ENST00000344204.9/7204, intron 1 of 56)	ENST00000512070.6	TRIO	trio Rho guanine nucleotide exchange factor	7204	ENSG00000038382
chr9	42437039	42437600	562	7.56	8.15	6.56	1.59	0.000488	0.0107	Distal Intergenic	Distal Intergenic	ENST00000428895.1	LOC103908605	uncharacterized LOC103908605	103908605
chr2	17615623	17616664	1042	9.16	9.75	8.16	1.59	0.00151	0.0244	Intron	Intron (ENST00000404666.6/7447, intron 2 of 3)	ENST00000481708.1	SMC6	structural maintenance of chromosomes 6	79677	ENSG00000163029
chr21	31338124	31339750	1627	8.84	9.43	7.84	1.59	0.00238	0.0342	5' UTR	5' UTR	ENST00000455508.1	TIAM1	TIAM Rac1 associated GEF 1	7074	ENSG00000156299
chr1	232610336	232610908	573	5.77	6.35	4.76	1.59	0.0595	0.276	Distal Intergenic	Distal Intergenic	ENST00000366630.5	SIPA1L2	signal induced proliferation associated 1 like 2	57568	ENSG00000116991
chr10	47552937	47553736	800	5.56	6.15	4.56	1.59	0.244	0.583	Promoter (<=1kb)	Promoter (<=1kb)	ENST00000605970.5	BMS1P2-AGAP9	BMS1P2-AGAP9 readthrough	113939912
chr2	144461303	144462268	966	9.21	9.8	8.21	1.59	0.292	0.636	3' UTR	3' UTR	ENST00000637045.1	ZEB2	zinc finger E-box binding homeobox 2	9839	ENSG00000169554
chr1	182596901	182598427	1527	9.42	10	8.42	1.58	1.19e-06	9.58e-05	Downstream (<1kb)	Downstream (<1kb)	ENST00000367558.6	RGS16	regulator of G protein signaling 16	6004	ENSG00000143333
chr17	41705038	41706390	1353	9.21	9.8	8.22	1.58	5.34e-05	0.00195	Distal Intergenic	Distal Intergenic	ENST00000329402.4	GAST	gastrin	2520	ENSG00000184502
chr9	94937294	94938330	1037	8.77	9.36	7.77	1.58	0.000399	0.0092	Promoter (2-3kb)	Promoter (2-3kb)	ENST00000439872.1	LOC101928119	uncharacterized LOC101928119	101928119
chr7	30920567	30921511	945	7.79	8.37	6.79	1.58	0.00196	0.0296	Promoter (<=1kb)	Promoter (<=1kb)	ENST00000441328.6	AQP1	aquaporin 1 (Colton blood group)	358	ENSG00000240583
chr20	47847952	47849211	1260	9.18	9.76	8.19	1.58	0.00815	0.0801	Distal Intergenic	Distal Intergenic	ENST00000484875.5	SULF2	sulfatase 2	55959	ENSG00000196562
chr8	70668537	70669234	698	6.89	7.48	5.9	1.58	0.0223	0.157	Promoter (<=1kb)	Promoter (<=1kb)	ENST00000522447.5	LACTB2	lactamase beta 2	51110	ENSG00000147592
chr4	119551066	119551420	355	6.55	7.13	5.55	1.58	0.0294	0.181	Intron	Intron (ENST00000498873.5/645513, intron 9 of 9)	ENST00000512739.5	PDE5A	phosphodiesterase 5A	8654	ENSG00000138735
chr10	93471213	93471881	669	8.58	9.16	7.59	1.58	0.0326	0.194	Intron	Intron (ENST00000359263.9/26509, intron 1 of 53)	ENST00000358334.9	MYOF	myoferlin	26509	ENSG00000138119
chr20	10598603	10599484	882	8.2	8.78	7.2	1.58	0.0391	0.216	Promoter (<=1kb)	Promoter (<=1kb)	ENST00000488816.1	SLX4IP	SLX4 interacting protein	128710	ENSG00000149346
chr11	111633263	111633625	363	7.05	7.64	6.05	1.58	0.0564	0.268	Intron	Intron (ENST00000304987.4/23235, intron 3 of 14)	ENST00000304987.4	SIK2	salt inducible kinase 2	23235	ENSG00000170145
chr6	150739878	150740445	568	6.68	7.26	5.68	1.58	0.0929	0.352	Intron	Intron (ENST00000644968.1/57480, intron 2 of 15)	ENST00000358517.6	PLEKHG1	pleckstrin homology and RhoGEF domain containing G1	57480	ENSG00000120278
chr8	144125652	144125900	249	4.1	4.68	3.1	1.58	0.21	0.539	Distal Intergenic	Distal Intergenic	ENST00000347708.5	HGH1	HGH1 homolog	51236	ENSG00000235173
chr8	41712956	41713720	765	8.11	8.69	7.12	1.57	0.000584	0.0122	Intron	Intron (ENST00000347528.8/286, intron 16 of 41)	ENST00000520299.5	ANK1	ankyrin 1	286	ENSG00000029534
chr5	117262238	117263195	958	7.43	8.01	6.45	1.57	0.00246	0.035	Distal Intergenic	Distal Intergenic	ENST00000514186.5	LINC00992	long intergenic non-protein coding RNA 992	728342
chr20	5835158	5837107	1950	9.62	10.21	8.63	1.57	0.00408	0.0497	Intron	Intron (ENST00000303142.11/149840, intron 2 of 2)	ENST00000378961.9	CHGB	chromogranin B	1114	ENSG00000089199
chr15	68186679	68187757	1079	7.62	8.21	6.64	1.57	0.00719	0.0741	3' UTR	3' UTR	ENST00000563996.1	PIAS1	protein inhibitor of activated STAT 1	8554	ENSG00000033800
chrX	39459917	39460690	774	7.57	8.16	6.58	1.57	0.00877	0.0841	Distal Intergenic	Distal Intergenic	ENST00000670107.1	LINC01282	long intergenic non-protein coding RNA 1282	101927449	ENSG00000236747
chr8	144531233	144532214	982	5.19	5.77	4.2	1.57	0.0832	0.331	Promoter (2-3kb)	Promoter (2-3kb)	ENST00000534680.5	C8orf82	chromosome 8 open reading frame 82	414919	ENSG00000213563
chr5	160418841	160419487	647	6.86	7.44	5.87	1.57	0.095	0.356	Promoter (<=1kb)	Promoter (<=1kb)	ENST00000297151.9	SLU7	SLU7 homolog, splicing factor	10569	ENSG00000164609
chr20	16574397	16575099	703	6.3	6.88	5.32	1.57	0.245	0.583	Promoter (<=1kb)	Promoter (<=1kb)	ENST00000636835.1	KIF16B	kinesin family member 16B	55614	ENSG00000089177
chr3	149639052	149639659	608	6.5	7.08	5.51	1.57	0.246	0.584	Intron	Intron (ENST00000465804.5/25937, intron 3 of 7)	ENST00000479238.1	WWTR1	WW domain containing transcription regulator 1	25937	ENSG00000018408
chr3	52310442	52312167	1726	9.15	9.73	8.16	1.56	3.46e-06	0.000221	Distal Intergenic	Distal Intergenic	ENST00000420323.6	DNAH1	dynein axonemal heavy chain 1	25981	ENSG00000114841
chr5	134436639	134438825	2187	9.46	10.03	8.48	1.56	0.000265	0.0067	Exon	Exon (ENST00000513329.1/ENST00000513329.1, exon 1 of 2)	ENST00000657528.1	LOC102546229	uncharacterized LOC102546229	102546229
chr10	122331262	122332443	1182	8.66	9.24	7.68	1.56	0.00153	0.0247	Promoter (<=1kb)	Promoter (<=1kb)	ENST00000495370.2	BTBD16	BTB domain containing 16	118663	ENSG00000138152
chr8	39031921	39032662	742	7.66	8.23	6.67	1.56	0.00968	0.0897	Intron	Intron (ENST00000487273.7/8754, intron 11 of 21)	ENST00000384470.1	SNORD38D	small nucleolar RNA, C/D box 38D	109616979	ENSG00000207199
chr2	102892744	102893409	666	7.73	8.31	6.75	1.56	0.0133	0.112	Promoter (2-3kb)	Promoter (2-3kb)	ENST00000611915.2	LINC01796	long intergenic non-protein coding RNA 1796	105373518
chr8	99859878	99860860	983	9.23	9.81	8.25	1.56	0.0199	0.146	Intron	Intron (ENST00000357162.6/157680, intron 57 of 61)	ENST00000493587.1	VPS13B	vacuolar protein sorting 13 homolog B	157680	ENSG00000132549
chr10	85647878	85648664	787	8.23	8.81	7.24	1.56	0.024	0.163	Exon	Exon (ENST00000474115.2/ENST00000474115.2, exon 2 of 2)	ENST00000552278.2	GRID1	glutamate ionotropic receptor delta type subunit 1	2894	ENSG00000182771
chr2	15048421	15049185	765	7.69	8.27	6.71	1.56	0.121	0.404	Distal Intergenic	Distal Intergenic	ENST00000485694.1	NBAS	NBAS subunit of NRZ tethering complex	51594	ENSG00000151779
chrX	140274145	140275355	1211	7.41	7.99	6.43	1.56	0.13	0.419	Distal Intergenic	Distal Intergenic	ENST00000453380.1	LOC389895	chromosome 16 open reading frame 72-like	389895
chr12	47591178	47591948	771	5.08	5.66	4.1	1.56	0.194	0.517	Distal Intergenic	Distal Intergenic	ENST00000548211.1	RPAP3	RNA polymerase II associated protein 3	79657	ENSG00000005175
chr2	138072167	138072731	565	6.78	7.36	5.8	1.56	0.236	0.573	Distal Intergenic	Distal Intergenic	ENST00000446520.2	LINC01832	long intergenic non-protein coding RNA 1832	105373635
chr2	216121486	216121819	334	4.04	4.62	3.06	1.56	0.351	0.689	Intron	Intron (ENST00000392133.7/7520, intron 7 of 22)	ENST00000493706.1	XRCC5	X-ray repair cross complementing 5	7520	ENSG00000079246
chr8	11862599	11863253	655	9.15	9.72	8.18	1.55	0.000111	0.00346	Intron	Intron (ENST00000353047.11/1508, intron 1 of 9)	ENST00000524741.1	NEIL2	nei like DNA glycosylase 2	252969	ENSG00000154328
chr17	31877512	31878960	1449	9.04	9.61	8.06	1.55	0.0048	0.0558	Exon	Exon (ENST00000261708.9/55813, exon 12 of 19)	ENST00000484661.1	UTP6	UTP6 small subunit processome component	55813	ENSG00000108651
chr12	20602768	20603401	634	7.14	7.72	6.17	1.55	0.0136	0.114	Intron	Intron (ENST00000359062.3/5139, intron 2 of 15)	ENST00000544307.1	PDE3A	phosphodiesterase 3A	5139	ENSG00000172572
chr20	50762345	50763379	1035	8.39	8.96	7.41	1.55	0.0273	0.174	Distal Intergenic	Distal Intergenic	ENST00000396039.1	PARD6B	par-6 family cell polarity regulator beta	84612	ENSG00000124171
chr6	127518332	127519561	1230	9.78	10.36	8.82	1.54	8.38e-07	7.24e-05	Promoter (<=1kb)	Promoter (<=1kb)	ENST00000498112.1	C6orf58	chromosome 6 open reading frame 58	352999	ENSG00000184530
chr4	152605280	152606424	1145	9.61	10.18	8.64	1.54	0.000401	0.0092	Distal Intergenic	Distal Intergenic	ENST00000510252.1	TMEM154	transmembrane protein 154	201799	ENSG00000170006
chr6	79543948	79544626	679	7.05	7.63	6.09	1.54	0.00801	0.0795	Distal Intergenic	Distal Intergenic	ENST00000467898.3	LCA5	lebercilin LCA5	167691	ENSG00000135338
chr3	42032855	42033251	397	7.25	7.82	6.28	1.54	0.00848	0.0824	Intron	Intron (ENST00000673621.1/22906, intron 1 of 16)	ENST00000487159.5	TRAK1	trafficking kinesin protein 1	22906	ENSG00000182606
chr9	94767458	94768228	771	9.41	9.98	8.44	1.54	0.0254	0.168	Intron	Intron (ENST00000277198.6/84909, intron 2 of 7)	ENST00000428313.5	AOPEP	aminopeptidase O (putative)	84909	ENSG00000148120
chr22	46754073	46754662	590	7.19	7.77	6.23	1.54	0.0356	0.205	Distal Intergenic	Distal Intergenic	ENST00000380995.5	TBC1D22A	TBC1 domain family member 22A	25771	ENSG00000054611
chr16	17083535	17084266	732	7.85	8.43	6.89	1.54	0.051	0.255	Exon	Exon (ENST00000623235.1/ENST00000623235.1, exon 1 of 1)	ENST00000530217.2	NPIPA8	nuclear pore complex interacting protein family member A8	101059953	ENSG00000214940
chr1	177309938	177310656	719	6.46	7.03	5.5	1.54	0.0611	0.28	Distal Intergenic	Distal Intergenic	ENST00000659805.1	LINC01645	long intergenic non-protein coding RNA 1645	102724661	ENSG00000224968
chr1	150321214	150322032	819	6.55	7.12	5.58	1.54	0.0725	0.307	Promoter (<=1kb)	Promoter (<=1kb)	ENST00000496202.5	PRPF3	pre-mRNA processing factor 3	9129	ENSG00000117360
chr19	48724787	48725331	545	7.2	7.78	6.24	1.54	0.102	0.369	Promoter (<=1kb)	Promoter (<=1kb)	ENST00000601530.1	RASIP1	Ras interacting protein 1	54922	ENSG00000105538
chr6	140051856	140052473	618	6.9	7.47	5.93	1.54	0.501	0.793	Intron	Intron (ENST00000456896.6/100507477, intron 1 of 3)	ENST00000657358.1	LOC100507477	uncharacterized LOC100507477	100507477	ENSG00000236013
chr9	89021069	89023131	2063	8.7	9.27	7.74	1.53	5.02e-05	0.00185	Intron	Intron (ENST00000375835.9/53358, intron 11 of 11)	ENST00000375831.1	SHC3	SHC adaptor protein 3	53358	ENSG00000148082
chr8	18960917	18961415	499	8.12	8.69	7.16	1.53	0.00293	0.0395	Intron	Intron (ENST00000440756.4/23362, intron 1 of 15)	ENST00000520789.1	PSD3	pleckstrin and Sec7 domain containing 3	23362	ENSG00000156011
chr2	120703257	120704179	923	8.91	9.48	7.95	1.53	0.00601	0.065	Intron	Intron (ENST00000444963.1/ENST00000444963.1, intron 1 of 1)	ENST00000482119.5	GLI2	GLI family zinc finger 2	2736	ENSG00000074047
chr14	55447647	55448721	1075	8.42	8.99	7.47	1.53	0.00667	0.0705	Intron	Intron (ENST00000556755.1/387332, intron 1 of 3)	ENST00000247219.5	TBPL2	TATA-box binding protein like 2	387332	ENSG00000182521
chr2	239444011	239445074	1064	8.38	8.95	7.43	1.53	0.0079	0.0788	Intron	Intron (ENST00000659636.1/ENST00000659636.1, intron 1 of 1)	ENST00000413029.1	HDAC4-AS1	HDAC4 antisense RNA 1	101928111	ENSG00000222020
chr7	100691850	100692171	322	6.17	6.74	5.21	1.53	0.0322	0.192	Promoter (1-2kb)	Promoter (1-2kb)	ENST00000646601.1	GIGYF1	GRB10 interacting GYF protein 1	64599	ENSG00000146830
chr9	60847028	60847555	528	5.59	6.16	4.63	1.53	0.125	0.411	Distal Intergenic	Distal Intergenic	ENST00000437823.4	SPATA31A7	SPATA31 subfamily A member 7	26165	ENSG00000276040
chr12	88420511	88420857	347	7.96	8.53	7	1.53	0.382	0.714	Distal Intergenic	Distal Intergenic	ENST00000378535.4	KITLG	KIT ligand	4254	ENSG00000049130
chr10	13712372	13713599	1228	8.99	9.56	8.04	1.52	0.000139	0.00403	Intron	Intron (ENST00000357447.7/55691, intron 12 of 24)	ENST00000492155.5	FRMD4A	FERM domain containing 4A	55691	ENSG00000151474
chr10	122140643	122141828	1186	8.09	8.66	7.14	1.52	0.00071	0.014	Intron	Intron (ENST00000369005.6/10579, intron 6 of 22)	ENST00000369000.5	TACC2	transforming acidic coiled-coil containing protein 2	10579	ENSG00000138162
chr5	14164901	14166102	1202	9.82	10.39	8.87	1.52	0.00289	0.0392	Intron	Intron (ENST00000344204.9/7204, intron 1 of 56)	ENST00000509967.6	TRIO	trio Rho guanine nucleotide exchange factor	7204	ENSG00000038382
chrX	151982392	151983891	1500	8.46	9.03	7.51	1.52	0.0215	0.154	Distal Intergenic	Distal Intergenic	ENST00000441219.5	GABRE	gamma-aminobutyric acid type A receptor epsilon subunit	2564	ENSG00000102287
chr9	94085211	94085520	310	6.29	6.86	5.34	1.52	0.128	0.416	Promoter (<=1kb)	Promoter (<=1kb)	ENST00000288976.3	PTPDC1	protein tyrosine phosphatase domain containing 1	138639	ENSG00000158079
chr19	37906779	37907126	348	5.97	6.54	5.01	1.52	0.265	0.607	Promoter (<=1kb)	Promoter (<=1kb)	ENST00000222345.11	SIPA1L3	signal induced proliferation associated 1 like 3	23094	ENSG00000105738
chr1	244011990	244012583	594	6.73	7.3	5.78	1.52	0.272	0.616	Intron	Intron (ENST00000440494.1/339529, intron 6 of 11)	ENST00000622512.1	ZBTB18	zinc finger and BTB domain containing 18	10472	ENSG00000179456
chr17	20072059	20073824	1766	9.92	10.49	8.98	1.51	0.000531	0.0113	Promoter (<=1kb)	Promoter (<=1kb)	ENST00000413167.2	SPECC1	sperm antigen with calponin homology and coiled-coil domains 1	92521	ENSG00000128487
chr19	28291213	28291667	455	7.81	8.38	6.86	1.51	0.0192	0.144	Distal Intergenic	Distal Intergenic	ENST00000585697.1	LOC100420587	SHC binding and spindle associated 1 pseudogene	100420587	ENSG00000283403
chr5	142743360	142744222	863	7.09	7.66	6.15	1.51	0.058	0.272	Promoter (1-2kb)	Promoter (1-2kb)	ENST00000667174.1	LINC01844	long intergenic non-protein coding RNA 1844	101926975	ENSG00000236714
chr22	46660522	46661450	929	6.82	7.39	5.87	1.51	0.159	0.468	Promoter (1-2kb)	Promoter (1-2kb)	ENST00000456069.1	GRAMD4	GRAM domain containing 4	23151	ENSG00000075240
chr9	94900217	94900872	656	6.22	6.78	5.27	1.51	0.166	0.478	Exon	Exon (ENST00000416455.1/ENST00000416455.1, exon 1 of 3)	ENST00000488186.5	AOPEP	aminopeptidase O (putative)	84909	ENSG00000148120
chr9	74293690	74294332	643	5.7	6.27	4.76	1.51	0.218	0.549	Distal Intergenic	Distal Intergenic	ENST00000669866.1	LOC101927358	uncharacterized LOC101927358	101927358	ENSG00000227809
chr4	177596117	177597240	1124	9.54	10.11	8.61	1.5	0.0023	0.0335	Exon	Exon (ENST00000654463.1/ENST00000654463.1, exon 3 of 5)	ENST00000666825.1	LINC01098	long intergenic non-protein coding RNA 1098	285501	ENSG00000231171
chr10	99918038	99918725	688	7.67	8.23	6.73	1.5	0.00263	0.0366	Intron	Intron (ENST00000636706.1/23268, intron 1 of 13)	ENST00000543621.6	DNMBP	dynamin binding protein	23268	ENSG00000107554
chr15	40266735	40267855	1121	7.88	8.45	6.94	1.5	0.00568	0.0625	Promoter (<=1kb)	Promoter (<=1kb)	ENST00000557926.1	PAK6	p21 (RAC1) activated kinase 6	56924	ENSG00000137843
chr2	223092341	223093767	1427	8.95	9.52	8.02	1.5	0.0069	0.0722	Intron	Intron (ENST00000488477.2/23704, intron 2 of 3)	ENST00000488477.2	KCNE4	potassium voltage-gated channel subfamily E regulatory subunit 4	23704	ENSG00000152049
chr12	94560594	94562813	2220	10.45	11.01	9.51	1.5	0.00904	0.0856	Promoter (<=1kb)	Promoter (<=1kb)	ENST00000582250.1	MIR5700	microRNA 5700	100847031	ENSG00000266099
chr8	98246914	98247728	815	7.61	8.17	6.67	1.5	0.0233	0.161	Intron	Intron (ENST00000430223.7/79815, intron 3 of 10)	ENST00000520545.5	NIPAL2	NIPA like domain containing 2	79815	ENSG00000104361
chr1	209039410	209040066	657	7.61	8.17	6.68	1.5	0.0321	0.192	Distal Intergenic	Distal Intergenic	ENST00000453569.1	LINC01774	long intergenic non-protein coding RNA 1774	105372894	ENSG00000236950
chr16	88238520	88239121	602	8.04	8.6	7.1	1.5	0.0572	0.27	Intron	Intron (ENST00000563190.1/ENST00000563190.1, intron 1 of 3)	ENST00000569362.2	LINC02182	long intergenic non-protein coding RNA 2182	101928880	ENSG00000260420
chr7	157657131	157657765	635	5.71	6.28	4.78	1.5	0.0868	0.339	Intron	Intron (ENST00000389413.7/5799, intron 12 of 21)	ENST00000648371.1	PTPRN2	protein tyrosine phosphatase receptor type N2	5799	ENSG00000155093
chr4	76782058	76782416	359	5.94	6.5	5.01	1.5	0.106	0.377	3' UTR	3' UTR	ENST00000644244.1	SHROOM3	shroom family member 3	57619	ENSG00000138771
chr7	46281973	46282462	490	7.15	7.71	6.21	1.5	0.173	0.487	Intron	Intron (ENST00000414915.1/ENST00000414915.1, intron 3 of 3)	ENST00000448817.1	IGFBP3	insulin like growth factor binding protein 3	3486	ENSG00000146674
chr11	35143537	35144675	1139	8.81	9.37	7.88	1.49	2.7e-05	0.00112	Intron	Intron (ENST00000263398.10/960, intron 1 of 8)	ENST00000442151.6	CD44	CD44 molecule (Indian blood group)	960	ENSG00000026508
chr3	64351807	64352821	1015	9.08	9.64	8.16	1.49	0.000232	0.00604	Intron	Intron (ENST00000295902.11/166336, intron 2 of 8)	ENST00000564377.6	PRICKLE2	prickle planar cell polarity protein 2	166336	ENSG00000163637
chr10	29691587	29692486	900	9.26	9.82	8.33	1.49	0.00141	0.0232	Intron	Intron (ENST00000375400.7/6840, intron 1 of 35)	ENST00000464726.1	SVIL	supervillin	6840	ENSG00000197321
chr6	146914027	146915269	1243	8.73	9.3	7.8	1.49	0.0198	0.146	Promoter (<=1kb)	Promoter (<=1kb)	ENST00000606831.1	STXBP5-AS1	STXBP5 antisense RNA 1	729178	ENSG00000233452
chr2	8893976	8894866	891	7.85	8.41	6.92	1.49	0.0427	0.228	Intron	Intron (ENST00000305997.8/129642, intron 4 of 12)	ENST00000471753.5	MBOAT2	membrane bound O-acyltransferase domain containing 2	129642	ENSG00000143797
chr9	3962810	3964087	1278	8.59	9.15	7.65	1.49	0.0435	0.23	Intron	Intron (ENST00000324333.14/169792, intron 3 of 9)	ENST00000461870.5	GLIS3	GLIS family zinc finger 3	169792	ENSG00000107249
chr9	106892712	106893404	693	7.99	8.55	7.06	1.49	0.069	0.3	Intron	Intron (ENST00000472574.1/58499, intron 1 of 3)	ENST00000277225.10	ZNF462	zinc finger protein 462	58499	ENSG00000148143
chr4	76801666	76802793	1128	8.11	8.67	7.19	1.48	0.000746	0.0145	Exon	Exon (ENST00000666924.1/ENST00000666924.1, exon 1 of 3)	ENST00000644244.1	SHROOM3	shroom family member 3	57619	ENSG00000138771
chr5	99019749	99020913	1165	10.13	10.69	9.21	1.48	0.0246	0.165	Distal Intergenic	Distal Intergenic	ENST00000614616.4	CHD1	chromodomain helicase DNA binding protein 1	1105	ENSG00000153922
chr14	51873325	51873859	535	8.03	8.59	7.11	1.48	0.0517	0.257	Intron	Intron (ENST00000553432.5/54331, intron 2 of 3)	ENST00000556752.2	GNG2	G protein subunit gamma 2	54331	ENSG00000186469
chr21	16309412	16310038	627	7.66	8.22	6.74	1.48	0.0779	0.318	Intron	Intron (ENST00000635845.1/388815, intron 4 of 5)	ENST00000602339.5	MIR99AHG	mir-99a-let-7c cluster host gene	388815	ENSG00000215386
chr15	85668044	85668726	683	7.24	7.8	6.32	1.48	0.1	0.366	Intron	Intron (ENST00000559362.5/11214, intron 12 of 14)	ENST00000612418.1	AKAP13	A-kinase anchoring protein 13	11214	ENSG00000170776
chr19	3450795	3451404	610	7.61	8.16	6.68	1.48	0.128	0.416	Promoter (1-2kb)	Promoter (1-2kb)	ENST00000589164.1	NFIC	nuclear factor I C	4782	ENSG00000141905
chr13	59750818	59751243	426	6.67	7.22	5.75	1.48	0.164	0.476	Promoter (<=1kb)	Promoter (<=1kb)	ENST00000649952.1	DIAPH3	diaphanous related formin 3	81624	ENSG00000139734
chr5	142216119	142216730	612	5.33	5.89	4.41	1.48	0.218	0.55	Distal Intergenic	Distal Intergenic	ENST00000503388.1	NDFIP1	Nedd4 family interacting protein 1	80762	ENSG00000131507
chr2	191270514	191271162	649	6.97	7.53	6.05	1.48	0.507	0.797	Intron	Intron (ENST00000418908.5/4430, intron 1 of 5)	ENST00000392316.5	MYO1B	myosin IB	4430	ENSG00000128641
chr1	56676203	56677878	1676	10.06	10.62	9.15	1.47	0.00117	0.0202	Intron	Intron (ENST00000371244.9/5563, intron 2 of 8)	ENST00000610361.1	PRKAA2	protein kinase AMP-activated catalytic subunit alpha 2	5563	ENSG00000162409
chr18	32425081	32426372	1292	8.01	8.56	7.1	1.47	0.00132	0.022	Intron	Intron (ENST00000399218.8/64762, intron 1 of 5)	ENST00000399218.8	GAREM1	GRB2 associated regulator of MAPK1 subtype 1	64762	ENSG00000141441
chr3	125129106	125130091	986	7.47	8.03	6.55	1.47	0.0063	0.0675	Intron	Intron (ENST00000393469.8/84561, intron 5 of 12)	ENST00000479352.5	SLC12A8	solute carrier family 12 member 8	84561	ENSG00000221955
chr12	122917011	122918086	1076	7.83	8.39	6.92	1.47	0.00717	0.074	Downstream (2-3kb)	Downstream (2-3kb)	ENST00000535765.5	VPS37B	VPS37B subunit of ESCRT-I	79720	ENSG00000139722
chr18	28045085	28046098	1014	8.35	8.91	7.44	1.47	0.016	0.128	Promoter (<=1kb)	Promoter (<=1kb)	ENST00000418492.5	CDH2	cadherin 2	1000	ENSG00000170558
chr17	72389150	72389791	642	8.11	8.67	7.2	1.47	0.0172	0.135	Intron	Intron (ENST00000648631.1/100499467, intron 4 of 5)	ENST00000650600.1	LINC00673	long intergenic non-protein coding RNA 673	100499467	ENSG00000227036
chr5	146731575	146732380	806	8.34	8.89	7.42	1.47	0.0246	0.165	Intron	Intron (ENST00000394409.7/5521, intron 1 of 8)	ENST00000512984.1	PPP2R2B	protein phosphatase 2 regulatory subunit Bbeta	5521	ENSG00000156475
chr5	26388462	26389367	906	8.03	8.59	7.12	1.47	0.0369	0.209	Intron	Intron (ENST00000512939.1/ENST00000512939.1, intron 2 of 4)	ENST00000505020.1	CDH9	cadherin 9	1007	ENSG00000113100
chr8	61288245	61289227	983	7.89	8.45	6.97	1.47	0.0495	0.249	Promoter (<=1kb)	Promoter (<=1kb)	ENST00000521189.1	CLVS1	clavesin 1	157807	ENSG00000177182
chr10	100364897	100365300	404	7.08	7.64	6.16	1.47	0.0688	0.3	Distal Intergenic	Distal Intergenic	ENST00000668904.1	OLMALINC	oligodendrocyte maturation-associated long intergenic non-coding RNA	90271	ENSG00000235823
chr9	97703704	97704258	555	7.46	8.02	6.55	1.47	0.105	0.376	Intron	Intron (ENST00000649461.1/101928337, intron 10 of 10)	ENST00000375128.4	XPA	XPA, DNA damage recognition and repair factor	7507	ENSG00000136936
chr19	4791346	4791766	421	6.79	7.35	5.88	1.47	0.269	0.613	Promoter (<=1kb)	Promoter (<=1kb)	ENST00000269856.5	FEM1A	fem-1 homolog A	55527	ENSG00000141965
chrX	70301771	70302172	402	5.19	5.74	4.28	1.47	0.314	0.658	Exon	Exon (ENST00000374403.4/24137, exon 6 of 31)	ENST00000486461.1	PDZD11	PDZ domain containing 11	51248	ENSG00000120509
chr11	1939858	1940217	360	5.07	5.63	4.16	1.47	0.326	0.669	Promoter (1-2kb)	Promoter (1-2kb)	ENST00000473100.1	TNNT3	troponin T3, fast skeletal type	7140	ENSG00000130595
chr6	22098762	22099632	871	7.06	7.61	6.14	1.47	0.516	0.802	Intron	Intron (ENST00000671160.1/401237, intron 5 of 7)	ENST00000666875.1	CASC15	cancer susceptibility 15	401237
chr2	111705175	111706890	1716	10.52	11.07	9.62	1.46	1.85e-07	2.01e-05	Intron	Intron (ENST00000643447.1/64682, intron 9 of 11)	ENST00000644013.1	MIR4435-2HG	MIR4435-2 host gene	541471	ENSG00000172965
chr16	54650173	54652207	2035	9.61	10.16	8.7	1.46	0.00361	0.0457	Intron	Intron (ENST00000637560.1/ENST00000637560.1, intron 1 of 4)	ENST00000561591.1	LOC101927480	uncharacterized LOC101927480	101927480	ENSG00000245694
chr5	14156537	14157591	1055	8.68	9.24	7.78	1.46	0.00494	0.0567	Intron	Intron (ENST00000344204.9/7204, intron 1 of 56)	ENST00000512070.6	TRIO	trio Rho guanine nucleotide exchange factor	7204	ENSG00000038382
chr2	46315189	46315669	481	6.88	7.44	5.98	1.46	0.0114	0.101	Intron	Intron (ENST00000460015.1/2034, intron 1 of 1)	ENST00000467888.5	EPAS1	endothelial PAS domain protein 1	2034	ENSG00000116016
chr3	156484065	156484708	644	6.67	7.22	5.76	1.46	0.0177	0.137	Intron	Intron (ENST00000472028.5/7881, intron 8 of 8)	ENST00000496923.1	KCNAB1	potassium voltage-gated channel subfamily A member regulatory beta subunit 1	7881	ENSG00000169282
chr6	5471707	5472272	566	7.04	7.59	6.13	1.46	0.0339	0.198	Intron	Intron (ENST00000324331.10/10667, intron 4 of 6)	ENST00000602284.1	LOC101927972	uncharacterized LOC101927972	101927972	ENSG00000269985
chr12	7860049	7860707	659	6.64	7.19	5.73	1.46	0.0562	0.268	Promoter (2-3kb)	Promoter (2-3kb)	ENST00000616981.4	SLC2A14	solute carrier family 2 member 14	144195	ENSG00000173262
chr7	84251345	84251802	458	7.04	7.59	6.12	1.46	0.154	0.462	Intron	Intron (ENST00000448879.5/ENST00000448879.5, intron 4 of 4)	ENST00000436949.5	SEMA3A	semaphorin 3A	10371	ENSG00000075213
chr4	40333639	40334333	695	8.22	8.77	7.31	1.46	0.421	0.742	Promoter (<=1kb)	Promoter (<=1kb)	ENST00000310169.3	CHRNA9	cholinergic receptor nicotinic alpha 9 subunit	55584	ENSG00000174343
chr5	177458090	177459160	1071	8.26	8.81	7.36	1.45	0.000864	0.0161	Promoter (1-2kb)	Promoter (1-2kb)	ENST00000467054.2	DBN1	drebrin 1	1627	ENSG00000113758
chr20	44646014	44646983	970	9.53	10.08	8.64	1.45	0.00126	0.0213	Intron	Intron (ENST00000372874.9/100, intron 1 of 11)	ENST00000545776.5	ADA	adenosine deaminase	100	ENSG00000196839
chr3	15269279	15270333	1055	7.54	8.09	6.64	1.45	0.00227	0.0333	5' UTR	5' UTR	ENST00000417936.5	SH3BP5	SH3 domain binding protein 5	9467	ENSG00000131370
chr19	48492894	48493407	514	7.89	8.44	6.99	1.45	0.00345	0.0444	Intron	Intron (ENST00000648216.1/114783, intron 2 of 4)	ENST00000648216.1	LMTK3	lemur tyrosine kinase 3	114783	ENSG00000142235
chr5	76790223	76791527	1305	8.85	9.4	7.94	1.45	0.0145	0.119	Distal Intergenic	Distal Intergenic	ENST00000514165.1	F2RL1	F2R like trypsin receptor 1	2150	ENSG00000164251
chr6	38350741	38351360	620	7.95	8.5	7.05	1.45	0.0161	0.128	Intron	Intron (ENST00000314100.10/114781, intron 5 of 9)	ENST00000412822.1	BTBD9-AS1	BTBD9 antisense RNA 1	101929425	ENSG00000226533
chr18	14132126	14132578	453	6.79	7.34	5.89	1.45	0.0228	0.159	Promoter (<=1kb)	Promoter (<=1kb)	ENST00000592345.5	ZNF519	zinc finger protein 519	162655	ENSG00000175322
chr7	34133381	34134155	775	7.4	7.95	6.49	1.45	0.0286	0.178	Intron	Intron (ENST00000297161.6/168667, intron 14 of 15)	ENST00000476525.2	BMPER	BMP binding endothelial regulator	168667	ENSG00000164619
chr18	58391378	58392892	1515	8.03	8.58	7.13	1.45	0.0307	0.186	Promoter (1-2kb)	Promoter (1-2kb)	ENST00000590506.1	NEDD4L	NEDD4 like E3 ubiquitin protein ligase	23327	ENSG00000049759
chr5	72209253	72209630	378	6.21	6.76	5.31	1.45	0.0479	0.245	3' UTR	3' UTR	ENST00000522585.1	MRPS27	mitochondrial ribosomal protein S27	23107	ENSG00000113048
chr5	134784734	134785228	495	6.13	6.68	5.24	1.45	0.0742	0.31	Promoter (2-3kb)	Promoter (2-3kb)	ENST00000509178.5	DDX46	DEAD-box helicase 46	9879	ENSG00000145833
chr4	87895893	87896574	682	8.05	8.6	7.15	1.45	0.0805	0.324	Distal Intergenic	Distal Intergenic	ENST00000361056.3	MEPE	matrix extracellular phosphoglycoprotein	56955	ENSG00000152595
chr4	124636589	124637204	616	5.64	6.19	4.74	1.45	0.0918	0.35	Distal Intergenic	Distal Intergenic	ENST00000504087.6	ANKRD50	ankyrin repeat domain 50	57182	ENSG00000151458
chr16	2968915	2969167	253	6.76	7.31	5.86	1.45	0.0972	0.361	Promoter (<=1kb)	Promoter (<=1kb)	ENST00000293978.12	PAQR4	progestin and adipoQ receptor family member 4	124222	ENSG00000162073
chr1	244273663	244274648	986	8.6	9.15	7.71	1.44	0.000283	0.00702	Distal Intergenic	Distal Intergenic	ENST00000366537.5	C1orf100	chromosome 1 open reading frame 100	200159	ENSG00000173728
chr1	94094036	94095640	1605	10.07	10.62	9.18	1.44	0.000762	0.0147	Intron	Intron (ENST00000370225.4/24, intron 6 of 49)	ENST00000649773.1	ABCA4	ATP binding cassette subfamily A member 4	24	ENSG00000198691
chr7	76231347	76232252	906	7.48	8.03	6.59	1.44	0.00232	0.0337	Promoter (2-3kb)	Promoter (2-3kb)	ENST00000479294.2	SRRM3	serine/arginine repetitive matrix 3	222183	ENSG00000177679
chr16	51326070	51327230	1161	9.18	9.73	8.29	1.44	0.0032	0.0421	Intron	Intron (ENST00000643626.1/ENST00000643626.1, intron 5 of 6)	ENST00000562674.1	SALL1	spalt like transcription factor 1	6299	ENSG00000103449
chr8	67692696	67693941	1246	8.96	9.5	8.07	1.44	0.0243	0.164	Intron	Intron (ENST00000297770.10/57094, intron 1 of 10)	ENST00000479862.6	CPA6	carboxypeptidase A6	57094	ENSG00000165078
chr8	121724244	121725022	779	6.67	7.22	5.78	1.44	0.0478	0.245	Intron	Intron (ENST00000648171.1/594842, intron 6 of 8)	ENST00000303924.5	HAS2	hyaluronan synthase 2	3037	ENSG00000170961
chr20	50165450	50166435	986	8.61	9.15	7.72	1.44	0.0601	0.277	Exon	Exon (ENST00000444478.1/ENST00000444478.1, exon 1 of 2)	ENST00000670659.1	LINC01273	long intergenic non-protein coding RNA 1273	101927541	ENSG00000231742
chr22	38229526	38230148	623	5.52	6.06	4.62	1.44	0.16	0.469	Promoter (1-2kb)	Promoter (1-2kb)	ENST00000488844.1	TMEM184B	transmembrane protein 184B	25829	ENSG00000198792
chr2	239274655	239276389	1735	9.7	10.25	8.82	1.43	0.000242	0.00623	Intron	Intron (ENST00000345617.7/9759, intron 2 of 26)	ENST00000535493.5	HDAC4	histone deacetylase 4	9759	ENSG00000068024
chr12	113161881	113163478	1598	8.43	8.97	7.54	1.43	0.000273	0.00684	Promoter (<=1kb)	Promoter (<=1kb)	ENST00000549271.1	DDX54	DEAD-box helicase 54	79039	ENSG00000123064
chr2	103396026	103396507	482	8.87	9.41	7.98	1.43	0.0116	0.102	Intron	Intron (ENST00000669555.1/ENST00000669555.1, intron 2 of 2)	ENST00000431897.1	LINC01935	long intergenic non-protein coding RNA 1935	105373519	ENSG00000224095
chr3	186790399	186790776	378	6.71	7.26	5.83	1.43	0.018	0.138	Promoter (1-2kb)	Promoter (1-2kb)	ENST00000417876.1	RFC4	replication factor C subunit 4	5984	ENSG00000163918
chr12	109109859	109110284	426	6.66	7.2	5.77	1.43	0.0182	0.139	3' UTR	3' UTR	ENST00000338432.11	ACACB	acetyl-CoA carboxylase beta	32	ENSG00000076555
chr21	32006958	32007997	1040	8.27	8.82	7.39	1.43	0.0193	0.144	Intron	Intron (ENST00000439107.1/30811, intron 4 of 4)	ENST00000439107.1	HUNK	hormonally up-regulated Neu-associated kinase	30811	ENSG00000142149
chr3	113514540	113515562	1023	7.4	7.94	6.52	1.43	0.0342	0.199	Promoter (<=1kb)	Promoter (<=1kb)	ENST00000295872.8	SPICE1	spindle and centriole associated protein 1	152185	ENSG00000163611
chr1	39233728	39234471	744	6.82	7.37	5.94	1.43	0.0946	0.356	Intron	Intron (ENST00000567887.5/23499, intron 2 of 100)	ENST00000671089.1	MACF1	microtubule actin crosslinking factor 1	23499	ENSG00000127603
chr13	78029948	78030674	727	6.17	6.71	5.29	1.43	0.124	0.41	Promoter (<=1kb)	Promoter (<=1kb)	ENST00000652987.1	LINC00446	long intergenic non-protein coding RNA 446	100874175
chr3	69116836	69117199	364	5.62	6.17	4.74	1.43	0.218	0.55	Intron	Intron (ENST00000420581.6/56203, intron 2 of 2)	ENST00000420581.6	LMOD3	leiomodin 3	56203	ENSG00000163380
chr15	90174301	90175728	1428	9.34	9.88	8.46	1.42	3.88e-06	0.000241	Intron	Intron (ENST00000559322.5/10509, intron 1 of 3)	ENST00000559300.5	SEMA4B	semaphorin 4B	10509	ENSG00000185033
chr2	237156236	237158217	1982	8.99	9.54	8.11	1.42	2.14e-05	0.000944	Distal Intergenic	Distal Intergenic	ENST00000465362.1	COPS8	COP9 signalosome subunit 8	10920	ENSG00000198612
chr2	223538230	223539755	1526	8.53	9.07	7.65	1.42	0.000376	0.00883	Distal Intergenic	Distal Intergenic	ENST00000421386.1	SCG2	secretogranin II	7857	ENSG00000171951
chr15	29034281	29035442	1162	7.63	8.17	6.75	1.42	0.00135	0.0224	Intron	Intron (ENST00000561069.5/321, intron 3 of 14)	ENST00000569815.1	GOLGA6L7	golgin A6 family like 7	728310	ENSG00000261649
chr20	10040203	10040853	651	7.39	7.93	6.51	1.42	0.026	0.169	Exon	Exon (ENST00000488991.1/63926, exon 3 of 11)	ENST00000438646.1	SNAP25-AS1	SNAP25 antisense RNA 1	100131208	ENSG00000227906
chr3	78986208	78987161	954	8.82	9.36	7.94	1.42	0.0315	0.19	Intron	Intron (ENST00000464233.6/6091, intron 3 of 30)	ENST00000467549.5	ROBO1	roundabout guidance receptor 1	6091	ENSG00000169855
chr4	14337974	14339037	1064	7.25	7.79	6.38	1.42	0.0555	0.266	Distal Intergenic	Distal Intergenic	ENST00000506739.1	LINC01085	long intergenic non-protein coding RNA 1085	152742	ENSG00000248698
chr3	98511896	98512322	427	6.68	7.22	5.8	1.42	0.059	0.274	Intron	Intron (ENST00000502288.5/56650, intron 3 of 3)	ENST00000513873.1	CLDND1	claudin domain containing 1	56650	ENSG00000080822
chr10	103895513	103896410	898	9.46	10	8.59	1.41	4.07e-05	0.00156	Intron	Intron (ENST00000224950.8/79991, intron 7 of 9)	ENST00000472951.1	STN1	STN1 subunit of CST complex	79991	ENSG00000107960
chr19	48399788	48400615	828	8.5	9.04	7.63	1.41	0.000114	0.00352	Intron	Intron (ENST00000263269.3/2906, intron 2 of 12)	ENST00000263269.3	GRIN2D	glutamate ionotropic receptor NMDA type subunit 2D	2906	ENSG00000105464
chr18	58315362	58316356	995	8.59	9.13	7.72	1.41	0.000226	0.0059	Promoter (<=1kb)	Promoter (<=1kb)	ENST00000592601.5	NEDD4L	NEDD4 like E3 ubiquitin protein ligase	23327	ENSG00000049759
chr12	88419013	88420033	1021	9.22	9.76	8.34	1.41	0.00131	0.022	Distal Intergenic	Distal Intergenic	ENST00000378535.4	KITLG	KIT ligand	4254	ENSG00000049130
chr1	3900304	3901380	1077	8.45	8.99	7.58	1.41	0.00282	0.0386	Promoter (<=1kb)	Promoter (<=1kb)	ENST00000667408.1	LINC01134	long intergenic non-protein coding RNA 1134	100133612	ENSG00000236423
chr10	33772411	33774458	2048	9.74	10.28	8.87	1.41	0.00543	0.0602	Promoter (<=1kb)	Promoter (<=1kb)	ENST00000664665.1	LINC00838	long intergenic non-protein coding RNA 838	100505583	ENSG00000261683
chr15	31221976	31223271	1296	9.29	9.83	8.42	1.41	0.0145	0.119	Exon	Exon (ENST00000560812.5/283710, exon 2 of 4)	ENST00000557928.1	LINC02352	long intergenic non-protein coding RNA 2352	102725022
chr1	209105762	209107285	1524	7.99	8.53	7.12	1.41	0.0194	0.145	Distal Intergenic	Distal Intergenic	ENST00000453569.1	LINC01774	long intergenic non-protein coding RNA 1774	105372894	ENSG00000236950
chr18	79245650	79246671	1022	8.39	8.93	7.52	1.41	0.0267	0.172	Intron	Intron (ENST00000586366.5/374868, intron 9 of 9)	ENST00000587878.1	ATP9B	ATPase phospholipid transporting 9B (putative)	374868	ENSG00000166377
chr3	191762051	191762758	708	7.56	8.1	6.69	1.41	0.0303	0.185	Distal Intergenic	Distal Intergenic	ENST00000438488.1	LINCR-0002	uncharacterized LincR-0002	103344926
chr22	28883256	28883557	302	7.5	8.04	6.63	1.41	0.0378	0.212	Promoter (<=1kb)	Promoter (<=1kb)	ENST00000544604.7	ZNRF3	zinc and ring finger 3	84133	ENSG00000183579
chr2	189440843	189441596	754	7.39	7.93	6.52	1.41	0.0449	0.235	Promoter (<=1kb)	Promoter (<=1kb)	ENST00000436347.5	WDR75	WD repeat domain 75	84128	ENSG00000115368
chr8	31821242	31822352	1111	8.28	8.82	7.41	1.41	0.0592	0.274	Intron	Intron (ENST00000519301.6/3084, intron 1 of 10)	ENST00000651335.1	NRG1	neuregulin 1	3084	ENSG00000157168
chr21	31370692	31371493	802	7.74	8.27	6.87	1.41	0.0948	0.356	Intron	Intron (ENST00000286827.7/7074, intron 2 of 28)	ENST00000455508.1	TIAM1	TIAM Rac1 associated GEF 1	7074	ENSG00000156299
chr17	2240042	2240875	834	7.47	8.01	6.59	1.41	0.115	0.393	Promoter (<=1kb)	Promoter (<=1kb)	ENST00000570668.1	SMG6	SMG6 nonsense mediated mRNA decay factor	23293	ENSG00000070366
chr9	42198653	42199495	843	6	6.54	5.13	1.41	0.278	0.622	Promoter (<=1kb)	Promoter (<=1kb)	ENST00000613652.1	FAM74A7	family with sequence similarity 74 member A7	100996582
chr8	144634106	144634895	790	5.79	6.33	4.92	1.41	0.281	0.624	Distal Intergenic	Distal Intergenic	ENST00000276826.5	ARHGAP39	Rho GTPase activating protein 39	80728	ENSG00000147799
chr1	64539675	64541083	1409	8.25	8.79	7.39	1.4	0.000648	0.0132	Intron	Intron (ENST00000651257.2/57685, intron 1 of 26)	ENST00000470527.1	CACHD1	cache domain containing 1	57685	ENSG00000158966
chr1	246109935	246110850	916	8.99	9.53	8.13	1.4	0.000774	0.0148	Intron	Intron (ENST00000443763.1/ENST00000443763.1, intron 2 of 3)	ENST00000464398.1	SMYD3	SET and MYND domain containing 3	64754	ENSG00000185420
chr8	48581261	48582943	1683	8.62	9.16	7.76	1.4	0.000806	0.0152	Intron	Intron (ENST00000522575.1/101929268, intron 2 of 3)	ENST00000522575.1	LOC101929268	uncharacterized LOC101929268	101929268	ENSG00000253608
chr2	223612851	223613837	987	9.59	10.13	8.72	1.4	0.00127	0.0213	Distal Intergenic	Distal Intergenic	ENST00000433889.1	SCG2	secretogranin II	7857	ENSG00000171951
chr20	62376726	62377954	1229	7.95	8.48	7.09	1.4	0.00251	0.0355	Distal Intergenic	Distal Intergenic	ENST00000343986.9	RPS21	ribosomal protein S21	6227	ENSG00000171858
chr18	58116548	58116960	413	7.45	7.99	6.59	1.4	0.00795	0.0791	Intron	Intron (ENST00000400345.8/23327, intron 1 of 30)	ENST00000587547.1	NEDD4L	NEDD4 like E3 ubiquitin protein ligase	23327	ENSG00000049759
chr12	113193906	113194370	465	8.07	8.6	7.21	1.4	0.00979	0.0904	Downstream (1-2kb)	Downstream (1-2kb)	ENST00000548278.2	RITA1	RBPJ interacting and tubulin associated 1	84934	ENSG00000139405
chr8	28365276	28366211	936	7.5	8.03	6.63	1.4	0.0212	0.152	Exon	Exon (ENST00000519730.1/ENST00000519730.1, exon 3 of 3)	ENST00000521912.1	ZNF395	zinc finger protein 395	55893	ENSG00000186918
chr7	81111325	81112336	1012	8.11	8.64	7.24	1.4	0.0244	0.164	Distal Intergenic	Distal Intergenic	ENST00000419255.6	SEMA3C	semaphorin 3C	10512	ENSG00000075223
chr1	19010565	19011701	1137	7.49	8.03	6.63	1.4	0.0473	0.243	Distal Intergenic	Distal Intergenic	ENST00000455833.7	IFFO2	intermediate filament family orphan 2	126917	ENSG00000169991
chr12	88579986	88580393	408	6.28	6.81	5.41	1.4	0.129	0.418	Promoter (<=1kb)	Promoter (<=1kb)	ENST00000646633.1	KITLG	KIT ligand	4254	ENSG00000049130
chr20	2870162	2872149	1988	10.99	11.52	10.13	1.39	3.65e-06	0.000231	Promoter (1-2kb)	Promoter (1-2kb)	ENST00000455631.5	PTPRA	protein tyrosine phosphatase receptor type A	5786	ENSG00000132670
chr17	67440802	67441827	1026	9.38	9.91	8.52	1.39	0.000401	0.0092	Intron	Intron (ENST00000581322.6/26207, intron 1 of 8)	ENST00000584554.1	PITPNC1	phosphatidylinositol transfer protein cytoplasmic 1	26207	ENSG00000154217
chr7	101168151	101169075	925	8.83	9.36	7.97	1.39	0.000453	0.0101	Promoter (2-3kb)	Promoter (2-3kb)	ENST00000249330.3	VGF	VGF nerve growth factor inducible	7425	ENSG00000128564
chr1	196180665	196182015	1351	7.82	8.35	6.97	1.39	0.00203	0.0303	Distal Intergenic	Distal Intergenic	ENST00000430519.2	LINC01724	long intergenic non-protein coding RNA 1724	105371673
chr12	105561831	105562850	1020	7.76	8.29	6.9	1.39	0.00735	0.0753	Distal Intergenic	Distal Intergenic	ENST00000548557.1	CASC18	cancer susceptibility 18	101929110	ENSG00000257859
chr14	96863162	96863907	746	8.22	8.76	7.37	1.39	0.00744	0.0758	Intron	Intron (ENST00000216639.8/7443, intron 11 of 12)	ENST00000555067.1	VRK1	VRK serine/threonine kinase 1	7443	ENSG00000100749
chr16	52812678	52814065	1388	8.31	8.84	7.45	1.39	0.0144	0.119	Distal Intergenic	Distal Intergenic	ENST00000652959.1	CASC16	cancer susceptibility 16	643714	ENSG00000249231
chr21	31336356	31337238	883	8.43	8.97	7.57	1.39	0.0192	0.144	Intron	Intron (ENST00000286827.7/7074, intron 3 of 28)	ENST00000455508.1	TIAM1	TIAM Rac1 associated GEF 1	7074	ENSG00000156299
chr6	150582153	150582895	743	7.73	8.27	6.88	1.39	0.0436	0.23	Distal Intergenic	Distal Intergenic	ENST00000367326.1	PLEKHG1	pleckstrin homology and RhoGEF domain containing G1	57480	ENSG00000120278
chr10	60662749	60663811	1063	7.62	8.15	6.76	1.39	0.0438	0.231	Intron	Intron (ENST00000373827.6/288, intron 1 of 43)	ENST00000510382.1	ANK3	ankyrin 3	288	ENSG00000151150
chr1	42340314	42341033	720	6.62	7.16	5.77	1.39	0.0471	0.243	Distal Intergenic	Distal Intergenic	ENST00000372573.5	FOXJ3	forkhead box J3	22887	ENSG00000198815
chr1	39047548	39048096	549	6.96	7.49	6.1	1.39	0.0579	0.272	Distal Intergenic	Distal Intergenic	ENST00000372969.8	NDUFS5	NADH:ubiquinone oxidoreductase subunit S5	4725	ENSG00000168653
chr7	132145285	132145714	430	7.37	7.9	6.51	1.39	0.0657	0.291	Promoter (<=1kb)	Promoter (<=1kb)	ENST00000496550.1	PLXNA4	plexin A4	91584	ENSG00000221866
chr2	11539916	11540806	891	7.08	7.62	6.22	1.39	0.0723	0.306	Promoter (<=1kb)	Promoter (<=1kb)	ENST00000580105.1	MIR4429	microRNA 4429	100616469	ENSG00000264010
chrX	136168829	136169634	806	6.41	6.94	5.55	1.39	0.0758	0.313	Promoter (<=1kb)	Promoter (<=1kb)	ENST00000543669.5	FHL1	four and a half LIM domains 1	2273	ENSG00000022267
chr2	182715894	182716648	755	6.64	7.17	5.78	1.39	0.181	0.498	Promoter (<=1kb)	Promoter (<=1kb)	ENST00000616986.4	DNAJC10	DnaJ heat shock protein family (Hsp40) member C10	54431	ENSG00000077232
chr17	43315589	43315980	392	4.67	5.21	3.82	1.39	0.192	0.515	Distal Intergenic	Distal Intergenic	ENST00000615433.2	CCDC200	coiled-coil domain containing 200	100874261	ENSG00000236383
chr12	110267012	110267475	464	6.38	6.92	5.53	1.39	0.306	0.649	Distal Intergenic	Distal Intergenic	ENST00000552636.1	ATP2A2	ATPase sarcoplasmic/endoplasmic reticulum Ca2+ transporting 2	488	ENSG00000174437
chr5	58156283	58156714	432	6.34	6.88	5.49	1.39	0.315	0.66	Distal Intergenic	Distal Intergenic	ENST00000505861.3	LINC02101	long intergenic non-protein coding RNA 2101	101928569	ENSG00000248132
chr20	62960983	62961365	383	6.36	6.89	5.5	1.39	0.337	0.679	Promoter (<=1kb)	Promoter (<=1kb)	ENST00000459704.6	SLC17A9	solute carrier family 17 member 9	63910	ENSG00000101194
chr6	41577576	41579023	1448	8.98	9.51	8.13	1.38	8.47e-05	0.00276	Exon	Exon (ENST00000373060.5/116113, exon 3 of 17)	ENST00000451305.1	FOXP4	forkhead box P4	116113	ENSG00000137166
chr7	137882191	137882709	519	7.03	7.56	6.18	1.38	0.00786	0.0786	3' UTR	3' UTR	ENST00000470895.5	DGKI	diacylglycerol kinase iota	9162	ENSG00000157680
chr18	54148872	54150641	1770	9.14	9.67	8.29	1.38	0.016	0.128	Downstream (<1kb)	Downstream (<1kb)	ENST00000579025.1	MBD2	methyl-CpG binding domain protein 2	8932	ENSG00000134046
chr18	2592389	2593198	810	6.98	7.52	6.13	1.38	0.0433	0.23	Intron	Intron (ENST00000261597.9/10403, intron 10 of 16)	ENST00000574567.1	NDC80	NDC80 kinetochore complex component	10403	ENSG00000080986
chr7	104230572	104231580	1009	7.5	8.03	6.66	1.38	0.0696	0.301	Distal Intergenic	Distal Intergenic	ENST00000626700.1	ORC5	origin recognition complex subunit 5	5001	ENSG00000164815
chr3	143134623	143135816	1194	8.31	8.84	7.45	1.38	0.0853	0.336	Distal Intergenic	Distal Intergenic	ENST00000309575.5	CHST2	carbohydrate sulfotransferase 2	9435	ENSG00000175040
chr8	28118570	28119115	546	7.2	7.73	6.35	1.38	0.126	0.412	Promoter (<=1kb)	Promoter (<=1kb)	ENST00000520110.5	ELP3	elongator acetyltransferase complex subunit 3	55140	ENSG00000134014
chr9	122912973	122913559	587	6.24	6.77	5.4	1.38	0.159	0.467	Promoter (<=1kb)	Promoter (<=1kb)	ENST00000373659.4	ZBTB6	zinc finger and BTB domain containing 6	10773	ENSG00000186130
chr8	90700936	90701385	450	6.74	7.27	5.89	1.38	0.252	0.591	Exon	Exon (ENST00000520706.1/ENST00000520706.1, exon 1 of 2)	ENST00000458549.7	TMEM64	transmembrane protein 64	169200	ENSG00000180694
chr22	46829253	46831014	1762	9.8	10.32	8.96	1.37	0.000411	0.00935	Intron	Intron (ENST00000380995.5/25771, intron 5 of 13)	ENST00000406733.1	TBC1D22A	TBC1 domain family member 22A	25771	ENSG00000054611
chr10	112957757	112958887	1131	8.61	9.13	7.77	1.37	0.00195	0.0295	Intron	Intron (ENST00000627217.3/6934, intron 3 of 13)	ENST00000346198.5	TCF7L2	transcription factor 7 like 2	6934	ENSG00000148737
chr9	107904765	107906054	1290	8.19	8.71	7.35	1.37	0.00367	0.0462	Distal Intergenic	Distal Intergenic	ENST00000420475.1	KLF4	Kruppel like factor 4	9314	ENSG00000136826
chr10	131635461	131636480	1020	8.1	8.62	7.26	1.37	0.015	0.122	Distal Intergenic	Distal Intergenic	ENST00000667493.1	LINC01164	long intergenic non-protein coding RNA 1164	399827	ENSG00000189275
chr16	352751	353107	357	7.57	8.09	6.73	1.37	0.0236	0.162	Promoter (<=1kb)	Promoter (<=1kb)	ENST00000262320.8	AXIN1	axin 1	8312	ENSG00000103126
chr9	115372922	115373864	943	7.59	8.12	6.75	1.37	0.033	0.195	Intron	Intron (ENST00000374016.5/50514, intron 4 of 7)	ENST00000614246.1	DEC1	deleted in esophageal cancer 1	50514	ENSG00000173077
chr6	151067601	151068321	721	7.56	8.09	6.72	1.37	0.0386	0.215	Intron	Intron (ENST00000367321.7/25902, intron 26 of 27)	ENST00000450635.1	MTHFD1L	methylenetetrahydrofolate dehydrogenase (NADP+ dependent) 1 like	25902	ENSG00000120254
chr12	108846442	108847111	670	7.49	8.02	6.65	1.37	0.0564	0.268	Intron	Intron (ENST00000326495.10/54434, intron 2 of 14)	ENST00000384890.1	MIR619	microRNA 619	693204	ENSG00000207622
chr13	38656910	38657723	814	7.67	8.19	6.82	1.37	0.0629	0.284	Distal Intergenic	Distal Intergenic	ENST00000280481.9	FREM2	FRAS1 related extracellular matrix 2	341640	ENSG00000150893
chr10	103969231	103969926	696	7.09	7.62	6.25	1.37	0.0914	0.349	Promoter (2-3kb)	Promoter (2-3kb)	ENST00000335753.8	SLK	STE20 like kinase	9748	ENSG00000065613
chr2	108636126	108636817	692	8.26	8.79	7.41	1.37	0.107	0.379	Intron	Intron (ENST00000544547.5/3987, intron 1 of 9)	ENST00000422797.5	LIMS1	LIM zinc finger domain containing 1	3987	ENSG00000169756
chr10	28761310	28761979	670	6.85	7.38	6.01	1.37	0.318	0.663	Exon	Exon (ENST00000659813.1/ENST00000659813.1, exon 3 of 3)	ENST00000647111.1	LINC01517	long intergenic non-protein coding RNA 1517	101929218
chr1	85438220	85438812	593	7.21	7.74	6.37	1.37	0.54	0.816	Intron	Intron (ENST00000426125.1/ENST00000426125.1, intron 2 of 2)	ENST00000284031.13	DDAH1	dimethylarginine dimethylaminohydrolase 1	23576	ENSG00000153904
chr18	49725974	49726901	928	8.48	9	7.65	1.36	0.0103	0.0938	Distal Intergenic	Distal Intergenic	ENST00000591171.1	ACAA2	acetyl-CoA acyltransferase 2	10449	ENSG00000167315
chr12	31659232	31659938	707	8.03	8.56	7.2	1.36	0.0152	0.124	Promoter (<=1kb)	Promoter (<=1kb)	ENST00000538463.5	ETFBKMT	electron transfer flavoprotein subunit beta lysine methyltransferase	254013	ENSG00000139160
chr12	23944060	23944537	478	6.99	7.51	6.15	1.36	0.0495	0.249	Promoter (<=1kb)	Promoter (<=1kb)	ENST00000538083.1	SOX5	SRY-box transcription factor 5	6660	ENSG00000134532
chr7	108347879	108348342	464	6.14	6.66	5.3	1.36	0.0614	0.28	Intron	Intron (ENST00000379028.7/4897, intron 2 of 32)	ENST00000456431.5	NRCAM	neuronal cell adhesion molecule	4897	ENSG00000091129
chr2	152558344	152558946	603	6.88	7.41	6.05	1.36	0.0894	0.345	Exon	Exon (ENST00000288670.14/114793, exon 5 of 26)	ENST00000492942.1	FMNL2	formin like 2	114793	ENSG00000157827
chr5	91848379	91849230	852	7.8	8.32	6.96	1.36	0.102	0.37	Distal Intergenic	Distal Intergenic	ENST00000265138.4	ARRDC3	arrestin domain containing 3	57561	ENSG00000113369
chr3	161221331	161221727	397	5.17	5.7	4.34	1.36	0.126	0.412	Promoter (<=1kb)	Promoter (<=1kb)	ENST00000476237.5	NMD3	NMD3 ribosome export adaptor	51068	ENSG00000169251
chr1	113390095	113390366	272	5.9	6.43	5.07	1.36	0.147	0.45	Promoter (<=1kb)	Promoter (<=1kb)	ENST00000307546.14	MAGI3	membrane associated guanylate kinase, WW and PDZ domain containing 3	260425	ENSG00000081026
chr6	79537039	79537646	608	7.15	7.68	6.32	1.36	0.205	0.532	Promoter (<=1kb)	Promoter (<=1kb)	ENST00000369846.9	LCA5	lebercilin LCA5	167691	ENSG00000135338
chr10	11552054	11552724	671	6.97	7.5	6.13	1.36	0.257	0.597	Intron	Intron (ENST00000609104.5/9712, intron 2 of 14)	ENST00000277575.5	USP6NL	USP6 N-terminal like	9712	ENSG00000148429
chr8	11456769	11457259	491	6.71	7.24	5.88	1.36	0.308	0.652	Intron	Intron (ENST00000284486.9/83648, intron 1 of 2)	ENST00000528111.1	FAM167A	family with sequence similarity 167 member A	83648	ENSG00000154319
chr22	42939710	42940595	886	8.35	8.87	7.52	1.35	0.00189	0.0288	Intron	Intron (ENST00000337959.8/11252, intron 1 of 9)	ENST00000418133.5	PACSIN2	protein kinase C and casein kinase substrate in neurons 2	11252	ENSG00000100266
chr2	239291064	239292347	1284	8.49	9.01	7.66	1.35	0.0019	0.0288	Intron	Intron (ENST00000345617.7/9759, intron 2 of 26)	ENST00000535493.5	HDAC4	histone deacetylase 4	9759	ENSG00000068024
chr10	104306966	104308184	1219	8.16	8.68	7.33	1.35	0.00446	0.053	Downstream (1-2kb)	Downstream (1-2kb)	ENST00000498052.1	GSTO2	glutathione S-transferase omega 2	119391	ENSG00000065621
chr22	45083795	45085190	1396	10.31	10.83	9.48	1.35	0.00642	0.0685	Distal Intergenic	Distal Intergenic	ENST00000665704.1	NUP50-DT	NUP50 divergent transcript	100506714	ENSG00000226328
chr5	176615108	176615496	389	8.38	8.9	7.55	1.35	0.0207	0.15	Distal Intergenic	Distal Intergenic	ENST00000303991.5	GPRIN1	G protein regulated inducer of neurite outgrowth 1	114787	ENSG00000169258
chr2	223576851	223577658	808	8.41	8.94	7.59	1.35	0.0225	0.158	Distal Intergenic	Distal Intergenic	ENST00000421386.1	SCG2	secretogranin II	7857	ENSG00000171951
chr17	21401816	21402616	801	6.72	7.24	5.89	1.35	0.0234	0.161	Promoter (2-3kb)	Promoter (2-3kb)	ENST00000331718.5	KCNJ12	potassium inwardly rectifying channel subfamily J member 12	3768	ENSG00000184185
chr2	197079211	197079839	629	8.1	8.63	7.27	1.35	0.0549	0.264	Intron	Intron (ENST00000424317.5/91526, intron 9 of 21)	ENST00000477852.1	ANKRD44	ankyrin repeat domain 44	91526	ENSG00000065413
chr5	14178546	14179214	669	8.29	8.81	7.47	1.35	0.0686	0.299	Intron	Intron (ENST00000344204.9/7204, intron 1 of 56)	ENST00000509967.6	TRIO	trio Rho guanine nucleotide exchange factor	7204	ENSG00000038382
chr2	46229244	46230844	1601	8.77	9.29	7.95	1.34	0.000107	0.00336	Distal Intergenic	Distal Intergenic	ENST00000460015.1	EPAS1	endothelial PAS domain protein 1	2034	ENSG00000116016
chr20	58129667	58132110	2444	10.08	10.6	9.26	1.34	0.000976	0.0176	Distal Intergenic	Distal Intergenic	ENST00000371168.4	C20orf85	chromosome 20 open reading frame 85	128602	ENSG00000124237
chr10	33790266	33791706	1441	8.72	9.24	7.89	1.34	0.00157	0.0251	Distal Intergenic	Distal Intergenic	ENST00000658358.1	LINC00838	long intergenic non-protein coding RNA 838	100505583	ENSG00000261683
chr18	67511492	67512447	956	9.15	9.67	8.34	1.34	0.00879	0.0842	Exon	Exon (ENST00000583493.1/ENST00000583493.1, exon 2 of 2)	ENST00000583687.1	LOC643542	uncharacterized LOC643542	643542	ENSG00000265533
chr6	150720616	150721613	998	9.41	9.93	8.59	1.34	0.00998	0.0916	Promoter (<=1kb)	Promoter (<=1kb)	ENST00000358517.6	PLEKHG1	pleckstrin homology and RhoGEF domain containing G1	57480	ENSG00000120278
chr13	43285714	43286477	764	8.63	9.14	7.81	1.34	0.0131	0.112	Intron	Intron (ENST00000261488.10/55068, intron 12 of 16)	ENST00000482207.1	ENOX1	ecto-NOX disulfide-thiol exchanger 1	55068	ENSG00000120658
chr7	83451621	83452515	895	8.68	9.2	7.86	1.34	0.0555	0.266	Intron	Intron (ENST00000643230.2/9723, intron 4 of 16)	ENST00000644381.1	SEMA3E	semaphorin 3E	9723	ENSG00000170381
chr5	98635540	98636138	599	5.05	5.57	4.23	1.34	0.154	0.462	Distal Intergenic	Distal Intergenic	ENST00000504776.5	RGMB	repulsive guidance molecule BMP co-receptor b	285704	ENSG00000174136
chr2	127293977	127294661	685	6	6.52	5.18	1.34	0.182	0.5	Promoter (<=1kb)	Promoter (<=1kb)	ENST00000426778.5	ERCC3	ERCC excision repair 3, TFIIH core complex helicase subunit	2071	ENSG00000163161
chr2	234436774	234438637	1864	9.44	9.96	8.63	1.33	0.000422	0.00953	Exon	Exon (ENST00000418025.1/ENST00000418025.1, exon 1 of 3)	ENST00000439798.1	LINC01891	long intergenic non-protein coding RNA 1891	105373934	ENSG00000231682
chr14	32692865	32693826	962	9.97	10.49	9.15	1.33	0.00107	0.0188	Promoter (<=1kb)	Promoter (<=1kb)	ENST00000557396.5	AKAP6	A-kinase anchoring protein 6	9472	ENSG00000151320
chr2	27735294	27737842	2549	8.95	9.46	8.13	1.33	0.00176	0.0275	Distal Intergenic	Distal Intergenic	ENST00000379677.2	LINC01460	long intergenic non-protein coding RNA 1460	100129995	ENSG00000205334
chr18	56083068	56084230	1163	7.92	8.44	7.11	1.33	0.00455	0.0537	Promoter (1-2kb)	Promoter (1-2kb)	ENST00000654780.1	LINC01539	long intergenic non-protein coding RNA 1539	100505474	ENSG00000267712
chr17	77001975	77002951	977	8.17	8.69	7.36	1.33	0.00662	0.0701	Distal Intergenic	Distal Intergenic	ENST00000564292.5	LOC105371899	uncharacterized LOC105371899	105371899	ENSG00000267568
chr7	130901446	130902040	595	8.08	8.6	7.27	1.33	0.007	0.0729	Intron	Intron (ENST00000447430.1/100506860, intron 2 of 4)	ENST00000447307.5	LINC-PINT	long intergenic non-protein coding RNA, p53 induced transcript	378805	ENSG00000231721
chr1	8941929	8942470	542	9.23	9.75	8.42	1.33	0.0282	0.177	Distal Intergenic	Distal Intergenic	ENST00000549778.5	CA6	carbonic anhydrase 6	765	ENSG00000131686
chr1	182622988	182624049	1062	7.9	8.42	7.09	1.33	0.0338	0.198	Distal Intergenic	Distal Intergenic	ENST00000566297.1	LINC01686	long intergenic non-protein coding RNA 1686	284648	ENSG00000261504
chr7	28855625	28856253	629	7.28	7.8	6.47	1.33	0.0464	0.24	Distal Intergenic	Distal Intergenic	ENST00000498316.3	CREB5	cAMP responsive element binding protein 5	9586	ENSG00000146592
chr6	148530436	148530898	463	8.72	9.23	7.9	1.33	0.057	0.269	Intron	Intron (ENST00000367467.8/23328, intron 12 of 19)	ENST00000635969.1	SASH1	SAM and SH3 domain containing 1	23328	ENSG00000111961
chr1	68103776	68104795	1020	6.91	7.43	6.09	1.33	0.0598	0.276	Intron	Intron (ENST00000420587.5/100289178, intron 6 of 9)	ENST00000498615.1	WLS	Wnt ligand secretion mediator	79971	ENSG00000116729
chr12	62785749	62787244	1496	10.2	10.71	9.4	1.32	1.04e-05	0.000534	Promoter (1-2kb)	Promoter (1-2kb)	ENST00000551519.1	PPM1H	protein phosphatase, Mg2+/Mn2+ dependent 1H	57460	ENSG00000111110
chr9	113598195	113600228	2034	9.03	9.54	8.22	1.32	0.00113	0.0197	Promoter (2-3kb)	Promoter (2-3kb)	ENST00000490241.1	RGS3	regulator of G protein signaling 3	5998	ENSG00000138835
chr17	81898318	81899116	799	7.76	8.28	6.96	1.32	0.0031	0.0411	Exon	Exon (ENST00000573956.1/ENST00000573956.1, exon 1 of 1)	ENST00000333383.8	NPB	neuropeptide B	256933	ENSG00000183979
chr5	68924268	68925285	1018	9.71	10.22	8.9	1.32	0.00704	0.0731	Intron	Intron (ENST00000668535.1/ENST00000668535.1, intron 3 of 5)	ENST00000505371.2	LINC02198	long intergenic non-protein coding RNA 2198	101928885
chr2	40129755	40130883	1129	8.04	8.56	7.23	1.32	0.00706	0.0732	Intron	Intron (ENST00000599740.1/100128590, intron 1 of 1)	ENST00000625780.2	SLC8A1-AS1	SLC8A1 antisense RNA 1	100128590	ENSG00000227028
chr6	16724058	16724605	548	8.97	9.48	8.16	1.32	0.00924	0.087	Intron	Intron (ENST00000244769.8/6310, intron 3 of 8)	ENST00000483591.6	ATXN1	ataxin 1	6310	ENSG00000124788
chr4	114015529	114016334	806	7.89	8.41	7.09	1.32	0.0143	0.118	Distal Intergenic	Distal Intergenic	ENST00000503013.2	ARSJ	arylsulfatase family member J	79642	ENSG00000180801
chr15	85493782	85494670	889	8.38	8.9	7.58	1.32	0.0147	0.121	Intron	Intron (ENST00000559362.5/11214, intron 2 of 14)	ENST00000558166.2	AKAP13	A-kinase anchoring protein 13	11214	ENSG00000170776
chr9	65773114	65774112	999	9.02	9.53	8.22	1.32	0.0178	0.137	Distal Intergenic	Distal Intergenic	ENST00000377413.2	FOXD4L4	forkhead box D4 like 4	349334	ENSG00000184659
chr14	51939518	51940462	945	7.47	7.99	6.66	1.32	0.0342	0.199	5' UTR	5' UTR	ENST00000556834.1	LOC102723604	uncharacterized LOC102723604	102723604	ENSG00000258928
chr2	12796312	12796996	685	8.64	9.15	7.83	1.32	0.0407	0.221	Intron	Intron (ENST00000663507.1/100506474, intron 4 of 6)	ENST00000579927.1	MIR3125	microRNA 3125	100422986	ENSG00000264370
chr5	150021574	150022272	699	7.54	8.06	6.73	1.32	0.101	0.367	Exon	Exon (ENST00000461659.1/ENST00000461659.1, exon 1 of 1)	ENST00000514469.1	HMGXB3	HMG-box containing 3	22993	ENSG00000113716
chr10	78623854	78624337	484	6.46	6.98	5.66	1.32	0.115	0.393	Intron	Intron (ENST00000421324.4/ENST00000421324.4, intron 2 of 2)	ENST00000428862.5	ZMIZ1-AS1	ZMIZ1 antisense RNA 1	283050	ENSG00000224596
chr16	78984677	78985446	770	6.78	7.29	5.98	1.32	0.117	0.397	Intron	Intron (ENST00000569332.5/51741, intron 7 of 7)	ENST00000566103.1	WWOX	WW domain containing oxidoreductase	51741	ENSG00000186153
chr18	79679337	79679781	445	7.07	7.59	6.27	1.32	0.13	0.419	Exon	Exon (ENST00000317008.4/284241, exon 1 of 5)	ENST00000586695.1	NFATC1	nuclear factor of activated T cells 1	4772	ENSG00000131196
chrX	135520732	135521411	680	6.24	6.75	5.44	1.32	0.201	0.527	Promoter (<=1kb)	Promoter (<=1kb)	ENST00000493637.6	INTS6L	integrator complex subunit 6 like	203522	ENSG00000165359
chr18	3281645	3282095	451	4.71	5.22	3.9	1.32	0.234	0.571	Distal Intergenic	Distal Intergenic	ENST00000584539.1	MYL12B	myosin light chain 12B	103910	ENSG00000118680
chr19	564208	565627	1420	5.62	6.13	4.82	1.32	0.242	0.581	Distal Intergenic	Distal Intergenic	ENST00000545507.6	BSG	basigin (Ok blood group)	682	ENSG00000172270
chr2	164014070	164014668	599	6.24	6.76	5.44	1.32	0.335	0.677	Intron	Intron (ENST00000429636.1/ENST00000429636.1, intron 2 of 4)	ENST00000409634.5	FIGN	fidgetin, microtubule severing factor	55137	ENSG00000182263
chrX	45900411	45901493	1083	8.82	9.33	8.02	1.31	0.00268	0.0371	Distal Intergenic	Distal Intergenic	ENST00000456532.2	LINC02595	long intergenic non-protein coding RNA 2595	401585
chr16	57763646	57765089	1444	9.84	10.35	9.04	1.31	0.00451	0.0534	Promoter (<=1kb)	Promoter (<=1kb)	ENST00000565270.1	KIFC3	kinesin family member C3	3801	ENSG00000140859
chr3	139541042	139541608	567	8.39	8.9	7.59	1.31	0.0051	0.0578	Promoter (1-2kb)	Promoter (1-2kb)	ENST00000381790.3	LOC100507291	uncharacterized LOC100507291	100507291	ENSG00000248932
chr20	44552494	44553928	1435	9.05	9.56	8.24	1.31	0.014	0.117	Intron	Intron (ENST00000372891.7/11142, intron 1 of 5)	ENST00000477390.5	PKIG	cAMP-dependent protein kinase inhibitor gamma	11142	ENSG00000168734
chr6	150764381	150765705	1325	9.39	9.9	8.59	1.31	0.0189	0.143	Promoter (2-3kb)	Promoter (2-3kb)	ENST00000475490.1	PLEKHG1	pleckstrin homology and RhoGEF domain containing G1	57480	ENSG00000120278
chr9	3954525	3955276	752	8.12	8.63	7.32	1.31	0.0225	0.158	Intron	Intron (ENST00000324333.14/169792, intron 3 of 9)	ENST00000463680.5	GLIS3	GLIS family zinc finger 3	169792	ENSG00000107249
chr1	157081384	157081909	526	6.46	6.97	5.66	1.31	0.0587	0.274	Distal Intergenic	Distal Intergenic	ENST00000454449.3	ETV3L	ETS variant transcription factor 3 like	440695	ENSG00000253831
chr11	66438513	66439077	565	6.01	6.52	5.22	1.31	0.0732	0.308	Promoter (<=1kb)	Promoter (<=1kb)	ENST00000310999.11	MRPL11	mitochondrial ribosomal protein L11	65003	ENSG00000174547
chr5	179610506	179611027	522	6.64	7.15	5.84	1.31	0.0736	0.309	Distal Intergenic	Distal Intergenic	ENST00000508188.2	LOC105377763	uncharacterized LOC105377763	105377763
chr7	130941125	130941739	615	6.95	7.46	6.15	1.31	0.0976	0.362	Exon	Exon (ENST00000647388.1/378805, exon 5 of 5)	ENST00000664231.1	LINC00513	long intergenic non-protein coding RNA 513	100506860
chr7	94632374	94633163	790	7.8	8.31	7	1.31	0.109	0.383	Promoter (2-3kb)	Promoter (2-3kb)	ENST00000643358.1	SGCE	sarcoglycan epsilon	8910	ENSG00000127990
chr6	164568767	164569386	620	6.9	7.41	6.1	1.31	0.143	0.443	Distal Intergenic	Distal Intergenic	ENST00000664420.1	MEAT6	melanoma-associated transcript 6	105378111
chr6	69796343	69797156	814	6.51	7.03	5.71	1.31	0.168	0.481	Promoter (<=1kb)	Promoter (<=1kb)	ENST00000649934.3	LMBRD1	LMBR1 domain containing 1	55788	ENSG00000168216
chr2	240991048	240992485	1438	9.65	10.16	8.87	1.3	1.87e-05	0.000857	Exon	Exon (ENST00000443866.2/728763, exon 31 of 32)	ENST00000310397.13	SNED1	sushi, nidogen and EGF like domains 1	25992	ENSG00000162804
chr10	29555646	29556658	1013	8.94	9.45	8.15	1.3	0.00195	0.0295	Intron	Intron (ENST00000375400.7/6840, intron 5 of 35)	ENST00000384880.1	MIR604	microRNA 604	693189	ENSG00000207612
chr2	121513680	121514312	633	6.63	7.13	5.83	1.3	0.0303	0.185	Promoter (<=1kb)	Promoter (<=1kb)	ENST00000480007.1	CLASP1	cytoplasmic linker associated protein 1	23332	ENSG00000074054
chr3	177614882	177615657	776	9.15	9.66	8.36	1.3	0.0591	0.274	Promoter (1-2kb)	Promoter (1-2kb)	ENST00000445673.1	LINC00578	long intergenic non-protein coding RNA 578	100505566	ENSG00000228221
chr19	4011659	4012094	436	5.46	5.97	4.67	1.3	0.338	0.68	Intron	Intron (ENST00000262971.3/51588, intron 1 of 10)	ENST00000593518.1	PIAS4	protein inhibitor of activated STAT 4	51588	ENSG00000105229
chr22	21942430	21943331	902	9.31	9.81	8.53	1.29	0.000135	0.00397	Promoter (1-2kb)	Promoter (1-2kb)	ENST00000445205.1	PPM1F	protein phosphatase, Mg2+/Mn2+ dependent 1F	9647	ENSG00000100034
chr5	77892492	77894385	1894	11.42	11.92	10.64	1.29	0.00148	0.0241	Distal Intergenic	Distal Intergenic	ENST00000522370.1	TBCA	tubulin folding cofactor A	6902	ENSG00000171530
chr5	32027399	32028276	878	7.83	8.34	7.04	1.29	0.00814	0.0801	Intron	Intron (ENST00000438447.2/23037, intron 6 of 24)	ENST00000509256.1	PDZD2	PDZ domain containing 2	23037	ENSG00000133401
chr3	39406559	39407095	537	7.47	7.97	6.68	1.29	0.00954	0.0888	Promoter (<=1kb)	Promoter (<=1kb)	ENST00000477325.1	RPSA	ribosomal protein SA	3921	ENSG00000168028
chr5	75320515	75321744	1230	9.39	9.9	8.61	1.29	0.0156	0.125	Intron	Intron (ENST00000501886.2/ENST00000501886.2, intron 2 of 2)	ENST00000511206.5	HMGCR	3-hydroxy-3-methylglutaryl-CoA reductase	3156	ENSG00000113161
chr4	113382264	113382741	478	7.86	8.37	7.07	1.29	0.0226	0.158	3' UTR	3' UTR	ENST00000514167.1	ANK2	ankyrin 2	287	ENSG00000145362
chr14	103245580	103247457	1878	9.09	9.6	8.31	1.29	0.0286	0.178	Distal Intergenic	Distal Intergenic	ENST00000514902.2	LINC00605	long intergenic non-protein coding RNA 605	100131366	ENSG00000251533
chrX	93985484	93986732	1249	7.1	7.6	6.31	1.29	0.0287	0.178	Distal Intergenic	Distal Intergenic	ENST00000332647.5	FAM133A	family with sequence similarity 133 member A	286499	ENSG00000179083
chr15	70121147	70121869	723	6.29	6.8	5.51	1.29	0.0553	0.265	Distal Intergenic	Distal Intergenic	ENST00000558939.5	TLE3	TLE family member 3, transcriptional corepressor	7090	ENSG00000140332
chr4	137545377	137545837	461	6.17	6.67	5.38	1.29	0.056	0.267	Promoter (<=1kb)	Promoter (<=1kb)	ENST00000507365.1	LINC02172	long intergenic non-protein coding RNA 2172	105377443	ENSG00000251632
chr18	13889582	13890775	1194	8.09	8.59	7.31	1.29	0.0584	0.273	Intron	Intron (ENST00000327606.4/4158, intron 1 of 1)	ENST00000327606.4	MC2R	melanocortin 2 receptor	4158	ENSG00000185231
chr8	47513642	47513920	279	6.56	7.06	5.78	1.29	0.0942	0.355	Intron	Intron (ENST00000541342.2/23514, intron 7 of 18)	ENST00000519401.5	SPIDR	scaffold protein involved in DNA repair	23514	ENSG00000164808
chr2	66574985	66575433	449	6.88	7.39	6.09	1.29	0.15	0.455	Promoter (<=1kb)	Promoter (<=1kb)	ENST00000433396.5	LINC01798	long intergenic non-protein coding RNA 1798	100507073	ENSG00000232046
chr5	78699646	78700021	376	6.05	6.56	5.27	1.29	0.216	0.547	Intron	Intron (ENST00000514587.1/10184, intron 3 of 3)	ENST00000512759.5	LHFPL2	LHFPL tetraspan subfamily member 2	10184	ENSG00000145685
chr7	139018400	139018879	480	5.16	5.67	4.38	1.29	0.392	0.721	Distal Intergenic	Distal Intergenic	ENST00000275766.2	ZC3HAV1L	zinc finger CCCH-type containing, antiviral 1 like	92092	ENSG00000146858
chr17	57305114	57306368	1255	8.51	9.02	7.74	1.28	0.000649	0.0132	Intron	Intron (ENST00000416426.6/124540, intron 5 of 13)	ENST00000579180.2	MSI2	musashi RNA binding protein 2	124540	ENSG00000153944
chr22	28976495	28978494	2000	9.99	10.49	9.21	1.28	0.00204	0.0305	Intron	Intron (ENST00000544604.7/84133, intron 1 of 8)	ENST00000406323.3	ZNRF3	zinc and ring finger 3	84133	ENSG00000183579
chr8	124040989	124041803	815	8.66	9.16	7.88	1.28	0.00322	0.0423	Promoter (<=1kb)	Promoter (<=1kb)	ENST00000518567.1	FER1L6-AS1	FER1L6 antisense RNA 1	439941	ENSG00000181171
chr1	158009627	158010531	905	8.27	8.78	7.5	1.28	0.00575	0.0631	Intron	Intron (ENST00000360089.8/55243, intron 1 of 12)	ENST00000419415.1	KIRREL1-IT1	KIRREL1 intronic transcript 1	100505785
chr2	8132272	8133251	980	7.38	7.89	6.61	1.28	0.018	0.138	Intron	Intron (ENST00000663636.1/339788, intron 1 of 5)	ENST00000658862.1	LINC00299	long intergenic non-protein coding RNA 299	339789	ENSG00000236790
chr7	130912581	130913869	1289	9.06	9.56	8.28	1.28	0.0197	0.146	Promoter (<=1kb)	Promoter (<=1kb)	ENST00000664231.1	LINC00513	long intergenic non-protein coding RNA 513	100506860
chr14	105589301	105591063	1763	8.27	8.78	7.49	1.28	0.0355	0.205	Distal Intergenic	Distal Intergenic	ENST00000616769.1	MIR8071-1	microRNA 8071-1	102465871	ENSG00000274172
chr2	139410420	139411374	955	6.88	7.39	6.11	1.28	0.0454	0.236	Distal Intergenic	Distal Intergenic	ENST00000438766.1	YY1P2	YY1 transcription factor pseudogene 2	647012
chr2	164896804	164897655	852	6.06	6.56	5.28	1.28	0.356	0.691	3' UTR	3' UTR	ENST00000470576.1	SLC38A11	solute carrier family 38 member 11	151258	ENSG00000169507
chr11	18764003	18764477	475	6.27	6.77	5.49	1.28	0.369	0.702	Exon	Exon (ENST00000657264.1/ENST00000657264.1, exon 2 of 2)	ENST00000496201.2	PTPN5	protein tyrosine phosphatase non-receptor type 5	84867	ENSG00000110786
chr20	3203289	3203644	356	4.3	4.81	3.53	1.28	0.482	0.782	Promoter (1-2kb)	Promoter (1-2kb)	ENST00000354488.8	DDRGK1	DDRGK domain containing 1	65992	ENSG00000198171
chr2	233209515	233211407	1893	9.43	9.93	8.66	1.27	0.000634	0.013	5' UTR	5' UTR	ENST00000264057.6	DGKD	diacylglycerol kinase delta	8527	ENSG00000077044
chr14	55514611	55515859	1249	9.81	10.31	9.04	1.27	0.00102	0.0182	Exon	Exon (ENST00000663990.1/100129075, exon 4 of 4)	ENST00000557267.1	KTN1	kinectin 1	3895	ENSG00000126777
chr16	31452790	31454210	1421	9.12	9.62	8.35	1.27	0.0018	0.0279	Exon	Exon (ENST00000569291.1/ENST00000569291.1, exon 1 of 2)	ENST00000408912.7	ARMC5	armadillo repeat containing 5	79798	ENSG00000140691
chr5	112958149	112958892	744	9.76	10.26	8.99	1.27	0.00872	0.0838	Distal Intergenic	Distal Intergenic	ENST00000515408.5	DCP2	decapping mRNA 2	167227	ENSG00000172795
chr10	29803553	29804837	1285	9	9.5	8.23	1.27	0.0094	0.0881	Distal Intergenic	Distal Intergenic	ENST00000465422.1	SVIL	supervillin	6840	ENSG00000197321
chr8	127851327	127852242	916	10.47	10.97	9.7	1.27	0.0111	0.0991	Promoter (2-3kb)	Promoter (2-3kb)	ENST00000520913.2	PVT1	Pvt1 oncogene	5820	ENSG00000249859
chr8	23922348	23923369	1022	9.12	9.62	8.35	1.27	0.0128	0.11	Distal Intergenic	Distal Intergenic	ENST00000290271.7	STC1	stanniocalcin 1	6781	ENSG00000159167
chr8	130672606	130673687	1082	7.43	7.93	6.66	1.27	0.0129	0.111	Distal Intergenic	Distal Intergenic	ENST00000518721.6	ASAP1	ArfGAP with SH3 domain, ankyrin repeat and PH domain 1	50807	ENSG00000153317
chr10	16965915	16966704	790	9.18	9.68	8.41	1.27	0.0166	0.131	Exon	Exon (ENST00000438254.1/8029, exon 3 of 3)	ENST00000438254.1	CUBN	cubilin	8029	ENSG00000107611
chr18	58338849	58339366	518	6.91	7.41	6.14	1.27	0.028	0.176	Promoter (1-2kb)	Promoter (1-2kb)	ENST00000590638.5	NEDD4L	NEDD4 like E3 ubiquitin protein ligase	23327	ENSG00000049759
chr17	59853121	59853903	783	8.81	9.31	8.04	1.27	0.0332	0.195	Distal Intergenic	Distal Intergenic	ENST00000362134.1	MIR21	microRNA 21	406991	ENSG00000284190
chr1	44500867	44502207	1341	7.72	8.22	6.95	1.27	0.0451	0.236	Intron	Intron (ENST00000355387.6/55182, intron 2 of 14)	ENST00000581357.1	MIR5584	microRNA 5584	100847089	ENSG00000263381
chr8	71356552	71357343	792	8.3	8.8	7.53	1.27	0.0613	0.28	Promoter (<=1kb)	Promoter (<=1kb)	ENST00000388742.8	EYA1	EYA transcriptional coactivator and phosphatase 1	2138	ENSG00000104313
chr8	124053360	124054098	739	7.19	7.69	6.42	1.27	0.0615	0.28	Intron	Intron (ENST00000522917.5/654463, intron 22 of 40)	ENST00000518567.1	FER1L6-AS1	FER1L6 antisense RNA 1	439941	ENSG00000181171
chr6	41935795	41936511	717	7.28	7.78	6.51	1.27	0.077	0.316	Promoter (1-2kb)	Promoter (1-2kb)	ENST00000506555.5	CCND3	cyclin D3	896	ENSG00000112576
chr11	110130688	110131028	341	7.52	8.02	6.75	1.27	0.125	0.412	Promoter (<=1kb)	Promoter (<=1kb)	ENST00000528673.5	ZC3H12C	zinc finger CCCH-type containing 12C	85463	ENSG00000149289
chr1	66168993	66169524	532	6.45	6.94	5.68	1.27	0.14	0.437	Intron	Intron (ENST00000329654.8/5142, intron 3 of 16)	ENST00000412480.6	PDE4B	phosphodiesterase 4B	5142	ENSG00000184588
chr17	4332405	4332952	548	6.71	7.2	5.94	1.27	0.225	0.557	Promoter (<=1kb)	Promoter (<=1kb)	ENST00000571953.5	UBE2G1	ubiquitin conjugating enzyme E2 G1	7326	ENSG00000132388
chr9	40627075	40627475	401	4.57	5.07	3.8	1.27	0.348	0.687	Distal Intergenic	Distal Intergenic	ENST00000617096.4	LOC105379443	methylenetetrahydrofolate dehydrogenase (NADP+ dependent) 1 like pseudogene	105379443
chr8	124199617	124200926	1310	10.15	10.64	9.39	1.26	4.74e-05	0.00178	Intron	Intron (ENST00000523703.1/101927588, intron 2 of 2)	ENST00000520031.1	FER1L6-AS2	FER1L6 antisense RNA 2	157376	ENSG00000253868
chr6	38269571	38270778	1208	10.11	10.61	9.34	1.26	0.000138	0.00402	Intron	Intron (ENST00000314100.10/114781, intron 7 of 9)	ENST00000463847.1	ZFAND3	zinc finger AN1-type containing 3	60685	ENSG00000156639
chr8	18959258	18960079	822	8.55	9.05	7.79	1.26	0.00617	0.0664	Intron	Intron (ENST00000440756.4/23362, intron 1 of 15)	ENST00000520789.1	PSD3	pleckstrin and Sec7 domain containing 3	23362	ENSG00000156011
chr7	157932536	157933940	1405	9.43	9.93	8.67	1.26	0.0208	0.15	Intron	Intron (ENST00000389413.7/5799, intron 10 of 21)	ENST00000443338.1	LOC100506585	uncharacterized LOC100506585	100506585
chr6	148867630	148868576	947	8.71	9.21	7.94	1.26	0.023	0.159	Intron	Intron (ENST00000367463.5/10090, intron 1 of 7)	ENST00000473631.1	UST	uronyl 2-sulfotransferase	10090	ENSG00000111962
chr1	84253613	84254698	1086	8.55	9.04	7.78	1.26	0.0287	0.178	Distal Intergenic	Distal Intergenic	ENST00000370673.7	SAMD13	sterile alpha motif domain containing 13	148418	ENSG00000203943
chr10	122287047	122287607	561	7.93	8.43	7.17	1.26	0.0359	0.206	Intron	Intron (ENST00000260723.5/118663, intron 5 of 15)	ENST00000507495.1	BTBD16	BTB domain containing 16	118663	ENSG00000138152
chr8	41663262	41663939	678	7.35	7.84	6.58	1.26	0.0417	0.225	Promoter (1-2kb)	Promoter (1-2kb)	ENST00000335651.6	ANK1	ankyrin 1	286	ENSG00000029534
chr2	180006668	180007321	654	6.3	6.8	5.54	1.26	0.0589	0.274	Promoter (<=1kb)	Promoter (<=1kb)	ENST00000410053.8	CWC22	CWC22 spliceosome associated protein homolog	57703	ENSG00000163510
chr16	19330869	19331409	541	7.44	7.94	6.68	1.26	0.0662	0.293	Distal Intergenic	Distal Intergenic	ENST00000468219.1	CLEC19A	C-type lectin domain containing 19A	728276	ENSG00000261210
chr10	74418306	74418938	633	9.23	9.73	8.46	1.26	0.106	0.377	Intron	Intron (ENST00000672429.1/132, intron 6 of 9)	ENST00000672604.1	ADK	adenosine kinase	132	ENSG00000156110
chr3	115272177	115272700	524	6.99	7.49	6.23	1.26	0.158	0.466	Intron	Intron (ENST00000653398.1/ENST00000653398.1, intron 6 of 6)	ENST00000357258.8	ZBTB20	zinc finger and BTB domain containing 20	26137	ENSG00000181722
chr16	89241034	89241382	349	6.49	6.99	5.72	1.26	0.177	0.492	Distal Intergenic	Distal Intergenic	ENST00000565414.1	ZNF778	zinc finger protein 778	197320	ENSG00000170100
chr20	41058128	41058733	606	7.17	7.67	6.41	1.26	0.202	0.529	Intron	Intron (ENST00000361337.3/7150, intron 2 of 20)	ENST00000361337.3	TOP1	DNA topoisomerase I	7150	ENSG00000198900
chr1	38138670	38139262	593	6.54	7.04	5.78	1.26	0.328	0.671	Intron	Intron (ENST00000641212.1/ENST00000641212.1, intron 1 of 4)	ENST00000582606.1	MIR3659	microRNA 3659	100500801	ENSG00000265596
chrX	115346567	115346834	268	3.39	3.89	2.63	1.26	0.459	0.767	Distal Intergenic	Distal Intergenic	ENST00000371921.5	LUZP4	leucine zipper protein 4	51213	ENSG00000102021
chr7	132737954	132738721	768	7.11	7.61	6.34	1.26	0.579	0.839	Distal Intergenic	Distal Intergenic	ENST00000436379.1	LOC100506937	uncharacterized LOC100506937	100506937	ENSG00000225881
chr17	17823750	17824859	1110	8.39	8.89	7.64	1.25	0.00108	0.0189	Promoter (<=1kb)	Promoter (<=1kb)	ENST00000423161.3	SREBF1	sterol regulatory element binding transcription factor 1	6720	ENSG00000072310
chrX	9907507	9908279	773	8.88	9.37	8.12	1.25	0.00123	0.021	Intron	Intron (ENST00000380913.8/357, intron 5 of 9)	ENST00000418909.6	SHROOM2	shroom family member 2	357	ENSG00000146950
chr10	28939410	28940090	681	8.39	8.88	7.63	1.25	0.0114	0.101	Intron	Intron (ENST00000646289.1/101929218, intron 7 of 7)	ENST00000645413.1	C10orf126	chromosome 10 open reading frame 126	283080	ENSG00000232624
chr17	2137281	2138913	1633	8.31	8.81	7.55	1.25	0.0174	0.135	Intron	Intron (ENST00000263073.11/23293, intron 13 of 18)	ENST00000570874.1	SMG6	SMG6 nonsense mediated mRNA decay factor	23293	ENSG00000070366
chr1	170698493	170699198	706	8.11	8.6	7.35	1.25	0.02	0.146	Intron	Intron (ENST00000553786.1/5396, intron 2 of 2)	ENST00000476867.6	PRRX1	paired related homeobox 1	5396	ENSG00000116132
chr6	90068313	90069551	1239	10.23	10.72	9.47	1.25	0.0243	0.164	Intron	Intron (ENST00000257749.9/60468, intron 5 of 8)	ENST00000481150.1	BACH2	BTB domain and CNC homolog 2	60468	ENSG00000112182
chr5	71600808	71601961	1154	10.21	10.71	9.46	1.25	0.0286	0.178	Promoter (<=1kb)	Promoter (<=1kb)	ENST00000510895.6	MCCC2	methylcrotonoyl-CoA carboxylase 2	64087	ENSG00000131844
chrX	72276849	72277301	453	7.23	7.72	6.47	1.25	0.0287	0.178	Promoter (<=1kb)	Promoter (<=1kb)	ENST00000316084.10	RPS4X	ribosomal protein S4 X-linked	6191	ENSG00000198034
chr7	84336099	84337064	966	9.05	9.54	8.29	1.25	0.0385	0.215	Intron	Intron (ENST00000448879.5/ENST00000448879.5, intron 3 of 4)	ENST00000436949.5	SEMA3A	semaphorin 3A	10371	ENSG00000075213
chr8	80300933	80301507	575	7.32	7.81	6.56	1.25	0.0489	0.248	Exon	Exon (ENST00000472088.1/ENST00000472088.1, exon 1 of 1)	ENST00000579723.1	MIR5708	microRNA 5708	100847056	ENSG00000265588
chr12	24740380	24741068	689	8.64	9.14	7.88	1.25	0.0513	0.255	Intron	Intron (ENST00000653796.1/ENST00000653796.1, intron 1 of 4)	ENST00000543099.1	BCAT1	branched chain amino acid transaminase 1	586	ENSG00000060982
chr3	170869794	170870812	1019	8.13	8.62	7.37	1.25	0.0579	0.272	Promoter (<=1kb)	Promoter (<=1kb)	ENST00000295830.13	RPL22L1	ribosomal protein L22 like 1	200916	ENSG00000163584
chr22	27686477	27687111	635	6.43	6.92	5.67	1.25	0.0673	0.296	Intron	Intron (ENST00000440255.1/ENST00000440255.1, intron 4 of 4)	ENST00000497225.1	MN1	MN1 proto-oncogene, transcriptional regulator	4330	ENSG00000169184
chr10	73908923	73909575	653	7.2	7.7	6.44	1.25	0.0702	0.303	Promoter (<=1kb)	Promoter (<=1kb)	ENST00000481390.5	PLAU	plasminogen activator, urokinase	5328	ENSG00000122861
chr9	20593774	20595089	1316	8.69	9.18	7.93	1.25	0.0793	0.321	Intron	Intron (ENST00000380338.9/4300, intron 2 of 10)	ENST00000630269.2	MLLT3	MLLT3 super elongation complex subunit	4300	ENSG00000171843
chr1	218384536	218384969	434	8.33	8.83	7.57	1.25	0.0818	0.327	Intron	Intron (ENST00000366930.9/7042, intron 1 of 6)	ENST00000488793.1	TGFB2	transforming growth factor beta 2	7042	ENSG00000092969
chr2	174125000	174125397	398	6.84	7.33	6.09	1.25	0.0851	0.335	Promoter (<=1kb)	Promoter (<=1kb)	ENST00000392560.6	OLA1	Obg like ATPase 1	29789	ENSG00000138430
chr1	183149464	183150137	674	5.3	5.8	4.54	1.25	0.16	0.468	Distal Intergenic	Distal Intergenic	ENST00000457852.3	LAMC1-AS1	LAMC1 antisense RNA 1	110841583	ENSG00000224468
chr1	220879366	220879636	271	5.27	5.77	4.51	1.25	0.234	0.571	Promoter (<=1kb)	Promoter (<=1kb)	ENST00000366903.8	HLX	H2.0 like homeobox	3142	ENSG00000136630
chr8	11852697	11854812	2116	11.01	11.5	10.26	1.24	1.66e-05	0.000781	5' UTR	5' UTR	ENST00000524741.1	NEIL2	nei like DNA glycosylase 2	252969	ENSG00000154328
chr9	124855404	124857050	1647	9.18	9.67	8.43	1.24	0.00354	0.0451	Promoter (1-2kb)	Promoter (1-2kb)	ENST00000373574.1	WDR38	WD repeat domain 38	401551	ENSG00000136918
chr2	237205007	237205642	636	8.3	8.79	7.56	1.24	0.0137	0.115	Distal Intergenic	Distal Intergenic	ENST00000465362.1	COPS8	COP9 signalosome subunit 8	10920	ENSG00000198612
chr7	108291853	108292225	373	7.6	8.09	6.85	1.24	0.0193	0.144	Intron	Intron (ENST00000379028.7/4897, intron 3 of 32)	ENST00000419936.5	NRCAM	neuronal cell adhesion molecule	4897	ENSG00000091129
chr9	39588243	39589056	814	8.17	8.66	7.42	1.24	0.0242	0.163	Distal Intergenic	Distal Intergenic	ENST00000602828.2	ZNF658B	zinc finger protein 658B (pseudogene)	401509
chr11	35336885	35338086	1202	9.98	10.47	9.23	1.24	0.0549	0.264	Intron	Intron (ENST00000278379.9/6506, intron 1 of 10)	ENST00000645892.1	SLC1A2	solute carrier family 1 member 2	6506	ENSG00000110436
chr10	44964107	44964686	580	7	7.49	6.25	1.24	0.071	0.305	Intron	Intron (ENST00000489171.5/83937, intron 1 of 9)	ENST00000483709.6	RASSF4	Ras association domain family member 4	83937	ENSG00000107551
chr11	93020404	93020961	558	6.35	6.84	5.61	1.24	0.0726	0.307	Distal Intergenic	Distal Intergenic	ENST00000528076.1	MTNR1B	melatonin receptor 1B	4544	ENSG00000134640
chr12	20657585	20657900	316	6.32	6.81	5.57	1.24	0.129	0.418	Intron	Intron (ENST00000359062.3/5139, intron 15 of 15)	ENST00000534996.5	SLCO1C1	solute carrier organic anion transporter family member 1C1	53919	ENSG00000139155
chr6	169644076	169644620	545	4.68	5.17	3.94	1.24	0.427	0.746	Intron	Intron (ENST00000648086.1/253769, intron 3 of 7)	ENST00000479310.5	WDR27	WD repeat domain 27	253769	ENSG00000184465
chr20	10433557	10435342	1786	8.75	9.24	8.01	1.23	0.00337	0.0436	Promoter (<=1kb)	Promoter (<=1kb)	ENST00000334534.10	SLX4IP	SLX4 interacting protein	128710	ENSG00000149346
chr3	182567557	182569180	1624	9.85	10.33	9.11	1.23	0.00986	0.0908	Distal Intergenic	Distal Intergenic	ENST00000662733.1	LINC01995	long intergenic non-protein coding RNA 1995	105374244	ENSG00000244247
chr4	25172046	25173980	1935	10.25	10.73	9.5	1.23	0.0142	0.118	Intron	Intron (ENST00000512921.4/55300, intron 1 of 9)	ENST00000507794.2	SEPSECS-AS1	SEPSECS antisense RNA 1 (head to head)	285540
chr2	241009662	241010771	1110	8.29	8.78	7.55	1.23	0.0146	0.12	Exon	Exon (ENST00000425183.1/ENST00000425183.1, exon 1 of 2)	ENST00000405547.7	SNED1	sushi, nidogen and EGF like domains 1	25992	ENSG00000162804
chr10	88880221	88881413	1193	7.89	8.38	7.14	1.23	0.028	0.176	Promoter (<=1kb)	Promoter (<=1kb)	ENST00000461650.1	STAMBPL1	STAM binding protein like 1	57559	ENSG00000138134
chr2	207133846	207134753	908	8.21	8.7	7.47	1.23	0.033	0.195	Promoter (<=1kb)	Promoter (<=1kb)	ENST00000412414.6	KLF7	Kruppel like factor 7	8609	ENSG00000118263
chr6	11026101	11026562	462	7.65	8.14	6.91	1.23	0.0426	0.228	Intron	Intron (ENST00000354666.4/54898, intron 1 of 7)	ENST00000661751.1	ELOVL2-AS1	ELOVL2 antisense RNA 1	100506409	ENSG00000230314
chr1	39191570	39192735	1166	10	10.49	9.26	1.23	0.0545	0.264	Intron	Intron (ENST00000567887.5/23499, intron 1 of 100)	ENST00000564288.5	MACF1	microtubule actin crosslinking factor 1	23499	ENSG00000127603
chr2	91819983	91820946	964	7.25	7.74	6.51	1.23	0.0748	0.311	Distal Intergenic	Distal Intergenic	ENST00000418938.2	GGT8P	gamma-glutamyltransferase 8 pseudogene	645367
chr6	129490389	129491573	1185	8.36	8.84	7.61	1.23	0.0895	0.345	Promoter (<=1kb)	Promoter (<=1kb)	ENST00000498257.5	LAMA2	laminin subunit alpha 2	3908	ENSG00000196569
chr11	66970710	66971387	678	7.6	8.08	6.86	1.23	0.0923	0.351	Distal Intergenic	Distal Intergenic	ENST00000308963.4	C11orf86	chromosome 11 open reading frame 86	254439	ENSG00000173237
chrX	121197695	121198023	329	6.53	7.02	5.78	1.23	0.185	0.505	Intron	Intron (ENST00000651788.1/ENST00000651788.1, intron 5 of 5)	ENST00000328078.3	GLUD2	glutamate dehydrogenase 2	2747	ENSG00000182890
chr16	67871550	67872255	706	6.79	7.28	6.04	1.23	0.298	0.641	Promoter (<=1kb)	Promoter (<=1kb)	ENST00000572221.5	EDC4	enhancer of mRNA decapping 4	23644	ENSG00000038358
chr17	59754251	59755167	917	9.84	10.33	9.1	1.23	0.319	0.664	Intron	Intron (ENST00000593168.5/81671, intron 3 of 4)	ENST00000591877.1	VMP1	vacuole membrane protein 1	81671	ENSG00000062716
chr15	57226919	57227687	769	8.08	8.57	7.34	1.23	0.514	0.8	Intron	Intron (ENST00000438423.6/6938, intron 8 of 20)	ENST00000343827.7	TCF12	transcription factor 12	6938	ENSG00000140262
chr8	74106720	74109149	2430	11.4	11.88	10.67	1.22	0.00269	0.0371	Exon	Exon (ENST00000522498.1/ENST00000522498.1, exon 2 of 2)	ENST00000518893.1	LY96	lymphocyte antigen 96	23643	ENSG00000154589
chr13	93228027	93228604	578	7.83	8.32	7.1	1.22	0.00919	0.0866	Promoter (1-2kb)	Promoter (1-2kb)	ENST00000377047.9	GPC6	glypican 6	10082	ENSG00000183098
chr7	108405912	108406647	736	8.27	8.76	7.54	1.22	0.014	0.117	Intron	Intron (ENST00000379028.7/4897, intron 1 of 32)	ENST00000379024.8	NRCAM	neuronal cell adhesion molecule	4897	ENSG00000091129
chr4	13639816	13640969	1154	9.4	9.88	8.66	1.22	0.033	0.195	Distal Intergenic	Distal Intergenic	ENST00000578707.1	MIR5091	microRNA 5091	100847023	ENSG00000266240
chr2	152335147	152336032	886	6.8	7.28	6.07	1.22	0.0446	0.234	Promoter (<=1kb)	Promoter (<=1kb)	ENST00000288670.14	FMNL2	formin like 2	114793	ENSG00000157827
chr3	184134388	184135221	834	5.14	5.62	4.4	1.22	0.333	0.676	Promoter (<=1kb)	Promoter (<=1kb)	ENST00000491144.5	EIF2B5	eukaryotic translation initiation factor 2B subunit epsilon	8893	ENSG00000145191
chr3	186865090	186865431	342	4.94	5.42	4.21	1.22	0.413	0.737	Distal Intergenic	Distal Intergenic	ENST00000422718.1	ADIPOQ-AS1	ADIPOQ antisense RNA 1	100874095	ENSG00000226482
chr11	63918150	63920444	2295	9.65	10.13	8.92	1.21	0.000545	0.0115	Promoter (<=1kb)	Promoter (<=1kb)	ENST00000301459.5	RCOR2	REST corepressor 2	283248	ENSG00000167771
chr20	57030723	57031983	1261	8.66	9.14	7.94	1.21	0.00119	0.0204	Distal Intergenic	Distal Intergenic	ENST00000476877.1	BMP7	bone morphogenetic protein 7	655	ENSG00000101144
chr20	50638148	50639109	962	9.39	9.87	8.66	1.21	0.00367	0.0462	Promoter (1-2kb)	Promoter (1-2kb)	ENST00000462493.1	RIPOR3	RIPOR family member 3	140876	ENSG00000042062
chr6	3338606	3340484	1879	11.37	11.85	10.64	1.21	0.00425	0.0512	Intron	Intron (ENST00000436008.6/63027, intron 3 of 10)	ENST00000467144.5	SLC22A23	solute carrier family 22 member 23	63027	ENSG00000137266
chr8	23540477	23542082	1606	10.56	11.04	9.82	1.21	0.00461	0.0544	Promoter (<=1kb)	Promoter (<=1kb)	ENST00000523883.5	SLC25A37	solute carrier family 25 member 37	51312	ENSG00000147454
chr22	25086135	25086659	525	7.68	8.16	6.95	1.21	0.00553	0.0611	Intron	Intron (ENST00000406486.8/85379, intron 7 of 13)	ENST00000401395.1	KIAA1671	KIAA1671	85379	ENSG00000197077
chr8	8288451	8289739	1289	9.62	10.11	8.89	1.21	0.00912	0.0861	Distal Intergenic	Distal Intergenic	ENST00000519726.2	FAM85B	family with sequence similarity 85 member B	105379219
chr4	53653596	53655321	1726	10.22	10.7	9.49	1.21	0.0109	0.0974	Promoter (1-2kb)	Promoter (1-2kb)	ENST00000510143.1	LNX1	ligand of numb-protein X 1	84708	ENSG00000072201
chr10	13839576	13840497	922	9.35	9.83	8.62	1.21	0.0229	0.159	Intron	Intron (ENST00000357447.7/55691, intron 3 of 24)	ENST00000649155.1	FRMD4A	FERM domain containing 4A	55691	ENSG00000151474
chr7	1458522	1459212	691	8.04	8.52	7.32	1.21	0.0258	0.169	Promoter (<=1kb)	Promoter (<=1kb)	ENST00000472100.5	MICALL2	MICAL like 2	79778	ENSG00000164877
chr2	86298444	86299059	616	7.96	8.44	7.24	1.21	0.0284	0.177	Intron	Intron (ENST00000165698.9/65055, intron 1 of 6)	ENST00000642243.1	REEP1	receptor accessory protein 1	65055	ENSG00000068615
chr12	89084504	89085689	1186	8.86	9.34	8.14	1.21	0.0438	0.231	Intron	Intron (ENST00000549278.2/728084, intron 2 of 6)	ENST00000500381.2	LINC02458	long intergenic non-protein coding RNA 2458	728084	ENSG00000246363
chr8	85830090	85830726	637	10.22	10.7	9.49	1.21	0.0565	0.269	Promoter (1-2kb)	Promoter (1-2kb)	ENST00000603433.2	REXO1L2P	REXO1 like 2, pseudogene	100288527
chr16	15966453	15967199	747	6.38	6.86	5.65	1.21	0.103	0.372	Intron	Intron (ENST00000399408.6/4363, intron 1 of 31)	ENST00000606601.3	MIR484	microRNA 484	619553	ENSG00000283736
chr17	19492530	19493372	843	6.86	7.34	6.13	1.21	0.138	0.434	Promoter (2-3kb)	Promoter (2-3kb)	ENST00000584348.5	SLC47A1	solute carrier family 47 member 1	55244	ENSG00000142494
chr2	127408232	127408822	591	6.4	6.89	5.67	1.21	0.173	0.487	Distal Intergenic	Distal Intergenic	ENST00000474030.5	PROC	protein C, inactivator of coagulation factors Va and VIIIa	5624	ENSG00000115718
chr1	177209004	177209483	480	6.81	7.29	6.08	1.21	0.351	0.689	Intron	Intron (ENST00000361539.5/57795, intron 1 of 7)	ENST00000361539.5	BRINP2	BMP/retinoic acid inducible neural specific 2	57795	ENSG00000198797
chr7	137590741	137591804	1064	6.32	6.8	5.6	1.21	0.378	0.71	Intron	Intron (ENST00000453654.6/9162, intron 12 of 32)	ENST00000460662.2	DGKI	diacylglycerol kinase iota	9162	ENSG00000157680
chr5	88214309	88214760	452	5.53	6.01	4.8	1.21	0.399	0.727	Intron	Intron (ENST00000514135.5/153396, intron 5 of 12)	ENST00000511218.5	TMEM161B	transmembrane protein 161B	153396	ENSG00000164180
chr10	24383428	24384554	1127	8.47	8.95	7.74	1.21	0.522	0.806	Intron	Intron (ENST00000376462.5/56243, intron 4 of 18)	ENST00000307544.10	KIAA1217	KIAA1217	56243	ENSG00000120549
chr8	139276890	139278488	1599	9.92	10.4	9.2	1.2	0.000449	0.01	Distal Intergenic	Distal Intergenic	ENST00000523653.1	KCNK9	potassium two pore domain channel subfamily K member 9	51305	ENSG00000169427
chr22	45968234	45970809	2576	10.03	10.51	9.31	1.2	0.000484	0.0106	Promoter (1-2kb)	Promoter (1-2kb)	ENST00000409496.7	WNT7B	Wnt family member 7B	7477	ENSG00000188064
chr3	129596223	129597477	1255	9.07	9.55	8.35	1.2	0.00217	0.032	Intron	Intron (ENST00000324093.8/23129, intron 1 of 35)	ENST00000505237.2	PLXND1	plexin D1	23129	ENSG00000004399
chr2	197080066	197081258	1193	8.56	9.04	7.83	1.2	0.00532	0.0596	Intron	Intron (ENST00000424317.5/91526, intron 9 of 21)	ENST00000477852.1	ANKRD44	ankyrin repeat domain 44	91526	ENSG00000065413
chr7	155590329	155591326	998	7.03	7.51	6.31	1.2	0.025	0.167	Intron	Intron (ENST00000636307.1/285888, intron 2 of 6)	ENST00000635903.1	CNPY1	canopy FGF signaling regulator 1	285888	ENSG00000146910
chr12	20212069	20213388	1320	9.38	9.86	8.66	1.2	0.0287	0.178	Distal Intergenic	Distal Intergenic	ENST00000670018.1	LINC02468	long intergenic non-protein coding RNA 2468	105369684
chr8	61303876	61304635	760	10.13	10.6	9.41	1.2	0.05	0.251	Intron	Intron (ENST00000519846.5/157807, intron 3 of 6)	ENST00000521189.1	CLVS1	clavesin 1	157807	ENSG00000177182
chr18	68839407	68839997	591	8.5	8.98	7.78	1.2	0.0609	0.28	Promoter (2-3kb)	Promoter (2-3kb)	ENST00000584156.5	CCDC102B	coiled-coil domain containing 102B	79839	ENSG00000150636
chr7	130921129	130921947	819	7.69	8.17	6.96	1.2	0.0741	0.31	Intron	Intron (ENST00000447430.1/100506860, intron 4 of 4)	ENST00000664231.1	LINC00513	long intergenic non-protein coding RNA 513	100506860
chr1	221709110	221710247	1138	8.59	9.07	7.87	1.2	0.0953	0.357	Promoter (1-2kb)	Promoter (1-2kb)	ENST00000494642.1	DUSP10	dual specificity phosphatase 10	11221	ENSG00000143507
chr16	87345008	87346323	1316	7.57	8.05	6.85	1.2	0.162	0.471	Intron	Intron (ENST00000311635.12/79791, intron 3 of 8)	ENST00000568879.1	C16orf95	chromosome 16 open reading frame 95	100506581	ENSG00000260456
chr9	112490078	112490854	777	8.25	8.73	7.53	1.2	0.182	0.5	Promoter (2-3kb)	Promoter (2-3kb)	ENST00000457681.1	C9orf147	chromosome 9 open reading frame 147	100133204
chr8	93846655	93847158	504	7.37	7.85	6.66	1.2	0.244	0.583	Exon	Exon (ENST00000520962.1/ENST00000520962.1, exon 1 of 2)	ENST00000463467.2	TMEM67	transmembrane protein 67	91147	ENSG00000164953
chr20	5843982	5844778	797	10.41	10.89	9.69	1.2	0.307	0.651	Intron	Intron (ENST00000303142.11/149840, intron 2 of 2)	ENST00000378961.9	CHGB	chromogranin B	1114	ENSG00000089199
chr1	214514168	214515028	861	8.3	8.77	7.58	1.19	0.00721	0.0742	Intron	Intron (ENST00000366956.10/5784, intron 1 of 18)	ENST00000543945.5	PTPN14	protein tyrosine phosphatase non-receptor type 14	5784	ENSG00000152104
chr14	95265026	95266153	1128	9.77	10.25	9.06	1.19	0.0132	0.112	Intron	Intron (ENST00000298912.9/79789, intron 1 of 12)	ENST00000555336.6	CLMN	calmin	79789	ENSG00000165959
chr7	108178411	108179289	879	7.75	8.23	7.03	1.19	0.0164	0.13	Promoter (<=1kb)	Promoter (<=1kb)	ENST00000465585.1	NRCAM	neuronal cell adhesion molecule	4897	ENSG00000091129
chr8	19438106	19439008	903	8.24	8.72	7.53	1.19	0.0227	0.159	Intron	Intron (ENST00000454498.6/55790, intron 6 of 9)	ENST00000518542.1	CSGALNACT1	chondroitin sulfate N-acetylgalactosaminyltransferase 1	55790	ENSG00000147408
chr21	39183447	39183932	486	7.05	7.53	6.34	1.19	0.0233	0.16	Promoter (<=1kb)	Promoter (<=1kb)	ENST00000331573.8	PSMG1	proteasome assembly chaperone 1	8624	ENSG00000183527
chr19	3500298	3500969	672	6.95	7.42	6.23	1.19	0.0398	0.219	Promoter (<=1kb)	Promoter (<=1kb)	ENST00000672935.1	DOHH	deoxyhypusine hydroxylase	83475	ENSG00000129932
chrX	53115055	53116314	1260	7.14	7.61	6.42	1.19	0.0437	0.231	Intron	Intron (ENST00000605526.5/102723508, intron 2 of 2)	ENST00000604849.1	KANTR	KDM5C adjacent transcript	102723508
chr1	75785143	75786510	1368	8.21	8.68	7.5	1.19	0.0468	0.242	Promoter (<=1kb)	Promoter (<=1kb)	ENST00000496055.5	RABGGTB	Rab geranylgeranyltransferase subunit beta	5876	ENSG00000137955
chr2	108652542	108652852	311	7.93	8.4	7.21	1.19	0.0522	0.258	Promoter (1-2kb)	Promoter (1-2kb)	ENST00000338045.7	LIMS1	LIM zinc finger domain containing 1	3987	ENSG00000169756
chr1	229252842	229253763	922	8.28	8.75	7.56	1.19	0.0538	0.262	Distal Intergenic	Distal Intergenic	ENST00000429227.1	LOC105373159	uncharacterized LOC105373159	105373159	ENSG00000177788
chr5	124263741	124264173	433	7.23	7.71	6.52	1.19	0.0657	0.291	Intron	Intron (ENST00000628324.2/103724389, intron 2 of 3)	ENST00000628324.2	LINC01170	long intergenic non-protein coding RNA 1170	103724389
chr2	103402652	103403358	707	8.65	9.12	7.93	1.19	0.106	0.377	Exon	Exon (ENST00000669555.1/ENST00000669555.1, exon 3 of 3)	ENST00000431897.1	LINC01935	long intergenic non-protein coding RNA 1935	105373519	ENSG00000224095
chr17	4709734	4710480	747	7.78	8.25	7.06	1.19	0.243	0.581	Promoter (<=1kb)	Promoter (<=1kb)	ENST00000574502.5	ARRB2	arrestin beta 2	409	ENSG00000141480
chr7	54804478	54805799	1322	11.52	12	10.81	1.18	6.8e-06	0.000373	Exon	Exon (ENST00000439413.2/100996654, exon 3 of 3)	ENST00000415949.5	SEC61G	SEC61 translocon gamma subunit	23480	ENSG00000132432
chr9	18605408	18606806	1399	9.61	10.08	8.91	1.18	0.00165	0.0262	Intron	Intron (ENST00000327883.11/92949, intron 4 of 12)	ENST00000579801.1	MIR3152	microRNA 3152	100422869	ENSG00000264638
chr10	119305900	119307056	1157	9.41	9.89	8.7	1.18	0.00297	0.0399	Intron	Intron (ENST00000392870.3/2869, intron 1 of 15)	ENST00000580598.1	MIR4681	microRNA 4681	100616398	ENSG00000265719
chr22	23767684	23768474	791	7.73	8.2	7.02	1.18	0.00864	0.0835	5' UTR	5' UTR	ENST00000248948.4	VPREB3	V-set pre-B cell surrogate light chain 3	29802	ENSG00000128218
chr8	41077384	41078303	920	8.79	9.26	8.08	1.18	0.0117	0.103	Distal Intergenic	Distal Intergenic	ENST00000315769.11	ZMAT4	zinc finger matrin-type 4	79698	ENSG00000165061
chr22	30705539	30707055	1517	8.68	9.15	7.97	1.18	0.0186	0.141	Intron	Intron (ENST00000438716.3/23762, intron 2 of 14)	ENST00000446658.6	OSBP2	oxysterol binding protein 2	23762	ENSG00000184792
chr18	32441412	32441942	531	7.96	8.44	7.25	1.18	0.0237	0.162	Intron	Intron (ENST00000399218.8/64762, intron 1 of 5)	ENST00000399218.8	GAREM1	GRB2 associated regulator of MAPK1 subtype 1	64762	ENSG00000141441
chr1	52552679	52553750	1072	7.59	8.06	6.88	1.18	0.028	0.176	Promoter (<=1kb)	Promoter (<=1kb)	ENST00000257177.9	TUT4	terminal uridylyl transferase 4	23318	ENSG00000134744
chr20	41249421	41250229	809	9.56	10.03	8.85	1.18	0.0304	0.185	Intron	Intron (ENST00000309060.7/23051, intron 3 of 4)	ENST00000561291.5	ZHX3	zinc fingers and homeoboxes 3	23051	ENSG00000174306
chr3	139355490	139356308	819	7.23	7.7	6.52	1.18	0.0589	0.274	Promoter (2-3kb)	Promoter (2-3kb)	ENST00000502734.1	COPB2	coatomer protein complex subunit beta 2	9276	ENSG00000184432
chr18	829838	831143	1306	8.29	8.77	7.59	1.18	0.0731	0.308	Distal Intergenic	Distal Intergenic	ENST00000584307.5	YES1	YES proto-oncogene 1, Src family tyrosine kinase	7525	ENSG00000176105
chr15	95557045	95557779	735	7.37	7.85	6.67	1.18	0.0812	0.326	Distal Intergenic	Distal Intergenic	ENST00000655842.1	LINC00924	long intergenic non-protein coding RNA 924	145820	ENSG00000259134
chr16	78099412	78100132	721	7.91	8.38	7.2	1.18	0.082	0.328	Promoter (<=1kb)	Promoter (<=1kb)	ENST00000627394.2	WWOX	WW domain containing oxidoreductase	51741	ENSG00000186153
chr11	122141770	122142408	639	7.91	8.39	7.21	1.18	0.102	0.37	Intron	Intron (ENST00000660311.1/399959, intron 3 of 4)	ENST00000362105.2	MIRLET7A2	microRNA let-7a-2	406882	ENSG00000198975
chr11	20366965	20367889	925	8.72	9.19	8.01	1.18	0.103	0.372	Promoter (2-3kb)	Promoter (2-3kb)	ENST00000531058.1	HTATIP2	HIV-1 Tat interactive protein 2	10553	ENSG00000109854
chr4	145013693	145014760	1068	7.04	7.51	6.33	1.18	0.134	0.426	Intron	Intron (ENST00000649263.1/10393, intron 4 of 8)	ENST00000504721.5	ANAPC10	anaphase promoting complex subunit 10	10393	ENSG00000164162
chr15	42091339	42092016	678	6.89	7.36	6.18	1.18	0.143	0.442	Promoter (2-3kb)	Promoter (2-3kb)	ENST00000290472.4	PLA2G4D	phospholipase A2 group IVD	283748	ENSG00000159337
chr7	78139440	78139604	165	7.69	8.17	6.98	1.18	0.177	0.492	Intron	Intron (ENST00000354212.9/9863, intron 16 of 21)	ENST00000524268.1	MAGI2	membrane associated guanylate kinase, WW and PDZ domain containing 2	9863	ENSG00000187391
chr12	106739848	106740279	432	6.11	6.58	5.4	1.18	0.231	0.567	Intron	Intron (ENST00000392842.5/5992, intron 15 of 17)	ENST00000550215.5	RIC8B	RIC8 guanine nucleotide exchange factor B	55188	ENSG00000111785
chr7	157806945	157807689	745	5.92	6.4	5.21	1.18	0.261	0.602	Intron	Intron (ENST00000389413.7/5799, intron 11 of 21)	ENST00000436151.5	LOC100506585	uncharacterized LOC100506585	100506585
chr2	99695273	99696016	744	5.94	6.42	5.24	1.18	0.323	0.666	Intron	Intron (ENST00000409236.6/3899, intron 9 of 22)	ENST00000445815.2	AFF3	AF4/FMR2 family member 3	3899	ENSG00000144218
chr20	4134791	4137171	2381	11.4	11.87	10.71	1.17	1.89e-05	0.000862	Intron	Intron (ENST00000493223.1/54498, intron 1 of 1)	ENST00000621355.4	SMOX	spermine oxidase	54498	ENSG00000088826
chr3	125120343	125121806	1464	9.32	9.79	8.62	1.17	0.000151	0.0043	Promoter (<=1kb)	Promoter (<=1kb)	ENST00000430155.6	SLC12A8	solute carrier family 12 member 8	84561	ENSG00000221955
chr2	234978513	234980035	1523	9.19	9.66	8.49	1.17	0.000931	0.0169	Promoter (<=1kb)	Promoter (<=1kb)	ENST00000409212.5	SH3BP4	SH3 domain binding protein 4	23677	ENSG00000130147
chr8	41797012	41799068	2057	10.58	11.05	9.88	1.17	0.00318	0.0419	Promoter (<=1kb)	Promoter (<=1kb)	ENST00000347528.8	ANK1	ankyrin 1	286	ENSG00000029534
chr14	52790960	52792067	1108	8.14	8.61	7.44	1.17	0.00374	0.0467	Promoter (<=1kb)	Promoter (<=1kb)	ENST00000216410.8	GNPNAT1	glucosamine-phosphate N-acetyltransferase 1	64841	ENSG00000100522
chr18	58579007	58581648	2642	10.86	11.33	10.17	1.17	0.00772	0.0777	Promoter (<=1kb)	Promoter (<=1kb)	ENST00000587842.1	ALPK2	alpha kinase 2	115701	ENSG00000198796
chr2	235605391	235606373	983	8.59	9.06	7.89	1.17	0.0298	0.183	Intron	Intron (ENST00000304032.13/116987, intron 1 of 17)	ENST00000409538.5	AGAP1	ArfGAP with GTPase domain, ankyrin repeat and PH domain 1	116987	ENSG00000157985
chr8	20277769	20278138	370	8.17	8.64	7.47	1.17	0.0361	0.206	Promoter (1-2kb)	Promoter (1-2kb)	ENST00000523103.1	LZTS1-AS1	LZTS1 antisense RNA 1	100874051	ENSG00000253733
chr1	42816752	42817407	656	7.44	7.91	6.74	1.17	0.0427	0.228	Promoter (<=1kb)	Promoter (<=1kb)	ENST00000645239.1	ERMAP	erythroblast membrane associated protein (Scianna blood group)	114625	ENSG00000164010
chr1	181714370	181715174	805	7.48	7.94	6.78	1.17	0.0506	0.253	Intron	Intron (ENST00000524607.6/777, intron 10 of 11)	ENST00000644521.1	CACNA1E	calcium voltage-gated channel subunit alpha1 E	777	ENSG00000198216
chr6	154139753	154140755	1003	7.84	8.3	7.14	1.17	0.0531	0.26	Intron	Intron (ENST00000524150.2/4988, intron 2 of 2)	ENST00000521106.1	OPRM1	opioid receptor mu 1	4988	ENSG00000112038
chr13	38661050	38661544	495	7.91	8.38	7.21	1.17	0.0595	0.276	Distal Intergenic	Distal Intergenic	ENST00000280481.9	FREM2	FRAS1 related extracellular matrix 2	341640	ENSG00000150893
chr19	54462793	54463186	394	6.82	7.29	6.12	1.17	0.0967	0.359	Exon	Exon (ENST00000611161.2/94059, exon 1 of 1)	ENST00000579672.1	MIR4752	microRNA 4752	100616171	ENSG00000264703
chr2	150607356	150608049	694	6.69	7.16	6	1.17	0.0987	0.364	Intron	Intron (ENST00000421624.1/ENST00000421624.1, intron 1 of 1)	ENST00000440668.5	LINC02612	long intergenic non-protein coding RNA 2612	101929282	ENSG00000224048
chr2	200408069	200409291	1223	9.9	10.37	9.21	1.16	0.000494	0.0107	Intron	Intron (ENST00000439084.5/26010, intron 2 of 4)	ENST00000438761.5	SPATS2L	spermatogenesis associated serine rich 2 like	26010	ENSG00000196141
chr17	20084977	20086844	1868	9.2	9.67	8.51	1.16	0.00188	0.0287	Promoter (<=1kb)	Promoter (<=1kb)	ENST00000395529.7	SPECC1	sperm antigen with calponin homology and coiled-coil domains 1	92521	ENSG00000128487
chr2	201695697	201697676	1980	10.24	10.71	9.55	1.16	0.00405	0.0495	Promoter (<=1kb)	Promoter (<=1kb)	ENST00000428900.6	MPP4	membrane palmitoylated protein 4	58538	ENSG00000082126
chr6	72622059	72623392	1334	8.24	8.7	7.55	1.16	0.00463	0.0544	Promoter (<=1kb)	Promoter (<=1kb)	ENST00000370398.5	KCNQ5	potassium voltage-gated channel subfamily Q member 5	56479	ENSG00000185760
chr14	61608896	61609898	1003	9.06	9.52	8.36	1.16	0.0157	0.126	Intron	Intron (ENST00000556347.1/5583, intron 3 of 3)	ENST00000556717.2	FLJ22447	uncharacterized LOC400221	400221	ENSG00000232774
chr11	10351480	10352808	1329	9.23	9.7	8.54	1.16	0.0165	0.13	Intron	Intron (ENST00000527261.5/100130460, intron 2 of 2)	ENST00000532966.1	CAND1.11	uncharacterized LOC100130460	100130460
chr18	58669701	58671469	1769	10.36	10.83	9.67	1.16	0.0333	0.196	Promoter (<=1kb)	Promoter (<=1kb)	ENST00000649217.2	MALT1	MALT1 paracaspase	10892	ENSG00000172175
chr17	29007362	29008342	981	7.79	8.25	7.1	1.16	0.0606	0.279	Promoter (<=1kb)	Promoter (<=1kb)	ENST00000585644.1	SEZ6	seizure related 6 homolog	124925	ENSG00000063015
chr11	9982807	9983762	956	6.93	7.39	6.24	1.16	0.0707	0.304	Exon	Exon (ENST00000667219.1/ENST00000667219.1, exon 1 of 2)	ENST00000420722.2	SBF2	SET binding factor 2	81846	ENSG00000133812
chr19	57319966	57320564	599	6.5	6.97	5.81	1.16	0.0777	0.318	Promoter (<=1kb)	Promoter (<=1kb)	ENST00000321545.5	ZNF543	zinc finger protein 543	125919	ENSG00000178229
chr4	137621059	137621366	308	7.27	7.74	6.57	1.16	0.0848	0.335	Distal Intergenic	Distal Intergenic	ENST00000507365.1	LINC02172	long intergenic non-protein coding RNA 2172	105377443	ENSG00000251632
chr2	147603602	147604181	580	7.31	7.78	6.62	1.16	0.106	0.377	Distal Intergenic	Distal Intergenic	ENST00000487959.5	ACVR2A	activin A receptor type 2A	92	ENSG00000121989
chr1	178870962	178871267	306	6.84	7.3	6.15	1.16	0.111	0.386	Promoter (<=1kb)	Promoter (<=1kb)	ENST00000234816.7	ANGPTL1	angiopoietin like 1	9068	ENSG00000116194
chr8	130259373	130259864	492	7.88	8.35	7.18	1.16	0.117	0.398	Intron	Intron (ENST00000518721.6/50807, intron 3 of 29)	ENST00000520342.5	ASAP1	ArfGAP with SH3 domain, ankyrin repeat and PH domain 1	50807	ENSG00000153317
chr1	168471031	168471355	325	6.29	6.75	5.59	1.16	0.117	0.398	Intron	Intron (ENST00000636459.1/100505918, intron 4 of 8)	ENST00000655897.1	LOC101928565	uncharacterized LOC101928565	101928565	ENSG00000228697
chr15	68552546	68552993	448	6.65	7.12	5.96	1.16	0.122	0.406	Distal Intergenic	Distal Intergenic	ENST00000566799.5	CORO2B	coronin 2B	10391	ENSG00000103647
chr11	77047318	77047754	437	6.28	6.75	5.59	1.16	0.182	0.5	Distal Intergenic	Distal Intergenic	ENST00000622824.1	B3GNT6	UDP-GlcNAc:betaGal beta-1,3-N-acetylglucosaminyltransferase 6	192134	ENSG00000198488
chr14	57112237	57112677	441	5.64	6.1	4.94	1.16	0.273	0.617	Exon	Exon (ENST00000551408.2/ENST00000551408.2, exon 1 of 2)	ENST00000554011.5	EXOC5	exocyst complex component 5	10640	ENSG00000070367
chr2	207122056	207122672	617	7.05	7.52	6.36	1.16	0.295	0.64	Promoter (1-2kb)	Promoter (1-2kb)	ENST00000467833.1	KLF7	Kruppel like factor 7	8609	ENSG00000118263
chr10	116947068	116947927	860	7.28	7.75	6.59	1.16	0.31	0.653	Intron	Intron (ENST00000355371.9/57698, intron 7 of 16)	ENST00000490615.1	SHTN1	shootin 1	57698	ENSG00000187164
chr20	63941981	63942378	398	5.84	6.3	5.14	1.16	0.389	0.719	Promoter (<=1kb)	Promoter (<=1kb)	ENST00000384823.1	MIR647	microRNA 647	693232	ENSG00000207554
chr7	12686569	12687875	1307	8.83	9.29	8.14	1.15	0.0165	0.131	Promoter (<=1kb)	Promoter (<=1kb)	ENST00000396662.5	ARL4A	ADP ribosylation factor like GTPase 4A	10124	ENSG00000122644
chr6	28355549	28356308	760	7.53	7.99	6.84	1.15	0.0188	0.142	Promoter (<=1kb)	Promoter (<=1kb)	ENST00000414429.5	ZSCAN31	zinc finger and SCAN domain containing 31	64288	ENSG00000235109
chr8	41770649	41771599	951	7.11	7.57	6.42	1.15	0.0243	0.164	Intron	Intron (ENST00000347528.8/286, intron 1 of 41)	ENST00000521407.1	ANK1	ankyrin 1	286	ENSG00000029534
chr10	97888371	97889110	740	7.72	8.18	7.04	1.15	0.033	0.195	Intron	Intron (ENST00000413387.5/55118, intron 9 of 11)	ENST00000468549.1	CRTAC1	cartilage acidic protein 1	55118	ENSG00000095713
chr6	83430286	83431379	1094	7.59	8.06	6.91	1.15	0.0371	0.21	Promoter (<=1kb)	Promoter (<=1kb)	ENST00000369705.4	ME1	malic enzyme 1	4199	ENSG00000065833
chr14	90275078	90275957	880	6.54	7	5.85	1.15	0.0622	0.282	3' UTR	3' UTR	ENST00000557732.1	NRDE2	NRDE-2, necessary for RNA interference, domain containing	55051	ENSG00000119720
chr13	35922976	35924126	1151	9.23	9.69	8.55	1.15	0.0634	0.285	Intron	Intron (ENST00000360631.7/9201, intron 4 of 16)	ENST00000615680.4	DCLK1	doublecortin like kinase 1	9201	ENSG00000133083
chr11	110128229	110128677	449	6.53	7	5.85	1.15	0.0646	0.288	Promoter (2-3kb)	Promoter (2-3kb)	ENST00000528673.5	ZC3H12C	zinc finger CCCH-type containing 12C	85463	ENSG00000149289
chr12	124745811	124746208	398	8.03	8.49	7.35	1.15	0.0826	0.33	Distal Intergenic	Distal Intergenic	ENST00000545305.1	SCARB1	scavenger receptor class B member 1	949	ENSG00000073060
chr5	123761269	123761423	155	7.15	7.61	6.46	1.15	0.104	0.374	Distal Intergenic	Distal Intergenic	ENST00000515322.2	CSNK1G3	casein kinase 1 gamma 3	1456	ENSG00000151292
chr11	125111339	125112070	732	7.51	7.97	6.83	1.15	0.115	0.394	Promoter (<=1kb)	Promoter (<=1kb)	ENST00000531909.5	TMEM218	transmembrane protein 218	219854	ENSG00000150433
chr3	126013996	126014802	807	6.43	6.9	5.74	1.15	0.128	0.415	Intron	Intron (ENST00000360370.8/54946, intron 8 of 10)	ENST00000506102.5	SLC41A3	solute carrier family 41 member 3	54946	ENSG00000114544
chr3	188263050	188263603	554	7.13	7.6	6.45	1.15	0.16	0.469	Intron	Intron (ENST00000448637.5/4026, intron 1 of 6)	ENST00000457242.1	LPP	LIM domain containing preferred translocation partner in lipoma	4026	ENSG00000145012
chr6	108453775	108454043	269	6.39	6.85	5.7	1.15	0.192	0.515	Intron	Intron (ENST00000368977.9/246269, intron 8 of 12)	ENST00000486863.1	AFG1L	AFG1 like ATPase	246269	ENSG00000135537
chr8	61759501	61760895	1395	10.72	11.18	10.03	1.14	0.000218	0.00574	Exon	Exon (ENST00000505627.2/ENST00000505627.2, exon 2 of 2)	ENST00000583453.1	MIR4470	microRNA 4470	100616484	ENSG00000264408
chr4	175833216	175834741	1526	10	10.46	9.32	1.14	0.00352	0.0449	Intron	Intron (ENST00000280187.11/2823, intron 1 of 7)	ENST00000393658.6	GPM6A	glycoprotein M6A	2823	ENSG00000150625
chr5	669306	670376	1071	8.72	9.18	8.04	1.14	0.00441	0.0526	Intron	Intron (ENST00000360578.7/11076, intron 2 of 3)	ENST00000360578.7	TPPP	tubulin polymerization promoting protein	11076	ENSG00000171368
chr3	114153716	114155172	1457	9.09	9.55	8.4	1.14	0.00462	0.0544	Intron	Intron (ENST00000460779.5/1814, intron 4 of 7)	ENST00000467632.5	DRD3	dopamine receptor D3	1814	ENSG00000151577
chr11	130123302	130124379	1078	8.54	9	7.85	1.14	0.012	0.105	Exon	Exon (ENST00000650012.1/334, exon 8 of 19)	ENST00000529483.1	APLP2	amyloid beta precursor like protein 2	334	ENSG00000084234
chr16	16021590	16022365	776	8.89	9.35	8.21	1.14	0.0128	0.11	Intron	Intron (ENST00000399408.6/4363, intron 5 of 31)	ENST00000579107.1	MIR3179-1	microRNA 3179-1	100422960	ENSG00000284305
chr8	73991476	73992663	1188	8.43	8.89	7.75	1.14	0.0227	0.159	Promoter (<=1kb)	Promoter (<=1kb)	ENST00000518893.1	LY96	lymphocyte antigen 96	23643	ENSG00000154589
chr18	62744200	62744594	395	7.64	8.1	6.96	1.14	0.0251	0.167	Intron	Intron (ENST00000262719.10/23239, intron 1 of 16)	ENST00000262719.10	PHLPP1	PH domain and leucine rich repeat protein phosphatase 1	23239	ENSG00000081913
chr2	14492742	14493362	621	7.89	8.35	7.21	1.14	0.0403	0.22	Distal Intergenic	Distal Intergenic	ENST00000417751.5	LINC00276	long intergenic non-protein coding RNA 276	100499171	ENSG00000230448
chr12	75660204	75661153	950	9.26	9.72	8.58	1.14	0.0491	0.249	Intron	Intron (ENST00000651075.1/ENST00000651075.1, intron 2 of 5)	ENST00000550898.1	KRR1	KRR1 small subunit processome component homolog	11103	ENSG00000111615
chr8	41076217	41077191	975	9.29	9.75	8.62	1.14	0.0677	0.297	Distal Intergenic	Distal Intergenic	ENST00000315769.11	ZMAT4	zinc finger matrin-type 4	79698	ENSG00000165061
chr3	152650038	152650852	815	9.43	9.89	8.75	1.14	0.0844	0.334	Exon	Exon (ENST00000496084.1/ENST00000496084.1, exon 2 of 2)	ENST00000305097.6	P2RY1	purinergic receptor P2Y1	5028	ENSG00000169860
chr3	109685084	109685877	794	7.29	7.75	6.61	1.14	0.122	0.405	Intron	Intron (ENST00000663929.1/401082, intron 5 of 5)	ENST00000583183.1	MIR4445	microRNA 4445	100616129	ENSG00000265956
chr12	90090702	90091780	1079	8.34	8.8	7.66	1.14	0.13	0.419	Intron	Intron (ENST00000651272.1/ENST00000651272.1, intron 5 of 6)	ENST00000547094.1	LINC02399	long intergenic non-protein coding RNA 2399	105369891	ENSG00000257725
chr17	1187040	1187350	311	6.17	6.63	5.49	1.14	0.148	0.453	5' UTR	5' UTR	ENST00000391429.1	BHLHA9	basic helix-loop-helix family member a9	727857	ENSG00000205899
chr10	113058253	113058899	647	7.63	8.09	6.95	1.14	0.158	0.466	Intron	Intron (ENST00000627217.3/6934, intron 5 of 13)	ENST00000349937.7	TCF7L2	transcription factor 7 like 2	6934	ENSG00000148737
chr2	102891356	102891820	465	6.26	6.72	5.58	1.14	0.244	0.583	Exon	Exon (ENST00000611915.2/105373518, exon 3 of 4)	ENST00000611915.2	LINC01796	long intergenic non-protein coding RNA 1796	105373518
chr16	22534006	22535186	1181	5.64	6.1	4.96	1.14	0.313	0.656	3' UTR	3' UTR	ENST00000550753.5	OTOAP1	OTOA pseudogene 1	653786	ENSG00000257838
chr1	13327515	13327933	419	4.5	4.96	3.81	1.14	0.457	0.766	Distal Intergenic	Distal Intergenic	ENST00000376152.2	PRAMEF15	PRAME family member 15	653619	ENSG00000204501
chr15	25542757	25544180	1424	8.57	9.03	7.9	1.13	0.0037	0.0464	Intron	Intron (ENST00000665366.1/ENST00000665366.1, intron 1 of 4)	ENST00000625778.2	UBE3A	ubiquitin protein ligase E3A	7337	ENSG00000114062
chr6	29762924	29763952	1029	8.19	8.64	7.51	1.13	0.00442	0.0527	Exon	Exon (ENST00000648999.1/ENST00000648999.1, exon 2 of 2)	ENST00000630472.1	HCP5B	HLA complex P5B	352990	ENSG00000281831
chr15	61459223	61460567	1345	9.76	10.21	9.08	1.13	0.0159	0.127	Intron	Intron (ENST00000559783.2/ENST00000559783.2, intron 3 of 4)	ENST00000335670.11	RORA	RAR related orphan receptor A	6095	ENSG00000069667
chr1	41874706	41875838	1133	8.27	8.73	7.6	1.13	0.017	0.134	Intron	Intron (ENST00000372584.5/59269, intron 1 of 7)	ENST00000479350.1	HIVEP3	HIVEP zinc finger 3	59269	ENSG00000127124
chr12	6430233	6431333	1101	8.43	8.88	7.75	1.13	0.0227	0.159	Distal Intergenic	Distal Intergenic	ENST00000266557.3	CD27	CD27 molecule	939	ENSG00000139193
chr1	39183657	39184547	891	8.75	9.21	8.08	1.13	0.0258	0.169	Intron	Intron (ENST00000567887.5/23499, intron 1 of 100)	ENST00000564288.5	MACF1	microtubule actin crosslinking factor 1	23499	ENSG00000127603
chr16	28383610	28384612	1003	6.87	7.33	6.2	1.13	0.0521	0.258	Intron	Intron (ENST00000398944.7/728689, intron 15 of 20)	ENST00000613016.1	MIR6862-1	microRNA 6862-1	102465520	ENSG00000275429
chr20	59940384	59940931	548	6.18	6.64	5.51	1.13	0.126	0.413	Promoter (<=1kb)	Promoter (<=1kb)	ENST00000360816.8	FAM217B	family with sequence similarity 217 member B	63939	ENSG00000196227
chr9	86098932	86099584	653	6.2	6.66	5.53	1.13	0.15	0.454	Promoter (<=1kb)	Promoter (<=1kb)	ENST00000388712.7	GOLM1	golgi membrane protein 1	51280	ENSG00000135052
chr3	14289244	14290183	940	7.37	7.83	6.69	1.13	0.159	0.468	Intron	Intron (ENST00000525575.1/ENST00000525575.1, intron 1 of 1)	ENST00000502417.1	LINC01267	long intergenic non-protein coding RNA 1267	101927565	ENSG00000251576
chr15	78540301	78540983	683	6.61	7.07	5.94	1.13	0.164	0.475	Promoter (<=1kb)	Promoter (<=1kb)	ENST00000560217.5	PSMA4	proteasome 20S subunit alpha 4	5685	ENSG00000041357
chr17	17591386	17592448	1063	7.27	7.73	6.59	1.13	0.209	0.537	Promoter (<=1kb)	Promoter (<=1kb)	ENST00000435340.6	PEMT	phosphatidylethanolamine N-methyltransferase	10400	ENSG00000133027
chr6	49556578	49557061	484	7.37	7.83	6.7	1.13	0.229	0.564	Intron	Intron (ENST00000414696.5/135398, intron 2 of 2)	ENST00000530382.1	C6orf141	chromosome 6 open reading frame 141	135398	ENSG00000197261
chr13	51614168	51614523	356	6.35	6.8	5.67	1.13	0.263	0.605	Intron	Intron (ENST00000298125.7/115825, intron 1 of 11)	ENST00000298125.7	WDFY2	WD repeat and FYVE domain containing 2	115825	ENSG00000139668
chr22	40714057	40715178	1122	9.13	9.59	8.47	1.12	0.000983	0.0177	Distal Intergenic	Distal Intergenic	ENST00000465662.1	MCHR1	melanin concentrating hormone receptor 1	2847	ENSG00000128285
chr19	8513420	8514230	811	7.87	8.32	7.2	1.12	0.0218	0.155	Promoter (<=1kb)	Promoter (<=1kb)	ENST00000393927.9	ZNF414	zinc finger protein 414	84330	ENSG00000133250
chr3	155704184	155705458	1275	9.5	9.95	8.84	1.12	0.0229	0.159	Promoter (<=1kb)	Promoter (<=1kb)	ENST00000334686.6	PLCH1	phospholipase C eta 1	23007	ENSG00000114805
chr9	65247806	65248848	1043	9.12	9.58	8.46	1.12	0.0294	0.181	Distal Intergenic	Distal Intergenic	ENST00000377420.1	FOXD4L5	forkhead box D4 like 5	653427	ENSG00000204779
chr16	14629972	14630764	793	8.58	9.04	7.91	1.12	0.0302	0.185	5' UTR	5' UTR	ENST00000566054.1	LINC02130	long intergenic non-protein coding RNA 2130	105447648	ENSG00000260009
chr10	132448522	132449272	751	10.59	11.05	9.92	1.12	0.0306	0.186	Exon	Exon (ENST00000321248.4/170393, exon 4 of 4)	ENST00000392630.7	C10orf91	chromosome 10 open reading frame 91 (putative)	170393
chr5	14406050	14407313	1264	8.7	9.15	8.03	1.12	0.0472	0.243	Promoter (<=1kb)	Promoter (<=1kb)	ENST00000512303.1	TRIO	trio Rho guanine nucleotide exchange factor	7204	ENSG00000038382
chr2	6289858	6291297	1440	8.7	9.15	8.03	1.12	0.0557	0.266	Intron	Intron (ENST00000648803.1/ENST00000648803.1, intron 7 of 7)	ENST00000448901.1	LINC01247	long intergenic non-protein coding RNA 1247	101929390	ENSG00000227007
chr1	218374601	218375346	746	9.17	9.63	8.51	1.12	0.0686	0.299	Intron	Intron (ENST00000366930.9/7042, intron 1 of 6)	ENST00000488793.1	TGFB2	transforming growth factor beta 2	7042	ENSG00000092969
chr6	10404579	10405082	504	6.46	6.91	5.79	1.12	0.0762	0.314	Promoter (<=1kb)	Promoter (<=1kb)	ENST00000461628.5	TFAP2A	transcription factor AP-2 alpha	7020	ENSG00000137203
chr18	2997994	2998674	681	6.62	7.07	5.95	1.12	0.0833	0.332	Intron	Intron (ENST00000261596.8/9663, intron 1 of 19)	ENST00000261596.8	LPIN2	lipin 2	9663	ENSG00000101577
chr3	185701913	185702418	506	6.45	6.91	5.79	1.12	0.0898	0.346	Intron	Intron (ENST00000382199.6/10644, intron 2 of 15)	ENST00000470754.1	IGF2BP2-AS1	IGF2BP2 antisense RNA 1	646600	ENSG00000163915
chr1	90974117	90974991	875	7.86	8.32	7.2	1.12	0.181	0.499	Intron	Intron (ENST00000370440.5/84146, intron 2 of 5)	ENST00000474405.1	ZNF644	zinc finger protein 644	84146	ENSG00000122482
chr1	113811904	113812695	792	7.69	8.15	7.03	1.12	0.192	0.515	Promoter (<=1kb)	Promoter (<=1kb)	ENST00000429398.5	AP4B1-AS1	AP4B1 antisense RNA 1	100287722	ENSG00000226167
chr2	217277736	217278248	513	6.66	7.11	5.99	1.12	0.41	0.734	Promoter (<=1kb)	Promoter (<=1kb)	ENST00000666326.1	DIRC3-AS1	DIRC3 antisense RNA 1	105373877
chr14	94345914	94346494	581	4.56	5.01	3.89	1.12	0.475	0.777	Distal Intergenic	Distal Intergenic	ENST00000334708.4	SERPINA11	serpin family A member 11	256394	ENSG00000186910
chr7	131895113	131898347	3235	11.77	12.22	11.11	1.11	0.00122	0.0209	Promoter (<=1kb)	Promoter (<=1kb)	ENST00000452219.5	LOC101928782	uncharacterized LOC101928782	101928782	ENSG00000224865
chr3	45582418	45583905	1488	8.52	8.97	7.86	1.11	0.00195	0.0295	Intron	Intron (ENST00000465039.5/8994, intron 1 of 7)	ENST00000440097.5	LIMD1	LIM domains containing 1	8994	ENSG00000144791
chr6	158008577	158010005	1429	8.81	9.26	8.15	1.11	0.00279	0.0383	Intron	Intron (ENST00000355585.9/8871, intron 1 of 26)	ENST00000638626.1	SYNJ2	synaptojanin 2	8871	ENSG00000078269
chr6	21885566	21887100	1535	8.53	8.98	7.87	1.11	0.00392	0.0484	Promoter (<=1kb)	Promoter (<=1kb)	ENST00000662510.1	CASC15	cancer susceptibility 15	401237
chr11	122180473	122180976	504	7.77	8.22	7.1	1.11	0.0171	0.134	Promoter (<=1kb)	Promoter (<=1kb)	ENST00000656793.1	MIR100HG	mir-100-let-7a-2-mir-125b-1 cluster host gene	399959	ENSG00000255248
chr6	127516583	127516891	309	7.71	8.16	7.05	1.11	0.0209	0.151	Promoter (1-2kb)	Promoter (1-2kb)	ENST00000465909.2	SOGA3	SOGA family member 3	387104	ENSG00000255330
chr12	89345763	89347301	1539	9.58	10.03	8.92	1.11	0.0251	0.167	3' UTR	3' UTR	ENST00000547291.1	DUSP6	dual specificity phosphatase 6	1848	ENSG00000139318
chr5	30991321	30992767	1447	10	10.45	9.34	1.11	0.0255	0.168	Distal Intergenic	Distal Intergenic	ENST00000265071.3	CDH6	cadherin 6	1004	ENSG00000113361
chr1	245209748	245210700	953	7.69	8.14	7.02	1.11	0.0258	0.169	Intron	Intron (ENST00000407071.7/55083, intron 2 of 14)	ENST00000446321.1	KIF26B-AS1	KIF26B antisense RNA 1	111216275	ENSG00000232192
chr3	139573295	139574230	936	7.3	7.75	6.65	1.11	0.0276	0.175	Promoter (1-2kb)	Promoter (1-2kb)	ENST00000509447.1	NMNAT3	nicotinamide nucleotide adenylyltransferase 3	349565	ENSG00000163864
chr19	48969468	48970385	918	9.32	9.77	8.66	1.11	0.0284	0.178	3' UTR	3' UTR	ENST00000331825.11	FTL	ferritin light chain	2512	ENSG00000087086
chr1	244322441	244323796	1356	9.34	9.79	8.68	1.11	0.0299	0.183	Distal Intergenic	Distal Intergenic	ENST00000366537.5	C1orf100	chromosome 1 open reading frame 100	200159	ENSG00000173728
chr6	153057808	153059543	1736	10.41	10.86	9.75	1.11	0.0435	0.23	Intron	Intron (ENST00000206262.2/26575, intron 1 of 4)	ENST00000367225.6	RGS17	regulator of G protein signaling 17	26575	ENSG00000091844
chr1	224698124	224698498	375	7.3	7.75	6.64	1.11	0.0492	0.249	Intron	Intron (ENST00000498382.5/149111, intron 3 of 5)	ENST00000272133.4	CNIH3	cornichon family AMPA receptor auxiliary protein 3	149111	ENSG00000143786
chr3	155664993	155665685	693	7.09	7.54	6.43	1.11	0.0613	0.28	Intron	Intron (ENST00000494598.5/23007, intron 1 of 21)	ENST00000340059.11	PLCH1	phospholipase C eta 1	23007	ENSG00000114805
chr2	55268981	55269391	411	6.68	7.14	6.02	1.11	0.0823	0.329	Promoter (<=1kb)	Promoter (<=1kb)	ENST00000263629.9	MTIF2	mitochondrial translational initiation factor 2	4528	ENSG00000085760
chr12	42325869	42326911	1043	6.45	6.9	5.78	1.11	0.106	0.377	Promoter (<=1kb)	Promoter (<=1kb)	ENST00000395580.7	PPHLN1	periphilin 1	51535	ENSG00000134283
chr7	134458665	134459210	546	6.9	7.35	6.24	1.11	0.114	0.393	Promoter (<=1kb)	Promoter (<=1kb)	ENST00000285930.9	AKR1B1	aldo-keto reductase family 1 member B	231	ENSG00000085662
chr3	39639391	39639965	575	7.29	7.74	6.63	1.11	0.122	0.405	Distal Intergenic	Distal Intergenic	ENST00000479860.1	MOBP	myelin associated oligodendrocyte basic protein	4336	ENSG00000168314
chr18	11955346	11956029	684	7.56	8.01	6.9	1.11	0.144	0.445	Distal Intergenic	Distal Intergenic	ENST00000588752.5	IMPA2	inositol monophosphatase 2	3613	ENSG00000141401
chr2	234395913	234396493	581	6.56	7.01	5.9	1.11	0.165	0.476	Distal Intergenic	Distal Intergenic	ENST00000439798.1	LINC01891	long intergenic non-protein coding RNA 1891	105373934	ENSG00000231682
chr6	3351093	3352364	1272	9.92	10.36	9.27	1.1	0.000243	0.00625	Intron	Intron (ENST00000436008.6/63027, intron 3 of 10)	ENST00000496753.1	SLC22A23	solute carrier family 22 member 23	63027	ENSG00000137266
chr17	382497	384567	2071	9.91	10.36	9.26	1.1	0.000366	0.00866	Intron	Intron (ENST00000573780.5/9501, intron 1 of 4)	ENST00000574327.1	TLCD3A	TLC domain containing 3A	79850	ENSG00000167695
chr12	108826447	108828886	2440	10.07	10.52	9.42	1.1	0.000577	0.0121	Promoter (<=1kb)	Promoter (<=1kb)	ENST00000326470.9	SSH1	slingshot protein phosphatase 1	54434	ENSG00000084112
chr17	29591018	29592882	1865	9.7	10.15	9.04	1.1	0.00494	0.0567	Promoter (<=1kb)	Promoter (<=1kb)	ENST00000394859.8	ANKRD13B	ankyrin repeat domain 13B	124930	ENSG00000198720
chr14	101120376	101121636	1261	8.49	8.94	7.84	1.1	0.0102	0.0931	Promoter (<=1kb)	Promoter (<=1kb)	ENST00000557121.2	LINC02285	long intergenic non-protein coding RNA 2285	101929422	ENSG00000259004
chr1	206250244	206251129	886	7.98	8.43	7.32	1.1	0.0204	0.148	Intron	Intron (ENST00000579225.2/23380, intron 2 of 2)	ENST00000572793.2	SRGAP2	SLIT-ROBO Rho GTPase activating protein 2	23380	ENSG00000266028
chr7	132298013	132299106	1094	9.04	9.48	8.39	1.1	0.0219	0.155	Exon	Exon (ENST00000321063.8/91584, exon 4 of 32)	ENST00000496550.1	PLXNA4	plexin A4	91584	ENSG00000221866
chr14	22388884	22389891	1008	9	9.44	8.35	1.1	0.0236	0.162	Intron	Intron (ENST00000656379.1/105370401, intron 3 of 3)	ENST00000545498.5	LOC105370401	uncharacterized LOC105370401	105370401	ENSG00000251002
chr7	92634805	92635420	616	8.02	8.46	7.37	1.1	0.0305	0.186	Intron	Intron (ENST00000265734.8/1021, intron 5 of 7)	ENST00000467166.1	CDK6	cyclin dependent kinase 6	1021	ENSG00000105810
chr7	51949824	51951343	1520	9.49	9.94	8.84	1.1	0.0389	0.216	Distal Intergenic	Distal Intergenic	ENST00000395540.6	COBL	cordon-bleu WH2 repeat protein	23242	ENSG00000106078
chr20	53582348	53583263	916	9.35	9.8	8.7	1.1	0.0709	0.304	Promoter (<=1kb)	Promoter (<=1kb)	ENST00000302342.3	ZNF217	zinc finger protein 217	7764	ENSG00000171940
chr11	65712212	65712628	417	6.75	7.2	6.1	1.1	0.0867	0.339	Promoter (<=1kb)	Promoter (<=1kb)	ENST00000530446.5	KAT5	lysine acetyltransferase 5	10524	ENSG00000172977
chr11	108938063	108938779	717	7.11	7.56	6.45	1.1	0.0977	0.362	Intron	Intron (ENST00000648124.1/1662, intron 19 of 19)	ENST00000534221.1	DDX10	DEAD-box helicase 10	1662	ENSG00000178105
chr11	6234408	6235130	723	7.16	7.61	6.5	1.1	0.224	0.556	Promoter (<=1kb)	Promoter (<=1kb)	ENST00000533426.5	CNGA4	cyclic nucleotide gated channel subunit alpha 4	1262	ENSG00000132259
chr11	133237546	133238269	724	6.06	6.5	5.41	1.1	0.433	0.75	Intron	Intron (ENST00000524381.5/4978, intron 1 of 7)	ENST00000374778.4	OPCML	opioid binding protein/cell adhesion molecule like	4978	ENSG00000183715
chr6	138609024	138610366	1343	9.66	10.11	9.02	1.09	0.000203	0.00546	Intron	Intron (ENST00000491526.6/57224, intron 1 of 3)	ENST00000427025.6	NHSL1	NHS like 1	57224	ENSG00000135540
chr20	25237500	25238729	1230	10.71	11.16	10.07	1.09	0.00197	0.0296	Distal Intergenic	Distal Intergenic	ENST00000216962.9	PYGB	glycogen phosphorylase B	5834	ENSG00000100994
chr3	65595826	65598262	2437	10.18	10.62	9.53	1.09	0.0139	0.116	Promoter (<=1kb)	Promoter (<=1kb)	ENST00000463103.6	MAGI1	membrane associated guanylate kinase, WW and PDZ domain containing 1	9223	ENSG00000151276
chr12	50923952	50925328	1377	7.94	8.39	7.29	1.09	0.014	0.117	Promoter (<=1kb)	Promoter (<=1kb)	ENST00000550502.1	METTL7A	methyltransferase like 7A	25840	ENSG00000185432
chr20	51456382	51457096	715	8.01	8.45	7.36	1.09	0.0219	0.155	Intron	Intron (ENST00000396009.7/4773, intron 5 of 9)	ENST00000582236.1	MIR3194	microRNA 3194	100422889	ENSG00000266761
chrX	136909066	136910369	1304	8.87	9.32	8.22	1.09	0.0245	0.165	Exon	Exon (ENST00000650669.1/ENST00000650669.1, exon 1 of 2)	ENST00000565438.1	RBMX	RNA binding motif protein X-linked	27316	ENSG00000147274
chr8	9005573	9006912	1340	10.1	10.55	9.46	1.09	0.0255	0.168	Promoter (2-3kb)	Promoter (2-3kb)	ENST00000520684.5	ERI1	exoribonuclease 1	90459	ENSG00000104626
chr17	72465577	72466357	781	9.03	9.47	8.38	1.09	0.0321	0.192	Promoter (<=1kb)	Promoter (<=1kb)	ENST00000649733.1	LINC00673	long intergenic non-protein coding RNA 673	100499467	ENSG00000227036
chr7	96709212	96709918	707	7.84	8.28	7.19	1.09	0.0329	0.195	Promoter (<=1kb)	Promoter (<=1kb)	ENST00000466986.5	SEM1	SEM1 26S proteasome complex subunit	7979	ENSG00000127922
chr5	174229259	174230470	1212	10.08	10.53	9.44	1.09	0.0331	0.195	Intron	Intron (ENST00000521585.5/51617, intron 4 of 4)	ENST00000515513.5	LINC01411	long intergenic non-protein coding RNA 1411	101928176	ENSG00000249306
chr1	44423332	44424055	724	7.46	7.9	6.82	1.09	0.0616	0.28	Intron	Intron (ENST00000355387.6/55182, intron 2 of 14)	ENST00000470498.1	RNF220	ring finger protein 220	55182	ENSG00000187147
chr10	131048389	131049415	1027	8.38	8.83	7.74	1.09	0.0627	0.283	Distal Intergenic	Distal Intergenic	ENST00000436942.1	TCERG1L-AS1	TCERG1L antisense RNA 1	101927489	ENSG00000230098
chr7	102118995	102119493	499	7.03	7.47	6.38	1.09	0.0868	0.339	Intron	Intron (ENST00000437600.9/1523, intron 8 of 22)	ENST00000485792.1	CUX1	cut like homeobox 1	1523	ENSG00000257923
chr12	8081537	8082976	1440	6.93	7.38	6.29	1.09	0.108	0.381	Promoter (<=1kb)	Promoter (<=1kb)	ENST00000640648.1	NECAP1	NECAP endocytosis associated 1	25977	ENSG00000089818
chr18	25737477	25738400	924	8.22	8.67	7.58	1.09	0.11	0.385	Distal Intergenic	Distal Intergenic	ENST00000582092.1	SS18	SS18 subunit of BAF chromatin remodeling complex	6760	ENSG00000141380
chr9	95778876	95779405	530	6.95	7.39	6.31	1.09	0.112	0.387	Intron	Intron (ENST00000433656.2/100128782, intron 1 of 3)	ENST00000402838.3	ERCC6L2	ERCC excision repair 6 like 2	375748	ENSG00000182150
chr14	59585704	59586379	676	7.99	8.43	7.34	1.09	0.121	0.405	Distal Intergenic	Distal Intergenic	ENST00000537690.7	CCDC175	coiled-coil domain containing 175	729665	ENSG00000151838
chr14	72647025	72647322	298	8.86	9.31	8.22	1.09	0.143	0.443	Intron	Intron (ENST00000556509.5/8110, intron 8 of 10)	ENST00000556997.5	DPF3	double PHD fingers 3	8110	ENSG00000205683
chr4	150152855	150153403	549	7.21	7.65	6.56	1.09	0.196	0.521	Intron	Intron (ENST00000296550.12/166614, intron 2 of 15)	ENST00000507694.1	DCLK2	doublecortin like kinase 2	166614	ENSG00000170390
chr9	88626529	88626841	313	3.77	4.21	3.12	1.09	0.416	0.739	Distal Intergenic	Distal Intergenic	ENST00000478686.1	NXNL2	nucleoredoxin like 2	158046	ENSG00000130045
chr16	29156762	29158226	1465	8.7	9.14	8.06	1.08	0.0034	0.0439	Intron	Intron (ENST00000562902.2/653390, intron 2 of 2)	ENST00000641956.1	SNX29P2	sorting nexin 29 pseudogene 2	440352
chr1	209648692	209649868	1177	8.62	9.07	7.98	1.08	0.00685	0.0718	Promoter (1-2kb)	Promoter (1-2kb)	ENST00000391911.5	LAMB3	laminin subunit beta 3	3914	ENSG00000196878
chr10	109892981	109894082	1102	9.35	9.8	8.72	1.08	0.0115	0.102	Promoter (<=1kb)	Promoter (<=1kb)	ENST00000502595.5	XPNPEP1	X-prolyl aminopeptidase 1	7511	ENSG00000108039
chr3	64109030	64110468	1439	8.69	9.14	8.05	1.08	0.0159	0.127	Intron	Intron (ENST00000638394.2/166336, intron 7 of 7)	ENST00000484703.1	PRICKLE2-AS2	PRICKLE2 antisense RNA 2	100874242
chr17	48483555	48485071	1517	8.97	9.41	8.33	1.08	0.0275	0.175	Distal Intergenic	Distal Intergenic	ENST00000579972.1	LOC101927166	uncharacterized LOC101927166	101927166
chr9	90044102	90045342	1241	8.52	8.96	7.89	1.08	0.0289	0.179	Promoter (2-3kb)	Promoter (2-3kb)	ENST00000426593.1	MIR4290HG	MIR4290 host gene	286370	ENSG00000227555
chr9	69898102	69900791	2690	11.02	11.46	10.39	1.08	0.0355	0.205	Intron	Intron (ENST00000377197.8/138255, intron 5 of 5)	ENST00000480564.1	C9orf135	chromosome 9 open reading frame 135	138255	ENSG00000204711
chr1	243713063	243714169	1107	10.01	10.45	9.37	1.08	0.0473	0.243	Intron	Intron (ENST00000336199.9/10000, intron 1 of 13)	ENST00000440494.1	LINC02774	long intergenic non-protein coding RNA 2774	339529	ENSG00000226828
chrX	13166783	13168023	1241	8.53	8.97	7.89	1.08	0.0481	0.246	Distal Intergenic	Distal Intergenic	ENST00000542843.5	FAM9C	family with sequence similarity 9 member C	171484	ENSG00000187268
chr7	42221995	42223321	1327	8.67	9.12	8.04	1.08	0.0617	0.28	5' UTR	5' UTR	ENST00000448703.5	GLI3	GLI family zinc finger 3	2737	ENSG00000106571
chr12	132684068	132685040	973	6.63	7.07	6	1.08	0.0761	0.314	Promoter (2-3kb)	Promoter (2-3kb)	ENST00000535270.5	POLE	DNA polymerase epsilon, catalytic subunit	5426	ENSG00000177084
chr20	10604342	10604755	414	7.56	8.01	6.92	1.08	0.0857	0.336	Intron	Intron (ENST00000334534.10/128710, intron 6 of 7)	ENST00000488816.1	SLX4IP	SLX4 interacting protein	128710	ENSG00000149346
chr8	127794446	127795810	1365	7.96	8.41	7.33	1.08	0.101	0.367	Promoter (<=1kb)	Promoter (<=1kb)	ENST00000667305.1	PVT1	Pvt1 oncogene	5820	ENSG00000249859
chr2	10536966	10537850	885	8.05	8.49	7.41	1.08	0.118	0.4	Distal Intergenic	Distal Intergenic	ENST00000670859.1	ODC1-DT	ODC1 divergent transcript	101929715
chr6	109440276	109440689	414	6.14	6.59	5.5	1.08	0.13	0.419	Promoter (<=1kb)	Promoter (<=1kb)	ENST00000447468.7	PPIL6	peptidylprolyl isomerase like 6	285755	ENSG00000185250
chr18	53457255	53457811	557	7.58	8.02	6.94	1.08	0.166	0.477	Intron	Intron (ENST00000442544.7/1630, intron 23 of 28)	ENST00000579702.1	DCC	DCC netrin 1 receptor	1630	ENSG00000187323
chr5	116766273	116767061	789	7.79	8.23	7.15	1.08	0.188	0.51	Distal Intergenic	Distal Intergenic	ENST00000504419.1	LINC02214	long intergenic non-protein coding RNA 2214	102467223
chr11	106012926	106013292	367	6.55	6.99	5.91	1.08	0.192	0.515	Promoter (2-3kb)	Promoter (2-3kb)	ENST00000617528.1	MSANTD4	Myb/SANT DNA binding domain containing 4 with coiled-coils	84437	ENSG00000170903
chrX	44431316	44431956	641	6.84	7.28	6.21	1.08	0.194	0.518	Distal Intergenic	Distal Intergenic	ENST00000420999.2	EFHC2	EF-hand domain containing 2	80258	ENSG00000183690
chr16	74455273	74456077	805	7.9	8.34	7.26	1.08	0.197	0.522	Promoter (2-3kb)	Promoter (2-3kb)	ENST00000561942.1	GLG1	golgi glycoprotein 1	2734	ENSG00000090863
chr2	36530469	36531049	581	5.45	5.9	4.81	1.08	0.206	0.533	Intron	Intron (ENST00000280527.7/51232, intron 13 of 16)	ENST00000413985.1	CRIM1	cysteine rich transmembrane BMP regulator 1	51232	ENSG00000150938
chr3	162524752	162525620	869	6.63	7.08	5.99	1.08	0.326	0.669	Distal Intergenic	Distal Intergenic	ENST00000462928.5	LINC01192	long intergenic non-protein coding RNA 1192	647107	ENSG00000241369
chr10	61975142	61975512	371	5.75	6.19	5.11	1.08	0.42	0.742	Intron	Intron (ENST00000644638.1/84159, intron 3 of 4)	ENST00000647323.1	ARID5B	AT-rich interaction domain 5B	84159	ENSG00000150347
chr4	173218432	173219421	990	9.37	9.81	8.73	1.08	0.436	0.752	Intron	Intron (ENST00000512285.5/51809, intron 1 of 5)	ENST00000408369.2	MIR548T	microRNA 548t	100422849	ENSG00000221296
chr14	95255708	95256992	1285	9.8	10.24	9.16	1.07	0.00197	0.0296	Intron	Intron (ENST00000298912.9/79789, intron 1 of 12)	ENST00000555336.6	CLMN	calmin	79789	ENSG00000165959
chr6	14000884	14002409	1526	9.59	10.03	8.96	1.07	0.0109	0.0979	Distal Intergenic	Distal Intergenic	ENST00000537388.1	RNF182	ring finger protein 182	221687	ENSG00000180537
chr2	60104680	60107044	2365	9.86	10.3	9.23	1.07	0.0154	0.124	Distal Intergenic	Distal Intergenic	ENST00000441598.2	MIR4432HG	MIR4432 host gene	106660609	ENSG00000228590
chr2	234323762	234324754	993	7.6	8.04	6.96	1.07	0.033	0.195	Distal Intergenic	Distal Intergenic	ENST00000439798.1	LINC01891	long intergenic non-protein coding RNA 1891	105373934	ENSG00000231682
chr2	129800970	129802867	1898	10.34	10.78	9.7	1.07	0.039	0.216	Distal Intergenic	Distal Intergenic	ENST00000641154.1	LINC02572	long intergenic non-protein coding RNA 2572	105373615	ENSG00000229536
chr2	161122806	161124445	1640	10.29	10.73	9.66	1.07	0.0417	0.225	Intron	Intron (ENST00000425470.1/ENST00000425470.1, intron 2 of 2)	ENST00000259075.6	TANK	TRAF family member associated NFKB activator	10010	ENSG00000136560
chr3	65539450	65540121	672	7.5	7.94	6.87	1.07	0.0483	0.246	Intron	Intron (ENST00000330909.12/9223, intron 2 of 24)	ENST00000496734.1	MAGI1	membrane associated guanylate kinase, WW and PDZ domain containing 1	9223	ENSG00000151276
chr6	28353846	28355248	1403	7.88	8.31	7.24	1.07	0.0639	0.286	Promoter (<=1kb)	Promoter (<=1kb)	ENST00000396838.6	ZSCAN31	zinc finger and SCAN domain containing 31	64288	ENSG00000235109
chr8	115417729	115418596	868	8.76	9.2	8.12	1.07	0.0681	0.298	Exon	Exon (ENST00000640765.1/7227, exon 5 of 6)	ENST00000518018.1	TRPS1	transcriptional repressor GATA binding 1	7227	ENSG00000104447
chr22	40426794	40427348	555	7.11	7.55	6.48	1.07	0.0688	0.3	Intron	Intron (ENST00000651595.1/57591, intron 7 of 14)	ENST00000614754.4	MRTFA	myocardin related transcription factor A	57591	ENSG00000196588
chr19	2032090	2032805	716	8.03	8.46	7.4	1.07	0.089	0.344	Promoter (2-3kb)	Promoter (2-3kb)	ENST00000587742.5	BTBD2	BTB domain containing 2	55643	ENSG00000133243
chr11	35009212	35010551	1340	8.06	8.5	7.43	1.07	0.145	0.446	Intron	Intron (ENST00000477173.3/8050, intron 2 of 2)	ENST00000477173.3	PDHX	pyruvate dehydrogenase complex component X	8050	ENSG00000110435
chr10	31864894	31865308	415	6.15	6.58	5.51	1.07	0.165	0.477	Intron	Intron (ENST00000344936.7/94134, intron 3 of 19)	ENST00000454919.1	ARHGAP12	Rho GTPase activating protein 12	94134	ENSG00000165322
chr7	94223523	94224134	612	7.18	7.62	6.55	1.07	0.198	0.522	Distal Intergenic	Distal Intergenic	ENST00000642601.1	COL1A2-AS1	COL1A2 antisense RNA 1	101927525
chr8	130260242	130260783	542	7.12	7.55	6.48	1.07	0.224	0.556	Intron	Intron (ENST00000518721.6/50807, intron 3 of 29)	ENST00000520342.5	ASAP1	ArfGAP with SH3 domain, ankyrin repeat and PH domain 1	50807	ENSG00000153317
chr2	164991636	164992279	644	6.21	6.65	5.58	1.07	0.399	0.727	Exon	Exon (ENST00000431341.1/ENST00000431341.1, exon 1 of 4)	ENST00000303735.8	SLC38A11	solute carrier family 38 member 11	151258	ENSG00000169507
chr3	149554925	149555476	552	8.19	8.63	7.56	1.07	0.509	0.798	Intron	Intron (ENST00000465804.5/25937, intron 4 of 7)	ENST00000485244.1	WWTR1	WW domain containing transcription regulator 1	25937	ENSG00000018408
chr2	42118039	42118515	477	7.08	7.52	6.45	1.07	0.62	0.859	Distal Intergenic	Distal Intergenic	ENST00000402711.6	EML4	EMAP like 4	27436	ENSG00000143924
chr2	231713671	231715282	1612	9.57	10	8.94	1.06	0.00245	0.035	Promoter (2-3kb)	Promoter (2-3kb)	ENST00000467816.1	PTMA	prothymosin alpha	5757	ENSG00000187514
chr1	84353281	84354314	1034	7.2	7.63	6.57	1.06	0.0513	0.255	Intron	Intron (ENST00000454967.1/148418, intron 1 of 2)	ENST00000506295.1	SAMD13	sterile alpha motif domain containing 13	148418	ENSG00000203943
chr17	15699425	15699910	486	7.24	7.68	6.62	1.06	0.0535	0.261	Promoter (<=1kb)	Promoter (<=1kb)	ENST00000585207.5	ZNF286A	zinc finger protein 286A	57335	ENSG00000187607
chrX	153928088	153928673	586	8.7	9.13	8.07	1.06	0.0564	0.268	Promoter (<=1kb)	Promoter (<=1kb)	ENST00000442262.5	ARHGAP4	Rho GTPase activating protein 4	393	ENSG00000089820
chr6	138722845	138723564	720	7.98	8.41	7.35	1.06	0.0626	0.283	Downstream (1-2kb)	Downstream (1-2kb)	ENST00000447494.1	FLJ46906	uncharacterized LOC441172	441172
chr1	67646266	67647666	1401	9.87	10.31	9.25	1.06	0.0673	0.296	Distal Intergenic	Distal Intergenic	ENST00000370985.4	GADD45A	growth arrest and DNA damage inducible alpha	1647	ENSG00000116717
chr3	81816670	81817312	643	7.27	7.71	6.65	1.06	0.0702	0.303	Distal Intergenic	Distal Intergenic	ENST00000429644.7	GBE1	1,4-alpha-glucan branching enzyme 1	2632	ENSG00000114480
chr10	31977442	31978334	893	8.62	9.05	7.99	1.06	0.0738	0.309	Distal Intergenic	Distal Intergenic	ENST00000493889.1	KIF5B	kinesin family member 5B	3799	ENSG00000170759
chr12	24756506	24757406	901	9.61	10.04	8.98	1.06	0.0767	0.316	Intron	Intron (ENST00000653796.1/ENST00000653796.1, intron 1 of 4)	ENST00000543099.1	BCAT1	branched chain amino acid transaminase 1	586	ENSG00000060982
chr9	92146892	92147896	1005	7.61	8.05	6.99	1.06	0.0855	0.336	Exon	Exon (ENST00000421234.5/ENST00000421234.5, exon 1 of 2)	ENST00000434944.1	LINC00475	long intergenic non-protein coding RNA 475	158314
chr7	1059463	1059964	502	7.4	7.83	6.78	1.06	0.0876	0.341	Promoter (2-3kb)	Promoter (2-3kb)	ENST00000427680.1	GPR146	G protein-coupled receptor 146	115330	ENSG00000164849
chr15	63362272	63363088	817	7.48	7.92	6.86	1.06	0.0882	0.342	Intron	Intron (ENST00000178638.8/771, intron 2 of 10)	ENST00000560293.1	CA12	carbonic anhydrase 12	771	ENSG00000074410
chr15	91536243	91536989	747	6.64	7.07	6.02	1.06	0.112	0.388	Intron	Intron (ENST00000555947.6/101926928, intron 2 of 2)	ENST00000554333.1	CRAT37	cervical cancer-associated transcript 37	101926928	ENSG00000258551
chr6	21191402	21191852	451	6.92	7.36	6.3	1.06	0.129	0.418	Intron	Intron (ENST00000274695.8/54901, intron 13 of 15)	ENST00000476517.1	CDKAL1	CDK5 regulatory subunit associated protein 1 like 1	54901	ENSG00000145996
chr16	72989765	72990520	756	6.72	7.16	6.1	1.06	0.139	0.435	Intron	Intron (ENST00000268489.10/463, intron 1 of 9)	ENST00000268489.10	ZFHX3	zinc finger homeobox 3	463	ENSG00000140836
chr19	34359022	34359532	511	7.52	7.95	6.89	1.06	0.185	0.506	5' UTR	5' UTR	ENST00000592740.5	PDCD2L	programmed cell death 2 like	84306	ENSG00000126249
chr15	84525639	84526175	537	6.03	6.47	5.4	1.06	0.19	0.513	Promoter (<=1kb)	Promoter (<=1kb)	ENST00000560239.1	GOLGA6L4	golgin A6 family like 4	643707	ENSG00000184206
chr12	98503321	98504173	853	8.29	8.73	7.67	1.06	0.194	0.517	Promoter (<=1kb)	Promoter (<=1kb)	ENST00000501499.1	LINC02453	long intergenic non-protein coding RNA 2453	643770	ENSG00000245017
chr18	32310191	32310409	219	8.19	8.63	7.57	1.06	0.196	0.521	Exon	Exon (ENST00000399218.8/64762, exon 3 of 6)	ENST00000578619.1	GAREM1	GRB2 associated regulator of MAPK1 subtype 1	64762	ENSG00000141441
chr16	14486799	14487217	419	6.01	6.44	5.38	1.06	0.256	0.596	Intron	Intron (ENST00000651865.1/5073, intron 20 of 22)	ENST00000566054.1	LINC02130	long intergenic non-protein coding RNA 2130	105447648	ENSG00000260009
chr11	79190775	79191105	331	4.08	4.52	3.46	1.06	0.44	0.755	Intron	Intron (ENST00000278550.12/26011, intron 3 of 33)	ENST00000527736.5	TENM4	teneurin transmembrane protein 4	26011	ENSG00000149256
chr2	85561393	85561828	436	5.94	6.37	5.32	1.06	0.454	0.764	Promoter (<=1kb)	Promoter (<=1kb)	ENST00000233838.9	GGCX	gamma-glutamyl carboxylase	2677	ENSG00000115486
chr16	84836387	84836645	259	6.41	6.84	5.78	1.06	0.465	0.77	5' UTR	5' UTR	ENST00000563066.5	CRISPLD2	cysteine rich secretory protein LCCL domain containing 2	83716	ENSG00000103196
chr2	239440398	239441568	1171	8.29	8.72	7.67	1.05	0.00667	0.0705	Intron	Intron (ENST00000659636.1/ENST00000659636.1, intron 1 of 1)	ENST00000413029.1	HDAC4-AS1	HDAC4 antisense RNA 1	101928111	ENSG00000222020
chr16	14399131	14400290	1160	8.47	8.9	7.86	1.05	0.00868	0.0836	Distal Intergenic	Distal Intergenic	ENST00000566054.1	LINC02130	long intergenic non-protein coding RNA 2130	105447648	ENSG00000260009
chr10	122307607	122309188	1582	11.3	11.73	10.68	1.05	0.00978	0.0903	Intron	Intron (ENST00000260723.5/118663, intron 10 of 15)	ENST00000507495.1	BTBD16	BTB domain containing 16	118663	ENSG00000138152
chr19	1566668	1567453	786	7.94	8.37	7.32	1.05	0.0195	0.145	Promoter (<=1kb)	Promoter (<=1kb)	ENST00000605173.2	MEX3D	mex-3 RNA binding family member D	399664	ENSG00000181588
chr8	6547059	6548186	1128	9.8	10.24	9.18	1.05	0.0204	0.149	Intron	Intron (ENST00000344683.10/79648, intron 12 of 13)	ENST00000338312.10	ANGPT2	angiopoietin 2	285	ENSG00000091879
chr17	32267744	32268305	562	7.9	8.33	7.28	1.05	0.0224	0.157	Promoter (<=1kb)	Promoter (<=1kb)	ENST00000536287.2	RHBDL3	rhomboid like 3	162494	ENSG00000141314
chr10	127550792	127552063	1272	9.19	9.62	8.57	1.05	0.0318	0.191	Promoter (1-2kb)	Promoter (1-2kb)	ENST00000398023.2	NPS	neuropeptide S	594857	ENSG00000214285
chr1	98964337	98965189	853	7.24	7.67	6.62	1.05	0.0339	0.198	Intron	Intron (ENST00000263177.5/163404, intron 1 of 5)	ENST00000425113.1	LOC100129620	uncharacterized LOC100129620	100129620	ENSG00000232825
chr2	223549310	223549724	415	8.54	8.97	7.92	1.05	0.0431	0.229	Distal Intergenic	Distal Intergenic	ENST00000421386.1	SCG2	secretogranin II	7857	ENSG00000171951
chr18	35497170	35497931	762	6.97	7.4	6.35	1.05	0.0437	0.231	Promoter (<=1kb)	Promoter (<=1kb)	ENST00000590757.1	INO80C	INO80 complex subunit C	125476	ENSG00000153391
chr7	108416248	108416976	729	9.11	9.54	8.49	1.05	0.0554	0.266	Intron	Intron (ENST00000379028.7/4897, intron 1 of 32)	ENST00000379024.8	NRCAM	neuronal cell adhesion molecule	4897	ENSG00000091129
chr9	3499964	3500282	319	7.29	7.73	6.68	1.05	0.0616	0.28	Intron	Intron (ENST00000382004.7/5991, intron 1 of 17)	ENST00000302303.5	RFX3	regulatory factor X3	5991	ENSG00000080298
chr8	23861271	23862389	1119	7.44	7.87	6.82	1.05	0.0626	0.283	Distal Intergenic	Distal Intergenic	ENST00000290271.7	STC1	stanniocalcin 1	6781	ENSG00000159167
chr1	68384263	68385490	1228	10.23	10.67	9.61	1.05	0.0698	0.302	Distal Intergenic	Distal Intergenic	ENST00000262340.6	RPE65	retinoid isomerohydrolase RPE65	6121	ENSG00000116745
chrX	3697593	3698164	572	7.71	8.14	7.09	1.05	0.0794	0.321	Intron	Intron (ENST00000262848.6/5613, intron 1 of 8)	ENST00000262848.6	PRKX	protein kinase X-linked	5613	ENSG00000183943
chr2	43426594	43427486	893	6.98	7.41	6.36	1.05	0.0797	0.322	Intron	Intron (ENST00000405975.6/63892, intron 28 of 37)	ENST00000473004.5	THADA	THADA armadillo repeat containing	63892	ENSG00000115970
chr16	51442281	51443106	826	9.17	9.6	8.55	1.05	0.0836	0.332	Exon	Exon (ENST00000642667.1/ENST00000642667.1, exon 4 of 4)	ENST00000562674.1	SALL1	spalt like transcription factor 1	6299	ENSG00000103449
chr21	17441602	17441974	373	5.94	6.38	5.32	1.05	0.228	0.563	Promoter (<=1kb)	Promoter (<=1kb)	ENST00000613691.1	LINC01549	long intergenic non-protein coding RNA 1549	100505929
chr3	58059446	58059798	353	5.6	6.03	4.99	1.05	0.266	0.608	Intron	Intron (ENST00000490882.5/2317, intron 1 of 46)	ENST00000493452.5	FLNB	filamin B	2317	ENSG00000136068
chr3	141914582	141915299	718	7.03	7.47	6.41	1.05	0.277	0.62	Promoter (<=1kb)	Promoter (<=1kb)	ENST00000487199.5	ATP1B3	ATPase Na+/K+ transporting subunit beta 3	483	ENSG00000069849
chr9	109107603	109108052	450	6.29	6.72	5.66	1.05	0.383	0.715	Promoter (<=1kb)	Promoter (<=1kb)	ENST00000491854.1	TMEM245	transmembrane protein 245	23731	ENSG00000106771
chr18	48221062	48221749	688	5.52	5.95	4.9	1.05	0.411	0.735	Intron	Intron (ENST00000590800.6/201501, intron 2 of 4)	ENST00000586047.5	ZBTB7C	zinc finger and BTB domain containing 7C	201501	ENSG00000184828
chr12	132597926	132598523	598	5.61	6.04	4.99	1.05	0.467	0.772	Distal Intergenic	Distal Intergenic	ENST00000545517.2	LRCOL1	leucine rich colipase like 1	100507055	ENSG00000204583
chr14	34843140	34843537	398	5.01	5.44	4.39	1.05	0.486	0.785	Intron	Intron (ENST00000360310.6/11177, intron 3 of 26)	ENST00000553573.1	BAZ1A	bromodomain adjacent to zinc finger domain 1A	11177	ENSG00000198604
chr20	47800294	47801527	1234	9.53	9.96	8.92	1.04	0.00419	0.0508	Distal Intergenic	Distal Intergenic	ENST00000484875.5	SULF2	sulfatase 2	55959	ENSG00000196562
chr8	18978431	18979453	1023	10.97	11.39	10.35	1.04	0.0121	0.105	Intron	Intron (ENST00000440756.4/23362, intron 1 of 15)	ENST00000440756.4	PSD3	pleckstrin and Sec7 domain containing 3	23362	ENSG00000156011
chr19	16444941	16446596	1656	9.15	9.58	8.54	1.04	0.0133	0.112	Intron	Intron (ENST00000602022.5/58513, intron 1 of 22)	ENST00000602009.5	EPS15L1	epidermal growth factor receptor pathway substrate 15 like 1	58513	ENSG00000127527
chr6	14876895	14877986	1092	9.06	9.49	8.45	1.04	0.0237	0.162	Intron	Intron (ENST00000629853.2/ENST00000629853.2, intron 2 of 3)	ENST00000341776.7	JARID2	jumonji and AT-rich interaction domain containing 2	3720	ENSG00000008083
chr10	110225922	110227090	1169	9.34	9.77	8.72	1.04	0.0267	0.172	Promoter (<=1kb)	Promoter (<=1kb)	ENST00000239007.11	MXI1	MAX interactor 1, dimerization protein	4601	ENSG00000119950
chr10	91887281	91887524	244	7.19	7.62	6.58	1.04	0.0357	0.205	Distal Intergenic	Distal Intergenic	ENST00000311575.6	FGFBP3	fibroblast growth factor binding protein 3	143282	ENSG00000174721
chr1	155262220	155263438	1219	7.95	8.38	7.34	1.04	0.0392	0.217	5' UTR	5' UTR	ENST00000611010.4	FDPS	farnesyl diphosphate synthase	2224	ENSG00000160752
chr22	35915207	35916316	1110	7.91	8.33	7.29	1.04	0.0537	0.262	Intron	Intron (ENST00000438146.7/23543, intron 2 of 13)	ENST00000424878.3	APOL3	apolipoprotein L3	80833	ENSG00000128284
chr14	55454067	55455041	975	7.96	8.39	7.34	1.04	0.0546	0.264	Promoter (1-2kb)	Promoter (1-2kb)	ENST00000556755.1	TBPL2	TATA-box binding protein like 2	387332	ENSG00000182521
chr19	55586974	55587496	523	7.3	7.73	6.69	1.04	0.0679	0.298	Distal Intergenic	Distal Intergenic	ENST00000325421.7	ZNF579	zinc finger protein 579	163033	ENSG00000218891
chr12	92899171	92900202	1032	8.62	9.05	8.01	1.04	0.0735	0.309	Intron	Intron (ENST00000322349.13/8411, intron 1 of 28)	ENST00000553019.1	EEA1	early endosome antigen 1	8411	ENSG00000102189
chr13	113187186	113187545	360	7.16	7.59	6.54	1.04	0.0951	0.356	Promoter (<=1kb)	Promoter (<=1kb)	ENST00000473462.5	PCID2	PCI domain containing 2	55795	ENSG00000126226
chr8	109607804	109608159	356	8.11	8.54	7.5	1.04	0.0988	0.364	Promoter (<=1kb)	Promoter (<=1kb)	ENST00000529690.5	SYBU	syntabulin	55638	ENSG00000147642
chr19	17762368	17763213	846	8.78	9.21	8.17	1.04	0.11	0.385	Promoter (<=1kb)	Promoter (<=1kb)	ENST00000597512.1	FCHO1	FCH and mu domain containing endocytic adaptor 1	23149	ENSG00000130475
chr6	8063859	8064636	778	7.41	7.84	6.8	1.04	0.135	0.428	Promoter (<=1kb)	Promoter (<=1kb)	ENST00000439343.2	BLOC1S5-TXNDC5	BLOC1S5-TXNDC5 readthrough (NMD candidate)	100526836	ENSG00000259040
chr15	67150140	67150644	505	8.59	9.01	7.97	1.04	0.152	0.459	Intron	Intron (ENST00000559460.5/4088, intron 1 of 3)	ENST00000558739.1	SMAD3	SMAD family member 3	4088	ENSG00000166949
chr17	19196620	19196976	357	5.66	6.09	5.05	1.04	0.187	0.508	Distal Intergenic	Distal Intergenic	ENST00000625845.1	SNORD3C	small nucleolar RNA, C/D box 3C	780853	ENSG00000264940
chr5	80125507	80126390	884	7.5	7.93	6.89	1.04	0.268	0.611	Intron	Intron (ENST00000509193.5/256987, intron 11 of 12)	ENST00000502747.1	SERINC5	serine incorporator 5	256987	ENSG00000164300
chr6	141105522	141106029	508	6.72	7.15	6.11	1.04	0.408	0.732	Distal Intergenic	Distal Intergenic	ENST00000583434.1	MIR4465	microRNA 4465	100616180	ENSG00000264390
chr18	58170443	58171254	812	4.61	5.03	3.99	1.04	0.503	0.794	Intron	Intron (ENST00000400345.8/23327, intron 2 of 30)	ENST00000586263.5	NEDD4L	NEDD4 like E3 ubiquitin protein ligase	23327	ENSG00000049759
chr12	1644003	1645711	1709	9.56	9.98	8.95	1.03	0.00358	0.0455	Promoter (<=1kb)	Promoter (<=1kb)	ENST00000545747.1	WNT5B	Wnt family member 5B	81029	ENSG00000111186
chr18	62186584	62187605	1022	8.23	8.65	7.62	1.03	0.0257	0.168	Promoter (<=1kb)	Promoter (<=1kb)	ENST00000640252.2	PIGN	phosphatidylinositol glycan anchor biosynthesis class N	23556	ENSG00000197563
chr11	96168683	96169702	1020	8.32	8.74	7.72	1.03	0.0317	0.19	Intron	Intron (ENST00000524717.6/84441, intron 1 of 4)	ENST00000618849.1	MAML2	mastermind like transcriptional coactivator 2	84441	ENSG00000184384
chr1	164558872	164560072	1201	9.31	9.73	8.7	1.03	0.0336	0.197	Promoter (<=1kb)	Promoter (<=1kb)	ENST00000485769.5	PBX1	PBX homeobox 1	5087	ENSG00000185630
chr12	75812049	75813446	1398	10.19	10.61	9.59	1.03	0.046	0.239	Intron	Intron (ENST00000552856.1/ENST00000552856.1, intron 1 of 4)	ENST00000602540.5	PHLDA1	pleckstrin homology like domain family A member 1	22822	ENSG00000139289
chr22	20206312	20207504	1193	8.23	8.66	7.63	1.03	0.0597	0.276	Promoter (<=1kb)	Promoter (<=1kb)	ENST00000609602.1	LINC00896	long intergenic non-protein coding RNA 896	150197	ENSG00000236499
chr4	112861108	112862192	1085	7.63	8.06	7.03	1.03	0.0613	0.28	Promoter (<=1kb)	Promoter (<=1kb)	ENST00000672221.1	ANK2	ankyrin 2	287	ENSG00000145362
chr8	124047318	124048465	1148	9.55	9.97	8.94	1.03	0.0653	0.29	Exon	Exon (ENST00000669903.1/157376, exon 3 of 4)	ENST00000518567.1	FER1L6-AS1	FER1L6 antisense RNA 1	439941	ENSG00000181171
chr2	187541357	187542041	685	8.7	9.12	8.1	1.03	0.0795	0.322	Intron	Intron (ENST00000412276.6/ENST00000412276.6, intron 3 of 7)	ENST00000437725.5	TFPI	tissue factor pathway inhibitor	7035	ENSG00000003436
chr5	133240463	133240995	533	7.58	8.01	6.98	1.03	0.0869	0.339	Intron	Intron (ENST00000265342.12/23105, intron 7 of 15)	ENST00000507112.1	FSTL4	follistatin like 4	23105	ENSG00000053108
chrX	47193019	47193561	543	8.16	8.59	7.55	1.03	0.202	0.529	Promoter (<=1kb)	Promoter (<=1kb)	ENST00000442035.5	UBA1	ubiquitin like modifier activating enzyme 1	7317	ENSG00000130985
chr11	80593856	80594279	424	5.76	6.19	5.15	1.03	0.213	0.543	Distal Intergenic	Distal Intergenic	ENST00000526840.1	LINC02720	long intergenic non-protein coding RNA 2720	101928944	ENSG00000255178
chr1	184492324	184492684	361	6.24	6.67	5.63	1.03	0.234	0.57	Intron	Intron (ENST00000235307.7/81563, intron 2 of 5)	ENST00000489143.6	C1orf21	chromosome 1 open reading frame 21	81563	ENSG00000116667
chr3	182212318	182213016	699	7.94	8.36	7.33	1.03	0.247	0.585	Distal Intergenic	Distal Intergenic	ENST00000628621.1	LINC01206	long intergenic non-protein coding RNA 1206	100996490	ENSG00000242512
chr6	136609859	136610500	642	6.39	6.82	5.79	1.03	0.25	0.589	Intron	Intron (ENST00000359015.5/4217, intron 18 of 29)	ENST00000432477.2	MAP3K5-AS1	MAP3K5 antisense RNA 1	101928461	ENSG00000234263
chr19	45902748	45903475	728	6.98	7.41	6.37	1.03	0.258	0.598	Promoter (<=1kb)	Promoter (<=1kb)	ENST00000322217.6	MYPOP	Myb related transcription factor, partner of profilin	339344	ENSG00000176182
chr10	102432318	102432715	398	6.93	7.35	6.32	1.03	0.298	0.641	Promoter (<=1kb)	Promoter (<=1kb)	ENST00000369937.5	CUEDC2	CUE domain containing 2	79004	ENSG00000107874
chr20	51758889	51759330	442	7.31	7.73	6.7	1.03	0.299	0.642	Intron	Intron (ENST00000311637.9/10079, intron 1 of 22)	ENST00000311637.9	ATP9A	ATPase phospholipid transporting 9A (putative)	10079	ENSG00000054793
chr4	137511026	137511450	425	6.36	6.78	5.75	1.03	0.333	0.676	Distal Intergenic	Distal Intergenic	ENST00000617302.1	PCDH18	protocadherin 18	54510	ENSG00000189184
chr16	84754040	84754482	443	3.68	4.11	3.08	1.03	0.512	0.799	Intron	Intron (ENST00000219473.11/9100, intron 4 of 13)	ENST00000563433.1	USP10	ubiquitin specific peptidase 10	9100	ENSG00000103194
chr7	55190809	55193547	2739	15.06	15.49	14.47	1.02	0.00022	0.00578	Promoter (<=1kb)	Promoter (<=1kb)	ENST00000485503.1	EGFR	epidermal growth factor receptor	1956	ENSG00000146648
chr3	129626053	129627840	1788	9.66	10.08	9.06	1.02	0.000957	0.0173	Distal Intergenic	Distal Intergenic	ENST00000324093.8	PLXND1	plexin D1	23129	ENSG00000004399
chrX	149939596	149940464	869	9.73	10.15	9.13	1.02	0.00128	0.0215	Promoter (<=1kb)	Promoter (<=1kb)	ENST00000458274.1	LINC00894	long intergenic non-protein coding RNA 894	100272228	ENSG00000235703
chr3	64186888	64188484	1597	10.43	10.85	9.83	1.02	0.01	0.092	Promoter (<=1kb)	Promoter (<=1kb)	ENST00000473434.1	PRICKLE2-AS3	PRICKLE2 antisense RNA 3	100874243	ENSG00000226017
chr1	208233598	208234971	1374	10.11	10.54	9.51	1.02	0.0107	0.0965	Intron	Intron (ENST00000367033.4/5362, intron 1 of 31)	ENST00000486969.1	PLXNA2	plexin A2	5362	ENSG00000076356
chr16	54286101	54286844	744	7.93	8.35	7.33	1.02	0.0325	0.193	Promoter (<=1kb)	Promoter (<=1kb)	ENST00000329734.4	IRX3	iroquois homeobox 3	79191	ENSG00000177508
chr9	70902142	70903332	1191	10.21	10.63	9.61	1.02	0.0597	0.276	Intron	Intron (ENST00000377110.7/80036, intron 1 of 24)	ENST00000377105.5	TRPM3	transient receptor potential cation channel subfamily M member 3	80036	ENSG00000083067
chr2	234596945	234597636	692	7.11	7.53	6.5	1.02	0.0601	0.277	Distal Intergenic	Distal Intergenic	ENST00000629370.1	LINC01173	long intergenic non-protein coding RNA 1173	106144537	ENSG00000280744
chr18	75611776	75613010	1235	9	9.42	8.41	1.02	0.0756	0.313	Distal Intergenic	Distal Intergenic	ENST00000564156.1	LINC01898	long intergenic non-protein coding RNA 1898	100505853	ENSG00000261194
chr12	20527602	20528685	1084	7.85	8.27	7.25	1.02	0.0759	0.314	Intron	Intron (ENST00000359062.3/5139, intron 1 of 15)	ENST00000544307.1	PDE3A	phosphodiesterase 3A	5139	ENSG00000172572
chr1	214445815	214447632	1818	11.19	11.61	10.6	1.02	0.0789	0.32	Intron	Intron (ENST00000366956.10/5784, intron 3 of 18)	ENST00000473261.1	PTPN14	protein tyrosine phosphatase non-receptor type 14	5784	ENSG00000152104
chr14	90331658	90332175	518	8.23	8.65	7.63	1.02	0.111	0.386	Promoter (<=1kb)	Promoter (<=1kb)	ENST00000354366.8	NRDE2	NRDE-2, necessary for RNA interference, domain containing	55051	ENSG00000119720
chr4	179595859	179596166	308	6.88	7.31	6.29	1.02	0.123	0.408	Distal Intergenic	Distal Intergenic	ENST00000512487.1	LINC00290	long intergenic non-protein coding RNA 290	728081	ENSG00000248197
chr16	83813564	83814426	863	8.31	8.73	7.71	1.02	0.13	0.419	3' UTR	3' UTR	ENST00000569301.1	HSBP1	heat shock factor binding protein 1	3281	ENSG00000230989
chr1	8169039	8169880	842	7.3	7.72	6.7	1.02	0.174	0.488	Distal Intergenic	Distal Intergenic	ENST00000670361.1	LINC01714	long intergenic non-protein coding RNA 1714	102724539	ENSG00000227634
chr22	38606286	38606828	543	7.64	8.07	7.05	1.02	0.257	0.597	Intron	Intron (ENST00000535113.5/646851, intron 12 of 16)	ENST00000543295.1	FAM227A	family with sequence similarity 227 member A	646851	ENSG00000184949
chr19	12890885	12891309	425	7.73	8.15	7.13	1.02	0.292	0.636	Promoter (<=1kb)	Promoter (<=1kb)	ENST00000589039.5	GCDH	glutaryl-CoA dehydrogenase	2639	ENSG00000105607
chr1	1030165	1030849	685	5.01	5.43	4.41	1.02	0.365	0.7	Intron	Intron (ENST00000379370.7/375790, intron 2 of 35)	ENST00000651234.1	AGRN	agrin	375790	ENSG00000188157
chr5	124438223	124439587	1365	7.09	7.52	6.49	1.02	0.407	0.732	Promoter (<=1kb)	Promoter (<=1kb)	ENST00000657766.1	LINC01170	long intergenic non-protein coding RNA 1170	103724389
chr14	100246377	100246766	390	5.7	6.12	5.1	1.02	0.478	0.779	Intron	Intron (ENST00000262238.10/7528, intron 1 of 4)	ENST00000651219.1	YY1	YY1 transcription factor	7528	ENSG00000100811
chr7	54802075	54803033	959	10.95	11.36	10.35	1.01	0.00219	0.0322	Intron	Intron (ENST00000655633.1/100996654, intron 2 of 2)	ENST00000415949.5	SEC61G	SEC61 translocon gamma subunit	23480	ENSG00000132432
chr8	19067446	19068976	1531	9.31	9.73	8.72	1.01	0.0044	0.0525	Intron	Intron (ENST00000521475.1/23362, intron 1 of 1)	ENST00000521475.1	PSD3	pleckstrin and Sec7 domain containing 3	23362	ENSG00000156011
chr17	78342319	78343584	1266	9.03	9.45	8.44	1.01	0.0106	0.0956	Exon	Exon (ENST00000586583.1/ENST00000586583.1, exon 1 of 2)	ENST00000330871.3	SOCS3	suppressor of cytokine signaling 3	9021	ENSG00000184557
chr21	16279757	16280964	1208	9.47	9.88	8.87	1.01	0.0197	0.146	Promoter (<=1kb)	Promoter (<=1kb)	ENST00000602901.6	MIR99AHG	mir-99a-let-7c cluster host gene	388815	ENSG00000215386
chr10	131094066	131095399	1334	8.17	8.59	7.58	1.01	0.0206	0.149	Promoter (<=1kb)	Promoter (<=1kb)	ENST00000436942.1	TCERG1L-AS1	TCERG1L antisense RNA 1	101927489	ENSG00000230098
chr21	45363893	45365243	1351	8.57	8.99	7.98	1.01	0.0245	0.165	Distal Intergenic	Distal Intergenic	ENST00000416722.1	LINC00316	long intergenic non-protein coding RNA 316	388830	ENSG00000237664
chr6	16338968	16339541	574	8.13	8.55	7.53	1.01	0.0252	0.167	Intron	Intron (ENST00000244769.8/6310, intron 7 of 8)	ENST00000540478.1	GMPR	guanosine monophosphate reductase	2766	ENSG00000137198
chr1	239814345	239814998	654	8.46	8.88	7.87	1.01	0.0464	0.24	Intron	Intron (ENST00000468573.5/1131, intron 6 of 8)	ENST00000650922.1	CHRM3-AS2	CHRM3 antisense RNA 2	100506915	ENSG00000233355
chr11	77052982	77054454	1473	9.42	9.84	8.83	1.01	0.0605	0.278	Distal Intergenic	Distal Intergenic	ENST00000531028.2	CAPN5	calpain 5	726	ENSG00000149260
chr3	195173175	195173949	775	8.19	8.61	7.59	1.01	0.0755	0.313	Intron	Intron (ENST00000310380.11/152002, intron 2 of 3)	ENST00000437101.5	XXYLT1	xyloside xylosyltransferase 1	152002	ENSG00000173950
chr2	70850715	70851466	752	8.28	8.7	7.69	1.01	0.0931	0.353	Distal Intergenic	Distal Intergenic	ENST00000410009.5	CD207	CD207 molecule	50489	ENSG00000116031
chr9	40582952	40583380	429	7.02	7.44	6.43	1.01	0.103	0.372	Distal Intergenic	Distal Intergenic	ENST00000617096.4	LOC105379443	methylenetetrahydrofolate dehydrogenase (NADP+ dependent) 1 like pseudogene	105379443
chr11	116312778	116313703	926	6.93	7.35	6.34	1.01	0.111	0.386	Distal Intergenic	Distal Intergenic	ENST00000444123.5	LINC02702	long intergenic non-protein coding RNA 2702	101929011	ENSG00000237937
chr2	191247171	191247963	793	8.01	8.43	7.42	1.01	0.127	0.414	Promoter (<=1kb)	Promoter (<=1kb)	ENST00000438652.5	MYO1B	myosin IB	4430	ENSG00000128641
chr6	3341000	3341747	748	10.11	10.53	9.52	1.01	0.134	0.427	Intron	Intron (ENST00000436008.6/63027, intron 3 of 10)	ENST00000467144.5	SLC22A23	solute carrier family 22 member 23	63027	ENSG00000137266
chr1	218380392	218380870	479	8.38	8.8	7.8	1.01	0.141	0.44	Intron	Intron (ENST00000366930.9/7042, intron 1 of 6)	ENST00000488793.1	TGFB2	transforming growth factor beta 2	7042	ENSG00000092969
chr17	44820677	44821425	749	7.58	8	6.99	1.01	0.339	0.681	Intron	Intron (ENST00000592524.6/10052, intron 1 of 2)	ENST00000587239.5	GJC1	gap junction protein gamma 1	10052	ENSG00000182963
chr20	49701557	49701845	289	6.79	7.21	6.2	1.01	0.39	0.72	Intron	Intron (ENST00000371711.4/9334, intron 1 of 8)	ENST00000371711.4	B4GALT5	beta-1,4-galactosyltransferase 5	9334	ENSG00000158470
chr16	85578131	85580374	2244	9.67	10.08	9.08	1	0.00245	0.035	Exon	Exon (ENST00000602862.1/ENST00000602862.1, exon 3 of 3)	ENST00000635906.1	GSE1	Gse1 coiled-coil protein	23199	ENSG00000131149
chr7	108448649	108449665	1017	10.18	10.59	9.59	1	0.00413	0.0501	Intron	Intron (ENST00000379028.7/4897, intron 1 of 32)	ENST00000379024.8	NRCAM	neuronal cell adhesion molecule	4897	ENSG00000091129
chr10	110210342	110211353	1012	8.88	9.29	8.3	1	0.0221	0.156	Promoter (<=1kb)	Promoter (<=1kb)	ENST00000361248.8	MXI1	MAX interactor 1, dimerization protein	4601	ENSG00000119950
chr6	161436607	161437563	957	8.01	8.42	7.42	1	0.0277	0.175	Intron	Intron (ENST00000662479.1/ENST00000662479.1, intron 1 of 1)	ENST00000610470.4	PRKN	parkin RBR E3 ubiquitin protein ligase	5071	ENSG00000185345
chr4	123976359	123977167	809	8.27	8.69	7.69	1	0.036	0.206	Distal Intergenic	Distal Intergenic	ENST00000662262.1	LINC01091	long intergenic non-protein coding RNA 1091	285419	ENSG00000249464
chr9	136093006	136093697	692	7.52	7.94	6.94	1	0.0414	0.224	Promoter (1-2kb)	Promoter (1-2kb)	ENST00000277554.4	NACC2	NACC family member 2	138151	ENSG00000148411
chr4	15695332	15695820	489	7.69	8.11	7.11	1	0.0568	0.269	Intron	Intron (ENST00000504598.5/285550, intron 3 of 3)	ENST00000265016.9	BST1	bone marrow stromal cell antigen 1	683	ENSG00000109743
chr20	31610564	31611126	563	8.09	8.51	7.51	1	0.0772	0.317	Distal Intergenic	Distal Intergenic	ENST00000578262.1	MIR3193	microRNA 3193	100422904	ENSG00000264395
chr10	97889346	97890100	755	7.93	8.35	7.35	1	0.101	0.367	Intron	Intron (ENST00000413387.5/55118, intron 9 of 11)	ENST00000468549.1	CRTAC1	cartilage acidic protein 1	55118	ENSG00000095713
chr2	187539941	187540251	311	7.46	7.87	6.87	1	0.119	0.4	Intron	Intron (ENST00000412276.6/ENST00000412276.6, intron 3 of 7)	ENST00000437725.5	TFPI	tissue factor pathway inhibitor	7035	ENSG00000003436
chr6	15444258	15444694	437	6.44	6.85	5.85	1	0.135	0.428	Intron	Intron (ENST00000341776.7/3720, intron 3 of 17)	ENST00000474854.1	JARID2	jumonji and AT-rich interaction domain containing 2	3720	ENSG00000008083
chr22	23979246	23979749	504	6.28	6.7	5.7	1	0.145	0.447	5' UTR	5' UTR	ENST00000454754.5	CABIN1	calcineurin binding protein 1	23523	ENSG00000099991
chr7	84112960	84113918	959	7.86	8.28	7.27	1	0.16	0.468	Intron	Intron (ENST00000265362.9/10371, intron 3 of 16)	ENST00000265362.9	SEMA3A	semaphorin 3A	10371	ENSG00000075213
chr22	28942977	28943524	548	6.99	7.4	6.4	1	0.182	0.5	Intron	Intron (ENST00000544604.7/84133, intron 1 of 8)	ENST00000402174.5	ZNRF3	zinc and ring finger 3	84133	ENSG00000183579
chr3	124812608	124813214	607	6.57	6.98	5.98	1	0.204	0.531	Intron	Intron (ENST00000296181.9/3693, intron 8 of 14)	ENST00000474838.1	ITGB5	integrin subunit beta 5	3693	ENSG00000082781
chr1	243842831	243843289	459	6.49	6.9	5.9	1	0.424	0.744	5' UTR	5' UTR	ENST00000440494.1	LINC02774	long intergenic non-protein coding RNA 2774	339529	ENSG00000226828
chr7	23336138	23336538	401	6.43	6.85	5.85	1	0.486	0.785	Intron	Intron (ENST00000258729.8/10643, intron 10 of 14)	ENST00000495009.1	IGF2BP3	insulin like growth factor 2 mRNA binding protein 3	10643	ENSG00000136231
chr3	139533903	139535846	1944	10.27	10.68	9.69	0.99	0.000529	0.0113	Intron	Intron (ENST00000662234.1/100507291, intron 4 of 7)	ENST00000619087.4	RBP1	retinol binding protein 1	5947	ENSG00000114115
chr11	12723772	12725098	1327	8.64	9.05	8.06	0.99	0.0156	0.125	Intron	Intron (ENST00000527636.6/7003, intron 2 of 12)	ENST00000638666.1	TEAD1	TEA domain transcription factor 1	7003	ENSG00000187079
chr6	16345418	16346498	1081	10.04	10.45	9.46	0.99	0.0175	0.136	Intron	Intron (ENST00000244769.8/6310, intron 7 of 8)	ENST00000540478.1	GMPR	guanosine monophosphate reductase	2766	ENSG00000137198
chr2	217621408	217623126	1719	9.81	10.22	9.23	0.99	0.0252	0.167	Promoter (1-2kb)	Promoter (1-2kb)	ENST00000663562.1	DIRC3	disrupted in renal carcinoma 3	729582
chr8	40173996	40175101	1106	8.79	9.2	8.22	0.99	0.0275	0.175	Distal Intergenic	Distal Intergenic	ENST00000315792.5	TCIM	transcriptional and immune response regulator	56892	ENSG00000176907
chr14	61561301	61563162	1862	9.68	10.09	9.1	0.99	0.0336	0.197	Exon	Exon (ENST00000508827.1/101927780, exon 4 of 5)	ENST00000553288.5	LINC01303	long intergenic non-protein coding RNA 1303	101927780	ENSG00000250548
chr2	12701699	12703441	1743	10.54	10.95	9.96	0.99	0.035	0.203	Exon	Exon (ENST00000664018.1/100506457, exon 6 of 6)	ENST00000155926.8	TRIB2	tribbles pseudokinase 2	28951	ENSG00000071575
chr20	2314863	2315793	931	8.17	8.58	7.59	0.99	0.0398	0.219	Promoter (1-2kb)	Promoter (1-2kb)	ENST00000463090.1	TGM3	transglutaminase 3	7053	ENSG00000125780
chr20	34302418	34303319	902	7.29	7.7	6.71	0.99	0.0511	0.255	Promoter (<=1kb)	Promoter (<=1kb)	ENST00000480653.5	AHCY	adenosylhomocysteinase	191	ENSG00000101444
chr7	42262998	42264210	1213	8.03	8.44	7.45	0.99	0.0587	0.274	Distal Intergenic	Distal Intergenic	ENST00000428534.1	GLI3	GLI family zinc finger 3	2737	ENSG00000106571
chr20	7361168	7362859	1692	9.79	10.21	9.22	0.99	0.0668	0.294	Intron	Intron (ENST00000663217.1/101929312, intron 2 of 2)	ENST00000621515.1	MIR8062	microRNA 8062	102465865	ENSG00000278159
chr18	58639069	58640478	1410	9.43	9.84	8.85	0.99	0.0704	0.303	Distal Intergenic	Distal Intergenic	ENST00000361673.4	ALPK2	alpha kinase 2	115701	ENSG00000198796
chr3	64188901	64189492	592	8.88	9.29	8.3	0.99	0.0759	0.314	Promoter (1-2kb)	Promoter (1-2kb)	ENST00000473434.1	PRICKLE2-AS3	PRICKLE2 antisense RNA 3	100874243	ENSG00000226017
chr9	127918738	127919614	877	7.36	7.77	6.78	0.99	0.0986	0.364	Promoter (1-2kb)	Promoter (1-2kb)	ENST00000335791.10	ST6GALNAC4	ST6 N-acetylgalactosaminide alpha-2,6-sialyltransferase 4	27090	ENSG00000136840
chr8	39037547	39038756	1210	11.05	11.46	10.47	0.99	0.106	0.377	Intron	Intron (ENST00000487273.7/8754, intron 11 of 21)	ENST00000384470.1	SNORD38D	small nucleolar RNA, C/D box 38D	109616979	ENSG00000207199
chr11	96113297	96113734	438	6.98	7.39	6.4	0.99	0.211	0.541	Intron	Intron (ENST00000648443.1/ENST00000648443.1, intron 1 of 3)	ENST00000618849.1	MAML2	mastermind like transcriptional coactivator 2	84441	ENSG00000184384
chr9	89154689	89155018	330	6.76	7.17	6.18	0.99	0.213	0.543	Intron	Intron (ENST00000375835.9/53358, intron 1 of 11)	ENST00000375835.9	SHC3	SHC adaptor protein 3	53358	ENSG00000148082
chr2	7430307	7431490	1184	6.71	7.12	6.13	0.99	0.337	0.679	Promoter (<=1kb)	Promoter (<=1kb)	ENST00000658275.1	LOC100506274	uncharacterized LOC100506274	100506274	ENSG00000229727
chr4	41509339	41509923	585	5.75	6.16	5.17	0.99	0.489	0.786	Intron	Intron (ENST00000513024.5/22998, intron 2 of 25)	ENST00000503057.6	LIMCH1	LIM and calponin homology domains 1	22998	ENSG00000064042
chr19	16077809	16079486	1678	9.59	10	9.01	0.98	0.00469	0.0549	Promoter (<=1kb)	Promoter (<=1kb)	ENST00000658224.1	TPM4	tropomyosin 4	7171	ENSG00000167460
chr1	212857640	212858969	1330	8.26	8.67	7.69	0.98	0.00894	0.0848	Promoter (<=1kb)	Promoter (<=1kb)	ENST00000366971.9	FLVCR1	feline leukemia virus subgroup C cellular receptor 1	28982	ENSG00000162769
chr16	53754986	53757000	2015	10.09	10.5	9.52	0.98	0.0126	0.108	Intron	Intron (ENST00000636491.1/79068, intron 2 of 9)	ENST00000640179.1	FTO	FTO alpha-ketoglutarate dependent dioxygenase	79068	ENSG00000140718
chr10	92591457	92593408	1952	9.99	10.39	9.42	0.98	0.013	0.111	Promoter (<=1kb)	Promoter (<=1kb)	ENST00000260731.5	KIF11	kinesin family member 11	3832	ENSG00000138160
chr19	44741660	44742616	957	8.17	8.58	7.59	0.98	0.0174	0.135	Distal Intergenic	Distal Intergenic	ENST00000403534.7	BCL3	BCL3 transcription coactivator	602	ENSG00000069399
chr6	164404991	164405361	371	8.84	9.25	8.27	0.98	0.0259	0.169	Distal Intergenic	Distal Intergenic	ENST00000664420.1	MEAT6	melanoma-associated transcript 6	105378111
chr16	10743836	10744322	487	8.07	8.48	7.5	0.98	0.0599	0.277	Promoter (<=1kb)	Promoter (<=1kb)	ENST00000571790.5	NUBP1	nucleotide binding protein 1	4682	ENSG00000103274
chr20	51033682	51034258	577	7.78	8.19	7.2	0.98	0.0663	0.293	Distal Intergenic	Distal Intergenic	ENST00000439216.5	KCNG1	potassium voltage-gated channel modifier subfamily G member 1	3755	ENSG00000026559
chr1	61241316	61242273	958	8.8	9.21	8.23	0.98	0.0681	0.298	Intron	Intron (ENST00000371191.5/4774, intron 2 of 10)	ENST00000630199.2	NFIA-AS1	NFIA antisense RNA 1	645030	ENSG00000237853
chr5	88663518	88664306	789	10.22	10.62	9.64	0.98	0.0819	0.327	Promoter (2-3kb)	Promoter (2-3kb)	ENST00000384838.1	MIR9-2	microRNA 9-2	407047	ENSG00000284447
chr5	177546051	177546820	770	7.68	8.09	7.11	0.98	0.0876	0.341	Intron	Intron (ENST00000514747.6/54540, intron 1 of 8)	ENST00000506432.1	FAM193B	family with sequence similarity 193 member B	54540	ENSG00000146067
chr19	18152504	18153053	550	9.22	9.63	8.65	0.98	0.0899	0.346	Promoter (<=1kb)	Promoter (<=1kb)	ENST00000593731.1	PIK3R2	phosphoinositide-3-kinase regulatory subunit 2	5296	ENSG00000105647
chr12	113206078	113206807	730	10.27	10.68	9.7	0.98	0.092	0.351	Intron	Intron (ENST00000299732.6/115811, intron 2 of 2)	ENST00000546692.1	IQCD	IQ motif containing D	115811	ENSG00000166578
chr3	114375868	114377037	1170	9.19	9.59	8.62	0.98	0.121	0.405	Intron	Intron (ENST00000659395.1/100131117, intron 4 of 5)	ENST00000474710.5	ZBTB20	zinc finger and BTB domain containing 20	26137	ENSG00000181722
chr13	20773281	20773984	704	6.86	7.27	6.29	0.98	0.144	0.445	Promoter (<=1kb)	Promoter (<=1kb)	ENST00000382758.6	EEF1AKMT1	EEF1A lysine methyltransferase 1	221143	ENSG00000150456
chr18	68427930	68429617	1688	10.05	10.46	9.48	0.98	0.149	0.453	Intron	Intron (ENST00000577835.1/ENST00000577835.1, intron 1 of 3)	ENST00000578816.1	TMX3	thioredoxin related transmembrane protein 3	54495	ENSG00000166479
chr5	172443510	172443686	177	8.01	8.41	7.44	0.98	0.201	0.528	Intron	Intron (ENST00000636523.1/285590, intron 1 of 13)	ENST00000636523.1	SH3PXD2B	SH3 and PX domains 2B	285590	ENSG00000174705
chr3	69288401	69288666	266	5.35	5.76	4.77	0.98	0.279	0.622	Intron	Intron (ENST00000398540.8/23150, intron 4 of 22)	ENST00000493880.5	FRMD4B	FERM domain containing 4B	23150	ENSG00000114541
chr4	40672563	40673254	692	6.84	7.25	6.27	0.98	0.326	0.669	Distal Intergenic	Distal Intergenic	ENST00000511598.5	RBM47	RNA binding motif protein 47	54502	ENSG00000163694
chr20	5028096	5028441	346	3.99	4.4	3.42	0.98	0.461	0.769	Distal Intergenic	Distal Intergenic	ENST00000379333.5	SLC23A2	solute carrier family 23 member 2	9962	ENSG00000089057
chr1	123334514	123334979	466	2.71	3.12	2.13	0.98	0.539	0.815	Distal Intergenic	Distal Intergenic	ENST00000458200.2	EMBP1	embigin pseudogene 1	647121	ENSG00000231752
chr17	59851590	59852232	643	8.8	9.21	8.23	0.97	0.00787	0.0787	Distal Intergenic	Distal Intergenic	ENST00000362134.1	MIR21	microRNA 21	406991	ENSG00000284190
chr3	57130401	57131813	1413	9.46	9.86	8.9	0.97	0.0108	0.0968	Intron	Intron (ENST00000296318.12/54756, intron 1 of 12)	ENST00000463523.5	IL17RD	interleukin 17 receptor D	54756	ENSG00000144730
chr8	25000086	25001846	1761	9.85	10.25	9.28	0.97	0.0255	0.168	Exon	Exon (ENST00000670816.1/ENST00000670816.1, exon 1 of 2)	ENST00000610854.1	NEFL	neurofilament light	4747	ENSG00000277586
chr1	162166071	162167658	1588	9.04	9.45	8.48	0.97	0.0308	0.187	Intron	Intron (ENST00000361897.10/9722, intron 2 of 9)	ENST00000577581.1	MIR4654	microRNA 4654	100616386	ENSG00000266144
chr6	138577478	138578200	723	8.36	8.77	7.8	0.97	0.0385	0.215	Intron	Intron (ENST00000491526.6/57224, intron 1 of 3)	ENST00000427025.6	NHSL1	NHS like 1	57224	ENSG00000135540
chr9	79662937	79664677	1741	9.12	9.52	8.55	0.97	0.07	0.302	Promoter (<=1kb)	Promoter (<=1kb)	ENST00000463431.5	TLE4	TLE family member 4, transcriptional corepressor	7091	ENSG00000106829
chr10	125880803	125881469	667	7.71	8.12	7.15	0.97	0.0759	0.314	Promoter (<=1kb)	Promoter (<=1kb)	ENST00000284690.4	DHX32	DEAH-box helicase 32 (putative)	55760	ENSG00000089876
chr15	43824414	43824749	336	6.75	7.15	6.18	0.97	0.0889	0.344	Promoter (<=1kb)	Promoter (<=1kb)	ENST00000267812.4	MFAP1	microfibril associated protein 1	4236	ENSG00000140259
chr2	129793375	129793959	585	7.59	8	7.03	0.97	0.0961	0.358	Distal Intergenic	Distal Intergenic	ENST00000641154.1	LINC02572	long intergenic non-protein coding RNA 2572	105373615	ENSG00000229536
chr21	43739883	43740898	1016	6.75	7.16	6.19	0.97	0.111	0.387	Promoter (<=1kb)	Promoter (<=1kb)	ENST00000490666.5	PDXK	pyridoxal kinase	8566	ENSG00000160209
chr4	124806341	124807154	814	8.66	9.07	8.1	0.97	0.129	0.418	Distal Intergenic	Distal Intergenic	ENST00000515641.1	ANKRD50	ankyrin repeat domain 50	57182	ENSG00000151458
chr18	3665457	3666496	1040	9.28	9.69	8.71	0.97	0.171	0.484	Intron	Intron (ENST00000400147.6/9229, intron 4 of 9)	ENST00000572856.1	DLGAP1-AS2	DLGAP1 antisense RNA 2	84777
chr4	94575796	94576559	764	6.55	6.96	5.99	0.97	0.178	0.493	Promoter (2-3kb)	Promoter (2-3kb)	ENST00000511586.5	PDLIM5	PDZ and LIM domain 5	10611	ENSG00000163110
chr5	74646951	74647406	456	7.23	7.63	6.67	0.97	0.21	0.539	Intron	Intron (ENST00000511181.5/3074, intron 1 of 13)	ENST00000508331.1	ENC1	ectodermal-neural cortex 1	8507	ENSG00000171617
chr3	186882593	186883350	758	7.32	7.73	6.76	0.97	0.297	0.641	Distal Intergenic	Distal Intergenic	ENST00000422718.1	ADIPOQ-AS1	ADIPOQ antisense RNA 1	100874095	ENSG00000226482
chr2	12498463	12499102	640	7.63	8.03	7.06	0.97	0.343	0.684	Intron	Intron (ENST00000412294.5/100506457, intron 4 of 5)	ENST00000654108.1	MIR3681HG	MIR3681 host gene	100506457	ENSG00000224184
chr6	2688632	2688942	311	5.5	5.9	4.94	0.97	0.397	0.725	Exon	Exon (ENST00000647417.1/340156, exon 3 of 12)	ENST00000666762.1	LINC01600	long intergenic non-protein coding RNA 1600	154386	ENSG00000164385
chr20	31544174	31544419	246	6.7	7.11	6.14	0.97	0.435	0.751	Promoter (<=1kb)	Promoter (<=1kb)	ENST00000469097.5	HM13	histocompatibility minor 13	81502	ENSG00000101294
chr9	43138550	43140020	1471	8.46	8.86	7.91	0.96	0.0133	0.112	Exon	Exon (ENST00000666774.1/102724904, exon 4 of 4)	ENST00000656631.1	LOC102724904	methylenetetrahydrofolate dehydrogenase (NADP+ dependent) 1 like pseudogene	102724904	ENSG00000286506
chr7	28021168	28022176	1009	8.45	8.85	7.89	0.96	0.0166	0.131	Promoter (<=1kb)	Promoter (<=1kb)	ENST00000420835.4	JAZF1	JAZF zinc finger 1	221895	ENSG00000153814
chr1	229229263	229232147	2885	11.94	12.34	11.38	0.96	0.0171	0.134	Intron	Intron (ENST00000651412.1/ENST00000651412.1, intron 2 of 3)	ENST00000429227.1	LOC105373159	uncharacterized LOC105373159	105373159	ENSG00000177788
chr8	53657103	53658844	1742	9.1	9.5	8.54	0.96	0.0273	0.174	Distal Intergenic	Distal Intergenic	ENST00000522159.5	ATP6V1H	ATPase H+ transporting V1 subunit H	51606	ENSG00000047249
chr17	66661368	66662315	948	7.5	7.9	6.95	0.96	0.0346	0.201	Intron	Intron (ENST00000413366.8/5578, intron 5 of 16)	ENST00000385208.1	MIR634	microRNA 634	693219	ENSG00000207943
chr17	61495012	61495790	779	9.28	9.68	8.72	0.96	0.0351	0.203	Distal Intergenic	Distal Intergenic	ENST00000586874.2	TBX4	T-box transcription factor 4	9496	ENSG00000121075
chr12	107645407	107647132	1726	8.86	9.26	8.3	0.96	0.0356	0.205	Intron	Intron (ENST00000420571.6/121551, intron 12 of 14)	ENST00000494235.2	BTBD11	BTB domain containing 11	121551	ENSG00000151136
chr17	15958153	15959472	1320	9.16	9.56	8.6	0.96	0.0368	0.209	Intron	Intron (ENST00000304222.2/136, intron 1 of 1)	ENST00000304222.2	ADORA2B	adenosine A2b receptor	136	ENSG00000170425
chr5	632867	634396	1530	8.22	8.62	7.66	0.96	0.0447	0.234	Exon	Exon (ENST00000264935.6/55722, exon 5 of 12)	ENST00000512038.1	CEP72	centrosomal protein 72	55722	ENSG00000112877
chr13	23377472	23378649	1178	10	10.4	9.44	0.96	0.0449	0.235	Promoter (1-2kb)	Promoter (1-2kb)	ENST00000402364.1	SACS	sacsin molecular chaperone	26278	ENSG00000151835
chr6	5499311	5501425	2115	10.3	10.71	9.74	0.96	0.0482	0.246	Intron	Intron (ENST00000324331.10/10667, intron 4 of 6)	ENST00000602284.1	LOC101927972	uncharacterized LOC101927972	101927972	ENSG00000269985
chr17	19090671	19091524	854	8.44	8.84	7.88	0.96	0.0558	0.266	Promoter (1-2kb)	Promoter (1-2kb)	ENST00000399091.1	LOC79999	uncharacterized protein ENSP00000382033	79999
chr11	117026280	117027572	1293	8.53	8.94	7.97	0.96	0.0568	0.269	Intron	Intron (ENST00000445177.5/23387, intron 1 of 24)	ENST00000497049.5	SIK3	SIK family kinase 3	23387	ENSG00000160584
chr3	47636268	47636733	466	7.38	7.79	6.82	0.96	0.0619	0.281	Intron	Intron (ENST00000254480.10/6599, intron 22 of 27)	ENST00000492896.1	SMARCC1	SWI/SNF related, matrix associated, actin dependent regulator of chromatin subfamily c member 1	6599	ENSG00000173473
chr19	41323093	41324370	1278	8.64	9.04	8.08	0.96	0.0788	0.32	3' UTR	3' UTR	ENST00000600918.1	CCDC97	coiled-coil domain containing 97	90324	ENSG00000142039
chr3	145518965	145519863	899	6.99	7.39	6.43	0.96	0.112	0.387	Distal Intergenic	Distal Intergenic	ENST00000490375.1	LNCSRLR	lncRNA sorafenib resistance in renal cell carcinoma associated	109729161	ENSG00000240032
chr9	91193043	91193754	712	7.9	8.3	7.34	0.96	0.136	0.43	Intron	Intron (ENST00000667274.1/ENST00000667274.1, intron 1 of 2)	ENST00000414768.2	LINC00484	long intergenic non-protein coding RNA 484	100129347	ENSG00000229694
chr4	76856100	76856764	665	7.18	7.58	6.62	0.96	0.139	0.434	Distal Intergenic	Distal Intergenic	ENST00000334306.4	SOWAHB	sosondowah ankyrin repeat domain family member B	345079	ENSG00000186212
chr6	108848231	108848737	507	6.53	6.94	5.97	0.96	0.164	0.475	Promoter (<=1kb)	Promoter (<=1kb)	ENST00000368972.7	ARMC2	armadillo repeat containing 2	84071	ENSG00000118690
chr4	61336365	61337447	1083	9.12	9.52	8.56	0.96	0.168	0.481	Intron	Intron (ENST00000512091.6/23284, intron 1 of 25)	ENST00000514591.5	ADGRL3	adhesion G protein-coupled receptor L3	23284	ENSG00000150471
chr3	115270703	115271775	1073	7.61	8.02	7.06	0.96	0.173	0.487	Intron	Intron (ENST00000653398.1/ENST00000653398.1, intron 6 of 6)	ENST00000357258.8	ZBTB20	zinc finger and BTB domain containing 20	26137	ENSG00000181722
chr1	56688560	56688902	343	6.67	7.07	6.11	0.96	0.211	0.54	Intron	Intron (ENST00000371244.9/5563, intron 2 of 8)	ENST00000497991.1	FYB2	FYN binding protein 2	199920	ENSG00000187889
chr19	16875168	16875698	531	5.72	6.12	5.17	0.96	0.217	0.548	Promoter (<=1kb)	Promoter (<=1kb)	ENST00000595049.5	SIN3B	SIN3 transcription regulator family member B	23309	ENSG00000127511
chrX	120305875	120306281	407	6.84	7.24	6.28	0.96	0.282	0.625	Intron	Intron (ENST00000309720.9/55026, intron 1 of 9)	ENST00000480821.1	TMEM255A	transmembrane protein 255A	55026	ENSG00000125355
chr15	101250399	101251154	756	7.23	7.63	6.68	0.96	0.312	0.656	Promoter (<=1kb)	Promoter (<=1kb)	ENST00000254190.4	CHSY1	chondroitin sulfate synthase 1	22856	ENSG00000131873
chr14	34013657	34014158	502	4.49	4.89	3.94	0.96	0.538	0.814	Intron	Intron (ENST00000487915.6/112399, intron 4 of 5)	ENST00000250457.8	EGLN3	egl-9 family hypoxia inducible factor 3	112399	ENSG00000129521
chr13	57739748	57740013	266	6.9	7.3	6.34	0.96	0.702	0.899	Distal Intergenic	Distal Intergenic	ENST00000615375.1	PCDH17	protocadherin 17	27253	ENSG00000118946
chr1	8943211	8944318	1108	9.29	9.69	8.74	0.95	0.00223	0.0327	Promoter (1-2kb)	Promoter (1-2kb)	ENST00000549778.5	CA6	carbonic anhydrase 6	765	ENSG00000131686
chr8	74249119	74251389	2271	10.05	10.44	9.5	0.95	0.0172	0.135	Intron	Intron (ENST00000342232.5/56704, intron 3 of 5)	ENST00000518195.1	JPH1	junctophilin 1	56704	ENSG00000104369
chr8	38789704	38791512	1809	9.72	10.12	9.18	0.95	0.0217	0.155	Promoter (1-2kb)	Promoter (1-2kb)	ENST00000521154.1	TACC1	transforming acidic coiled-coil containing protein 1	6867	ENSG00000147526
chr13	27744576	27745783	1208	8.35	8.75	7.8	0.95	0.0223	0.157	Distal Intergenic	Distal Intergenic	ENST00000302945.3	GSX1	GS homeobox 1	219409	ENSG00000169840
chr11	122105198	122105782	585	8.35	8.75	7.8	0.95	0.0275	0.175	Promoter (<=1kb)	Promoter (<=1kb)	ENST00000653167.1	MIR100HG	mir-100-let-7a-2-mir-125b-1 cluster host gene	399959	ENSG00000255248
chr3	27533705	27534816	1112	9.95	10.35	9.4	0.95	0.0696	0.301	Distal Intergenic	Distal Intergenic	ENST00000428005.1	SLC4A7	solute carrier family 4 member 7	9497	ENSG00000033867
chr3	11136484	11137677	1194	10.25	10.65	9.7	0.95	0.0752	0.312	Promoter (<=1kb)	Promoter (<=1kb)	ENST00000438284.2	HRH1	histamine receptor H1	3269	ENSG00000196639
chr10	110336116	110336870	755	6.97	7.37	6.42	0.95	0.0856	0.336	Distal Intergenic	Distal Intergenic	ENST00000471297.1	SMNDC1	survival motor neuron domain containing 1	10285	ENSG00000119953
chr20	57415973	57416477	505	7.17	7.56	6.61	0.95	0.0954	0.357	Distal Intergenic	Distal Intergenic	ENST00000417346.1	LOC100291105	uncharacterized LOC100291105	100291105	ENSG00000218018
chr11	122197142	122197691	550	8.18	8.58	7.63	0.95	0.144	0.445	Intron	Intron (ENST00000660311.1/399959, intron 2 of 4)	ENST00000653565.1	MIR100HG	mir-100-let-7a-2-mir-125b-1 cluster host gene	399959	ENSG00000255248
chr5	21341275	21342225	951	7.65	8.05	7.11	0.95	0.173	0.487	Promoter (<=1kb)	Promoter (<=1kb)	ENST00000508260.5	GUSBP1	GUSB pseudogene 1	728411	ENSG00000183666
chr1	224652373	224652892	520	6.71	7.11	6.16	0.95	0.207	0.536	Intron	Intron (ENST00000498382.5/149111, intron 1 of 5)	ENST00000272133.4	CNIH3	cornichon family AMPA receptor auxiliary protein 3	149111	ENSG00000143786
chr18	35478557	35479308	752	6.94	7.33	6.39	0.95	0.223	0.556	Exon	Exon (ENST00000592173.5/125476, exon 3 of 5)	ENST00000591139.1	INO80C	INO80 complex subunit C	125476	ENSG00000153391
chr8	80753105	80754002	898	7.08	7.47	6.53	0.95	0.252	0.591	Intron	Intron (ENST00000327835.7/619279, intron 2 of 8)	ENST00000520336.1	ZNF704	zinc finger protein 704	619279	ENSG00000164684
chr12	90098605	90098990	386	5.63	6.03	5.07	0.95	0.347	0.685	Intron	Intron (ENST00000651272.1/ENST00000651272.1, intron 6 of 6)	ENST00000547094.1	LINC02399	long intergenic non-protein coding RNA 2399	105369891	ENSG00000257725
chr13	50411364	50411580	217	5.08	5.48	4.53	0.95	0.456	0.765	Intron	Intron (ENST00000461527.6/10301, intron 3 of 5)	ENST00000498557.5	DLEU1	deleted in lymphocytic leukemia 1	10301	ENSG00000176124
chr10	119313926	119317618	3693	12.42	12.81	11.87	0.94	0.000243	0.00625	Intron	Intron (ENST00000392870.3/2869, intron 1 of 15)	ENST00000580598.1	MIR4681	microRNA 4681	100616398	ENSG00000265719
chr1	235642084	235645167	3084	11.59	11.99	11.04	0.94	0.00284	0.0387	Intron	Intron (ENST00000391854.7/2786, intron 1 of 3)	ENST00000391854.7	GNG4	G protein subunit gamma 4	2786	ENSG00000168243
chr7	158821235	158822034	800	9.54	9.93	8.99	0.94	0.00548	0.0606	Intron	Intron (ENST00000251527.10/57488, intron 1 of 21)	ENST00000483958.5	ESYT2	extended synaptotagmin 2	57488	ENSG00000117868
chr9	108885675	108887146	1472	9.38	9.78	8.84	0.94	0.0101	0.0923	Promoter (2-3kb)	Promoter (2-3kb)	ENST00000467959.1	ELP1	elongator complex protein 1	8518	ENSG00000070061
chr2	161134473	161135509	1037	9.01	9.41	8.47	0.94	0.012	0.105	Promoter (1-2kb)	Promoter (1-2kb)	ENST00000259075.6	TANK	TRAF family member associated NFKB activator	10010	ENSG00000136560
chr8	11429345	11430349	1005	9.28	9.67	8.73	0.94	0.019	0.143	Intron	Intron (ENST00000533578.4/83656, intron 3 of 6)	ENST00000531564.1	FAM167A	family with sequence similarity 167 member A	83648	ENSG00000154319
chr1	245176579	245178109	1531	9.97	10.36	9.42	0.94	0.02	0.146	Intron	Intron (ENST00000407071.7/55083, intron 2 of 14)	ENST00000446321.1	KIF26B-AS1	KIF26B antisense RNA 1	111216275	ENSG00000232192
chr4	40316333	40317743	1411	10.81	11.2	10.26	0.94	0.0255	0.168	Promoter (<=1kb)	Promoter (<=1kb)	ENST00000510551.1	LINC02265	long intergenic non-protein coding RNA 2265	101060498	ENSG00000249241
chr9	40639045	40640151	1107	8.26	8.66	7.72	0.94	0.0283	0.177	Distal Intergenic	Distal Intergenic	ENST00000617096.4	LOC105379443	methylenetetrahydrofolate dehydrogenase (NADP+ dependent) 1 like pseudogene	105379443
chr1	109259573	109260374	802	7.73	8.13	7.18	0.94	0.0389	0.216	Intron	Intron (ENST00000271332.4/1952, intron 2 of 33)	ENST00000459940.1	CELSR2	cadherin EGF LAG seven-pass G-type receptor 2	1952	ENSG00000143126
chr1	218356793	218357639	847	8.01	8.41	7.47	0.94	0.044	0.231	Intron	Intron (ENST00000366930.9/7042, intron 1 of 6)	ENST00000488793.1	TGFB2	transforming growth factor beta 2	7042	ENSG00000092969
chr5	14268180	14269170	991	9.19	9.58	8.65	0.94	0.0464	0.24	Intron	Intron (ENST00000344204.9/7204, intron 1 of 56)	ENST00000504606.1	TRIO	trio Rho guanine nucleotide exchange factor	7204	ENSG00000038382
chr12	75705744	75706565	822	9.11	9.5	8.56	0.94	0.0526	0.259	Intron	Intron (ENST00000552856.1/ENST00000552856.1, intron 2 of 4)	ENST00000550898.1	KRR1	KRR1 small subunit processome component homolog	11103	ENSG00000111615
chr3	162596887	162597823	937	8.13	8.52	7.59	0.94	0.0564	0.268	Distal Intergenic	Distal Intergenic	ENST00000462928.5	LINC01192	long intergenic non-protein coding RNA 1192	647107	ENSG00000241369
chr17	59845697	59847098	1402	11.17	11.56	10.63	0.94	0.0723	0.306	Distal Intergenic	Distal Intergenic	ENST00000362134.1	MIR21	microRNA 21	406991	ENSG00000284190
chr8	118074422	118075600	1179	8.89	9.28	8.34	0.94	0.087	0.339	Intron	Intron (ENST00000378204.6/2131, intron 1 of 10)	ENST00000436216.2	EXT1	exostosin glycosyltransferase 1	2131	ENSG00000182197
chr12	123126495	123127536	1042	8.21	8.61	7.66	0.94	0.0963	0.359	Intron	Intron (ENST00000542210.1/57605, intron 1 of 3)	ENST00000280562.9	PITPNM2	phosphatidylinositol transfer protein membrane associated 2	57605	ENSG00000090975
chr14	71674848	71675660	813	7.17	7.57	6.63	0.94	0.106	0.377	Intron	Intron (ENST00000381232.7/26037, intron 9 of 20)	ENST00000554960.1	SIPA1L1	signal induced proliferation associated 1 like 1	26037	ENSG00000197555
chr13	57747890	57748606	717	7.9	8.29	7.36	0.94	0.12	0.403	Distal Intergenic	Distal Intergenic	ENST00000615375.1	PCDH17	protocadherin 17	27253	ENSG00000118946
chr17	2812051	2812797	747	8.22	8.62	7.68	0.94	0.123	0.408	Intron	Intron (ENST00000637138.1/23108, intron 3 of 25)	ENST00000542807.1	RAP1GAP2	RAP1 GTPase activating protein 2	23108	ENSG00000132359
chr20	49678494	49679134	641	8.42	8.82	7.88	0.94	0.132	0.422	Intron	Intron (ENST00000371711.4/9334, intron 1 of 8)	ENST00000371711.4	B4GALT5	beta-1,4-galactosyltransferase 5	9334	ENSG00000158470
chr18	3247316	3247842	527	7.03	7.42	6.48	0.94	0.156	0.464	Promoter (<=1kb)	Promoter (<=1kb)	ENST00000579226.5	MYL12A	myosin light chain 12A	10627	ENSG00000101608
chr11	20368347	20368741	395	7.78	8.17	7.23	0.94	0.158	0.466	Intron	Intron (ENST00000421577.6/10553, intron 3 of 5)	ENST00000531058.1	HTATIP2	HIV-1 Tat interactive protein 2	10553	ENSG00000109854
chr16	9061367	9061956	590	7.15	7.54	6.61	0.94	0.159	0.468	Distal Intergenic	Distal Intergenic	ENST00000327827.12	C16orf72	chromosome 16 open reading frame 72	29035	ENSG00000182831
chr1	198880974	198881705	732	8.28	8.68	7.73	0.94	0.232	0.568	Intron	Intron (ENST00000660348.1/100131234, intron 2 of 2)	ENST00000385026.1	MIR181A1	microRNA 181a-1	406995	ENSG00000207759
chr9	95462668	95463607	940	6.19	6.59	5.65	0.94	0.274	0.618	Promoter (2-3kb)	Promoter (2-3kb)	ENST00000547615.1	PTCH1	patched 1	5727	ENSG00000185920
chr2	234502487	234503061	575	8.41	8.8	7.86	0.94	0.296	0.64	Distal Intergenic	Distal Intergenic	ENST00000339728.6	ARL4C	ADP ribosylation factor like GTPase 4C	10123	ENSG00000188042
chr13	60572223	60573049	827	8.18	8.58	7.63	0.94	0.32	0.664	Intron	Intron (ENST00000196169.7/81550, intron 13 of 13)	ENST00000471710.2	TDRD3	tudor domain containing 3	81550	ENSG00000083544
chr20	51541293	51541697	405	5.36	5.76	4.82	0.94	0.371	0.703	Promoter (1-2kb)	Promoter (1-2kb)	ENST00000396009.7	NFATC2	nuclear factor of activated T cells 2	4773	ENSG00000101096
chr3	129399441	129399730	290	5.08	5.48	4.54	0.94	0.386	0.716	Promoter (<=1kb)	Promoter (<=1kb)	ENST00000506593.1	RPL32P3	ribosomal protein L32 pseudogene 3	132241	ENSG00000251474
chr8	10805522	10806126	605	5.11	5.51	4.56	0.94	0.42	0.741	Intron	Intron (ENST00000554914.1/83595, intron 5 of 5)	ENST00000524061.1	PINX1	PIN2 (TERF1) interacting telomerase inhibitor 1	54984	ENSG00000254093
chr1	23993026	23993287	262	3.34	3.74	2.8	0.94	0.505	0.796	Distal Intergenic	Distal Intergenic	ENST00000341154.10	SRSF10	serine and arginine rich splicing factor 10	10772	ENSG00000188529
chr7	3243682	3245012	1331	8.93	9.33	8.39	0.93	0.00847	0.0824	Distal Intergenic	Distal Intergenic	ENST00000404826.7	SDK1	sidekick cell adhesion molecule 1	221935	ENSG00000146555
chr17	82863312	82864642	1331	9.56	9.95	9.02	0.93	0.0129	0.111	Exon	Exon (ENST00000574801.5/6904, exon 1 of 7)	ENST00000572562.1	ZNF750	zinc finger protein 750	79755	ENSG00000141579
chr6	22025188	22026484	1297	10.78	11.17	10.24	0.93	0.0137	0.115	Intron	Intron (ENST00000671160.1/401237, intron 4 of 7)	ENST00000667176.1	CASC15	cancer susceptibility 15	401237
chr5	178525859	178527853	1995	9.44	9.83	8.9	0.93	0.0346	0.201	Intron	Intron (ENST00000390654.8/91522, intron 2 of 28)	ENST00000484750.1	COL23A1	collagen type XXIII alpha 1 chain	91522	ENSG00000050767
chr10	25546110	25547766	1657	11.25	11.64	10.71	0.93	0.0388	0.216	Intron	Intron (ENST00000650135.1/57512, intron 6 of 11)	ENST00000490549.1	GPR158	G protein-coupled receptor 158	57512	ENSG00000151025
chr5	110257996	110259055	1060	7.94	8.34	7.4	0.93	0.0488	0.248	Distal Intergenic	Distal Intergenic	ENST00000507188.6	TMEM232	transmembrane protein 232	642987	ENSG00000186952
chr5	167294744	167295917	1174	9.55	9.94	9.01	0.93	0.055	0.265	Intron	Intron (ENST00000518659.5/57451, intron 1 of 28)	ENST00000518659.5	TENM2	teneurin transmembrane protein 2	57451	ENSG00000145934
chr1	117059776	117060710	935	7.56	7.95	7.02	0.93	0.0648	0.289	Promoter (<=1kb)	Promoter (<=1kb)	ENST00000369466.9	TTF2	transcription termination factor 2	8458	ENSG00000116830
chr3	88149242	88150193	952	7.72	8.11	7.18	0.93	0.0896	0.346	Promoter (<=1kb)	Promoter (<=1kb)	ENST00000318887.8	C3orf38	chromosome 3 open reading frame 38	285237	ENSG00000179021
chr11	73538474	73539123	650	8.32	8.71	7.78	0.93	0.0918	0.35	Intron	Intron (ENST00000064778.8/23201, intron 1 of 8)	ENST00000632101.1	FAM168A	family with sequence similarity 168 member A	23201	ENSG00000054965
chr8	9057739	9058405	667	8.35	8.75	7.81	0.93	0.101	0.367	Intron	Intron (ENST00000520332.5/90459, intron 4 of 5)	ENST00000522258.1	ERI1	exoribonuclease 1	90459	ENSG00000104626
chr11	122156940	122157891	952	9.08	9.47	8.54	0.93	0.108	0.38	Promoter (<=1kb)	Promoter (<=1kb)	ENST00000648209.1	MIR100HG	mir-100-let-7a-2-mir-125b-1 cluster host gene	399959	ENSG00000255248
chr7	131244145	131244910	766	8.98	9.37	8.44	0.93	0.115	0.394	Intron	Intron (ENST00000421797.6/4289, intron 2 of 18)	ENST00000429546.5	MKLN1	muskelin 1	4289	ENSG00000128585
chr12	77847033	77848715	1683	10.99	11.38	10.45	0.93	0.121	0.405	Intron	Intron (ENST00000550042.2/89795, intron 2 of 8)	ENST00000536525.6	NAV3	neuron navigator 3	89795	ENSG00000067798
chr3	155646348	155647334	987	8.17	8.56	7.63	0.93	0.124	0.408	Intron	Intron (ENST00000494598.5/23007, intron 1 of 21)	ENST00000340059.11	PLCH1	phospholipase C eta 1	23007	ENSG00000114805
chr5	138874912	138875653	742	8.35	8.74	7.81	0.93	0.168	0.481	Promoter (<=1kb)	Promoter (<=1kb)	ENST00000522013.5	CTNNA1	catenin alpha 1	1495	ENSG00000044115
chr2	116979854	116981164	1311	8.58	8.97	8.04	0.93	0.179	0.495	Distal Intergenic	Distal Intergenic	ENST00000263239.7	DDX18	DEAD-box helicase 18	8886	ENSG00000088205
chr1	84365770	84366283	514	6.57	6.97	6.04	0.93	0.188	0.509	Promoter (<=1kb)	Promoter (<=1kb)	ENST00000638373.1	UOX	urate oxidase (pseudogene)	391051
chr7	157464053	157465046	994	7.05	7.44	6.52	0.93	0.202	0.529	Promoter (1-2kb)	Promoter (1-2kb)	ENST00000444158.1	LOC101927914	uncharacterized LOC101927914	101927914	ENSG00000234210
chr9	15935942	15936870	929	8.57	8.96	8.03	0.93	0.255	0.594	Intron	Intron (ENST00000380701.8/203238, intron 25 of 25)	ENST00000472806.1	CCDC171	coiled-coil domain containing 171	203238	ENSG00000164989
chr15	72101761	72102350	590	5.07	5.46	4.53	0.93	0.314	0.658	Intron	Intron (ENST00000356056.10/4649, intron 1 of 41)	ENST00000542035.2	SENP8	SUMO peptidase family member, NEDD8 specific	123228	ENSG00000166192
chr7	100835832	100836592	761	6.54	6.93	6	0.93	0.317	0.662	Intron	Intron (ENST00000461016.1/56996, intron 1 of 1)	ENST00000358173.8	EPHB4	EPH receptor B4	2050	ENSG00000196411
chr11	67353250	67355425	2176	10.46	10.84	9.92	0.92	0.00327	0.0426	Promoter (<=1kb)	Promoter (<=1kb)	ENST00000312419.8	POLD4	DNA polymerase delta 4, accessory subunit	57804	ENSG00000175482
chr6	107114838	107116710	1873	9.45	9.84	8.92	0.92	0.0241	0.163	Promoter (<=1kb)	Promoter (<=1kb)	ENST00000369042.5	BEND3	BEN domain containing 3	57673	ENSG00000178409
chr2	117086778	117088400	1623	10.43	10.82	9.9	0.92	0.0604	0.278	Distal Intergenic	Distal Intergenic	ENST00000263239.7	DDX18	DEAD-box helicase 18	8886	ENSG00000088205
chrX	53280480	53281689	1210	8.89	9.28	8.35	0.92	0.0614	0.28	Promoter (<=1kb)	Promoter (<=1kb)	ENST00000375365.2	IQSEC2	IQ motif and Sec7 domain ArfGEF 2	23096	ENSG00000124313
chr11	62601724	62602418	695	8.24	8.63	7.71	0.92	0.0715	0.305	Promoter (<=1kb)	Promoter (<=1kb)	ENST00000278823.7	MTA2	metastasis associated 1 family member 2	9219	ENSG00000149480
chr3	53844152	53844938	787	7.59	7.98	7.06	0.92	0.077	0.316	Promoter (<=1kb)	Promoter (<=1kb)	ENST00000481668.5	CHDH	choline dehydrogenase	55349	ENSG00000016391
chr2	104849740	104850827	1088	9.51	9.9	8.98	0.92	0.079	0.321	Promoter (<=1kb)	Promoter (<=1kb)	ENST00000443988.5	PANTR1	POU3F3 adjacent non-coding transcript 1	100506421	ENSG00000233639
chr22	37512263	37512768	506	7.15	7.54	6.62	0.92	0.0807	0.325	Promoter (<=1kb)	Promoter (<=1kb)	ENST00000437756.5	CARD10	caspase recruitment domain family member 10	29775	ENSG00000100065
chr20	51366108	51366945	838	8.13	8.52	7.6	0.92	0.0894	0.345	Distal Intergenic	Distal Intergenic	ENST00000496054.1	NFATC2	nuclear factor of activated T cells 2	4773	ENSG00000101096
chr3	149581696	149582194	499	9.33	9.71	8.8	0.92	0.0911	0.349	Intron	Intron (ENST00000465804.5/25937, intron 3 of 7)	ENST00000472417.1	WWTR1	WW domain containing transcription regulator 1	25937	ENSG00000018408
chr2	74763698	74764807	1110	7.66	8.05	7.13	0.92	0.0982	0.362	Intron	Intron (ENST00000660620.1/ENST00000660620.1, intron 1 of 2)	ENST00000290573.6	HK2	hexokinase 2	3099	ENSG00000159399
chr19	55209056	55210369	1314	8.56	8.95	8.03	0.92	0.107	0.379	Promoter (<=1kb)	Promoter (<=1kb)	ENST00000376350.8	PTPRH	protein tyrosine phosphatase receptor type H	5794	ENSG00000080031
chr2	134539667	134541119	1453	7.89	8.27	7.36	0.92	0.114	0.391	Intron	Intron (ENST00000281924.6/81615, intron 4 of 7)	ENST00000476823.1	TMEM163	transmembrane protein 163	81615	ENSG00000152128
chr1	147172668	147173104	437	6.8	7.19	6.27	0.92	0.123	0.407	Promoter (<=1kb)	Promoter (<=1kb)	ENST00000649713.1	CHD1L	chromodomain helicase DNA binding protein 1 like	9557	ENSG00000131778
chr8	115451229	115452345	1117	9.47	9.86	8.94	0.92	0.138	0.433	Intron	Intron (ENST00000640765.1/7227, intron 4 of 5)	ENST00000518018.1	TRPS1	transcriptional repressor GATA binding 1	7227	ENSG00000104447
chr4	182191325	182191596	272	7.98	8.37	7.44	0.92	0.143	0.443	Intron	Intron (ENST00000513201.1/55714, intron 1 of 3)	ENST00000408300.1	MIR1305	microRNA 1305	100302270	ENSG00000221227
chr15	90165510	90166326	817	6.78	7.17	6.25	0.92	0.145	0.447	Exon	Exon (ENST00000491561.3/ENST00000491561.3, exon 1 of 1)	ENST00000559322.5	SEMA4B	semaphorin 4B	10509	ENSG00000185033
chr15	96330604	96331031	428	7.47	7.85	6.94	0.92	0.191	0.514	Promoter (<=1kb)	Promoter (<=1kb)	ENST00000394166.8	NR2F2	nuclear receptor subfamily 2 group F member 2	7026	ENSG00000185551
chr2	85595306	85595663	358	7.67	8.06	7.14	0.92	0.196	0.52	Promoter (<=1kb)	Promoter (<=1kb)	ENST00000461845.1	RNF181	ring finger protein 181	51255	ENSG00000168894
chr2	11482883	11483693	811	7.21	7.6	6.68	0.92	0.215	0.546	Promoter (<=1kb)	Promoter (<=1kb)	ENST00000628795.2	GREB1	growth regulating estrogen receptor binding 1	9687	ENSG00000196208
chr8	125174749	125175417	669	6.96	7.34	6.42	0.92	0.215	0.546	Intron	Intron (ENST00000523741.5/286053, intron 4 of 4)	ENST00000517315.1	NSMCE2	NSE2 (MMS21) homolog, SMC5-SMC6 complex SUMO ligase	286053	ENSG00000156831
chr20	57672431	57672764	334	6.05	6.44	5.52	0.92	0.237	0.575	Intron	Intron (ENST00000395816.7/56937, intron 1 of 3)	ENST00000414037.5	PMEPA1	prostate transmembrane protein, androgen induced 1	56937	ENSG00000124225
chr7	55065749	55066128	380	6.91	7.3	6.38	0.92	0.318	0.662	Intron	Intron (ENST00000275493.7/1956, intron 1 of 27)	ENST00000450046.1	EGFR	epidermal growth factor receptor	1956	ENSG00000146648
chr1	103525562	103526269	708	6.66	7.04	6.12	0.92	0.405	0.731	Promoter (<=1kb)	Promoter (<=1kb)	ENST00000524631.5	RNPC3	RNA binding region (RNP1, RRM) containing 3	55599	ENSG00000185946
chr5	31218596	31218983	388	5.82	6.21	5.29	0.92	0.434	0.751	Intron	Intron (ENST00000265071.3/1004, intron 1 of 11)	ENST00000506396.1	CDH6	cadherin 6	1004	ENSG00000113361
chr22	46631505	46631857	353	4.1	4.49	3.57	0.92	0.569	0.833	Intron	Intron (ENST00000447351.5/23151, intron 2 of 2)	ENST00000490378.1	GRAMD4	GRAM domain containing 4	23151	ENSG00000075240
chr8	61005542	61006750	1209	10.2	10.59	9.68	0.91	0.00413	0.0501	Distal Intergenic	Distal Intergenic	ENST00000525556.1	LOC100130298	hCG1816373-like	100130298
chr11	35363551	35364696	1146	8.47	8.86	7.94	0.91	0.0215	0.154	Intron	Intron (ENST00000278379.9/6506, intron 1 of 10)	ENST00000646112.1	SLC1A2	solute carrier family 1 member 2	6506	ENSG00000110436
chrX	119871673	119872393	721	7.87	8.25	7.35	0.91	0.039	0.216	Promoter (<=1kb)	Promoter (<=1kb)	ENST00000371437.5	NDUFA1	NADH:ubiquinone oxidoreductase subunit A1	4694	ENSG00000125356
chr3	115790474	115792098	1625	10.06	10.45	9.54	0.91	0.054	0.262	Distal Intergenic	Distal Intergenic	ENST00000475403.2	LSAMP	limbic system associated membrane protein	4045	ENSG00000185565
chr6	117930517	117931004	488	8.04	8.43	7.51	0.91	0.058	0.272	Intron	Intron (ENST00000360388.9/222553, intron 1 of 7)	ENST00000360388.9	SLC35F1	solute carrier family 35 member F1	222553	ENSG00000196376
chr1	211036239	211037847	1609	10.9	11.28	10.37	0.91	0.0811	0.326	Intron	Intron (ENST00000367007.5/3756, intron 5 of 11)	ENST00000638357.1	KCNH1	potassium voltage-gated channel subfamily H member 1	3756	ENSG00000143473
chr19	50724553	50724974	422	7.73	8.11	7.2	0.91	0.0993	0.365	Promoter (1-2kb)	Promoter (1-2kb)	ENST00000599973.1	CLEC11A	C-type lectin domain containing 11A	6320	ENSG00000105472
chr1	54488536	54489570	1035	7.82	8.21	7.29	0.91	0.114	0.392	Distal Intergenic	Distal Intergenic	ENST00000481208.5	ACOT11	acyl-CoA thioesterase 11	26027	ENSG00000162390
chr6	21593611	21594245	635	8.58	8.97	8.06	0.91	0.135	0.428	Promoter (<=1kb)	Promoter (<=1kb)	ENST00000244745.4	SOX4	SRY-box transcription factor 4	6659	ENSG00000124766
chr7	7640419	7640935	517	7.85	8.23	7.32	0.91	0.148	0.451	Promoter (<=1kb)	Promoter (<=1kb)	ENST00000406109.5	RPA3	replication protein A3	6119	ENSG00000106399
chr20	5750260	5750894	635	7.51	7.9	6.99	0.91	0.16	0.469	Promoter (<=1kb)	Promoter (<=1kb)	ENST00000378979.8	SHLD1	shieldin complex subunit 1	149840	ENSG00000171984
chr10	25555454	25556731	1278	9.5	9.89	8.98	0.91	0.165	0.477	Intron	Intron (ENST00000650135.1/57512, intron 7 of 11)	ENST00000490549.1	GPR158	G protein-coupled receptor 158	57512	ENSG00000151025
chr11	12802807	12803360	554	7.42	7.81	6.9	0.91	0.168	0.481	Intron	Intron (ENST00000527636.6/7003, intron 3 of 12)	ENST00000525312.1	TEAD1	TEA domain transcription factor 1	7003	ENSG00000187079
chr7	11458589	11459255	667	7.67	8.05	7.14	0.91	0.17	0.484	Intron	Intron (ENST00000445839.5/ENST00000445839.5, intron 3 of 3)	ENST00000408005.2	THSD7A	thrombospondin type 1 domain containing 7A	221981	ENSG00000005108
chr5	142056997	142057419	423	7.69	8.07	7.17	0.91	0.171	0.485	Distal Intergenic	Distal Intergenic	ENST00000505689.5	GNPDA1	glucosamine-6-phosphate deaminase 1	10007	ENSG00000113552
chr4	10096290	10096941	652	7.13	7.51	6.6	0.91	0.173	0.487	Promoter (<=1kb)	Promoter (<=1kb)	ENST00000508949.5	WDR1	WD repeat domain 1	9948	ENSG00000071127
chr20	12171581	12172447	867	6.88	7.27	6.35	0.91	0.187	0.508	Distal Intergenic	Distal Intergenic	ENST00000473180.1	BTBD3	BTB domain containing 3	22903	ENSG00000132640
chr10	33703764	33704341	578	6.59	6.97	6.06	0.91	0.201	0.528	Intron	Intron (ENST00000366376.3/ENST00000366376.3, intron 2 of 3)	ENST00000664665.1	LINC00838	long intergenic non-protein coding RNA 838	100505583	ENSG00000261683
chr2	54945606	54946415	810	6.8	7.18	6.28	0.91	0.206	0.534	Promoter (2-3kb)	Promoter (2-3kb)	ENST00000481376.7	EML6	EMAP like 6	400954	ENSG00000214595
chr15	34224195	34225249	1055	7.49	7.88	6.96	0.91	0.329	0.672	Promoter (<=1kb)	Promoter (<=1kb)	ENST00000249209.8	EMC4	ER membrane protein complex subunit 4	51234	ENSG00000128463
chr15	78672039	78674297	2259	10.56	10.95	10.04	0.9	0.00131	0.022	Intron	Intron (ENST00000569846.1/ENST00000569846.1, intron 2 of 3)	ENST00000559849.5	CHRNB4	cholinergic receptor nicotinic beta 4 subunit	1143	ENSG00000117971
chr3	188947733	188948917	1185	9.09	9.48	8.57	0.9	0.0071	0.0734	Promoter (<=1kb)	Promoter (<=1kb)	ENST00000444488.1	TPRG1-AS1	TPRG1 antisense RNA 1	100874043	ENSG00000234076
chr19	39430628	39431905	1278	9.68	10.06	9.16	0.9	0.00773	0.0777	Promoter (1-2kb)	Promoter (1-2kb)	ENST00000602153.5	RPS16	ribosomal protein S16	6217	ENSG00000105193
chr15	23564861	23566563	1703	9.77	10.15	9.25	0.9	0.0196	0.146	Promoter (<=1kb)	Promoter (<=1kb)	ENST00000314520.6	MKRN3	makorin ring finger protein 3	7681	ENSG00000179455
chr9	129470672	129471311	640	8.69	9.08	8.17	0.9	0.0332	0.195	Distal Intergenic	Distal Intergenic	ENST00000653047.1	LINC00963	long intergenic non-protein coding RNA 963	100506190
chr10	102713757	102714465	709	7.96	8.34	7.44	0.9	0.0396	0.218	Promoter (<=1kb)	Promoter (<=1kb)	ENST00000260746.6	ARL3	ADP ribosylation factor like GTPase 3	403	ENSG00000138175
chr15	82530947	82532646	1700	8.34	8.72	7.82	0.9	0.043	0.229	Exon	Exon (ENST00000560794.1/ENST00000560794.1, exon 3 of 3)	ENST00000618267.4	GOLGA2P10	GOLGA2 pseudogene 10	80154
chr13	44013076	44014292	1217	8.83	9.21	8.31	0.9	0.0445	0.234	Intron	Intron (ENST00000627615.1/144811, intron 9 of 12)	ENST00000587571.5	NRAD1	non-coding RNA in the aldehyde dehydrogenase 1A pathway	121838
chr20	57582106	57583327	1222	8.08	8.46	7.57	0.9	0.0611	0.28	Distal Intergenic	Distal Intergenic	ENST00000485958.1	PCK1	phosphoenolpyruvate carboxykinase 1	5105	ENSG00000124253
chr17	19991213	19992063	851	7.7	8.09	7.18	0.9	0.0647	0.288	Distal Intergenic	Distal Intergenic	ENST00000572155.1	AKAP10	A-kinase anchoring protein 10	11216	ENSG00000108599
chr15	47886124	47887988	1865	9.39	9.77	8.87	0.9	0.0816	0.327	Intron	Intron (ENST00000664705.1/ENST00000664705.1, intron 1 of 5)	ENST00000658874.1	LINC01491	long intergenic non-protein coding RNA 1491	101928442
chr5	133244905	133245670	766	7.67	8.05	7.15	0.9	0.0981	0.362	Intron	Intron (ENST00000504312.1/ENST00000504312.1, intron 1 of 1)	ENST00000507112.1	FSTL4	follistatin like 4	23105	ENSG00000053108
chr8	90324414	90325108	695	7.38	7.76	6.86	0.9	0.105	0.376	Intron	Intron (ENST00000662145.1/100874052, intron 3 of 3)	ENST00000654946.1	LINC00534	long intergenic non-protein coding RNA 534	100874052	ENSG00000253394
chr8	29885572	29886901	1330	9.44	9.82	8.92	0.9	0.108	0.38	Distal Intergenic	Distal Intergenic	ENST00000517356.1	LOC101929470	uncharacterized LOC101929470	101929470	ENSG00000248964
chr14	87149702	87150765	1064	8.58	8.96	8.06	0.9	0.12	0.403	Distal Intergenic	Distal Intergenic	ENST00000557527.1	LINC01148	long intergenic non-protein coding RNA 1148	283585	ENSG00000258804
chrX	108091163	108091960	798	6.87	7.25	6.36	0.9	0.124	0.409	Promoter (<=1kb)	Promoter (<=1kb)	ENST00000345734.7	ATG4A	autophagy related 4A cysteine peptidase	115201	ENSG00000101844
chr8	79794558	79795418	861	9.04	9.42	8.52	0.9	0.13	0.419	Intron	Intron (ENST00000607172.1/101927067, intron 3 of 3)	ENST00000607754.2	LINC01607	long intergenic non-protein coding RNA 1607	101927067	ENSG00000272138
chr2	118844529	118845538	1010	7.76	8.14	7.24	0.9	0.145	0.447	Promoter (<=1kb)	Promoter (<=1kb)	ENST00000546667.1	EN1	engrailed homeobox 1	2019	ENSG00000163064
chr17	11598371	11599066	696	7.65	8.03	7.13	0.9	0.202	0.529	Promoter (<=1kb)	Promoter (<=1kb)	ENST00000579828.5	DNAH9	dynein axonemal heavy chain 9	1770	ENSG00000007174
chr22	17418638	17418988	351	6.16	6.54	5.64	0.9	0.228	0.563	Exon	Exon (ENST00000455617.1/ENST00000455617.1, exon 1 of 1)	ENST00000497534.1	CECR2	CECR2 histone acetyl-lysine reader	27443	ENSG00000099954
chr20	50338902	50339498	597	6.24	6.62	5.72	0.9	0.253	0.591	Distal Intergenic	Distal Intergenic	ENST00000441214.1	LINC01271	long intergenic non-protein coding RNA 1271	101927586	ENSG00000233077
chr2	233179005	233179934	930	6.54	6.92	6.02	0.9	0.294	0.639	Intron	Intron (ENST00000359570.9/3635, intron 18 of 26)	ENST00000233840.3	NEU2	neuraminidase 2	4759	ENSG00000115488
chr4	39181923	39182512	590	7.31	7.69	6.79	0.9	0.312	0.656	Promoter (<=1kb)	Promoter (<=1kb)	ENST00000503697.5	WDR19	WD repeat domain 19	57728	ENSG00000157796
chr18	62881702	62881983	282	7.09	7.47	6.58	0.9	0.344	0.684	Intron	Intron (ENST00000262719.10/23239, intron 4 of 16)	ENST00000591386.1	PHLPP1	PH domain and leucine rich repeat protein phosphatase 1	23239	ENSG00000081913
chr7	70093394	70094010	617	6.68	7.06	6.16	0.9	0.393	0.722	Intron	Intron (ENST00000644939.1/26053, intron 2 of 18)	ENST00000659051.1	AUTS2	activator of transcription and developmental regulator AUTS2	26053	ENSG00000158321
chr2	41747909	41748447	539	4.19	4.57	3.67	0.9	0.431	0.749	Distal Intergenic	Distal Intergenic	ENST00000653206.1	LINC01913	long intergenic non-protein coding RNA 1913	388942	ENSG00000214691
chr4	3613659	3614018	360	3.18	3.56	2.66	0.9	0.538	0.814	Distal Intergenic	Distal Intergenic	ENST00000502775.1	LINC00955	long intergenic non-protein coding RNA 955	285492
chr18	68840456	68841273	818	9.62	10	9.1	0.9	0.621	0.859	Intron	Intron (ENST00000584775.5/79839, intron 5 of 6)	ENST00000584156.5	CCDC102B	coiled-coil domain containing 102B	79839	ENSG00000150636
chr9	65864199	65866097	1899	9.54	9.92	9.03	0.89	0.00412	0.0501	Exon	Exon (ENST00000623957.3/286297, exon 6 of 6)	ENST00000623812.1	LOC101929583	methylenetetrahydrofolate dehydrogenase (NADP+ dependent) 1 like pseudogene	101929583
chr7	44177313	44178607	1295	10.24	10.62	9.73	0.89	0.00484	0.056	Intron	Intron (ENST00000673284.1/2645, intron 1 of 10)	ENST00000437084.1	GCK	glucokinase	2645	ENSG00000106633
chr12	124422565	124423614	1050	9.65	10.02	9.13	0.89	0.00576	0.0631	Promoter (<=1kb)	Promoter (<=1kb)	ENST00000404121.6	NCOR2	nuclear receptor corepressor 2	9612	ENSG00000196498
chr12	131895959	131896923	965	8.36	8.74	7.85	0.89	0.0165	0.13	Promoter (1-2kb)	Promoter (1-2kb)	ENST00000321867.6	ULK1	unc-51 like autophagy activating kinase 1	8408	ENSG00000177169
chr8	19385255	19387453	2199	11.17	11.55	10.66	0.89	0.0228	0.159	Intron	Intron (ENST00000265807.8/63898, intron 8 of 9)	ENST00000522328.1	SH2D4A	SH2 domain containing 4A	63898	ENSG00000104611
chr21	37060089	37061201	1113	9.53	9.91	9.02	0.89	0.0239	0.162	3' UTR	3' UTR	ENST00000329667.7	PIGP	phosphatidylinositol glycan anchor biosynthesis class P	51227	ENSG00000185808
chr20	53591593	53592661	1069	9.41	9.78	8.9	0.89	0.0244	0.164	Promoter (1-2kb)	Promoter (1-2kb)	ENST00000371471.6	ZNF217	zinc finger protein 217	7764	ENSG00000171940
chr9	129556860	129559342	2483	9.87	10.25	9.36	0.89	0.027	0.173	Distal Intergenic	Distal Intergenic	ENST00000671598.1	LINC00963	long intergenic non-protein coding RNA 963	100506190
chr2	87572565	87574429	1865	8.54	8.92	8.03	0.89	0.0275	0.175	Exon	Exon (ENST00000643070.1/112597, exon 2 of 4)	ENST00000643321.1	CYTOR	cytoskeleton regulator RNA	112597	ENSG00000222041
chr11	8687698	8688958	1261	9.22	9.6	8.71	0.89	0.0313	0.189	Promoter (2-3kb)	Promoter (2-3kb)	ENST00000391305.1	SNORA3B	small nucleolar RNA, H/ACA box 3B	677826	ENSG00000212607
chr7	101099431	101100781	1351	8.58	8.96	8.07	0.89	0.057	0.269	Distal Intergenic	Distal Intergenic	ENST00000467847.1	TRIM56	tripartite motif containing 56	81844	ENSG00000169871
chr9	63438346	63439251	906	7.77	8.14	7.26	0.89	0.0843	0.334	Distal Intergenic	Distal Intergenic	ENST00000647845.1	AQP7P3	aquaporin 7 pseudogene 3	441432
chr10	17215018	17215661	644	9.71	10.08	9.19	0.89	0.0999	0.366	Promoter (<=1kb)	Promoter (<=1kb)	ENST00000664157.1	VIM-AS1	VIM antisense RNA 1	100507347	ENSG00000229124
chr9	18393162	18394036	875	9.69	10.07	9.17	0.89	0.103	0.371	Intron	Intron (ENST00000636209.1/92949, intron 2 of 3)	ENST00000327883.11	ADAMTSL1	ADAMTS like 1	92949	ENSG00000178031
chr17	55722605	55723252	648	7.21	7.58	6.7	0.89	0.112	0.388	Promoter (<=1kb)	Promoter (<=1kb)	ENST00000424486.3	TMEM100	transmembrane protein 100	55273	ENSG00000166292
chr3	66472096	66472842	747	7.61	7.99	7.1	0.89	0.117	0.398	Promoter (2-3kb)	Promoter (2-3kb)	ENST00000495671.1	LRIG1	leucine rich repeats and immunoglobulin like domains 1	26018	ENSG00000144749
chr6	37560239	37560932	694	7.78	8.15	7.26	0.89	0.119	0.401	Distal Intergenic	Distal Intergenic	ENST00000579627.1	MIR4462	microRNA 4462	100616413	ENSG00000263926
chr14	96052994	96054275	1282	8.39	8.77	7.87	0.89	0.133	0.424	Intron	Intron (ENST00000555004.2/56967, intron 1 of 1)	ENST00000553782.1	C14orf132	chromosome 14 open reading frame 132	56967	ENSG00000227051
chr3	149592823	149593470	648	8.25	8.63	7.74	0.89	0.138	0.433	Intron	Intron (ENST00000465804.5/25937, intron 3 of 7)	ENST00000472417.1	WWTR1	WW domain containing transcription regulator 1	25937	ENSG00000018408
chr1	66335970	66336351	382	8.4	8.77	7.88	0.89	0.144	0.445	Intron	Intron (ENST00000329654.8/5142, intron 8 of 16)	ENST00000526197.5	PDE4B	phosphodiesterase 4B	5142	ENSG00000184588
chr8	102754031	102754456	426	7.09	7.46	6.58	0.89	0.147	0.449	Distal Intergenic	Distal Intergenic	ENST00000522715.1	GASAL1	growth arrest associated lncRNA 1	401472
chr19	10568975	10569787	813	9.1	9.48	8.59	0.89	0.148	0.451	Promoter (<=1kb)	Promoter (<=1kb)	ENST00000393599.3	CDKN2D	cyclin dependent kinase inhibitor 2D	1032	ENSG00000129355
chrX	39653491	39654194	704	6.46	6.84	5.95	0.89	0.201	0.528	Distal Intergenic	Distal Intergenic	ENST00000580135.1	MIR3937	microRNA 3937	100500822	ENSG00000263730
chr14	90087489	90088117	629	8.03	8.4	7.52	0.89	0.295	0.639	Intron	Intron (ENST00000282146.5/56659, intron 1 of 1)	ENST00000282146.5	KCNK13	potassium two pore domain channel subfamily K member 13	56659	ENSG00000152315
chr1	65964980	65965721	742	8.21	8.59	7.7	0.89	0.341	0.682	Intron	Intron (ENST00000329654.8/5142, intron 3 of 16)	ENST00000423207.6	PDE4B	phosphodiesterase 4B	5142	ENSG00000184588
chr10	132685189	132685762	574	6.16	6.54	5.65	0.89	0.364	0.699	Intron	Intron (ENST00000368594.8/3632, intron 4 of 15)	ENST00000487614.1	INPP5A	inositol polyphosphate-5-phosphatase A	3632	ENSG00000068383
chr11	13160741	13161015	275	5.54	5.92	5.02	0.89	0.366	0.7	Distal Intergenic	Distal Intergenic	ENST00000529050.5	ARNTL	aryl hydrocarbon receptor nuclear translocator like	406	ENSG00000133794
chr17	70313274	70313833	560	5.9	6.28	5.38	0.89	0.401	0.729	Exon	Exon (ENST00000592809.1/ENST00000592809.1, exon 3 of 3)	ENST00000243457.3	KCNJ2	potassium inwardly rectifying channel subfamily J member 2	3759	ENSG00000123700
chr11	175547	175782	236	4.3	4.68	3.78	0.89	0.459	0.767	Intron	Intron (ENST00000527297.1/ENST00000527297.1, intron 2 of 2)	ENST00000342878.3	SCGB1C1	secretoglobin family 1C member 1	147199	ENSG00000188076
chr3	179121587	179121940	354	3.78	4.15	3.27	0.89	0.515	0.801	Intron	Intron (ENST00000435560.1/101928739, intron 2 of 2)	ENST00000435560.1	LOC101928739	uncharacterized LOC101928739	101928739	ENSG00000229102
chr2	142037020	142038189	1170	8.86	9.24	8.35	0.89	0.558	0.826	Intron	Intron (ENST00000389484.7/53353, intron 1 of 90)	ENST00000434794.1	LRP1B	LDL receptor related protein 1B	53353	ENSG00000168702
chr17	80891055	80892939	1885	9.81	10.19	9.3	0.88	0.00202	0.0302	Exon	Exon (ENST00000577161.5/57521, exon 18 of 22)	ENST00000576366.1	RPTOR	regulatory associated protein of MTOR complex 1	57521	ENSG00000141564
chr17	57311783	57313886	2104	10.89	11.26	10.38	0.88	0.00316	0.0417	Intron	Intron (ENST00000416426.6/124540, intron 5 of 13)	ENST00000579180.2	MSI2	musashi RNA binding protein 2	124540	ENSG00000153944
chr5	149551130	149552002	873	9.42	9.8	8.92	0.88	0.0176	0.136	Promoter (<=1kb)	Promoter (<=1kb)	ENST00000261798.10	CSNK1A1	casein kinase 1 alpha 1	1452	ENSG00000113712
chr16	19855464	19856414	951	9.45	9.82	8.95	0.88	0.0224	0.157	Intron	Intron (ENST00000308214.13/124152, intron 7 of 7)	ENST00000562348.1	GPRC5B	G protein-coupled receptor class C group 5 member B	51704	ENSG00000167191
chr4	173192513	173193163	651	8.23	8.6	7.72	0.88	0.0238	0.162	Intron	Intron (ENST00000512285.5/51809, intron 1 of 5)	ENST00000500914.6	LOC101930370	uncharacterized LOC101930370	101930370	ENSG00000245213
chr17	35063438	35064376	939	9.11	9.48	8.6	0.88	0.0255	0.168	Promoter (<=1kb)	Promoter (<=1kb)	ENST00000394597.6	RFFL	ring finger and FYVE like domain containing E3 ubiquitin protein ligase	117584	ENSG00000092871
chr1	205374522	205375302	781	10.37	10.75	9.86	0.88	0.0533	0.261	Promoter (1-2kb)	Promoter (1-2kb)	ENST00000447832.1	LEMD1-AS1	LEMD1 antisense RNA 1	284576	ENSG00000226235
chr1	59155443	59157281	1839	10.2	10.57	9.69	0.88	0.0584	0.273	Intron	Intron (ENST00000625548.1/ENST00000625548.1, intron 1 of 4)	ENST00000631064.2	HSD52	uncharacterized LOC729467	729467	ENSG00000224609
chr7	3272515	3273583	1069	8.07	8.45	7.56	0.88	0.0586	0.274	Intron	Intron (ENST00000437354.1/ENST00000437354.1, intron 1 of 1)	ENST00000404826.7	SDK1	sidekick cell adhesion molecule 1	221935	ENSG00000146555
chr2	205763350	205764534	1185	8.07	8.45	7.57	0.88	0.0613	0.28	Promoter (<=1kb)	Promoter (<=1kb)	ENST00000485684.5	NRP2	neuropilin 2	8828	ENSG00000118257
chr2	43774049	43774487	439	6.8	7.17	6.29	0.88	0.114	0.392	Promoter (<=1kb)	Promoter (<=1kb)	ENST00000496980.6	DYNC2LI1	dynein cytoplasmic 2 light intermediate chain 1	51626	ENSG00000138036
chr3	114498537	114499112	576	7.81	8.18	7.3	0.88	0.123	0.408	Promoter (1-2kb)	Promoter (1-2kb)	ENST00000486152.6	ZBTB20	zinc finger and BTB domain containing 20	26137	ENSG00000181722
chr9	63383846	63384647	802	6.85	7.22	6.34	0.88	0.126	0.412	Promoter (<=1kb)	Promoter (<=1kb)	ENST00000647845.1	AQP7P3	aquaporin 7 pseudogene 3	441432
chr10	13881757	13882683	927	7.46	7.83	6.95	0.88	0.128	0.416	Intron	Intron (ENST00000357447.7/55691, intron 2 of 24)	ENST00000649246.1	FRMD4A	FERM domain containing 4A	55691	ENSG00000151474
chr8	11807287	11808434	1148	9.05	9.42	8.54	0.88	0.133	0.425	5' UTR	5' UTR	ENST00000524741.1	NEIL2	nei like DNA glycosylase 2	252969	ENSG00000154328
chr12	91381345	91382425	1081	8.98	9.36	8.47	0.88	0.148	0.452	Distal Intergenic	Distal Intergenic	ENST00000552962.5	DCN	decorin	1634	ENSG00000011465
chr3	114152724	114153148	425	8.37	8.75	7.87	0.88	0.165	0.476	Intron	Intron (ENST00000460779.5/1814, intron 4 of 7)	ENST00000467632.5	DRD3	dopamine receptor D3	1814	ENSG00000151577
chr16	53207955	53208732	778	9.02	9.39	8.51	0.88	0.174	0.489	Promoter (<=1kb)	Promoter (<=1kb)	ENST00000565803.2	CHD9	chromodomain helicase DNA binding protein 9	80205	ENSG00000177200
chr6	149854748	149855542	795	7.54	7.92	7.03	0.88	0.243	0.582	Intron	Intron (ENST00000647612.1/84918, intron 9 of 14)	ENST00000606915.1	RAET1E-AS1	RAET1E antisense RNA 1	100652739	ENSG00000223701
chr22	49944299	49945298	1000	7.28	7.65	6.77	0.88	0.259	0.6	Distal Intergenic	Distal Intergenic	ENST00000467480.1	PIM3	Pim-3 proto-oncogene, serine/threonine kinase	415116	ENSG00000198355
chr13	30142641	30143310	670	6.44	6.81	5.93	0.88	0.284	0.628	Distal Intergenic	Distal Intergenic	ENST00000660539.1	LINC00384	long intergenic non-protein coding RNA 384	102157400
chr3	78979056	78979624	569	7.38	7.75	6.87	0.88	0.305	0.648	Intron	Intron (ENST00000464233.6/6091, intron 3 of 30)	ENST00000467549.5	ROBO1	roundabout guidance receptor 1	6091	ENSG00000169855
chr2	73063491	73065080	1590	11.19	11.56	10.69	0.87	0.00483	0.056	Intron	Intron (ENST00000272433.6/94097, intron 1 of 13)	ENST00000461352.5	SFXN5	sideroflexin 5	94097	ENSG00000144040
chr22	30252185	30253969	1785	9.06	9.43	8.56	0.87	0.00868	0.0836	Distal Intergenic	Distal Intergenic	ENST00000249075.4	LIF	LIF interleukin 6 family cytokine	3976	ENSG00000128342
chr10	6279618	6280689	1072	9.61	9.98	9.11	0.87	0.00887	0.0845	Promoter (1-2kb)	Promoter (1-2kb)	ENST00000399868.2	LINC02649	long intergenic non-protein coding RNA 2649	399715	ENSG00000215244
chr7	94657762	94658562	801	9.76	10.13	9.26	0.87	0.0107	0.0965	Promoter (1-2kb)	Promoter (1-2kb)	ENST00000644681.1	SGCE	sarcoglycan epsilon	8910	ENSG00000127990
chr5	74626062	74626900	839	9.31	9.69	8.81	0.87	0.0329	0.195	Downstream (<1kb)	Downstream (<1kb)	ENST00000509284.1	ENC1	ectodermal-neural cortex 1	8507	ENSG00000171617
chr8	144767513	144768561	1049	11.24	11.61	10.74	0.87	0.0337	0.197	Distal Intergenic	Distal Intergenic	ENST00000534337.5	ZNF34	zinc finger protein 34	80778	ENSG00000196378
chr4	179596806	179597682	877	8.88	9.25	8.38	0.87	0.0402	0.22	Distal Intergenic	Distal Intergenic	ENST00000512487.1	LINC00290	long intergenic non-protein coding RNA 290	728081	ENSG00000248197
chr3	73511178	73512386	1209	10.08	10.45	9.58	0.87	0.0419	0.225	Intron	Intron (ENST00000263666.9/23024, intron 3 of 9)	ENST00000462146.6	PDZRN3	PDZ domain containing ring finger 3	23024	ENSG00000121440
chrX	9352658	9353746	1089	8.71	9.08	8.21	0.87	0.0492	0.249	Distal Intergenic	Distal Intergenic	ENST00000651278.1	FAM9B	family with sequence similarity 9 member B	171483	ENSG00000177138
chr12	124542481	124544443	1963	9.59	9.96	9.09	0.87	0.0496	0.25	Exon	Exon (ENST00000624885.1/ENST00000624885.1, exon 1 of 1)	ENST00000429285.6	NCOR2	nuclear receptor corepressor 2	9612	ENSG00000196498
chr20	61448319	61449512	1194	10.01	10.38	9.51	0.87	0.0517	0.257	Intron	Intron (ENST00000614565.5/1002, intron 2 of 15)	ENST00000317652.1	LOC100128310	uncharacterized LOC100128310	100128310	ENSG00000179253
chr9	27124459	27125424	966	7.97	8.34	7.47	0.87	0.0525	0.259	Intron	Intron (ENST00000519097.5/7010, intron 1 of 20)	ENST00000519080.1	TEK	TEK receptor tyrosine kinase	7010	ENSG00000120156
chr5	109865236	109866365	1130	8.64	9.01	8.14	0.87	0.0795	0.322	Promoter (2-3kb)	Promoter (2-3kb)	ENST00000503970.2	MAN2A1	mannosidase alpha class 2A member 1	4124	ENSG00000112893
chr9	95495743	95496354	612	8.07	8.44	7.57	0.87	0.0993	0.365	Promoter (1-2kb)	Promoter (1-2kb)	ENST00000553256.5	PTCH1	patched 1	5727	ENSG00000185920
chr22	35882768	35883617	850	8.49	8.86	7.98	0.87	0.111	0.386	Intron	Intron (ENST00000438146.7/23543, intron 2 of 13)	ENST00000409652.5	APOL6	apolipoprotein L6	80830	ENSG00000221963
chr5	139027903	139028381	479	7.42	7.79	6.93	0.87	0.135	0.428	Intron	Intron (ENST00000512875.2/ENST00000512875.2, intron 2 of 4)	ENST00000505945.1	SIL1	SIL1 nucleotide exchange factor	64374	ENSG00000120725
chr2	241881337	241882535	1199	8.63	9	8.13	0.87	0.14	0.437	Exon	Exon (ENST00000430555.5/101927289, exon 1 of 4)	ENST00000445308.1	D2HGDH	D-2-hydroxyglutarate dehydrogenase	728294	ENSG00000180902
chr4	140116461	140117031	571	7.36	7.73	6.86	0.87	0.151	0.457	Intron	Intron (ENST00000509479.6/55534, intron 1 of 4)	ENST00000509184.1	LOC101927516	uncharacterized LOC101927516	101927516
chr10	113073612	113074109	498	6.61	6.98	6.11	0.87	0.154	0.462	Intron	Intron (ENST00000627217.3/6934, intron 5 of 13)	ENST00000349937.7	TCF7L2	transcription factor 7 like 2	6934	ENSG00000148737
chr7	106774646	106776195	1550	10	10.36	9.5	0.87	0.173	0.487	Exon	Exon (ENST00000650196.1/ENST00000650196.1, exon 1 of 2)	ENST00000440650.6	PIK3CG	phosphatidylinositol-4,5-bisphosphate 3-kinase catalytic subunit gamma	5294	ENSG00000105851
chr1	32072619	32073224	606	6.41	6.78	5.91	0.87	0.187	0.509	Promoter (<=1kb)	Promoter (<=1kb)	ENST00000438825.5	TMEM39B	transmembrane protein 39B	55116	ENSG00000121775
chr7	24821069	24821706	638	7.25	7.62	6.76	0.87	0.222	0.553	Intron	Intron (ENST00000313367.7/26031, intron 16 of 22)	ENST00000487020.5	OSBPL3	oxysterol binding protein like 3	26031	ENSG00000070882
chr4	3412940	3413372	433	5.33	5.71	4.83	0.87	0.357	0.693	Promoter (<=1kb)	Promoter (<=1kb)	ENST00000512266.5	RGS12	regulator of G protein signaling 12	6002	ENSG00000159788
chr2	95121741	95122033	293	5.94	6.3	5.44	0.87	0.416	0.738	Promoter (<=1kb)	Promoter (<=1kb)	ENST00000272418.7	MRPS5	mitochondrial ribosomal protein S5	64969	ENSG00000144029
chr10	91901921	91902500	580	7.37	7.74	6.87	0.87	0.443	0.757	Distal Intergenic	Distal Intergenic	ENST00000311575.6	FGFBP3	fibroblast growth factor binding protein 3	143282	ENSG00000174721
chr3	114454111	114455754	1644	9.37	9.74	8.87	0.86	0.0167	0.132	Promoter (<=1kb)	Promoter (<=1kb)	ENST00000470311.5	ZBTB20	zinc finger and BTB domain containing 20	26137	ENSG00000181722
chr3	115658021	115659215	1195	9.85	10.22	9.36	0.86	0.0186	0.141	Exon	Exon (ENST00000491321.1/ENST00000491321.1, exon 1 of 2)	ENST00000393780.3	GAP43	growth associated protein 43	2596	ENSG00000172020
chr9	122318096	122319234	1139	8.16	8.53	7.66	0.86	0.0323	0.193	Intron	Intron (ENST00000297908.7/92399, intron 5 of 5)	ENST00000394315.3	MRRF	mitochondrial ribosome recycling factor	92399	ENSG00000148187
chrX	19682346	19683666	1321	9.33	9.7	8.84	0.86	0.0579	0.272	Intron	Intron (ENST00000397821.8/30011, intron 6 of 17)	ENST00000379716.5	SH3KBP1	SH3 domain containing kinase binding protein 1	30011	ENSG00000147010
chrX	86046878	86047589	712	8.53	8.9	8.04	0.86	0.0605	0.278	Promoter (<=1kb)	Promoter (<=1kb)	ENST00000357749.7	CHM	CHM Rab escort protein	1121	ENSG00000188419
chr17	19217033	19217657	625	8.15	8.52	7.66	0.86	0.0807	0.325	Promoter (1-2kb)	Promoter (1-2kb)	ENST00000582015.5	EPN2	epsin 2	22905	ENSG00000072134
chr6	22140920	22142435	1516	9.53	9.9	9.04	0.86	0.0811	0.326	Intron	Intron (ENST00000671160.1/401237, intron 6 of 7)	ENST00000669448.1	CASC15	cancer susceptibility 15	401237
chr10	24958034	24959382	1349	10.34	10.71	9.85	0.86	0.0826	0.33	Intron	Intron (ENST00000648191.1/101929025, intron 1 of 4)	ENST00000320152.11	PRTFDC1	phosphoribosyl transferase domain containing 1	56952	ENSG00000099256
chr12	509522	510868	1347	7.45	7.81	6.95	0.86	0.0919	0.35	Intron	Intron (ENST00000266383.10/283358, intron 1 of 19)	ENST00000544638.5	B4GALNT3	beta-1,4-N-acetyl-galactosaminyltransferase 3	283358	ENSG00000139044
chr1	28812349	28813630	1282	8.56	8.92	8.06	0.86	0.0947	0.356	Promoter (<=1kb)	Promoter (<=1kb)	ENST00000234961.7	OPRD1	opioid receptor delta 1	4985	ENSG00000116329
chr6	160991992	160992889	898	7.7	8.07	7.21	0.86	0.103	0.372	Promoter (<=1kb)	Promoter (<=1kb)	ENST00000544041.5	MAP3K4	mitogen-activated protein kinase kinase kinase 4	4216	ENSG00000085511
chr17	63136436	63137020	585	8.3	8.66	7.8	0.86	0.118	0.399	Intron	Intron (ENST00000424789.6/26115, intron 3 of 24)	ENST00000583356.5	TANC2	tetratricopeptide repeat, ankyrin repeat and coiled-coil containing 2	26115	ENSG00000170921
chr16	18789988	18790529	542	8.44	8.81	7.95	0.86	0.119	0.401	Promoter (<=1kb)	Promoter (<=1kb)	ENST00000322989.8	RPS15A	ribosomal protein S15a	6210	ENSG00000134419
chr17	5111690	5112730	1041	7.62	7.99	7.12	0.86	0.123	0.408	Promoter (<=1kb)	Promoter (<=1kb)	ENST00000413077.1	LOC101928000	uncharacterized LOC101928000	101928000	ENSG00000234327
chr12	71754801	71755372	572	6.77	7.14	6.28	0.86	0.159	0.467	Promoter (<=1kb)	Promoter (<=1kb)	ENST00000261263.5	RAB21	RAB21, member RAS oncogene family	23011	ENSG00000080371
chr12	108560970	108561500	531	7.19	7.55	6.7	0.86	0.181	0.498	Promoter (<=1kb)	Promoter (<=1kb)	ENST00000546815.6	SART3	spliceosome associated factor 3, U4/U6 recycling protein	9733	ENSG00000075856
chr11	110363067	110363650	584	7.07	7.43	6.57	0.86	0.182	0.501	Promoter (2-3kb)	Promoter (2-3kb)	ENST00000655432.1	LINC02732	long intergenic non-protein coding RNA 2732	105369486
chrX	70477355	70477703	349	6.34	6.71	5.85	0.86	0.189	0.512	Promoter (1-2kb)	Promoter (1-2kb)	ENST00000466140.5	DLG3	discs large MAGUK scaffold protein 3	1741	ENSG00000082458
chr14	103014809	103015142	334	7.25	7.62	6.76	0.86	0.204	0.531	Intron	Intron (ENST00000361246.7/9578, intron 1 of 36)	ENST00000561271.1	CDC42BPB	CDC42 binding protein kinase beta	9578	ENSG00000198752
chr6	82875512	82876057	546	5.83	6.2	5.34	0.86	0.236	0.573	Distal Intergenic	Distal Intergenic	ENST00000503942.1	UBE3D	ubiquitin protein ligase E3D	90025	ENSG00000118420
chr14	73026869	73027298	430	7.67	8.04	7.18	0.86	0.241	0.579	Promoter (<=1kb)	Promoter (<=1kb)	ENST00000553891.5	ZFYVE1	zinc finger FYVE-type containing 1	53349	ENSG00000165861
chr10	87083960	87084516	557	6.62	6.98	6.12	0.86	0.273	0.616	Intron	Intron (ENST00000277865.5/2746, intron 1 of 12)	ENST00000437629.6	SHLD2	shieldin complex subunit 2	54537	ENSG00000122376
chr4	668633	669235	603	4.87	5.23	4.38	0.86	0.585	0.842	Intron	Intron (ENST00000255622.10/5158, intron 21 of 21)	ENST00000461490.1	PDE6B	phosphodiesterase 6B	5158	ENSG00000133256
chr8	99439867	99440442	576	7.77	8.14	7.27	0.86	0.639	0.868	Intron	Intron (ENST00000496144.5/157680, intron 22 of 33)	ENST00000521037.1	VPS13B	vacuolar protein sorting 13 homolog B	157680	ENSG00000132549
chr1	100350954	100352451	1498	10.01	10.37	9.52	0.85	0.00648	0.069	Promoter (<=1kb)	Promoter (<=1kb)	ENST00000644676.1	CDC14A	cell division cycle 14A	8556	ENSG00000079335
chr17	28725011	28726206	1196	10.25	10.61	9.76	0.85	0.00741	0.0758	Promoter (<=1kb)	Promoter (<=1kb)	ENST00000579671.5	NEK8	NIMA related kinase 8	284086	ENSG00000160602
chr11	46120482	46121494	1013	8.43	8.79	7.94	0.85	0.0193	0.144	Promoter (<=1kb)	Promoter (<=1kb)	ENST00000323180.10	PHF21A	PHD finger protein 21A	51317	ENSG00000135365
chrX	9939834	9941432	1599	10.61	10.97	10.13	0.85	0.0338	0.198	Intron	Intron (ENST00000380913.8/357, intron 8 of 9)	ENST00000445307.4	CLDN34	claudin 34	100288814	ENSG00000234469
chr17	19461252	19461929	678	8.57	8.93	8.08	0.85	0.0354	0.204	Intron	Intron (ENST00000629746.2/ENST00000629746.2, intron 2 of 2)	ENST00000584348.5	SLC47A1	solute carrier family 47 member 1	55244	ENSG00000142494
chr1	145985199	145986607	1409	9.45	9.81	8.96	0.85	0.0382	0.214	Distal Intergenic	Distal Intergenic	ENST00000486597.1	TXNIP	thioredoxin interacting protein	10628	ENSG00000265972
chr6	30325841	30327080	1240	7.84	8.2	7.36	0.85	0.0435	0.23	5' UTR	5' UTR	ENST00000401282.3	MIR877	microRNA 877	100126314	ENSG00000216101
chr5	181159520	181161309	1790	8.15	8.51	7.67	0.85	0.0449	0.235	Distal Intergenic	Distal Intergenic	ENST00000328275.1	OR2V2	olfactory receptor family 2 subfamily V member 2	285659	ENSG00000182613
chr19	16419969	16421257	1289	8	8.37	7.51	0.85	0.0573	0.27	Promoter (<=1kb)	Promoter (<=1kb)	ENST00000596151.1	EPS15L1	epidermal growth factor receptor pathway substrate 15 like 1	58513	ENSG00000127527
chr15	48925695	48926961	1267	10.03	10.4	9.55	0.85	0.0743	0.31	Intron	Intron (ENST00000332408.9/399694, intron 1 of 11)	ENST00000332408.9	SHC4	SHC adaptor protein 4	399694	ENSG00000185634
chr13	73765347	73766262	916	9.21	9.57	8.72	0.85	0.0763	0.314	Intron	Intron (ENST00000377669.6/11278, intron 4 of 6)	ENST00000666930.1	LINC00392	long intergenic non-protein coding RNA 392	100874155
chrX	120629748	120630553	806	7.82	8.18	7.33	0.85	0.096	0.358	Promoter (<=1kb)	Promoter (<=1kb)	ENST00000304661.6	C1GALT1C1	C1GALT1 specific chaperone 1	29071	ENSG00000171155
chr5	103119457	103120474	1018	10.81	11.17	10.32	0.85	0.103	0.371	Promoter (<=1kb)	Promoter (<=1kb)	ENST00000515845.5	PPIP5K2	diphosphoinositol pentakisphosphate kinase 2	23262	ENSG00000145725
chr15	85413101	85413835	735	8.82	9.18	8.33	0.85	0.128	0.416	Intron	Intron (ENST00000559362.5/11214, intron 1 of 14)	ENST00000560256.1	AKAP13	A-kinase anchoring protein 13	11214	ENSG00000170776
chr5	124748145	124749301	1157	8.99	9.36	8.51	0.85	0.132	0.422	Promoter (<=1kb)	Promoter (<=1kb)	ENST00000509799.5	ZNF608	zinc finger protein 608	57507	ENSG00000168916
chr6	140857653	140859264	1612	8.34	8.71	7.85	0.85	0.156	0.464	Intron	Intron (ENST00000650553.1/ENST00000650553.1, intron 1 of 4)	ENST00000583434.1	MIR4465	microRNA 4465	100616180	ENSG00000264390
chr10	13871662	13872502	841	7.15	7.51	6.66	0.85	0.167	0.48	Intron	Intron (ENST00000357447.7/55691, intron 2 of 24)	ENST00000649155.1	FRMD4A	FERM domain containing 4A	55691	ENSG00000151474
chr20	62794416	62796346	1931	8.47	8.83	7.98	0.85	0.179	0.496	Promoter (<=1kb)	Promoter (<=1kb)	ENST00000370487.5	MRGBP	MRG domain binding protein	55257	ENSG00000101189
chr5	93299873	93300531	659	6.58	6.94	6.09	0.85	0.188	0.51	Distal Intergenic	Distal Intergenic	ENST00000606188.2	NR2F1-AS1	NR2F1 antisense RNA 1	441094	ENSG00000237187
chr3	172216786	172217220	435	6.92	7.28	6.43	0.85	0.192	0.515	Intron	Intron (ENST00000415807.7/64778, intron 3 of 25)	ENST00000483344.1	FNDC3B	fibronectin type III domain containing 3B	64778	ENSG00000075420
chr8	79935001	79935665	665	9.88	10.24	9.4	0.85	0.204	0.531	Intron	Intron (ENST00000276585.9/28957, intron 2 of 2)	ENST00000517365.1	LOC101927040	uncharacterized LOC101927040	101927040	ENSG00000249328
chr22	44448203	44449596	1394	7.96	8.32	7.47	0.85	0.205	0.533	Distal Intergenic	Distal Intergenic	ENST00000415702.1	LINC01656	long intergenic non-protein coding RNA 1656	101927526	ENSG00000232655
chr7	90403394	90404025	632	7.71	8.07	7.22	0.85	0.339	0.681	Promoter (<=1kb)	Promoter (<=1kb)	ENST00000483862.5	LOC102723899	uncharacterized LOC102723899	102723899	ENSG00000157224
chr7	83468326	83468700	375	8.57	8.94	8.09	0.85	0.694	0.895	Intron	Intron (ENST00000643230.2/9723, intron 3 of 16)	ENST00000644381.1	SEMA3E	semaphorin 3E	9723	ENSG00000170381
chr5	139651118	139652119	1002	8.83	9.19	8.35	0.84	0.0123	0.106	Promoter (<=1kb)	Promoter (<=1kb)	ENST00000512816.1	CXXC5	CXXC finger protein 5	51523	ENSG00000171604
chr9	64650270	64652031	1762	9.61	9.97	9.13	0.84	0.0132	0.112	Exon	Exon (ENST00000322495.4/105379443, exon 4 of 4)	ENST00000452436.3	LOC101929583	methylenetetrahydrofolate dehydrogenase (NADP+ dependent) 1 like pseudogene	101929583
chr19	12551030	12551931	902	9.31	9.67	8.83	0.84	0.0242	0.164	Promoter (<=1kb)	Promoter (<=1kb)	ENST00000339282.12	ZNF564	zinc finger protein 564	163050	ENSG00000249709
chr14	72791964	72792644	681	8.34	8.7	7.86	0.84	0.0243	0.164	Intron	Intron (ENST00000556509.5/8110, intron 1 of 10)	ENST00000556902.5	DPF3	double PHD fingers 3	8110	ENSG00000205683
chr14	75988317	75989750	1434	8.84	9.2	8.35	0.84	0.0269	0.173	Promoter (2-3kb)	Promoter (2-3kb)	ENST00000553338.1	IFT43	intraflagellar transport 43	112752	ENSG00000119650
chr2	12928345	12930009	1665	10	10.36	9.53	0.84	0.0297	0.182	Intron	Intron (ENST00000663507.1/100506474, intron 2 of 6)	ENST00000663507.1	LOC100506474	uncharacterized LOC100506474	100506474	ENSG00000225649
chr8	10143288	10144402	1115	9.38	9.74	8.9	0.84	0.076	0.314	Intron	Intron (ENST00000317173.9/4482, intron 1 of 5)	ENST00000382483.4	RP1L1	RP1 like 1	94137	ENSG00000183638
chr14	89955562	89956585	1024	8.56	8.92	8.08	0.84	0.0859	0.337	Promoter (<=1kb)	Promoter (<=1kb)	ENST00000393452.7	TDP1	tyrosyl-DNA phosphodiesterase 1	55775	ENSG00000042088
chr9	129468592	129469276	685	8.06	8.42	7.58	0.84	0.0898	0.346	Distal Intergenic	Distal Intergenic	ENST00000653047.1	LINC00963	long intergenic non-protein coding RNA 963	100506190
chr12	39393130	39394483	1354	9.43	9.79	8.94	0.84	0.0956	0.357	Intron	Intron (ENST00000636569.1/55605, intron 1 of 36)	ENST00000552908.1	KIF21A	kinesin family member 21A	55605	ENSG00000139116
chr7	140626151	140626991	841	8.47	8.83	7.99	0.84	0.107	0.379	Intron	Intron (ENST00000275884.10/27147, intron 1 of 18)	ENST00000477488.1	DENND2A	DENN domain containing 2A	27147	ENSG00000146966
chr7	95421314	95422046	733	7.11	7.47	6.63	0.84	0.115	0.393	Intron	Intron (ENST00000222572.8/5445, intron 2 of 8)	ENST00000483292.5	PON2	paraoxonase 2	5445	ENSG00000105854
chr18	3652435	3653573	1139	10.3	10.66	9.82	0.84	0.122	0.407	Exon	Exon (ENST00000668204.1/ENST00000668204.1, exon 1 of 3)	ENST00000572856.1	DLGAP1-AS2	DLGAP1 antisense RNA 2	84777
chr8	127859666	127860111	446	8.01	8.37	7.53	0.84	0.125	0.411	Promoter (<=1kb)	Promoter (<=1kb)	ENST00000652695.1	PVT1	Pvt1 oncogene	5820	ENSG00000249859
chr6	125019723	125020604	882	8.19	8.55	7.71	0.84	0.126	0.412	Intron	Intron (ENST00000560949.5/154214, intron 1 of 6)	ENST00000431104.2	RNF217	ring finger protein 217	154214	ENSG00000146373
chr6	37244562	37245402	841	8.37	8.73	7.89	0.84	0.128	0.416	Intron	Intron (ENST00000651039.1/221468, intron 1 of 2)	ENST00000650973.1	TMEM217	transmembrane protein 217	221468	ENSG00000172738
chr12	75658934	75659688	755	9.76	10.12	9.28	0.84	0.134	0.426	Intron	Intron (ENST00000651075.1/ENST00000651075.1, intron 2 of 5)	ENST00000550898.1	KRR1	KRR1 small subunit processome component homolog	11103	ENSG00000111615
chr1	42014114	42015439	1326	7.47	7.83	6.98	0.84	0.155	0.462	Intron	Intron (ENST00000489103.5/59269, intron 1 of 3)	ENST00000489103.5	HIVEP3	HIVEP zinc finger 3	59269	ENSG00000127124
chr11	34204470	34205420	951	9.54	9.9	9.06	0.84	0.159	0.467	Exon	Exon (ENST00000435224.3/25841, exon 2 of 17)	ENST00000530814.1	ABTB2	ankyrin repeat and BTB domain containing 2	25841	ENSG00000166016
chr16	28974066	28974545	480	7.3	7.66	6.82	0.84	0.169	0.482	Promoter (<=1kb)	Promoter (<=1kb)	ENST00000567771.5	SPNS1	sphingolipid transporter 1 (putative)	83985	ENSG00000169682
chr10	124801643	124802398	756	6.79	7.14	6.31	0.84	0.169	0.482	Promoter (<=1kb)	Promoter (<=1kb)	ENST00000298492.6	ABRAXAS2	abraxas 2, BRISC complex subunit	23172	ENSG00000165660
chr9	6566489	6567549	1061	9.24	9.6	8.75	0.84	0.191	0.514	Promoter (<=1kb)	Promoter (<=1kb)	ENST00000640505.1	GLDC	glycine decarboxylase	2731	ENSG00000178445
chr10	31944310	31945249	940	9.63	10	9.15	0.84	0.193	0.517	Distal Intergenic	Distal Intergenic	ENST00000396144.8	ARHGAP12	Rho GTPase activating protein 12	94134	ENSG00000165322
chr13	67022838	67024205	1368	8.84	9.2	8.36	0.84	0.197	0.522	Intron	Intron (ENST00000377865.7/5101, intron 2 of 4)	ENST00000456459.1	PCDH9-AS4	PCDH9 antisense RNA 4	100874087	ENSG00000233840
chr5	70401557	70401953	397	7.72	8.08	7.24	0.84	0.247	0.585	Distal Intergenic	Distal Intergenic	ENST00000672116.1	LOC101929599	putative POM121-like protein 1-like pseudogene	101929599
chr9	129596708	129597343	636	7.27	7.63	6.79	0.84	0.258	0.599	Distal Intergenic	Distal Intergenic	ENST00000372486.5	NTMT1	N-terminal Xaa-Pro-Lys N-methyltransferase 1	28989	ENSG00000148335
chr5	98509665	98510646	982	7.58	7.94	7.1	0.84	0.299	0.642	Distal Intergenic	Distal Intergenic	ENST00000504776.5	RGMB	repulsive guidance molecule BMP co-receptor b	285704	ENSG00000174136
chr2	11802786	11803238	453	7.01	7.37	6.53	0.84	0.42	0.741	Promoter (1-2kb)	Promoter (1-2kb)	ENST00000487346.1	LPIN1	lipin 1	23175	ENSG00000134324
chr8	40665418	40665844	427	5.58	5.94	5.1	0.84	0.429	0.748	Intron	Intron (ENST00000297737.11/79698, intron 5 of 6)	ENST00000519806.1	ZMAT4	zinc finger matrin-type 4	79698	ENSG00000165061
chr6	109793877	109794596	720	7.7	8.06	7.22	0.84	0.444	0.758	Intron	Intron (ENST00000230124.7/9896, intron 21 of 22)	ENST00000419951.1	FIG4	FIG4 phosphoinositide 5-phosphatase	9896	ENSG00000112367
chr7	7182506	7182766	261	5.57	5.93	5.09	0.84	0.444	0.758	Promoter (<=1kb)	Promoter (<=1kb)	ENST00000419721.5	C1GALT1	core 1 synthase, glycoprotein-N-acetylgalactosamine 3-beta-galactosyltransferase 1	56913	ENSG00000106392
chr11	126063016	126063307	292	5.37	5.73	4.89	0.84	0.446	0.76	Promoter (<=1kb)	Promoter (<=1kb)	ENST00000392693.7	CDON	cell adhesion associated, oncogene regulated	50937	ENSG00000064309
chr7	25862249	25862706	458	7.22	7.58	6.74	0.84	0.48	0.781	Distal Intergenic	Distal Intergenic	ENST00000362215.3	MIR148A	microRNA 148a	406940	ENSG00000199085
chr8	61313254	61314246	993	9.25	9.6	8.77	0.83	0.00741	0.0758	Intron	Intron (ENST00000519846.5/157807, intron 3 of 6)	ENST00000521189.1	CLVS1	clavesin 1	157807	ENSG00000177182
chr19	55604640	55605474	835	9.59	9.95	9.11	0.83	0.03	0.184	Promoter (2-3kb)	Promoter (2-3kb)	ENST00000590714.1	FIZ1	FLT3 interacting zinc finger 1	84922	ENSG00000179943
chr1	10003	10467	465	10.19	10.54	9.71	0.83	0.0335	0.196	Promoter (1-2kb)	Promoter (1-2kb)	ENST00000456328.2	DDX11L1	DEAD/H-box helicase 11 like 1	100287102	ENSG00000223972
chr14	73228048	73229091	1044	8.22	8.57	7.75	0.83	0.0402	0.22	Distal Intergenic	Distal Intergenic	ENST00000644200.1	PAPLN	papilin, proteoglycan like sulfated glycoprotein	89932	ENSG00000100767
chr2	147646957	147647886	930	8.32	8.67	7.84	0.83	0.0403	0.22	Distal Intergenic	Distal Intergenic	ENST00000487959.5	ACVR2A	activin A receptor type 2A	92	ENSG00000121989
chr15	64093313	64094512	1200	8.76	9.12	8.28	0.83	0.0409	0.222	Promoter (<=1kb)	Promoter (<=1kb)	ENST00000560829.5	SNX1	sorting nexin 1	6642	ENSG00000028528
chr7	4738511	4739218	708	8.64	9	8.17	0.83	0.0523	0.258	Promoter (1-2kb)	Promoter (1-2kb)	ENST00000460979.2	FOXK1	forkhead box K1	221937	ENSG00000164916
chr1	243730347	243732649	2303	11.52	11.87	11.04	0.83	0.0533	0.261	Intron	Intron (ENST00000336199.9/10000, intron 1 of 13)	ENST00000440494.1	LINC02774	long intergenic non-protein coding RNA 2774	339529	ENSG00000226828
chr3	40877564	40878467	904	7.86	8.22	7.39	0.83	0.0545	0.263	Distal Intergenic	Distal Intergenic	ENST00000643541.1	CTNNB1	catenin beta 1	1499	ENSG00000168036
chr11	73521371	73522429	1059	7.78	8.14	7.31	0.83	0.0615	0.28	Intron	Intron (ENST00000064778.8/23201, intron 1 of 8)	ENST00000432223.2	FAM168A	family with sequence similarity 168 member A	23201	ENSG00000054965
chr8	139214830	139216406	1577	11.22	11.57	10.74	0.83	0.0619	0.281	Distal Intergenic	Distal Intergenic	ENST00000303045.11	COL22A1	collagen type XXII alpha 1 chain	169044	ENSG00000169436
chr4	9152702	9153921	1220	9.97	10.33	9.5	0.83	0.0899	0.346	Exon	Exon (ENST00000509817.1/ENST00000509817.1, exon 1 of 8)	ENST00000512047.2	FAM90A26	family with sequence similarity 90 member A26	100287045	ENSG00000229924
chr6	149749186	149750371	1186	7.84	8.19	7.36	0.83	0.106	0.377	Promoter (<=1kb)	Promoter (<=1kb)	ENST00000463048.3	NUP43	nucleoporin 43	348995	ENSG00000120253
chr9	71760766	71761587	822	8.61	8.96	8.14	0.83	0.118	0.399	Intron	Intron (ENST00000377044.9/23670, intron 1 of 23)	ENST00000377066.9	CEMIP2	cell migration inducing hyaluronidase 2	23670	ENSG00000135048
chr8	22244731	22245396	666	7.45	7.8	6.97	0.83	0.131	0.42	Promoter (<=1kb)	Promoter (<=1kb)	ENST00000385302.1	MIR320A	microRNA 320a	407037	ENSG00000208037
chr2	150063484	150064570	1087	8.41	8.76	7.93	0.83	0.138	0.433	Distal Intergenic	Distal Intergenic	ENST00000429317.1	LINC01817	long intergenic non-protein coding RNA 1817	105373683	ENSG00000231420
chr12	121758387	121758909	523	7	7.36	6.53	0.83	0.158	0.466	Intron	Intron (ENST00000342607.10/144404, intron 5 of 12)	ENST00000540377.1	TMEM120B	transmembrane protein 120B	144404	ENSG00000188735
chr13	23433191	23433984	794	9.11	9.47	8.63	0.83	0.159	0.467	Promoter (<=1kb)	Promoter (<=1kb)	ENST00000455470.6	SACS	sacsin molecular chaperone	26278	ENSG00000151835
chr6	90466051	90466930	880	7.46	7.81	6.98	0.83	0.182	0.499	Distal Intergenic	Distal Intergenic	ENST00000479630.1	MAP3K7	mitogen-activated protein kinase kinase kinase 7	6885	ENSG00000135341
chr7	47979117	47979678	562	6.76	7.12	6.29	0.83	0.188	0.51	Promoter (<=1kb)	Promoter (<=1kb)	ENST00000258774.10	HUS1	HUS1 checkpoint clamp component	3364	ENSG00000136273
chr4	189940876	189941482	607	6.55	6.91	6.08	0.83	0.228	0.563	5' UTR	5' UTR	ENST00000630918.1	DBET	D4Z4 binding element transcript	100419743	ENSG00000281591
chr11	3345291	3346471	1181	7.86	8.22	7.39	0.83	0.229	0.564	Intron	Intron (ENST00000528796.5/7748, intron 3 of 3)	ENST00000526540.5	ZNF195	zinc finger protein 195	7748	ENSG00000005801
chr6	80523459	80524294	836	6.73	7.08	6.25	0.83	0.229	0.564	Distal Intergenic	Distal Intergenic	ENST00000491328.1	BCKDHB	branched chain keto acid dehydrogenase E1 subunit beta	594	ENSG00000083123
chr3	66452501	66452837	337	7.76	8.12	7.28	0.83	0.26	0.6	Intron	Intron (ENST00000273261.7/26018, intron 2 of 18)	ENST00000495671.1	LRIG1	leucine rich repeats and immunoglobulin like domains 1	26018	ENSG00000144749
chr1	21022384	21022855	472	6.35	6.71	5.87	0.83	0.27	0.614	Intron	Intron (ENST00000374935.7/8672, intron 4 of 32)	ENST00000264211.12	EIF4G3	eukaryotic translation initiation factor 4 gamma 3	8672	ENSG00000075151
chr15	57235252	57235635	384	6.73	7.08	6.25	0.83	0.285	0.628	Intron	Intron (ENST00000438423.6/6938, intron 12 of 20)	ENST00000560506.5	TCF12	transcription factor 12	6938	ENSG00000140262
chr3	168581682	168582201	520	7.47	7.83	7	0.83	0.328	0.672	Intron	Intron (ENST00000431685.2/93556, intron 4 of 11)	ENST00000384984.1	MIR551B	microRNA 551b	693136	ENSG00000207717
chr5	141560420	141560847	428	7.69	8.05	7.22	0.83	0.4	0.727	Promoter (<=1kb)	Promoter (<=1kb)	ENST00000491754.5	DIAPH1	diaphanous related formin 1	1729	ENSG00000131504
chr1	1201876	1202640	765	4.73	5.09	4.25	0.83	0.589	0.844	Downstream (<1kb)	Downstream (<1kb)	ENST00000486728.5	TNFRSF18	TNF receptor superfamily member 18	8784	ENSG00000186891
chr7	54806329	54806930	602	10.57	10.92	10.1	0.82	0.0116	0.102	Intron	Intron (ENST00000655633.1/100996654, intron 2 of 2)	ENST00000415949.5	SEC61G	SEC61 translocon gamma subunit	23480	ENSG00000132432
chr3	17741871	17743047	1177	9.63	9.99	9.17	0.82	0.0125	0.108	Promoter (<=1kb)	Promoter (<=1kb)	ENST00000665745.1	LOC105376975	uncharacterized LOC105376975	105376975	ENSG00000286352
chr9	130445573	130447140	1568	9.3	9.65	8.83	0.82	0.0265	0.171	Promoter (<=1kb)	Promoter (<=1kb)	ENST00000422569.5	ASS1	argininosuccinate synthase 1	445	ENSG00000130707
chr1	243848508	243849923	1416	9.34	9.69	8.88	0.82	0.0277	0.175	Exon	Exon (ENST00000672238.1/10000, exon 1 of 5)	ENST00000440494.1	LINC02774	long intergenic non-protein coding RNA 2774	339529	ENSG00000226828
chr2	108533633	108534314	682	8.39	8.74	7.92	0.82	0.028	0.176	Promoter (<=1kb)	Promoter (<=1kb)	ENST00000322353.3	GCC2-AS1	GCC2 antisense RNA 1	644903	ENSG00000214184
chr2	216765599	216766418	820	9	9.35	8.53	0.82	0.0309	0.187	Intron	Intron (ENST00000447289.1/ENST00000447289.1, intron 3 of 3)	ENST00000233813.5	IGFBP5	insulin like growth factor binding protein 5	3488	ENSG00000115461
chr2	237876865	237879282	2418	10.62	10.98	10.16	0.82	0.0314	0.189	5' UTR	5' UTR	ENST00000403885.1	RAMP1	receptor activity modifying protein 1	10267	ENSG00000132329
chr11	65506860	65508481	1622	9.4	9.75	8.93	0.82	0.0372	0.211	Promoter (<=1kb)	Promoter (<=1kb)	ENST00000611300.1	MASCRNA	MALAT1-associated small cytoplasmic RNA	109136578	ENSG00000274072
chr6	3323887	3324923	1037	9.08	9.43	8.61	0.82	0.0382	0.214	Promoter (<=1kb)	Promoter (<=1kb)	ENST00000467144.5	SLC22A23	solute carrier family 22 member 23	63027	ENSG00000137266
chr6	139323345	139324312	968	9.31	9.66	8.85	0.82	0.0496	0.25	Intron	Intron (ENST00000650173.1/ENST00000650173.1, intron 4 of 7)	ENST00000358430.8	TXLNB	taxilin beta	167838	ENSG00000164440
chr11	6320281	6322381	2101	9.25	9.61	8.79	0.82	0.0616	0.28	Promoter (<=1kb)	Promoter (<=1kb)	ENST00000303927.4	CAVIN3	caveolae associated protein 3	112464	ENSG00000170955
chr5	70719289	70720338	1050	9.03	9.39	8.56	0.82	0.0723	0.306	Distal Intergenic	Distal Intergenic	ENST00000672116.1	LOC101929599	putative POM121-like protein 1-like pseudogene	101929599
chr2	10812349	10813034	686	7.7	8.05	7.24	0.82	0.0744	0.31	Promoter (<=1kb)	Promoter (<=1kb)	ENST00000272227.7	PDIA6	protein disulfide isomerase family A member 6	10130	ENSG00000143870
chr22	21938164	21938706	543	8.44	8.8	7.98	0.82	0.0784	0.319	Promoter (<=1kb)	Promoter (<=1kb)	ENST00000653280.1	LOC100286925	uncharacterized LOC100286925	100286925
chr17	38454231	38454716	486	8.18	8.53	7.71	0.82	0.0831	0.331	Intron	Intron (ENST00000633445.1/57636, intron 1 of 4)	ENST00000612893.1	MIR4734	microRNA 4734	100616203	ENSG00000275238
chr2	216194834	216196022	1189	10.19	10.54	9.72	0.82	0.0982	0.362	Exon	Exon (ENST00000392133.7/7520, exon 21 of 23)	ENST00000485763.1	XRCC5	X-ray repair cross complementing 5	7520	ENSG00000079246
chr20	45363034	45363598	565	8.01	8.37	7.54	0.82	0.113	0.39	Promoter (<=1kb)	Promoter (<=1kb)	ENST00000419593.5	SYS1-DBNDD2	SYS1-DBNDD2 readthrough (NMD candidate)	767557	ENSG00000254806
chr6	16728012	16728535	524	8.41	8.76	7.94	0.82	0.114	0.393	Intron	Intron (ENST00000244769.8/6310, intron 3 of 8)	ENST00000483591.6	ATXN1	ataxin 1	6310	ENSG00000124788
chr16	66741073	66742867	1795	9.81	10.16	9.34	0.82	0.185	0.506	3' UTR	3' UTR	ENST00000561727.1	DYNC1LI2	dynein cytoplasmic 1 light intermediate chain 2	1783	ENSG00000135720
chr9	130763500	130764140	641	6.17	6.52	5.7	0.82	0.261	0.602	Intron	Intron (ENST00000372348.7/25, intron 1 of 10)	ENST00000393293.4	ABL1	ABL proto-oncogene 1, non-receptor tyrosine kinase	25	ENSG00000097007
chr5	139268710	139269025	316	6.23	6.58	5.76	0.82	0.342	0.683	Intron	Intron (ENST00000509400.5/64374, intron 3 of 4)	ENST00000509990.5	MATR3	matrin 3	9782	ENSG00000015479
chr1	239125877	239126341	465	7.76	8.11	7.29	0.82	0.35	0.688	Distal Intergenic	Distal Intergenic	ENST00000468573.5	CHRM3	cholinergic receptor muscarinic 3	1131	ENSG00000133019
chr13	94216667	94217063	397	6.78	7.13	6.32	0.82	0.47	0.774	Intron	Intron (ENST00000377047.9/10082, intron 4 of 8)	ENST00000436329.2	GPC6-AS1	GPC6 antisense RNA 1	100873972	ENSG00000236520
chr5	174382747	174383107	361	6.14	6.5	5.67	0.82	0.521	0.806	Intron	Intron (ENST00000515513.5/101928176, intron 1 of 4)	ENST00000510234.5	LINC01411	long intergenic non-protein coding RNA 1411	101928176	ENSG00000249306
chr11	65989125	65989460	336	5.59	5.94	5.12	0.82	0.573	0.836	Distal Intergenic	Distal Intergenic	ENST00000528137.1	SART1	spliceosome associated factor 1, recruiter of U4/U6.U5 tri-snRNP	9092	ENSG00000175467
chr7	158315044	158315244	201	3.22	3.58	2.76	0.82	0.609	0.853	Intron	Intron (ENST00000389413.7/5799, intron 3 of 21)	ENST00000404321.3	PTPRN2	protein tyrosine phosphatase receptor type N2	5799	ENSG00000155093
chr2	219452613	219454378	1766	10.36	10.71	9.9	0.81	0.00306	0.0407	Promoter (<=1kb)	Promoter (<=1kb)	ENST00000463218.5	SPEG	striated muscle enriched protein kinase	10290	ENSG00000072195
chr8	101108369	101110071	1703	9.83	10.18	9.36	0.81	0.00495	0.0567	Distal Intergenic	Distal Intergenic	ENST00000669613.1	FLJ42969	uncharacterized LOC441374	441374	ENSG00000248599
chr15	67164456	67166427	1972	10.28	10.63	9.82	0.81	0.00727	0.0748	Promoter (<=1kb)	Promoter (<=1kb)	ENST00000537194.6	SMAD3	SMAD family member 3	4088	ENSG00000166949
chr15	85743135	85745120	1986	10.27	10.62	9.81	0.81	0.0256	0.168	3' UTR	3' UTR	ENST00000559391.1	AKAP13	A-kinase anchoring protein 13	11214	ENSG00000170776
chr3	136839042	136840360	1319	8.55	8.9	8.09	0.81	0.0266	0.172	Intron	Intron (ENST00000472200.1/ENST00000472200.1, intron 1 of 1)	ENST00000670711.1	NCK1-DT	NCK1 divergent transcript	101927597
chr6	42746215	42747653	1439	9.15	9.5	8.69	0.81	0.0384	0.215	Promoter (<=1kb)	Promoter (<=1kb)	ENST00000614467.4	BICRAL	BRD4 interacting chromatin remodeling complex associated protein like	23506	ENSG00000112624
chr4	61372526	61373215	690	8.05	8.4	7.59	0.81	0.0523	0.258	Intron	Intron (ENST00000512091.6/23284, intron 1 of 25)	ENST00000506700.5	ADGRL3	adhesion G protein-coupled receptor L3	23284	ENSG00000150471
chr16	15590444	15591498	1055	9.57	9.92	9.1	0.81	0.0684	0.299	3' UTR	3' UTR	ENST00000614811.1	MIR6506	microRNA 6506	102465252	ENSG00000284184
chr7	12706784	12707669	886	8.33	8.68	7.87	0.81	0.0748	0.311	Distal Intergenic	Distal Intergenic	ENST00000404894.1	ARL4A	ADP ribosylation factor like GTPase 4A	10124	ENSG00000122644
chr1	230327498	230328440	943	7.8	8.15	7.34	0.81	0.0772	0.317	Intron	Intron (ENST00000391860.7/79605, intron 5 of 6)	ENST00000530424.1	PGBD5	piggyBac transposable element derived 5	79605	ENSG00000177614
chr16	57810030	57810924	895	8.59	8.94	8.13	0.81	0.103	0.372	Promoter (<=1kb)	Promoter (<=1kb)	ENST00000335616.3	LOC388282	uncharacterized LOC388282	388282	ENSG00000187185
chr20	2234431	2235689	1259	9.4	9.75	8.93	0.81	0.105	0.375	Intron	Intron (ENST00000651531.1/7053, intron 1 of 13)	ENST00000651531.1	TGM3	transglutaminase 3	7053	ENSG00000125780
chr3	172208917	172210155	1239	8.77	9.12	8.3	0.81	0.112	0.387	Intron	Intron (ENST00000415807.7/64778, intron 3 of 25)	ENST00000443501.1	FNDC3B	fibronectin type III domain containing 3B	64778	ENSG00000075420
chr18	34709021	34711284	2264	9.61	9.96	9.15	0.81	0.117	0.398	Promoter (<=1kb)	Promoter (<=1kb)	ENST00000585446.1	DTNA	dystrobrevin alpha	1837	ENSG00000134769
chr16	74521385	74522424	1040	8.82	9.16	8.35	0.81	0.12	0.403	Intron	Intron (ENST00000205061.9/2734, intron 2 of 26)	ENST00000565474.1	GLG1	golgi glycoprotein 1	2734	ENSG00000090863
chr8	38998586	39000484	1899	11.03	11.38	10.57	0.81	0.135	0.428	Promoter (1-2kb)	Promoter (1-2kb)	ENST00000522142.1	TM2D2	TM2 domain containing 2	83877	ENSG00000169490
chr8	85842647	85843601	955	9.11	9.46	8.65	0.81	0.137	0.432	Intron	Intron (ENST00000648211.1/ENST00000648211.1, intron 1 of 2)	ENST00000603433.2	REXO1L2P	REXO1 like 2, pseudogene	100288527
chr15	41031585	41032151	567	8.48	8.83	8.02	0.81	0.142	0.44	Intron	Intron (ENST00000648947.1/54617, intron 24 of 35)	ENST00000557849.1	INO80	INO80 complex ATPase subunit	54617	ENSG00000128908
chr8	8227799	8228486	688	9.04	9.39	8.58	0.81	0.146	0.449	Promoter (1-2kb)	Promoter (1-2kb)	ENST00000519726.2	FAM85B	family with sequence similarity 85 member B	105379219
chr11	12840561	12841656	1096	8.73	9.07	8.27	0.81	0.167	0.48	Intron	Intron (ENST00000527636.6/7003, intron 3 of 12)	ENST00000525312.1	TEAD1	TEA domain transcription factor 1	7003	ENSG00000187079
chr18	58100845	58102234	1390	9.79	10.14	9.32	0.81	0.172	0.486	Intron	Intron (ENST00000400345.8/23327, intron 1 of 30)	ENST00000587547.1	NEDD4L	NEDD4 like E3 ubiquitin protein ligase	23327	ENSG00000049759
chr6	35259149	35259754	606	6.75	7.1	6.29	0.81	0.22	0.551	Promoter (<=1kb)	Promoter (<=1kb)	ENST00000469195.5	ZNF76	zinc finger protein 76	7629	ENSG00000065029
chr6	35474153	35474903	751	8.24	8.59	7.78	0.81	0.232	0.569	3' UTR	3' UTR	ENST00000619751.1	MIR7111	microRNA 7111	102465668	ENSG00000276712
chr19	21082132	21082626	495	6.01	6.36	5.55	0.81	0.241	0.579	Promoter (<=1kb)	Promoter (<=1kb)	ENST00000616183.1	ZNF714	zinc finger protein 714	148206	ENSG00000160352
chr2	234091408	234092026	619	5.83	6.18	5.37	0.81	0.298	0.641	Distal Intergenic	Distal Intergenic	ENST00000492481.1	SPP2	secreted phosphoprotein 2	6694	ENSG00000072080
chr19	36114707	36115549	843	8.35	8.7	7.89	0.81	0.3	0.643	Promoter (<=1kb)	Promoter (<=1kb)	ENST00000629269.2	TBCB	tubulin folding cofactor B	1155	ENSG00000105254
chr6	93784808	93785724	917	8.21	8.56	7.74	0.81	0.325	0.669	Distal Intergenic	Distal Intergenic	ENST00000670976.1	TSG1	tumor suppressor TSG1	643432
chr19	10251845	10252226	382	6.6	6.95	6.14	0.81	0.344	0.684	Promoter (<=1kb)	Promoter (<=1kb)	ENST00000592514.5	MRPL4	mitochondrial ribosomal protein L4	51073	ENSG00000105364
chr22	23671292	23671767	476	6.36	6.71	5.9	0.81	0.363	0.698	Intron	Intron (ENST00000455485.5/91316, intron 3 of 4)	ENST00000434893.1	GUSBP11	GUSB pseudogene 11	91316	ENSG00000228315
chr9	136690426	136691074	649	5.41	5.76	4.95	0.81	0.47	0.774	Promoter (2-3kb)	Promoter (2-3kb)	ENST00000371696.7	AGPAT2	1-acylglycerol-3-phosphate O-acyltransferase 2	10555	ENSG00000169692
chrX	22063056	22063565	510	6.04	6.38	5.57	0.81	0.472	0.776	Intron	Intron (ENST00000379374.5/5251, intron 3 of 21)	ENST00000475778.1	PHEX	phosphate regulating endopeptidase homolog X-linked	5251	ENSG00000102174
chr11	126115686	126116069	384	5.51	5.86	5.06	0.81	0.472	0.776	Distal Intergenic	Distal Intergenic	ENST00000534818.1	CDON	cell adhesion associated, oncogene regulated	50937	ENSG00000064309
chr2	232900921	232902506	1586	10.02	10.37	9.57	0.8	0.00828	0.081	Promoter (<=1kb)	Promoter (<=1kb)	ENST00000416114.3	NGEF	neuronal guanine nucleotide exchange factor	25791	ENSG00000066248
chr7	130355950	130357345	1396	10.73	11.08	10.28	0.8	0.0189	0.142	Intron	Intron (ENST00000463587.5/93979, intron 4 of 4)	ENST00000479492.1	CPA5	carboxypeptidase A5	93979	ENSG00000158525
chr2	128643832	128645255	1424	10.61	10.96	10.16	0.8	0.0269	0.173	Distal Intergenic	Distal Intergenic	ENST00000259241.7	HS6ST1	heparan sulfate 6-O-sulfotransferase 1	9394	ENSG00000136720
chr6	161168122	161170382	2261	10.15	10.49	9.7	0.8	0.0272	0.174	Intron	Intron (ENST00000320285.9/56895, intron 2 of 8)	ENST00000437165.1	AGPAT4	1-acylglycerol-3-phosphate O-acyltransferase 4	56895	ENSG00000026652
chr13	44305553	44307083	1531	11	11.35	10.55	0.8	0.0279	0.176	Distal Intergenic	Distal Intergenic	ENST00000474333.5	SERP2	stress associated endoplasmic reticulum protein family member 2	387923	ENSG00000151778
chr6	119146573	119148684	2112	10.23	10.58	9.78	0.8	0.0451	0.235	Promoter (<=1kb)	Promoter (<=1kb)	ENST00000475529.7	FAM184A	family with sequence similarity 184 member A	79632	ENSG00000111879
chr13	38814263	38814960	698	7.79	8.14	7.33	0.8	0.0546	0.264	Intron	Intron (ENST00000280481.9/341640, intron 6 of 23)	ENST00000482551.1	FREM2	FRAS1 related extracellular matrix 2	341640	ENSG00000150893
chr12	542801	543921	1121	7.93	8.28	7.48	0.8	0.055	0.265	Promoter (<=1kb)	Promoter (<=1kb)	ENST00000540836.1	B4GALNT3	beta-1,4-N-acetyl-galactosaminyltransferase 3	283358	ENSG00000139044
chr13	38802190	38803921	1732	9.9	10.25	9.45	0.8	0.0644	0.287	Intron	Intron (ENST00000280481.9/341640, intron 6 of 23)	ENST00000482551.1	FREM2	FRAS1 related extracellular matrix 2	341640	ENSG00000150893
chr14	50955092	50955996	905	8.85	9.2	8.4	0.8	0.0688	0.3	Distal Intergenic	Distal Intergenic	ENST00000544180.6	PYGL	glycogen phosphorylase L	5836	ENSG00000100504
chr2	137963546	137964876	1331	9.19	9.54	8.73	0.8	0.0714	0.305	Promoter (<=1kb)	Promoter (<=1kb)	ENST00000410115.5	HNMT	histamine N-methyltransferase	3176	ENSG00000150540
chr15	81023422	81024778	1357	8.92	9.26	8.46	0.8	0.0736	0.309	Intron	Intron (ENST00000560091.5/161502, intron 1 of 4)	ENST00000560091.5	CFAP161	cilia and flagella associated protein 161	161502	ENSG00000156206
chr20	58101617	58103737	2121	9.42	9.76	8.97	0.8	0.0878	0.341	Distal Intergenic	Distal Intergenic	ENST00000371168.4	C20orf85	chromosome 20 open reading frame 85	128602	ENSG00000124237
chr12	124938887	124939978	1092	7.84	8.18	7.38	0.8	0.114	0.392	Distal Intergenic	Distal Intergenic	ENST00000507267.2	DHX37	DEAH-box helicase 37	57647	ENSG00000150990
chr14	69038783	69039621	839	7.62	7.97	7.17	0.8	0.127	0.414	Distal Intergenic	Distal Intergenic	ENST00000553944.2	ACTN1-AS1	ACTN1 antisense RNA 1	161159	ENSG00000259062
chrX	151418930	151420508	1579	8.78	9.12	8.32	0.8	0.135	0.428	Distal Intergenic	Distal Intergenic	ENST00000330374.6	VMA21	vacuolar ATPase assembly factor VMA21	203547	ENSG00000160131
chr2	150623809	150624565	757	9.24	9.59	8.79	0.8	0.152	0.458	Intron	Intron (ENST00000440668.5/101929282, intron 1 of 2)	ENST00000655103.1	LINC02612	long intergenic non-protein coding RNA 2612	101929282	ENSG00000224048
chr10	79112904	79113772	869	7.57	7.91	7.11	0.8	0.157	0.466	Intron	Intron (ENST00000334512.10/57178, intron 1 of 24)	ENST00000334512.10	ZMIZ1	zinc finger MIZ-type containing 1	57178	ENSG00000108175
chr6	113329980	113330701	722	8.01	8.36	7.56	0.8	0.173	0.487	Distal Intergenic	Distal Intergenic	ENST00000430728.1	LINC02518	long intergenic non-protein coding RNA 2518	105377957	ENSG00000232316
chr2	7619389	7620731	1343	9.47	9.82	9.02	0.8	0.184	0.504	Distal Intergenic	Distal Intergenic	ENST00000658275.1	LOC100506274	uncharacterized LOC100506274	100506274	ENSG00000229727
chr8	125110697	125111587	891	8.63	8.97	8.17	0.8	0.19	0.512	Intron	Intron (ENST00000523741.5/286053, intron 3 of 4)	ENST00000519712.1	NSMCE2	NSE2 (MMS21) homolog, SMC5-SMC6 complex SUMO ligase	286053	ENSG00000156831
chr2	101114731	101115162	432	7.16	7.5	6.7	0.8	0.202	0.529	Intron	Intron (ENST00000376840.8/11138, intron 1 of 19)	ENST00000487392.1	TBC1D8	TBC1 domain family member 8	11138	ENSG00000204634
chr4	175706621	175707119	499	8.1	8.45	7.65	0.8	0.215	0.545	Intron	Intron (ENST00000280187.11/2823, intron 2 of 7)	ENST00000508323.1	GPM6A	glycoprotein M6A	2823	ENSG00000150625
chr3	23916963	23917556	594	7.09	7.44	6.64	0.8	0.216	0.547	Promoter (<=1kb)	Promoter (<=1kb)	ENST00000388759.7	NKIRAS1	NFKB inhibitor interacting Ras like 1	28512	ENSG00000197885
chr6	113857003	113857570	568	8.62	8.96	8.17	0.8	0.223	0.554	Promoter (<=1kb)	Promoter (<=1kb)	ENST00000612661.2	MARCKS	myristoylated alanine rich protein kinase C substrate	4082	ENSG00000277443
chr8	42554710	42555303	594	6.46	6.81	6.01	0.8	0.247	0.586	3' UTR	3' UTR	ENST00000490331.2	SMIM19	small integral membrane protein 19	114926	ENSG00000176209
chr20	20464098	20464484	387	6.93	7.27	6.47	0.8	0.254	0.593	Intron	Intron (ENST00000202677.12/57186, intron 37 of 39)	ENST00000427175.2	RALGAPA2	Ral GTPase activating protein catalytic alpha subunit 2	57186	ENSG00000188559
chr2	95165434	95165785	352	6.07	6.41	5.62	0.8	0.309	0.652	Promoter (<=1kb)	Promoter (<=1kb)	ENST00000611463.1	ZNF2	zinc finger protein 2	7549	ENSG00000275111
chr1	7401876	7402270	395	6.83	7.18	6.38	0.8	0.367	0.701	Intron	Intron (ENST00000303635.12/23261, intron 5 of 22)	ENST00000618051.1	CAMTA1-AS2	CAMTA1 antisense RNA 2	102725193	ENSG00000237728
chr10	3115074	3115531	458	4.63	4.97	4.17	0.8	0.486	0.785	Promoter (1-2kb)	Promoter (1-2kb)	ENST00000413079.1	PFKP	phosphofructokinase, platelet	5214	ENSG00000067057
chr17	68020154	68020668	515	5.49	5.83	5.04	0.8	0.497	0.791	Distal Intergenic	Distal Intergenic	ENST00000583269.5	KPNA2	karyopherin subunit alpha 2	3838	ENSG00000182481
chr2	207311301	207311717	417	6.84	7.18	6.38	0.8	0.563	0.829	Intron	Intron (ENST00000412387.5/101927865, intron 4 of 4)	ENST00000408701.1	MIR1302-4	microRNA 1302-4	100302130	ENSG00000221628
chr5	91313259	91314471	1213	8.74	9.08	8.29	0.79	0.0204	0.148	Promoter (<=1kb)	Promoter (<=1kb)	ENST00000650150.1	LUCAT1	lung cancer associated transcript 1	100505994	ENSG00000248323
chr5	91279566	91280899	1334	10.2	10.54	9.75	0.79	0.0315	0.19	Exon	Exon (ENST00000660900.1/ENST00000660900.1, exon 1 of 1)	ENST00000649424.1	LUCAT1	lung cancer associated transcript 1	100505994	ENSG00000248323
chr9	110047581	110048900	1320	7.92	8.26	7.47	0.79	0.0697	0.302	Promoter (<=1kb)	Promoter (<=1kb)	ENST00000434623.6	PALM2AKAP2	PALM2 and AKAP2 fusion	445815	ENSG00000157654
chr2	147449259	147450318	1060	10.33	10.67	9.88	0.79	0.0775	0.317	Distal Intergenic	Distal Intergenic	ENST00000487959.5	ACVR2A	activin A receptor type 2A	92	ENSG00000121989
chr1	778171	779062	892	7.53	7.87	7.08	0.79	0.0776	0.317	Promoter (<=1kb)	Promoter (<=1kb)	ENST00000506640.2	LOC100133331	uncharacterized LOC100133331	100133331
chr17	64148354	64148975	622	8.16	8.5	7.72	0.79	0.0993	0.365	Promoter (2-3kb)	Promoter (2-3kb)	ENST00000408535.2	SNORA50C	small nucleolar RNA, H/ACA box 50C	677842	ENSG00000277887
chr12	58424877	58426736	1860	12.3	12.64	11.86	0.79	0.112	0.388	Distal Intergenic	Distal Intergenic	ENST00000546977.5	LOC100506869	uncharacterized LOC100506869	100506869	ENSG00000258231
chr7	95434631	95435541	911	8.06	8.4	7.61	0.79	0.115	0.393	Promoter (<=1kb)	Promoter (<=1kb)	ENST00000222572.8	PON2	paraoxonase 2	5445	ENSG00000105854
chr11	76793084	76794149	1066	7.8	8.15	7.36	0.79	0.118	0.399	Promoter (1-2kb)	Promoter (1-2kb)	ENST00000527881.1	TSKU	tsukushi, small leucine rich proteoglycan	25987	ENSG00000182704
chr8	19095555	19096513	959	9.18	9.52	8.73	0.79	0.121	0.405	Exon	Exon (ENST00000660401.1/ENST00000660401.1, exon 2 of 4)	ENST00000521475.1	PSD3	pleckstrin and Sec7 domain containing 3	23362	ENSG00000156011
chr7	102572441	102573062	622	8.18	8.52	7.73	0.79	0.127	0.414	Promoter (<=1kb)	Promoter (<=1kb)	ENST00000502415.5	UPK3BL2	uroplakin 3B like 2	107983993	ENSG00000284981
chr18	35827097	35827987	891	7.31	7.65	6.86	0.79	0.149	0.453	Distal Intergenic	Distal Intergenic	ENST00000385062.1	MIR187	microRNA 187	406963	ENSG00000207797
chr18	9474949	9475553	605	7.68	8.02	7.23	0.79	0.171	0.485	Promoter (<=1kb)	Promoter (<=1kb)	ENST00000019317.8	RALBP1	ralA binding protein 1	10928	ENSG00000017797
chr1	20410904	20411909	1006	8.52	8.86	8.07	0.79	0.174	0.488	Intron	Intron (ENST00000426428.5/339505, intron 1 of 11)	ENST00000418743.5	LINC01141	long intergenic non-protein coding RNA 1141	339505
chr3	125057314	125057748	435	7.81	8.15	7.36	0.79	0.193	0.517	Promoter (1-2kb)	Promoter (1-2kb)	ENST00000311127.9	HEG1	heart development protein with EGF like domains 1	57493	ENSG00000173706
chr21	35230727	35231878	1152	8.53	8.88	8.08	0.79	0.193	0.517	Intron	Intron (ENST00000475045.6/101928269, intron 9 of 12)	ENST00000300305.7	RUNX1	RUNX family transcription factor 1	861	ENSG00000159216
chr9	37120185	37121027	843	6.53	6.87	6.08	0.79	0.199	0.524	Promoter (<=1kb)	Promoter (<=1kb)	ENST00000336755.9	ZCCHC7	zinc finger CCHC-type containing 7	84186	ENSG00000147905
chr12	89151658	89152370	713	7.28	7.62	6.84	0.79	0.239	0.577	Intron	Intron (ENST00000549278.2/728084, intron 1 of 6)	ENST00000500381.2	LINC02458	long intergenic non-protein coding RNA 2458	728084	ENSG00000246363
chr11	95068445	95068726	282	7.27	7.61	6.82	0.79	0.243	0.581	Promoter (<=1kb)	Promoter (<=1kb)	ENST00000638426.1	SRSF8	serine and arginine rich splicing factor 8	10929	ENSG00000263465
chr4	61400307	61400880	574	9.18	9.53	8.74	0.79	0.249	0.587	Intron	Intron (ENST00000512091.6/23284, intron 2 of 25)	ENST00000506700.5	ADGRL3	adhesion G protein-coupled receptor L3	23284	ENSG00000150471
chr7	106031037	106031613	577	6.51	6.85	6.06	0.79	0.274	0.617	Promoter (2-3kb)	Promoter (2-3kb)	ENST00000468143.1	CDHR3	cadherin related family member 3	222256	ENSG00000128536
chr3	48847224	48847763	540	6.8	7.14	6.35	0.79	0.275	0.619	Promoter (<=1kb)	Promoter (<=1kb)	ENST00000435419.1	PRKAR2A-AS1	PRKAR2A antisense RNA 1	100506637	ENSG00000224424
chr5	151758650	151759041	392	7.22	7.56	6.77	0.79	0.289	0.634	Promoter (<=1kb)	Promoter (<=1kb)	ENST00000522710.1	ATOX1	antioxidant 1 copper chaperone	475	ENSG00000177556
chr15	69252875	69253324	450	5.74	6.08	5.28	0.79	0.312	0.656	Promoter (2-3kb)	Promoter (2-3kb)	ENST00000559420.2	GLCE	glucuronic acid epimerase	26035	ENSG00000138604
chr4	3227214	3227957	744	7.02	7.36	6.57	0.79	0.353	0.69	Promoter (<=1kb)	Promoter (<=1kb)	ENST00000512068.1	HTT	huntingtin	3064	ENSG00000197386
chr1	161177166	161177781	616	5.5	5.84	5.05	0.79	0.378	0.71	Promoter (<=1kb)	Promoter (<=1kb)	ENST00000319769.10	B4GALT3	beta-1,4-galactosyltransferase 3	8703	ENSG00000158850
chr6	108751967	108752645	679	6.63	6.97	6.18	0.79	0.441	0.756	Promoter (<=1kb)	Promoter (<=1kb)	ENST00000416890.5	LINC00222	long intergenic non-protein coding RNA 222	387111	ENSG00000203801
chr10	24921067	24921604	538	7.28	7.62	6.83	0.79	0.49	0.787	Intron	Intron (ENST00000320152.11/56952, intron 3 of 8)	ENST00000648191.1	LINC01516	long intergenic non-protein coding RNA 1516	101929025	ENSG00000231422
chr7	54832887	54833560	674	11.48	11.82	11.04	0.78	0.0047	0.055	Distal Intergenic	Distal Intergenic	ENST00000415949.5	SEC61G	SEC61 translocon gamma subunit	23480	ENSG00000132432
chr2	108586558	108588039	1482	10.09	10.43	9.65	0.78	0.00588	0.0641	Promoter (<=1kb)	Promoter (<=1kb)	ENST00000332345.10	LIMS1	LIM zinc finger domain containing 1	3987	ENSG00000169756
chr11	47214134	47215359	1226	8.87	9.21	8.43	0.78	0.0272	0.174	Promoter (<=1kb)	Promoter (<=1kb)	ENST00000622878.4	DDB2	damage specific DNA binding protein 2	1643	ENSG00000134574
chr4	5365236	5366852	1617	9.68	10.02	9.24	0.78	0.0289	0.179	Intron	Intron (ENST00000282908.10/55351, intron 4 of 11)	ENST00000511959.1	STK32B	serine/threonine kinase 32B	55351	ENSG00000152953
chr12	122873612	122874368	757	8.5	8.84	8.06	0.78	0.0334	0.196	Promoter (1-2kb)	Promoter (1-2kb)	ENST00000543590.1	VPS37B	VPS37B subunit of ESCRT-I	79720	ENSG00000139722
chr16	1610647	1612240	1594	9.56	9.9	9.12	0.78	0.0387	0.216	Promoter (<=1kb)	Promoter (<=1kb)	ENST00000426508.7	IFT140	intraflagellar transport 140	9742	ENSG00000187535
chr10	69319606	69321766	2161	9.31	9.65	8.87	0.78	0.0437	0.231	Promoter (<=1kb)	Promoter (<=1kb)	ENST00000493591.6	HK1	hexokinase 1	3098	ENSG00000156515
chr3	134485651	134486698	1048	8.1	8.44	7.66	0.78	0.0468	0.242	Promoter (<=1kb)	Promoter (<=1kb)	ENST00000510994.5	ANAPC13	anaphase promoting complex subunit 13	25847	ENSG00000129055
chr7	2757059	2758765	1707	11.77	12.11	11.32	0.78	0.0637	0.285	Promoter (1-2kb)	Promoter (1-2kb)	ENST00000485329.1	GNA12	G protein subunit alpha 12	2768	ENSG00000146535
chr7	88200638	88201734	1097	10.15	10.49	9.71	0.78	0.0747	0.311	3' UTR	3' UTR	ENST00000472930.6	SRI	sorcin	6717	ENSG00000075142
chrX	106611725	106612605	881	8.21	8.54	7.76	0.78	0.0802	0.323	Promoter (<=1kb)	Promoter (<=1kb)	ENST00000372544.6	RADX	RPA1 related single stranded DNA binding protein, X-linked	55086	ENSG00000147231
chr19	1812413	1813081	669	8.69	9.02	8.25	0.78	0.0851	0.335	Promoter (<=1kb)	Promoter (<=1kb)	ENST00000526092.6	ATP8B3	ATPase phospholipid transporting 8B3	148229	ENSG00000130270
chr3	139560467	139561787	1321	8.64	8.98	8.21	0.78	0.114	0.392	3' UTR	3' UTR	ENST00000509447.1	NMNAT3	nicotinamide nucleotide adenylyltransferase 3	349565	ENSG00000163864
chr19	5046110	5047111	1002	8.6	8.94	8.16	0.78	0.126	0.413	Promoter (<=1kb)	Promoter (<=1kb)	ENST00000592175.5	KDM4B	lysine demethylase 4B	23030	ENSG00000127663
chr7	28408699	28409723	1025	7.89	8.23	7.45	0.78	0.151	0.457	Promoter (<=1kb)	Promoter (<=1kb)	ENST00000469531.1	CREB5	cAMP responsive element binding protein 5	9586	ENSG00000146592
chr17	27471656	27472477	822	8.34	8.68	7.9	0.78	0.18	0.497	Promoter (<=1kb)	Promoter (<=1kb)	ENST00000583370.5	KSR1	kinase suppressor of ras 1	8844	ENSG00000141068
chr11	96207222	96208160	939	8.5	8.83	8.05	0.78	0.265	0.607	Intron	Intron (ENST00000524717.6/84441, intron 1 of 4)	ENST00000618849.1	MAML2	mastermind like transcriptional coactivator 2	84441	ENSG00000184384
chr10	15344927	15345867	941	7.6	7.94	7.16	0.78	0.302	0.645	Intron	Intron (ENST00000378116.9/221061, intron 1 of 7)	ENST00000455654.1	FAM171A1	family with sequence similarity 171 member A1	221061	ENSG00000148468
chr2	223126537	223127436	900	8.59	8.92	8.15	0.78	0.326	0.669	Intron	Intron (ENST00000488477.2/23704, intron 2 of 3)	ENST00000488477.2	KCNE4	potassium voltage-gated channel subfamily E regulatory subunit 4	23704	ENSG00000152049
chr3	13451336	13452018	683	7.26	7.6	6.82	0.78	0.334	0.677	Distal Intergenic	Distal Intergenic	ENST00000433119.5	HDAC11	histone deacetylase 11	79885	ENSG00000163517
chr10	97480027	97481237	1211	8.58	8.92	8.14	0.78	0.347	0.685	3' UTR	3' UTR	ENST00000434392.5	MMS19	MMS19 homolog, cytosolic iron-sulfur assembly component	64210	ENSG00000155229
chr2	55585536	55585997	462	8.02	8.35	7.58	0.78	0.364	0.699	Intron	Intron (ENST00000611717.4/57223, intron 6 of 14)	ENST00000482826.1	PPP4R3B	protein phosphatase 4 regulatory subunit 3B	57223	ENSG00000275052
chr17	46940593	46940974	382	5.39	5.72	4.95	0.78	0.387	0.718	Promoter (1-2kb)	Promoter (1-2kb)	ENST00000640866.1	GOSR2	golgi SNAP receptor complex member 2	9570	ENSG00000108433
chr1	65420188	65420511	324	7.46	7.8	7.01	0.78	0.431	0.749	Promoter (<=1kb)	Promoter (<=1kb)	ENST00000475108.5	LEPROT	leptin receptor overlapping transcript	54741	ENSG00000213625
chr11	12598438	12598817	380	5.43	5.77	4.99	0.78	0.433	0.751	Distal Intergenic	Distal Intergenic	ENST00000527636.6	TEAD1	TEA domain transcription factor 1	7003	ENSG00000187079
chr4	152696987	152697591	605	6.55	6.89	6.11	0.78	0.576	0.836	Distal Intergenic	Distal Intergenic	ENST00000504064.1	TMEM154	transmembrane protein 154	201799	ENSG00000170006
chr5	124127825	124128097	273	5.68	6.02	5.24	0.78	0.593	0.844	Intron	Intron (ENST00000628324.2/103724389, intron 2 of 3)	ENST00000628324.2	LINC01170	long intergenic non-protein coding RNA 1170	103724389
chr20	62666380	62667867	1488	10.86	11.19	10.43	0.77	0.0055	0.0608	Promoter (<=1kb)	Promoter (<=1kb)	ENST00000451648.1	SLCO4A1-AS1	SLCO4A1 antisense RNA 1	100127888	ENSG00000232803
chr1	225766842	225768342	1501	8.75	9.08	8.31	0.77	0.0246	0.165	Distal Intergenic	Distal Intergenic	ENST00000619790.4	SRP9	signal recognition particle 9	6726	ENSG00000143742
chr11	68027937	68028857	921	9.16	9.5	8.73	0.77	0.0303	0.185	Promoter (1-2kb)	Promoter (1-2kb)	ENST00000432321.6	NDUFS8	NADH:ubiquinone oxidoreductase core subunit S8	4728	ENSG00000110717
chr12	96254815	96255538	724	8.14	8.47	7.7	0.77	0.0518	0.257	Promoter (<=1kb)	Promoter (<=1kb)	ENST00000549529.1	ELK3	ETS transcription factor ELK3	2004	ENSG00000111145
chr4	149409129	149410156	1028	8.83	9.17	8.4	0.77	0.067	0.295	Intron	Intron (ENST00000636793.1/285423, intron 13 of 13)	ENST00000503100.1	LINC02355	long intergenic non-protein coding RNA 2355	101927849	ENSG00000248210
chr15	40905776	40906675	900	9.12	9.45	8.68	0.77	0.0706	0.304	Promoter (<=1kb)	Promoter (<=1kb)	ENST00000503052.3	LOC105370943	uncharacterized LOC105370943	105370943
chr3	42042585	42043799	1215	9.72	10.05	9.29	0.77	0.0722	0.306	Intron	Intron (ENST00000673621.1/22906, intron 1 of 16)	ENST00000487159.5	TRAK1	trafficking kinesin protein 1	22906	ENSG00000182606
chr12	113421974	113422927	954	8.27	8.6	7.83	0.77	0.0742	0.31	Promoter (<=1kb)	Promoter (<=1kb)	ENST00000403593.9	SDSL	serine dehydratase like	113675	ENSG00000139410
chr3	10380775	10381737	963	7.64	7.98	7.21	0.77	0.0861	0.337	Intron	Intron (ENST00000397077.6/491, intron 6 of 19)	ENST00000401316.3	MIR885	microRNA 885	100126334	ENSG00000216135
chr9	72315331	72316284	954	8.28	8.61	7.84	0.77	0.0929	0.352	Exon	Exon (ENST00000659727.1/100507540, exon 2 of 2)	ENST00000451152.1	LINC01504	long intergenic non-protein coding RNA 1504	100507540	ENSG00000225434
chr11	112024970	112025764	795	7.48	7.81	7.04	0.77	0.115	0.394	Promoter (<=1kb)	Promoter (<=1kb)	ENST00000533297.1	DLAT	dihydrolipoamide S-acetyltransferase	1737	ENSG00000150768
chr5	91311318	91312325	1008	9.19	9.53	8.76	0.77	0.115	0.394	Promoter (<=1kb)	Promoter (<=1kb)	ENST00000649424.1	LUCAT1	lung cancer associated transcript 1	100505994	ENSG00000248323
chr2	17637067	17638200	1134	8.82	9.15	8.38	0.77	0.144	0.445	Intron	Intron (ENST00000404666.6/7447, intron 2 of 3)	ENST00000481708.1	SMC6	structural maintenance of chromosomes 6	79677	ENSG00000163029
chr11	122115747	122116878	1132	8.66	9	8.22	0.77	0.148	0.452	Promoter (<=1kb)	Promoter (<=1kb)	ENST00000560104.2	BLID	BH3-like motif containing, cell death inducer	414899	ENSG00000259571
chr19	46859916	46860812	897	8.34	8.67	7.9	0.77	0.148	0.453	Promoter (<=1kb)	Promoter (<=1kb)	ENST00000672722.1	ARHGAP35	Rho GTPase activating protein 35	2909	ENSG00000160007
chr12	124923692	124924535	844	8.02	8.36	7.59	0.77	0.182	0.5	Distal Intergenic	Distal Intergenic	ENST00000542416.1	UBC	ubiquitin C	7316	ENSG00000150991
chr7	55109093	55109896	804	7.77	8.1	7.33	0.77	0.189	0.512	Promoter (<=1kb)	Promoter (<=1kb)	ENST00000450046.1	EGFR	epidermal growth factor receptor	1956	ENSG00000146648
chr4	139987095	139987734	640	9	9.33	8.56	0.77	0.193	0.517	Intron	Intron (ENST00000509479.6/55534, intron 1 of 4)	ENST00000509184.1	LOC101927516	uncharacterized LOC101927516	101927516
chr7	9937684	9938688	1005	9.4	9.74	8.97	0.77	0.247	0.585	Intron	Intron (ENST00000663710.1/ENST00000663710.1, intron 1 of 4)	ENST00000422697.1	LOC100131472	uncharacterized LOC100131472	100131472
chr14	103426440	103426825	386	8.16	8.5	7.73	0.77	0.254	0.593	Promoter (2-3kb)	Promoter (2-3kb)	ENST00000561164.1	MARK3	microtubule affinity regulating kinase 3	4140	ENSG00000075413
chr7	115230857	115231605	749	10.02	10.35	9.59	0.77	0.256	0.596	Promoter (<=1kb)	Promoter (<=1kb)	ENST00000419883.1	LINC01392	long intergenic non-protein coding RNA 1392	104355291	ENSG00000233607
chr5	112160784	112161249	466	6.22	6.55	5.78	0.77	0.265	0.608	Promoter (<=1kb)	Promoter (<=1kb)	ENST00000413221.7	EPB41L4A-AS1	EPB41L4A antisense RNA 1	114915
chr9	112717619	112718262	644	7.26	7.6	6.83	0.77	0.272	0.615	Promoter (<=1kb)	Promoter (<=1kb)	ENST00000374242.9	INIP	INTS3 and NABP interacting protein	58493	ENSG00000148153
chr7	138161659	138162163	505	6.81	7.14	6.37	0.77	0.288	0.632	Distal Intergenic	Distal Intergenic	ENST00000639714.1	MIR4468	microRNA 4468	100616226	ENSG00000284028
chr12	6827146	6827835	690	8.38	8.72	7.94	0.77	0.3	0.643	Promoter (<=1kb)	Promoter (<=1kb)	ENST00000290510.10	P3H3	prolyl 3-hydroxylase 3	10536	ENSG00000110811
chr1	112640438	112641081	644	6.59	6.93	6.15	0.77	0.325	0.669	Intron	Intron (ENST00000485542.5/829, intron 1 of 2)	ENST00000466066.1	CAPZA1	capping actin protein of muscle Z-line subunit alpha 1	829	ENSG00000116489
chr6	163652182	163652553	372	4.77	5.1	4.33	0.77	0.497	0.791	Distal Intergenic	Distal Intergenic	ENST00000541696.1	QKI	QKI, KH domain containing RNA binding	9444	ENSG00000112531
chr2	156369449	156369943	495	4.95	5.28	4.51	0.77	0.507	0.797	Distal Intergenic	Distal Intergenic	ENST00000409572.5	NR4A2	nuclear receptor subfamily 4 group A member 2	4929	ENSG00000153234
chr12	132149188	132150424	1237	5.66	6	5.22	0.77	0.597	0.846	Promoter (<=1kb)	Promoter (<=1kb)	ENST00000538784.2	NOC4L	nucleolar complex associated 4 homolog	79050	ENSG00000184967
chr7	55189675	55190142	468	11.72	12.05	11.29	0.76	0.00802	0.0795	Promoter (<=1kb)	Promoter (<=1kb)	ENST00000442411.1	EGFR-AS1	EGFR antisense RNA 1	100507500	ENSG00000224057
chr9	40510280	40512173	1894	9.7	10.03	9.28	0.76	0.0229	0.159	Exon	Exon (ENST00000454768.3/105379443, exon 5 of 5)	ENST00000617096.4	LOC105379443	methylenetetrahydrofolate dehydrogenase (NADP+ dependent) 1 like pseudogene	105379443
chr17	72422745	72423407	663	9.38	9.71	8.95	0.76	0.0239	0.162	Promoter (<=1kb)	Promoter (<=1kb)	ENST00000650371.1	LINC00673	long intergenic non-protein coding RNA 673	100499467	ENSG00000227036
chr5	134526822	134527732	911	8.82	9.16	8.39	0.76	0.0367	0.209	Promoter (<=1kb)	Promoter (<=1kb)	ENST00000431355.1	JADE2	jade family PHD finger 2	23338	ENSG00000043143
chr13	111201699	111202938	1240	9.01	9.34	8.58	0.76	0.0692	0.3	Promoter (<=1kb)	Promoter (<=1kb)	ENST00000426768.2	ARHGEF7	Rho guanine nucleotide exchange factor 7	8874	ENSG00000102606
chr2	54482554	54483539	986	8	8.33	7.57	0.76	0.0721	0.306	Intron	Intron (ENST00000615901.4/6711, intron 1 of 37)	ENST00000389980.7	SPTBN1	spectrin beta, non-erythrocytic 1	6711	ENSG00000115306
chr7	54823262	54825782	2521	13.3	13.63	12.88	0.76	0.0746	0.311	Distal Intergenic	Distal Intergenic	ENST00000415949.5	SEC61G	SEC61 translocon gamma subunit	23480	ENSG00000132432
chr5	69710041	69711087	1047	9.09	9.42	8.66	0.76	0.0974	0.361	Distal Intergenic	Distal Intergenic	ENST00000510666.1	OCLN	occludin	100506658	ENSG00000197822
chr21	43727196	43729159	1964	8.29	8.62	7.86	0.76	0.12	0.402	Promoter (<=1kb)	Promoter (<=1kb)	ENST00000498040.5	PDXK	pyridoxal kinase	8566	ENSG00000160209
chr15	70111488	70112283	796	8.01	8.34	7.58	0.76	0.125	0.412	Distal Intergenic	Distal Intergenic	ENST00000558939.5	TLE3	TLE family member 3, transcriptional corepressor	7090	ENSG00000140332
chr6	118198759	118199358	600	8.31	8.64	7.88	0.76	0.127	0.415	Intron	Intron (ENST00000360388.9/222553, intron 2 of 7)	ENST00000621341.1	SLC35F1	solute carrier family 35 member F1	222553	ENSG00000196376
chr4	114109022	114109698	677	8.2	8.53	7.77	0.76	0.132	0.422	Distal Intergenic	Distal Intergenic	ENST00000503013.2	ARSJ	arylsulfatase family member J	79642	ENSG00000180801
chr3	155631475	155632406	932	8.3	8.63	7.87	0.76	0.135	0.428	Intron	Intron (ENST00000494598.5/23007, intron 1 of 21)	ENST00000340059.11	PLCH1	phospholipase C eta 1	23007	ENSG00000114805
chr6	143397049	143398327	1279	8.4	8.73	7.97	0.76	0.147	0.45	Distal Intergenic	Distal Intergenic	ENST00000606514.5	ADAT2	adenosine deaminase tRNA specific 2	134637	ENSG00000189007
chr5	91212276	91213466	1191	10.43	10.76	10	0.76	0.154	0.461	Intron	Intron (ENST00000650150.1/100505994, intron 3 of 3)	ENST00000649424.1	LUCAT1	lung cancer associated transcript 1	100505994	ENSG00000248323
chr3	147942749	147943885	1137	9.4	9.72	8.97	0.76	0.158	0.467	Exon	Exon (ENST00000660706.1/ENST00000660706.1, exon 2 of 2)	ENST00000660712.1	LINC02032	long intergenic non-protein coding RNA 2032	100507461	ENSG00000241131
chr17	20095444	20095961	518	7.84	8.17	7.41	0.76	0.158	0.467	Promoter (<=1kb)	Promoter (<=1kb)	ENST00000581973.6	SPECC1	sperm antigen with calponin homology and coiled-coil domains 1	92521	ENSG00000128487
chr17	47895820	47896501	682	8.27	8.6	7.84	0.76	0.169	0.482	Promoter (<=1kb)	Promoter (<=1kb)	ENST00000642065.1	SP2	Sp2 transcription factor	6668	ENSG00000167182
chr11	18394255	18396145	1891	9.18	9.51	8.75	0.76	0.171	0.485	Promoter (<=1kb)	Promoter (<=1kb)	ENST00000543445.5	LDHA	lactate dehydrogenase A	3939	ENSG00000134333
chr16	15489162	15489901	740	8.43	8.76	8	0.76	0.172	0.486	Intron	Intron (ENST00000568766.1/255027, intron 1 of 1)	ENST00000614811.1	MIR6506	microRNA 6506	102465252	ENSG00000284184
chr12	19971330	19971983	654	8.36	8.69	7.93	0.76	0.196	0.52	Intron	Intron (ENST00000535764.1/ENST00000535764.1, intron 3 of 4)	ENST00000536666.1	LINC02398	long intergenic non-protein coding RNA 2398	100506393	ENSG00000256287
chr5	123700473	123701378	906	9.81	10.14	9.37	0.76	0.22	0.552	Distal Intergenic	Distal Intergenic	ENST00000515322.2	CSNK1G3	casein kinase 1 gamma 3	1456	ENSG00000151292
chr1	234980648	234981252	605	7.01	7.34	6.58	0.76	0.248	0.586	Exon	Exon (ENST00000549744.1/ENST00000549744.1, exon 1 of 2)	ENST00000451766.2	LOC101927851	uncharacterized LOC101927851	101927851	ENSG00000238005
chr8	74244162	74244756	595	8.04	8.37	7.61	0.76	0.256	0.596	Promoter (<=1kb)	Promoter (<=1kb)	ENST00000518195.1	JPH1	junctophilin 1	56704	ENSG00000104369
chr2	201421735	201422416	682	6.84	7.17	6.41	0.76	0.269	0.612	Intron	Intron (ENST00000458269.6/55437, intron 1 of 5)	ENST00000440597.1	TRAK2	trafficking kinesin protein 2	66008	ENSG00000115993
chr1	239833963	239834711	749	6.18	6.51	5.75	0.76	0.29	0.635	Intron	Intron (ENST00000468573.5/1131, intron 8 of 8)	ENST00000650922.1	CHRM3-AS2	CHRM3 antisense RNA 2	100506915	ENSG00000233355
chr9	63253188	63253536	349	7.1	7.42	6.67	0.76	0.388	0.718	Distal Intergenic	Distal Intergenic	ENST00000444603.2	LOC105379443	methylenetetrahydrofolate dehydrogenase (NADP+ dependent) 1 like pseudogene	105379443
chr17	19174262	19174670	409	5.58	5.91	5.15	0.76	0.414	0.737	Exon	Exon (ENST00000460772.6/ENST00000460772.6, exon 1 of 3)	ENST00000625876.1	SNORD3A	small nucleolar RNA, C/D box 3A	780851	ENSG00000263934
chr18	50287727	50287918	192	6.74	7.07	6.31	0.76	0.435	0.751	Promoter (<=1kb)	Promoter (<=1kb)	ENST00000586365.5	CXXC1	CXXC finger protein 1	30827	ENSG00000154832
chr17	28644772	28645401	630	7.19	7.53	6.76	0.76	0.452	0.762	Promoter (<=1kb)	Promoter (<=1kb)	ENST00000528896.7	KIAA0100	KIAA0100	9703	ENSG00000007202
chr1	198935219	198935654	436	6.91	7.24	6.48	0.76	0.486	0.785	Promoter (1-2kb)	Promoter (1-2kb)	ENST00000432296.1	MIR181A1HG	MIR181A1 host gene	100131234
chr19	19821448	19821755	308	5.36	5.69	4.93	0.76	0.623	0.861	Promoter (<=1kb)	Promoter (<=1kb)	ENST00000590274.1	ZNF506	zinc finger protein 506	440515	ENSG00000081665
chr8	8333459	8334886	1428	10.23	10.55	9.8	0.75	0.00805	0.0796	Intron	Intron (ENST00000622241.1/157285, intron 3 of 4)	ENST00000622241.1	PRAG1	PEAK1 related, kinase-activating pseudokinase 1	157285	ENSG00000275342
chr17	72406582	72408439	1858	10.82	11.15	10.4	0.75	0.0238	0.162	Promoter (<=1kb)	Promoter (<=1kb)	ENST00000650600.1	LINC00673	long intergenic non-protein coding RNA 673	100499467	ENSG00000227036
chr1	6272457	6273970	1514	9.52	9.84	9.09	0.75	0.0278	0.176	Intron	Intron (ENST00000608083.5/11332, intron 8 of 8)	ENST00000377893.3	GPR153	G protein-coupled receptor 153	387509	ENSG00000158292
chr12	121747435	121749212	1778	8.7	9.02	8.27	0.75	0.0281	0.177	Promoter (2-3kb)	Promoter (2-3kb)	ENST00000540377.1	TMEM120B	transmembrane protein 120B	144404	ENSG00000188735
chr4	7206166	7207637	1472	10.47	10.8	10.05	0.75	0.0286	0.178	Intron	Intron (ENST00000507866.6/57537, intron 1 of 26)	ENST00000507866.6	SORCS2	sortilin related VPS10 domain containing receptor 2	57537	ENSG00000184985
chr8	42196181	42197623	1443	9.03	9.35	8.6	0.75	0.0386	0.215	Promoter (<=1kb)	Promoter (<=1kb)	ENST00000521694.1	PLAT	plasminogen activator, tissue type	5327	ENSG00000104368
chr8	629330	631453	2124	11.39	11.72	10.97	0.75	0.0432	0.229	Intron	Intron (ENST00000522706.5/157697, intron 3 of 3)	ENST00000519909.1	ERICH1	glutamate rich 1	157697	ENSG00000104714
chr14	81303054	81304701	1648	9.39	9.72	8.97	0.75	0.0512	0.255	Intron	Intron (ENST00000555447.5/85439, intron 5 of 7)	ENST00000556280.1	STON2	stonin 2	85439	ENSG00000140022
chr6	5671224	5673006	1783	10.23	10.56	9.81	0.75	0.0543	0.263	Intron	Intron (ENST00000324331.10/10667, intron 6 of 6)	ENST00000602500.1	LOC101927950	uncharacterized LOC101927950	101927950	ENSG00000270174
chr8	124197695	124198057	363	8.1	8.43	7.68	0.75	0.0685	0.299	Intron	Intron (ENST00000523703.1/101927588, intron 2 of 2)	ENST00000520031.1	FER1L6-AS2	FER1L6 antisense RNA 2	157376	ENSG00000253868
chr4	173191131	173192114	984	8.73	9.06	8.31	0.75	0.106	0.376	Intron	Intron (ENST00000512285.5/51809, intron 1 of 5)	ENST00000500914.6	LOC101930370	uncharacterized LOC101930370	101930370	ENSG00000245213
chr11	68658931	68659785	855	7.28	7.61	6.86	0.75	0.138	0.434	Distal Intergenic	Distal Intergenic	ENST00000265643.4	GAL	galanin and GMAP prepropeptide	51083	ENSG00000069482
chr19	43754664	43755560	897	7.85	8.17	7.43	0.75	0.152	0.457	Promoter (<=1kb)	Promoter (<=1kb)	ENST00000270066.11	SMG9	SMG9 nonsense mediated mRNA decay factor	56006	ENSG00000105771
chr1	162309917	162311014	1098	8.99	9.31	8.56	0.75	0.171	0.485	Intron	Intron (ENST00000361897.10/9722, intron 4 of 9)	ENST00000384996.3	MIR556	microRNA 556	693141	ENSG00000207729
chr6	3356253	3356610	358	8.32	8.64	7.9	0.75	0.185	0.505	Intron	Intron (ENST00000436008.6/63027, intron 3 of 10)	ENST00000496753.1	SLC22A23	solute carrier family 22 member 23	63027	ENSG00000137266
chr11	86068560	86069179	620	7.3	7.62	6.87	0.75	0.197	0.522	Promoter (<=1kb)	Promoter (<=1kb)	ENST00000393346.8	PICALM	phosphatidylinositol binding clathrin assembly protein	8301	ENSG00000073921
chr4	61468022	61469472	1451	10.04	10.37	9.62	0.75	0.197	0.522	Intron	Intron (ENST00000512091.6/23284, intron 2 of 25)	ENST00000506700.5	ADGRL3	adhesion G protein-coupled receptor L3	23284	ENSG00000150471
chr5	37370798	37371640	843	7.37	7.7	6.95	0.75	0.218	0.549	Promoter (<=1kb)	Promoter (<=1kb)	ENST00000231498.8	NUP155	nucleoporin 155	9631	ENSG00000113569
chr4	179464897	179465777	881	8.52	8.85	8.1	0.75	0.22	0.551	Exon	Exon (ENST00000512036.1/ENST00000512036.1, exon 1 of 3)	ENST00000667514.1	LINC01098	long intergenic non-protein coding RNA 1098	285501	ENSG00000231171
chr15	67025511	67026088	578	7.8	8.13	7.38	0.75	0.234	0.571	Intron	Intron (ENST00000558071.2/102723493, intron 1 of 4)	ENST00000655852.1	LOC102723493	uncharacterized LOC102723493	102723493
chr1	218425753	218426428	676	7.83	8.16	7.41	0.75	0.238	0.575	Intron	Intron (ENST00000366930.9/7042, intron 2 of 6)	ENST00000479322.1	TGFB2	transforming growth factor beta 2	7042	ENSG00000092969
chr12	132241238	132243174	1937	6.5	6.83	6.08	0.75	0.238	0.576	Intron	Intron (ENST00000328957.13/50614, intron 6 of 10)	ENST00000411988.6	GALNT9	polypeptide N-acetylgalactosaminyltransferase 9	50614	ENSG00000182870
chr16	24669453	24670093	641	7.52	7.85	7.1	0.75	0.239	0.577	Promoter (<=1kb)	Promoter (<=1kb)	ENST00000414816.1	LINC01567	long intergenic non-protein coding RNA 1567	400511	ENSG00000224310
[truncated: 13,566 more rows]

## Sheet: sig_peaks
chr	start	end	width	Conc	Conc_DOXplus	Conc_DOX.6d	Fold	p.value	FDR	broad_annotation	annotation	transcriptId	SYMBOL	GENENAME	geneId	ENSEMBL
chr5	170493118	170493459	342	8.25	5.11	9.16	-4.05	2.71e-22	2.79e-18	Intron	Intron (ENST00000377360.8/30820, intron 1 of 7)	ENST00000390656.8	KCNIP1	potassium voltage-gated channel interacting protein 1	30820	ENSG00000182132
chr11	120562880	120563788	909	8.51	5.4	9.42	-4.02	3.57e-22	2.79e-18	Promoter (<=1kb)	Promoter (<=1kb)	ENST00000438375.2	GRIK4	glutamate ionotropic receptor kainate type subunit 4	2900	ENSG00000149403
chr1	223652244	223653239	996	10.28	8.3	11.08	-2.78	1.19e-21	6.19e-18	Promoter (1-2kb)	Promoter (1-2kb)	ENST00000467384.6	CAPN8	calpain 8	388743	ENSG00000203697
chr11	133854117	133855162	1046	9.21	6.9	10.05	-3.16	1.15e-20	4.51e-17	Distal Intergenic	Distal Intergenic	ENST00000532889.1	SPATA19	spermatogenesis associated 19	219938	ENSG00000166118
chr4	3546908	3547833	926	8.64	5.68	9.55	-3.86	2.97e-20	9.28e-17	Intron	Intron (ENST00000602641.5/ENST00000602641.5, intron 2 of 2)	ENST00000650633.1	LRPAP1	LDL receptor related protein associated protein 1	4043	ENSG00000163956
chr3	154059863	154060173	311	7.73	3.9	8.68	-4.78	3.9e-20	1.02e-16	Exon	Exon (ENST00000664850.1/100507524, exon 2 of 4)	ENST00000608560.3	ARHGEF26-AS1	ARHGEF26 antisense RNA 1	100507524	ENSG00000243069
chr2	85996476	85997123	648	8.76	6.12	9.64	-3.52	2.45e-19	5.47e-16	Distal Intergenic	Distal Intergenic	ENST00000471427.1	POLR1A	RNA polymerase I subunit A	25885	ENSG00000068654
chr20	36366812	36367755	944	9.54	7.41	10.37	-2.96	2.87e-19	5.62e-16	Promoter (<=1kb)	Promoter (<=1kb)	ENST00000401952.6	DLGAP4	DLG associated protein 4	22839	ENSG00000080845
chr5	56660093	56660461	369	7.77	4.51	8.69	-4.19	1.4e-17	2.43e-14	Distal Intergenic	Distal Intergenic	ENST00000648716.1	C5orf67	chromosome 5 open reading frame 67	101928448	ENSG00000225940
chr1	157033958	157034661	704	8.85	6.76	9.67	-2.91	1.74e-17	2.72e-14	Intron	Intron (ENST00000368194.7/9826, intron 1 of 40)	ENST00000361409.2	ARHGEF11	Rho guanine nucleotide exchange factor 11	9826	ENSG00000132694
chr17	44916138	44917304	1167	11.09	9.64	11.8	-2.16	1.59e-16	2.26e-13	Promoter (<=1kb)	Promoter (<=1kb)	ENST00000588957.5	GFAP	glial fibrillary acidic protein	2670	ENSG00000131095
chr16	75095186	75095897	712	8.89	6.56	9.74	-3.18	5.64e-15	7.35e-12	Promoter (<=1kb)	Promoter (<=1kb)	ENST00000579084.1	ZNRF1	zinc and ring finger 1	84937	ENSG00000186187
chrX	119502735	119503593	859	8.91	7.01	9.7	-2.69	9.69e-15	1.17e-11	Distal Intergenic	Distal Intergenic	ENST00000463551.1	SLC25A5	solute carrier family 25 member 5	292	ENSG00000005022
chr17	72656004	72656656	653	8.95	7.04	9.75	-2.7	1.35e-14	1.51e-11	Intron	Intron (ENST00000255559.7/201266, intron 7 of 9)	ENST00000581549.2	LINC00511	long intergenic non-protein coding RNA 511	400619	ENSG00000227036
chr15	36407421	36408258	838	7.26	8.25	1.05	7.2	2.74e-14	2.7e-11	Distal Intergenic	Distal Intergenic	ENST00000566621.6	C15orf41	chromosome 15 open reading frame 41	84529	ENSG00000186073
chr9	105993189	105993781	593	8.62	6.47	9.45	-2.98	2.76e-14	2.7e-11	Promoter (<=1kb)	Promoter (<=1kb)	ENST00000637185.1	LINC01505	long intergenic non-protein coding RNA 1505	100996590	ENSG00000234323
chr15	64122441	64123325	885	8.66	5.77	9.56	-3.79	3.45e-14	3.17e-11	Intron	Intron (ENST00000560829.5/6642, intron 4 of 13)	ENST00000559401.1	SNX1	sorting nexin 1	6642	ENSG00000028528
chr20	36070207	36071406	1200	10.46	8.89	11.19	-2.3	4.5e-14	3.91e-11	Exon	Exon (ENST00000450129.2/ENST00000450129.2, exon 2 of 6)	ENST00000565493.2	NORAD	non-coding RNA activated by DNA damage	647979	ENSG00000260032
chr1	116433207	116434177	971	8.45	6.49	9.25	-2.76	5.23e-14	4.3e-11	Exon	Exon (ENST00000449303.2/ENST00000449303.2, exon 1 of 2)	ENST00000493908.2	ATP1A1-AS1	ATP1A1 antisense RNA 1	84852	ENSG00000203865
chr14	103108165	103109707	1543	9.87	10.6	8.28	2.33	6.79e-14	5.3e-11	Promoter (<=1kb)	Promoter (<=1kb)	ENST00000559693.1	EXOC3L4	exocyst complex component 3 like 4	91828	ENSG00000205436
chr8	66503589	66504385	797	9.6	8.1	10.32	-2.22	7.12e-14	5.3e-11	Intron	Intron (ENST00000648156.1/254778, intron 16 of 19)	ENST00000488582.1	VXN	vexin	254778	ENSG00000169085
chr12	22255070	22255434	365	7.75	5.03	8.64	-3.61	9.09e-14	6.46e-11	Exon	Exon (ENST00000545524.5/6489, exon 2 of 5)	ENST00000544732.5	ST8SIA1	ST8 alpha-N-acetyl-neuraminide alpha-2,8-sialyltransferase 1	6489	ENSG00000111728
chr3	25427771	25428771	1001	7.27	8.27	-0.29	8.57	1.51e-13	1.03e-10	Promoter (<=1kb)	Promoter (<=1kb)	ENST00000330688.9	RARB	retinoic acid receptor beta	5915	ENSG00000077092
chr5	1552768	1553257	490	7.77	2.52	8.75	-6.24	1.94e-13	1.27e-10	Distal Intergenic	Distal Intergenic	ENST00000515467.2	SDHAP3	succinate dehydrogenase complex flavoprotein subunit A pseudogene 3	728609
chr2	163800914	163801377	464	7.09	3.59	8.02	-4.43	2.13e-13	1.33e-10	Intron	Intron (ENST00000666867.1/ENST00000666867.1, intron 3 of 4)	ENST00000409634.5	FIGN	fidgetin, microtubule severing factor	55137	ENSG00000182263
chr6	82691416	82692280	865	8.48	5.8	9.37	-3.57	2.45e-13	1.47e-10	Distal Intergenic	Distal Intergenic	ENST00000503942.1	UBE3D	ubiquitin protein ligase E3D	90025	ENSG00000118420
chr18	27057336	27057965	630	8.07	5.64	8.93	-3.29	4.47e-13	2.59e-10	Intron	Intron (ENST00000578701.5/147429, intron 2 of 3)	ENST00000581714.5	CHST9	carbohydrate sulfotransferase 9	83539	ENSG00000154080
chr11	43034861	43035476	616	9.38	6.89	10.24	-3.36	4.64e-13	2.59e-10	Distal Intergenic	Distal Intergenic	ENST00000511537.1	HNRNPKP3	heterogeneous nuclear ribonucleoprotein K pseudogene 3	399881	ENSG00000251557
chr9	126587293	126588786	1494	9.08	7.49	9.82	-2.33	1.11e-12	5.83e-10	Distal Intergenic	Distal Intergenic	ENST00000526117.5	LMX1B	LIM homeobox transcription factor 1 beta	4010	ENSG00000136944
chr4	95571802	95573161	1360	9.75	7.95	10.52	-2.57	1.12e-12	5.83e-10	Distal Intergenic	Distal Intergenic	ENST00000506749.5	UNC5C	unc-5 netrin receptor C	8633	ENSG00000182168
chr6	89311125	89313649	2525	10.47	11.15	9.12	2.04	1.38e-12	6.95e-10	Promoter (1-2kb)	Promoter (1-2kb)	ENST00000402938.4	GABRR2	gamma-aminobutyric acid type A receptor rho2 subunit	2570	ENSG00000111886
chr1	12435647	12436427	781	7.51	8.41	4.6	3.8	1.49e-12	7.3e-10	Intron	Intron (ENST00000620676.6/55187, intron 65 of 69)	ENST00000481484.1	VPS13D	vacuolar protein sorting 13 homolog D	55187	ENSG00000048707
chr1	244213765	244214871	1107	8.89	9.71	6.79	2.93	2.45e-12	1.14e-09	Distal Intergenic	Distal Intergenic	ENST00000366537.5	C1orf100	chromosome 1 open reading frame 100	200159	ENSG00000173728
chr3	20072217	20072799	583	8.21	5.79	9.07	-3.28	2.51e-12	1.14e-09	Exon	Exon (ENST00000263754.5/8850, exon 2 of 18)	ENST00000426228.1	KAT2B	lysine acetyltransferase 2B	8850	ENSG00000114166
chr6	18600098	18600655	558	7.66	5.27	8.51	-3.25	2.56e-12	1.14e-09	Intron	Intron (ENST00000637804.1/105374956, intron 4 of 5)	ENST00000385041.1	MIR548A1	microRNA 548a-1	693125	ENSG00000207775
chr5	97998979	97999315	337	6.5	2.11	7.47	-5.36	2.72e-12	1.18e-09	Distal Intergenic	Distal Intergenic	ENST00000513288.1	LINC02234	long intergenic non-protein coding RNA 2234	109729164	ENSG00000248202
chr5	8060782	8061485	704	7.7	4.46	8.62	-4.16	5.01e-12	2.12e-09	Distal Intergenic	Distal Intergenic	ENST00000508354.1	MTRR	5-methyltetrahydrofolate-homocysteine methyltransferase reductase	4552	ENSG00000124275
chr1	156412679	156414178	1500	10.15	8.83	10.82	-1.99	5.43e-12	2.23e-09	Promoter (<=1kb)	Promoter (<=1kb)	ENST00000465570.1	C1orf61	chromosome 1 open reading frame 61	10485	ENSG00000125462
chr2	197179716	197180492	777	7.77	8.66	5.05	3.61	6.64e-12	2.66e-09	Intron	Intron (ENST00000282272.15/91526, intron 2 of 27)	ENST00000449346.1	ANKRD44-AS1	ANKRD44 antisense RNA 1	101927596	ENSG00000231621
chr19	41297182	41298781	1600	10.06	8.68	10.75	-2.07	7.05e-12	2.75e-09	Promoter (<=1kb)	Promoter (<=1kb)	ENST00000600493.1	HNRNPUL1	heterogeneous nuclear ribonucleoprotein U like 1	11100	ENSG00000105323
chr2	105468125	105469272	1148	9	7.3	9.75	-2.45	7.99e-12	3.05e-09	Distal Intergenic	Distal Intergenic	ENST00000607522.1	FHL2	four and a half LIM domains 2	2274	ENSG00000115641
chr1	12477976	12479286	1311	9.78	10.65	7.19	3.47	8.25e-12	3.07e-09	Promoter (<=1kb)	Promoter (<=1kb)	ENST00000645148.1	VPS13D	vacuolar protein sorting 13 homolog D	55187	ENSG00000048707
chr1	85628767	85629666	900	9.99	8.66	10.67	-2	9.22e-12	3.35e-09	Distal Intergenic	Distal Intergenic	ENST00000480413.1	CCN1	cellular communication network factor 1	3491	ENSG00000142871
chr1	201769864	201771042	1179	10.2	8.34	10.98	-2.65	9.7e-12	3.45e-09	Intron	Intron (ENST00000367302.5/89796, intron 5 of 29)	ENST00000430015.5	NAV1	neuron navigator 1	89796	ENSG00000134369
chr10	93198885	93199769	885	7.53	8.48	3.74	4.74	1.05e-11	3.66e-09	Distal Intergenic	Distal Intergenic	ENST00000625202.1	CYP26A1	cytochrome P450 family 26 subfamily A member 1	1592	ENSG00000095596
chr11	78416393	78417187	795	8.82	7.13	9.58	-2.45	1.11e-11	3.77e-09	Promoter (<=1kb)	Promoter (<=1kb)	ENST00000534823.1	GAB2	GRB2 associated binding protein 2	9846	ENSG00000033327
chr13	111240985	111241357	373	7.84	5.79	8.65	-2.86	1.18e-11	3.91e-09	Promoter (<=1kb)	Promoter (<=1kb)	ENST00000483189.1	ARHGEF7	Rho guanine nucleotide exchange factor 7	8874	ENSG00000102606
chr17	2171855	2173380	1526	9.3	10.19	6.45	3.75	1.43e-11	4.62e-09	Promoter (<=1kb)	Promoter (<=1kb)	ENST00000575454.1	SMG6	SMG6 nonsense mediated mRNA decay factor	23293	ENSG00000070366
chr5	56698460	56699771	1312	8.02	5.91	8.85	-2.93	1.45e-11	4.62e-09	Distal Intergenic	Distal Intergenic	ENST00000648716.1	C5orf67	chromosome 5 open reading frame 67	101928448	ENSG00000225940
chr16	68760487	68761333	847	8.53	6.64	9.32	-2.69	1.53e-11	4.74e-09	Promoter (1-2kb)	Promoter (1-2kb)	ENST00000562836.5	CDH1	cadherin 1	999	ENSG00000039068
chr6	164010358	164010864	507	7.81	5.15	8.69	-3.53	1.54e-11	4.74e-09	Distal Intergenic	Distal Intergenic	ENST00000541696.1	QKI	QKI, KH domain containing RNA binding	9444	ENSG00000112531
chr7	149020449	149020876	428	7.91	5.8	8.73	-2.93	3.02e-11	9.07e-09	Intron	Intron (ENST00000652332.1/9601, intron 2 of 9)	ENST00000413966.1	PDIA4	protein disulfide isomerase family A member 4	9601	ENSG00000155660
chr7	78151202	78152172	971	9.4	10.26	6.93	3.33	4.52e-11	1.33e-08	Intron	Intron (ENST00000354212.9/9863, intron 16 of 21)	ENST00000524268.1	MAGI2	membrane associated guanylate kinase, WW and PDZ domain containing 2	9863	ENSG00000187391
chr1	171898830	171899819	990	9.84	7.83	10.65	-2.82	5.21e-11	1.51e-08	Intron	Intron (ENST00000367733.6/26052, intron 1 of 14)	ENST00000450800.1	DNM3-IT1	DNM3 intronic transcript 1	100874284	ENSG00000233540
chr2	151192400	151193263	864	9.22	7.24	10.02	-2.78	6.38e-11	1.81e-08	Distal Intergenic	Distal Intergenic	ENST00000409092.1	RBM43	RNA binding motif protein 43	375287	ENSG00000184898
chr7	36021859	36022476	618	7.95	6.08	8.74	-2.66	7.04e-11	1.97e-08	Intron	Intron (ENST00000665884.1/ENST00000665884.1, intron 1 of 3)	ENST00000654124.1	LOC101928618	uncharacterized LOC101928618	101928618	ENSG00000261184
chr10	7541166	7542114	949	9.37	7.98	10.06	-2.09	8.19e-11	2.25e-08	Distal Intergenic	Distal Intergenic	ENST00000473591.1	ITIH5	inter-alpha-trypsin inhibitor heavy chain 5	80760	ENSG00000123243
chr18	48027450	48027972	523	8.42	6.39	9.23	-2.85	1.07e-10	2.88e-08	3' UTR	3' UTR	ENST00000356825.8	SMAD2	SMAD family member 2	4087	ENSG00000175387
chr7	138890163	138891349	1187	7.48	8.33	5.15	3.18	1.12e-10	2.96e-08	Intron	Intron (ENST00000440172.5/57670, intron 10 of 19)	ENST00000440172.5	KIAA1549	KIAA1549	57670	ENSG00000122778
chr7	151539111	151539747	637	8.61	7.06	9.34	-2.28	1.5e-10	3.91e-08	Distal Intergenic	Distal Intergenic	ENST00000496004.5	RHEB	Ras homolog, mTORC1 binding	6009	ENSG00000106615
chr12	22101576	22102422	847	8.59	6.86	9.35	-2.49	1.57e-10	4.02e-08	Intron	Intron (ENST00000544732.5/6489, intron 3 of 5)	ENST00000537658.1	CMAS	cytidine monophosphate N-acetylneuraminic acid synthetase	55907	ENSG00000111726
chr15	72179892	72180658	767	7.54	4.7	8.44	-3.74	1.71e-10	4.32e-08	Intron	Intron (ENST00000309731.12/196996, intron 1 of 11)	ENST00000563133.5	GRAMD2A	GRAM domain containing 2A	196996	ENSG00000175318
chr5	149940932	149941690	759	8.3	6.57	9.07	-2.49	1.75e-10	4.34e-08	Intron	Intron (ENST00000255266.10/5145, intron 1 of 21)	ENST00000255266.10	PDE6A	phosphodiesterase 6A	5145	ENSG00000132915
chr14	50345767	50346442	676	9.69	7.07	10.56	-3.49	1.87e-10	4.57e-08	Intron	Intron (ENST00000395834.5/8814, intron 2 of 8)	ENST00000529347.1	CDKL1	cyclin dependent kinase like 1	8814	ENSG00000100490
chr19	2685631	2686356	726	8.07	5.9	8.9	-3.01	2.05e-10	4.93e-08	Promoter (1-2kb)	Promoter (1-2kb)	ENST00000587867.1	GNG7	G protein subunit gamma 7	2788	ENSG00000176533
chr15	74156754	74157185	432	7.13	3.58	8.06	-4.49	2.16e-10	5.11e-08	Intron	Intron (ENST00000561647.1/ENST00000561647.1, intron 1 of 2)	ENST00000249842.8	ISLR	immunoglobulin superfamily containing leucine rich repeat	3671	ENSG00000129009
chr14	72801087	72802406	1320	10.43	11.17	8.87	2.29	2.24e-10	5.24e-08	Intron	Intron (ENST00000556509.5/8110, intron 1 of 10)	ENST00000556902.5	DPF3	double PHD fingers 3	8110	ENSG00000205683
chr1	230806925	230807704	780	9.21	7.35	10	-2.66	2.32e-10	5.33e-08	Distal Intergenic	Distal Intergenic	ENST00000412344.1	AGT	angiotensinogen	183	ENSG00000135744
chr20	51630909	51631956	1048	8.01	8.89	5.33	3.56	2.52e-10	5.72e-08	Intron	Intron (ENST00000311637.9/10079, intron 10 of 22)	ENST00000609507.1	NFATC2	nuclear factor of activated T cells 2	4773	ENSG00000101096
chr7	43513145	43513598	454	7.6	5.44	8.43	-2.99	2.69e-10	6.01e-08	Intron	Intron (ENST00000453890.5/23072, intron 22 of 27)	ENST00000436105.1	LUARIS	lncRNA upregulator of antiviral response interferon signaling	100506895	ENSG00000231638
chr16	28136540	28138011	1472	10.54	8.91	11.28	-2.37	3.43e-10	7.54e-08	Promoter (2-3kb)	Promoter (2-3kb)	ENST00000564905.1	XPO6	exportin 6	23214	ENSG00000169180
chr9	96048532	96049521	990	8.62	7.13	9.34	-2.21	3.68e-10	8e-08	Intron	Intron (ENST00000670016.1/375748, intron 20 of 20)	ENST00000657490.1	LOC158435	uncharacterized LOC158435	158435
chr9	84990069	84991820	1752	10.49	8.48	11.3	-2.81	5.47e-10	1.17e-07	Intron	Intron (ENST00000376213.5/4915, intron 18 of 19)	ENST00000323115.9	NTRK2	neurotrophic receptor tyrosine kinase 2	4915	ENSG00000148053
chr16	77212400	77214140	1741	9.17	9.84	7.88	1.97	6.24e-10	1.32e-07	Promoter (<=1kb)	Promoter (<=1kb)	ENST00000568925.1	SYCE1L	synaptonemal complex central element protein 1 like	100130958	ENSG00000205078
chr2	100283750	100284547	798	8.62	9.4	6.82	2.57	8.03e-10	1.67e-07	3' UTR	3' UTR	ENST00000409647.1	LONRF2	LON peptidase N-terminal domain and ring finger 2	164832	ENSG00000170500
chr17	49845017	49845887	871	9.22	7.83	9.92	-2.1	8.4e-10	1.71e-07	Promoter (<=1kb)	Promoter (<=1kb)	ENST00000376609.1	FLJ45513	uncharacterized LOC729220	729220	ENSG00000204584
chr2	234362982	234364116	1135	8.34	9.19	6.01	3.18	8.42e-10	1.71e-07	Distal Intergenic	Distal Intergenic	ENST00000439798.1	LINC01891	long intergenic non-protein coding RNA 1891	105373934	ENSG00000231682
chr11	112778190	112778414	225	7.55	5.4	8.38	-2.98	8.72e-10	1.75e-07	Distal Intergenic	Distal Intergenic	ENST00000621518.4	NCAM1	neural cell adhesion molecule 1	4684	ENSG00000149294
chr22	20372372	20372942	571	7.44	5.19	8.28	-3.1	1.05e-09	2.08e-07	Exon	Exon (ENST00000486536.6/ENST00000486536.6, exon 1 of 8)	ENST00000611540.4	ZNF74	zinc finger protein 74	7625	ENSG00000185252
chr8	60785957	60786497	541	8.85	7.4	9.56	-2.15	1.53e-09	2.97e-07	Intron	Intron (ENST00000423902.7/55636, intron 3 of 37)	ENST00000527900.1	CHD7	chromodomain helicase DNA binding protein 7	55636	ENSG00000171316
chr10	29714157	29714712	556	6.62	7.59	1.74	5.86	1.54e-09	2.97e-07	Intron	Intron (ENST00000375400.7/6840, intron 1 of 35)	ENST00000375400.7	SVIL	supervillin	6840	ENSG00000197321
chr5	56448950	56449845	896	9.48	8.29	10.12	-1.84	2.01e-09	3.83e-07	Downstream (1-2kb)	Downstream (1-2kb)	ENST00000653172.1	LINC01948	long intergenic non-protein coding RNA 1948	102467147	ENSG00000248727
chr9	38421415	38423100	1686	9.48	10.12	8.28	1.84	2.26e-09	4.26e-07	Promoter (1-2kb)	Promoter (1-2kb)	ENST00000377694.2	IGFBPL1	insulin like growth factor binding protein like 1	347252	ENSG00000137142
chr2	235384419	235385372	954	10.03	8.81	10.68	-1.86	2.36e-09	4.4e-07	Distal Intergenic	Distal Intergenic	ENST00000304032.13	AGAP1	ArfGAP with GTPase domain, ankyrin repeat and PH domain 1	116987	ENSG00000157985
chr1	55275244	55275700	457	6.65	2.79	7.6	-4.81	2.47e-09	4.54e-07	Intron	Intron (ENST00000643232.1/109729135, intron 1 of 1)	ENST00000581938.1	MIR4422	microRNA 4422	100616272	ENSG00000265822
chr17	39231192	39232267	1076	9.9	8.67	10.55	-1.87	3.02e-09	5.49e-07	Distal Intergenic	Distal Intergenic	ENST00000333461.6	STAC2	SH3 and cysteine rich domain 2	342667	ENSG00000141750
chr8	61053972	61054490	519	7.89	6.09	8.66	-2.57	3.24e-09	5.83e-07	Promoter (2-3kb)	Promoter (2-3kb)	ENST00000522621.1	CLVS1	clavesin 1	157807	ENSG00000177182
chr1	245234276	245235547	1272	9.24	9.95	7.81	2.14	3.5e-09	6.22e-07	Promoter (<=1kb)	Promoter (<=1kb)	ENST00000446321.1	KIF26B-AS1	KIF26B antisense RNA 1	111216275	ENSG00000232192
chr21	36087398	36088112	715	9.55	7.72	10.33	-2.61	3.65e-09	6.4e-07	Intron	Intron (ENST00000445464.1/ENST00000445464.1, intron 1 of 1)	ENST00000399201.5	SETD4	SET domain containing 4	54093	ENSG00000185917
chr8	115779031	115780097	1067	11.71	10.44	12.38	-1.94	3.68e-09	6.4e-07	Intron	Intron (ENST00000422939.1/7227, intron 1 of 4)	ENST00000422939.1	TRPS1	transcriptional repressor GATA binding 1	7227	ENSG00000104447
chr4	95318370	95319149	780	9.34	7.64	10.1	-2.46	3.78e-09	6.49e-07	Intron	Intron (ENST00000610318.4/8633, intron 1 of 14)	ENST00000610318.4	UNC5C	unc-5 netrin receptor C	8633	ENSG00000182168
chr6	161890316	161890912	597	7.9	6.24	8.65	-2.4	4.92e-09	8.36e-07	Intron	Intron (ENST00000366898.6/5071, intron 6 of 11)	ENST00000612485.1	PRKN	parkin RBR E3 ubiquitin protein ligase	5071	ENSG00000185345
chr13	98333343	98333892	550	7.21	4.66	8.08	-3.42	5.08e-09	8.54e-07	Promoter (1-2kb)	Promoter (1-2kb)	ENST00000599040.5	FARP1	FERM, ARH/RhoGEF and pleckstrin domain protein 1	10160	ENSG00000152767
chr2	45860202	45861214	1013	9.67	8.37	10.35	-1.98	5.47e-09	9.1e-07	Intron	Intron (ENST00000306156.8/5581, intron 2 of 14)	ENST00000489067.1	PRKCE	protein kinase C epsilon	5581	ENSG00000171132
chr11	36455145	36456284	1140	8.82	7.53	9.5	-1.96	5.99e-09	9.85e-07	Promoter (<=1kb)	Promoter (<=1kb)	ENST00000530627.1	PRR5L	proline rich 5 like	79899	ENSG00000135362
chr5	78595086	78595619	534	6.03	7	1.05	5.95	6.12e-09	9.96e-07	Intron	Intron (ENST00000380345.7/10184, intron 2 of 4)	ENST00000510949.1	LHFPL2	LHFPL tetraspan subfamily member 2	10184	ENSG00000145685
chr15	21749199	21749648	450	7.15	4.69	8.01	-3.32	6.19e-09	9.98e-07	Distal Intergenic	Distal Intergenic	ENST00000628927.1	IGHV1OR15-3	immunoglobulin heavy variable 1/OR15-3 (pseudogene)	646370
chr2	235378321	235378638	318	5.67	-0.09	6.65	-6.75	7.76e-09	1.24e-06	Distal Intergenic	Distal Intergenic	ENST00000304032.13	AGAP1	ArfGAP with GTPase domain, ankyrin repeat and PH domain 1	116987	ENSG00000157985
chr14	103121166	103123354	2189	10.11	10.74	8.95	1.79	8.47e-09	1.34e-06	Promoter (<=1kb)	Promoter (<=1kb)	ENST00000558224.1	LINC00677	long intergenic non-protein coding RNA 677	105370683	ENSG00000259717
chr8	20105277	20106249	973	9.39	8.07	10.06	-2	9.31e-09	1.46e-06	Intron	Intron (ENST00000519197.2/ENST00000519197.2, intron 1 of 3)	ENST00000519171.1	SLC18A1	solute carrier family 18 member A1	6570	ENSG00000036565
chr7	2872982	2874377	1396	8.05	8.81	6.34	2.47	1.02e-08	1.59e-06	Distal Intergenic	Distal Intergenic	ENST00000275364.8	GNA12	G protein subunit alpha 12	2768	ENSG00000146535
chr3	20099336	20099763	428	6.87	4.4	7.73	-3.33	1.1e-08	1.68e-06	Intron	Intron (ENST00000263754.5/8850, intron 3 of 17)	ENST00000469085.1	KAT2B	lysine acetyltransferase 2B	8850	ENSG00000114166
chr12	10363828	10364875	1048	9.08	7.82	9.74	-1.92	1.33e-08	2.02e-06	Promoter (<=1kb)	Promoter (<=1kb)	ENST00000500682.1	LOC101928100	uncharacterized LOC101928100	101928100	ENSG00000245648
chr5	75565757	75567068	1312	9.13	9.85	7.67	2.18	1.44e-08	2.16e-06	Intron	Intron (ENST00000241436.8/51426, intron 3 of 14)	ENST00000507073.1	POLK	DNA polymerase kappa	51426	ENSG00000122008
chr20	25222895	25223631	737	9.08	9.85	7.29	2.56	1.47e-08	2.2e-06	Promoter (<=1kb)	Promoter (<=1kb)	ENST00000463734.1	ENTPD6	ectonucleoside triphosphate diphosphohydrolase 6	955	ENSG00000197586
chr2	172725895	172727001	1107	8	6.29	8.76	-2.48	2.23e-08	3.29e-06	Exon	Exon (ENST00000435328.1/91149, exon 4 of 4)	ENST00000455435.1	RAPGEF4-AS1	RAPGEF4 antisense RNA 1	91149	ENSG00000228016
chr18	67151144	67151694	551	8.06	5.94	8.88	-2.94	2.41e-08	3.53e-06	Distal Intergenic	Distal Intergenic	ENST00000578054.1	MIR5011	microRNA 5011	100847002	ENSG00000263354
chr2	232987493	232988862	1370	9.33	10.09	7.63	2.45	3.15e-08	4.56e-06	Intron	Intron (ENST00000264051.8/25791, intron 1 of 14)	ENST00000414326.1	NGEF	neuronal guanine nucleotide exchange factor	25791	ENSG00000066248
chr12	11863439	11864244	806	8.32	6.61	9.08	-2.47	3.6e-08	5.12e-06	Intron	Intron (ENST00000396373.8/2120, intron 4 of 7)	ENST00000266427.3	ETV6	ETS variant transcription factor 6	2120	ENSG00000139083
chr8	144008449	144008694	246	7.33	4.47	8.22	-3.75	3.6e-08	5.12e-06	Intron	Intron (ENST00000530478.5/84875, intron 1 of 3)	ENST00000377470.8	SPATC1	spermatogenesis and centriole associated 1	375686	ENSG00000186583
chr6	73085384	73085785	402	6.57	3.68	7.47	-3.8	3.68e-08	5.19e-06	Intron	Intron (ENST00000342056.6/56479, intron 5 of 14)	ENST00000427928.1	KCNQ5	potassium voltage-gated channel subfamily Q member 5	56479	ENSG00000185760
chr8	38871059	38871408	350	6.92	4.61	7.76	-3.16	3.76e-08	5.24e-06	Distal Intergenic	Distal Intergenic	ENST00000522548.1	TACC1	transforming acidic coiled-coil containing protein 1	6867	ENSG00000147526
chr22	17865718	17866643	926	10.62	9.37	11.28	-1.91	3.83e-08	5.3e-06	3' UTR	3' UTR	ENST00000462645.1	MICAL3	microtubule associated monooxygenase, calponin and LIM domain containing 3	57553	ENSG00000243156
chr7	105837649	105838535	887	8.14	6.36	8.91	-2.55	3.86e-08	5.3e-06	Intron	Intron (ENST00000419735.7/222255, intron 2 of 11)	ENST00000478915.1	ATXN7L1	ataxin 7 like 1	222255	ENSG00000146776
chr8	9335501	9336063	563	8.2	5.83	9.05	-3.22	4.26e-08	5.74e-06	Intron	Intron (ENST00000520255.5/157273, intron 2 of 3)	ENST00000522258.1	ERI1	exoribonuclease 1	90459	ENSG00000104626
chr17	76166919	76167298	380	7.16	4.28	8.06	-3.77	4.64e-08	6.2e-06	Promoter (<=1kb)	Promoter (<=1kb)	ENST00000591615.1	RNF157	ring finger protein 157	114804	ENSG00000141576
chr7	105647856	105649759	1904	10.62	11.34	9.16	2.18	4.74e-08	6.28e-06	3' UTR	3' UTR	ENST00000484475.5	ATXN7L1	ataxin 7 like 1	222255	ENSG00000146776
chr3	47536199	47537242	1044	9.75	8.03	10.51	-2.48	5.15e-08	6.77e-06	Distal Intergenic	Distal Intergenic	ENST00000296149.9	ELP6	elongator acetyltransferase complex subunit 6	54859	ENSG00000163832
chr2	96407473	96407969	497	9.2	7.99	9.85	-1.86	5.23e-08	6.82e-06	Distal Intergenic	Distal Intergenic	ENST00000435349.1	NCAPH	non-SMC condensin I complex subunit H	23397	ENSG00000121152
chr19	43634688	43636666	1979	9.84	8.67	10.48	-1.81	5.72e-08	7.39e-06	Intron	Intron (ENST00000222374.3/199731, intron 1 of 8)	ENST00000222374.3	CADM4	cell adhesion molecule 4	199731	ENSG00000105767
chr2	27723328	27724726	1399	10.02	10.67	8.8	1.87	5.87e-08	7.52e-06	Distal Intergenic	Distal Intergenic	ENST00000379677.2	LINC01460	long intergenic non-protein coding RNA 1460	100129995	ENSG00000205334
chr8	61037415	61038334	920	10.74	9.81	11.31	-1.5	6e-08	7.63e-06	Distal Intergenic	Distal Intergenic	ENST00000522621.1	CLVS1	clavesin 1	157807	ENSG00000177182
chr2	234680021	234680848	828	7.33	8.14	5.25	2.9	6.09e-08	7.68e-06	Promoter (1-2kb)	Promoter (1-2kb)	ENST00000629370.1	LINC01173	long intergenic non-protein coding RNA 1173	106144537	ENSG00000280744
chr22	24808999	24811044	2046	10.28	9.32	10.85	-1.53	6.26e-08	7.83e-06	Promoter (2-3kb)	Promoter (2-3kb)	ENST00000400359.4	SGSM1	small G protein signaling modulator 1	129049	ENSG00000167037
chr5	143922656	143922974	319	6.03	7	1.6	5.4	6.41e-08	7.95e-06	Distal Intergenic	Distal Intergenic	ENST00000638299.1	HMHB1	histocompatibility minor HB-1	57824	ENSG00000158497
chr20	64205447	64206184	738	7.98	5.87	8.8	-2.93	6.56e-08	8.08e-06	Exon	Exon (ENST00000659024.1/4661, exon 7 of 17)	ENST00000279067.3	LINC00266-1	long intergenic non-protein coding RNA 266-1	140849
chr17	57810592	57812040	1449	9.33	8.23	9.95	-1.71	7.21e-08	8.8e-06	Intron	Intron (ENST00000581805.5/ENST00000581805.5, intron 2 of 2)	ENST00000579768.1	MRPS23	mitochondrial ribosomal protein S23	51649	ENSG00000181610
chr4	53321292	53322409	1118	9.24	10.05	7.29	2.76	7.85e-08	9.51e-06	Intron	Intron (ENST00000401642.8/152579, intron 2 of 8)	ENST00000611795.1	SCFD2	sec1 family domain containing 2	152579	ENSG00000184178
chr5	124252254	124253726	1473	8.24	8.97	6.7	2.26	7.94e-08	9.55e-06	Intron	Intron (ENST00000628324.2/103724389, intron 2 of 3)	ENST00000628324.2	LINC01170	long intergenic non-protein coding RNA 1170	103724389
chr7	27133391	27134458	1068	7.86	8.67	5.9	2.77	8.16e-08	9.74e-06	Promoter (2-3kb)	Promoter (2-3kb)	ENST00000610970.1	HOXA4	homeobox A4	3201	ENSG00000197576
chr7	93816826	93817540	715	6.22	7.16	2.6	4.56	8.54e-08	1.01e-05	Intron	Intron (ENST00000455502.5/2792, intron 1 of 3)	ENST00000451238.1	TFPI2	tissue factor pathway inhibitor 2	7980	ENSG00000105825
chr8	122489299	122490312	1014	9.89	7.94	10.69	-2.74	9.98e-08	1.17e-05	Exon	Exon (ENST00000530350.2/ENST00000530350.2, exon 1 of 4)	ENST00000533992.1	SMILR	smooth muscle induced lncRNA, enhancer of proliferation	105375734
chr2	120771104	120771851	748	7.51	8.33	5.39	2.94	1.01e-07	1.18e-05	Intron	Intron (ENST00000482119.5/2736, intron 1 of 3)	ENST00000341310.10	GLI2	GLI family zinc finger 2	2736	ENSG00000074047
[truncated: 1,140 more rows]

## Sheet: peaks_enriched_in_DOXplus
chr	start	end	width	Conc	Conc_DOXplus	Conc_DOX.6d	Fold	p.value	FDR	broad_annotation	annotation	transcriptId	SYMBOL	GENENAME	geneId	ENSEMBL
[truncated: 405 more rows]

[truncated: 1 more sheets: peaks_enriched_in_Conc_DOX.6d]
