# Supplementary material for: KAT5 regulates neurodevelopmental states associated with G0-like populations in glioblastoma
Source: Nat Commun. 2025 May 9;16:4327. doi: 10.1038/s41467-025-59503-w (PMC12064679; doi:10.1038/s41467-025-59503-w)
Supplement: Supplementary file 17 — Supplementary Data 15 [file 41467_2025_59503_MOESM17_ESM.xlsx]

## Sheet: allpeaks
chr	start	end	width	Conc	Conc_DOXplus	Conc_DOX.6d	Fold	p.value	FDR	broad_annotation	annotation	transcriptId	SYMBOL	GENENAME	geneId	ENSEMBL
chr5	98768230	98771767	3538	9.1	10.03	5.78	4.25	2.94e-58	2.82e-53	Promoter (<=1kb)	Promoter (<=1kb)	ENST00000504776.5	RGMB	repulsive guidance molecule BMP co-receptor b	285704	ENSG00000174136
chr14	69878247	69881729	3483	8.63	9.47	6.39	3.08	3.97e-33	1.9e-28	Promoter (<=1kb)	Promoter (<=1kb)	ENST00000361956.7	SMOC1	SPARC related modular calcium binding 1	64093	ENSG00000198732
chr18	50558905	50561962	3058	8.59	9.47	6	3.47	1.37e-29	4.37e-25	Promoter (<=1kb)	Promoter (<=1kb)	ENST00000400384.7	MAPK4	mitogen-activated protein kinase 4	5596	ENSG00000141639
chr6	41636932	41639844	2913	8.2	9.07	5.68	3.39	6.91e-25	1.66e-20	Promoter (<=1kb)	Promoter (<=1kb)	ENST00000419164.6	MDFI	MyoD family inhibitor	4188	ENSG00000112559
chr11	119794778	119796743	1966	8.78	7.22	9.51	-2.29	1.17e-24	2.24e-20	Distal Intergenic	Distal Intergenic	ENST00000533253.1	LOC102724301	uncharacterized LOC102724301	102724301	ENSG00000254854
chr1	12618029	12620022	1994	7.02	3.66	7.95	-4.29	2.65e-24	4.24e-20	Promoter (<=1kb)	Promoter (<=1kb)	ENST00000616661.5	DHRS3	dehydrogenase/reductase 3	9249	ENSG00000162496
chr2	174681705	174684541	2837	8.4	9.15	6.72	2.43	2.68e-22	3.68e-18	Promoter (<=1kb)	Promoter (<=1kb)	ENST00000272746.9	WIPF1	WAS/WASL interacting protein family member 1	7456	ENSG00000115935
chr1	230423727	230425810	2084	7.11	8	4.44	3.56	4.08e-22	4.89e-18	Promoter (<=1kb)	Promoter (<=1kb)	ENST00000391860.7	PGBD5	piggyBac transposable element derived 5	79605	ENSG00000177614
chr21	33025618	33027961	2344	8.13	8.97	5.88	3.08	5.75e-22	6.13e-18	Promoter (<=1kb)	Promoter (<=1kb)	ENST00000430860.1	OLIG2	oligodendrocyte transcription factor 2	10215	ENSG00000205927
chr19	1026342	1029368	3027	9.13	7.39	9.89	-2.5	7.78e-22	7.47e-18	Promoter (<=1kb)	Promoter (<=1kb)	ENST00000562015.5	CNN2	calponin 2	1265	ENSG00000064666
chr14	77139549	77142640	3092	8.68	9.41	7.12	2.29	1.7e-21	1.48e-17	Promoter (<=1kb)	Promoter (<=1kb)	ENST00000319374.4	ZDHHC22	zinc finger DHHC-type containing 22	283576	ENSG00000177108
chr10	97183844	97187149	3306	8.32	9.03	6.84	2.19	2.69e-19	2.15e-15	Promoter (<=1kb)	Promoter (<=1kb)	ENST00000266058.9	SLIT1	slit guidance ligand 1	6585	ENSG00000187122
chr6	138160488	138162863	2376	6.67	7.56	3.82	3.75	3.84e-19	2.83e-15	Promoter (<=1kb)	Promoter (<=1kb)	ENST00000251691.5	ARFGEF3	ARFGEF family member 3	57221	ENSG00000112379
chr9	77433781	77434884	1104	9.45	8.08	10.14	-2.06	6.75e-19	4.63e-15	Promoter (2-3kb)	Promoter (2-3kb)	ENST00000464095.1	GNA14	G protein subunit alpha 14	9630	ENSG00000156049
chr8	120809986	120813399	3414	8.06	8.85	6.18	2.67	9.64e-19	6.16e-15	Promoter (<=1kb)	Promoter (<=1kb)	ENST00000519177.5	SNTB1	syntrophin beta 1	6641	ENSG00000172164
chr5	141875654	141878000	2347	8.08	8.81	6.52	2.29	2.41e-18	1.44e-14	Promoter (<=1kb)	Promoter (<=1kb)	ENST00000503492.5	PCDH1	protocadherin 1	5097	ENSG00000156453
chr7	151018108	151020770	2663	8.42	6.82	9.16	-2.34	5.2e-18	2.93e-14	Promoter (<=1kb)	Promoter (<=1kb)	ENST00000611177.1	ATG9B	autophagy related 9B	285973	ENSG00000181652
chr18	13216157	13219200	3044	8.78	9.49	7.3	2.19	5.5e-18	2.93e-14	Promoter (<=1kb)	Promoter (<=1kb)	ENST00000590371.5	LDLRAD4	low density lipoprotein receptor class A domain containing 4	753	ENSG00000168675
chr2	85769691	85770242	552	9.25	7.96	9.92	-1.96	7.02e-18	3.54e-14	Intron	Intron (ENST00000469442.5/84913, intron 2 of 2)	ENST00000473116.1	ATOH8	atonal bHLH transcription factor 8	84913	ENSG00000168874
chr5	180329749	180331983	2235	8.66	7.38	9.33	-1.95	8.75e-18	4.2e-14	Promoter (<=1kb)	Promoter (<=1kb)	ENST00000518906.1	GFPT2	glutamine-fructose-6-phosphate transaminase 2	9945	ENSG00000131459
chr3	64684863	64688408	3546	8.49	9.2	7.02	2.18	3.55e-17	1.62e-13	Promoter (<=1kb)	Promoter (<=1kb)	ENST00000460833.1	ADAMTS9-AS2	ADAMTS9 antisense RNA 2	100507098	ENSG00000241684
chr1	107963189	107965936	2748	7.62	8.38	5.9	2.47	2.38e-16	1.04e-12	Promoter (<=1kb)	Promoter (<=1kb)	ENST00000438318.1	VAV3-AS1	VAV3 antisense RNA 1	100873946	ENSG00000230489
chr11	119786650	119790048	3399	8.57	7.38	9.21	-1.83	4.63e-16	1.93e-12	Distal Intergenic	Distal Intergenic	ENST00000533253.1	LOC102724301	uncharacterized LOC102724301	102724301	ENSG00000254854
chr14	33949219	33951223	2005	8.11	6.57	8.84	-2.27	7.01e-16	2.8e-12	Promoter (<=1kb)	Promoter (<=1kb)	ENST00000250457.8	EGLN3	egl-9 family hypoxia inducible factor 3	112399	ENSG00000129521
chr19	55368676	55371164	2489	8.51	7.17	9.19	-2.02	7.65e-16	2.94e-12	Promoter (<=1kb)	Promoter (<=1kb)	ENST00000264563.7	IL11	interleukin 11	3589	ENSG00000095752
chr21	45403291	45406196	2906	8.13	6.4	8.89	-2.49	1.8e-15	6.63e-12	Promoter (<=1kb)	Promoter (<=1kb)	ENST00000651438.1	COL18A1	collagen type XVIII alpha 1 chain	80781	ENSG00000182871
chr3	72338898	72339828	931	8.46	7.23	9.11	-1.88	2.21e-15	7.87e-12	Distal Intergenic	Distal Intergenic	ENST00000626474.3	LINC00877	long intergenic non-protein coding RNA 877	285286	ENSG00000241163
chr14	21022470	21025437	2968	7.87	8.58	6.44	2.13	2.3e-15	7.87e-12	Promoter (<=1kb)	Promoter (<=1kb)	ENST00000622747.1	MIR6717	microRNA 6717	102465428	ENSG00000284122
chr2	120735814	120737741	1928	9.3	8.05	9.96	-1.91	3.85e-15	1.28e-11	Promoter (<=1kb)	Promoter (<=1kb)	ENST00000418323.5	GLI2	GLI family zinc finger 2	2736	ENSG00000074047
chr10	29735760	29737075	1316	6.72	4.36	7.57	-3.21	4.67e-15	1.49e-11	Promoter (<=1kb)	Promoter (<=1kb)	ENST00000375400.7	SVIL	supervillin	6840	ENSG00000197321
chr3	84958597	84961819	3223	7.84	8.56	6.32	2.24	5.37e-15	1.66e-11	Promoter (<=1kb)	Promoter (<=1kb)	ENST00000383699.7	CADM2	cell adhesion molecule 2	253559	ENSG00000175161
chr3	105366395	105369674	3280	8.6	9.26	7.35	1.92	1.25e-14	3.74e-11	Promoter (<=1kb)	Promoter (<=1kb)	ENST00000306107.9	ALCAM	activated leukocyte cell adhesion molecule	214	ENSG00000170017
chr9	77458105	77458396	292	8.63	7.44	9.27	-1.83	1.99e-14	5.77e-11	Promoter (1-2kb)	Promoter (1-2kb)	ENST00000439145.1	GNA14-AS1	GNA14 antisense RNA 1	101927422	ENSG00000231373
chr2	73110967	73113579	2613	7.79	6.4	8.48	-2.09	2.4e-14	6.78e-11	Promoter (<=1kb)	Promoter (<=1kb)	ENST00000486777.6	RAB11FIP5	RAB11 family interacting protein 5	26056	ENSG00000135631
chr22	45076962	45078564	1603	7.93	6.52	8.63	-2.12	2.82e-14	7.72e-11	Distal Intergenic	Distal Intergenic	ENST00000665704.1	NUP50-DT	NUP50 divergent transcript	100506714	ENSG00000226328
chr2	85789937	85791994	2058	9.42	8.38	10.02	-1.64	3.36e-14	8.94e-11	3' UTR	3' UTR	ENST00000616741.1	MIR6071	microRNA 6071	102466516	ENSG00000278783
chr12	93571179	93573720	2542	7.78	8.57	5.9	2.67	3.67e-14	9.51e-11	Promoter (<=1kb)	Promoter (<=1kb)	ENST00000500986.6	SOCS2-AS1	SOCS2 antisense RNA 1	144481	ENSG00000246985
chr7	73622922	73624708	1787	8.54	7.29	9.2	-1.92	4.67e-14	1.18e-10	Promoter (<=1kb)	Promoter (<=1kb)	ENST00000345114.9	MLXIPL	MLX interacting protein like	51085	ENSG00000009950
chr8	53879586	53882750	3165	9.97	8.66	10.65	-1.99	5.08e-14	1.25e-10	Promoter (<=1kb)	Promoter (<=1kb)	ENST00000518286.5	RGS20	regulator of G protein signaling 20	8601	ENSG00000147509
chr7	86598472	86601343	2872	8.31	7.08	8.96	-1.88	5.91e-14	1.42e-10	Distal Intergenic	Distal Intergenic	ENST00000361669.6	GRM3	glutamate metabotropic receptor 3	2913	ENSG00000198822
chr2	85767943	85768907	965	8.57	7.48	9.18	-1.7	6.67e-14	1.56e-10	Intron	Intron (ENST00000469442.5/84913, intron 2 of 2)	ENST00000473116.1	ATOH8	atonal bHLH transcription factor 8	84913	ENSG00000168874
chr14	75426601	75429372	2772	7.86	8.56	6.45	2.12	8.94e-14	2.04e-10	Promoter (<=1kb)	Promoter (<=1kb)	ENST00000419727.6	JDP2	Jun dimerization protein 2	122953	ENSG00000140044
chr15	40940294	40942187	1894	7.77	6.25	8.49	-2.24	9.3e-14	2.08e-10	Distal Intergenic	Distal Intergenic	ENST00000559440.1	DLL4	delta like canonical Notch ligand 4	54567	ENSG00000128917
chr7	48088536	48090513	1978	7.9	6.45	8.61	-2.16	1.38e-13	3.01e-10	Promoter (<=1kb)	Promoter (<=1kb)	ENST00000416681.5	UPP1	uridine phosphorylase 1	7378	ENSG00000183696
chr17	41399751	41400834	1084	7.33	8.07	5.75	2.32	1.52e-13	3.25e-10	Distal Intergenic	Distal Intergenic	ENST00000246646.3	KRT38	keratin 38	8687	ENSG00000171360
chr2	240998184	241001125	2942	7.98	6.59	8.68	-2.09	1.75e-13	3.65e-10	Promoter (<=1kb)	Promoter (<=1kb)	ENST00000310397.13	SNED1	sushi, nidogen and EGF like domains 1	25992	ENSG00000162804
chr16	1159392	1161317	1926	7.86	6.52	8.54	-2.02	2.41e-13	4.91e-10	Exon	Exon (ENST00000563593.1/ENST00000563593.1, exon 1 of 2)	ENST00000565831.6	CACNA1H	calcium voltage-gated channel subunit alpha1 H	8912	ENSG00000196557
chr4	152613425	152615838	2414	9.29	8.23	9.89	-1.66	2.76e-13	5.52e-10	Exon	Exon (ENST00000496058.1/ENST00000496058.1, exon 1 of 1)	ENST00000510252.1	TMEM154	transmembrane protein 154	201799	ENSG00000170006
chr2	85785083	85786187	1105	7.98	6.78	8.63	-1.85	3.48e-13	6.82e-10	Promoter (1-2kb)	Promoter (1-2kb)	ENST00000616741.1	MIR6071	microRNA 6071	102466516	ENSG00000278783
chr3	72176715	72178124	1410	8.38	7.22	9.02	-1.8	5.01e-13	9.61e-10	Intron	Intron (ENST00000650568.2/201617, intron 1 of 2)	ENST00000661020.1	LINC00870	long intergenic non-protein coding RNA 870	201617	ENSG00000243083
chr20	51022297	51023897	1601	6.77	4.83	7.57	-2.74	5.59e-13	1.05e-09	Promoter (<=1kb)	Promoter (<=1kb)	ENST00000371571.5	KCNG1	potassium voltage-gated channel modifier subfamily G member 1	3755	ENSG00000026559
chr8	106655546	106658562	3017	9.22	8.23	9.81	-1.58	5.67e-13	1.05e-09	Promoter (<=1kb)	Promoter (<=1kb)	ENST00000435082.1	OXR1	oxidation resistance 1	55074	ENSG00000164830
chr4	152611480	152612101	622	7.14	5.45	7.9	-2.46	7.24e-13	1.31e-09	Distal Intergenic	Distal Intergenic	ENST00000510252.1	TMEM154	transmembrane protein 154	201799	ENSG00000170006
chr8	65325613	65326194	582	7.68	6.26	8.39	-2.13	9.09e-13	1.62e-09	Distal Intergenic	Distal Intergenic	ENST00000650029.1	LINC00251	long intergenic non-protein coding RNA 251	552859	ENSG00000280725
chr9	12930195	12932082	1888	6.36	7.21	3.93	3.28	9.75e-13	1.7e-09	Distal Intergenic	Distal Intergenic	ENST00000671522.1	LURAP1L-AS1	LURAP1L antisense RNA 1	101929467	ENSG00000235448
chr2	85763672	85764287	616	8.72	7.74	9.3	-1.56	1.03e-12	1.76e-09	Promoter (2-3kb)	Promoter (2-3kb)	ENST00000473116.1	ATOH8	atonal bHLH transcription factor 8	84913	ENSG00000168874
chr11	82730985	82733916	2932	6.61	7.47	4.13	3.34	1.3e-12	2.18e-09	Promoter (<=1kb)	Promoter (<=1kb)	ENST00000329203.5	FAM181B	family with sequence similarity 181 member B	220382	ENSG00000182103
chr19	2700903	2702184	1282	6.05	6.94	3.23	3.71	1.36e-12	2.24e-09	Promoter (<=1kb)	Promoter (<=1kb)	ENST00000382159.8	GNG7	G protein subunit gamma 7	2788	ENSG00000176533
chr9	136685557	136687267	1711	5.85	2.86	6.75	-3.89	1.41e-12	2.29e-09	Promoter (<=1kb)	Promoter (<=1kb)	ENST00000470861.1	AGPAT2	1-acylglycerol-3-phosphate O-acyltransferase 2	10555	ENSG00000169692
chr10	49379616	49380190	575	8.48	7.47	9.07	-1.59	2.24e-12	3.57e-09	Intron	Intron (ENST00000374139.6/644168, intron 5 of 5)	ENST00000374139.6	DRGX	dorsal root ganglia homeobox	644168	ENSG00000165606
chr9	108463815	108465281	1467	6.17	7.05	3.49	3.56	2.27e-12	3.57e-09	Distal Intergenic	Distal Intergenic	ENST00000374667.5	ACTL7B	actin like 7B	10880	ENSG00000148156
chr14	103103460	103105150	1691	9.19	7.95	9.85	-1.9	2.3e-12	3.57e-09	Promoter (<=1kb)	Promoter (<=1kb)	ENST00000560102.1	EXOC3L4	exocyst complex component 3 like 4	91828	ENSG00000205436
chr7	98626491	98629202	2712	9.4	8.46	9.97	-1.51	2.42e-12	3.69e-09	3' UTR	3' UTR	ENST00000466102.1	NPTX2	neuronal pentraxin 2	4885	ENSG00000106236
chr12	3267423	3269820	2398	6.97	5.27	7.73	-2.47	2.98e-12	4.43e-09	Intron	Intron (ENST00000537971.5/10867, intron 2 of 7)	ENST00000492305.1	TSPAN9	tetraspanin 9	10867	ENSG00000011105
chr15	40923239	40924237	999	8.89	7.95	9.46	-1.5	3e-12	4.43e-09	Distal Intergenic	Distal Intergenic	ENST00000557876.1	DLL4	delta like canonical Notch ligand 4	54567	ENSG00000128917
chr9	77439725	77440427	703	7.86	6.66	8.51	-1.85	3.16e-12	4.6e-09	Intron	Intron (ENST00000341700.7/9630, intron 2 of 6)	ENST00000464095.1	GNA14	G protein subunit alpha 14	9630	ENSG00000156049
chr6	44657477	44657903	427	7.31	5.87	8.01	-2.14	3.64e-12	5.21e-09	Distal Intergenic	Distal Intergenic	ENST00000583943.1	MIR4642	microRNA 4642	100616352	ENSG00000266619
chr7	24756205	24758885	2681	8.52	9.11	7.51	1.6	4.01e-12	5.65e-09	Promoter (<=1kb)	Promoter (<=1kb)	ENST00000645220.1	GSDME	gasdermin E	1687	ENSG00000105928
chr10	130998660	131000891	2232	6.85	5.03	7.63	-2.6	4.22e-12	5.87e-09	Distal Intergenic	Distal Intergenic	ENST00000578683.1	MIR378C	microRNA 378c	100422867	ENSG00000264803
chr11	8018399	8021367	2969	7.42	8.12	6	2.12	5.85e-12	8.02e-09	Promoter (<=1kb)	Promoter (<=1kb)	ENST00000534099.5	TUB	TUB bipartite transcription factor	7275	ENSG00000166402
chr5	180334024	180334611	588	7.21	5.76	7.92	-2.17	8.12e-12	1.1e-08	Promoter (2-3kb)	Promoter (2-3kb)	ENST00000518906.1	GFPT2	glutamine-fructose-6-phosphate transaminase 2	9945	ENSG00000131459
chr2	74764182	74764507	326	5.56	2.27	6.48	-4.21	1.65e-11	2.2e-08	Intron	Intron (ENST00000660620.1/ENST00000660620.1, intron 1 of 2)	ENST00000290573.6	HK2	hexokinase 2	3099	ENSG00000159399
chr6	43986288	43987928	1641	6.06	3.51	6.93	-3.43	1.69e-11	2.22e-08	Distal Intergenic	Distal Intergenic	ENST00000442114.6	C6orf223	chromosome 6 open reading frame 223	221416	ENSG00000181577
chr9	95048375	95049050	676	5.65	2.6	6.57	-3.97	1.75e-11	2.27e-08	Promoter (<=1kb)	Promoter (<=1kb)	ENST00000489562.5	AOPEP	aminopeptidase O (putative)	84909	ENSG00000148120
chr5	180335377	180336894	1518	8.51	7.29	9.16	-1.87	1.95e-11	2.49e-08	Exon	Exon (ENST00000253778.13/9945, exon 3 of 19)	ENST00000518906.1	GFPT2	glutamine-fructose-6-phosphate transaminase 2	9945	ENSG00000131459
chr1	16707127	16708840	1714	7.13	5.64	7.85	-2.21	2.39e-11	3.02e-08	Promoter (1-2kb)	Promoter (1-2kb)	ENST00000492551.2	ESPNP	espin pseudogene	284729
chr11	65899242	65900647	1406	5.91	2.89	6.82	-3.93	2.54e-11	3.16e-08	Promoter (<=1kb)	Promoter (<=1kb)	ENST00000312562.7	FOSL1	FOS like 1, AP-1 transcription factor subunit	8061	ENSG00000175592
chr5	180345935	180346687	753	7.55	6.32	8.2	-1.88	2.76e-11	3.4e-08	Intron	Intron (ENST00000253778.13/9945, intron 1 of 18)	ENST00000503228.1	GFPT2	glutamine-fructose-6-phosphate transaminase 2	9945	ENSG00000131459
chr14	69554475	69555600	1126	6.05	3.66	6.91	-3.25	2.91e-11	3.54e-08	Distal Intergenic	Distal Intergenic	ENST00000599174.3	CCDC177	coiled-coil domain containing 177	56936	ENSG00000267909
chr16	77211347	77213969	2623	8.25	7.24	8.84	-1.6	4.69e-11	5.63e-08	Promoter (<=1kb)	Promoter (<=1kb)	ENST00000568925.1	SYCE1L	synaptonemal complex central element protein 1 like	100130958	ENSG00000205078
chr8	126555645	126558562	2918	8.77	9.37	7.72	1.65	5.57e-11	6.6e-08	Promoter (<=1kb)	Promoter (<=1kb)	ENST00000517458.1	LRATD2	LRAT domain containing 2	157638	ENSG00000168672
chr12	2959606	2961710	2105	7.66	6.32	8.35	-2.03	6.26e-11	7.32e-08	Promoter (<=1kb)	Promoter (<=1kb)	ENST00000543035.5	TEAD4	TEA domain transcription factor 4	7004	ENSG00000197905
chr2	120740857	120741130	274	6.89	5.29	7.63	-2.34	6.4e-11	7.37e-08	Intron	Intron (ENST00000482119.5/2736, intron 1 of 3)	ENST00000418323.5	GLI2	GLI family zinc finger 2	2736	ENSG00000074047
chr2	85799168	85799901	734	8.23	7.22	8.82	-1.59	6.45e-11	7.37e-08	Distal Intergenic	Distal Intergenic	ENST00000366278.2	LOC284950	uncharacterized LOC284950	284950
chr7	515691	518397	2707	7.63	8.35	6.14	2.21	7.07e-11	7.98e-08	Promoter (<=1kb)	Promoter (<=1kb)	ENST00000400761.7	PDGFA	platelet derived growth factor subunit A	5154	ENSG00000197461
chr18	13219640	13220945	1306	7.06	7.84	5.25	2.58	7.32e-11	8.17e-08	Promoter (<=1kb)	Promoter (<=1kb)	ENST00000399848.7	LDLRAD4	low density lipoprotein receptor class A domain containing 4	753	ENSG00000168675
chr7	1530644	1532027	1384	8.72	7.75	9.29	-1.54	7.78e-11	8.59e-08	Promoter (<=1kb)	Promoter (<=1kb)	ENST00000343242.9	MAFK	MAF bZIP transcription factor K	7975	ENSG00000198517
chr15	40957891	40958985	1095	6.15	4.02	6.98	-2.95	8.86e-11	9.6e-08	Distal Intergenic	Distal Intergenic	ENST00000487220.1	CHAC1	ChaC glutathione specific gamma-glutamylcyclotransferase 1	79094	ENSG00000128965
chr1	111990216	111991585	1370	6.49	7.31	4.39	2.92	8.9e-11	9.6e-08	Promoter (<=1kb)	Promoter (<=1kb)	ENST00000438293.1	LINC01750	long intergenic non-protein coding RNA 1750	643355	ENSG00000231437
chr8	142450416	142452417	2002	6.79	7.61	4.65	2.96	9.59e-11	1.01e-07	Promoter (<=1kb)	Promoter (<=1kb)	ENST00000521208.5	ADGRB1	adhesion G protein-coupled receptor B1	575	ENSG00000181790
chr12	1629370	1631477	2108	7.12	5.72	7.81	-2.09	9.62e-11	1.01e-07	Promoter (<=1kb)	Promoter (<=1kb)	ENST00000543563.1	WNT5B	Wnt family member 5B	81029	ENSG00000111186
chr9	77444053	77445515	1463	9.45	8.51	10.02	-1.5	1.88e-10	1.96e-07	Intron	Intron (ENST00000341700.7/9630, intron 2 of 6)	ENST00000439145.1	GNA14-AS1	GNA14 antisense RNA 1	101927422	ENSG00000231373
chr7	80918470	80920300	1831	8.78	7.82	9.35	-1.52	2.03e-10	2.1e-07	Promoter (<=1kb)	Promoter (<=1kb)	ENST00000265361.8	SEMA3C	semaphorin 3C	10512	ENSG00000075223
chr9	84839485	84843684	4200	8.03	8.63	6.98	1.65	2.1e-10	2.14e-07	Intron	Intron (ENST00000376213.5/4915, intron 14 of 19)	ENST00000323115.9	NTRK2	neurotrophic receptor tyrosine kinase 2	4915	ENSG00000148053
chr14	69542312	69544468	2157	7.11	5.78	7.79	-2.02	2.61e-10	2.63e-07	Distal Intergenic	Distal Intergenic	ENST00000599174.3	CCDC177	coiled-coil domain containing 177	56936	ENSG00000267909
chr4	3483264	3485526	2263	7.67	6.38	8.33	-1.96	2.87e-10	2.87e-07	Promoter (<=1kb)	Promoter (<=1kb)	ENST00000515886.5	DOK7	docking protein 7	285489	ENSG00000175920
chr2	74715113	74715988	876	8.27	7.27	8.86	-1.59	2.92e-10	2.89e-07	Distal Intergenic	Distal Intergenic	ENST00000473350.1	SEMA4F	ssemaphorin 4F	10505	ENSG00000135622
chr1	228644645	228646532	1888	9.03	7.98	9.63	-1.65	3.24e-10	3.17e-07	Exon	Exon (ENST00000363500.1/100169751, exon 1 of 1)	ENST00000364451.1	RNA5S9	RNA, 5S ribosomal 9	100169760	ENSG00000201321
chr2	85788634	85789228	595	7.86	6.78	8.47	-1.69	3.45e-10	3.34e-07	3' UTR	3' UTR	ENST00000616741.1	MIR6071	microRNA 6071	102466516	ENSG00000278783
chr5	35851517	35852344	828	7.88	6.78	8.5	-1.71	3.66e-10	3.52e-07	Promoter (<=1kb)	Promoter (<=1kb)	ENST00000508941.5	IL7R	interleukin 7 receptor	3575	ENSG00000168685
chr7	98814368	98815206	839	6.9	5.05	7.68	-2.63	4.77e-10	4.52e-07	Distal Intergenic	Distal Intergenic	ENST00000450876.5	TMEM130	transmembrane protein 130	222865	ENSG00000166448
chr11	119800732	119801972	1241	8.08	7.08	8.66	-1.58	4.81e-10	4.52e-07	Distal Intergenic	Distal Intergenic	ENST00000533253.1	LOC102724301	uncharacterized LOC102724301	102724301	ENSG00000254854
chr7	98619647	98620054	408	7.46	6.28	8.09	-1.81	4.88e-10	4.55e-07	Promoter (<=1kb)	Promoter (<=1kb)	ENST00000466102.1	NPTX2	neuronal pentraxin 2	4885	ENSG00000106236
chr5	5363589	5365163	1575	6.63	5.03	7.38	-2.35	5.05e-10	4.66e-07	Distal Intergenic	Distal Intergenic	ENST00000512608.5	ICE1	interactor of little elongation complex ELL subunit 1	23379	ENSG00000164151
chr20	63571125	63572036	912	6.46	4.76	7.22	-2.46	5.46e-10	4.99e-07	Promoter (<=1kb)	Promoter (<=1kb)	ENST00000467148.1	HELZ2	helicase with zinc finger 2	85441	ENSG00000130589
chr2	162073298	162075768	2471	7.69	8.33	6.5	1.82	5.61e-10	5.08e-07	Promoter (<=1kb)	Promoter (<=1kb)	ENST00000670014.1	DPP4-DT	DPP4 divergent transcript	100131604	ENSG00000230918
chr4	186144094	186147308	3215	8.9	9.48	7.89	1.6	6.04e-10	5.41e-07	Promoter (<=1kb)	Promoter (<=1kb)	ENST00000510790.5	FAM149A	family with sequence similarity 149 member A	25854	ENSG00000109794
chr4	168631004	168632032	1029	8.59	7.6	9.18	-1.58	6.68e-10	5.93e-07	Promoter (<=1kb)	Promoter (<=1kb)	ENST00000504519.5	PALLD	palladin, cytoskeletal associated protein	23022	ENSG00000129116
chr5	180338828	180339986	1159	7.69	6.57	8.32	-1.75	6.76e-10	5.95e-07	Intron	Intron (ENST00000253778.13/9945, intron 1 of 18)	ENST00000518906.1	GFPT2	glutamine-fructose-6-phosphate transaminase 2	9945	ENSG00000131459
chr17	41407555	41409133	1579	7.25	7.93	5.93	2	7.93e-10	6.92e-07	Exon	Exon (ENST00000430006.5/100505782, exon 2 of 3)	ENST00000246646.3	KRT38	keratin 38	8687	ENSG00000171360
chr5	111511946	111512789	844	6.56	4.63	7.36	-2.73	8.12e-10	7.02e-07	Promoter (<=1kb)	Promoter (<=1kb)	ENST00000500779.2	STARD4-AS1	STARD4 antisense RNA 1	100505678	ENSG00000246859
chr17	82379694	82380267	574	7.01	5.44	7.75	-2.31	1.24e-09	1.06e-06	Distal Intergenic	Distal Intergenic	ENST00000313135.3	UTS2R	urotensin 2 receptor	2837	ENSG00000181408
chr15	40960547	40961176	630	5.14	0.96	6.1	-5.14	1.25e-09	1.06e-06	Distal Intergenic	Distal Intergenic	ENST00000487220.1	CHAC1	ChaC glutathione specific gamma-glutamylcyclotransferase 1	79094	ENSG00000128965
chr12	22332914	22335719	2806	8.03	8.65	6.93	1.72	1.35e-09	1.14e-06	Promoter (<=1kb)	Promoter (<=1kb)	ENST00000396037.8	ST8SIA1	ST8 alpha-N-acetyl-neuraminide alpha-2,8-sialyltransferase 1	6489	ENSG00000111728
chr9	84172696	84173346	651	7.34	5.9	8.04	-2.15	1.64e-09	1.37e-06	Distal Intergenic	Distal Intergenic	ENST00000423515.2	LOC101927575	uncharacterized LOC101927575	101927575	ENSG00000227463
chr7	1532903	1534233	1331	8.74	7.85	9.29	-1.44	1.68e-09	1.39e-06	Promoter (2-3kb)	Promoter (2-3kb)	ENST00000343242.9	MAFK	MAF bZIP transcription factor K	7975	ENSG00000198517
chr2	105722941	105723663	723	5.41	6.33	2.29	4.04	1.97e-09	1.62e-06	Distal Intergenic	Distal Intergenic	ENST00000233154.9	NCK2	NCK adaptor protein 2	8440	ENSG00000071051
chr2	27715110	27717400	2291	6.08	4.01	6.89	-2.88	2.04e-09	1.66e-06	Promoter (<=1kb)	Promoter (<=1kb)	ENST00000379677.2	LINC01460	long intergenic non-protein coding RNA 1460	100129995	ENSG00000205334
chr7	157982064	157983659	1596	7.33	6.19	7.95	-1.77	2.2e-09	1.77e-06	Intron	Intron (ENST00000389413.7/5799, intron 10 of 21)	ENST00000443338.1	LOC100506585	uncharacterized LOC100506585	100506585
chr2	172554827	172556656	1830	6.98	5.38	7.72	-2.34	2.22e-09	1.77e-06	Promoter (<=1kb)	Promoter (<=1kb)	ENST00000443353.5	PDK1	pyruvate dehydrogenase kinase 1	5163	ENSG00000152256
chr10	4982310	4985552	3243	8.51	7.67	9.03	-1.36	2.26e-09	1.79e-06	3' UTR	3' UTR	ENST00000476100.1	AKR1C1	aldo-keto reductase family 1 member C1	1645	ENSG00000187134
chr20	63546087	63547909	1823	6.92	5.43	7.64	-2.21	2.51e-09	1.98e-06	Promoter (<=1kb)	Promoter (<=1kb)	ENST00000217188.1	SRMS	src-related kinase lacking C-terminal regulatory tyrosine and N-terminal myristylation sites	6725	ENSG00000125508
chr5	180356143	180356478	336	7.11	5.89	7.76	-1.87	2.69e-09	2.1e-06	Promoter (2-3kb)	Promoter (2-3kb)	ENST00000503546.1	GFPT2	glutamine-fructose-6-phosphate transaminase 2	9945	ENSG00000131459
chr7	98839918	98840775	858	7.45	6.22	8.1	-1.88	2.99e-09	2.32e-06	Distal Intergenic	Distal Intergenic	ENST00000450876.5	TMEM130	transmembrane protein 130	222865	ENSG00000166448
chr1	175338529	175338973	445	8.45	7.5	9.01	-1.51	3.07e-09	2.36e-06	Intron	Intron (ENST00000367674.7/7143, intron 18 of 22)	ENST00000422274.2	TNR	tenascin R	7143	ENSG00000116147
chr9	77455092	77455551	460	8.11	7.15	8.69	-1.54	3.23e-09	2.46e-06	Promoter (<=1kb)	Promoter (<=1kb)	ENST00000439145.1	GNA14-AS1	GNA14 antisense RNA 1	101927422	ENSG00000231373
chr2	85727767	85730302	2536	8.85	8.01	9.37	-1.36	3.42e-09	2.59e-06	Exon	Exon (ENST00000362817.1/ENST00000362817.1, exon 1 of 1)	ENST00000469442.5	ATOH8	atonal bHLH transcription factor 8	84913	ENSG00000168874
chr17	82381418	82381854	437	6.79	5.29	7.51	-2.22	3.56e-09	2.67e-06	Intron	Intron (ENST00000566971.2/ENST00000566971.2, intron 1 of 1)	ENST00000313135.3	UTS2R	urotensin 2 receptor	2837	ENSG00000181408
chr19	3268628	3270907	2280	9.19	8.29	9.74	-1.45	3.77e-09	2.8e-06	Promoter (<=1kb)	Promoter (<=1kb)	ENST00000586050.5	CELF5	CUGBP Elav-like family member 5	60680	ENSG00000161082
chr7	93889171	93891121	1951	9.57	8.76	10.08	-1.32	3.83e-09	2.82e-06	Promoter (<=1kb)	Promoter (<=1kb)	ENST00000435257.1	LOC105375401	uncharacterized LOC105375401	105375401	ENSG00000234695
chr18	79397152	79398455	1304	7.38	8	6.28	1.72	3.9e-09	2.86e-06	Promoter (<=1kb)	Promoter (<=1kb)	ENST00000542384.5	NFATC1	nuclear factor of activated T cells 1	4772	ENSG00000131196
chr9	136798830	136801400	2571	8.6	7.78	9.12	-1.34	4.69e-09	3.41e-06	Promoter (<=1kb)	Promoter (<=1kb)	ENST00000471502.1	RABL6	RAB, member RAS oncogene family like 6	55684	ENSG00000196642
chr4	152590931	152591900	970	7.04	5.7	7.73	-2.03	5.49e-09	3.96e-06	Distal Intergenic	Distal Intergenic	ENST00000510252.1	TMEM154	transmembrane protein 154	201799	ENSG00000170006
chr8	139001658	139002590	933	8.39	7.53	8.93	-1.4	5.6e-09	3.99e-06	Distal Intergenic	Distal Intergenic	ENST00000303045.11	COL22A1	collagen type XXII alpha 1 chain	169044	ENSG00000169436
chr9	77446452	77447943	1492	8.81	8.02	9.32	-1.3	5.61e-09	3.99e-06	Intron	Intron (ENST00000341700.7/9630, intron 2 of 6)	ENST00000439145.1	GNA14-AS1	GNA14 antisense RNA 1	101927422	ENSG00000231373
chr1	228640125	228640608	484	7.89	6.9	8.48	-1.58	5.66e-09	3.99e-06	Distal Intergenic	Distal Intergenic	ENST00000364451.1	RNA5S9	RNA, 5S ribosomal 9	100169760	ENSG00000201321
chr7	17298437	17300034	1598	7.73	8.31	6.73	1.57	5.87e-09	4.11e-06	Promoter (<=1kb)	Promoter (<=1kb)	ENST00000242057.9	AHR	aryl hydrocarbon receptor	196	ENSG00000106546
chr7	1535804	1539100	3297	9.73	8.75	10.31	-1.56	6.64e-09	4.62e-06	Promoter (<=1kb)	Promoter (<=1kb)	ENST00000403150.5	MAFK	MAF bZIP transcription factor K	7975	ENSG00000198517
chr20	51159545	51161863	2319	7.6	6.6	8.19	-1.58	7.7e-09	5.32e-06	Distal Intergenic	Distal Intergenic	ENST00000439216.5	KCNG1	potassium voltage-gated channel modifier subfamily G member 1	3755	ENSG00000026559
chr9	84170643	84171124	482	6.84	5.07	7.61	-2.54	7.8e-09	5.35e-06	Distal Intergenic	Distal Intergenic	ENST00000423515.2	LOC101927575	uncharacterized LOC101927575	101927575	ENSG00000227463
chr9	28214557	28216130	1574	7	7.75	5.34	2.41	8.03e-09	5.47e-06	Intron	Intron (ENST00000379992.6/158038, intron 4 of 5)	ENST00000493941.1	LINGO2	leucine rich repeat and Ig domain containing 2	158038	ENSG00000174482
chr7	73886335	73887909	1575	6.05	4.24	6.83	-2.59	8.42e-09	5.69e-06	Distal Intergenic	Distal Intergenic	ENST00000426490.1	TMEM270	transmembrane protein 270	135886	ENSG00000175877
chr12	112760785	112761744	960	6.07	4.06	6.88	-2.82	8.72e-09	5.85e-06	Intron	Intron (ENST00000549736.5/22895, intron 3 of 6)	ENST00000547728.5	RPH3A	rabphilin 3A	22895	ENSG00000089169
chr21	33109907	33111860	1954	5.37	6.26	2.58	3.68	8.82e-09	5.88e-06	Exon	Exon (ENST00000657804.1/101928107, exon 3 of 3)	ENST00000655501.1	LOC101928107	uncharacterized LOC101928107	101928107	ENSG00000226527
chr14	69532902	69533888	987	6.94	5.57	7.63	-2.05	8.93e-09	5.91e-06	Distal Intergenic	Distal Intergenic	ENST00000599174.3	CCDC177	coiled-coil domain containing 177	56936	ENSG00000267909
chr4	95546382	95550763	4382	10.36	10.93	9.4	1.53	9.12e-09	6e-06	Promoter (<=1kb)	Promoter (<=1kb)	ENST00000453304.6	UNC5C	unc-5 netrin receptor C	8633	ENSG00000182168
chr2	41697410	41699084	1675	8.58	7.79	9.08	-1.3	1.1e-08	7.19e-06	Distal Intergenic	Distal Intergenic	ENST00000653206.1	LINC01913	long intergenic non-protein coding RNA 1913	388942	ENSG00000214691
chr21	31343707	31344379	673	5.46	3.06	6.32	-3.26	1.18e-08	7.64e-06	Promoter (<=1kb)	Promoter (<=1kb)	ENST00000455508.1	TIAM1	TIAM Rac1 associated GEF 1	7074	ENSG00000156299
chr2	85814268	85814988	721	7.53	6.53	8.12	-1.59	1.21e-08	7.78e-06	Promoter (<=1kb)	Promoter (<=1kb)	ENST00000366278.2	LOC284950	uncharacterized LOC284950	284950
chr19	55352171	55355511	3341	8.7	7.93	9.2	-1.27	1.24e-08	7.96e-06	Promoter (<=1kb)	Promoter (<=1kb)	ENST00000588572.6	COX6B2	cytochrome c oxidase subunit 6B2	125965	ENSG00000160471
chr7	101163738	101164749	1012	6.96	5.49	7.67	-2.18	1.25e-08	7.96e-06	Promoter (<=1kb)	Promoter (<=1kb)	ENST00000445482.2	VGF	VGF nerve growth factor inducible	7425	ENSG00000128564
chr3	72336958	72337383	426	7.56	6.46	8.18	-1.72	1.44e-08	9.06e-06	Distal Intergenic	Distal Intergenic	ENST00000626474.3	LINC00877	long intergenic non-protein coding RNA 877	285286	ENSG00000241163
chr7	1724938	1726767	1830	7.39	6.34	7.99	-1.65	1.45e-08	9.09e-06	Intron	Intron (ENST00000424383.4/392617, intron 2 of 2)	ENST00000453348.1	ELFN1-AS1	ELFN1 antisense RNA 1	101927125	ENSG00000236081
chr2	239928515	239930560	2046	7.29	6	7.96	-1.95	1.52e-08	9.45e-06	Intron	Intron (ENST00000419408.5/4705, intron 4 of 5)	ENST00000583954.1	MIR4786	microRNA 4786	100616417	ENSG00000264279
chr9	95004013	95005607	1595	7.34	6.17	7.98	-1.81	1.64e-08	1.01e-05	Promoter (<=1kb)	Promoter (<=1kb)	ENST00000471978.5	AOPEP	aminopeptidase O (putative)	84909	ENSG00000148120
chr17	82309076	82311151	2076	7.46	6.4	8.06	-1.66	1.64e-08	1.01e-05	Distal Intergenic	Distal Intergenic	ENST00000581434.1	CD7	CD7 molecule	924	ENSG00000173762
chr1	228631256	228631673	418	7.81	6.78	8.41	-1.64	1.72e-08	1.05e-05	Promoter (2-3kb)	Promoter (2-3kb)	ENST00000364451.1	RNA5S9	RNA, 5S ribosomal 9	100169760	ENSG00000201321
chr9	77459357	77459945	589	6.93	5.47	7.64	-2.17	1.76e-08	1.07e-05	Intron	Intron (ENST00000439145.1/101927422, intron 1 of 3)	ENST00000439145.1	GNA14-AS1	GNA14 antisense RNA 1	101927422	ENSG00000231373
chr5	180375325	180376035	711	6.41	4.85	7.14	-2.29	1.77e-08	1.07e-05	Distal Intergenic	Distal Intergenic	ENST00000503546.1	GFPT2	glutamine-fructose-6-phosphate transaminase 2	9945	ENSG00000131459
chr18	79648221	79649243	1023	7.75	6.7	8.35	-1.65	1.78e-08	1.07e-05	Intron	Intron (ENST00000317008.4/284241, intron 2 of 4)	ENST00000586695.1	NFATC1	nuclear factor of activated T cells 1	4772	ENSG00000131196
chr11	119791115	119792070	956	7.62	6.6	8.21	-1.62	1.94e-08	1.16e-05	Distal Intergenic	Distal Intergenic	ENST00000533253.1	LOC102724301	uncharacterized LOC102724301	102724301	ENSG00000254854
chr12	103092653	103094064	1412	7.66	6.64	8.26	-1.62	1.95e-08	1.16e-05	Intron	Intron (ENST00000548415.2/ENST00000548415.2, intron 2 of 2)	ENST00000652849.1	LOC101929058	uncharacterized LOC101929058	101929058	ENSG00000257860
chr5	7755036	7755276	241	8.5	7.69	9.02	-1.33	2.05e-08	1.2e-05	Intron	Intron (ENST00000338316.9/108, intron 15 of 24)	ENST00000493243.5	ADCY2	adenylate cyclase 2	108	ENSG00000078295
chr3	37806253	37808104	1852	8.26	7.44	8.78	-1.34	2.07e-08	1.21e-05	Promoter (<=1kb)	Promoter (<=1kb)	ENST00000661580.1	ITGA9-AS1	ITGA9 antisense RNA 1	101928153	ENSG00000235257
chr5	180160242	180162509	2268	8.42	7.62	8.93	-1.3	2.16e-08	1.26e-05	Intron	Intron (ENST00000361132.9/255426, intron 1 of 13)	ENST00000393371.6	RASGEF1C	RasGEF domain family member 1C	255426	ENSG00000146090
chr5	178074254	178076340	2087	7.25	6.14	7.87	-1.73	2.38e-08	1.37e-05	Intron	Intron (ENST00000651413.2/653316, intron 14 of 14)	ENST00000515878.1	FAM153CP	family with sequence similarity 153 member C	653316	ENSG00000204677
chr2	29754007	29755336	1330	8.3	8.83	7.48	1.35	2.46e-08	1.41e-05	Intron	Intron (ENST00000389048.8/238, intron 1 of 28)	ENST00000618119.4	ALK	ALK receptor tyrosine kinase	238	ENSG00000171094
chr2	85776184	85781022	4839	10.71	9.74	11.28	-1.54	2.51e-08	1.43e-05	Promoter (<=1kb)	Promoter (<=1kb)	ENST00000489682.1	ATOH8	atonal bHLH transcription factor 8	84913	ENSG00000168874
chr8	19938316	19940714	2399	9.22	9.75	8.37	1.38	2.55e-08	1.45e-05	Promoter (<=1kb)	Promoter (<=1kb)	ENST00000524029.5	LPL	lipoprotein lipase	4023	ENSG00000175445
chr1	245153441	245156853	3413	9.78	8.87	10.33	-1.46	2.85e-08	1.61e-05	5' UTR	5' UTR	ENST00000479923.1	EFCAB2	EF-hand calcium binding domain 2	84288	ENSG00000203666
chr9	77462442	77463211	770	7.03	5.82	7.68	-1.86	2.87e-08	1.61e-05	Intron	Intron (ENST00000439145.1/101927422, intron 1 of 3)	ENST00000439145.1	GNA14-AS1	GNA14 antisense RNA 1	101927422	ENSG00000231373
chr19	380857	382629	1773	7.92	6.97	8.49	-1.51	2.91e-08	1.62e-05	Distal Intergenic	Distal Intergenic	ENST00000342640.9	THEG	theg spermatid protein	51298	ENSG00000105549
chr7	98826808	98827087	280	5.21	2.49	6.09	-3.6	2.93e-08	1.63e-05	Distal Intergenic	Distal Intergenic	ENST00000450876.5	TMEM130	transmembrane protein 130	222865	ENSG00000166448
chr4	72317753	72320834	3082	8.78	9.3	7.95	1.36	2.96e-08	1.63e-05	Exon	Exon (ENST00000286657.10/9508, exon 7 of 22)	ENST00000511274.1	ADAMTS3	ADAM metallopeptidase with thrombospondin type 1 motif 3	9508	ENSG00000156140
chr5	180349958	180350511	554	8.13	7.15	8.71	-1.56	2.99e-08	1.64e-05	Promoter (2-3kb)	Promoter (2-3kb)	ENST00000503228.1	GFPT2	glutamine-fructose-6-phosphate transaminase 2	9945	ENSG00000131459
chr12	65963100	65963513	414	6.98	5.81	7.62	-1.81	3.15e-08	1.72e-05	3' UTR	3' UTR	ENST00000612054.1	MIR6074	microRNA 6074	102464827	ENSG00000276878
chr2	85761514	85762809	1296	9.27	8.53	9.76	-1.24	3.2e-08	1.74e-05	Promoter (<=1kb)	Promoter (<=1kb)	ENST00000473116.1	ATOH8	atonal bHLH transcription factor 8	84913	ENSG00000168874
chr14	69564275	69564969	695	7.32	6.22	7.93	-1.72	3.24e-08	1.74e-05	Distal Intergenic	Distal Intergenic	ENST00000599174.3	CCDC177	coiled-coil domain containing 177	56936	ENSG00000267909
chr2	67733508	67733879	372	6.48	4.98	7.2	-2.22	3.59e-08	1.92e-05	Distal Intergenic	Distal Intergenic	ENST00000457448.1	LINC01812	long intergenic non-protein coding RNA 1812	101927701	ENSG00000237013
chr5	1948980	1951943	2964	9.11	8.38	9.6	-1.21	3.65e-08	1.95e-05	Exon	Exon (ENST00000660811.1/ENST00000660811.1, exon 3 of 3)	ENST00000514569.1	CTD-2194D22.4	uncharacterized LOC101929081	101929081	ENSG00000249326
chr7	101169926	101173637	3712	9.93	9.1	10.46	-1.35	3.75e-08	1.99e-05	3' UTR	3' UTR	ENST00000249330.3	VGF	VGF nerve growth factor inducible	7425	ENSG00000128564
chr14	99684054	99684517	464	7.8	6.71	8.41	-1.7	3.77e-08	1.99e-05	Promoter (<=1kb)	Promoter (<=1kb)	ENST00000261835.8	CYP46A1	cytochrome P450 family 46 subfamily A member 1	10858	ENSG00000036530
chr7	155284672	155285987	1316	6.67	5.33	7.35	-2.02	4.11e-08	2.15e-05	Distal Intergenic	Distal Intergenic	ENST00000344756.8	INSIG1	insulin induced gene 1	3638	ENSG00000186480
chr2	127421606	127423758	2153	9.16	8.28	9.71	-1.43	4.16e-08	2.17e-05	Promoter (<=1kb)	Promoter (<=1kb)	ENST00000580343.1	MIR4783	microRNA 4783	100616187	ENSG00000264075
chr19	1788695	1790073	1379	8.89	8.1	9.4	-1.3	4.28e-08	2.22e-05	Promoter (<=1kb)	Promoter (<=1kb)	ENST00000526847.1	ATP8B3	ATPase phospholipid transporting 8B3	148229	ENSG00000130270
chr5	180468741	180472080	3340	9.72	8.96	10.21	-1.26	4.31e-08	2.22e-05	Distal Intergenic	Distal Intergenic	ENST00000261951.9	CNOT6	CCR4-NOT transcription complex subunit 6	57472	ENSG00000113300
chr3	173584337	173585762	1426	7.3	7.95	6.06	1.89	4.36e-08	2.24e-05	Promoter (<=1kb)	Promoter (<=1kb)	ENST00000361589.8	NLGN1	neuroligin 1	22871	ENSG00000169760
chr2	6863696	6866638	2943	8.27	8.83	7.35	1.48	4.41e-08	2.24e-05	Promoter (<=1kb)	Promoter (<=1kb)	ENST00000458098.5	CMPK2	cytidine/uridine monophosphate kinase 2	129607	ENSG00000134326
chr22	26657149	26659150	2002	9	8.23	9.5	-1.27	4.42e-08	2.24e-05	Promoter (<=1kb)	Promoter (<=1kb)	ENST00000436238.6	MIAT	myocardial infarction associated transcript	440823	ENSG00000225783
chr22	44800659	44802565	1907	8.81	7.94	9.35	-1.41	4.45e-08	2.25e-05	Promoter (<=1kb)	Promoter (<=1kb)	ENST00000498310.1	ARHGAP8	Rho GTPase activating protein 8	23779	ENSG00000241484
chr1	3192457	3194659	2203	7.22	6.15	7.83	-1.68	5.32e-08	2.67e-05	Intron	Intron (ENST00000511072.5/63976, intron 2 of 15)	ENST00000512462.5	PRDM16	PR/SET domain 16	63976	ENSG00000142611
chr6	42044184	42044455	272	6.38	4.92	7.09	-2.17	5.37e-08	2.68e-05	Intron	Intron (ENST00000616010.4/896, intron 1 of 4)	ENST00000505672.5	CCND3	cyclin D3	896	ENSG00000112576
chr22	39168230	39171010	2781	7.44	6.45	8.02	-1.57	5.45e-08	2.71e-05	Distal Intergenic	Distal Intergenic	ENST00000216133.10	CBX7	chromobox 7	23492	ENSG00000100307
chr19	49017299	49020282	2984	8.83	7.95	9.38	-1.42	5.51e-08	2.72e-05	Promoter (<=1kb)	Promoter (<=1kb)	ENST00000600007.1	LOC101059948	uncharacterized LOC101059948	101059948	ENSG00000268655
chr7	65251815	65252597	783	6.83	5.33	7.55	-2.23	5.52e-08	2.72e-05	Distal Intergenic	Distal Intergenic	ENST00000438455.3	INTS4P1	integrator complex subunit 4 pseudogene 1	285905	ENSG00000164669
chr5	2110562	2111875	1314	7.02	5.84	7.66	-1.83	5.68e-08	2.78e-05	Intron	Intron (ENST00000653000.1/ENST00000653000.1, intron 7 of 8)	ENST00000514569.1	CTD-2194D22.4	uncharacterized LOC101929081	101929081	ENSG00000249326
chr15	40763320	40764575	1256	7.26	6.12	7.89	-1.77	5.73e-08	2.79e-05	Promoter (<=1kb)	Promoter (<=1kb)	ENST00000260447.6	GCHFR	GTP cyclohydrolase I feedback regulator	2644	ENSG00000137880
chr19	4326778	4327495	718	4.98	1.87	5.89	-4.02	5.87e-08	2.84e-05	Promoter (<=1kb)	Promoter (<=1kb)	ENST00000601956.5	STAP2	signal transducing adaptor family member 2	55620	ENSG00000178078
chr2	131388525	131389844	1320	7.8	6.87	8.36	-1.48	6.43e-08	3.1e-05	Distal Intergenic	Distal Intergenic	ENST00000437751.2	LINC01120	long intergenic non-protein coding RNA 1120	389043
chr3	72350443	72351315	873	7.65	6.73	8.21	-1.49	6.85e-08	3.29e-05	Distal Intergenic	Distal Intergenic	ENST00000626474.3	LINC00877	long intergenic non-protein coding RNA 877	285286	ENSG00000241163
chr8	102527188	102529112	1925	9.19	8.35	9.72	-1.37	6.92e-08	3.3e-05	Exon	Exon (ENST00000519630.1/ENST00000519630.1, exon 1 of 4)	ENST00000285402.4	ODF1	outer dense fiber of sperm tails 1	4956	ENSG00000155087
chr2	29965895	29966791	897	8.02	6.95	8.63	-1.67	7.15e-08	3.38e-05	Distal Intergenic	Distal Intergenic	ENST00000389048.8	ALK	ALK receptor tyrosine kinase	238	ENSG00000171094
chr18	47696288	47697784	1497	8.62	7.89	9.1	-1.21	7.15e-08	3.38e-05	Distal Intergenic	Distal Intergenic	ENST00000587353.5	SMAD2	SMAD family member 2	4087	ENSG00000175387
chr16	52545041	52547655	2615	7.43	6.41	8.02	-1.61	7.34e-08	3.45e-05	Promoter (<=1kb)	Promoter (<=1kb)	ENST00000219746.14	TOX3	TOX high mobility group box family member 3	27324	ENSG00000103460
chr20	19328111	19329029	919	7.6	6.69	8.16	-1.47	7.56e-08	3.54e-05	Intron	Intron (ENST00000328041.11/57419, intron 2 of 16)	ENST00000319682.2	LOC100130264	uncharacterized LOC100130264	100130264	ENSG00000179447
chr1	228615637	228615875	239	7.2	6.13	7.8	-1.68	7.64e-08	3.56e-05	Distal Intergenic	Distal Intergenic	ENST00000364451.1	RNA5S9	RNA, 5S ribosomal 9	100169760	ENSG00000201321
chr22	29709945	29711417	1473	6.54	5.04	7.26	-2.22	7.68e-08	3.56e-05	Intron	Intron (ENST00000416352.1/ENST00000416352.1, intron 1 of 2)	ENST00000216144.4	CABP7	calcium binding protein 7	164633	ENSG00000100314
chr1	245419484	245420139	656	7.3	6.28	7.89	-1.6	8.05e-08	3.7e-05	Exon	Exon (ENST00000407071.7/55083, exon 4 of 15)	ENST00000446321.1	KIF26B-AS1	KIF26B antisense RNA 1	111216275	ENSG00000232192
chr5	178066884	178067604	721	6.91	5.75	7.55	-1.8	8.07e-08	3.7e-05	Exon	Exon (ENST00000652765.1/653316, exon 15 of 15)	ENST00000515878.1	FAM153CP	family with sequence similarity 153 member C	653316	ENSG00000204677
chr9	133658494	133659786	1293	7.62	6.62	8.2	-1.58	9.17e-08	4.19e-05	Promoter (1-2kb)	Promoter (1-2kb)	ENST00000425189.1	DBH-AS1	DBH antisense RNA 1	138948	ENSG00000225756
chr20	48410083	48412371	2289	7.5	8.09	6.48	1.62	9.45e-08	4.3e-05	Exon	Exon (ENST00000655426.1/ENST00000655426.1, exon 2 of 3)	ENST00000433094.1	LINC00494	long intergenic non-protein coding RNA 494	284749	ENSG00000235621
chr8	23974502	23974973	472	5.09	2.39	5.98	-3.59	9.74e-08	4.41e-05	Distal Intergenic	Distal Intergenic	ENST00000290271.7	STC1	stanniocalcin 1	6781	ENSG00000159167
chr2	85795416	85798159	2744	9.51	8.82	9.97	-1.15	9.83e-08	4.43e-05	Distal Intergenic	Distal Intergenic	ENST00000616741.1	MIR6071	microRNA 6071	102466516	ENSG00000278783
chr16	1153696	1154749	1054	6.9	5.34	7.63	-2.29	1.02e-07	4.56e-05	Promoter (<=1kb)	Promoter (<=1kb)	ENST00000565831.6	CACNA1H	calcium voltage-gated channel subunit alpha1 H	8912	ENSG00000196557
chr15	70275128	70275689	562	7.64	8.19	6.74	1.46	1.07e-07	4.75e-05	Distal Intergenic	Distal Intergenic	ENST00000558939.5	TLE3	TLE family member 3, transcriptional corepressor	7090	ENSG00000140332
chr8	23980295	23980756	462	5.49	2.96	6.36	-3.4	1.07e-07	4.75e-05	Distal Intergenic	Distal Intergenic	ENST00000290271.7	STC1	stanniocalcin 1	6781	ENSG00000159167
chr2	10303457	10304835	1379	6.57	5.25	7.25	-2.01	1.08e-07	4.77e-05	Promoter (<=1kb)	Promoter (<=1kb)	ENST00000381765.7	HPCAL1	hippocalcin like 1	3241	ENSG00000115756
chr6	37623993	37625314	1322	5.36	3.14	6.2	-3.06	1.13e-07	4.97e-05	Distal Intergenic	Distal Intergenic	ENST00000373401.2	MDGA1	MAM domain containing glycosylphosphatidylinositol anchor 1	266727	ENSG00000112139
chr2	172094358	172097076	2719	8.79	8.08	9.26	-1.18	1.17e-07	5.13e-05	Downstream (2-3kb)	Downstream (2-3kb)	ENST00000234198.9	DLX2	distal-less homeobox 2	1746	ENSG00000115844
chrX	511939	516101	4163	9.48	8.7	9.98	-1.28	1.18e-07	5.13e-05	Distal Intergenic	Distal Intergenic	ENST00000381578.6	SHOX	short stature homeobox	6473	ENSG00000185960
chr1	228622429	228622673	245	7.25	6.13	7.88	-1.75	1.19e-07	5.17e-05	Distal Intergenic	Distal Intergenic	ENST00000364451.1	RNA5S9	RNA, 5S ribosomal 9	100169760	ENSG00000201321
chr15	70276533	70280159	3627	9.57	10.04	8.86	1.18	1.21e-07	5.22e-05	Distal Intergenic	Distal Intergenic	ENST00000558939.5	TLE3	TLE family member 3, transcriptional corepressor	7090	ENSG00000140332
chr2	136448373	136449073	701	6.26	4.79	6.97	-2.18	1.22e-07	5.22e-05	Distal Intergenic	Distal Intergenic	ENST00000472720.5	THSD7B	thrombospondin type 1 domain containing 7B	80731	ENSG00000144229
chr8	138495679	138496543	865	7.16	6.13	7.76	-1.63	1.22e-07	5.22e-05	Promoter (<=1kb)	Promoter (<=1kb)	ENST00000276737.10	FAM135B	family with sequence similarity 135 member B	51059	ENSG00000147724
chr2	202034681	202036249	1569	6.81	5.58	7.47	-1.88	1.23e-07	5.22e-05	Promoter (<=1kb)	Promoter (<=1kb)	ENST00000286201.2	FZD7	frizzled class receptor 7	8324	ENSG00000155760
chr13	102459630	102460066	437	5.67	3.76	6.46	-2.7	1.23e-07	5.22e-05	Distal Intergenic	Distal Intergenic	ENST00000418923.2	FGF14	fibroblast growth factor 14	2259	ENSG00000102466
chr17	43842142	43842848	707	6.57	5.15	7.27	-2.12	1.26e-07	5.32e-05	Distal Intergenic	Distal Intergenic	ENST00000377203.8	CD300LG	CD300 molecule like family member g	146894	ENSG00000161649
chr6	43978340	43979159	820	4.89	1.22	5.84	-4.62	1.3e-07	5.48e-05	Distal Intergenic	Distal Intergenic	ENST00000442114.6	C6orf223	chromosome 6 open reading frame 223	221416	ENSG00000181577
chr10	128429568	128431099	1532	8.19	7.43	8.69	-1.27	1.32e-07	5.52e-05	Distal Intergenic	Distal Intergenic	ENST00000630252.1	LINC01163	long intergenic non-protein coding RNA 1163	101927381	ENSG00000280953
chrX	9911248	9913123	1876	7.45	8.07	6.34	1.72	1.32e-07	5.52e-05	Promoter (<=1kb)	Promoter (<=1kb)	ENST00000418909.6	SHROOM2	shroom family member 2	357	ENSG00000146950
chr17	74128449	74129093	645	7.95	7.15	8.46	-1.31	1.41e-07	5.84e-05	Intron	Intron (ENST00000584003.1/ENST00000584003.1, intron 1 of 4)	ENST00000439590.6	RPL38	ribosomal protein L38	6169	ENSG00000172809
chr8	73174059	73174745	687	10.3	9.48	10.82	-1.34	1.41e-07	5.84e-05	Distal Intergenic	Distal Intergenic	ENST00000519697.1	SBSPON	somatomedin B and thrombospondin type 1 domain containing	157869	ENSG00000164764
chr8	87459265	87459757	493	5.2	2.75	6.06	-3.31	1.43e-07	5.91e-05	Intron	Intron (ENST00000523299.5/168975, intron 4 of 5)	ENST00000521593.5	CNBD1	cyclic nucleotide binding domain containing 1	168975	ENSG00000176571
chr4	81714610	81716096	1487	8.11	7.29	8.63	-1.35	1.66e-07	6.79e-05	Intron	Intron (ENST00000638048.1/153020, intron 3 of 16)	ENST00000507538.1	RASGEF1B	RasGEF domain family member 1B	153020	ENSG00000138670
chr5	133423139	133424037	899	8.13	7.2	8.69	-1.49	1.66e-07	6.8e-05	Intron	Intron (ENST00000265342.12/23105, intron 3 of 15)	ENST00000408360.1	MIR1289-2	microRNA 1289-2	100302134	ENSG00000221287
chr12	103503290	103504521	1232	6.96	5.82	7.59	-1.77	1.72e-07	6.97e-05	Exon	Exon (ENST00000551967.1/ENST00000551967.1, exon 1 of 1)	ENST00000378113.6	C12orf42	chromosome 12 open reading frame 42	374470	ENSG00000179088
chr11	65714486	65714877	392	5.39	2.97	6.25	-3.28	1.72e-07	6.98e-05	Promoter (1-2kb)	Promoter (1-2kb)	ENST00000533441.1	KAT5	lysine acetyltransferase 5	10524	ENSG00000172977
chr1	83998389	83999507	1119	7.9	7.07	8.43	-1.35	1.75e-07	7.07e-05	Promoter (<=1kb)	Promoter (<=1kb)	ENST00000260505.13	TTLL7	tubulin tyrosine ligase like 7	79739	ENSG00000137941
chr12	57631802	57633538	1737	7.89	6.97	8.45	-1.48	1.94e-07	7.79e-05	Promoter (<=1kb)	Promoter (<=1kb)	ENST00000341156.9	B4GALNT1	beta-1,4-N-acetyl-galactosaminyltransferase 1	2583	ENSG00000135454
chr2	229271641	229272895	1255	6.04	6.79	4.37	2.42	1.95e-07	7.8e-05	Promoter (<=1kb)	Promoter (<=1kb)	ENST00000392055.7	PID1	phosphotyrosine interaction domain containing 1	55022	ENSG00000153823
chr2	228958284	228959646	1363	7.63	6.7	8.19	-1.49	1.96e-07	7.8e-05	Intron	Intron (ENST00000482518.6/55022, intron 2 of 2)	ENST00000667233.1	LINC01807	long intergenic non-protein coding RNA 1807	101928765	ENSG00000232023
chr1	966310	967865	1556	8.19	7.2	8.77	-1.57	1.97e-07	7.81e-05	Promoter (<=1kb)	Promoter (<=1kb)	ENST00000379410.8	PLEKHN1	pleckstrin homology domain containing N1	84069	ENSG00000187583
chr1	204196155	204198381	2227	9.29	8.58	9.76	-1.19	1.99e-07	7.87e-05	Promoter (<=1kb)	Promoter (<=1kb)	ENST00000367194.5	KISS1	KiSS-1 metastasis suppressor	3814	ENSG00000170498
chr20	19329840	19330311	472	6.92	5.66	7.59	-1.93	2.01e-07	7.92e-05	Intron	Intron (ENST00000328041.11/57419, intron 2 of 16)	ENST00000319682.2	LOC100130264	uncharacterized LOC100130264	100130264	ENSG00000179447
chr16	20072213	20075334	3122	8.91	9.43	8.08	1.35	2.07e-07	8.12e-05	Promoter (<=1kb)	Promoter (<=1kb)	ENST00000570682.1	GPR139	G protein-coupled receptor 139	124274	ENSG00000180269
chr5	180207384	180209477	2094	8.71	7.97	9.19	-1.23	2.23e-07	8.69e-05	Promoter (<=1kb)	Promoter (<=1kb)	ENST00000361132.9	RASGEF1C	RasGEF domain family member 1C	255426	ENSG00000146090
chr10	59283122	59285237	2116	7.94	7.14	8.45	-1.3	2.24e-07	8.7e-05	Promoter (<=1kb)	Promoter (<=1kb)	ENST00000513377.1	FAM13C	family with sequence similarity 13 member C	220965	ENSG00000148541
chr2	85765082	85765790	709	8.26	7.37	8.81	-1.44	2.32e-07	8.96e-05	Intron	Intron (ENST00000469442.5/84913, intron 2 of 2)	ENST00000473116.1	ATOH8	atonal bHLH transcription factor 8	84913	ENSG00000168874
chr7	143510889	143512097	1209	7.06	5.99	7.66	-1.67	2.55e-07	9.81e-05	5' UTR	5' UTR	ENST00000429630.1	LOC100507507	uncharacterized LOC100507507	100507507
chr9	136694300	136694778	479	5.81	3.79	6.62	-2.84	2.58e-07	9.87e-05	Distal Intergenic	Distal Intergenic	ENST00000371696.7	AGPAT2	1-acylglycerol-3-phosphate O-acyltransferase 2	10555	ENSG00000169692
chr7	117831419	117832409	991	5.7	3.85	6.48	-2.62	2.58e-07	9.87e-05	Intron	Intron (ENST00000160373.8/83992, intron 2 of 22)	ENST00000487820.1	CTTNBP2	cortactin binding protein 2	83992	ENSG00000077063
chr10	130928884	130931040	2157	8.25	7.45	8.76	-1.31	2.64e-07	0.000101	Distal Intergenic	Distal Intergenic	ENST00000578683.1	MIR378C	microRNA 378c	100422867	ENSG00000264803
chr9	90301345	90301521	177	4.82	1.69	5.74	-4.05	2.66e-07	0.000101	Exon	Exon (ENST00000659218.1/101927873, exon 3 of 3)	ENST00000659218.1	LINC01508	long intergenic non-protein coding RNA 1508	101927873	ENSG00000231107
chr1	228611145	228611393	249	7.12	6.03	7.74	-1.71	2.67e-07	0.000101	Distal Intergenic	Distal Intergenic	ENST00000364451.1	RNA5S9	RNA, 5S ribosomal 9	100169760	ENSG00000201321
chr15	40964141	40965024	884	5.65	3.7	6.45	-2.75	2.81e-07	0.000106	Distal Intergenic	Distal Intergenic	ENST00000487220.1	CHAC1	ChaC glutathione specific gamma-glutamylcyclotransferase 1	79094	ENSG00000128965
chr22	41925169	41926782	1614	8.2	7.4	8.71	-1.31	2.83e-07	0.000106	Promoter (<=1kb)	Promoter (<=1kb)	ENST00000291232.4	TNFRSF13C	TNF receptor superfamily member 13C	115650	ENSG00000159958
chr1	175419626	175420233	608	6.99	5.92	7.6	-1.68	2.91e-07	0.000109	Intron	Intron (ENST00000367674.7/7143, intron 2 of 22)	ENST00000422274.2	TNR	tenascin R	7143	ENSG00000116147
chr1	2073033	2075508	2476	7.66	6.77	8.2	-1.43	2.93e-07	0.000109	Promoter (<=1kb)	Promoter (<=1kb)	ENST00000400921.6	PRKCZ	protein kinase C zeta	5590	ENSG00000067606
chr7	157500530	157501610	1081	7.78	6.91	8.32	-1.41	2.94e-07	0.000109	Exon	Exon (ENST00000449903.1/ENST00000449903.1, exon 1 of 3)	ENST00000444158.1	LOC101927914	uncharacterized LOC101927914	101927914	ENSG00000234210
chr12	102883174	102885979	2806	8.5	7.77	8.98	-1.21	3.05e-07	0.000112	Intron	Intron (ENST00000553106.6/5053, intron 3 of 12)	ENST00000548928.1	PAH	phenylalanine hydroxylase	5053	ENSG00000171759
chr3	159762999	159766963	3965	10.12	9.38	10.61	-1.23	3.16e-07	0.000116	Promoter (<=1kb)	Promoter (<=1kb)	ENST00000640565.1	IQCJ-SCHIP1	IQCJ-SCHIP1 readthrough	100505385	ENSG00000283154
chr3	72316411	72317617	1207	6.95	5.85	7.57	-1.72	3.17e-07	0.000116	Intron	Intron (ENST00000671101.1/ENST00000671101.1, intron 1 of 2)	ENST00000626474.3	LINC00877	long intergenic non-protein coding RNA 877	285286	ENSG00000241163
chr4	152601735	152603514	1780	8.06	7.08	8.64	-1.57	3.2e-07	0.000117	Distal Intergenic	Distal Intergenic	ENST00000510252.1	TMEM154	transmembrane protein 154	201799	ENSG00000170006
chr19	11381337	11384389	3053	9.02	8.3	9.5	-1.2	3.21e-07	0.000117	Promoter (<=1kb)	Promoter (<=1kb)	ENST00000222139.11	EPOR	erythropoietin receptor	2057	ENSG00000187266
chr7	87344887	87346177	1291	7.9	7.08	8.41	-1.33	3.36e-07	0.000121	Promoter (<=1kb)	Promoter (<=1kb)	ENST00000661943.1	TP53TG1	TP53 target 1	11257
chr8	102122096	102124843	2748	9.05	9.53	8.33	1.19	3.36e-07	0.000121	Promoter (<=1kb)	Promoter (<=1kb)	ENST00000517531.5	NCALD	neurocalcin delta	83988	ENSG00000104490
chr8	82191404	82192868	1465	8.27	7.53	8.76	-1.23	3.4e-07	0.000122	Intron	Intron (ENST00000663058.1/101927141, intron 2 of 7)	ENST00000663058.1	LOC101927141	uncharacterized LOC101927141	101927141	ENSG00000254394
chr3	195801338	195802580	1243	5.6	3.76	6.39	-2.62	3.4e-07	0.000122	Intron	Intron (ENST00000346145.8/4585, intron 1 of 23)	ENST00000413586.1	LINC01983	long intergenic non-protein coding RNA 1983	101929697
chr6	47922510	47922887	378	5.4	3.14	6.24	-3.1	3.42e-07	0.000122	Intron	Intron (ENST00000339488.8/442213, intron 2 of 2)	ENST00000510695.1	OPN5	opsin 5	221391	ENSG00000124818
chr5	43019731	43021675	1945	6.69	7.41	5.23	2.17	3.56e-07	0.000126	Promoter (<=1kb)	Promoter (<=1kb)	ENST00000499871.2	LOC648987	uncharacterized LOC648987	648987	ENSG00000177738
chr3	196663218	196663453	236	7.37	6.44	7.94	-1.5	3.64e-07	0.000129	Intron	Intron (ENST00000426755.5/54965, intron 2 of 5)	ENST00000426755.5	PIGX	phosphatidylinositol glycan anchor biosynthesis class X	54965	ENSG00000163964
chr20	62979489	62982251	2763	9.5	8.64	10.04	-1.41	3.73e-07	0.000132	Distal Intergenic	Distal Intergenic	ENST00000483113.1	SLC17A9	solute carrier family 17 member 9	63910	ENSG00000101194
chr5	7816244	7816707	464	8.68	7.81	9.22	-1.41	3.75e-07	0.000132	Intron	Intron (ENST00000338316.9/108, intron 22 of 24)	ENST00000489501.1	ADCY2	adenylate cyclase 2	108	ENSG00000078295
chr14	51652168	51654205	2038	7.17	7.82	5.98	1.83	3.8e-07	0.000133	Promoter (<=1kb)	Promoter (<=1kb)	ENST00000554778.1	FRMD6	FERM domain containing 6	122786	ENSG00000139926
chr7	98761380	98762493	1114	5.6	3.53	6.42	-2.89	3.86e-07	0.000135	Distal Intergenic	Distal Intergenic	ENST00000450876.5	TMEM130	transmembrane protein 130	222865	ENSG00000166448
chr13	74575096	74576686	1591	6.28	6.98	4.88	2.1	3.9e-07	0.000136	Distal Intergenic	Distal Intergenic	ENST00000601480.1	LINC00347	long intergenic non-protein coding RNA 347	338864	ENSG00000236678
chr9	136274035	136277147	3113	8.42	7.69	8.9	-1.21	3.94e-07	0.000136	Exon	Exon (ENST00000638797.1/399693, exon 11 of 26)	ENST00000563590.2	CCDC187	coiled-coil domain containing 187	399693	ENSG00000260220
chr3	185823251	185826805	3555	8.52	7.6	9.08	-1.48	3.95e-07	0.000136	Promoter (<=1kb)	Promoter (<=1kb)	ENST00000382199.6	IGF2BP2	insulin like growth factor 2 mRNA binding protein 2	10644	ENSG00000073792
chr2	29744203	29745139	937	6.46	7.18	4.93	2.25	3.99e-07	0.000137	Intron	Intron (ENST00000389048.8/238, intron 1 of 28)	ENST00000618119.4	ALK	ALK receptor tyrosine kinase	238	ENSG00000171094
chr1	228620109	228620456	348	7.32	6.37	7.89	-1.51	4e-07	0.000137	Distal Intergenic	Distal Intergenic	ENST00000364451.1	RNA5S9	RNA, 5S ribosomal 9	100169760	ENSG00000201321
chr1	65254177	65255892	1716	8.2	7.48	8.68	-1.21	4.24e-07	0.000144	Promoter (<=1kb)	Promoter (<=1kb)	ENST00000494710.6	DNAJC6	DnaJ heat shock protein family (Hsp40) member C6	9829	ENSG00000116675
chr7	98615523	98618307	2785	9.98	9.22	10.47	-1.24	4.24e-07	0.000144	Promoter (<=1kb)	Promoter (<=1kb)	ENST00000265634.4	NPTX2	neuronal pentraxin 2	4885	ENSG00000106236
chr13	113813457	113816554	3098	7.68	6.71	8.25	-1.54	4.35e-07	0.000147	Promoter (<=1kb)	Promoter (<=1kb)	ENST00000458001.2	GAS6-AS1	GAS6 antisense RNA 1	650669
chr3	100215918	100216916	999	5.3	2.96	6.15	-3.19	4.48e-07	0.000152	Intron	Intron (ENST00000654821.1/ENST00000654821.1, intron 1 of 3)	ENST00000489487.1	TMEM30CP	transmembrane protein 30C, pseudogene	644444	ENSG00000235156
chr7	120792118	120792509	392	7.33	6.37	7.9	-1.53	4.53e-07	0.000152	Intron	Intron (ENST00000222747.8/23554, intron 7 of 7)	ENST00000450414.5	TSPAN12	tetraspanin 12	23554	ENSG00000106025
chr5	13985656	13986610	955	6.91	5.85	7.52	-1.67	4.64e-07	0.000156	Distal Intergenic	Distal Intergenic	ENST00000265104.4	DNAH5	dynein axonemal heavy chain 5	1767	ENSG00000039139
chr6	142550795	142552781	1987	8.58	7.91	9.04	-1.13	5.11e-07	0.000171	Intron	Intron (ENST00000447311.1/153910, intron 1 of 2)	ENST00000654741.1	LOC153910	uncharacterized LOC153910	153910	ENSG00000236366
chr7	131944357	131946781	2425	7.02	5.63	7.71	-2.08	5.13e-07	0.000171	Intron	Intron (ENST00000415393.1/101928782, intron 5 of 5)	ENST00000415393.1	LOC101928782	uncharacterized LOC101928782	101928782	ENSG00000224865
chr1	228608576	228609593	1018	8.17	7.33	8.69	-1.36	5.18e-07	0.000172	Distal Intergenic	Distal Intergenic	ENST00000364451.1	RNA5S9	RNA, 5S ribosomal 9	100169760	ENSG00000201321
chr4	181239198	181241733	2536	9.77	9.11	10.23	-1.12	5.49e-07	0.000182	Distal Intergenic	Distal Intergenic	ENST00000512547.1	LINC02500	long intergenic non-protein coding RNA 2500	101928679
chr11	57514045	57517007	2963	8.83	9.34	8.02	1.32	5.51e-07	0.000182	Promoter (<=1kb)	Promoter (<=1kb)	ENST00000278426.8	SLC43A1	solute carrier family 43 member 1	8501	ENSG00000149150
chr11	2166268	2168498	2231	8.17	7.29	8.72	-1.43	5.6e-07	0.000184	Promoter (<=1kb)	Promoter (<=1kb)	ENST00000479437.5	TH	tyrosine hydroxylase	7054	ENSG00000180176
chr2	28394355	28395806	1452	7.52	6.45	8.13	-1.68	5.69e-07	0.000186	Promoter (<=1kb)	Promoter (<=1kb)	ENST00000436647.1	FOSL2	FOS like 2, AP-1 transcription factor subunit	2355	ENSG00000075426
chr4	7518388	7522164	3777	8.13	7.34	8.64	-1.3	5.83e-07	0.00019	Intron	Intron (ENST00000507866.6/57537, intron 2 of 26)	ENST00000579577.1	MIR4274	microRNA 4274	100422826	ENSG00000266690
chr1	228556519	228558051	1533	8.4	7.4	8.99	-1.59	6.07e-07	0.000197	Distal Intergenic	Distal Intergenic	ENST00000364451.1	RNA5S9	RNA, 5S ribosomal 9	100169760	ENSG00000201321
chr2	219001810	219003495	1686	7.45	6.46	8.03	-1.57	6.11e-07	0.000198	Promoter (<=1kb)	Promoter (<=1kb)	ENST00000441450.1	LOC100129175	uncharacterized LOC100129175	100129175	ENSG00000224090
chr3	32392093	32392817	725	4.68	1.31	5.61	-4.3	6.15e-07	0.000199	Promoter (<=1kb)	Promoter (<=1kb)	ENST00000465248.1	CMTM7	CKLF like MARVEL transmembrane domain containing 7	112616	ENSG00000153551
chr8	56516202	56517404	1203	6.55	7.21	5.3	1.9	6.22e-07	0.0002	Intron	Intron (ENST00000518662.5/101929415, intron 2 of 3)	ENST00000522511.1	LOC101929415	uncharacterized LOC101929415	101929415	ENSG00000254254
chr12	103741479	103742635	1157	5.9	4.14	6.67	-2.53	6.26e-07	0.000201	Exon	Exon (ENST00000388887.7/55576, exon 56 of 69)	ENST00000548073.1	STAB2	stabilin 2	55576	ENSG00000136011
chr9	130536431	130537877	1447	7.31	6.33	7.88	-1.55	6.4e-07	0.000204	Distal Intergenic	Distal Intergenic	ENST00000467100.1	FUBP3	far upstream element binding protein 3	8939	ENSG00000107164
chr7	25545187	25546521	1335	7.74	6.89	8.27	-1.37	6.57e-07	0.000208	Distal Intergenic	Distal Intergenic	ENST00000659793.1	LOC646588	uncharacterized LOC646588	646588	ENSG00000223561
chr5	180142161	180144293	2133	8.07	7.29	8.58	-1.29	6.59e-07	0.000208	Intron	Intron (ENST00000361132.9/255426, intron 1 of 13)	ENST00000393371.6	RASGEF1C	RasGEF domain family member 1C	255426	ENSG00000146090
chr5	5366882	5367524	643	5.41	3.43	6.21	-2.78	6.6e-07	0.000208	Distal Intergenic	Distal Intergenic	ENST00000512608.5	ICE1	interactor of little elongation complex ELL subunit 1	23379	ENSG00000164151
chr1	155294325	155296181	1857	6.47	5.02	7.18	-2.16	6.75e-07	0.000212	Exon	Exon (ENST00000342741.6/5313, exon 3 of 11)	ENST00000611010.4	FDPS	farnesyl diphosphate synthase	2224	ENSG00000160752
chr4	17708951	17709689	739	5.89	4.32	6.62	-2.3	6.78e-07	0.000212	Exon	Exon (ENST00000265018.4/27146, exon 2 of 18)	ENST00000265018.4	FAM184B	family with sequence similarity 184 member B	27146	ENSG00000047662
chr18	79589832	79591123	1292	8.46	7.56	9.01	-1.45	6.78e-07	0.000212	Distal Intergenic	Distal Intergenic	ENST00000586695.1	NFATC1	nuclear factor of activated T cells 1	4772	ENSG00000131196
chr12	15220662	15221585	924	9.02	8.35	9.47	-1.12	6.91e-07	0.000214	Promoter (<=1kb)	Promoter (<=1kb)	ENST00000256953.6	RERG	RAS like estrogen regulated growth inhibitor	85004	ENSG00000134533
chr3	64443922	64445638	1717	6.83	5.66	7.47	-1.81	6.92e-07	0.000214	Promoter (<=1kb)	Promoter (<=1kb)	ENST00000295902.11	PRICKLE2	prickle planar cell polarity protein 2	166336	ENSG00000163637
chr12	459691	461169	1479	6.11	4.58	6.83	-2.25	6.92e-07	0.000214	Promoter (<=1kb)	Promoter (<=1kb)	ENST00000266383.10	B4GALNT3	beta-1,4-N-acetyl-galactosaminyltransferase 3	283358	ENSG00000139044
chr4	41516954	41517440	487	4.9	2.11	5.79	-3.68	7.02e-07	0.000216	Intron	Intron (ENST00000513024.5/22998, intron 2 of 25)	ENST00000503057.6	LIMCH1	LIM and calponin homology domains 1	22998	ENSG00000064042
chr17	83054870	83056175	1306	9.06	8.28	9.56	-1.28	7.02e-07	0.000216	Distal Intergenic	Distal Intergenic	ENST00000425566.1	RPL23AP87	ribosomal protein L23a pseudogene 87	388574	ENSG00000232938
chr11	45663103	45664862	1760	7.05	5.65	7.74	-2.09	7.2e-07	0.000221	Promoter (<=1kb)	Promoter (<=1kb)	ENST00000531322.1	CHST1	carbohydrate sulfotransferase 1	8534	ENSG00000175264
chr9	136133311	136134418	1108	7.66	6.72	8.22	-1.51	7.26e-07	0.000222	Distal Intergenic	Distal Intergenic	ENST00000418388.6	TMEM250	transmembrane protein 250	90120	ENSG00000238227
chr11	131687033	131688209	1177	7.3	6.39	7.85	-1.46	7.28e-07	0.000222	Intron	Intron (ENST00000374791.7/50863, intron 1 of 7)	ENST00000416725.1	NTM-AS1	NTM antisense RNA 1	101929637	ENSG00000224795
chr16	2961907	2965166	3260	9.71	8.9	10.22	-1.32	7.3e-07	0.000222	Promoter (<=1kb)	Promoter (<=1kb)	ENST00000572045.5	KREMEN2	kringle containing transmembrane protein 2	79412	ENSG00000131650
chr3	134374368	134377111	2744	7.48	8.03	6.59	1.44	7.32e-07	0.000222	Promoter (<=1kb)	Promoter (<=1kb)	ENST00000249883.9	AMOTL2	angiomotin like 2	51421	ENSG00000114019
chr2	85745455	85746611	1157	8.31	7.61	8.79	-1.18	7.35e-07	0.000222	Distal Intergenic	Distal Intergenic	ENST00000469442.5	ATOH8	atonal bHLH transcription factor 8	84913	ENSG00000168874
chr3	129605122	129606906	1785	6.69	5.33	7.38	-2.05	7.45e-07	0.000224	Promoter (<=1kb)	Promoter (<=1kb)	ENST00000324093.8	PLXND1	plexin D1	23129	ENSG00000004399
chrX	151973442	151976679	3238	9.27	8.65	9.7	-1.06	7.53e-07	0.000225	Promoter (<=1kb)	Promoter (<=1kb)	ENST00000417300.1	GABRE	gamma-aminobutyric acid type A receptor epsilon subunit	2564	ENSG00000102287
chr2	172101783	172102375	593	5.6	3.79	6.38	-2.58	7.53e-07	0.000225	Promoter (<=1kb)	Promoter (<=1kb)	ENST00000234198.9	DLX2	distal-less homeobox 2	1746	ENSG00000115844
chr12	30795689	30796607	919	5.84	4.17	6.6	-2.43	7.55e-07	0.000225	Promoter (<=1kb)	Promoter (<=1kb)	ENST00000648367.1	LINC00941	long intergenic non-protein coding RNA 941	100287314
chr2	85810433	85811657	1225	7.23	6.28	7.8	-1.53	7.79e-07	0.000231	Distal Intergenic	Distal Intergenic	ENST00000366278.2	LOC284950	uncharacterized LOC284950	284950
chr15	34581992	34584232	2241	5.73	3.87	6.51	-2.65	7.85e-07	0.000231	Promoter (<=1kb)	Promoter (<=1kb)	ENST00000484716.5	GOLGA8B	golgin A8 family member B	440270	ENSG00000215252
chr16	1078852	1080648	1797	7.64	6.67	8.21	-1.54	7.85e-07	0.000231	Promoter (<=1kb)	Promoter (<=1kb)	ENST00000293897.5	SSTR5	somatostatin receptor 5	6755	ENSG00000162009
chr16	73464767	73465879	1113	8.43	7.73	8.9	-1.17	7.86e-07	0.000231	Intron	Intron (ENST00000641790.1/100506172, intron 2 of 3)	ENST00000662417.1	LINC01568	long intergenic non-protein coding RNA 1568	100506172	ENSG00000258779
chr1	175153424	175154129	706	9.04	8.36	9.49	-1.13	7.96e-07	0.000234	Downstream (2-3kb)	Downstream (2-3kb)	ENST00000619513.1	KIAA0040	KIAA0040	9674	ENSG00000235750
chr4	8269650	8272169	2520	8.13	7.29	8.65	-1.36	8.3e-07	0.000243	Promoter (<=1kb)	Promoter (<=1kb)	ENST00000307358.7	HTRA3	HtrA serine peptidase 3	94031	ENSG00000170801
chr6	142088093	142089322	1230	7.96	7.18	8.47	-1.29	8.49e-07	0.000248	Promoter (<=1kb)	Promoter (<=1kb)	ENST00000258042.1	NMBR	neuromedin B receptor	4829	ENSG00000135577
chr9	137505551	137507178	1628	7.51	6.57	8.07	-1.5	8.58e-07	0.000249	Exon	Exon (ENST00000406427.6/375775, exon 13 of 35)	ENST00000469998.1	PNPLA7	patatin like phospholipase domain containing 7	375775	ENSG00000130653
chr2	74768538	74769002	465	5.38	3.17	6.22	-3.04	8.59e-07	0.000249	Intron	Intron (ENST00000660620.1/ENST00000660620.1, intron 1 of 2)	ENST00000290573.6	HK2	hexokinase 2	3099	ENSG00000159399
chr19	18225295	18226261	967	6.23	4.89	6.91	-2.02	8.73e-07	0.000252	Promoter (<=1kb)	Promoter (<=1kb)	ENST00000610023.1	PDE4C	phosphodiesterase 4C	5143	ENSG00000105650
chr9	28208335	28208876	542	6.09	6.81	4.56	2.25	9.3e-07	0.000268	Intron	Intron (ENST00000379992.6/158038, intron 4 of 5)	ENST00000493941.1	LINGO2	leucine rich repeat and Ig domain containing 2	158038	ENSG00000174482
chr22	39597189	39598611	1423	8.77	8.03	9.26	-1.23	9.31e-07	0.000268	Exon	Exon (ENST00000407673.5/8911, exon 2 of 35)	ENST00000402142.4	CACNA1I	calcium voltage-gated channel subunit alpha1 I	8911	ENSG00000100346
chr5	176788569	176791378	2810	9.36	8.68	9.82	-1.15	9.39e-07	0.000269	Distal Intergenic	Distal Intergenic	ENST00000509580.2	UNC5A	unc-5 netrin receptor A	90249	ENSG00000113763
chr9	1083710	1084357	648	7.07	6.04	7.66	-1.63	9.46e-07	0.00027	Distal Intergenic	Distal Intergenic	ENST00000634824.1	DMRT2	doublesex and mab-3 related transcription factor 2	10655	ENSG00000173253
chr1	168134891	168137773	2883	7.97	8.48	7.19	1.29	9.47e-07	0.00027	Promoter (<=1kb)	Promoter (<=1kb)	ENST00000539777.5	GPR161	G protein-coupled receptor 161	23432	ENSG00000143147
chr2	1766515	1767265	751	6.33	5.02	7	-1.98	9.69e-07	0.000275	Distal Intergenic	Distal Intergenic	ENST00000485177.1	PXDN	peroxidasin	7837	ENSG00000130508
chr7	25404820	25405499	680	6.94	5.93	7.53	-1.6	9.7e-07	0.000275	Intron	Intron (ENST00000669800.1/ENST00000669800.1, intron 1 of 1)	ENST00000222674.2	NPVF	neuropeptide VF precursor	64111	ENSG00000105954
chr5	135576592	135579832	3241	9.42	8.7	9.89	-1.2	9.77e-07	0.000276	Promoter (<=1kb)	Promoter (<=1kb)	ENST00000514446.1	SLC25A48	solute carrier family 25 member 48	153328	ENSG00000145832
chrX	111385557	111389060	3504	8.11	8.59	7.37	1.22	9.89e-07	0.000278	Intron	Intron (ENST00000635795.1/1641, intron 3 of 6)	ENST00000636381.1	DCX	doublecortin	1641	ENSG00000077279
chr12	66353831	66356153	2323	8.34	7.57	8.84	-1.27	1e-06	0.000281	Intron	Intron (ENST00000398016.7/23426, intron 22 of 23)	ENST00000535323.1	GRIP1	glutamate receptor interacting protein 1	23426	ENSG00000155974
chr13	59270058	59270346	289	4.74	1.63	5.66	-4.03	1.01e-06	0.000283	Distal Intergenic	Distal Intergenic	ENST00000470420.1	DIAPH3	diaphanous related formin 3	81624	ENSG00000139734
chr19	5359505	5360683	1179	5.86	4.09	6.63	-2.54	1.02e-06	0.000285	Distal Intergenic	Distal Intergenic	ENST00000588552.5	PTPRS	protein tyrosine phosphatase receptor type S	5802	ENSG00000105426
chr18	49560333	49563156	2824	7.83	7.01	8.34	-1.33	1.03e-06	0.000286	Promoter (<=1kb)	Promoter (<=1kb)	ENST00000577628.5	LIPG	lipase G, endothelial type	9388	ENSG00000101670
chr6	52839134	52839980	847	8.38	7.71	8.84	-1.13	1.04e-06	0.000289	Promoter (<=1kb)	Promoter (<=1kb)	ENST00000370989.6	GSTA5	glutathione S-transferase alpha 5	221357	ENSG00000182793
chr6	44655646	44656091	446	6.84	5.69	7.47	-1.78	1.09e-06	0.000302	Distal Intergenic	Distal Intergenic	ENST00000583943.1	MIR4642	microRNA 4642	100616352	ENSG00000266619
chr12	57469431	57469753	323	6.56	5.4	7.2	-1.8	1.12e-06	0.000308	Exon	Exon (ENST00000228682.7/2735, exon 11 of 12)	ENST00000527742.1	GLI1	GLI family zinc finger 1	2735	ENSG00000111087
chr5	180300971	180301713	743	5.35	3.3	6.17	-2.87	1.16e-06	0.000318	3' UTR	3' UTR	ENST00000343111.10	MAPK9	mitogen-activated protein kinase 9	5601	ENSG00000050748
chr22	40008876	40009740	865	5.17	2.85	6.01	-3.16	1.16e-06	0.000318	Promoter (<=1kb)	Promoter (<=1kb)	ENST00000473717.1	FAM83F	family with sequence similarity 83 member F	113828	ENSG00000133477
chr5	178113335	178116017	2683	8.44	7.66	8.95	-1.28	1.19e-06	0.000326	Promoter (<=1kb)	Promoter (<=1kb)	ENST00000274605.6	N4BP3	NEDD4 binding protein 3	23138	ENSG00000145911
chr1	175673680	175675576	1897	6.49	7.14	5.29	1.85	1.21e-06	0.00033	Intron	Intron (ENST00000367674.7/7143, intron 1 of 22)	ENST00000367674.7	TNR	tenascin R	7143	ENSG00000116147
chr15	41971624	41972826	1203	8.45	7.64	8.96	-1.32	1.22e-06	0.00033	Promoter (<=1kb)	Promoter (<=1kb)	ENST00000499478.2	PLA2G4E-AS1	PLA2G4E antisense RNA 1	101928388	ENSG00000246740
chr9	77431531	77432746	1216	8.24	7.54	8.71	-1.17	1.22e-06	0.00033	Promoter (<=1kb)	Promoter (<=1kb)	ENST00000464095.1	GNA14	G protein subunit alpha 14	9630	ENSG00000156049
chr9	22048009	22051067	3059	8.55	9.04	7.8	1.24	1.27e-06	0.000342	Promoter (2-3kb)	Promoter (2-3kb)	ENST00000651519.1	CDKN2B-AS1	CDKN2B antisense RNA 1	100048912	ENSG00000240498
chr3	185150658	185151453	796	7.52	8.06	6.65	1.41	1.28e-06	0.000345	Promoter (1-2kb)	Promoter (1-2kb)	ENST00000335012.3	C3orf70	chromosome 3 open reading frame 70	285382	ENSG00000187068
chr22	37518110	37519409	1300	5.22	3.12	6.04	-2.92	1.37e-06	0.000367	Promoter (<=1kb)	Promoter (<=1kb)	ENST00000251973.10	CARD10	caspase recruitment domain family member 10	29775	ENSG00000100065
chr7	32206441	32207299	859	8.11	7.41	8.57	-1.16	1.37e-06	0.000367	Intron	Intron (ENST00000396193.5/5137, intron 2 of 18)	ENST00000396193.5	PDE1C	phosphodiesterase 1C	5137	ENSG00000154678
chr4	1559847	1560521	675	7.29	6.33	7.86	-1.53	1.38e-06	0.000367	Distal Intergenic	Distal Intergenic	ENST00000467215.1	FAM53A	family with sequence similarity 53 member A	152877	ENSG00000174137
chr1	107529553	107530675	1123	7.36	6.45	7.92	-1.48	1.38e-06	0.000367	Distal Intergenic	Distal Intergenic	ENST00000529033.5	VAV3	vav guanine nucleotide exchange factor 3	10451	ENSG00000134215
chr3	72353493	72354016	524	6.1	4.66	6.81	-2.15	1.43e-06	0.00038	Distal Intergenic	Distal Intergenic	ENST00000626474.3	LINC00877	long intergenic non-protein coding RNA 877	285286	ENSG00000241163
chr19	41350896	41353094	2199	8.88	8.23	9.33	-1.1	1.43e-06	0.00038	Promoter (<=1kb)	Promoter (<=1kb)	ENST00000539627.5	TMEM91	transmembrane protein 91	641649	ENSG00000142046
chr19	847765	848138	374	7.75	6.84	8.3	-1.45	1.48e-06	0.000391	3' UTR	3' UTR	ENST00000520876.7	PLPPR3	phospholipid phosphatase related 3	79948	ENSG00000129951
chr9	130895534	130898548	3015	7.94	6.95	8.52	-1.58	1.49e-06	0.000393	Promoter (<=1kb)	Promoter (<=1kb)	ENST00000623824.2	QRFP	pyroglutamylated RFamide peptide	347148	ENSG00000188710
chr11	59210985	59213558	2574	7.3	6.28	7.89	-1.61	1.49e-06	0.000393	Promoter (<=1kb)	Promoter (<=1kb)	ENST00000361050.4	MPEG1	macrophage expressed 1	219972	ENSG00000197629
chr20	62989127	62991643	2517	9.27	8.6	9.73	-1.13	1.51e-06	0.000397	Distal Intergenic	Distal Intergenic	ENST00000612929.2	BHLHE23	basic helix-loop-helix family member e23	128408	ENSG00000125533
chr7	31051126	31053700	2575	7.77	8.32	6.88	1.44	1.54e-06	0.000402	Promoter (<=1kb)	Promoter (<=1kb)	ENST00000304166.8	ADCYAP1R1	ADCYAP receptor type I	117	ENSG00000078549
chr4	56693421	56694392	972	6.58	5.37	7.22	-1.85	1.54e-06	0.000402	Distal Intergenic	Distal Intergenic	ENST00000337881.11	HOPX	HOP homeobox	84525	ENSG00000171476
chr14	60550666	60551813	1148	7.95	7.15	8.46	-1.32	1.55e-06	0.000402	Intron	Intron (ENST00000557618.1/ENST00000557618.1, intron 1 of 1)	ENST00000556799.1	C14orf39	chromosome 14 open reading frame 39	317761	ENSG00000179008
chr3	179942239	179942770	532	7.41	6.5	7.97	-1.47	1.56e-06	0.000404	Intron	Intron (ENST00000467460.6/51555, intron 2 of 14)	ENST00000469198.5	PEX5L	peroxisomal biogenesis factor 5 like	51555	ENSG00000114757
chr9	136631581	136633249	1669	8.31	7.65	8.76	-1.11	1.57e-06	0.000407	Distal Intergenic	Distal Intergenic	ENST00000628780.1	LINC01451	long intergenic non-protein coding RNA 1451	401561	ENSG00000279141
chr1	201258312	201260347	2036	6.09	4.38	6.85	-2.47	1.62e-06	0.000417	Distal Intergenic	Distal Intergenic	ENST00000263946.7	PKP1	plakophilin 1	5317	ENSG00000081277
chr9	136666274	136667518	1245	7.46	6.45	8.05	-1.61	1.62e-06	0.000418	Promoter (<=1kb)	Promoter (<=1kb)	ENST00000371698.3	EGFL7	EGF like domain multiple 7	51162	ENSG00000172889
chr15	34721846	34722688	843	8.4	7.73	8.86	-1.14	1.65e-06	0.000424	Distal Intergenic	Distal Intergenic	ENST00000290374.5	GJD2	gap junction protein delta 2	57369	ENSG00000159248
chr20	35599000	35600074	1075	7.64	6.84	8.14	-1.3	1.72e-06	0.000437	Promoter (<=1kb)	Promoter (<=1kb)	ENST00000611673.4	FER1L4	fer-1 like family member 4 (pseudogene)	80307	ENSG00000088340
chr5	133426219	133429121	2903	9.75	9.12	10.19	-1.06	1.72e-06	0.000437	Promoter (<=1kb)	Promoter (<=1kb)	ENST00000408360.1	MIR1289-2	microRNA 1289-2	100302134	ENSG00000221287
chr17	82320285	82323584	3300	9.4	8.57	9.93	-1.36	1.72e-06	0.000437	Promoter (2-3kb)	Promoter (2-3kb)	ENST00000312648.8	CD7	CD7 molecule	924	ENSG00000173762
chr14	103083977	103085926	1950	9.45	8.69	9.94	-1.25	1.75e-06	0.000445	Promoter (<=1kb)	Promoter (<=1kb)	ENST00000634353.1	LBHD2	LBH domain containing 2	107984640	ENSG00000283071
chr18	62523848	62525037	1190	7.77	6.71	8.37	-1.66	1.77e-06	0.000447	Promoter (<=1kb)	Promoter (<=1kb)	ENST00000591632.5	ZCCHC2	zinc finger CCHC-type containing 2	54877	ENSG00000141664
chr19	48498286	48500986	2701	7.93	6.99	8.5	-1.51	1.8e-06	0.000455	Promoter (<=1kb)	Promoter (<=1kb)	ENST00000648216.1	LMTK3	lemur tyrosine kinase 3	114783	ENSG00000142235
chr11	119810188	119810901	714	7.38	6.5	7.92	-1.41	1.81e-06	0.000456	Distal Intergenic	Distal Intergenic	ENST00000533253.1	LOC102724301	uncharacterized LOC102724301	102724301	ENSG00000254854
chr15	73838851	73841930	3080	9.17	9.61	8.55	1.06	1.82e-06	0.000457	Distal Intergenic	Distal Intergenic	ENST00000300504.7	TBC1D21	TBC1 domain family member 21	161514	ENSG00000167139
chr11	79289241	79289604	364	4.72	1.99	5.6	-3.62	1.82e-06	0.000457	Intron	Intron (ENST00000278550.12/26011, intron 2 of 33)	ENST00000532654.5	TENM4	teneurin transmembrane protein 4	26011	ENSG00000149256
chr18	78437310	78438344	1035	6.62	5.49	7.24	-1.74	1.85e-06	0.000461	Distal Intergenic	Distal Intergenic	ENST00000661306.1	LINC01029	long intergenic non-protein coding RNA 1029	101927715	ENSG00000265843
chr7	22523562	22525261	1700	6.76	5.65	7.38	-1.73	1.85e-06	0.000461	Intron	Intron (ENST00000439708.1/256227, intron 1 of 3)	ENST00000404369.8	STEAP1B	STEAP family member 1B	256227	ENSG00000105889
chr21	44538397	44540854	2458	7.43	6.5	8	-1.49	1.86e-06	0.000461	Promoter (<=1kb)	Promoter (<=1kb)	ENST00000400375.1	KRTAP10-1	keratin associated protein 10-1	386677	ENSG00000215455
chr1	163093318	163094259	942	6.34	5.12	6.99	-1.88	1.86e-06	0.000461	Distal Intergenic	Distal Intergenic	ENST00000528938.1	RGS4	regulator of G protein signaling 4	5999	ENSG00000117152
chr10	48950625	48953225	2601	7.4	6.47	7.96	-1.49	1.93e-06	0.000477	Intron	Intron (ENST00000325239.11/57705, intron 51 of 61)	ENST00000465910.5	WDFY4	WDFY family member 4	57705	ENSG00000128815
chr3	47579136	47580655	1520	5.77	6.51	4.14	2.37	1.97e-06	0.000486	Promoter (<=1kb)	Promoter (<=1kb)	ENST00000465441.1	CSPG5	chondroitin sulfate proteoglycan 5	10675	ENSG00000114646
chr1	228637989	228638372	384	7.73	6.79	8.29	-1.5	2.04e-06	0.000501	Distal Intergenic	Distal Intergenic	ENST00000364451.1	RNA5S9	RNA, 5S ribosomal 9	100169760	ENSG00000201321
chr12	545432	546647	1216	5.67	3.86	6.45	-2.59	2.07e-06	0.000508	Promoter (<=1kb)	Promoter (<=1kb)	ENST00000647602.1	B4GALNT3	beta-1,4-N-acetyl-galactosaminyltransferase 3	283358	ENSG00000139044
chr2	60581352	60582215	864	7.24	6.26	7.81	-1.55	2.1e-06	0.000514	Distal Intergenic	Distal Intergenic	ENST00000646249.1	BCL11A	BAF chromatin remodeling complex subunit BCL11A	53335	ENSG00000119866
chr14	96741489	96742931	1443	6.4	4.98	7.1	-2.11	2.13e-06	0.000521	Promoter (<=1kb)	Promoter (<=1kb)	ENST00000556669.1	LINC02299	long intergenic non-protein coding RNA 2299	105370646	ENSG00000258979
chr18	79588436	79589049	614	7.29	6.41	7.83	-1.41	2.16e-06	0.000525	Exon	Exon (ENST00000589723.1/284240, exon 4 of 4)	ENST00000586695.1	NFATC1	nuclear factor of activated T cells 1	4772	ENSG00000131196
chr10	1715785	1716206	422	8.14	7.42	8.62	-1.2	2.17e-06	0.000526	Intron	Intron (ENST00000381312.6/105, intron 1 of 9)	ENST00000381312.6	ADARB2	adenosine deaminase RNA specific B2 (inactive)	105	ENSG00000185736
chr9	133654663	133657303	2641	8.81	7.93	9.35	-1.42	2.19e-06	0.00053	Promoter (<=1kb)	Promoter (<=1kb)	ENST00000425189.1	DBH-AS1	DBH antisense RNA 1	138948	ENSG00000225756
chr18	79580191	79580954	764	8.1	7.21	8.65	-1.44	2.23e-06	0.000538	Intron	Intron (ENST00000589723.1/284240, intron 1 of 3)	ENST00000586695.1	NFATC1	nuclear factor of activated T cells 1	4772	ENSG00000131196
chr1	169620722	169621554	833	7.19	6.1	7.8	-1.7	2.27e-06	0.000548	Promoter (1-2kb)	Promoter (1-2kb)	ENST00000426706.6	SELP	selectin P	6403	ENSG00000174175
chr6	89411240	89413154	1915	7.65	6.75	8.2	-1.44	2.3e-06	0.000552	Promoter (<=1kb)	Promoter (<=1kb)	ENST00000369415.9	RRAGD	Ras related GTP binding D	58528	ENSG00000025039
chr8	34241519	34242636	1118	5.43	3.62	6.21	-2.59	2.36e-06	0.000566	Intron	Intron (ENST00000522460.1/ENST00000522460.1, intron 2 of 4)	ENST00000519189.2	LINC01288	long intergenic non-protein coding RNA 1288	103689844
chr21	44626398	44629022	2625	7.94	7.01	8.5	-1.49	2.52e-06	0.000602	Promoter (<=1kb)	Promoter (<=1kb)	ENST00000397911.5	KRTAP10-9	keratin associated protein 10-9	386676	ENSG00000221837
chr21	8437287	8438610	1324	6.69	7.31	5.61	1.7	2.53e-06	0.000602	Exon	Exon (ENST00000627981.1/ENST00000627981.1, exon 1 of 1)	ENST00000617390.1	MIR6724-1	microRNA 6724-1	102465433	ENSG00000275950
chr19	46260309	46261886	1578	6.43	4.88	7.16	-2.28	2.56e-06	0.000609	Exon	Exon (ENST00000593820.1/ENST00000593820.1, exon 1 of 2)	ENST00000437936.2	IGFL1	IGF like family member 1	374918	ENSG00000188293
chr2	224037328	224037633	306	4.64	5.54	1.7	3.84	2.57e-06	0.00061	Promoter (1-2kb)	Promoter (1-2kb)	ENST00000447280.6	SERPINE2	serpin family E member 2	5270	ENSG00000135919
chr9	33187789	33188526	738	6.78	5.75	7.37	-1.62	2.66e-06	0.000629	Distal Intergenic	Distal Intergenic	ENST00000442432.2	B4GALT1-AS1	B4GALT1 antisense RNA 1	101929639
chr20	19525255	19526242	988	7.59	6.78	8.1	-1.32	2.67e-06	0.000629	Intron	Intron (ENST00000328041.11/57419, intron 3 of 16)	ENST00000432334.2	RIN2	Ras and Rab interactor 2	54453	ENSG00000132669
chr7	98828631	98830118	1488	6.16	4.3	6.94	-2.64	2.69e-06	0.000631	Distal Intergenic	Distal Intergenic	ENST00000450876.5	TMEM130	transmembrane protein 130	222865	ENSG00000166448
chr9	90131468	90135161	3694	8.82	9.27	8.15	1.12	2.69e-06	0.000631	Distal Intergenic	Distal Intergenic	ENST00000426593.1	MIR4290HG	MIR4290 host gene	286370	ENSG00000227555
chr8	73159010	73160733	1724	7.49	6.53	8.07	-1.54	2.79e-06	0.000653	Distal Intergenic	Distal Intergenic	ENST00000519697.1	SBSPON	somatomedin B and thrombospondin type 1 domain containing	157869	ENSG00000164764
chr11	126140167	126140801	635	5.49	3.6	6.29	-2.69	2.81e-06	0.000657	Distal Intergenic	Distal Intergenic	ENST00000530903.1	RPUSD4	RNA pseudouridine synthase D4	84881	ENSG00000165526
chr11	119420478	119423141	2664	7.57	8.1	6.74	1.36	2.85e-06	0.000664	Promoter (<=1kb)	Promoter (<=1kb)	ENST00000528522.5	THY1	Thy-1 cell surface antigen	7070	ENSG00000154096
chr20	19437598	19439183	1586	7.83	7.02	8.34	-1.32	2.98e-06	0.000693	Intron	Intron (ENST00000328041.11/57419, intron 2 of 16)	ENST00000319682.2	LOC100130264	uncharacterized LOC100130264	100130264	ENSG00000179447
chrX	1055789	1057704	1916	8	7.27	8.48	-1.21	2.99e-06	0.000693	Distal Intergenic	Distal Intergenic	ENST00000381567.8	CRLF2	cytokine receptor like factor 2	64109	ENSG00000205755
chr8	64034894	64035295	402	4.45	-0.32	5.43	-5.75	3e-06	0.000695	Intron	Intron (ENST00000523191.5/102724623, intron 4 of 5)	ENST00000520365.1	LINC01414	long intergenic non-protein coding RNA 1414	102724623	ENSG00000253554
chr1	9127678	9129322	1645	5.93	4.29	6.68	-2.38	3.09e-06	0.000713	Promoter (<=1kb)	Promoter (<=1kb)	ENST00000377411.5	GPR157	G protein-coupled receptor 157	80045	ENSG00000180758
chr18	77249028	77250996	1969	7.86	7.04	8.38	-1.34	3.1e-06	0.000713	Promoter (<=1kb)	Promoter (<=1kb)	ENST00000299727.4	GALR1	galanin receptor 1	2587	ENSG00000166573
chr4	72331026	72331424	399	4.92	5.78	2.52	3.26	3.16e-06	0.000726	Intron	Intron (ENST00000286657.10/9508, intron 5 of 21)	ENST00000511274.1	ADAMTS3	ADAM metallopeptidase with thrombospondin type 1 motif 3	9508	ENSG00000156140
chr18	11014042	11015249	1208	7.69	6.87	8.21	-1.34	3.17e-06	0.000727	Intron	Intron (ENST00000302079.10/63895, intron 2 of 50)	ENST00000579899.1	PIEZO2	piezo type mechanosensitive ion channel component 2	63895	ENSG00000154864
chr8	121639195	121641704	2510	7.63	8.18	6.73	1.45	3.24e-06	0.00074	Promoter (<=1kb)	Promoter (<=1kb)	ENST00000518865.5	HAS2-AS1	HAS2 antisense RNA 1	594842
chr16	88117831	88121103	3273	7.8	7.06	8.29	-1.23	3.27e-06	0.000746	Distal Intergenic	Distal Intergenic	ENST00000566351.1	LOC400553	uncharacterized LOC400553	400553	ENSG00000205037
chr7	25603060	25603770	711	6.1	4.69	6.8	-2.1	3.28e-06	0.000746	Intron	Intron (ENST00000656871.1/646588, intron 3 of 3)	ENST00000659793.1	LOC646588	uncharacterized LOC646588	646588	ENSG00000223561
chr6	47915843	47916658	816	5.91	4.32	6.64	-2.32	3.35e-06	0.00076	Intron	Intron (ENST00000339488.8/442213, intron 2 of 2)	ENST00000510695.1	OPN5	opsin 5	221391	ENSG00000124818
chr7	98815995	98816699	705	5.7	4.01	6.45	-2.45	3.37e-06	0.000762	Distal Intergenic	Distal Intergenic	ENST00000450876.5	TMEM130	transmembrane protein 130	222865	ENSG00000166448
chr20	25146498	25147380	883	6.91	5.75	7.54	-1.79	3.43e-06	0.000774	Promoter (<=1kb)	Promoter (<=1kb)	ENST00000426854.5	LOC284798	uncharacterized LOC284798	284798	ENSG00000230725
chr9	33185048	33186536	1489	7.67	6.84	8.2	-1.36	3.46e-06	0.000779	Distal Intergenic	Distal Intergenic	ENST00000442432.2	B4GALT1-AS1	B4GALT1 antisense RNA 1	101929639
chr1	912818	914606	1789	8.4	7.75	8.84	-1.09	3.49e-06	0.000783	Exon	Exon (ENST00000448179.1/ENST00000448179.1, exon 2 of 2)	ENST00000432961.1	LINC02593	long intergenic non-protein coding RNA 2593	100130417	ENSG00000223764
chr6	3455102	3456085	984	6.57	5.44	7.2	-1.75	3.49e-06	0.000783	Promoter (<=1kb)	Promoter (<=1kb)	ENST00000485307.5	SLC22A23	solute carrier family 22 member 23	63027	ENSG00000137266
chr12	3260779	3261876	1098	4.84	2.08	5.73	-3.64	3.53e-06	0.00079	Intron	Intron (ENST00000537971.5/10867, intron 2 of 7)	ENST00000492305.1	TSPAN9	tetraspanin 9	10867	ENSG00000011105
chr7	22999	24478	1480	7.52	8.12	6.49	1.63	3.59e-06	0.0008	Exon	Exon (ENST00000635506.1/ENST00000635506.1, exon 1 of 2)	ENST00000515213.1	LOC442497	uncharacterized LOC442497	442497	ENSG00000249574
chr7	31192993	31193334	342	8.38	7.64	8.86	-1.22	3.62e-06	0.000805	Distal Intergenic	Distal Intergenic	ENST00000436116.1	ADCYAP1R1	ADCYAP receptor type I	117	ENSG00000078549
chr5	180318032	180318974	943	5.64	3.86	6.42	-2.56	3.63e-06	0.000806	Exon	Exon (ENST00000253778.13/9945, exon 10 of 19)	ENST00000510122.1	GFPT2	glutamine-fructose-6-phosphate transaminase 2	9945	ENSG00000131459
chr22	45971622	45973180	1559	9.35	8.46	9.89	-1.43	3.67e-06	0.000812	Promoter (<=1kb)	Promoter (<=1kb)	ENST00000409496.7	WNT7B	Wnt family member 7B	7477	ENSG00000188064
chr18	79576936	79579297	2362	10.1	9.27	10.63	-1.36	3.69e-06	0.000815	Exon	Exon (ENST00000586798.1/ENST00000586798.1, exon 1 of 1)	ENST00000586695.1	NFATC1	nuclear factor of activated T cells 1	4772	ENSG00000131196
chr5	180389566	180390687	1122	5.12	2.54	6	-3.46	3.7e-06	0.000815	Distal Intergenic	Distal Intergenic	ENST00000503546.1	GFPT2	glutamine-fructose-6-phosphate transaminase 2	9945	ENSG00000131459
chr4	81712427	81713670	1244	7.16	6.27	7.71	-1.43	3.74e-06	0.000824	Intron	Intron (ENST00000638048.1/153020, intron 3 of 16)	ENST00000507538.1	RASGEF1B	RasGEF domain family member 1B	153020	ENSG00000138670
chr16	20348221	20349198	978	7.82	6.91	8.37	-1.47	3.79e-06	0.000833	Promoter (1-2kb)	Promoter (1-2kb)	ENST00000574195.5	UMOD	uromodulin	7369	ENSG00000169344
chr22	22838244	22838667	424	6.7	5.67	7.3	-1.63	3.82e-06	0.000836	Exon	Exon (ENST00000522952.1/ENST00000522952.1, exon 1 of 1)	ENST00000385101.1	MIR650	microRNA 650	723778	ENSG00000284049
chr9	136640407	136641020	614	4.65	1.73	5.55	-3.83	3.87e-06	0.000846	Distal Intergenic	Distal Intergenic	ENST00000371699.5	EGFL7	EGF like domain multiple 7	51162	ENSG00000172889
chr6	25278279	25281342	3064	8.02	8.48	7.33	1.15	4.01e-06	0.000872	Promoter (<=1kb)	Promoter (<=1kb)	ENST00000461945.1	CARMIL1	capping protein regulator and myosin 1 linker 1	55604	ENSG00000079691
chr1	201646091	201647285	1195	5.93	6.63	4.53	2.1	4.01e-06	0.000872	Promoter (<=1kb)	Promoter (<=1kb)	ENST00000367296.8	NAV1	neuron navigator 1	89796	ENSG00000134369
chr16	84812452	84814054	1603	7.14	6.22	7.7	-1.47	4.05e-06	0.00088	Distal Intergenic	Distal Intergenic	ENST00000566151.1	CRISPLD2	cysteine rich secretory protein LCCL domain containing 2	83716	ENSG00000103196
chr12	102916448	102918232	1785	7.98	7.29	8.44	-1.15	4.13e-06	0.000894	Promoter (<=1kb)	Promoter (<=1kb)	ENST00000553106.6	PAH	phenylalanine hydroxylase	5053	ENSG00000171759
chr22	48525608	48526567	960	8.51	7.82	8.98	-1.16	4.14e-06	0.000894	Intron	Intron (ENST00000402357.5/25817, intron 1 of 3)	ENST00000630584.1	LOC284933	uncharacterized LOC284933	284933	ENSG00000281732
chr9	97803492	97805548	2057	8.37	7.69	8.83	-1.14	4.17e-06	0.000899	Exon	Exon (ENST00000649461.1/101928337, exon 4 of 11)	ENST00000430058.2	PTCSC2	papillary thyroid carcinoma susceptibility candidate 2	101928337	ENSG00000236130
chr15	31464281	31465895	1615	9.02	8.35	9.47	-1.12	4.26e-06	0.000916	Distal Intergenic	Distal Intergenic	ENST00000307050.5	OTUD7A	OTU deubiquitinase 7A	161725	ENSG00000169918
chr4	165378809	165379631	823	6.94	5.94	7.52	-1.57	4.35e-06	0.000934	Promoter (<=1kb)	Promoter (<=1kb)	ENST00000402744.9	CPE	carboxypeptidase E	1363	ENSG00000109472
chr17	17380016	17381205	1190	6.45	5.16	7.12	-1.96	4.39e-06	0.00094	Distal Intergenic	Distal Intergenic	ENST00000480529.1	NT5M	5',3'-nucleotidase, mitochondrial	56953	ENSG00000205309
chr10	59708762	59710858	2097	7.71	8.21	6.93	1.29	4.4e-06	0.000941	Promoter (<=1kb)	Promoter (<=1kb)	ENST00000395348.7	SLC16A9	solute carrier family 16 member 9	220963	ENSG00000165449
chr1	10714950	10718148	3199	8.94	8.3	9.38	-1.07	4.42e-06	0.000942	Intron	Intron (ENST00000377022.8/54897, intron 2 of 20)	ENST00000472814.1	CASZ1	castor zinc finger 1	54897	ENSG00000130940
chr22	26646494	26648432	1939	7.63	6.75	8.17	-1.43	4.43e-06	0.000942	Promoter (<=1kb)	Promoter (<=1kb)	ENST00000418918.5	MIAT	myocardial infarction associated transcript	440823	ENSG00000225783
chr22	37807690	37808141	452	7.52	6.53	8.1	-1.58	4.44e-06	0.000942	Promoter (<=1kb)	Promoter (<=1kb)	ENST00000323205.10	GCAT	glycine C-acetyltransferase	23464	ENSG00000100116
chr2	176088225	176088572	348	8.86	8.21	9.3	-1.09	4.46e-06	0.000945	Distal Intergenic	Distal Intergenic	ENST00000392539.4	HOXD13	homeobox D13	3239	ENSG00000128714
chr16	89066560	89068329	1770	9.1	8.4	9.57	-1.18	4.51e-06	0.000953	Distal Intergenic	Distal Intergenic	ENST00000537895.5	ACSF3	acyl-CoA synthetase family member 3	197322	ENSG00000176715
chr20	52564896	52565838	943	6.1	4.81	6.77	-1.96	4.52e-06	0.000953	Intron	Intron (ENST00000656501.1/101927700, intron 4 of 4)	ENST00000665561.1	LINC01524	long intergenic non-protein coding RNA 1524	101927700	ENSG00000234948
chr6	44671459	44673307	1849	7.94	7.26	8.4	-1.14	4.61e-06	0.00097	Distal Intergenic	Distal Intergenic	ENST00000583943.1	MIR4642	microRNA 4642	100616352	ENSG00000266619
chr13	42038347	42039377	1031	6.96	7.54	5.98	1.56	4.66e-06	0.000978	Promoter (<=1kb)	Promoter (<=1kb)	ENST00000379274.6	DGKH	diacylglycerol kinase eta	160851	ENSG00000102780
chr4	152617740	152618272	533	6.49	5.37	7.12	-1.75	4.7e-06	0.000984	Downstream (<1kb)	Downstream (<1kb)	ENST00000510252.1	TMEM154	transmembrane protein 154	201799	ENSG00000170006
chr21	44573776	44575440	1665	6.34	5.1	6.99	-1.89	4.8e-06	0.001	Promoter (<=1kb)	Promoter (<=1kb)	ENST00000397916.1	TSPEAR	thrombospondin type laminin G domain and EAR repeats	54084	ENSG00000175894
chr7	55587075	55589324	2250	7.79	7.06	8.27	-1.21	4.84e-06	0.00101	Exon	Exon (ENST00000454777.1/ENST00000454777.1, exon 2 of 3)	ENST00000471168.1	VOPP1	VOPP1 WW domain binding protein	81552	ENSG00000154978
chr12	70589561	70590190	630	5.74	4.11	6.48	-2.37	4.89e-06	0.00102	Exon	Exon (ENST00000334414.10/5787, exon 8 of 34)	ENST00000547715.1	PTPRB	protein tyrosine phosphatase receptor type B	5787	ENSG00000127329
chr12	76878291	76879434	1144	6.92	5.82	7.54	-1.72	4.91e-06	0.00102	Promoter (<=1kb)	Promoter (<=1kb)	ENST00000311083.10	CSRP2	cysteine and glycine rich protein 2	1466	ENSG00000175183
chr2	184327763	184328250	488	7.09	5.98	7.71	-1.74	4.91e-06	0.00102	Intron	Intron (ENST00000671393.1/ENST00000671393.1, intron 2 of 5)	ENST00000583292.1	MIR548AE1	microRNA 548ae-1	100616305	ENSG00000266808
chr5	35531570	35532920	1351	6.59	5.51	7.21	-1.7	4.92e-06	0.00102	Distal Intergenic	Distal Intergenic	ENST00000282469.10	SPEF2	sperm flagellar 2	79925	ENSG00000152582
chr2	148875059	148877476	2418	8.96	8.29	9.42	-1.13	4.92e-06	0.00102	5' UTR	5' UTR	ENST00000491099.1	EPC2	enhancer of polycomb homolog 2	26122	ENSG00000135999
chr19	11847412	11847958	547	4.75	2.28	5.62	-3.33	4.94e-06	0.00102	Promoter (<=1kb)	Promoter (<=1kb)	ENST00000455282.1	ZNF439	zinc finger protein 439	90594	ENSG00000171291
chr7	65269201	65270052	852	6.84	5.58	7.5	-1.92	5.08e-06	0.00104	Exon	Exon (ENST00000632111.1/ENST00000632111.1, exon 1 of 3)	ENST00000328747.11	ZNF92	zinc finger protein 92	168374	ENSG00000146757
chr8	133869697	133871970	2274	7.7	6.95	8.19	-1.24	5.08e-06	0.00104	Distal Intergenic	Distal Intergenic	ENST00000520149.2	LOC101927822	uncharacterized LOC101927822	101927822	ENSG00000253593
chr17	60139704	60141678	1975	9.02	8.34	9.49	-1.15	5.1e-06	0.00104	Exon	Exon (ENST00000592317.1/ENST00000592317.1, exon 1 of 2)	ENST00000585705.5	CA4	carbonic anhydrase 4	762	ENSG00000167434
chr7	95736150	95739100	2951	8.23	7.57	8.68	-1.11	5.11e-06	0.00104	Distal Intergenic	Distal Intergenic	ENST00000537881.5	DYNC1I1	dynein cytoplasmic 1 intermediate chain 1	1780	ENSG00000158560
chr5	35815145	35815977	833	6.9	5.9	7.48	-1.58	5.16e-06	0.00105	Intron	Intron (ENST00000510433.1/ENST00000510433.1, intron 1 of 3)	ENST00000513078.1	SPEF2	sperm flagellar 2	79925	ENSG00000152582
chr19	8363848	8366526	2679	8.85	9.36	8.06	1.3	5.17e-06	0.00105	Promoter (<=1kb)	Promoter (<=1kb)	ENST00000301455.7	ANGPTL4	angiopoietin like 4	51129	ENSG00000167772
chr10	11088087	11089745	1659	5.79	4.17	6.53	-2.36	5.2e-06	0.00105	Intron	Intron (ENST00000637215.1/10659, intron 2 of 14)	ENST00000663606.1	CELF2-AS2	CELF2 antisense RNA 2	439950	ENSG00000237986
chr11	74310635	74312046	1412	7.32	6.48	7.85	-1.36	5.36e-06	0.00109	Promoter (<=1kb)	Promoter (<=1kb)	ENST00000502071.2	P4HA3-AS1	P4HA3 antisense RNA 1	101928580	ENSG00000246211
chr5	135581810	135582797	988	7.13	6.25	7.67	-1.42	5.4e-06	0.00109	Promoter (2-3kb)	Promoter (2-3kb)	ENST00000337225.5	CXCL14	C-X-C motif chemokine ligand 14	9547	ENSG00000145824
chr16	66844087	66846387	2301	9.08	8.5	9.5	-1	5.53e-06	0.00111	Promoter (<=1kb)	Promoter (<=1kb)	ENST00000338437.7	CA7	carbonic anhydrase 7	766	ENSG00000168748
chr6	132588639	132589845	1207	7.45	6.65	7.96	-1.3	5.64e-06	0.00113	Promoter (<=1kb)	Promoter (<=1kb)	ENST00000258034.3	TAAR5	trace amine associated receptor 5	9038	ENSG00000135569
chr1	23216237	23218555	2319	8.32	7.62	8.78	-1.17	5.74e-06	0.00115	Distal Intergenic	Distal Intergenic	ENST00000374619.1	HTR1D	5-hydroxytryptamine receptor 1D	3352	ENSG00000179546
chr3	15331745	15332831	1087	5.21	3.23	6.02	-2.78	5.81e-06	0.00116	Promoter (<=1kb)	Promoter (<=1kb)	ENST00000383791.8	SH3BP5	SH3 domain binding protein 5	9467	ENSG00000131370
chr6	85325750	85327374	1625	7.7	6.9	8.21	-1.31	5.84e-06	0.00117	Distal Intergenic	Distal Intergenic	ENST00000455071.1	LINC02535	long intergenic non-protein coding RNA 2535	101928820	ENSG00000234155
chr11	133953392	133957091	3700	8.9	9.41	8.13	1.28	5.9e-06	0.00118	Promoter (<=1kb)	Promoter (<=1kb)	ENST00000533871.7	IGSF9B	immunoglobulin superfamily member 9B	22997	ENSG00000080854
chr7	268443	269944	1502	8.01	7.34	8.47	-1.13	5.93e-06	0.00118	Distal Intergenic	Distal Intergenic	ENST00000515213.1	LOC442497	uncharacterized LOC442497	442497	ENSG00000249574
chr1	156642960	156644270	1311	5.91	6.64	4.4	2.24	6.03e-06	0.0012	Promoter (<=1kb)	Promoter (<=1kb)	ENST00000361588.5	BCAN	brevican	63827	ENSG00000132692
chr8	104017814	104018048	235	4.27	0.68	5.2	-4.53	6.03e-06	0.0012	Intron	Intron (ENST00000666250.1/9699, intron 20 of 30)	ENST00000511046.1	RIMS2	regulating synaptic membrane exocytosis 2	9699	ENSG00000176406
chr2	241557534	241562046	4513	10.24	9.49	10.73	-1.24	6.09e-06	0.0012	Promoter (<=1kb)	Promoter (<=1kb)	ENST00000434306.1	BOK-AS1	BOK antisense RNA 1	100379249
chr8	142056216	142057179	964	6.7	5.65	7.3	-1.66	6.16e-06	0.00122	Distal Intergenic	Distal Intergenic	ENST00000584349.1	MIR4472-1	microRNA 4472-1	100616268	ENSG00000265247
chr4	41514240	41515491	1252	6.26	4.92	6.94	-2.02	6.17e-06	0.00122	Intron	Intron (ENST00000513024.5/22998, intron 2 of 25)	ENST00000503057.6	LIMCH1	LIM and calponin homology domains 1	22998	ENSG00000064042
chr8	41796763	41799017	2255	5.9	3.93	6.7	-2.76	6.22e-06	0.00122	Promoter (<=1kb)	Promoter (<=1kb)	ENST00000521407.1	ANK1	ankyrin 1	286	ENSG00000029534
chr1	6439524	6441839	2316	8.39	7.64	8.88	-1.24	6.28e-06	0.00123	Promoter (<=1kb)	Promoter (<=1kb)	ENST00000418286.1	ESPN	espin	83715	ENSG00000187017
chr2	39665170	39668302	3133	9.15	9.55	8.59	0.96	6.57e-06	0.00129	Promoter (<=1kb)	Promoter (<=1kb)	ENST00000482239.5	TMEM178A	transmembrane protein 178A	130733	ENSG00000152154
chr11	59754073	59757061	2989	9.25	8.68	9.66	-0.98	6.58e-06	0.00129	Promoter (<=1kb)	Promoter (<=1kb)	ENST00000533637.5	STX3	syntaxin 3	6809	ENSG00000166900
chr5	122310569	122313715	3147	9.71	10.16	9.06	1.1	6.7e-06	0.00131	Promoter (<=1kb)	Promoter (<=1kb)	ENST00000514467.5	SNCAIP	synuclein alpha interacting protein	9627	ENSG00000064692
chr6	103748351	103749130	780	5.83	4.34	6.54	-2.2	6.96e-06	0.00136	Distal Intergenic	Distal Intergenic	ENST00000518228.1	HACE1	HECT domain and ankyrin repeat containing E3 ubiquitin protein ligase 1	57531	ENSG00000085382
chr2	1222475	1223968	1494	12.26	11.26	12.84	-1.58	7.28e-06	0.00141	Intron	Intron (ENST00000308624.10/54221, intron 9 of 16)	ENST00000497517.6	TPO	thyroid peroxidase	7173	ENSG00000115705
chr5	113214193	113215660	1468	8.04	8.52	7.32	1.21	7.41e-06	0.00144	Intron	Intron (ENST00000302475.8/4163, intron 1 of 16)	ENST00000511847.2	MCC	MCC regulator of WNT signaling pathway	4163	ENSG00000171444
chr8	11757059	11759703	2645	8.11	7.44	8.56	-1.11	7.5e-06	0.00145	3' UTR	3' UTR	ENST00000436750.7	NEIL2	nei like DNA glycosylase 2	252969	ENSG00000154328
chr19	3275313	3276368	1056	8.84	8.14	9.31	-1.16	7.64e-06	0.00147	Promoter (1-2kb)	Promoter (1-2kb)	ENST00000588350.1	CELF5	CUGBP Elav-like family member 5	60680	ENSG00000161082
chr17	82228260	82230212	1953	6.73	5.61	7.35	-1.74	7.65e-06	0.00147	Promoter (<=1kb)	Promoter (<=1kb)	ENST00000584689.5	SLC16A3	solute carrier family 16 member 3	9123	ENSG00000141526
chr7	113017135	113018367	1233	6.63	5.49	7.26	-1.77	7.66e-06	0.00147	Distal Intergenic	Distal Intergenic	ENST00000655743.1	HRAT17	heart tissue-associated transcript 17	101928036	ENSG00000234520
chr9	132114214	132114560	347	8.97	8.21	9.46	-1.24	7.73e-06	0.00148	Distal Intergenic	Distal Intergenic	ENST00000292035.10	MED27	mediator complex subunit 27	9442	ENSG00000160563
chr6	134689517	134690485	969	6.36	6.99	5.2	1.8	7.76e-06	0.00149	Promoter (<=1kb)	Promoter (<=1kb)	ENST00000665479.1	LOC101928304	uncharacterized LOC101928304	101928304	ENSG00000232310
chr17	81817404	81819637	2234	8.22	7.58	8.66	-1.09	7.85e-06	0.0015	Downstream (2-3kb)	Downstream (2-3kb)	ENST00000575090.1	MCRIP1	MAPK regulated corepressor interacting protein 1	348262	ENSG00000225663
chr2	219301418	219303023	1606	7.2	6.23	7.78	-1.55	7.86e-06	0.0015	Promoter (1-2kb)	Promoter (1-2kb)	ENST00000476930.1	PTPRN	protein tyrosine phosphatase receptor type N	5798	ENSG00000054356
chr22	21359211	21361866	2656	9.21	8.49	9.69	-1.19	7.95e-06	0.00151	Exon	Exon (ENST00000652479.1/ENST00000652479.1, exon 1 of 1)	ENST00000620804.1	RIMBP3C	RIMS binding protein 3C	150221	ENSG00000183246
chr2	85717715	85719917	2203	7.23	6.1	7.85	-1.75	7.95e-06	0.00151	Distal Intergenic	Distal Intergenic	ENST00000526018.1	GNLY	granulysin	10578	ENSG00000115523
chr14	99688841	99690905	2065	8.39	7.75	8.83	-1.08	8.11e-06	0.00154	Intron	Intron (ENST00000261835.8/10858, intron 1 of 14)	ENST00000380228.6	CYP46A1	cytochrome P450 family 46 subfamily A member 1	10858	ENSG00000036530
chr8	143384709	143387135	2427	9.65	8.85	10.16	-1.31	8.16e-06	0.00154	Distal Intergenic	Distal Intergenic	ENST00000522899.1	RHPN1	rhophilin Rho GTPase binding protein 1	114822	ENSG00000158106
chr17	19003066	19004950	1885	5.63	4.08	6.36	-2.28	8.2e-06	0.00155	Promoter (<=1kb)	Promoter (<=1kb)	ENST00000388995.11	FAM83G	family with sequence similarity 83 member G	644815	ENSG00000188522
chr20	62577749	62578644	896	7.93	7.23	8.4	-1.17	8.24e-06	0.00155	Distal Intergenic	Distal Intergenic	ENST00000347538.2	MIR133A2	microRNA 133a-2	406923	ENSG00000284508
chr8	11467381	11467963	583	6.21	4.96	6.87	-1.92	8.24e-06	0.00155	Promoter (<=1kb)	Promoter (<=1kb)	ENST00000531804.5	FAM167A	family with sequence similarity 167 member A	83648	ENSG00000154319
chr2	73168885	73169980	1096	6.13	4.89	6.78	-1.89	8.48e-06	0.00159	Distal Intergenic	Distal Intergenic	ENST00000475951.1	RAB11FIP5	RAB11 family interacting protein 5	26056	ENSG00000135631
chr10	131178696	131180124	1429	5.06	3.06	5.87	-2.81	8.52e-06	0.0016	Intron	Intron (ENST00000483040.1/256536, intron 1 of 11)	ENST00000483040.1	TCERG1L	transcription elongation regulator 1 like	256536	ENSG00000176769
chr12	52731714	52732554	841	7.61	6.82	8.12	-1.3	8.6e-06	0.00161	Exon	Exon (ENST00000552545.1/ENST00000552545.1, exon 1 of 1)	ENST00000341809.8	KRT77	keratin 77	374454	ENSG00000189182
chr8	28267545	28268151	607	5.97	4.62	6.66	-2.04	8.64e-06	0.00161	Intron	Intron (ENST00000521731.1/ENST00000521731.1, intron 1 of 1)	ENST00000518479.5	PNOC	prepronociceptin	5368	ENSG00000168081
chr1	224615529	224619101	3573	10.26	9.61	10.7	-1.09	8.65e-06	0.00161	Promoter (<=1kb)	Promoter (<=1kb)	ENST00000272133.4	CNIH3	cornichon family AMPA receptor auxiliary protein 3	149111	ENSG00000143786
chr20	19340336	19341736	1401	7.52	6.66	8.05	-1.39	8.68e-06	0.00161	Intron	Intron (ENST00000328041.11/57419, intron 2 of 16)	ENST00000319682.2	LOC100130264	uncharacterized LOC100130264	100130264	ENSG00000179447
chr1	65308912	65310293	1382	8.52	7.88	8.97	-1.09	8.69e-06	0.00161	Promoter (<=1kb)	Promoter (<=1kb)	ENST00000371069.5	DNAJC6	DnaJ heat shock protein family (Hsp40) member C6	9829	ENSG00000116675
chr1	202681057	202682854	1798	8.72	8.14	9.14	-1	8.8e-06	0.00163	Intron	Intron (ENST00000367268.5/127833, intron 1 of 8)	ENST00000367268.5	SYT2	synaptotagmin 2	127833	ENSG00000143858
chr4	41503589	41504661	1073	5.76	4.25	6.49	-2.24	8.93e-06	0.00165	Intron	Intron (ENST00000513024.5/22998, intron 2 of 25)	ENST00000503057.6	LIMCH1	LIM and calponin homology domains 1	22998	ENSG00000064042
chr2	74826088	74827489	1402	5.28	3.54	6.05	-2.51	8.98e-06	0.00166	Distal Intergenic	Distal Intergenic	ENST00000290573.6	HK2	hexokinase 2	3099	ENSG00000159399
chr6	152897920	152899596	1677	9.28	8.72	9.68	-0.96	9.3e-06	0.00171	Exon	Exon (ENST00000406999.2/ENST00000406999.2, exon 1 of 1)	ENST00000477822.2	FBXO5	F-box protein 5	26271	ENSG00000112029
chrX	84004752	84006980	2229	7.01	7.59	6.02	1.57	9.32e-06	0.00171	Distal Intergenic	Distal Intergenic	ENST00000495332.1	RPS6KA6	ribosomal protein S6 kinase A6	27330	ENSG00000072133
chr16	152515	154065	1551	7.81	6.99	8.33	-1.34	9.39e-06	0.00172	Promoter (<=1kb)	Promoter (<=1kb)	ENST00000472539.5	HBM	hemoglobin subunit mu	3042	ENSG00000206177
chr2	85684513	85685203	691	5.11	3.03	5.93	-2.89	9.42e-06	0.00172	Promoter (<=1kb)	Promoter (<=1kb)	ENST00000488945.5	GNLY	granulysin	10578	ENSG00000115523
chr22	39215802	39216400	599	5.06	2.89	5.89	-3	9.43e-06	0.00172	Distal Intergenic	Distal Intergenic	ENST00000381551.8	PDGFB	platelet derived growth factor subunit B	5155	ENSG00000100311
chr9	38067092	38068381	1290	7.13	6.2	7.69	-1.49	9.53e-06	0.00174	Promoter (<=1kb)	Promoter (<=1kb)	ENST00000540557.1	SHB	SH2 domain containing adaptor protein B	6461	ENSG00000107338
chr16	982412	984443	2032	7.58	8.19	6.51	1.68	9.58e-06	0.00174	Promoter (<=1kb)	Promoter (<=1kb)	ENST00000566034.1	SOX8	SRY-box transcription factor 8	30812	ENSG00000005513
chr14	89111459	89113197	1739	8.14	7.38	8.63	-1.25	9.67e-06	0.00176	Distal Intergenic	Distal Intergenic	ENST00000557572.1	FOXN3	forkhead box N3	1112	ENSG00000053254
chr1	175565575	175569459	3885	9.31	8.74	9.71	-0.97	9.71e-06	0.00176	Intron	Intron (ENST00000367674.7/7143, intron 1 of 22)	ENST00000422274.2	TNR	tenascin R	7143	ENSG00000116147
chr10	49208146	49209388	1243	7.49	6.75	7.98	-1.23	9.78e-06	0.00177	Distal Intergenic	Distal Intergenic	ENST00000470884.1	TMEM273	transmembrane protein 273	170371	ENSG00000204161
chr8	28002735	28003934	1200	6.32	7.01	4.95	2.06	9.78e-06	0.00177	Distal Intergenic	Distal Intergenic	ENST00000354914.8	SCARA5	scavenger receptor class A member 5	286133	ENSG00000168079
chr5	8229553	8230233	681	7.06	6.16	7.61	-1.45	9.89e-06	0.00178	Intron	Intron (ENST00000654773.1/ENST00000654773.1, intron 1 of 1)	ENST00000667556.1	MIR4458HG	MIR4458 host gene	100505738	ENSG00000247516
chr2	240915333	240917404	2072	7.23	6.42	7.74	-1.32	1.01e-05	0.00181	Intron	Intron (ENST00000443866.2/728763, intron 1 of 31)	ENST00000443866.2	CROCC2	ciliary rootlet coiled-coil, rootletin family member 2	728763	ENSG00000226321
chr4	1579039	1581288	2250	8.66	7.94	9.14	-1.2	1.01e-05	0.00181	Exon	Exon (ENST00000466692.1/ENST00000466692.1, exon 1 of 2)	ENST00000467215.1	FAM53A	family with sequence similarity 53 member A	152877	ENSG00000174137
chr1	201537988	201540603	2616	9.52	9.94	8.91	1.03	1.04e-05	0.00185	Intron	Intron (ENST00000648727.1/ENST00000648727.1, intron 1 of 1)	ENST00000482594.2	RPS10P7	ribosomal protein S10 pseudogene 7	376693
chr9	130917397	130919100	1704	6.42	5.21	7.07	-1.86	1.04e-05	0.00185	Intron	Intron (ENST00000448616.5/84929, intron 5 of 7)	ENST00000444139.5	FIBCD1	fibrinogen C domain containing 1	84929	ENSG00000130720
chr15	78709309	78709807	499	7.17	6.19	7.75	-1.56	1.05e-05	0.00187	Intron	Intron (ENST00000565476.5/ENST00000565476.5, intron 2 of 4)	ENST00000560511.5	CHRNB4	cholinergic receptor nicotinic beta 4 subunit	1143	ENSG00000117971
chr5	31630641	31631331	691	7.96	7.29	8.41	-1.12	1.06e-05	0.00188	Distal Intergenic	Distal Intergenic	ENST00000438447.2	PDZD2	PDZ domain containing 2	23037	ENSG00000133401
chr3	308697	309330	634	6.74	5.75	7.32	-1.57	1.06e-05	0.00189	Exon	Exon (ENST00000426177.1/ENST00000426177.1, exon 1 of 1)	ENST00000620033.4	CHL1	cell adhesion molecule L1 like	10752	ENSG00000134121
chrX	17737232	17738528	1297	7.87	7.04	8.39	-1.34	1.08e-05	0.00191	Promoter (<=1kb)	Promoter (<=1kb)	ENST00000398080.5	SCML1	Scm polycomb group protein like 1	6322	ENSG00000047634
chr13	108873457	108873893	437	6.02	4.68	6.7	-2.02	1.08e-05	0.00191	Intron	Intron (ENST00000356711.7/23026, intron 12 of 34)	ENST00000482793.1	MYO16	myosin XVI	23026	ENSG00000041515
chr22	44825238	44826811	1574	7.85	7.09	8.34	-1.25	1.1e-05	0.00195	3' UTR	3' UTR	ENST00000498310.1	ARHGAP8	Rho GTPase activating protein 8	23779	ENSG00000241484
chr1	51085617	51087539	1923	7.94	7.25	8.4	-1.15	1.12e-05	0.00198	Distal Intergenic	Distal Intergenic	ENST00000648827.1	C1orf185	chromosome 1 open reading frame 185	284546	ENSG00000204006
chr18	25266569	25267609	1041	6.72	5.73	7.3	-1.57	1.13e-05	0.00199	Intron	Intron (ENST00000361524.8/25925, intron 3 of 7)	ENST00000581869.1	ZNF521	zinc finger protein 521	25925	ENSG00000198795
chr2	132668463	132671230	2768	7.2	7.73	6.33	1.4	1.17e-05	0.00206	Promoter (<=1kb)	Promoter (<=1kb)	ENST00000397463.3	LYPD1	LY6/PLAUR domain containing 1	116372	ENSG00000150551
chr2	132415978	132418142	2165	9.1	8.48	9.52	-1.04	1.18e-05	0.00207	Promoter (<=1kb)	Promoter (<=1kb)	ENST00000329321.4	GPR39	G protein-coupled receptor 39	2863	ENSG00000183840
chr10	132974430	132975177	748	6.31	5.13	6.95	-1.81	1.18e-05	0.00207	Exon	Exon (ENST00000461291.2/399829, exon 2 of 3)	ENST00000664098.1	LINC01168	long intergenic non-protein coding RNA 1168	399829	ENSG00000240707
chr16	88685010	88688719	3710	9.79	9.16	10.23	-1.07	1.18e-05	0.00207	Promoter (<=1kb)	Promoter (<=1kb)	ENST00000332281.6	SNAI3	snail family transcriptional repressor 3	333929	ENSG00000185669
chr7	114076062	114077429	1368	7.63	6.89	8.12	-1.23	1.18e-05	0.00207	Promoter (<=1kb)	Promoter (<=1kb)	ENST00000449795.5	PPP1R3A	protein phosphatase 1 regulatory subunit 3A	5506	ENSG00000154415
chr6	165985575	165988163	2589	7.69	8.21	6.88	1.32	1.2e-05	0.00209	Promoter (<=1kb)	Promoter (<=1kb)	ENST00000672902.1	PDE10A	phosphodiesterase 10A	10846	ENSG00000112541
chr21	44455485	44456945	1461	6.96	5.95	7.54	-1.59	1.22e-05	0.00212	Promoter (<=1kb)	Promoter (<=1kb)	ENST00000291592.6	LRRC3	leucine rich repeat containing 3	81543	ENSG00000160233
chr8	73168470	73169630	1161	8.4	7.8	8.82	-1.03	1.22e-05	0.00212	Distal Intergenic	Distal Intergenic	ENST00000519697.1	SBSPON	somatomedin B and thrombospondin type 1 domain containing	157869	ENSG00000164764
chr12	12890265	12893107	2843	7.69	6.99	8.16	-1.17	1.22e-05	0.00212	Promoter (<=1kb)	Promoter (<=1kb)	ENST00000014914.5	GPRC5A	G protein-coupled receptor class C group 5 member A	9052	ENSG00000013588
chr2	14255011	14255884	874	9.25	8.55	9.72	-1.17	1.23e-05	0.00213	Intron	Intron (ENST00000417751.5/100499171, intron 2 of 4)	ENST00000418420.1	LINC00276	long intergenic non-protein coding RNA 276	100499171	ENSG00000230448
chr16	3073286	3075553	2268	7.76	7.05	8.24	-1.18	1.23e-05	0.00213	Intron	Intron (ENST00000525377.6/9235, intron 5 of 5)	ENST00000525003.1	IL32	interleukin 32	9235	ENSG00000008517
chr2	131536489	131536889	401	4.95	2.82	5.77	-2.95	1.24e-05	0.00214	Exon	Exon (ENST00000417579.1/ENST00000417579.1, exon 2 of 4)	ENST00000434330.1	CCDC74A	coiled-coil domain containing 74A	90557	ENSG00000163040
chr14	105178574	105181006	2433	8.15	7.5	8.6	-1.1	1.24e-05	0.00214	Promoter (<=1kb)	Promoter (<=1kb)	ENST00000548203.1	JAG2	jagged canonical Notch ligand 2	3714	ENSG00000184916
chr1	23650543	23651689	1147	6.35	5.21	6.99	-1.78	1.26e-05	0.00216	Distal Intergenic	Distal Intergenic	ENST00000612756.1	MDS2	myelodysplastic syndrome 2 translocation associated	259283	ENSG00000197880
chr4	81724977	81725346	370	5.55	3.98	6.28	-2.31	1.26e-05	0.00216	Intron	Intron (ENST00000638048.1/153020, intron 3 of 16)	ENST00000507538.1	RASGEF1B	RasGEF domain family member 1B	153020	ENSG00000138670
chr1	245234335	245235009	675	5.51	3.66	6.29	-2.64	1.28e-05	0.00219	Promoter (<=1kb)	Promoter (<=1kb)	ENST00000446321.1	KIF26B-AS1	KIF26B antisense RNA 1	111216275	ENSG00000232192
chr1	175512531	175514830	2300	8.4	7.78	8.83	-1.06	1.28e-05	0.00219	Intron	Intron (ENST00000367674.7/7143, intron 2 of 22)	ENST00000422274.2	TNR	tenascin R	7143	ENSG00000116147
chr19	17873721	17874505	785	8.4	7.82	8.82	-1	1.28e-05	0.00219	Promoter (1-2kb)	Promoter (1-2kb)	ENST00000222248.4	SLC5A5	solute carrier family 5 member 5	6528	ENSG00000105641
chr11	78417972	78420358	2387	7.41	7.95	6.56	1.39	1.29e-05	0.00221	Promoter (<=1kb)	Promoter (<=1kb)	ENST00000528886.5	GAB2	GRB2 associated binding protein 2	9846	ENSG00000033327
chr2	1262315	1262916	602	7.49	6.64	8.02	-1.39	1.31e-05	0.00224	Exon	Exon (ENST00000471239.1/54221, exon 1 of 5)	ENST00000497517.6	TPO	thyroid peroxidase	7173	ENSG00000115705
chr5	180324745	180325306	562	5.64	4.16	6.36	-2.2	1.32e-05	0.00224	Promoter (<=1kb)	Promoter (<=1kb)	ENST00000520165.1	GFPT2	glutamine-fructose-6-phosphate transaminase 2	9945	ENSG00000131459
chr12	68223114	68223405	292	7.25	6.21	7.84	-1.64	1.33e-05	0.00226	Promoter (2-3kb)	Promoter (2-3kb)	ENST00000229134.5	IL26	interleukin 26	55801	ENSG00000111536
chr11	2497974	2499082	1109	6.28	5.16	6.9	-1.74	1.34e-05	0.00226	Intron	Intron (ENST00000496887.6/3784, intron 2 of 6)	ENST00000155858.10	TRPM5	transient receptor potential cation channel subfamily M member 5	29850	ENSG00000070985
chr10	49241535	49243497	1963	8.45	7.82	8.88	-1.06	1.34e-05	0.00226	Distal Intergenic	Distal Intergenic	ENST00000470884.1	TMEM273	transmembrane protein 273	170371	ENSG00000204161
chr7	42493060	42494065	1006	9.09	8.52	9.49	-0.98	1.34e-05	0.00226	Distal Intergenic	Distal Intergenic	ENST00000455947.2	LINC01448	long intergenic non-protein coding RNA 1448	101928795	ENSG00000238284
chr12	48800056	48801210	1155	5.59	4.02	6.33	-2.31	1.35e-05	0.00227	Exon	Exon (ENST00000605409.1/ENST00000605409.1, exon 1 of 1)	ENST00000549864.1	ADCY6-DT	ADCY6 divergent transcript	100506125	ENSG00000257660
chr16	48455321	48456084	764	6.79	5.76	7.38	-1.62	1.37e-05	0.0023	Distal Intergenic	Distal Intergenic	ENST00000568007.5	SIAH1	siah E3 ubiquitin protein ligase 1	6477	ENSG00000196470
chr13	65783265	65784671	1407	6.28	5.05	6.93	-1.88	1.38e-05	0.00232	Distal Intergenic	Distal Intergenic	ENST00000437777.2	LINC01052	long intergenic non-protein coding RNA 1052	105370242
chr17	73641880	73644359	2480	9.47	9.95	8.75	1.2	1.4e-05	0.00234	Promoter (<=1kb)	Promoter (<=1kb)	ENST00000392650.8	SDK2	sidekick cell adhesion molecule 2	54549	ENSG00000069188
chr7	1523246	1524161	916	7.08	6.12	7.65	-1.52	1.4e-05	0.00234	Distal Intergenic	Distal Intergenic	ENST00000343242.9	MAFK	MAF bZIP transcription factor K	7975	ENSG00000198517
chr11	134557873	134560294	2422	8.32	7.65	8.77	-1.12	1.4e-05	0.00234	Distal Intergenic	Distal Intergenic	ENST00000532886.2	LOC283177	uncharacterized LOC283177	283177	ENSG00000255545
chr8	144044918	144047294	2377	8.68	8.05	9.12	-1.07	1.42e-05	0.00236	Promoter (1-2kb)	Promoter (1-2kb)	ENST00000639008.2	SMPD5	sphingomyelin phosphodiesterase 5, pseudogene	392275
chr15	73751154	73752935	1782	7.3	7.93	6.17	1.76	1.43e-05	0.00238	Promoter (<=1kb)	Promoter (<=1kb)	ENST00000615095.1	INSYN1-AS1	INSYN1 antisense RNA 1	101929221
chr1	156440156	156441959	1804	6.54	7.2	5.31	1.89	1.46e-05	0.00242	Intron	Intron (ENST00000673141.1/10485, intron 2 of 8)	ENST00000469813.1	C1orf61	chromosome 1 open reading frame 61	10485	ENSG00000125462
chr11	105603880	105604248	369	5.35	3.72	6.1	-2.37	1.47e-05	0.00244	Distal Intergenic	Distal Intergenic	ENST00000527177.5	GRIA4	glutamate ionotropic receptor AMPA type subunit 4	2893	ENSG00000152578
chr10	58592648	58593649	1002	7.03	6.06	7.61	-1.55	1.47e-05	0.00244	Intron	Intron (ENST00000373886.8/80114, intron 1 of 20)	ENST00000476684.1	BICC1	BicC family RNA binding protein 1	80114	ENSG00000122870
chr20	51306863	51307207	345	5.73	4.3	6.43	-2.13	1.48e-05	0.00245	Distal Intergenic	Distal Intergenic	ENST00000496054.1	NFATC2	nuclear factor of activated T cells 2	4773	ENSG00000101096
chr14	23769170	23769598	429	8.3	7.67	8.74	-1.07	1.5e-05	0.00247	Distal Intergenic	Distal Intergenic	ENST00000553600.1	DHRS2	dehydrogenase/reductase 2	10202	ENSG00000100867
chr8	133569789	133572129	2341	7.86	8.44	6.88	1.56	1.5e-05	0.00247	Promoter (<=1kb)	Promoter (<=1kb)	ENST00000519435.5	ST3GAL1	ST3 beta-galactoside alpha-2,3-sialyltransferase 1	6482	ENSG00000008513
chr16	13643290	13643906	617	7.52	6.77	8	-1.23	1.51e-05	0.00248	Distal Intergenic	Distal Intergenic	ENST00000575156.5	ERCC4	ERCC excision repair 4, endonuclease catalytic subunit	2072	ENSG00000175595
chr17	48293552	48295139	1588	8.08	8.56	7.35	1.21	1.52e-05	0.00248	Promoter (<=1kb)	Promoter (<=1kb)	ENST00000621191.1	THRA1/BTR	uncharacterized LOC105371807	105371807	ENSG00000235300
chrX	134285923	134286705	783	6.45	5.39	7.06	-1.66	1.52e-05	0.00248	Distal Intergenic	Distal Intergenic	ENST00000517294.5	CCDC160	coiled-coil domain containing 160	347475	ENSG00000203952
chr19	3278094	3280215	2122	8.79	8.14	9.23	-1.08	1.53e-05	0.00249	Promoter (2-3kb)	Promoter (2-3kb)	ENST00000588101.5	CELF5	CUGBP Elav-like family member 5	60680	ENSG00000161082
chr20	31605170	31606247	1078	5.48	3.64	6.27	-2.63	1.53e-05	0.0025	Promoter (<=1kb)	Promoter (<=1kb)	ENST00000376105.4	ID1	inhibitor of DNA binding 1, HLH protein	3397	ENSG00000125968
chr22	39388305	39389044	740	6.32	5.05	6.99	-1.94	1.54e-05	0.0025	Distal Intergenic	Distal Intergenic	ENST00000473613.5	TAB1	TGF-beta activated kinase 1 (MAP3K7) binding protein 1	10454	ENSG00000100324
chr2	106587338	106587621	284	7.52	6.78	8	-1.22	1.54e-05	0.0025	Distal Intergenic	Distal Intergenic	ENST00000451464.1	CD8B2	CD8b2 molecule	927	ENSG00000254126
chr21	8392986	8394400	1415	6.8	7.36	5.87	1.49	1.55e-05	0.00251	Exon	Exon (ENST00000625598.1/ENST00000625598.1, exon 1 of 1)	ENST00000622482.1	MIR6724-1	microRNA 6724-1	102465433	ENSG00000275950
chr18	44681373	44683203	1831	8.41	8.85	7.77	1.08	1.56e-05	0.00252	Promoter (<=1kb)	Promoter (<=1kb)	ENST00000649279.2	SETBP1	SET binding protein 1	26040	ENSG00000152217
chr7	136937992	136938824	833	8.35	7.72	8.79	-1.07	1.56e-05	0.00252	Exon	Exon (ENST00000438938.1/ENST00000438938.1, exon 1 of 1)	ENST00000384865.1	MIR490	microRNA 490	574443	ENSG00000207597
chr2	177906141	177906501	361	6.08	4.85	6.73	-1.89	1.57e-05	0.00253	Promoter (<=1kb)	Promoter (<=1kb)	ENST00000433879.1	PDE11A	phosphodiesterase 11A	50940	ENSG00000128655
chr7	121292731	121293940	1210	8.71	8.15	9.11	-0.95	1.6e-05	0.00257	Intron	Intron (ENST00000310396.10/79974, intron 22 of 22)	ENST00000361301.6	WNT16	Wnt family member 16	51384	ENSG00000002745
chr2	173582297	173582568	272	4.25	5.19	0.63	4.56	1.6e-05	0.00257	Distal Intergenic	Distal Intergenic	ENST00000468359.1	CDCA7	cell division cycle associated 7	83879	ENSG00000144354
chr17	80487043	80490664	3622	9.49	8.91	9.9	-0.99	1.61e-05	0.00258	Distal Intergenic	Distal Intergenic	ENST00000575212.1	NPTX1	neuronal pentraxin 1	4884	ENSG00000171246
chr16	85461900	85464734	2835	9.2	8.51	9.67	-1.16	1.61e-05	0.00258	Intron	Intron (ENST00000637419.1/23199, intron 2 of 2)	ENST00000635906.1	GSE1	Gse1 coiled-coil protein	23199	ENSG00000131149
chr19	3284588	3285841	1254	8.01	7.3	8.48	-1.18	1.62e-05	0.00259	Promoter (<=1kb)	Promoter (<=1kb)	ENST00000591483.1	CELF5	CUGBP Elav-like family member 5	60680	ENSG00000161082
chr5	176619333	176621064	1732	7.12	6.2	7.68	-1.48	1.62e-05	0.00259	3' UTR	3' UTR	ENST00000580852.1	MIR4281	microRNA 4281	100422962	ENSG00000266329
chr11	119764264	119765171	908	6.79	5.82	7.37	-1.55	1.63e-05	0.0026	Distal Intergenic	Distal Intergenic	ENST00000533253.1	LOC102724301	uncharacterized LOC102724301	102724301	ENSG00000254854
chr2	130300345	130302862	2518	9.33	8.77	9.73	-0.96	1.64e-05	0.00261	Distal Intergenic	Distal Intergenic	ENST00000465315.1	CCDC115	coiled-coil domain containing 115	84317	ENSG00000136710
chr20	103242	104250	1009	7.27	6.41	7.8	-1.39	1.69e-05	0.00269	Distal Intergenic	Distal Intergenic	ENST00000382410.3	DEFB125	defensin beta 125	245938	ENSG00000178591
chr18	12047000	12048942	1943	7.86	7.06	8.36	-1.3	1.7e-05	0.0027	Distal Intergenic	Distal Intergenic	ENST00000589374.1	IMPA2	inositol monophosphatase 2	3613	ENSG00000141401
chr12	103301806	103302709	904	7.97	7.23	8.45	-1.23	1.74e-05	0.00276	3' UTR	3' UTR	ENST00000549927.5	C12orf42	chromosome 12 open reading frame 42	374470	ENSG00000179088
chr4	1045033	1046837	1805	8.58	7.88	9.05	-1.17	1.75e-05	0.00277	Distal Intergenic	Distal Intergenic	ENST00000514024.5	RNF212	ring finger protein 212	285498	ENSG00000178222
chr7	158507206	158508875	1670	8.7	7.99	9.17	-1.18	1.75e-05	0.00277	Intron	Intron (ENST00000389413.7/5799, intron 1 of 21)	ENST00000384905.1	MIR595	microRNA 595	693180	ENSG00000207637
chr19	8342222	8343499	1278	8.92	8.31	9.34	-1.04	1.77e-05	0.00279	Promoter (<=1kb)	Promoter (<=1kb)	ENST00000330915.7	KANK3	KN motif and ankyrin repeat domains 3	256949	ENSG00000186994
chr15	70267908	70270373	2466	9.81	10.22	9.24	0.98	1.79e-05	0.00282	Distal Intergenic	Distal Intergenic	ENST00000558939.5	TLE3	TLE family member 3, transcriptional corepressor	7090	ENSG00000140332
chr9	130998407	130999241	835	6.65	5.59	7.26	-1.67	1.82e-05	0.00285	Distal Intergenic	Distal Intergenic	ENST00000480883.1	LAMC3	laminin subunit gamma 3	10319	ENSG00000050555
chr22	22788282	22788690	409	6.88	5.97	7.43	-1.46	1.83e-05	0.00287	Distal Intergenic	Distal Intergenic	ENST00000385101.1	MIR650	microRNA 650	723778	ENSG00000284049
chr10	84798309	84799147	839	5.31	3.63	6.07	-2.45	1.83e-05	0.00287	Distal Intergenic	Distal Intergenic	ENST00000480006.1	CCSER2	coiled-coil serine rich protein 2	54462	ENSG00000107771
chr5	59023983	59024491	509	4.14	0.64	5.07	-4.43	1.84e-05	0.00287	Intron	Intron (ENST00000340635.11/5144, intron 6 of 14)	ENST00000358923.10	PDE4D	phosphodiesterase 4D	5144	ENSG00000113448
chr15	81134136	81134886	751	7.68	6.92	8.17	-1.25	1.84e-05	0.00287	Promoter (<=1kb)	Promoter (<=1kb)	ENST00000286732.5	CFAP161	cilia and flagella associated protein 161	161502	ENSG00000156206
chr4	11371812	11373503	1692	5.39	3.74	6.14	-2.4	1.84e-05	0.00287	Promoter (2-3kb)	Promoter (2-3kb)	ENST00000384983.1	MIR572	microRNA 572	693157	ENSG00000207716
chr4	987056	989838	2783	8.65	7.8	9.19	-1.39	1.87e-05	0.00292	Promoter (<=1kb)	Promoter (<=1kb)	ENST00000508168.5	IDUA	alpha-L-iduronidase	3425	ENSG00000127415
chr19	1315479	1317029	1551	7.5	6.69	8.01	-1.32	1.88e-05	0.00292	Distal Intergenic	Distal Intergenic	ENST00000215368.4	EFNA2	ephrin A2	1943	ENSG00000099617
chr5	119355075	119356325	1251	6.51	7.09	5.51	1.59	1.89e-05	0.00294	Promoter (<=1kb)	Promoter (<=1kb)	ENST00000504642.1	TNFAIP8	TNF alpha induced protein 8	25816	ENSG00000145779
chr4	152594710	152595515	806	6.36	5.23	6.98	-1.76	1.9e-05	0.00295	Distal Intergenic	Distal Intergenic	ENST00000510252.1	TMEM154	transmembrane protein 154	201799	ENSG00000170006
chr2	240109553	240110181	629	8.2	7.56	8.64	-1.09	1.93e-05	0.00298	Exon	Exon (ENST00000453063.1/ENST00000453063.1, exon 1 of 1)	ENST00000491765.5	COPS9	COP9 signalosome subunit 9	150678	ENSG00000172428
chr5	1867260	1868542	1283	7.81	7.11	8.28	-1.16	1.97e-05	0.00304	Distal Intergenic	Distal Intergenic	ENST00000509455.1	LINC02116	long intergenic non-protein coding RNA 2116	101929034	ENSG00000250417
chr14	78013103	78014431	1329	7.61	6.76	8.14	-1.37	1.99e-05	0.00307	Distal Intergenic	Distal Intergenic	ENST00000555217.1	ADCK1	aarF domain containing kinase 1	57143	ENSG00000063761
chr7	73247750	73248253	504	4.72	2.34	5.58	-3.23	2.01e-05	0.00308	Intron	Intron (ENST00000618962.4/ENST00000618962.4, intron 9 of 9)	ENST00000435988.1	NCF1B	neutrophil cytosolic factor 1B pseudogene	654816	ENSG00000182487
chr8	17496841	17497931	1091	8.13	7.36	8.64	-1.28	2.03e-05	0.00312	Promoter (<=1kb)	Promoter (<=1kb)	ENST00000494857.5	SLC7A2	solute carrier family 7 member 2	6542	ENSG00000003989
chr20	19610643	19612005	1363	7.35	6.61	7.84	-1.24	2.03e-05	0.00312	Intron	Intron (ENST00000328041.11/57419, intron 6 of 16)	ENST00000432334.2	RIN2	Ras and Rab interactor 2	54453	ENSG00000132669
chr1	154540236	154542911	2676	8.14	7.52	8.56	-1.04	2.04e-05	0.00312	Promoter (<=1kb)	Promoter (<=1kb)	ENST00000462871.1	TDRD10	tudor domain containing 10	126668	ENSG00000163239
chr4	1546831	1549077	2247	8.51	7.91	8.92	-1.01	2.04e-05	0.00312	Distal Intergenic	Distal Intergenic	ENST00000467215.1	FAM53A	family with sequence similarity 53 member A	152877	ENSG00000174137
chr11	134521087	134522382	1296	8.14	7.45	8.6	-1.15	2.05e-05	0.00313	Distal Intergenic	Distal Intergenic	ENST00000532886.2	LOC283177	uncharacterized LOC283177	283177	ENSG00000255545
chrX	15537047	15537930	884	4.24	5.17	0.92	4.24	2.08e-05	0.00317	Exon	Exon (ENST00000357607.6/660, exon 14 of 19)	ENST00000489983.1	BMX	BMX non-receptor tyrosine kinase	660	ENSG00000102010
chr10	58629960	58630500	541	5.82	4.37	6.53	-2.16	2.09e-05	0.00318	Intron	Intron (ENST00000373886.8/80114, intron 2 of 20)	ENST00000476684.1	BICC1	BicC family RNA binding protein 1	80114	ENSG00000122870
chr21	25801445	25801831	387	8.14	7.39	8.63	-1.24	2.09e-05	0.00318	Distal Intergenic	Distal Intergenic	ENST00000400093.3	ATP5PF	ATP synthase peripheral stalk subunit F6	522	ENSG00000154723
chr8	1623331	1623667	337	8	7.34	8.45	-1.11	2.12e-05	0.00321	Intron	Intron (ENST00000637795.1/9228, intron 6 of 14)	ENST00000636576.1	MIR3674	microRNA 3674	100500912	ENSG00000283858
chr10	131453289	131454302	1014	7.14	6.21	7.7	-1.49	2.12e-05	0.00321	Distal Intergenic	Distal Intergenic	ENST00000368642.4	TCERG1L	transcription elongation regulator 1 like	256536	ENSG00000176769
chr3	150221459	150224313	2855	8.22	7.6	8.66	-1.06	2.13e-05	0.00321	Exon	Exon (ENST00000474444.1/ENST00000474444.1, exon 3 of 6)	ENST00000472890.5	LINC01213	long intergenic non-protein coding RNA 1213	101927992	ENSG00000244541
chr7	7431595	7432590	996	5.17	5.97	3.27	2.7	2.13e-05	0.00321	3' UTR	3' UTR	ENST00000435823.1	COL28A1	collagen type XXVIII alpha 1 chain	340267	ENSG00000215018
chr7	156035043	156035845	803	9.21	8.64	9.62	-0.98	2.14e-05	0.00322	Distal Intergenic	Distal Intergenic	ENST00000377722.2	LOC389602	uncharacterized LOC389602	389602	ENSG00000204876
chr1	1237121	1239696	2576	7.08	6.18	7.63	-1.45	2.14e-05	0.00322	Downstream (2-3kb)	Downstream (2-3kb)	ENST00000478606.1	C1QTNF12	C1q and TNF related 12	388581	ENSG00000184163
chr10	11191246	11192672	1427	6.09	4.91	6.73	-1.82	2.16e-05	0.00324	Intron	Intron (ENST00000637215.1/10659, intron 3 of 14)	ENST00000354897.3	CELF2	CUGBP Elav-like family member 2	10659	ENSG00000048740
chr10	49632077	49633638	1562	7.73	7.02	8.2	-1.19	2.17e-05	0.00324	Intron	Intron (ENST00000339797.5/1103, intron 7 of 14)	ENST00000640822.1	CHAT	choline O-acetyltransferase	1103	ENSG00000070748
chr11	45410425	45411720	1296	6.24	5.09	6.87	-1.78	2.17e-05	0.00324	Exon	Exon (ENST00000659454.1/ENST00000659454.1, exon 2 of 4)	ENST00000664257.1	LINC02687	long intergenic non-protein coding RNA 2687	399886	ENSG00000255267
chr7	98755253	98755613	361	4.14	0.68	5.07	-4.4	2.17e-05	0.00324	Distal Intergenic	Distal Intergenic	ENST00000450876.5	TMEM130	transmembrane protein 130	222865	ENSG00000166448
chr22	18528016	18530499	2484	7.72	7.02	8.2	-1.18	2.17e-05	0.00324	Promoter (<=1kb)	Promoter (<=1kb)	ENST00000620199.4	TMEM191B	transmembrane protein 191B	728229	ENSG00000278558
chr6	408673	409057	385	8.66	8.05	9.08	-1.03	2.18e-05	0.00326	3' UTR	3' UTR	ENST00000469834.1	IRF4	interferon regulatory factor 4	3662	ENSG00000137265
chr12	69738521	69740188	1668	6.9	7.53	5.75	1.78	2.2e-05	0.00328	Promoter (<=1kb)	Promoter (<=1kb)	ENST00000501387.6	LOC101928002	uncharacterized LOC101928002	101928002	ENSG00000247131
chr1	108303942	108305456	1515	6.82	5.94	7.37	-1.43	2.24e-05	0.00333	Intron	Intron (ENST00000411846.6/ENST00000411846.6, intron 2 of 5)	ENST00000613157.2	NBPF4	NBPF member 4	148545	ENSG00000196427
chr14	25400000	25401048	1049	7.81	7.15	8.26	-1.12	2.26e-05	0.00334	Distal Intergenic	Distal Intergenic	ENST00000323944.9	STXBP6	syntaxin binding protein 6	29091	ENSG00000168952
chr12	56095090	56097090	2001	7.13	7.71	6.15	1.56	2.28e-05	0.00338	Promoter (<=1kb)	Promoter (<=1kb)	ENST00000553131.5	ERBB3	erb-b2 receptor tyrosine kinase 3	2065	ENSG00000065361
chr8	63954240	63954979	740	5.56	4.11	6.27	-2.16	2.29e-05	0.00338	Intron	Intron (ENST00000523191.5/102724623, intron 4 of 5)	ENST00000519550.1	LINC01289	long intergenic non-protein coding RNA 1289	286184	ENSG00000253734
chr6	170013692	170017306	3615	7.19	7.75	6.25	1.5	2.32e-05	0.00342	Distal Intergenic	Distal Intergenic	ENST00000664187.1	LOC102724511	uncharacterized LOC102724511	102724511	ENSG00000232197
chr9	36748255	36748820	566	9.21	8.68	9.6	-0.92	2.33e-05	0.00342	Distal Intergenic	Distal Intergenic	ENST00000580479.1	MIR4475	microRNA 4475	100616289	ENSG00000266255
chr6	84422327	84422634	308	8.02	7.42	8.45	-1.03	2.33e-05	0.00342	Intron	Intron (ENST00000454981.5/105377880, intron 3 of 3)	ENST00000454981.5	LINC01611	long intergenic non-protein coding RNA 1611	105377880	ENSG00000231776
chr8	72964223	72964503	281	4.7	2.49	5.54	-3.05	2.33e-05	0.00342	Distal Intergenic	Distal Intergenic	ENST00000276602.10	TERF1	telomeric repeat binding factor 1	7013	ENSG00000147601
chr19	17964048	17964570	523	6.2	5.07	6.82	-1.76	2.34e-05	0.00342	Promoter (2-3kb)	Promoter (2-3kb)	ENST00000609922.1	KCNN1	potassium calcium-activated channel subfamily N member 1	3780	ENSG00000105642
chr7	100719839	100721817	1979	8.42	7.78	8.87	-1.08	2.34e-05	0.00342	Promoter (<=1kb)	Promoter (<=1kb)	ENST00000252723.3	EPO	erythropoietin	2056	ENSG00000130427
chr13	113725264	113726102	839	9.23	8.56	9.68	-1.13	2.34e-05	0.00342	Intron	Intron (ENST00000335678.7/6011, intron 4 of 6)	ENST00000375353.5	TMEM255B	transmembrane protein 255B	348013	ENSG00000184497
chr2	219308254	219310461	2208	9.49	8.92	9.9	-0.98	2.34e-05	0.00342	Promoter (<=1kb)	Promoter (<=1kb)	ENST00000295718.7	PTPRN	protein tyrosine phosphatase receptor type N	5798	ENSG00000054356
chr10	84600704	84603361	2658	8.42	7.76	8.87	-1.1	2.35e-05	0.00343	Distal Intergenic	Distal Intergenic	ENST00000480006.1	CCSER2	coiled-coil serine rich protein 2	54462	ENSG00000107771
chr5	112366020	112367813	1794	7.82	7.17	8.27	-1.1	2.38e-05	0.00346	Intron	Intron (ENST00000621003.4/64097, intron 1 of 22)	ENST00000512395.5	EPB41L4A	erythrocyte membrane protein band 4.1 like 4A	64097	ENSG00000129595
chr1	120941972	120942686	715	7.38	6.61	7.88	-1.27	2.38e-05	0.00346	Promoter (<=1kb)	Promoter (<=1kb)	ENST00000612985.1	RNVU1-4	RNA, variant U1 small nuclear 4	101954264	ENSG00000277610
chr15	33309794	33312397	2604	7.94	7.3	8.39	-1.09	2.39e-05	0.00347	Promoter (<=1kb)	Promoter (<=1kb)	ENST00000653439.1	LOC101928134	uncharacterized LOC101928134	101928134	ENSG00000259446
chr12	52327529	52327957	429	6.2	5.07	6.83	-1.76	2.41e-05	0.0035	Distal Intergenic	Distal Intergenic	ENST00000293670.3	KRT83	keratin 83	3889	ENSG00000170523
chr3	373060	375928	2869	7.57	6.87	8.03	-1.16	2.43e-05	0.00352	Promoter (<=1kb)	Promoter (<=1kb)	ENST00000608098.1	CHL1-AS1	CHL1 antisense RNA 1	101927193	ENSG00000234661
chr9	105245109	105245846	738	5.34	6.09	3.7	2.38	2.46e-05	0.00356	Promoter (<=1kb)	Promoter (<=1kb)	ENST00000374720.8	SLC44A1	solute carrier family 44 member 1	23446	ENSG00000070214
chr3	7669659	7670257	599	5.18	3.39	5.95	-2.56	2.47e-05	0.00357	Intron	Intron (ENST00000467425.5/2917, intron 8 of 12)	ENST00000427273.1	GRM7-AS1	GRM7 antisense RNA 1	100873937	ENSG00000236202
chr12	97284553	97284950	398	4.47	1.81	5.35	-3.54	2.48e-05	0.00358	Distal Intergenic	Distal Intergenic	ENST00000640149.1	RMST	rhabdomyosarcoma 2 associated transcript	196475	ENSG00000255794
chr4	152643594	152643933	340	4.74	2.3	5.6	-3.3	2.49e-05	0.00358	Promoter (2-3kb)	Promoter (2-3kb)	ENST00000510252.1	TMEM154	transmembrane protein 154	201799	ENSG00000170006
chr2	182814290	182814981	692	7.13	6.35	7.64	-1.29	2.53e-05	0.00364	Distal Intergenic	Distal Intergenic	ENST00000295113.5	FRZB	frizzled related protein	2487	ENSG00000162998
chr2	70947618	70948875	1258	5.93	4.53	6.63	-2.11	2.54e-05	0.00364	Promoter (<=1kb)	Promoter (<=1kb)	ENST00000447639.1	ATP6V1B1-AS1	ATP6V1B1 antisense RNA 1	101927750	ENSG00000239322
chr10	49131273	49132472	1200	7.88	7.16	8.35	-1.19	2.54e-05	0.00364	Promoter (1-2kb)	Promoter (1-2kb)	ENST00000311787.5	FAM170B	family with sequence similarity 170 member B	170370	ENSG00000172538
chr16	55820034	55820877	844	8.1	7.41	8.57	-1.16	2.57e-05	0.00368	Exon	Exon (ENST00000360526.7/1066, exon 6 of 14)	ENST00000421606.6	CES1P1	carboxylesterase 1 pseudogene 1	51716	ENSG00000228695
chr11	134476564	134477409	846	8.36	7.8	8.77	-0.97	2.59e-05	0.00369	Promoter (1-2kb)	Promoter (1-2kb)	ENST00000532886.2	LOC283177	uncharacterized LOC283177	283177	ENSG00000255545
chr8	63973842	63974317	476	4.58	1.95	5.45	-3.51	2.59e-05	0.00369	Intron	Intron (ENST00000523191.5/102724623, intron 4 of 5)	ENST00000519550.1	LINC01289	long intergenic non-protein coding RNA 1289	286184	ENSG00000253734
chr18	49907624	49910136	2513	6.64	7.23	5.6	1.63	2.62e-05	0.00373	Intron	Intron (ENST00000285039.12/4645, intron 18 of 39)	ENST00000324581.10	MYO5B	myosin VB	4645	ENSG00000167306
chr20	36091434	36094082	2649	8.98	9.45	8.3	1.15	2.63e-05	0.00373	Promoter (<=1kb)	Promoter (<=1kb)	ENST00000202028.9	EPB41L1	erythrocyte membrane protein band 4.1 like 1	2036	ENSG00000088367
chr8	86703495	86704487	993	7.38	6.5	7.93	-1.43	2.63e-05	0.00373	Exon	Exon (ENST00000519777.1/54714, exon 4 of 4)	ENST00000519777.1	CNGB3	cyclic nucleotide gated channel subunit beta 3	54714	ENSG00000170289
chrX	68432652	68435288	2637	8.38	8.79	7.81	0.98	2.65e-05	0.00375	Promoter (<=1kb)	Promoter (<=1kb)	ENST00000355520.6	OPHN1	oligophrenin 1	4983	ENSG00000079482
chr8	2098215	2099482	1268	7.96	7.27	8.42	-1.15	2.65e-05	0.00375	Exon	Exon (ENST00000262113.9/9172, exon 19 of 37)	ENST00000619295.1	MIR7160	microRNA 7160	102465695	ENSG00000273593
chr10	22712913	22713332	420	5.34	6.09	3.69	2.39	2.68e-05	0.00378	Promoter (<=1kb)	Promoter (<=1kb)	ENST00000545335.5	PIP4K2A	phosphatidylinositol-5-phosphate 4-kinase type 2 alpha	5305	ENSG00000150867
chr10	22079591	22080667	1077	6.83	5.95	7.37	-1.42	2.68e-05	0.00378	Distal Intergenic	Distal Intergenic	ENST00000376946.2	DNAJC1	DnaJ heat shock protein family (Hsp40) member C1	64215	ENSG00000136770
chr9	126676081	126677934	1854	6.46	7.1	5.3	1.8	2.7e-05	0.0038	Intron	Intron (ENST00000526117.5/4010, intron 2 of 7)	ENST00000561065.1	LMX1B	LIM homeobox transcription factor 1 beta	4010	ENSG00000136944
chrX	136146345	136148120	1776	6.81	5.87	7.37	-1.5	2.7e-05	0.0038	Promoter (<=1kb)	Promoter (<=1kb)	ENST00000629039.2	FHL1	four and a half LIM domains 1	2273	ENSG00000022267
chr7	98833721	98834082	362	5.17	3.41	5.94	-2.53	2.71e-05	0.00381	Distal Intergenic	Distal Intergenic	ENST00000450876.5	TMEM130	transmembrane protein 130	222865	ENSG00000166448
chr10	47523220	47524810	1591	7.43	6.62	7.94	-1.32	2.72e-05	0.00381	Promoter (<=1kb)	Promoter (<=1kb)	ENST00000452145.6	AGAP9	ArfGAP with GTPase domain, ankyrin repeat and PH domain 9	642517	ENSG00000204172
chr3	7689829	7690258	430	4.04	-0.32	5	-5.33	2.72e-05	0.00381	Intron	Intron (ENST00000467425.5/2917, intron 10 of 12)	ENST00000427273.1	GRM7-AS1	GRM7 antisense RNA 1	100873937	ENSG00000236202
chr3	70120526	70121425	900	5.69	4.31	6.38	-2.07	2.74e-05	0.00382	Exon	Exon (ENST00000641395.1/101927152, exon 9 of 9)	ENST00000671630.1	SAMMSON	survival associated mitochondrial melanoma specific oncogenic non-coding RNA	101927152	ENSG00000240405
chrX	20148045	20149156	1112	7.48	8.01	6.61	1.4	2.74e-05	0.00382	Downstream (<1kb)	Downstream (<1kb)	ENST00000379607.10	EIF1AX	eukaryotic translation initiation factor 1A X-linked	1964	ENSG00000173674
chr5	62051575	62052882	1308	5.92	4.59	6.6	-2.01	2.74e-05	0.00383	Distal Intergenic	Distal Intergenic	ENST00000401507.7	KIF2A	kinesin family member 2A	3796	ENSG00000068796
chr8	126329859	126330383	525	6.23	4.9	6.91	-2.02	2.75e-05	0.00383	Distal Intergenic	Distal Intergenic	ENST00000658969.1	LOC101927657	uncharacterized LOC101927657	101927657	ENSG00000244791
chr3	113950910	113951587	678	7.57	6.84	8.05	-1.21	2.76e-05	0.00384	Promoter (2-3kb)	Promoter (2-3kb)	ENST00000651463.1	ZDHHC23	zinc finger DHHC-type containing 23	254887	ENSG00000184307
chr1	46901332	46902250	919	5.33	3.71	6.07	-2.36	2.77e-05	0.00385	Promoter (<=1kb)	Promoter (<=1kb)	ENST00000505841.5	CYP4Z2P	cytochrome P450 family 4 subfamily Z member 2, pseudogene	163720	ENSG00000154198
chr20	19332310	19333210	901	7.67	6.99	8.13	-1.14	2.82e-05	0.0039	Intron	Intron (ENST00000328041.11/57419, intron 2 of 16)	ENST00000319682.2	LOC100130264	uncharacterized LOC100130264	100130264	ENSG00000179447
chr10	131036391	131036998	608	4.03	-0.32	4.99	-5.31	2.83e-05	0.00391	Distal Intergenic	Distal Intergenic	ENST00000436942.1	TCERG1L-AS1	TCERG1L antisense RNA 1	101927489	ENSG00000230098
chr2	170816746	170818564	1819	7.77	8.23	7.1	1.13	2.83e-05	0.00391	Promoter (<=1kb)	Promoter (<=1kb)	ENST00000358196.8	GAD1	glutamate decarboxylase 1	2571	ENSG00000128683
chr7	128107534	128108235	702	7.66	6.93	8.13	-1.2	2.88e-05	0.00397	Distal Intergenic	Distal Intergenic	ENST00000485871.1	SND1	staphylococcal nuclease and tudor domain containing 1	27044	ENSG00000197157
chr12	2752474	2753429	956	9.46	8.77	9.92	-1.15	2.89e-05	0.00399	Exon	Exon (ENST00000538799.1/ENST00000538799.1, exon 1 of 1)	ENST00000637160.1	ITFG2-AS1	ITFG2 antisense RNA 1	283440	ENSG00000256150
chr2	85807569	85808058	490	5.99	4.65	6.67	-2.02	2.9e-05	0.00399	Distal Intergenic	Distal Intergenic	ENST00000366278.2	LOC284950	uncharacterized LOC284950	284950
chr7	21261697	21262371	675	6.48	5.41	7.09	-1.68	2.9e-05	0.00399	Distal Intergenic	Distal Intergenic	ENST00000432066.2	SP4	Sp4 transcription factor	6671	ENSG00000105866
chr11	1644754	1645476	723	5.99	4.7	6.66	-1.96	2.91e-05	0.00399	Distal Intergenic	Distal Intergenic	ENST00000429746.1	CTSD	cathepsin D	1509	ENSG00000117984
chr10	49225388	49225763	376	6.53	5.56	7.11	-1.55	2.92e-05	0.004	Distal Intergenic	Distal Intergenic	ENST00000470884.1	TMEM273	transmembrane protein 273	170371	ENSG00000204161
chr16	65621677	65624223	2547	8.6	8.06	8.99	-0.93	2.93e-05	0.00401	Intron	Intron (ENST00000563811.1/ENST00000563811.1, intron 1 of 2)	ENST00000663911.1	LINC00922	long intergenic non-protein coding RNA 922	283867	ENSG00000261742
chr10	96412352	96413691	1340	6.77	5.82	7.33	-1.51	2.94e-05	0.00402	Exon	Exon (ENST00000357947.4/7093, exon 8 of 21)	ENST00000419479.5	OPALIN	oligodendrocytic myelin paranodal and inner loop protein	93377	ENSG00000197430
chr16	89159298	89161133	1836	8.54	7.79	9.03	-1.23	2.98e-05	0.00406	Promoter (<=1kb)	Promoter (<=1kb)	ENST00000321214.2	LINC00304	long intergenic non-protein coding RNA 304	283860	ENSG00000180422
chr10	58903999	58906306	2308	7.71	7.04	8.17	-1.13	2.99e-05	0.00408	Distal Intergenic	Distal Intergenic	ENST00000660389.1	LINC00844	long intergenic non-protein coding RNA 844	100507008
chr19	958862	960406	1545	6.13	4.95	6.77	-1.82	3e-05	0.00408	Exon	Exon (ENST00000263620.8/1820, exon 4 of 9)	ENST00000585733.2	ARID3A	AT-rich interaction domain 3A	1820	ENSG00000116017
chr22	38080654	38082572	1919	8.68	8.02	9.12	-1.1	3.01e-05	0.00409	Promoter (<=1kb)	Promoter (<=1kb)	ENST00000320521.9	SLC16A8	solute carrier family 16 member 8	23539	ENSG00000100156
chr19	55079793	55082650	2858	10.2	9.46	10.68	-1.23	3.02e-05	0.00409	Promoter (<=1kb)	Promoter (<=1kb)	ENST00000588359.5	EPS8L1	EPS8 like 1	54869	ENSG00000131037
chr11	131694624	131695155	532	8.8	8.23	9.21	-0.98	3.02e-05	0.00409	Intron	Intron (ENST00000374791.7/50863, intron 1 of 7)	ENST00000416725.1	NTM-AS1	NTM antisense RNA 1	101929637	ENSG00000224795
chr19	4328248	4328636	389	7.04	6.05	7.62	-1.57	3.05e-05	0.00412	Promoter (<=1kb)	Promoter (<=1kb)	ENST00000597593.5	STAP2	signal transducing adaptor family member 2	55620	ENSG00000178078
chr19	45315049	45316596	1548	7.88	7.18	8.35	-1.16	3.05e-05	0.00412	Exon	Exon (ENST00000221476.4/1158, exon 4 of 8)	ENST00000221476.4	CKM	creatine kinase, M-type	1158	ENSG00000104879
chr7	125033522	125035123	1602	6.47	5.19	7.14	-1.95	3.08e-05	0.00415	Exon	Exon (ENST00000457231.1/ENST00000457231.1, exon 1 of 3)	ENST00000415715.1	POT1-AS1	POT1 antisense RNA 1	401398	ENSG00000224897
chr8	65284402	65285229	828	6.4	5.4	6.99	-1.58	3.18e-05	0.00428	Distal Intergenic	Distal Intergenic	ENST00000650029.1	LINC00251	long intergenic non-protein coding RNA 251	552859	ENSG00000280725
chr7	1082226	1082841	616	5.05	2.88	5.88	-3	3.18e-05	0.00428	Promoter (<=1kb)	Promoter (<=1kb)	ENST00000401670.1	GPER1	G protein-coupled estrogen receptor 1	2852	ENSG00000164850
chr17	51853320	51853536	217	4.66	2.47	5.49	-3.02	3.2e-05	0.0043	Intron	Intron (ENST00000570565.5/56934, intron 3 of 8)	ENST00000571918.1	CA10	carbonic anhydrase 10	56934	ENSG00000154975
chr9	84175288	84176974	1687	8.28	7.67	8.71	-1.04	3.21e-05	0.00431	Distal Intergenic	Distal Intergenic	ENST00000423515.2	LOC101927575	uncharacterized LOC101927575	101927575	ENSG00000227463
chr4	146945439	146946047	609	9.45	8.85	9.88	-1.03	3.24e-05	0.00434	Promoter (<=1kb)	Promoter (<=1kb)	ENST00000513335.5	TTC29	tetratricopeptide repeat domain 29	83894	ENSG00000137473
chr6	150599754	150601471	1718	7.14	6.14	7.73	-1.59	3.26e-05	0.00436	Promoter (<=1kb)	Promoter (<=1kb)	ENST00000367326.1	PLEKHG1	pleckstrin homology and RhoGEF domain containing G1	57480	ENSG00000120278
chr14	58923764	58924636	873	6.6	5.61	7.19	-1.58	3.26e-05	0.00436	Intron	Intron (ENST00000648996.1/102723742, intron 9 of 13)	ENST00000656663.1	LINC01500	long intergenic non-protein coding RNA 1500	102723742	ENSG00000258583
chr22	25752560	25753761	1202	7.48	6.74	7.97	-1.23	3.27e-05	0.00436	Intron	Intron (ENST00000536101.5/84700, intron 1 of 42)	ENST00000539302.5	MYO18B	myosin XVIIIB	84700	ENSG00000133454
chr6	115888889	115890204	1316	6.53	5.53	7.11	-1.58	3.27e-05	0.00436	Distal Intergenic	Distal Intergenic	ENST00000335020.2	TPI1P3	triosephosphate isomerase 1 pseudogene 3	728402
chr4	81690570	81691537	968	6.09	4.87	6.74	-1.88	3.28e-05	0.00437	Intron	Intron (ENST00000638048.1/153020, intron 3 of 16)	ENST00000507538.1	RASGEF1B	RasGEF domain family member 1B	153020	ENSG00000138670
chr1	89472915	89473914	1000	4.73	2.6	5.56	-2.96	3.28e-05	0.00437	Exon	Exon (ENST00000671515.1/ENST00000671515.1, exon 5 of 6)	ENST00000449440.5	LRRC8B	leucine rich repeat containing 8 VRAC subunit B	23507	ENSG00000197147
chr12	11534753	11535221	469	5.28	3.69	6.02	-2.34	3.31e-05	0.0044	Distal Intergenic	Distal Intergenic	ENST00000499291.6	LINC01252	long intergenic non-protein coding RNA 1252	338817	ENSG00000247157
chr8	138491769	138493126	1358	8.19	7.61	8.6	-1	3.32e-05	0.00441	Intron	Intron (ENST00000395297.6/51059, intron 1 of 19)	ENST00000276737.10	FAM135B	family with sequence similarity 135 member B	51059	ENSG00000147724
chr1	165401182	165403217	2036	8.18	7.54	8.62	-1.07	3.34e-05	0.00442	3' UTR	3' UTR	ENST00000470566.1	RXRG	retinoid X receptor gamma	6258	ENSG00000143171
chr12	106137498	106138823	1326	7.04	5.95	7.65	-1.7	3.35e-05	0.00442	Promoter (1-2kb)	Promoter (1-2kb)	ENST00000261402.6	NUAK1	NUAK family kinase 1	9891	ENSG00000074590
chr8	73166890	73167569	680	7.23	6.49	7.72	-1.24	3.35e-05	0.00442	Distal Intergenic	Distal Intergenic	ENST00000519697.1	SBSPON	somatomedin B and thrombospondin type 1 domain containing	157869	ENSG00000164764
chr1	236063665	236065878	2214	10.33	9.54	10.84	-1.29	3.38e-05	0.00445	Promoter (<=1kb)	Promoter (<=1kb)	ENST00000264187.7	NID1	nidogen 1	4811	ENSG00000116962
chr2	241068855	241069620	766	4.71	2.45	5.55	-3.11	3.42e-05	0.0045	Promoter (1-2kb)	Promoter (1-2kb)	ENST00000491761.1	SNED1	sushi, nidogen and EGF like domains 1	25992	ENSG00000162804
chr18	74011559	74013503	1945	8.01	7.32	8.47	-1.15	3.44e-05	0.00453	Intron	Intron (ENST00000581541.1/ENST00000581541.1, intron 1 of 2)	ENST00000579108.1	FBXO15	F-box protein 15	201456	ENSG00000141665
chr1	24149640	24150877	1238	7.76	6.99	8.26	-1.27	3.5e-05	0.00459	Distal Intergenic	Distal Intergenic	ENST00000270800.2	IL22RA1	interleukin 22 receptor subunit alpha 1	58985	ENSG00000142677
chr4	186371279	186372635	1357	6.49	5.49	7.07	-1.58	3.5e-05	0.00459	Intron	Intron (ENST00000505103.5/285441, intron 1 of 3)	ENST00000510172.5	F11-AS1	F11 antisense RNA 1	285441	ENSG00000251165
chrX	27591920	27592388	469	7.1	6.3	7.61	-1.31	3.51e-05	0.00459	Promoter (1-2kb)	Promoter (1-2kb)	ENST00000580017.1	DCAF8L2	DDB1 and CUL4 associated factor 8 like 2	347442	ENSG00000189186
chr9	136996154	136997909	1756	7.05	6.08	7.62	-1.54	3.51e-05	0.00459	Promoter (<=1kb)	Promoter (<=1kb)	ENST00000494426.2	CLIC3	chloride intracellular channel 3	9022	ENSG00000169583
chr18	78429322	78432440	3119	9.26	8.71	9.66	-0.95	3.52e-05	0.00459	Distal Intergenic	Distal Intergenic	ENST00000661306.1	LINC01029	long intergenic non-protein coding RNA 1029	101927715	ENSG00000265843
chr19	15669446	15670842	1397	6.92	6.07	7.45	-1.38	3.53e-05	0.0046	Promoter (2-3kb)	Promoter (2-3kb)	ENST00000547332.5	CYP4F12	cytochrome P450 family 4 subfamily F member 12	66002	ENSG00000186204
chr6	46205306	46205960	655	5.6	4.22	6.29	-2.07	3.58e-05	0.00466	Exon	Exon (ENST00000457622.1/ENST00000457622.1, exon 1 of 1)	ENST00000371383.7	ENPP5	ectonucleotide pyrophosphatase/phosphodiesterase family member 5	59084	ENSG00000112796
chr19	1064878	1067864	2987	9.31	8.51	9.82	-1.31	3.59e-05	0.00466	Promoter (<=1kb)	Promoter (<=1kb)	ENST00000539243.6	ARHGAP45	Rho GTPase activating protein 45	23526	ENSG00000180448
chr3	172467448	172469064	1617	6.11	4.88	6.77	-1.89	3.6e-05	0.00467	Distal Intergenic	Distal Intergenic	ENST00000241256.3	GHSR	growth hormone secretagogue receptor	2693	ENSG00000121853
chr8	64168600	64170169	1570	5.82	4.42	6.52	-2.1	3.62e-05	0.00468	Intron	Intron (ENST00000523191.5/102724623, intron 2 of 5)	ENST00000520365.1	LINC01414	long intergenic non-protein coding RNA 1414	102724623	ENSG00000253554
chr2	157515177	157515678	502	5.21	3.55	5.97	-2.42	3.62e-05	0.00468	Distal Intergenic	Distal Intergenic	ENST00000497432.5	CYTIP	cytohesin 1 interacting protein	9595	ENSG00000115165
chr2	1251497	1251942	446	7.42	6.59	7.94	-1.34	3.62e-05	0.00468	Intron	Intron (ENST00000308624.10/54221, intron 12 of 16)	ENST00000497517.6	TPO	thyroid peroxidase	7173	ENSG00000115705
chr7	159208364	159209239	876	7.61	6.85	8.1	-1.25	3.62e-05	0.00468	Distal Intergenic	Distal Intergenic	ENST00000262178.7	VIPR2	vasoactive intestinal peptide receptor 2	7434	ENSG00000106018
chr3	72310294	72311597	1304	8.03	7.44	8.45	-1.01	3.69e-05	0.00476	Intron	Intron (ENST00000671101.1/ENST00000671101.1, intron 1 of 2)	ENST00000626474.3	LINC00877	long intergenic non-protein coding RNA 877	285286	ENSG00000241163
chr11	14357957	14359797	1841	8.25	7.64	8.67	-1.03	3.75e-05	0.00482	Promoter (<=1kb)	Promoter (<=1kb)	ENST00000256196.9	RRAS2	RAS related 2	22800	ENSG00000133818
chr15	99796399	99797652	1254	8.38	7.81	8.79	-0.98	3.75e-05	0.00482	Intron	Intron (ENST00000341853.5/196968, intron 4 of 4)	ENST00000415963.2	DNM1P46	dynamin 1 pseudogene 46	196968	ENSG00000182397
chr17	38509512	38511699	2188	7.3	6.29	7.89	-1.61	3.75e-05	0.00482	3' UTR	3' UTR	ENST00000612893.1	MIR4734	microRNA 4734	100616203	ENSG00000275238
chr1	175504224	175505565	1342	9.63	9.01	10.06	-1.05	3.76e-05	0.00482	Intron	Intron (ENST00000367674.7/7143, intron 2 of 22)	ENST00000422274.2	TNR	tenascin R	7143	ENSG00000116147
chr10	123117834	123118378	545	6.42	5.39	7.01	-1.63	3.76e-05	0.00482	Distal Intergenic	Distal Intergenic	ENST00000357878.7	HMX3	H6 family homeobox 3	340784	ENSG00000188620
chr2	132488514	132490887	2374	8.83	8.32	9.2	-0.88	3.77e-05	0.00482	Exon	Exon (ENST00000436766.2/ENST00000436766.2, exon 1 of 1)	ENST00000622084.1	GPR39	G protein-coupled receptor 39	2863	ENSG00000183840
chr9	130327177	130328355	1179	6.67	5.63	7.27	-1.65	3.79e-05	0.00484	Exon	Exon (ENST00000624552.3/256158, exon 22 of 98)	ENST00000611173.1	HMCN2	hemicentin 2	256158	ENSG00000148357
chr5	2536075	2538397	2323	5.67	6.39	4.16	2.23	3.81e-05	0.00486	Distal Intergenic	Distal Intergenic	ENST00000626215.1	LSINCT5	long stress-induced non-coding transcript 5	101234261	ENSG00000281560
chr5	66821707	66822096	390	5.93	4.68	6.59	-1.91	3.86e-05	0.00492	Intron	Intron (ENST00000403625.6/375449, intron 3 of 28)	ENST00000490016.6	MAST4	microtubule associated serine/threonine kinase family member 4	375449	ENSG00000069020
chr4	102475278	102476165	888	4.76	2.69	5.58	-2.89	3.87e-05	0.00492	Distal Intergenic	Distal Intergenic	ENST00000394820.8	NFKB1	nuclear factor kappa B subunit 1	4790	ENSG00000109320
chr1	175734864	175735465	602	7.25	6.42	7.77	-1.35	3.89e-05	0.00494	Intron	Intron (ENST00000367674.7/7143, intron 1 of 22)	ENST00000367674.7	TNR	tenascin R	7143	ENSG00000116147
chr4	84159816	84160030	215	6.01	4.83	6.64	-1.81	3.89e-05	0.00494	Intron	Intron (ENST00000513489.5/101928978, intron 2 of 5)	ENST00000510016.1	LOC101928978	uncharacterized LOC101928978	101928978	ENSG00000250546
chr1	177031942	177034656	2715	8.68	8.15	9.07	-0.91	3.95e-05	0.005	Promoter (<=1kb)	Promoter (<=1kb)	ENST00000473640.1	ASTN1	astrotactin 1	460	ENSG00000152092
chr1	209747585	209748379	795	7.61	6.85	8.11	-1.26	3.99e-05	0.00504	Distal Intergenic	Distal Intergenic	ENST00000400959.7	TRAF3IP3	TRAF3 interacting protein 3	80342	ENSG00000009790
chr12	57620946	57622166	1221	6.55	5.38	7.19	-1.81	3.99e-05	0.00504	Promoter (<=1kb)	Promoter (<=1kb)	ENST00000463802.1	SLC26A10	solute carrier family 26 member 10	65012	ENSG00000135502
chr1	67500529	67500881	353	6.18	5.07	6.8	-1.73	4.01e-05	0.00506	Distal Intergenic	Distal Intergenic	ENST00000370994.8	SERBP1	SERPINE1 mRNA binding protein 1	26135	ENSG00000142864
chr19	15623085	15624059	975	5.96	4.72	6.62	-1.89	4.01e-05	0.00506	Promoter (<=1kb)	Promoter (<=1kb)	ENST00000585349.6	CYP4F8	cytochrome P450 family 4 subfamily F member 8	11283	ENSG00000186526
chr6	30447339	30447554	216	8.13	7.54	8.55	-1.01	4.02e-05	0.00506	Distal Intergenic	Distal Intergenic	ENST00000401282.3	MIR877	microRNA 877	100126314	ENSG00000216101
chr5	547151	548973	1823	7.37	6.66	7.85	-1.19	4.05e-05	0.00509	Distal Intergenic	Distal Intergenic	ENST00000582112.1	MIR4456	microRNA 4456	100616381	ENSG00000264233
chr11	65225172	65226144	973	6.38	5.35	6.98	-1.63	4.05e-05	0.00509	Exon	Exon (ENST00000525264.5/440044, exon 6 of 6)	ENST00000534471.1	SLC22A20P	solute carrier family 22 member 20, pseudogene	440044	ENSG00000197847
chr7	35322419	35322746	328	5.98	4.72	6.64	-1.93	4.08e-05	0.00512	Intron	Intron (ENST00000656715.1/401324, intron 1 of 2)	ENST00000656715.1	LOC401324	uncharacterized LOC401324	401324
chr6	130700823	130702531	1709	8.32	7.77	8.72	-0.95	4.1e-05	0.00514	Distal Intergenic	Distal Intergenic	ENST00000541421.2	SMLR1	small leucine rich protein 1	100507203	ENSG00000256162
chr2	152804665	152805275	611	5.9	4.58	6.58	-2	4.12e-05	0.00514	Distal Intergenic	Distal Intergenic	ENST00000463690.1	ARL6IP6	ADP ribosylation factor like GTPase 6 interacting protein 6	151188	ENSG00000177917
chr8	63294884	63295552	669	6.66	5.75	7.21	-1.46	4.12e-05	0.00514	Distal Intergenic	Distal Intergenic	ENST00000518373.1	YTHDF3	YTH N6-methyladenosine RNA binding protein 3	253943	ENSG00000185728
chr3	86982207	86983650	1444	6.48	5.52	7.05	-1.53	4.12e-05	0.00514	Intron	Intron (ENST00000398399.7/389136, intron 1 of 3)	ENST00000494229.1	VGLL3	vestigial like family member 3	389136	ENSG00000206538
chr10	49761054	49762575	1522	8.75	8.14	9.17	-1.03	4.14e-05	0.00516	Promoter (<=1kb)	Promoter (<=1kb)	ENST00000374103.9	OGDHL	oxoglutarate dehydrogenase like	55753	ENSG00000197444
chr2	218161739	218165632	3894	9.07	8.51	9.47	-0.95	4.17e-05	0.00518	Promoter (1-2kb)	Promoter (1-2kb)	ENST00000295683.3	CXCR1	C-X-C motif chemokine receptor 1	3577	ENSG00000163464
chr7	128409148	128410770	1623	8.03	7.29	8.52	-1.23	4.17e-05	0.00518	Promoter (<=1kb)	Promoter (<=1kb)	ENST00000484496.5	IMPDH1	inosine monophosphate dehydrogenase 1	3614	ENSG00000106348
chr4	1110718	1112571	1854	6.95	6.06	7.49	-1.42	4.2e-05	0.0052	Promoter (<=1kb)	Promoter (<=1kb)	ENST00000508428.5	RNF212	ring finger protein 212	285498	ENSG00000178222
chr21	33070191	33072194	2004	7.95	8.82	5.42	3.4	4.2e-05	0.0052	Promoter (<=1kb)	Promoter (<=1kb)	ENST00000382348.2	OLIG1	oligodendrocyte transcription factor 1	116448	ENSG00000184221
chr20	25149993	25150290	298	5.42	3.96	6.13	-2.17	4.2e-05	0.0052	Promoter (<=1kb)	Promoter (<=1kb)	ENST00000438287.6	LOC284798	uncharacterized LOC284798	284798	ENSG00000230725
chr19	39890012	39893371	3360	8.23	7.61	8.67	-1.06	4.29e-05	0.0053	Exon	Exon (ENST00000616721.6/8857, exon 13 of 28)	ENST00000221804.5	CLC	Charcot-Leyden crystal galectin	1178	ENSG00000105205
chr16	87665500	87665874	375	7.27	6.42	7.8	-1.38	4.3e-05	0.00531	Intron	Intron (ENST00000537256.5/57338, intron 2 of 5)	ENST00000563609.1	JPH3	junctophilin 3	57338	ENSG00000154118
chr22	48737133	48737883	751	8.04	7.27	8.54	-1.27	4.32e-05	0.00532	Intron	Intron (ENST00000402357.5/25817, intron 3 of 3)	ENST00000580946.1	MIR4535	microRNA 4535	100616415	ENSG00000266887
chr17	6068990	6070013	1024	6.09	6.74	4.86	1.88	4.32e-05	0.00533	Promoter (<=1kb)	Promoter (<=1kb)	ENST00000574946.5	WSCD1	WSC domain containing 1	23302	ENSG00000179314
chr10	46217869	46219040	1172	6.4	5.42	6.98	-1.56	4.36e-05	0.00536	Distal Intergenic	Distal Intergenic	ENST00000604933.2	ANTXRLP1	ANTXR like pseudogene 1	100996567
chr18	73980442	73980939	498	7.89	7.24	8.34	-1.11	4.37e-05	0.00537	Intron	Intron (ENST00000581541.1/ENST00000581541.1, intron 1 of 2)	ENST00000579108.1	FBXO15	F-box protein 15	201456	ENSG00000141665
chr8	88751691	88752370	680	6.51	5.55	7.08	-1.53	4.4e-05	0.00539	Intron	Intron (ENST00000659668.1/ENST00000659668.1, intron 2 of 6)	ENST00000522726.1	MMP16	matrix metallopeptidase 16	4325	ENSG00000156103
chr10	130918219	130919349	1131	6.96	7.53	6.02	1.5	4.4e-05	0.00539	Distal Intergenic	Distal Intergenic	ENST00000578683.1	MIR378C	microRNA 378c	100422867	ENSG00000264803
chr8	37903693	37904934	1242	6.66	5.7	7.22	-1.52	4.4e-05	0.00539	Distal Intergenic	Distal Intergenic	ENST00000330843.9	RAB11FIP1	RAB11 family interacting protein 1	80223	ENSG00000156675
chr8	111949396	111949878	483	5.4	3.91	6.12	-2.21	4.41e-05	0.00539	Distal Intergenic	Distal Intergenic	ENST00000534172.1	CSMD3	CUB and Sushi multiple domains 3	114788	ENSG00000164796
chr13	26734037	26734641	605	5.07	3.16	5.86	-2.7	4.42e-05	0.00539	Distal Intergenic	Distal Intergenic	ENST00000405846.5	GPR12	G protein-coupled receptor 12	2835	ENSG00000132975
chr1	34924925	34925111	187	7.92	7.31	8.34	-1.03	4.42e-05	0.00539	Promoter (<=1kb)	Promoter (<=1kb)	ENST00000495979.1	DLGAP3	DLG associated protein 3	58512	ENSG00000116544
chr1	37255480	37255716	237	7.79	7.14	8.24	-1.1	4.48e-05	0.00546	Intron	Intron (ENST00000657513.1/ENST00000657513.1, intron 2 of 3)	ENST00000579351.1	MIR4255	microRNA 4255	100422898	ENSG00000264698
chr2	85802107	85802768	662	7.18	6.42	7.67	-1.25	4.49e-05	0.00546	Distal Intergenic	Distal Intergenic	ENST00000366278.2	LOC284950	uncharacterized LOC284950	284950
chr4	101015324	101016108	785	5.46	4.03	6.16	-2.13	4.5e-05	0.00546	Distal Intergenic	Distal Intergenic	ENST00000510657.1	EMCN	endomucin	51705	ENSG00000164035
chrX	153672067	153674926	2860	9.34	8.73	9.77	-1.04	4.5e-05	0.00546	Promoter (<=1kb)	Promoter (<=1kb)	ENST00000466662.1	PNCK	pregnancy up-regulated nonubiquitous CaM kinase	139728	ENSG00000130822
chrX	55277371	55278509	1139	7.67	7	8.12	-1.12	4.51e-05	0.00546	Promoter (1-2kb)	Promoter (1-2kb)	ENST00000514681.4	LOC100421746	PAGE family member 5 pseudogene	100421746	ENSG00000232765
chr1	115266440	115266993	554	5.81	4.58	6.47	-1.89	4.56e-05	0.00551	Distal Intergenic	Distal Intergenic	ENST00000425449.1	NGF-AS1	NGF antisense RNA 1	112840934	ENSG00000228035
chr5	4346579	4347156	578	4.13	0.96	5.05	-4.09	4.56e-05	0.00551	Distal Intergenic	Distal Intergenic	ENST00000503757.1	LINC02114	long intergenic non-protein coding RNA 2114	101929153	ENSG00000249521
chr2	67795582	67795838	257	5.91	4.7	6.56	-1.86	4.57e-05	0.00551	Downstream (<1kb)	Downstream (<1kb)	ENST00000457448.1	LINC01812	long intergenic non-protein coding RNA 1812	101927701	ENSG00000237013
chr11	134654643	134657922	3280	8.99	8.47	9.37	-0.9	4.58e-05	0.00552	Exon	Exon (ENST00000663285.1/ENST00000663285.1, exon 1 of 2)	ENST00000513405.1	LINC02714	long intergenic non-protein coding RNA 2714	729305	ENSG00000251226
chr10	45151114	45152259	1146	5.9	4.67	6.56	-1.89	4.59e-05	0.00553	Promoter (2-3kb)	Promoter (2-3kb)	ENST00000619977.1	RSU1P2	Ras suppressor protein 1 pseudogene 2	100133308
chr16	16937337	16941531	4195	8.96	9.35	8.42	0.93	4.62e-05	0.00555	Distal Intergenic	Distal Intergenic	ENST00000530217.2	NPIPA8	nuclear pore complex interacting protein family member A8	101059953	ENSG00000214940
chr8	133737446	133737951	506	6.94	6.12	7.46	-1.33	4.63e-05	0.00555	Distal Intergenic	Distal Intergenic	ENST00000517380.1	LOC101927798	uncharacterized LOC101927798	101927798	ENSG00000253165
chr20	20884945	20885349	405	6.15	5.01	6.78	-1.76	4.63e-05	0.00555	Distal Intergenic	Distal Intergenic	ENST00000202677.12	RALGAPA2	Ral GTPase activating protein catalytic alpha subunit 2	57186	ENSG00000188559
chr7	114186423	114186971	549	6.97	6.17	7.48	-1.31	4.65e-05	0.00557	Intron	Intron (ENST00000412402.5/93986, intron 1 of 19)	ENST00000634411.1	FOXP2	forkhead box P2	93986	ENSG00000128573
chr7	21329869	21330992	1124	5.69	4.1	6.43	-2.32	4.67e-05	0.00559	Distal Intergenic	Distal Intergenic	ENST00000432066.2	SP4	Sp4 transcription factor	6671	ENSG00000105866
chr2	44286377	44287085	709	6.55	5.6	7.11	-1.52	4.69e-05	0.00561	Promoter (<=1kb)	Promoter (<=1kb)	ENST00000427285.1	SLC3A1	solute carrier family 3 member 1	6519	ENSG00000138079
chr20	19429953	19431571	1619	8.83	8.22	9.26	-1.04	4.73e-05	0.00564	Intron	Intron (ENST00000328041.11/57419, intron 2 of 16)	ENST00000319682.2	LOC100130264	uncharacterized LOC100130264	100130264	ENSG00000179447
chr4	184168374	184168816	443	7.65	6.86	8.16	-1.29	4.73e-05	0.00564	Intron	Intron (ENST00000296741.7/133121, intron 1 of 7)	ENST00000505644.1	ENPP6	ectonucleotide pyrophosphatase/phosphodiesterase 6	133121	ENSG00000164303
chr1	161480380	161482288	1909	8.95	8.43	9.34	-0.9	4.75e-05	0.00565	Distal Intergenic	Distal Intergenic	ENST00000367972.8	FCGR2A	Fc fragment of IgG receptor IIa	2212	ENSG00000143226
chr8	73172646	73173125	480	8.41	7.79	8.84	-1.05	4.77e-05	0.00568	Distal Intergenic	Distal Intergenic	ENST00000519697.1	SBSPON	somatomedin B and thrombospondin type 1 domain containing	157869	ENSG00000164764
chr16	56667941	56670232	2292	6.91	6.06	7.45	-1.39	4.81e-05	0.00572	Promoter (<=1kb)	Promoter (<=1kb)	ENST00000444837.6	MT1G	metallothionein 1G	4495	ENSG00000125144
chr18	59713391	59714709	1319	8.53	7.86	8.98	-1.13	4.82e-05	0.00572	Distal Intergenic	Distal Intergenic	ENST00000649564.1	CCBE1	collagen and calcium binding EGF domains 1	147372	ENSG00000183287
chr13	111398867	111400183	1317	8.59	8.07	8.97	-0.91	4.87e-05	0.00577	Distal Intergenic	Distal Intergenic	ENST00000283547.2	TEX29	testis expressed 29	121793	ENSG00000153495
chr1	228613396	228613787	392	7.7	6.85	8.23	-1.38	4.89e-05	0.00578	Distal Intergenic	Distal Intergenic	ENST00000364451.1	RNA5S9	RNA, 5S ribosomal 9	100169760	ENSG00000201321
chr11	134481810	134482313	504	7.71	6.99	8.19	-1.2	4.91e-05	0.0058	Promoter (2-3kb)	Promoter (2-3kb)	ENST00000532886.2	LOC283177	uncharacterized LOC283177	283177	ENSG00000255545
chr14	60528559	60529395	837	6.83	5.97	7.37	-1.4	4.94e-05	0.00583	Intron	Intron (ENST00000557618.1/ENST00000557618.1, intron 1 of 1)	ENST00000556799.1	C14orf39	chromosome 14 open reading frame 39	317761	ENSG00000179008
chr1	175396406	175396937	532	6.9	5.97	7.47	-1.5	4.96e-05	0.00585	Exon	Exon (ENST00000367674.7/7143, exon 5 of 23)	ENST00000422274.2	TNR	tenascin R	7143	ENSG00000116147
chr10	49367573	49370605	3033	9.29	8.78	9.67	-0.88	4.97e-05	0.00586	Intron	Intron (ENST00000374139.6/644168, intron 5 of 5)	ENST00000374139.6	DRGX	dorsal root ganglia homeobox	644168	ENSG00000165606
chr16	79266889	79268326	1438	7.62	6.91	8.1	-1.19	5.01e-05	0.0059	Distal Intergenic	Distal Intergenic	ENST00000566103.1	WWOX	WW domain containing oxidoreductase	51741	ENSG00000186153
chr8	126365420	126366565	1146	6.69	5.76	7.25	-1.49	5.03e-05	0.0059	Distal Intergenic	Distal Intergenic	ENST00000658969.1	LOC101927657	uncharacterized LOC101927657	101927657	ENSG00000244791
chr22	50028255	50030492	2238	10.66	9.98	11.12	-1.14	5.03e-05	0.0059	Exon	Exon (ENST00000266182.10/164714, exon 12 of 14)	ENST00000389983.6	IL17REL	interleukin 17 receptor E like	400935	ENSG00000188263
chr11	86800053	86802944	2892	7.53	6.85	7.98	-1.13	5.04e-05	0.00591	Promoter (<=1kb)	Promoter (<=1kb)	ENST00000532234.5	PRSS23	serine protease 23	11098	ENSG00000150687
chr9	76904935	76907840	2906	9.47	8.76	9.94	-1.19	5.06e-05	0.00592	Promoter (<=1kb)	Promoter (<=1kb)	ENST00000376718.8	PRUNE2	prune homolog 2 with BCH domain	158471	ENSG00000106772
chr7	69255904	69257164	1261	7.29	6.53	7.78	-1.25	5.11e-05	0.00597	Intron	Intron (ENST00000670444.1/ENST00000670444.1, intron 2 of 2)	ENST00000436600.2	CT66	cancer/testis associated transcript 66	100507468	ENSG00000234215
chr1	175459470	175461211	1742	7.73	7.01	8.2	-1.19	5.2e-05	0.00607	Intron	Intron (ENST00000367674.7/7143, intron 2 of 22)	ENST00000422274.2	TNR	tenascin R	7143	ENSG00000116147
chr7	154655563	154657091	1529	6.97	6.16	7.49	-1.33	5.26e-05	0.00613	Intron	Intron (ENST00000404039.5/1804, intron 6 of 25)	ENST00000471100.5	DPP6	dipeptidyl peptidase like 6	1804	ENSG00000130226
chr7	106176621	106176958	338	5.41	3.87	6.14	-2.28	5.32e-05	0.00619	Distal Intergenic	Distal Intergenic	ENST00000483448.1	SYPL1	synaptophysin like 1	6856	ENSG00000008282
chr11	134588237	134589474	1238	7.34	6.62	7.81	-1.2	5.33e-05	0.0062	Distal Intergenic	Distal Intergenic	ENST00000532886.2	LOC283177	uncharacterized LOC283177	283177	ENSG00000255545
chr9	84181555	84182416	862	5.99	4.82	6.62	-1.81	5.34e-05	0.0062	Distal Intergenic	Distal Intergenic	ENST00000423515.2	LOC101927575	uncharacterized LOC101927575	101927575	ENSG00000227463
chr2	146412756	146413551	796	5.93	4.75	6.57	-1.82	5.36e-05	0.0062	Distal Intergenic	Distal Intergenic	ENST00000471997.1	PABPC1P2	poly(A) binding protein cytoplasmic 1 pseudogene 2	728773
chr9	34825286	34827262	1977	7.79	7.09	8.26	-1.17	5.36e-05	0.0062	Intron	Intron (ENST00000658462.1/ENST00000658462.1, intron 1 of 2)	ENST00000399773.10	FAM205BP	transmembrane protein C9orf144B pseudogene	389715
chr2	2462037	2462761	725	9.3	8.74	9.7	-0.96	5.36e-05	0.0062	Distal Intergenic	Distal Intergenic	ENST00000648688.1	MYT1L	myelin transcription factor 1 like	23040	ENSG00000186487
chr7	45251302	45253753	2452	9.12	8.63	9.49	-0.86	5.36e-05	0.0062	Distal Intergenic	Distal Intergenic	ENST00000481345.1	RAMP3	receptor activity modifying protein 3	10268	ENSG00000122679
chr17	82386164	82388496	2333	7.27	6.51	7.76	-1.25	5.43e-05	0.00627	Downstream (<1kb)	Downstream (<1kb)	ENST00000578287.1	OGFOD3	2-oxoglutarate and iron dependent oxygenase domain containing 3	79701	ENSG00000181396
chr5	52668526	52669143	618	7.11	6.35	7.6	-1.25	5.44e-05	0.00627	Distal Intergenic	Distal Intergenic	ENST00000282588.7	ITGA1	integrin subunit alpha 1	3672	ENSG00000213949
chr8	146691	147787	1097	5.2	3.59	5.94	-2.34	5.47e-05	0.0063	Distal Intergenic	Distal Intergenic	ENST00000320901.3	OR4F21	olfactory receptor family 4 subfamily F member 21	441308	ENSG00000176269
chr3	72341803	72342268	466	7.1	6.28	7.62	-1.34	5.5e-05	0.00633	Distal Intergenic	Distal Intergenic	ENST00000626474.3	LINC00877	long intergenic non-protein coding RNA 877	285286	ENSG00000241163
chr22	18952198	18953575	1378	6.62	5.56	7.22	-1.66	5.54e-05	0.00636	Exon	Exon (ENST00000624224.1/ENST00000624224.1, exon 1 of 1)	ENST00000357068.10	PRODH	proline dehydrogenase 1	5625	ENSG00000100033
chr2	67953518	67955168	1651	7.31	7.78	6.61	1.18	5.55e-05	0.00636	Distal Intergenic	Distal Intergenic	ENST00000479484.1	C1D	C1D nuclear receptor corepressor	10438	ENSG00000197223
chr2	10493685	10496234	2550	8.37	7.75	8.81	-1.05	5.55e-05	0.00636	Distal Intergenic	Distal Intergenic	ENST00000670859.1	ODC1-DT	ODC1 divergent transcript	101929715
chr2	3814850	3815203	354	5.59	4.25	6.27	-2.01	5.58e-05	0.00639	Intron	Intron (ENST00000399143.9/728597, intron 10 of 10)	ENST00000451101.1	DCDC2C	doublecortin domain containing 2C	728597	ENSG00000214866
chr17	62137020	62139884	2865	9.8	9.13	10.25	-1.12	5.59e-05	0.0064	Exon	Exon (ENST00000578759.1/ENST00000578759.1, exon 1 of 1)	ENST00000397786.7	MED13	mediator complex subunit 13	9969	ENSG00000108510
chr18	79584535	79584879	345	7.09	6.26	7.61	-1.35	5.6e-05	0.0064	Intron	Intron (ENST00000589723.1/284240, intron 2 of 3)	ENST00000586695.1	NFATC1	nuclear factor of activated T cells 1	4772	ENSG00000131196
chr2	120738593	120739178	586	7.21	6.48	7.69	-1.21	5.62e-05	0.00642	Promoter (2-3kb)	Promoter (2-3kb)	ENST00000418323.5	GLI2	GLI family zinc finger 2	2736	ENSG00000074047
chr7	117771374	117772273	900	5.99	4.8	6.64	-1.84	5.63e-05	0.00642	Intron	Intron (ENST00000160373.8/83992, intron 8 of 22)	ENST00000467088.1	CTTNBP2	cortactin binding protein 2	83992	ENSG00000077063
chrX	110319384	110319861	478	5.24	6	3.54	2.46	5.65e-05	0.00643	Promoter (1-2kb)	Promoter (1-2kb)	ENST00000262844.10	AMMECR1	AMMECR nuclear protein 1	9949	ENSG00000101935
chr18	77670045	77671168	1124	4.57	2.05	5.44	-3.38	5.65e-05	0.00643	Distal Intergenic	Distal Intergenic	ENST00000666771.1	LINC01029	long intergenic non-protein coding RNA 1029	101927715	ENSG00000265843
chr12	102983134	102985301	2168	7.13	6.28	7.67	-1.39	5.67e-05	0.00644	Distal Intergenic	Distal Intergenic	ENST00000547319.1	PAH	phenylalanine hydroxylase	5053	ENSG00000171759
chr2	2663552	2664706	1155	5.62	4.27	6.31	-2.03	5.69e-05	0.00644	Intron	Intron (ENST00000655823.1/ENST00000655823.1, intron 2 of 2)	ENST00000648688.1	MYT1L	myelin transcription factor 1 like	23040	ENSG00000186487
chr10	11049879	11050825	947	5.33	3.74	6.07	-2.33	5.69e-05	0.00644	Intron	Intron (ENST00000637215.1/10659, intron 2 of 14)	ENST00000632728.1	CELF2	CUGBP Elav-like family member 2	10659	ENSG00000048740
chr7	131693867	131694578	712	6.79	5.84	7.36	-1.51	5.7e-05	0.00644	Distal Intergenic	Distal Intergenic	ENST00000465001.1	PODXL	podocalyxin like	5420	ENSG00000128567
chr18	27093043	27093813	771	5.11	3.41	5.87	-2.46	5.7e-05	0.00644	Intron	Intron (ENST00000578701.5/147429, intron 2 of 3)	ENST00000581714.5	CHST9	carbohydrate sulfotransferase 9	83539	ENSG00000154080
chr9	77451673	77453123	1451	8.43	7.9	8.82	-0.93	5.75e-05	0.00649	Intron	Intron (ENST00000341700.7/9630, intron 2 of 6)	ENST00000439145.1	GNA14-AS1	GNA14 antisense RNA 1	101927422	ENSG00000231373
chr11	129694695	129696658	1964	8.36	7.77	8.78	-1.01	5.76e-05	0.0065	Distal Intergenic	Distal Intergenic	ENST00000631195.1	LINC01395	long intergenic non-protein coding RNA 1395	101929557	ENSG00000281097
chr18	63969969	63971565	1597	8.14	7.49	8.58	-1.09	5.77e-05	0.0065	Promoter (<=1kb)	Promoter (<=1kb)	ENST00000353706.6	SERPINB8	serpin family B member 8	5271	ENSG00000166401
chr14	95515259	95517931	2673	7.17	6.26	7.72	-1.46	5.86e-05	0.00659	Exon	Exon (ENST00000554161.1/ENST00000554161.1, exon 1 of 2)	ENST00000553672.1	GLRX5	glutaredoxin 5	51218	ENSG00000182512
chr4	96056151	96057004	854	6.39	5.17	7.05	-1.88	5.87e-05	0.00659	Distal Intergenic	Distal Intergenic	ENST00000295266.6	PDHA2	pyruvate dehydrogenase E1 alpha 2 subunit	5161	ENSG00000163114
chr11	119749045	119749486	442	5.68	4.33	6.36	-2.02	5.88e-05	0.0066	Distal Intergenic	Distal Intergenic	ENST00000533253.1	LOC102724301	uncharacterized LOC102724301	102724301	ENSG00000254854
chr20	37930420	37932242	1823	6.83	5.87	7.41	-1.54	5.93e-05	0.00664	Exon	Exon (ENST00000373461.9/128434, exon 2 of 4)	ENST00000448944.1	VSTM2L	V-set and transmembrane domain containing 2 like	128434	ENSG00000132821
chr2	65600673	65601989	1317	7.29	6.42	7.83	-1.41	5.94e-05	0.00664	Exon	Exon (ENST00000420724.1/ENST00000420724.1, exon 2 of 4)	ENST00000440972.1	SPRED2	sprouty related EVH1 domain containing 2	200734	ENSG00000198369
chr10	45204226	45206284	2059	8.5	7.85	8.95	-1.09	5.94e-05	0.00664	Distal Intergenic	Distal Intergenic	ENST00000579389.1	MIR3156-1	microRNA 3156-1	100422988	ENSG00000263476
chr2	129356926	129358665	1740	7.47	6.8	7.92	-1.12	5.96e-05	0.00665	Distal Intergenic	Distal Intergenic	ENST00000375987.3	LINC01854	long intergenic non-protein coding RNA 1854	151121	ENSG00000204460
chr19	17871760	17872885	1126	8.38	7.72	8.83	-1.11	5.99e-05	0.00668	Promoter (<=1kb)	Promoter (<=1kb)	ENST00000222248.4	SLC5A5	solute carrier family 5 member 5	6528	ENSG00000105641
chr18	3877870	3880250	2381	8.05	7.46	8.46	-1	5.99e-05	0.00668	Promoter (<=1kb)	Promoter (<=1kb)	ENST00000577649.1	DLGAP1-AS3	DLGAP1 antisense RNA 3	201477	ENSG00000263724
chr14	69931983	69932907	925	4.85	5.66	2.86	2.81	6.03e-05	0.00672	Intron	Intron (ENST00000555917.1/64093, intron 3 of 3)	ENST00000553839.1	SMOC1	SPARC related modular calcium binding 1	64093	ENSG00000198732
chr10	127796614	127797661	1048	8.3	7.71	8.72	-1.01	6.05e-05	0.00672	Distal Intergenic	Distal Intergenic	ENST00000388920.5	FOXI2	forkhead box I2	399823	ENSG00000186766
chr1	175577548	175580224	2677	8.06	7.43	8.49	-1.06	6.16e-05	0.00684	Intron	Intron (ENST00000367674.7/7143, intron 1 of 22)	ENST00000367674.7	TNR	tenascin R	7143	ENSG00000116147
chr17	74958075	74960946	2872	8.63	8.06	9.04	-0.98	6.19e-05	0.00686	Promoter (<=1kb)	Promoter (<=1kb)	ENST00000532894.1	HID1	HID1 domain containing	283987	ENSG00000167861
chr2	36355058	36358546	3489	8.96	9.38	8.36	1.01	6.21e-05	0.00688	Promoter (<=1kb)	Promoter (<=1kb)	ENST00000280527.7	CRIM1	cysteine rich transmembrane BMP regulator 1	51232	ENSG00000150938
chr8	60242377	60244953	2577	9.02	8.44	9.43	-0.99	6.23e-05	0.00689	Intron	Intron (ENST00000317995.5/767, intron 3 of 8)	ENST00000528666.1	CA8	carbonic anhydrase 8	767	ENSG00000178538
chr1	110156018	110156340	323	7.8	7.13	8.26	-1.13	6.23e-05	0.00689	Intron	Intron (ENST00000331565.5/388662, intron 1 of 11)	ENST00000331565.5	SLC6A17	solute carrier family 6 member 17	388662	ENSG00000197106
chr18	78363641	78365914	2274	8.9	8.39	9.29	-0.9	6.26e-05	0.00692	Distal Intergenic	Distal Intergenic	ENST00000661306.1	LINC01029	long intergenic non-protein coding RNA 1029	101927715	ENSG00000265843
chr7	150658666	150659361	696	5.51	4.04	6.22	-2.17	6.31e-05	0.00695	Distal Intergenic	Distal Intergenic	ENST00000618759.4	GIMAP6	GTPase, IMAP family member 6	474344	ENSG00000133561
chr3	51242219	51243227	1009	6.4	5.31	7.01	-1.7	6.31e-05	0.00695	Intron	Intron (ENST00000266037.10/1795, intron 21 of 52)	ENST00000528157.7	MANF	mesencephalic astrocyte derived neurotrophic factor	7873	ENSG00000145050
chr11	120647397	120650691	3295	8.74	8.24	9.11	-0.88	6.33e-05	0.00697	Intron	Intron (ENST00000527524.7/2900, intron 1 of 20)	ENST00000526536.1	GRIK4	glutamate ionotropic receptor kainate type subunit 4	2900	ENSG00000149403
chr3	42905996	42907346	1351	6.33	5.35	6.91	-1.56	6.34e-05	0.00697	Promoter (<=1kb)	Promoter (<=1kb)	ENST00000440367.7	ZNF662	zinc finger protein 662	389114	ENSG00000182983
chr20	19704314	19705392	1079	6.45	5.42	7.04	-1.62	6.38e-05	0.00701	Intron	Intron (ENST00000328041.11/57419, intron 15 of 16)	ENST00000432334.2	RIN2	Ras and Rab interactor 2	54453	ENSG00000132669
chr14	38727012	38728720	1709	7.51	6.83	7.96	-1.13	6.4e-05	0.00701	Exon	Exon (ENST00000557533.2/ENST00000557533.2, exon 1 of 1)	ENST00000668589.1	LINC00639	long intergenic non-protein coding RNA 639	283547	ENSG00000259070
chr5	95255535	95256621	1087	6.17	4.98	6.81	-1.83	6.47e-05	0.00708	Intron	Intron (ENST00000515393.5/79772, intron 1 of 22)	ENST00000503301.5	MCTP1	multiple C2 and transmembrane domain containing 1	79772	ENSG00000175471
chr3	86082860	86083317	458	5	3.1	5.79	-2.69	6.48e-05	0.00709	Distal Intergenic	Distal Intergenic	ENST00000467225.1	CADM2-AS2	CADM2 antisense RNA 2	100874037	ENSG00000241648
chr15	66703095	66705411	2317	8.54	7.99	8.93	-0.95	6.48e-05	0.00709	Promoter (<=1kb)	Promoter (<=1kb)	ENST00000557916.5	SMAD6	SMAD family member 6	4091	ENSG00000137834
chr1	40782239	40783663	1425	8.04	7.45	8.46	-1.01	6.55e-05	0.00715	Promoter (<=1kb)	Promoter (<=1kb)	ENST00000347132.10	KCNQ4	potassium voltage-gated channel subfamily Q member 4	9132	ENSG00000117013
chr11	70650177	70650601	425	8.43	7.74	8.89	-1.15	6.63e-05	0.00723	Intron	Intron (ENST00000449833.6/22941, intron 2 of 9)	ENST00000445654.2	SHANK2	SH3 and multiple ankyrin repeat domains 2	22941	ENSG00000162105
chr9	77429124	77430601	1478	8.26	7.67	8.68	-1	6.64e-05	0.00724	Promoter (1-2kb)	Promoter (1-2kb)	ENST00000464095.1	GNA14	G protein subunit alpha 14	9630	ENSG00000156049
chr14	25917143	25917696	554	5.58	4.25	6.26	-2.01	6.65e-05	0.00724	Exon	Exon (ENST00000649052.1/ENST00000649052.1, exon 1 of 3)	ENST00000551754.1	NOVA1	NOVA alternative splicing regulator 1	4857	ENSG00000139910
chr11	119754316	119755695	1380	6.36	5.34	6.95	-1.61	6.67e-05	0.00724	Distal Intergenic	Distal Intergenic	ENST00000533253.1	LOC102724301	uncharacterized LOC102724301	102724301	ENSG00000254854
chr9	7271280	7272605	1326	7.8	7.17	8.24	-1.07	6.67e-05	0.00724	Distal Intergenic	Distal Intergenic	ENST00000466673.1	KDM4C	lysine demethylase 4C	23081	ENSG00000107077
chr14	95472867	95474088	1222	5.52	4.12	6.21	-2.09	6.74e-05	0.0073	Promoter (1-2kb)	Promoter (1-2kb)	ENST00000557275.5	SYNE3	spectrin repeat containing nuclear envelope family member 3	161176	ENSG00000176438
chr18	78484865	78486634	1770	7.44	6.67	7.94	-1.27	6.75e-05	0.00731	Exon	Exon (ENST00000579769.1/ENST00000579769.1, exon 3 of 3)	ENST00000661306.1	LINC01029	long intergenic non-protein coding RNA 1029	101927715	ENSG00000265843
chr2	11668289	11670331	2043	7.05	6.22	7.58	-1.36	6.85e-05	0.00741	Promoter (<=1kb)	Promoter (<=1kb)	ENST00000306928.6	NTSR2	neurotensin receptor 2	23620	ENSG00000169006
chr6	132551237	132551753	517	6.34	5.17	6.97	-1.8	6.88e-05	0.00744	Promoter (<=1kb)	Promoter (<=1kb)	ENST00000275200.1	TAAR8	trace amine associated receptor 8	83551	ENSG00000146385
chr17	43927206	43928224	1019	5.46	4.02	6.16	-2.15	6.93e-05	0.00748	Exon	Exon (ENST00000592842.1/ENST00000592842.1, exon 1 of 3)	ENST00000588043.3	FAM215A	family with sequence similarity 215 member A	23591	ENSG00000267496
chr7	105651401	105652604	1204	6.7	5.74	7.27	-1.52	6.99e-05	0.00754	Intron	Intron (ENST00000419735.7/222255, intron 4 of 11)	ENST00000474433.5	ATXN7L1	ataxin 7 like 1	222255	ENSG00000146776
chr4	105526170	105527412	1243	7.26	6.52	7.75	-1.24	7.01e-05	0.00755	Exon	Exon (ENST00000502488.1/ENST00000502488.1, exon 1 of 1)	ENST00000265154.6	ARHGEF38	Rho guanine nucleotide exchange factor 38	54848	ENSG00000236699
chr1	46452799	46454026	1228	6.47	5.46	7.06	-1.6	7.04e-05	0.00757	Promoter (1-2kb)	Promoter (1-2kb)	ENST00000634819.2	LINC01398	long intergenic non-protein coding RNA 1398	101929651	ENSG00000224863
chr3	86978537	86978778	242	4.87	3.07	5.65	-2.58	7.1e-05	0.00762	Exon	Exon (ENST00000398399.7/389136, exon 2 of 4)	ENST00000637106.1	VGLL3	vestigial like family member 3	389136	ENSG00000206538
chr4	77385355	77385848	494	7.26	6.43	7.79	-1.36	7.1e-05	0.00762	Intron	Intron (ENST00000497512.5/901, intron 10 of 11)	ENST00000286758.4	CXCL13	C-X-C motif chemokine ligand 13	10563	ENSG00000156234
chr3	288498	288732	235	4.06	0.96	4.97	-4.01	7.11e-05	0.00762	Intron	Intron (ENST00000256509.7/10752, intron 2 of 27)	ENST00000620033.4	CHL1	cell adhesion molecule L1 like	10752	ENSG00000134121
chr1	10722833	10727212	4380	9.76	9.23	10.14	-0.92	7.13e-05	0.00763	Intron	Intron (ENST00000377022.8/54897, intron 2 of 20)	ENST00000472814.1	CASZ1	castor zinc finger 1	54897	ENSG00000130940
chr1	165367353	165369469	2117	9.26	8.74	9.65	-0.91	7.13e-05	0.00763	Distal Intergenic	Distal Intergenic	ENST00000342310.7	LMX1A	LIM homeobox transcription factor 1 alpha	4009	ENSG00000162761
chr2	40360569	40361497	929	5.46	4.08	6.15	-2.08	7.15e-05	0.00764	Intron	Intron (ENST00000406785.6/6546, intron 2 of 7)	ENST00000407929.6	SLC8A1	solute carrier family 8 member A1	6546	ENSG00000183023
chr14	101061392	101062396	1005	5.82	4.49	6.5	-2.01	7.16e-05	0.00764	Promoter (<=1kb)	Promoter (<=1kb)	ENST00000362145.4	MIR377	microRNA 377	494326	ENSG00000199015
chr1	9625976	9627284	1309	5.81	4.47	6.5	-2.03	7.17e-05	0.00764	Distal Intergenic	Distal Intergenic	ENST00000508400.1	TMEM201	transmembrane protein 201	199953	ENSG00000188807
chr11	60766800	60768367	1568	7.52	6.85	7.98	-1.13	7.18e-05	0.00765	5' UTR	5' UTR	ENST00000429322.6	MS4A15	membrane spanning 4-domains A15	219995	ENSG00000166961
chr6	25720428	25721186	759	6.44	5.44	7.03	-1.59	7.2e-05	0.00765	Distal Intergenic	Distal Intergenic	ENST00000297012.4	H2AC1	H2A clustered histone 1	221613	ENSG00000164508
chr20	35600223	35602681	2459	9.45	8.8	9.9	-1.1	7.21e-05	0.00765	Promoter (<=1kb)	Promoter (<=1kb)	ENST00000412452.1	FER1L4	fer-1 like family member 4 (pseudogene)	80307	ENSG00000088340
chr7	31737962	31738951	990	7.21	6.44	7.71	-1.26	7.21e-05	0.00765	Distal Intergenic	Distal Intergenic	ENST00000498609.1	PPP1R17	protein phosphatase 1 regulatory subunit 17	10842	ENSG00000106341
chr9	92135231	92137857	2627	9.06	8.52	9.45	-0.92	7.22e-05	0.00765	Promoter (2-3kb)	Promoter (2-3kb)	ENST00000412768.1	LOC100128076	protein tyrosine phosphatase pseudogene	100128076
chr6	144582046	144583774	1729	6.61	7.2	5.58	1.62	7.22e-05	0.00765	Promoter (<=1kb)	Promoter (<=1kb)	ENST00000367526.8	UTRN	utrophin	7402	ENSG00000152818
chrX	37542371	37543354	984	5.25	3.59	6	-2.41	7.25e-05	0.00767	Exon	Exon (ENST00000402340.2/ENST00000402340.2, exon 2 of 2)	ENST00000614025.4	LANCL3	LanC like 3	347404	ENSG00000147036
chr10	98080433	98081110	678	7.33	6.5	7.85	-1.35	7.28e-05	0.00768	Distal Intergenic	Distal Intergenic	ENST00000370591.6	CRTAC1	cartilage acidic protein 1	55118	ENSG00000095713
chr10	99315788	99317017	1230	7.03	6.14	7.57	-1.43	7.28e-05	0.00768	Distal Intergenic	Distal Intergenic	ENST00000356713.5	CNNM1	cyclin and CBS domain divalent metal cation transport mediator 1	26507	ENSG00000119946
chr7	985309	986238	930	4.47	2.03	5.34	-3.31	7.34e-05	0.00774	Promoter (<=1kb)	Promoter (<=1kb)	ENST00000462453.1	CYP2W1	cytochrome P450 family 2 subfamily W member 1	54905	ENSG00000073067
chr14	90831078	90831614	537	4.96	3.2	5.73	-2.53	7.46e-05	0.00785	Distal Intergenic	Distal Intergenic	ENST00000553948.1	TTC7B	tetratricopeptide repeat domain 7B	145567	ENSG00000165914
chr19	12838168	12838503	336	7.16	6.25	7.71	-1.46	7.46e-05	0.00785	Promoter (<=1kb)	Promoter (<=1kb)	ENST00000590883.1	MAST1	microtubule associated serine/threonine kinase 1	22983	ENSG00000105613
chrX	70250522	70250921	400	5.51	6.21	4.11	2.1	7.48e-05	0.00786	Distal Intergenic	Distal Intergenic	ENST00000374519.3	P2RY4	pyrimidinergic receptor P2Y4	5030	ENSG00000186912
chr14	96037862	96040443	2582	10.2	9.63	10.61	-0.98	7.53e-05	0.00789	Promoter (<=1kb)	Promoter (<=1kb)	ENST00000555004.2	C14orf132	chromosome 14 open reading frame 132	56967	ENSG00000227051
chr2	120825825	120826239	415	5.35	3.49	6.14	-2.65	7.53e-05	0.00789	Intron	Intron (ENST00000482119.5/2736, intron 2 of 3)	ENST00000433812.1	GLI2	GLI family zinc finger 2	2736	ENSG00000074047
chr3	16883903	16886751	2849	8.19	8.59	7.64	0.95	7.54e-05	0.00789	5' UTR	5' UTR	ENST00000454457.1	DAZL	deleted in azoospermia like	1618	ENSG00000092345
chr2	16392062	16393111	1050	6.79	5.88	7.34	-1.46	7.54e-05	0.00789	Exon	Exon (ENST00000425176.5/ENST00000425176.5, exon 2 of 3)	ENST00000469507.1	FAM49A	family with sequence similarity 49 member A	81553	ENSG00000197872
chr7	33713444	33715390	1947	7.23	6.34	7.77	-1.44	7.54e-05	0.00789	Intron	Intron (ENST00000672453.1/27241, intron 20 of 22)	ENST00000672758.1	BBS9	Bardet-Biedl syndrome 9	27241	ENSG00000122507
chr7	67371703	67372056	354	8.82	8.19	9.25	-1.06	7.61e-05	0.00795	Distal Intergenic	Distal Intergenic	ENST00000430244.1	LINC01372	long intergenic non-protein coding RNA 1372	101929736	ENSG00000106610
chr4	101237728	101238055	328	5.16	3.09	5.97	-2.88	7.63e-05	0.00795	Promoter (2-3kb)	Promoter (2-3kb)	ENST00000617280.1	MIR8066	microRNA 8066	102465868	ENSG00000273882
chr15	62391792	62392769	978	5.58	6.26	4.23	2.03	7.64e-05	0.00796	Intron	Intron (ENST00000561322.1/ENST00000561322.1, intron 1 of 1)	ENST00000618314.1	MIR6085	microRNA 6085	102464834	ENSG00000275451
chr6	44674289	44675024	736	6.67	5.81	7.2	-1.39	7.67e-05	0.00797	Distal Intergenic	Distal Intergenic	ENST00000583943.1	MIR4642	microRNA 4642	100616352	ENSG00000266619
chr2	131005072	131006311	1240	5.03	3.22	5.81	-2.58	7.67e-05	0.00797	Intron	Intron (ENST00000409359.6/50649, intron 4 of 12)	ENST00000355771.7	ARHGEF4	Rho guanine nucleotide exchange factor 4	50649	ENSG00000136002
chr12	3554373	3555016	644	6.89	6.06	7.41	-1.35	7.68e-05	0.00798	Intron	Intron (ENST00000452611.6/56341, intron 4 of 9)	ENST00000261252.4	PRMT8	protein arginine methyltransferase 8	56341	ENSG00000111218
chr5	8237483	8238423	941	6.29	5.25	6.88	-1.63	7.7e-05	0.00799	Intron	Intron (ENST00000654773.1/ENST00000654773.1, intron 1 of 1)	ENST00000667556.1	MIR4458HG	MIR4458 host gene	100505738	ENSG00000247516
chr6	72315620	72317402	1783	8.74	8.22	9.12	-0.9	7.72e-05	0.008	Exon	Exon (ENST00000406139.1/ENST00000406139.1, exon 1 of 1)	ENST00000431478.2	RIMS1	regulating synaptic membrane exocytosis 1	22999	ENSG00000079841
chrX	17374849	17379271	4423	10.46	9.84	10.89	-1.05	7.81e-05	0.00808	Promoter (<=1kb)	Promoter (<=1kb)	ENST00000380060.7	NHS	NHS actin remodeling regulator	4810	ENSG00000188158
chrX	101821860	101823651	1792	6.55	5.66	7.1	-1.44	7.86e-05	0.00812	Distal Intergenic	Distal Intergenic	ENST00000537026.6	NXF5	nuclear RNA export factor 5	55998	ENSG00000126952
chr6	158517105	158518786	1682	7.25	6.52	7.74	-1.22	7.86e-05	0.00812	Distal Intergenic	Distal Intergenic	ENST00000367090.3	TMEM181	transmembrane protein 181	57583	ENSG00000146433
chr12	57467898	57468345	448	7.32	6.62	7.78	-1.16	7.93e-05	0.00818	Promoter (2-3kb)	Promoter (2-3kb)	ENST00000527742.1	GLI1	GLI family zinc finger 1	2735	ENSG00000111087
chr16	1988683	1991591	2909	10.13	9.48	10.58	-1.1	7.95e-05	0.00819	Promoter (<=1kb)	Promoter (<=1kb)	ENST00000563869.1	SYNGR3	synaptogyrin 3	9143	ENSG00000127561
chr17	47218532	47222225	3694	9.02	9.39	8.52	0.87	8e-05	0.00824	Promoter (<=1kb)	Promoter (<=1kb)	ENST00000570671.1	MYL4	myosin light chain 4	4635	ENSG00000198336
chr11	2169296	2170395	1100	6.4	5.42	6.97	-1.56	8.01e-05	0.00824	Promoter (<=1kb)	Promoter (<=1kb)	ENST00000469226.1	TH	tyrosine hydroxylase	7054	ENSG00000180176
chr5	79235026	79235961	936	5.05	5.84	3.12	2.72	8.09e-05	0.00831	Promoter (<=1kb)	Promoter (<=1kb)	ENST00000520388.5	DMGDH	dimethylglycine dehydrogenase	29958	ENSG00000132837
chr2	190405495	190406419	925	6.63	7.22	5.6	1.62	8.1e-05	0.00831	Promoter (1-2kb)	Promoter (1-2kb)	ENST00000417958.5	MFSD6	major facilitator superfamily domain containing 6	54842	ENSG00000151690
chr17	50200672	50202629	1958	8.53	8.01	8.91	-0.91	8.15e-05	0.00835	Promoter (<=1kb)	Promoter (<=1kb)	ENST00000225964.9	COL1A1	collagen type I alpha 1 chain	1277	ENSG00000108821
chr20	25148856	25149108	253	4.57	2.49	5.38	-2.89	8.16e-05	0.00836	Promoter (<=1kb)	Promoter (<=1kb)	ENST00000667768.1	LOC284798	uncharacterized LOC284798	284798	ENSG00000230725
chr20	48403393	48403972	580	6.22	6.81	5.2	1.61	8.18e-05	0.00837	Distal Intergenic	Distal Intergenic	ENST00000433094.1	LINC00494	long intergenic non-protein coding RNA 494	284749	ENSG00000235621
chrX	451860	452130	271	6.92	6.13	7.43	-1.31	8.23e-05	0.00841	Distal Intergenic	Distal Intergenic	ENST00000326153.9	GTPBP6	GTP binding protein 6 (putative)	8225	ENSG00000178605
chr18	25259455	25260033	579	6.52	5.55	7.09	-1.54	8.24e-05	0.00841	Intron	Intron (ENST00000361524.8/25925, intron 3 of 7)	ENST00000577720.1	ZNF521	zinc finger protein 521	25925	ENSG00000198795
chr6	47923997	47924610	614	6.04	4.94	6.65	-1.71	8.25e-05	0.00841	Intron	Intron (ENST00000339488.8/442213, intron 2 of 2)	ENST00000510695.1	OPN5	opsin 5	221391	ENSG00000124818
chr14	57962358	57964022	1665	7.06	6.3	7.55	-1.25	8.27e-05	0.00842	Intron	Intron (ENST00000556568.1/341880, intron 1 of 1)	ENST00000556568.1	SLC35F4	solute carrier family 35 member F4	341880	ENSG00000151812
chr5	180361817	180363634	1818	6.2	4.99	6.84	-1.85	8.32e-05	0.00846	Distal Intergenic	Distal Intergenic	ENST00000503546.1	GFPT2	glutamine-fructose-6-phosphate transaminase 2	9945	ENSG00000131459
chr4	96126166	96126571	406	4.27	1.71	5.14	-3.43	8.33e-05	0.00846	Distal Intergenic	Distal Intergenic	ENST00000513393.1	LINC02267	long intergenic non-protein coding RNA 2267	105377338
chr21	30396017	30396515	499	5.32	3.75	6.05	-2.3	8.48e-05	0.00861	Promoter (<=1kb)	Promoter (<=1kb)	ENST00000355459.4	KRTAP13-1	keratin associated protein 13-1	140258	ENSG00000198390
chr18	46716285	46717311	1027	7.59	6.96	8.03	-1.07	8.6e-05	0.00872	Intron	Intron (ENST00000538168.5/29906, intron 2 of 7)	ENST00000590497.5	ST8SIA5	ST8 alpha-N-acetyl-neuraminide alpha-2,8-sialyltransferase 5	29906	ENSG00000101638
chr3	261930	262655	726	6.82	6.01	7.33	-1.32	8.6e-05	0.00872	Intron	Intron (ENST00000256509.7/10752, intron 2 of 27)	ENST00000449294.6	CHL1	cell adhesion molecule L1 like	10752	ENSG00000134121
chr1	3109929	3111445	1517	8.94	8.21	9.42	-1.21	8.68e-05	0.00878	Intron	Intron (ENST00000511072.5/63976, intron 1 of 15)	ENST00000635819.1	MIR4251	microRNA 4251	100422968	ENSG00000283572
chr20	6128423	6129266	844	5.48	6.18	4.06	2.13	8.69e-05	0.00878	Distal Intergenic	Distal Intergenic	ENST00000217289.8	FERMT1	fermitin family member 1	55612	ENSG00000101311
chr19	859395	863099	3705	10.77	9.98	11.28	-1.3	8.72e-05	0.00881	5' UTR	5' UTR	ENST00000384776.1	RNU6-9	RNA, U6 small nuclear 9	101954271	ENSG00000207507
chr2	845942	847558	1617	8.74	8.18	9.14	-0.95	8.73e-05	0.00881	Intron	Intron (ENST00000621134.4/339822, intron 2 of 3)	ENST00000449405.2	LINC01939	long intergenic non-protein coding RNA 1939	101060385
chr1	204174806	204179459	4654	9.13	8.56	9.53	-0.97	8.75e-05	0.00882	Intron	Intron (ENST00000638118.1/5972, intron 1 of 11)	ENST00000272190.9	REN	renin	5972	ENSG00000143839
chr11	1628838	1629061	224	7.46	6.78	7.92	-1.13	8.78e-05	0.00884	Distal Intergenic	Distal Intergenic	ENST00000429746.1	CTSD	cathepsin D	1509	ENSG00000117984
chr4	77240315	77240767	453	8.36	7.84	8.75	-0.91	8.81e-05	0.00886	Intron	Intron (ENST00000497512.5/901, intron 10 of 11)	ENST00000509972.1	CCNG2	cyclin G2	901	ENSG00000138764
chr2	85817495	85818851	1357	8.18	7.52	8.63	-1.12	8.84e-05	0.00888	Promoter (2-3kb)	Promoter (2-3kb)	ENST00000366278.2	LOC284950	uncharacterized LOC284950	284950
chr10	75810124	75810510	387	5.71	4.45	6.37	-1.93	8.94e-05	0.00897	Intron	Intron (ENST00000611255.5/83938, intron 2 of 6)	ENST00000372499.5	LRMDA	leucine rich melanocyte differentiation associated	83938	ENSG00000148655
chr10	84194409	84195415	1007	5.65	4.14	6.37	-2.24	8.95e-05	0.00897	Promoter (<=1kb)	Promoter (<=1kb)	ENST00000623527.4	CDHR1	cadherin related family member 1	92211	ENSG00000148600
chr8	63968237	63968767	531	6.77	5.76	7.37	-1.61	8.96e-05	0.00897	Intron	Intron (ENST00000523191.5/102724623, intron 4 of 5)	ENST00000519550.1	LINC01289	long intergenic non-protein coding RNA 1289	286184	ENSG00000253734
chr9	74472252	74472790	539	4.79	2.94	5.58	-2.64	8.97e-05	0.00897	Distal Intergenic	Distal Intergenic	ENST00000376896.8	RORB	RAR related orphan receptor B	6096	ENSG00000198963
chr7	149397537	149398751	1215	8.26	7.71	8.65	-0.94	8.98e-05	0.00897	Exon	Exon (ENST00000417506.1/ENST00000417506.1, exon 1 of 2)	ENST00000247930.5	ZNF777	zinc finger protein 777	27153	ENSG00000196453
chr11	134535226	134539347	4122	9.38	8.89	9.75	-0.86	8.99e-05	0.00897	Distal Intergenic	Distal Intergenic	ENST00000532886.2	LOC283177	uncharacterized LOC283177	283177	ENSG00000255545
chr2	139363396	139364080	685	4.5	5.34	2.29	3.05	8.99e-05	0.00897	Intron	Intron (ENST00000661894.1/ENST00000661894.1, intron 4 of 4)	ENST00000438766.1	YY1P2	YY1 transcription factor pseudogene 2	647012
chr12	100671314	100672322	1009	8.88	8.38	9.25	-0.87	9.01e-05	0.00898	Distal Intergenic	Distal Intergenic	ENST00000548067.1	GAS2L3	growth arrest specific 2 like 3	283431	ENSG00000139354
chrX	50514078	50515603	1526	7.99	7.43	8.39	-0.96	9.02e-05	0.00898	Distal Intergenic	Distal Intergenic	ENST00000611977.2	DGKK	diacylglycerol kinase kappa	139189	ENSG00000274588
chr7	76259279	76260468	1190	6.37	5.4	6.94	-1.55	9.1e-05	0.00904	Exon	Exon (ENST00000611745.2/222183, exon 4 of 15)	ENST00000464752.1	SRRM3	serine/arginine repetitive matrix 3	222183	ENSG00000177679
chr8	73184900	73185589	690	7.64	6.92	8.12	-1.2	9.11e-05	0.00904	Distal Intergenic	Distal Intergenic	ENST00000519697.1	SBSPON	somatomedin B and thrombospondin type 1 domain containing	157869	ENSG00000164764
chr8	65132711	65132961	251	5.82	4.65	6.45	-1.8	9.2e-05	0.00911	Distal Intergenic	Distal Intergenic	ENST00000627569.1	LINC00251	long intergenic non-protein coding RNA 251	552859	ENSG00000280725
chr14	104202210	104203398	1189	6.67	5.77	7.22	-1.45	9.21e-05	0.00911	Distal Intergenic	Distal Intergenic	ENST00000553757.1	LINC02691	long intergenic non-protein coding RNA 2691	145195	ENSG00000258913
chr1	175479424	175480188	765	6.76	5.95	7.28	-1.33	9.21e-05	0.00911	Intron	Intron (ENST00000367674.7/7143, intron 2 of 22)	ENST00000422274.2	TNR	tenascin R	7143	ENSG00000116147
chr11	119807970	119809592	1623	8.36	7.79	8.77	-0.98	9.34e-05	0.00923	Distal Intergenic	Distal Intergenic	ENST00000533253.1	LOC102724301	uncharacterized LOC102724301	102724301	ENSG00000254854
chr10	101145483	101147812	2330	7.51	6.78	8	-1.22	9.47e-05	0.00934	Distal Intergenic	Distal Intergenic	ENST00000525019.1	TLX1	T cell leukemia homeobox 1	3195	ENSG00000107807
chr7	42491127	42491586	460	8.17	7.59	8.59	-1.01	9.47e-05	0.00934	Distal Intergenic	Distal Intergenic	ENST00000455947.2	LINC01448	long intergenic non-protein coding RNA 1448	101928795	ENSG00000238284
chr20	3081066	3083808	2743	8.82	8.23	9.23	-1.01	9.48e-05	0.00934	Promoter (<=1kb)	Promoter (<=1kb)	ENST00000380293.3	AVP	arginine vasopressin	551	ENSG00000101200
chr1	233326971	233329438	2468	9.87	9.32	10.26	-0.94	9.55e-05	0.0094	Promoter (<=1kb)	Promoter (<=1kb)	ENST00000366624.8	MAP3K21	mitogen-activated protein kinase kinase kinase 21	84451	ENSG00000143674
chr1	228642455	228642688	234	6.93	6.08	7.47	-1.39	9.61e-05	0.00943	Distal Intergenic	Distal Intergenic	ENST00000364451.1	RNA5S9	RNA, 5S ribosomal 9	100169760	ENSG00000201321
chr2	83822960	83824098	1139	6.6	5.74	7.13	-1.39	9.63e-05	0.00943	Distal Intergenic	Distal Intergenic	ENST00000448431.1	LINC01809	long intergenic non-protein coding RNA 1809	101928031	ENSG00000232548
chr4	141131913	141135898	3986	8.45	8.88	7.84	1.04	9.63e-05	0.00943	Promoter (<=1kb)	Promoter (<=1kb)	ENST00000515673.7	RNF150	ring finger protein 150	57484	ENSG00000170153
chr3	159775361	159775755	395	6.39	5.34	6.99	-1.64	9.63e-05	0.00943	Intron	Intron (ENST00000476809.7/100505385, intron 4 of 9)	ENST00000488247.1	IQCJ-SCHIP1-AS1	IQCJ-SCHIP1 readthrough antisense RNA 1	100874433
chr4	114806814	114808210	1397	7.48	6.66	8	-1.34	9.64e-05	0.00943	Distal Intergenic	Distal Intergenic	ENST00000385196.1	MIR577	microRNA 577	693162	ENSG00000207931
chr2	238295495	238297584	2090	7.49	6.79	7.96	-1.17	9.65e-05	0.00943	Exon	Exon (ENST00000637634.1/ENST00000637634.1, exon 2 of 4)	ENST00000431832.1	PER2	period circadian regulator 2	8864	ENSG00000132326
chr10	48889205	48890963	1759	6.92	6.16	7.42	-1.27	9.65e-05	0.00943	Exon	Exon (ENST00000325239.11/57705, exon 44 of 62)	ENST00000374160.7	LRRC18	leucine rich repeat containing 18	474354	ENSG00000165383
chr1	242890065	242890835	771	7.01	6.23	7.51	-1.28	9.69e-05	0.00946	Exon	Exon (ENST00000620291.1/ENST00000620291.1, exon 1 of 1)	ENST00000366545.5	PLD5	phospholipase D family member 5	200150	ENSG00000180287
chr7	2520559	2521996	1438	6.31	6.89	5.31	1.58	9.71e-05	0.00947	Promoter (<=1kb)	Promoter (<=1kb)	ENST00000359574.7	LFNG	LFNG O-fucosylpeptide 3-beta-N-acetylglucosaminyltransferase	3955	ENSG00000106003
chr5	180140317	180141551	1235	7.93	7.32	8.35	-1.03	9.73e-05	0.00948	Promoter (1-2kb)	Promoter (1-2kb)	ENST00000393371.6	RASGEF1C	RasGEF domain family member 1C	255426	ENSG00000146090
chr6	32806973	32808224	1252	7.87	7.28	8.29	-1.01	9.76e-05	0.0095	Distal Intergenic	Distal Intergenic	ENST00000581098.1	MIR3135B	microRNA 3135b	100616218	ENSG00000263649
chr11	4636993	4638593	1601	8.29	7.7	8.72	-1.02	9.77e-05	0.0095	Promoter (1-2kb)	Promoter (1-2kb)	ENST00000357605.2	OR51D1	olfactory receptor family 51 subfamily D member 1	390038	ENSG00000197428
chrX	109374245	109375692	1448	6.08	6.71	4.94	1.77	9.81e-05	0.00952	Intron	Intron (ENST00000218006.3/2986, intron 19 of 19)	ENST00000218006.3	GUCY2F	guanylate cyclase 2F, retinal	2986	ENSG00000101890
chr9	100731215	100732113	899	6.07	4.77	6.74	-1.96	9.83e-05	0.00953	Exon	Exon (ENST00000418987.2/ENST00000418987.2, exon 1 of 1)	ENST00000307584.6	CAVIN4	caveolae associated protein 4	347273	ENSG00000170681
chr15	99098582	99100807	2226	7.68	7.07	8.11	-1.04	9.85e-05	0.00955	Promoter (<=1kb)	Promoter (<=1kb)	ENST00000560674.5	SYNM	synemin	23336	ENSG00000182253
chr11	12100533	12101228	696	6.02	6.71	4.67	2.04	9.95e-05	0.00963	Intron	Intron (ENST00000532179.5/9645, intron 1 of 2)	ENST00000526065.1	MICAL2	microtubule associated monooxygenase, calponin and LIM domain containing 2	9645	ENSG00000133816
chr2	209145259	209145517	259	4.38	2.13	5.21	-3.08	0.0001	0.00967	Exon	Exon (ENST00000418459.1/ENST00000418459.1, exon 1 of 2)	ENST00000199940.10	MAP2	microtubule associated protein 2	4133	ENSG00000078018
chr7	1317904	1320312	2409	7.65	7.01	8.09	-1.08	0.000101	0.00979	Distal Intergenic	Distal Intergenic	ENST00000316333.9	UNCX	UNC homeobox	340260	ENSG00000164853
chr1	239973654	239974425	772	6.1	5.07	6.7	-1.64	0.000102	0.00986	Exon	Exon (ENST00000400943.3/ENST00000400943.3, exon 1 of 1)	ENST00000447095.5	FMN2	formin 2	56776	ENSG00000155816
chr22	32185505	32186349	845	7.57	6.94	8.01	-1.07	0.000102	0.00988	Distal Intergenic	Distal Intergenic	ENST00000489846.1	RFPL2	ret finger protein like 2	10739	ENSG00000128253
chr4	3790573	3793796	3224	8.25	7.6	8.69	-1.09	0.000103	0.00993	Distal Intergenic	Distal Intergenic	ENST00000330055.7	ADRA2C	adrenoceptor alpha 2C	152	ENSG00000184160
chr9	84043327	84044414	1088	7.2	6.44	7.7	-1.26	0.000103	0.00994	Distal Intergenic	Distal Intergenic	ENST00000658503.1	LOC101927575	uncharacterized LOC101927575	101927575	ENSG00000227463
chr18	2104836	2105102	267	5.54	4.24	6.21	-1.98	0.000104	0.01	Intron	Intron (ENST00000584867.1/ENST00000584867.1, intron 2 of 5)	ENST00000576251.5	METTL4	methyltransferase like 4	64863	ENSG00000101574
chr6	166860558	166863283	2726	7.54	8.03	6.79	1.24	0.000104	0.01	Promoter (<=1kb)	Promoter (<=1kb)	ENST00000510118.5	RPS6KA2	ribosomal protein S6 kinase A2	6196	ENSG00000071242
chr11	7415006	7415877	872	7.72	7.02	8.19	-1.17	0.000104	0.01	Intron	Intron (ENST00000524820.6/143425, intron 4 of 8)	ENST00000504206.6	LOC100506258	uncharacterized LOC100506258	100506258	ENSG00000251364
chr10	59592951	59593910	960	6.22	5.23	6.8	-1.57	0.000104	0.01	Intron	Intron (ENST00000647375.1/ENST00000647375.1, intron 1 of 2)	ENST00000490066.1	SLC16A9	solute carrier family 16 member 9	220963	ENSG00000165449
chr3	78480624	78481440	817	7.12	6.38	7.6	-1.22	0.000105	0.01	Distal Intergenic	Distal Intergenic	ENST00000466906.1	ROBO1	roundabout guidance receptor 1	6091	ENSG00000169855
chr17	7382392	7384633	2242	8.47	7.85	8.91	-1.07	0.000106	0.0101	5' UTR	5' UTR	ENST00000330767.4	TMEM95	transmembrane protein 95	339168	ENSG00000182896
chr1	145505668	145506312	645	7.19	6.37	7.71	-1.34	0.000106	0.0101	Distal Intergenic	Distal Intergenic	ENST00000606775.2	NBPF25P	NBPF member 25, pseudogene	101929780	ENSG00000272150
chr16	79519692	79520036	345	4.57	2.41	5.4	-2.99	0.000106	0.0101	Distal Intergenic	Distal Intergenic	ENST00000569649.1	MAF	MAF bZIP transcription factor	4094	ENSG00000178573
chr5	6833323	6834099	777	4.78	2.53	5.62	-3.09	0.000106	0.0101	Distal Intergenic	Distal Intergenic	ENST00000636094.1	MIR4278	microRNA 4278	100422999	ENSG00000283420
chr8	57278295	57280970	2676	8.2	7.43	8.7	-1.27	0.000106	0.0101	Exon	Exon (ENST00000521663.2/26138, exon 1 of 4)	ENST00000669544.1	LOC101929488	uncharacterized LOC101929488	101929488	ENSG00000253871
chr2	227724298	227724934	637	7.36	6.66	7.82	-1.16	0.000107	0.0101	Exon	Exon (ENST00000641918.1/ENST00000641918.1, exon 1 of 1)	ENST00000456524.6	SLC19A3	solute carrier family 19 member 3	80704	ENSG00000135917
chr8	27011567	27012952	1386	6.17	5.09	6.78	-1.69	0.000107	0.0101	Exon	Exon (ENST00000522530.2/ENST00000522530.2, exon 1 of 1)	ENST00000408689.1	MIR548H4	microRNA 548h-4	100313884	ENSG00000221616
chr14	105166182	105168719	2538	9.32	8.68	9.77	-1.09	0.000107	0.0101	Promoter (<=1kb)	Promoter (<=1kb)	ENST00000331782.8	JAG2	jagged canonical Notch ligand 2	3714	ENSG00000184916
chr10	58754569	58755361	793	7.27	6.53	7.75	-1.23	0.000107	0.0101	Intron	Intron (ENST00000373886.8/80114, intron 3 of 20)	ENST00000263103.1	BICC1	BicC family RNA binding protein 1	80114	ENSG00000122870
chr2	161594397	161595023	627	5.07	3.22	5.85	-2.63	0.000107	0.0101	Intron	Intron (ENST00000482861.5/57282, intron 2 of 3)	ENST00000375514.9	SLC4A10	solute carrier family 4 member 10	57282	ENSG00000144290
chr14	89419799	89420294	496	6.01	6.67	4.78	1.89	0.000107	0.0101	Promoter (2-3kb)	Promoter (2-3kb)	ENST00000555562.1	FOXN3-AS1	FOXN3 antisense RNA 1	400236	ENSG00000258920
chr19	15717310	15718184	875	6.7	5.74	7.27	-1.53	0.000107	0.0101	Distal Intergenic	Distal Intergenic	ENST00000305899.4	OR10H2	olfactory receptor family 10 subfamily H member 2	26538	ENSG00000171942
chr4	1445876	1449243	3368	9.63	8.93	10.1	-1.17	0.000108	0.0102	Distal Intergenic	Distal Intergenic	ENST00000422806.1	NKX1-1	NK1 homeobox 1	54729	ENSG00000235608
chr7	69220068	69220483	416	6.34	5.4	6.9	-1.5	0.000109	0.0103	Intron	Intron (ENST00000670444.1/ENST00000670444.1, intron 2 of 2)	ENST00000436600.2	CT66	cancer/testis associated transcript 66	100507468	ENSG00000234215
chr7	143436992	143437974	983	6.07	5.03	6.67	-1.63	0.000109	0.0103	Exon	Exon (ENST00000433466.1/ENST00000433466.1, exon 1 of 1)	ENST00000429630.1	LOC100507507	uncharacterized LOC100507507	100507507
chr21	8209979	8211350	1372	6.59	7.13	5.73	1.4	0.00011	0.0103	Promoter (1-2kb)	Promoter (1-2kb)	ENST00000614492.1	RNA45SN2	RNA, 45S pre-ribosomal N2	109864279
chr7	157928651	157929045	395	6.36	5.41	6.92	-1.51	0.00011	0.0103	Intron	Intron (ENST00000389413.7/5799, intron 10 of 21)	ENST00000443338.1	LOC100506585	uncharacterized LOC100506585	100506585
chr19	50629270	50630277	1008	5.56	4.27	6.23	-1.97	0.00011	0.0103	Exon	Exon (ENST00000338916.8/84258, exon 3 of 9)	ENST00000595117.1	SYT3	synaptotagmin 3	84258	ENSG00000213023
chr12	107912452	107912955	504	7.15	6.4	7.64	-1.25	0.00011	0.0103	Exon	Exon (ENST00000547829.1/ENST00000547829.1, exon 1 of 1)	ENST00000547904.1	LOC728739	programmed cell death 2 pseudogene	728739
chr17	56748227	56748487	261	4.25	1.71	5.12	-3.41	0.00011	0.0103	Distal Intergenic	Distal Intergenic	ENST00000570754.5	C17orf67	chromosome 17 open reading frame 67	339210	ENSG00000214226
chr16	31487341	31489297	1957	8.11	7.36	8.6	-1.24	0.00011	0.0103	Promoter (<=1kb)	Promoter (<=1kb)	ENST00000568188.1	SLC5A2	solute carrier family 5 member 2	6524	ENSG00000140675
chr8	133821639	133822901	1263	8.34	7.81	8.73	-0.92	0.000111	0.0103	Distal Intergenic	Distal Intergenic	ENST00000517380.1	LOC101927798	uncharacterized LOC101927798	101927798	ENSG00000253165
chr8	126353857	126354801	945	5.65	4.36	6.31	-1.95	0.000111	0.0104	Distal Intergenic	Distal Intergenic	ENST00000658969.1	LOC101927657	uncharacterized LOC101927657	101927657	ENSG00000244791
chr10	69941346	69941966	621	4.87	3.14	5.63	-2.49	0.000112	0.0104	Promoter (2-3kb)	Promoter (2-3kb)	ENST00000518052.1	COL13A1	collagen type XIII alpha 1 chain	1305	ENSG00000197467
chr6	128882975	128883389	415	4.14	1.22	5.04	-3.83	0.000112	0.0105	Promoter (<=1kb)	Promoter (<=1kb)	ENST00000617695.4	LAMA2	laminin subunit alpha 2	3908	ENSG00000196569
chr21	44696859	44698386	1528	8.17	7.4	8.67	-1.28	0.000114	0.0106	Promoter (<=1kb)	Promoter (<=1kb)	ENST00000400365.3	KRTAP10-12	keratin associated protein 10-12	386685	ENSG00000189169
chr20	21602671	21604428	1758	6.32	5.38	6.89	-1.51	0.000114	0.0106	Intron	Intron (ENST00000623256.3/101929625, intron 1 of 3)	ENST00000624385.1	LINC01727	long intergenic non-protein coding RNA 1727	101929625
chr3	187312121	187315446	3326	8.74	8.27	9.1	-0.83	0.000114	0.0107	Distal Intergenic	Distal Intergenic	ENST00000337774.9	MASP1	mannan binding lectin serine peptidase 1	5648	ENSG00000127241
chr5	852552	856080	3529	11.35	10.59	11.84	-1.25	0.000115	0.0107	Promoter (1-2kb)	Promoter (1-2kb)	ENST00000283441.12	ZDHHC11	zinc finger DHHC-type containing 11	79844	ENSG00000188818
chr11	7513640	7516036	2397	7.25	7.74	6.49	1.25	0.000115	0.0107	Promoter (<=1kb)	Promoter (<=1kb)	ENST00000664943.1	LOC100506258	uncharacterized LOC100506258	100506258	ENSG00000251364
chr4	175478912	175479261	350	7.33	6.62	7.8	-1.18	0.000115	0.0107	Distal Intergenic	Distal Intergenic	ENST00000507080.5	GPM6A	glycoprotein M6A	2823	ENSG00000150625
chr17	49850614	49851935	1322	6.07	6.67	5.01	1.65	0.000116	0.0107	Promoter (2-3kb)	Promoter (2-3kb)	ENST00000608380.1	TAC4	tachykinin precursor 4	255061	ENSG00000176358
chr9	130320822	130321904	1083	6.34	5.36	6.92	-1.56	0.000116	0.0107	Exon	Exon (ENST00000624552.3/256158, exon 18 of 98)	ENST00000611173.1	HMCN2	hemicentin 2	256158	ENSG00000148357
chr17	44324807	44325862	1056	7	6.03	7.57	-1.54	0.000116	0.0108	Promoter (<=1kb)	Promoter (<=1kb)	ENST00000225308.12	SLC25A39	solute carrier family 25 member 39	51629	ENSG00000013306
chr18	47724250	47724768	519	7.7	7.08	8.13	-1.05	0.000117	0.0108	Distal Intergenic	Distal Intergenic	ENST00000587353.5	SMAD2	SMAD family member 2	4087	ENSG00000175387
chr6	96657329	96657973	645	4.73	2.79	5.53	-2.74	0.000117	0.0108	Distal Intergenic	Distal Intergenic	ENST00000326771.2	FHL5	four and a half LIM domains 5	9457	ENSG00000112214
chr8	25372429	25372792	364	4.9	3.14	5.67	-2.53	0.000118	0.0109	3' UTR	3' UTR	ENST00000463457.1	DOCK5	dedicator of cytokinesis 5	80005	ENSG00000147459
chr9	136742187	136743706	1520	6.2	5.17	6.79	-1.62	0.000118	0.0109	Promoter (<=1kb)	Promoter (<=1kb)	ENST00000341040.11	LCN10	lipocalin 10	414332	ENSG00000187922
chr22	48475017	48475347	331	6.11	4.98	6.74	-1.76	0.000118	0.0109	Exon	Exon (ENST00000667577.1/ENST00000667577.1, exon 2 of 2)	ENST00000402357.5	TAFA5	TAFA chemokine like family member 5	25817	ENSG00000219438
chr13	112891660	112893810	2151	9.13	8.61	9.51	-0.9	0.000119	0.0109	Promoter (<=1kb)	Promoter (<=1kb)	ENST00000375608.7	MCF2L	MCF.2 cell line derived transforming sequence like	23263	ENSG00000126217
chr4	119212275	119213350	1076	8.13	7.52	8.56	-1.04	0.00012	0.011	Promoter (<=1kb)	Promoter (<=1kb)	ENST00000503243.4	LOC101929762	uncharacterized LOC101929762	101929762
chr17	63537889	63540046	2158	8.77	8.15	9.2	-1.05	0.00012	0.011	3' UTR	3' UTR	ENST00000614556.5	DCAF7	DDB1 and CUL4 associated factor 7	10238	ENSG00000136485
chr7	95772358	95773652	1295	8.73	8.19	9.13	-0.94	0.000121	0.0111	Promoter (<=1kb)	Promoter (<=1kb)	ENST00000537881.5	DYNC1I1	dynein cytoplasmic 1 intermediate chain 1	1780	ENSG00000158560
chr9	84585551	84586704	1154	7.93	7.36	8.33	-0.97	0.000121	0.0111	Intron	Intron (ENST00000650453.1/ENST00000650453.1, intron 4 of 6)	ENST00000376213.5	NTRK2	neurotrophic receptor tyrosine kinase 2	4915	ENSG00000148053
chr3	194332740	194334039	1300	5.75	4.58	6.39	-1.81	0.000121	0.0111	Distal Intergenic	Distal Intergenic	ENST00000660996.1	LINC00887	long intergenic non-protein coding RNA 887	100131551	ENSG00000214145
chr5	141082739	141083938	1200	5.79	4.62	6.43	-1.81	0.000121	0.0111	Intron	Intron (ENST00000624102.1/ENST00000624102.1, intron 2 of 2)	ENST00000623109.1	LOC101926905	uncharacterized LOC101926905	101926905
chr5	176797573	176799781	2209	9.52	9.01	9.89	-0.88	0.000121	0.0111	Distal Intergenic	Distal Intergenic	ENST00000509580.2	UNC5A	unc-5 netrin receptor A	90249	ENSG00000113763
chr5	42893899	42894433	535	5.9	4.62	6.56	-1.94	0.000121	0.0111	Intron	Intron (ENST00000653383.1/ENST00000653383.1, intron 2 of 2)	ENST00000514218.5	SELENOP	selenoprotein P	6414	ENSG00000250722
chr16	85169761	85171256	1496	6.18	5.01	6.82	-1.81	0.000122	0.0111	Promoter (<=1kb)	Promoter (<=1kb)	ENST00000637419.1	GSE1	Gse1 coiled-coil protein	23199	ENSG00000131149
chr5	113222808	113223940	1133	6.66	7.23	5.7	1.53	0.000122	0.0111	Intron	Intron (ENST00000302475.8/4163, intron 1 of 16)	ENST00000515367.6	MCC	MCC regulator of WNT signaling pathway	4163	ENSG00000171444
chr3	195756885	195758266	1382	6.3	5.33	6.87	-1.55	0.000123	0.0112	3' UTR	3' UTR	ENST00000384917.1	MIR570	microRNA 570	693155	ENSG00000207650
chr5	77797301	77799502	2202	6.34	6.98	5.16	1.82	0.000123	0.0112	Intron	Intron (ENST00000522370.1/6902, intron 1 of 3)	ENST00000380377.8	TBCA	tubulin folding cofactor A	6902	ENSG00000171530
chr7	32427417	32428838	1422	10.04	9.51	10.43	-0.91	0.000123	0.0112	Promoter (<=1kb)	Promoter (<=1kb)	ENST00000672256.1	PDE1C	phosphodiesterase 1C	5137	ENSG00000154678
chr7	73605675	73606064	390	4.17	1.66	5.04	-3.38	0.000123	0.0112	Promoter (<=1kb)	Promoter (<=1kb)	ENST00000476404.5	MLXIPL	MLX interacting protein like	51085	ENSG00000009950
chr4	16000758	16001719	962	7.48	6.8	7.94	-1.14	0.000123	0.0112	Intron	Intron (ENST00000447510.6/8842, intron 12 of 26)	ENST00000511270.1	PROM1	prominin 1	8842	ENSG00000007062
chr1	26336160	26337131	972	5.45	3.95	6.17	-2.22	0.000123	0.0112	Promoter (<=1kb)	Promoter (<=1kb)	ENST00000520372.5	CRYBG2	crystallin beta-gamma domain containing 2	55057	ENSG00000176092
chr13	109412342	109412943	602	6.31	5.35	6.88	-1.53	0.000124	0.0112	Distal Intergenic	Distal Intergenic	ENST00000439008.1	LINC00399	long intergenic non-protein coding RNA 399	104326054	ENSG00000229792
chr1	26991258	26991871	614	5.92	4.52	6.61	-2.09	0.000124	0.0112	Promoter (1-2kb)	Promoter (1-2kb)	ENST00000522111.3	TRNP1	TMF1 regulated nuclear protein 1	388610	ENSG00000253368
chr16	49376616	49379173	2558	8.41	7.88	8.79	-0.91	0.000124	0.0112	Promoter (2-3kb)	Promoter (2-3kb)	ENST00000299191.4	C16orf78	chromosome 16 open reading frame 78	123970	ENSG00000166152
chr1	247599391	247601114	1724	7.82	7.23	8.23	-1.01	0.000124	0.0112	Intron	Intron (ENST00000435333.5/ENST00000435333.5, intron 2 of 2)	ENST00000320002.3	OR2G3	olfactory receptor family 2 subfamily G member 3	81469	ENSG00000177476
chr15	74724756	74726867	2112	9.94	9.35	10.36	-1.01	0.000125	0.0113	Promoter (<=1kb)	Promoter (<=1kb)	ENST00000379727.8	CYP1A1	cytochrome P450 family 1 subfamily A member 1	1543	ENSG00000140465
chr2	238761676	238762192	517	8.69	8.17	9.07	-0.91	0.000125	0.0113	Distal Intergenic	Distal Intergenic	ENST00000448943.2	TWIST2	twist family bHLH transcription factor 2	117581	ENSG00000233608
chr9	85258875	85259206	332	6.34	5.33	6.93	-1.6	0.000125	0.0113	Distal Intergenic	Distal Intergenic	ENST00000489265.1	AGTPBP1	ATP/GTP binding protein 1	23287	ENSG00000135049
chr22	29478522	29482631	4110	10.48	9.85	10.92	-1.07	0.000125	0.0113	Promoter (<=1kb)	Promoter (<=1kb)	ENST00000310624.7	NEFH	neurofilament heavy	4744	ENSG00000100285
chr2	240836603	240837819	1217	9	8.39	9.42	-1.04	0.000126	0.0113	Distal Intergenic	Distal Intergenic	ENST00000650130.1	KIF1A	kinesin family member 1A	547	ENSG00000130294
chr7	22505759	22508474	2716	7.57	6.9	8.03	-1.13	0.000126	0.0113	Intron	Intron (ENST00000439708.1/256227, intron 1 of 3)	ENST00000404369.8	STEAP1B	STEAP family member 1B	256227	ENSG00000105889
chr16	87667191	87668646	1456	7.9	7.23	8.35	-1.12	0.000126	0.0113	Intron	Intron (ENST00000537256.5/57338, intron 2 of 5)	ENST00000563609.1	JPH3	junctophilin 3	57338	ENSG00000154118
chr6	96761753	96762910	1158	5.79	4.62	6.42	-1.8	0.000127	0.0114	Distal Intergenic	Distal Intergenic	ENST00000229955.4	GPR63	G protein-coupled receptor 63	81491	ENSG00000112218
chr14	96203921	96205870	1950	7.68	6.98	8.14	-1.16	0.000128	0.0114	Promoter (<=1kb)	Promoter (<=1kb)	ENST00000553811.1	BDKRB1	bradykinin receptor B1	623	ENSG00000100739
chr22	44798656	44799552	897	7.1	6.33	7.6	-1.27	0.000129	0.0115	Promoter (2-3kb)	Promoter (2-3kb)	ENST00000498310.1	ARHGAP8	Rho GTPase activating protein 8	23779	ENSG00000241484
chr12	131007482	131009463	1982	6.41	5.34	7.01	-1.67	0.000129	0.0116	Intron	Intron (ENST00000261654.10/283383, intron 12 of 24)	ENST00000376682.8	ADGRD1	adhesion G protein-coupled receptor D1	283383	ENSG00000111452
chr6	45415317	45415684	368	7.31	6.55	7.81	-1.27	0.000129	0.0116	Intron	Intron (ENST00000483377.5/860, intron 2 of 7)	ENST00000478660.6	RUNX2	RUNX family transcription factor 2	860	ENSG00000124813
chr1	102884178	102884802	625	4.81	3.01	5.59	-2.58	0.00013	0.0116	Promoter (<=1kb)	Promoter (<=1kb)	ENST00000639098.1	COL11A1	collagen type XI alpha 1 chain	1301	ENSG00000060718
chr22	49982895	49984856	1962	7.16	6.31	7.69	-1.37	0.00013	0.0116	Distal Intergenic	Distal Intergenic	ENST00000617625.1	MIR6821	microRNA 6821	102465493	ENSG00000276753
chr10	46226197	46229456	3260	7.32	6.66	7.78	-1.11	0.00013	0.0116	Distal Intergenic	Distal Intergenic	ENST00000604933.2	ANTXRLP1	ANTXR like pseudogene 1	100996567
chr8	60173544	60174818	1275	7.2	6.5	7.68	-1.18	0.00013	0.0116	Distal Intergenic	Distal Intergenic	ENST00000528666.1	CA8	carbonic anhydrase 8	767	ENSG00000178538
chr6	4229135	4230224	1090	4.46	2.37	5.28	-2.91	0.000131	0.0116	Distal Intergenic	Distal Intergenic	ENST00000427591.2	LOC102724096	uncharacterized LOC102724096	102724096
chr9	97413125	97413844	720	5.67	6.36	4.29	2.06	0.000132	0.0117	Promoter (1-2kb)	Promoter (1-2kb)	ENST00000355295.5	TDRD7	tudor domain containing 7	23424	ENSG00000196116
chrX	52826931	52828136	1206	6.91	6.04	7.45	-1.41	0.000132	0.0117	Exon	Exon (ENST00000502642.1/ENST00000502642.1, exon 2 of 3)	ENST00000445860.2	XAGE5	X antigen family member 5	170627	ENSG00000171405
chr8	11465355	11466549	1195	5.99	4.9	6.61	-1.71	0.000133	0.0118	Promoter (<=1kb)	Promoter (<=1kb)	ENST00000528111.1	FAM167A	family with sequence similarity 167 member A	83648	ENSG00000154319
chr2	196513937	196515536	1600	7.09	6.36	7.57	-1.21	0.000133	0.0118	Intron	Intron (ENST00000260983.8/57520, intron 1 of 28)	ENST00000644256.1	HECW2	HECT, C2 and WW domain containing E3 ubiquitin protein ligase 2	57520	ENSG00000138411
chrX	153054881	153057178	2298	9.17	8.63	9.55	-0.92	0.000133	0.0118	Promoter (<=1kb)	Promoter (<=1kb)	ENST00000619635.1	PNMA3	PNMA family member 3	29944	ENSG00000183837
chr17	77247177	77250009	2833	7.45	6.72	7.93	-1.21	0.000134	0.0118	Distal Intergenic	Distal Intergenic	ENST00000589070.1	SEPTIN9	septin 9	10801	ENSG00000184640
chr1	181262564	181264224	1661	8.64	8.13	9.02	-0.89	0.000134	0.0118	Distal Intergenic	Distal Intergenic	ENST00000319701.2	LINC01699	long intergenic non-protein coding RNA 1699	100287948	ENSG00000179452
chr10	50685784	50688485	2702	7.88	7.31	8.28	-0.97	0.000135	0.0119	Exon	Exon (ENST00000442076.2/ENST00000442076.2, exon 8 of 8)	ENST00000374007.5	ASAH2B	N-acylsphingosine amidohydrolase 2B	653308	ENSG00000204147
chr7	101165418	101165645	228	6.05	4.9	6.69	-1.78	0.000135	0.0119	Promoter (<=1kb)	Promoter (<=1kb)	ENST00000249330.3	VGF	VGF nerve growth factor inducible	7425	ENSG00000128564
chr2	219299862	219300389	528	5.88	4.76	6.5	-1.73	0.000136	0.012	Promoter (<=1kb)	Promoter (<=1kb)	ENST00000486480.1	PTPRN	protein tyrosine phosphatase receptor type N	5798	ENSG00000054356
chr14	36068953	36070668	1716	7.82	7.23	8.24	-1.01	0.000137	0.012	Promoter (<=1kb)	Promoter (<=1kb)	ENST00000546508.1	LINC00609	long intergenic non-protein coding RNA 609	101101773	ENSG00000257585
chr16	3003900	3004148	249	6.55	5.4	7.18	-1.78	0.000137	0.0121	Intron	Intron (ENST00000570515.1/ENST00000570515.1, intron 1 of 1)	ENST00000445369.3	CLDN9	claudin 9	9080	ENSG00000213937
chr17	76014131	76015752	1622	6.06	4.63	6.76	-2.14	0.000138	0.0121	Promoter (1-2kb)	Promoter (1-2kb)	ENST00000593037.1	EVPL	envoplakin	2125	ENSG00000167880
chr1	177017572	177017896	325	5.58	4.35	6.24	-1.89	0.000138	0.0121	Intron	Intron (ENST00000367657.7/460, intron 7 of 22)	ENST00000365739.4	MIR488	microRNA 488	574441	ENSG00000202609
chr3	184277066	184278291	1226	5.12	3.59	5.84	-2.25	0.000138	0.0121	Promoter (<=1kb)	Promoter (<=1kb)	ENST00000462596.1	ECE2	endothelin converting enzyme 2	9718	ENSG00000145194
chr1	165144770	165145047	278	7.27	6.54	7.76	-1.21	0.000138	0.0121	Distal Intergenic	Distal Intergenic	ENST00000489443.2	LMX1A	LIM homeobox transcription factor 1 alpha	4009	ENSG00000162761
chr2	188291253	188293986	2734	9.05	9.41	8.57	0.84	0.000139	0.0121	Promoter (<=1kb)	Promoter (<=1kb)	ENST00000409843.5	GULP1	GULP PTB domain containing engulfment adaptor 1	51454	ENSG00000144366
chr6	34123207	34124864	1658	8.08	7.53	8.48	-0.95	0.000139	0.0121	Intron	Intron (ENST00000374181.8/2914, intron 2 of 9)	ENST00000609973.1	GRM4	glutamate metabotropic receptor 4	2914	ENSG00000124493
chr7	115318523	115320265	1743	6.6	7.21	5.53	1.67	0.00014	0.0122	Distal Intergenic	Distal Intergenic	ENST00000419883.1	LINC01392	long intergenic non-protein coding RNA 1392	104355291	ENSG00000233607
chr17	45806880	45807450	571	4.97	3.3	5.73	-2.43	0.000141	0.0123	5' UTR	5' UTR	ENST00000636800.1	MIR4315-1	microRNA 4315-1	100423004	ENSG00000284055
chr5	176238015	176239200	1186	5.61	4.28	6.29	-2.01	0.000142	0.0123	Promoter (<=1kb)	Promoter (<=1kb)	ENST00000341199.10	SIMC1	SUMO interacting motifs containing 1	375484	ENSG00000170085
chr3	180322565	180325807	3243	8.58	8.09	8.95	-0.85	0.000142	0.0124	Exon	Exon (ENST00000493579.1/ENST00000493579.1, exon 1 of 1)	ENST00000670709.1	LINC02053	long intergenic non-protein coding RNA 2053	100505609	ENSG00000241696
chr5	7982637	7984130	1494	6.86	5.95	7.41	-1.47	0.000142	0.0124	Distal Intergenic	Distal Intergenic	ENST00000508354.1	MTRR	5-methyltetrahydrofolate-homocysteine methyltransferase reductase	4552	ENSG00000124275
chr21	9844196	9847533	3338	7.84	8.32	7.12	1.19	0.000143	0.0124	Distal Intergenic	Distal Intergenic	ENST00000651542.1	LINC01667	long intergenic non-protein coding RNA 1667	441058
chr2	131672657	131674205	1549	8.83	8.18	9.27	-1.09	0.000143	0.0124	Intron	Intron (ENST00000652878.1/29798, intron 1 of 5)	ENST00000431979.1	LINC01087	long intergenic non-protein coding RNA 1087	101927994	ENSG00000224559
chr9	137227624	137229862	2239	7.54	6.85	8.01	-1.15	0.000143	0.0124	Promoter (<=1kb)	Promoter (<=1kb)	ENST00000445101.3	RNF224	ring finger protein 224	643596	ENSG00000233198
chrX	39229117	39231023	1907	7.22	7.68	6.54	1.14	0.000143	0.0124	Intron	Intron (ENST00000438026.1/ENST00000438026.1, intron 2 of 2)	ENST00000655040.1	LINC01281	long intergenic non-protein coding RNA 1281	286442	ENSG00000235304
chr17	77279540	77281931	2392	7.9	7.19	8.38	-1.19	0.000145	0.0125	Promoter (<=1kb)	Promoter (<=1kb)	ENST00000589070.1	SEPTIN9	septin 9	10801	ENSG00000184640
chr22	19023049	19023540	492	5.89	4.77	6.51	-1.74	0.000145	0.0125	Promoter (<=1kb)	Promoter (<=1kb)	ENST00000609839.1	DGCR10	DiGeorge syndrome critical region gene 10	26222
chr14	70045848	70046451	604	6.59	5.63	7.16	-1.53	0.000145	0.0126	3' UTR	3' UTR	ENST00000533899.1	SLC8A3	solute carrier family 8 member A3	6547	ENSG00000100678
chr7	55234334	55235871	1538	8.82	8.28	9.21	-0.93	0.000146	0.0126	Downstream (<1kb)	Downstream (<1kb)	ENST00000626532.1	ELDR	EGFR long non-coding downstream RNA	102725541
chr10	130904948	130906314	1367	6.6	5.71	7.15	-1.43	0.000146	0.0126	Distal Intergenic	Distal Intergenic	ENST00000578683.1	MIR378C	microRNA 378c	100422867	ENSG00000264803
chr18	14361015	14361765	751	5.35	3.97	6.04	-2.08	0.000146	0.0126	Exon	Exon (ENST00000584979.1/ENST00000584979.1, exon 1 of 1)	ENST00000582957.1	CYP4F35P	cytochrome P450 family 4 subfamily F member 35, pseudogene	284233	ENSG00000265787
chr15	79451306	79453541	2236	9.07	8.55	9.46	-0.9	0.000147	0.0127	Promoter (2-3kb)	Promoter (2-3kb)	ENST00000559272.1	MINAR1	membrane integral NOTCH2 associated receptor 1	23251	ENSG00000169330
chr3	196659108	196661646	2539	10.62	9.96	11.07	-1.11	0.000148	0.0127	Exon	Exon (ENST00000328557.5/375387, exon 3 of 3)	ENST00000426755.5	PIGX	phosphatidylinositol glycan anchor biosynthesis class X	54965	ENSG00000163964
chr3	30714220	30714778	559	6.15	5.12	6.75	-1.63	0.000148	0.0128	Distal Intergenic	Distal Intergenic	ENST00000672050.1	TGFBR2	transforming growth factor beta receptor 2	7048	ENSG00000163513
chr9	68704531	68707189	2659	8.39	8.76	7.89	0.87	0.000149	0.0128	Promoter (<=1kb)	Promoter (<=1kb)	ENST00000265382.8	PIP5K1B	phosphatidylinositol-4-phosphate 5-kinase type 1 beta	8395	ENSG00000107242
chr19	15555853	15556105	253	7.64	6.96	8.09	-1.13	0.000149	0.0128	Distal Intergenic	Distal Intergenic	ENST00000601005.2	CYP4F22	cytochrome P450 family 4 subfamily F member 22	126410	ENSG00000171954
chrX	138698391	138698924	534	4.87	5.63	3.17	2.46	0.000149	0.0128	Intron	Intron (ENST00000315930.11/2258, intron 3 of 4)	ENST00000446383.5	FGF13-AS1	FGF13 antisense RNA 1	100129662	ENSG00000226031
chrX	42093774	42094978	1205	6.73	7.25	5.92	1.33	0.00015	0.0129	Distal Intergenic	Distal Intergenic	ENST00000378154.2	CASK	calcium/calmodulin dependent serine protein kinase	8573	ENSG00000147044
chr3	70061154	70062797	1644	7.11	6.34	7.61	-1.27	0.000151	0.0129	Intron	Intron (ENST00000641532.1/101927152, intron 3 of 3)	ENST00000671630.1	SAMMSON	survival associated mitochondrial melanoma specific oncogenic non-coding RNA	101927152	ENSG00000240405
chr3	58632948	58633688	741	4.32	1.97	5.17	-3.2	0.000152	0.013	Intron	Intron (ENST00000464125.1/105377108, intron 3 of 3)	ENST00000465970.1	FAM107A	family with sequence similarity 107 member A	11170	ENSG00000168309
chr6	159315628	159316293	666	6.4	5.42	6.98	-1.56	0.000152	0.013	Distal Intergenic	Distal Intergenic	ENST00000429657.2	LINC02529	long intergenic non-protein coding RNA 2529	102724053	ENSG00000234777
chr8	103659208	103660558	1351	7.42	6.79	7.86	-1.07	0.000153	0.013	Intron	Intron (ENST00000666250.1/9699, intron 1 of 30)	ENST00000395361.3	RIMS2	regulating synaptic membrane exocytosis 2	9699	ENSG00000176406
chr15	34794601	34796274	1674	8.7	8.04	9.16	-1.12	0.000154	0.0131	Promoter (<=1kb)	Promoter (<=1kb)	ENST00000290378.6	ACTC1	actin alpha cardiac muscle 1	70	ENSG00000159251
chr9	7273734	7275073	1340	7.82	7.25	8.23	-0.98	0.000156	0.0133	Distal Intergenic	Distal Intergenic	ENST00000466673.1	KDM4C	lysine demethylase 4C	23081	ENSG00000107077
chr12	57464176	57466328	2153	8.84	8.34	9.2	-0.86	0.000157	0.0134	Promoter (<=1kb)	Promoter (<=1kb)	ENST00000527742.1	GLI1	GLI family zinc finger 1	2735	ENSG00000111087
chr1	233790844	233791360	517	7.05	6.32	7.54	-1.22	0.000157	0.0134	Distal Intergenic	Distal Intergenic	ENST00000366618.8	SLC35F3	solute carrier family 35 member F3	148641	ENSG00000183780
chr22	48545320	48546681	1362	8.82	8.23	9.24	-1.01	0.000157	0.0134	Promoter (<=1kb)	Promoter (<=1kb)	ENST00000630584.1	LOC284933	uncharacterized LOC284933	284933	ENSG00000281732
chr2	228728397	228729187	791	5.22	3.59	5.96	-2.37	0.000158	0.0134	Intron	Intron (ENST00000665053.1/101928765, intron 2 of 5)	ENST00000665053.1	LINC01807	long intergenic non-protein coding RNA 1807	101928765	ENSG00000232023
chr2	1922235	1923115	881	7.2	6.49	7.67	-1.19	0.000158	0.0134	Promoter (<=1kb)	Promoter (<=1kb)	ENST00000648753.1	MYT1L	myelin transcription factor 1 like	23040	ENSG00000186487
chr19	16247474	16247810	337	4.84	3.12	5.6	-2.47	0.000158	0.0134	Distal Intergenic	Distal Intergenic	ENST00000592703.1	AP1M1	adaptor related protein complex 1 subunit mu 1	8907	ENSG00000072958
chr5	39217356	39218243	888	8.97	8.52	9.32	-0.81	0.000158	0.0134	Promoter (1-2kb)	Promoter (1-2kb)	ENST00000512982.4	FYB1	FYN binding protein 1	2533	ENSG00000082074
chr9	138220920	138221366	447	7.18	6.32	7.72	-1.4	0.000158	0.0134	Promoter (<=1kb)	Promoter (<=1kb)	ENST00000540522.6	FAM157B	family with sequence similarity 157 member B	100132403
chr5	107542669	107543185	517	5.55	4.32	6.21	-1.89	0.000159	0.0135	Intron	Intron (ENST00000333274.11/1946, intron 1 of 4)	ENST00000505499.1	EFNA5	ephrin A5	1946	ENSG00000184349
chr2	177597850	177598483	634	5.34	3.86	6.06	-2.2	0.00016	0.0135	Distal Intergenic	Distal Intergenic	ENST00000355689.6	TTC30A	tetratricopeptide repeat domain 30A	92104	ENSG00000197557
chr4	72421095	72421541	447	4.79	5.56	2.99	2.57	0.00016	0.0135	Intron	Intron (ENST00000286657.10/9508, intron 3 of 21)	ENST00000511274.1	ADAMTS3	ADAM metallopeptidase with thrombospondin type 1 motif 3	9508	ENSG00000156140
chr2	157966895	157968410	1516	8.38	7.84	8.77	-0.93	0.00016	0.0135	Intron	Intron (ENST00000605860.5/151531, intron 1 of 9)	ENST00000605860.5	UPP2	uridine phosphorylase 2	151531	ENSG00000007001
chr20	19491189	19492235	1047	7.42	6.7	7.89	-1.2	0.000161	0.0135	Intron	Intron (ENST00000328041.11/57419, intron 2 of 16)	ENST00000319682.2	LOC100130264	uncharacterized LOC100130264	100130264	ENSG00000179447
chr10	131020259	131020729	471	3.8	-0.32	4.76	-5.08	0.000161	0.0135	Distal Intergenic	Distal Intergenic	ENST00000578683.1	MIR378C	microRNA 378c	100422867	ENSG00000264803
chr6	145491296	145493135	1840	5.49	4.2	6.15	-1.95	0.000161	0.0135	Exon	Exon (ENST00000404707.2/ENST00000404707.2, exon 1 of 2)	ENST00000638597.1	EPM2A	EPM2A glucan phosphatase, laforin	7957	ENSG00000112425
chr10	88231579	88232365	787	6.34	5.38	6.91	-1.53	0.000162	0.0136	Distal Intergenic	Distal Intergenic	ENST00000437752.2	RNLS	renalase, FAD dependent amine oxidase	55328	ENSG00000184719
chr9	40951856	40952292	437	7.43	6.68	7.92	-1.24	0.000162	0.0136	Distal Intergenic	Distal Intergenic	ENST00000622265.1	MIR1299	microRNA 1299	100302167	ENSG00000275377
chr1	23386637	23388143	1507	7.64	7.05	8.05	-1.01	0.000162	0.0136	Exon	Exon (ENST00000450454.7/6920, exon 9 of 11)	ENST00000374619.1	HTR1D	5-hydroxytryptamine receptor 1D	3352	ENSG00000179546
chr4	1410311	1410762	452	9.96	9.28	10.43	-1.15	0.000163	0.0137	Distal Intergenic	Distal Intergenic	ENST00000422806.1	NKX1-1	NK1 homeobox 1	54729	ENSG00000235608
chr5	43746288	43747132	845	5.8	4.66	6.42	-1.76	0.000163	0.0137	Distal Intergenic	Distal Intergenic	ENST00000503059.1	NNT	nicotinamide nucleotide transhydrogenase	23530	ENSG00000112992
chr12	132456457	132457416	960	8.27	7.65	8.71	-1.05	0.000164	0.0137	Exon	Exon (ENST00000542627.1/ENST00000542627.1, exon 1 of 2)	ENST00000434748.2	FBRSL1	fibrosin like 1	57666	ENSG00000112787
chr3	196637954	196640758	2805	8.33	7.76	8.74	-0.98	0.000164	0.0137	Promoter (<=1kb)	Promoter (<=1kb)	ENST00000328557.5	NRROS	negative regulator of reactive oxygen species	375387	ENSG00000174004
chr5	175805500	175807078	1579	8.16	7.52	8.6	-1.07	0.000165	0.0138	5' UTR	5' UTR	ENST00000515502.1	CPLX2	complexin 2	10814	ENSG00000145920
chr3	42321323	42322631	1309	6.25	5.25	6.83	-1.59	0.000165	0.0138	Exon	Exon (ENST00000429385.1/ENST00000429385.1, exon 1 of 1)	ENST00000396169.7	CCK	cholecystokinin	885	ENSG00000187094
chr13	81099478	81099716	239	4.91	3.1	5.69	-2.59	0.000166	0.0138	Distal Intergenic	Distal Intergenic	ENST00000456588.1	LINC00377	long intergenic non-protein coding RNA 377	103724386
chr6	51981187	51982041	855	6.92	6.18	7.41	-1.24	0.000166	0.0138	Intron	Intron (ENST00000371117.8/5314, intron 35 of 66)	ENST00000340994.4	PKHD1	PKHD1 ciliary IPT domain containing fibrocystin/polyductin	5314	ENSG00000170927
chr7	73646235	73650179	3945	10.53	9.97	10.94	-0.97	0.000166	0.0138	Distal Intergenic	Distal Intergenic	ENST00000324941.5	VPS37D	VPS37D subunit of ESCRT-I	155382	ENSG00000176428
chr6	132074454	132074859	406	3.9	0.99	4.8	-3.81	0.000166	0.0138	Intron	Intron (ENST00000435287.1/ENST00000435287.1, intron 1 of 1)	ENST00000584644.1	MIR548AJ1	microRNA 548aj-1	100616191	ENSG00000265669
chr10	10765698	10766787	1090	5.26	3.85	5.96	-2.12	0.000167	0.0139	Distal Intergenic	Distal Intergenic	ENST00000634899.2	SFTA1P	surfactant associated 1, pseudogene	207107	ENSG00000225383
chr18	77899968	77900371	404	7.94	7.28	8.39	-1.11	0.000169	0.014	Distal Intergenic	Distal Intergenic	ENST00000666771.1	LINC01029	long intergenic non-protein coding RNA 1029	101927715	ENSG00000265843
chr2	171521472	171523729	2258	8.79	9.2	8.22	0.98	0.000169	0.014	Promoter (<=1kb)	Promoter (<=1kb)	ENST00000409484.5	CYBRD1	cytochrome b reductase 1	79901	ENSG00000071967
chr2	181961132	181962092	961	7.26	6.54	7.73	-1.19	0.00017	0.0141	Exon	Exon (ENST00000397031.2/ENST00000397031.2, exon 1 of 1)	ENST00000465612.5	PPP1R1C	protein phosphatase 1 regulatory inhibitor subunit 1C	151242	ENSG00000150722
chr2	114032707	114033662	956	5.02	3.3	5.78	-2.48	0.00017	0.0141	Distal Intergenic	Distal Intergenic	ENST00000420161.1	LINC01191	long intergenic non-protein coding RNA 1191	440900	ENSG00000234199
chr2	136440969	136442422	1454	6.98	6.19	7.48	-1.29	0.00017	0.0141	Distal Intergenic	Distal Intergenic	ENST00000241393.3	CXCR4	C-X-C motif chemokine receptor 4	7852	ENSG00000121966
chr5	178395262	178396752	1491	3.84	0.71	4.75	-4.04	0.00017	0.0141	Intron	Intron (ENST00000390654.8/91522, intron 2 of 28)	ENST00000407622.2	COL23A1	collagen type XXIII alpha 1 chain	91522	ENSG00000050767
chr14	25857262	25858006	745	6.31	5.38	6.87	-1.49	0.00017	0.0141	Intron	Intron (ENST00000546412.2/ENST00000546412.2, intron 2 of 9)	ENST00000551754.1	NOVA1	NOVA alternative splicing regulator 1	4857	ENSG00000139910
chr7	150550896	150551956	1061	5.65	4.26	6.34	-2.08	0.000171	0.0141	Distal Intergenic	Distal Intergenic	ENST00000461940.5	GIMAP4	GTPase, IMAP family member 4	55303	ENSG00000133574
chr15	31468816	31469707	892	8.14	7.52	8.57	-1.05	0.000171	0.0141	Distal Intergenic	Distal Intergenic	ENST00000307050.5	OTUD7A	OTU deubiquitinase 7A	161725	ENSG00000169918
chr1	175530210	175530449	240	6.25	5.24	6.84	-1.6	0.000173	0.0143	Intron	Intron (ENST00000367674.7/7143, intron 1 of 22)	ENST00000422274.2	TNR	tenascin R	7143	ENSG00000116147
chr18	78362035	78362618	584	7.68	7.04	8.12	-1.08	0.000175	0.0144	Distal Intergenic	Distal Intergenic	ENST00000661306.1	LINC01029	long intergenic non-protein coding RNA 1029	101927715	ENSG00000265843
chr5	175736735	175737625	891	6.78	5.96	7.3	-1.34	0.000175	0.0144	Distal Intergenic	Distal Intergenic	ENST00000636584.1	HRH2	histamine receptor H2	3274	ENSG00000113749
chr8	88823338	88823898	561	4.55	2.6	5.35	-2.75	0.000175	0.0144	Intron	Intron (ENST00000659668.1/ENST00000659668.1, intron 2 of 6)	ENST00000522726.1	MMP16	matrix metallopeptidase 16	4325	ENSG00000156103
chr22	45269425	45270981	1557	6.43	5.52	6.99	-1.47	0.000176	0.0145	Distal Intergenic	Distal Intergenic	ENST00000216211.9	UPK3A	uroplakin 3A	7380	ENSG00000100373
chr8	144040968	144041739	772	6.04	4.73	6.72	-1.98	0.000177	0.0146	Exon	Exon (ENST00000377470.8/375686, exon 3 of 5)	ENST00000639008.2	SMPD5	sphingomyelin phosphodiesterase 5, pseudogene	392275
chr4	156367309	156367958	650	5.61	4.36	6.27	-1.91	0.000179	0.0147	Distal Intergenic	Distal Intergenic	ENST00000504672.5	PDGFC	platelet derived growth factor C	56034	ENSG00000145431
chr19	3482928	3483586	659	6.03	5	6.63	-1.62	0.00018	0.0147	Promoter (2-3kb)	Promoter (2-3kb)	ENST00000215531.6	SMIM24	small integral membrane protein 24	284422	ENSG00000095932
chr18	78401938	78403650	1713	8.78	8.27	9.15	-0.88	0.000181	0.0148	Distal Intergenic	Distal Intergenic	ENST00000661306.1	LINC01029	long intergenic non-protein coding RNA 1029	101927715	ENSG00000265843
chr2	227745685	227746336	652	5.74	4.59	6.37	-1.78	0.000181	0.0148	5' UTR	5' UTR	ENST00000456524.6	SLC19A3	solute carrier family 19 member 3	80704	ENSG00000135917
chr5	16089936	16090971	1036	6.67	5.84	7.2	-1.36	0.000182	0.0148	Exon	Exon (ENST00000332432.9/441061, exon 3 of 4)	ENST00000507111.1	MARCHF11	membrane associated ring-CH-type finger 11	441061	ENSG00000183654
chr7	113488137	113488395	259	3.79	0.28	4.73	-4.44	0.000182	0.0149	Intron	Intron (ENST00000670885.1/ENST00000670885.1, intron 1 of 1)	ENST00000441359.1	SMIM30	small integral membrane protein 30	401397	ENSG00000214194
chr2	169336365	169338073	1709	7.62	6.98	8.07	-1.09	0.000182	0.0149	Intron	Intron (ENST00000649046.1/4036, intron 1 of 78)	ENST00000649046.1	LRP2	LDL receptor related protein 2	4036	ENSG00000081479
chr9	84822627	84824034	1408	6.64	7.16	5.82	1.34	0.000183	0.0149	Intron	Intron (ENST00000376213.5/4915, intron 14 of 19)	ENST00000323115.9	NTRK2	neurotrophic receptor tyrosine kinase 2	4915	ENSG00000148053
chr1	940804	943415	2612	9.76	9.06	10.23	-1.17	0.000184	0.015	Promoter (<=1kb)	Promoter (<=1kb)	ENST00000474461.1	SAMD11	sterile alpha motif domain containing 11	148398	ENSG00000187634
chr11	134488652	134490397	1746	8.02	7.38	8.47	-1.08	0.000184	0.015	Intron	Intron (ENST00000661684.1/283177, intron 3 of 3)	ENST00000532886.2	LOC283177	uncharacterized LOC283177	283177	ENSG00000255545
chr12	128609066	128609293	228	4.9	3.2	5.65	-2.46	0.000185	0.015	Intron	Intron (ENST00000435159.2/92293, intron 3 of 8)	ENST00000545031.5	SLC15A4	solute carrier family 15 member 4	121260	ENSG00000139370
chr19	2492957	2495523	2567	8.09	7.56	8.48	-0.92	0.000186	0.0151	Distal Intergenic	Distal Intergenic	ENST00000593043.1	GADD45B	growth arrest and DNA damage inducible beta	4616	ENSG00000099860
chr18	54585679	54586064	386	3.67	-0.32	4.62	-4.95	0.000187	0.0152	Promoter (1-2kb)	Promoter (1-2kb)	ENST00000585973.1	DYNAP	dynactin associated protein	284254	ENSG00000178690
chr3	43962178	43963049	872	6.33	5.34	6.91	-1.56	0.000187	0.0152	Distal Intergenic	Distal Intergenic	ENST00000385219.1	MIR138-1	microRNA 138-1	406929	ENSG00000207954
chr16	66342259	66343257	999	7.48	6.87	7.91	-1.05	0.000187	0.0152	Distal Intergenic	Distal Intergenic	ENST00000614547.4	CDH5	cadherin 5	1003	ENSG00000179776
chr5	60462019	60462665	647	5.19	3.65	5.91	-2.26	0.000188	0.0152	Intron	Intron (ENST00000502484.6/5144, intron 1 of 16)	ENST00000506024.5	PDE4D	phosphodiesterase 4D	5144	ENSG00000113448
chr6	34094560	34097342	2783	8.2	7.67	8.59	-0.92	0.000188	0.0152	Promoter (2-3kb)	Promoter (2-3kb)	ENST00000609443.1	GRM4	glutamate metabotropic receptor 4	2914	ENSG00000124493
chr22	30494859	30495923	1065	6.31	5.37	6.88	-1.51	0.000189	0.0152	3' UTR	3' UTR	ENST00000381982.3	SEC14L4	SEC14 like lipid binding 4	284904	ENSG00000133488
chr10	8053374	8053751	378	9.7	9.19	10.08	-0.89	0.00019	0.0153	Promoter (<=1kb)	Promoter (<=1kb)	ENST00000481743.2	GATA3	GATA binding protein 3	2625	ENSG00000107485
chr18	79585941	79587618	1678	8.82	8.19	9.26	-1.07	0.000193	0.0156	Exon	Exon (ENST00000589723.1/284240, exon 4 of 4)	ENST00000586695.1	NFATC1	nuclear factor of activated T cells 1	4772	ENSG00000131196
chr1	37032225	37035223	2999	8.36	8.81	7.68	1.14	0.000193	0.0156	Promoter (<=1kb)	Promoter (<=1kb)	ENST00000373091.8	GRIK3	glutamate ionotropic receptor kainate type subunit 3	2899	ENSG00000163873
chr8	37326129	37328670	2542	8.57	7.98	8.98	-1	0.000193	0.0156	Exon	Exon (ENST00000624599.1/ENST00000624599.1, exon 2 of 2)	ENST00000520422.5	LINC01605	long intergenic non-protein coding RNA 1605	100507420	ENSG00000253414
chr8	2164299	2165071	773	7.64	7.02	8.07	-1.05	0.000193	0.0156	Intron	Intron (ENST00000520779.1/9172, intron 4 of 4)	ENST00000619295.1	MIR7160	microRNA 7160	102465695	ENSG00000273593
chr8	106266279	106266855	577	4.91	2.79	5.73	-2.95	0.000194	0.0156	Intron	Intron (ENST00000517318.1/ENST00000517318.1, intron 1 of 1)	ENST00000521369.2	OXR1	oxidation resistance 1	55074	ENSG00000164830
chr22	47405211	47405960	750	8.54	7.89	8.99	-1.1	0.000194	0.0156	Distal Intergenic	Distal Intergenic	ENST00000434707.1	LOC339685	uncharacterized LOC339685	339685	ENSG00000224715
chr1	119711810	119713633	1824	6.56	7.1	5.68	1.42	0.000194	0.0156	Promoter (<=1kb)	Promoter (<=1kb)	ENST00000642041.1	PHGDH	phosphoglycerate dehydrogenase	26227	ENSG00000092621
chr8	126068711	126069271	561	6.51	5.63	7.05	-1.43	0.000196	0.0157	Intron	Intron (ENST00000651482.1/100130231, intron 3 of 3)	ENST00000652311.1	LINC00861	long intergenic non-protein coding RNA 861	100130231	ENSG00000245164
chr2	94873718	94874455	738	9.3	8.73	9.71	-0.98	0.000197	0.0158	Promoter (2-3kb)	Promoter (2-3kb)	ENST00000468063.1	TEKT4	tektin 4	150483	ENSG00000163060
chr7	47536323	47538395	2073	8.14	7.54	8.56	-1.02	0.000197	0.0158	Promoter (<=1kb)	Promoter (<=1kb)	ENST00000450444.5	TNS3	tensin 3	64759	ENSG00000136205
chr14	47442252	47442527	276	4.42	2.36	5.24	-2.88	0.000198	0.0158	Intron	Intron (ENST00000399232.8/161357, intron 1 of 16)	ENST00000486952.2	MDGA2	MAM domain containing glycosylphosphatidylinositol anchor 2	161357	ENSG00000139915
chr2	1958009	1959815	1807	8.23	7.72	8.6	-0.87	0.000198	0.0158	Intron	Intron (ENST00000647755.1/23040, intron 8 of 24)	ENST00000650399.1	MYT1L	myelin transcription factor 1 like	23040	ENSG00000186487
chr20	31968334	31969031	698	9.41	8.93	9.77	-0.84	0.000198	0.0158	Promoter (<=1kb)	Promoter (<=1kb)	ENST00000562532.3	XKR7	XK related 7	343702	ENSG00000260903
chr2	1773963	1774295	333	6.35	5.45	6.9	-1.45	0.000199	0.0159	Distal Intergenic	Distal Intergenic	ENST00000650593.1	MYT1L	myelin transcription factor 1 like	23040	ENSG00000186487
chr17	75524984	75527212	2229	8.22	7.64	8.63	-0.99	0.000199	0.0159	Promoter (<=1kb)	Promoter (<=1kb)	ENST00000580578.5	LLGL2	LLGL scribble cell polarity complex component 2	3993	ENSG00000073350
chr10	78176852	78178581	1730	6.74	7.34	5.69	1.65	0.0002	0.016	Exon	Exon (ENST00000634547.1/ENST00000634547.1, exon 1 of 1)	ENST00000670962.1	LINC00856	long intergenic non-protein coding RNA 856	100132987	ENSG00000230417
chr7	115075130	115076024	895	5.7	4.52	6.35	-1.83	0.0002	0.016	Promoter (2-3kb)	Promoter (2-3kb)	ENST00000435981.5	LINC01393	long intergenic non-protein coding RNA 1393	102724386	ENSG00000225535
chr16	65655916	65656826	911	7.51	6.82	7.98	-1.17	0.000201	0.016	Distal Intergenic	Distal Intergenic	ENST00000663911.1	LINC00922	long intergenic non-protein coding RNA 922	283867	ENSG00000261742
chr9	75730200	75730755	556	5.86	4.72	6.48	-1.76	0.000202	0.0161	Distal Intergenic	Distal Intergenic	ENST00000545128.5	PCSK5	proprotein convertase subtilisin/kexin type 5	5125	ENSG00000099139
chr13	58957980	58958543	564	5.1	3.46	5.85	-2.38	0.000203	0.0161	Distal Intergenic	Distal Intergenic	ENST00000454780.2	LINC00374	long intergenic non-protein coding RNA 374	106144531	ENSG00000232954
chr20	48400039	48401999	1961	8.09	8.54	7.45	1.09	0.000206	0.0163	Distal Intergenic	Distal Intergenic	ENST00000433094.1	LINC00494	long intergenic non-protein coding RNA 494	284749	ENSG00000235621
chr7	151204116	151206073	1958	8.23	7.73	8.6	-0.87	0.000206	0.0163	Promoter (<=1kb)	Promoter (<=1kb)	ENST00000615129.4	IQCA1L	IQ motif containing with AAA domain 1 like	392843	ENSG00000278685
chr1	240492436	240493436	1001	7.43	6.63	7.94	-1.31	0.000206	0.0163	3' UTR	3' UTR	ENST00000496950.1	FMN2	formin 2	56776	ENSG00000155816
chrX	2968153	2969864	1712	8.35	8.73	7.84	0.89	0.000207	0.0164	Promoter (<=1kb)	Promoter (<=1kb)	ENST00000672761.1	ARSL	arylsulfatase L	415	ENSG00000157399
chr11	83790279	83791830	1552	6.85	6.09	7.35	-1.26	0.000207	0.0164	Exon	Exon (ENST00000528055.1/ENST00000528055.1, exon 1 of 1)	ENST00000529399.1	DLG2	discs large MAGUK scaffold protein 2	1740	ENSG00000150672
chr8	17412763	17413959	1197	9.16	8.61	9.55	-0.94	0.000208	0.0164	Promoter (<=1kb)	Promoter (<=1kb)	ENST00000517317.5	MTMR7	myotubularin related protein 7	9108	ENSG00000003987
chr1	208552793	208553105	313	4.24	1.73	5.11	-3.39	0.000208	0.0164	Distal Intergenic	Distal Intergenic	ENST00000666184.1	LINC01717	long intergenic non-protein coding RNA 1717	105372893	ENSG00000232812
chr5	1358367	1359192	826	7.73	6.94	8.24	-1.3	0.000209	0.0164	Intron	Intron (ENST00000653645.1/100506791, intron 1 of 1)	ENST00000580663.1	MIR4457	microRNA 4457	100616235	ENSG00000263670
chr5	59174387	59175281	895	5.46	4.2	6.12	-1.92	0.000209	0.0165	Exon	Exon (ENST00000515324.1/5144, exon 5 of 5)	ENST00000515324.1	PDE4D	phosphodiesterase 4D	5144	ENSG00000113448
chr9	122799952	122800959	1008	5.05	3.3	5.82	-2.52	0.000209	0.0165	Promoter (<=1kb)	Promoter (<=1kb)	ENST00000277309.3	OR1K1	olfactory receptor family 1 subfamily K member 1	392392	ENSG00000165204
chr8	77130701	77131009	309	6.77	5.87	7.32	-1.45	0.000209	0.0165	Distal Intergenic	Distal Intergenic	ENST00000519956.1	PEX2	peroxisomal biogenesis factor 2	5828	ENSG00000164751
chr1	175361913	175363250	1338	7.12	6.43	7.59	-1.17	0.000209	0.0165	Exon	Exon (ENST00000367674.7/7143, exon 14 of 23)	ENST00000422274.2	TNR	tenascin R	7143	ENSG00000116147
chr11	111455778	111458367	2590	8.9	8.42	9.26	-0.85	0.00021	0.0165	Exon	Exon (ENST00000635926.1/ENST00000635926.1, exon 13 of 29)	ENST00000531398.1	POU2AF1	POU class 2 homeobox associating factor 1	5450	ENSG00000110777
chr8	64380034	64380761	728	5.82	4.73	6.44	-1.7	0.00021	0.0165	Promoter (<=1kb)	Promoter (<=1kb)	ENST00000385081.1	MIR124-2	microRNA 124-2	406908	ENSG00000207816
chr3	120448668	120452410	3743	8.83	9.22	8.31	0.91	0.00021	0.0165	Promoter (<=1kb)	Promoter (<=1kb)	ENST00000295633.8	FSTL1	follistatin like 1	11167	ENSG00000163430
chr4	20365198	20366114	917	5.94	4.88	6.55	-1.67	0.000212	0.0166	Intron	Intron (ENST00000504154.6/9353, intron 4 of 36)	ENST00000515882.2	SLIT2-IT1	SLIT2 intronic transcript 1	100505893	ENSG00000248228
chr15	40943822	40944615	794	6.08	5.04	6.68	-1.64	0.000212	0.0166	Distal Intergenic	Distal Intergenic	ENST00000444189.7	CHAC1	ChaC glutathione specific gamma-glutamylcyclotransferase 1	79094	ENSG00000128965
chr17	48959613	48961808	2196	7.8	7.23	8.21	-0.98	0.000213	0.0166	Exon	Exon (ENST00000357424.2/2695, exon 4 of 6)	ENST00000357424.2	GIP	gastric inhibitory polypeptide	2695	ENSG00000159224
chr10	125696014	125696528	515	4.55	2.59	5.35	-2.76	0.000213	0.0166	Promoter (1-2kb)	Promoter (1-2kb)	ENST00000597502.6	LOC283038	uncharacterized LOC283038	283038	ENSG00000228021
chr19	412030	414250	2221	9.47	8.92	9.86	-0.94	0.000213	0.0166	Promoter (2-3kb)	Promoter (2-3kb)	ENST00000332235.8	C2CD4C	C2 calcium dependent domain containing 4C	126567	ENSG00000183186
chr5	141636891	141638968	2078	7.15	6.39	7.65	-1.25	0.000213	0.0167	Promoter (<=1kb)	Promoter (<=1kb)	ENST00000444782.5	RELL2	RELT like 2	285613	ENSG00000164620
chr1	12166816	12169076	2261	8.87	8.38	9.24	-0.86	0.000214	0.0167	Promoter (<=1kb)	Promoter (<=1kb)	ENST00000622420.1	MIR7846	microRNA 7846	102465836	ENSG00000283789
chr7	55005430	55005689	260	7.34	6.66	7.8	-1.14	0.000214	0.0167	Distal Intergenic	Distal Intergenic	ENST00000275493.7	EGFR	epidermal growth factor receptor	1956	ENSG00000146648
chr2	221371277	221373734	2458	8.22	7.65	8.62	-0.97	0.000215	0.0167	Distal Intergenic	Distal Intergenic	ENST00000472696.1	EPHA4	EPH receptor A4	2043	ENSG00000116106
chr11	133230335	133231727	1393	4.78	2.73	5.59	-2.87	0.000215	0.0168	Intron	Intron (ENST00000524381.5/4978, intron 1 of 7)	ENST00000374778.4	OPCML	opioid binding protein/cell adhesion molecule like	4978	ENSG00000183715
chr18	35777203	35777645	443	5.72	4.49	6.37	-1.89	0.000216	0.0168	Distal Intergenic	Distal Intergenic	ENST00000590654.1	GALNT1	polypeptide N-acetylgalactosaminyltransferase 1	2589	ENSG00000141429
chr3	169575295	169575793	499	5.83	4.73	6.45	-1.71	0.000216	0.0168	Intron	Intron (ENST00000651503.2/2122, intron 1 of 16)	ENST00000485957.1	MECOM	MDS1 and EVI1 complex locus	2122	ENSG00000085276
chr8	79302556	79304464	1909	9.04	8.52	9.42	-0.9	0.000216	0.0168	Intron	Intron (ENST00000654804.1/ENST00000654804.1, intron 3 of 4)	ENST00000220876.11	STMN2	stathmin 2	11075	ENSG00000104435
chr4	10012700	10015375	2676	8.78	8.31	9.13	-0.83	0.000216	0.0168	Intron	Intron (ENST00000264784.8/56606, intron 2 of 11)	ENST00000505506.1	SLC2A9	solute carrier family 2 member 9	56606	ENSG00000109667
chr22	50528998	50532652	3655	10.78	9.95	11.3	-1.35	0.000217	0.0168	Promoter (<=1kb)	Promoter (<=1kb)	ENST00000252029.8	TYMP	thymidine phosphorylase	1890	ENSG00000025708
chr11	104163018	104165280	2263	7.75	8.16	7.15	1.01	0.000217	0.0168	Promoter (<=1kb)	Promoter (<=1kb)	ENST00000393158.7	PDGFD	platelet derived growth factor D	80310	ENSG00000170962
chr19	4144871	4146256	1386	7.32	6.62	7.79	-1.16	0.000219	0.0169	Distal Intergenic	Distal Intergenic	ENST00000078445.7	CREB3L3	cAMP responsive element binding protein 3 like 3	84699	ENSG00000060566
chrX	72225992	72228182	2191	7.4	7.84	6.75	1.09	0.000219	0.0169	Intron	Intron (ENST00000423432.6/5303, intron 3 of 3)	ENST00000373657.2	ERCC6L	ERCC excision repair 6 like, spindle assembly checkpoint helicase	54821	ENSG00000186871
chr3	31181404	31182532	1129	6.29	5.12	6.93	-1.81	0.00022	0.017	Exon	Exon (ENST00000439038.1/ENST00000439038.1, exon 1 of 1)	ENST00000580653.1	MIR466	microRNA 466	100423038	ENSG00000265376
chr15	69297859	69300504	2646	9.59	9	10	-1	0.000221	0.017	Promoter (<=1kb)	Promoter (<=1kb)	ENST00000395407.7	PAQR5	progestin and adipoQ receptor family member 5	54852	ENSG00000137819
chr11	42782997	42783865	869	5.13	3.67	5.84	-2.16	0.000222	0.0171	Distal Intergenic	Distal Intergenic	ENST00000511537.1	HNRNPKP3	heterogeneous nuclear ribonucleoprotein K pseudogene 3	399881	ENSG00000251557
chrX	50057374	50057695	322	8.71	9.06	8.25	0.82	0.000222	0.0171	Intron	Intron (ENST00000376091.8/1184, intron 4 of 14)	ENST00000376108.7	CLCN5	chloride voltage-gated channel 5	1184	ENSG00000171365
chr10	13438743	13440725	1983	9.18	8.71	9.54	-0.83	0.000223	0.0172	3' UTR	3' UTR	ENST00000480703.1	BEND7	BEN domain containing 7	222389	ENSG00000165626
chr18	25203410	25203998	589	5.11	3.64	5.82	-2.18	0.000223	0.0172	Intron	Intron (ENST00000649176.1/ENST00000649176.1, intron 1 of 4)	ENST00000577775.1	ZNF521	zinc finger protein 521	25925	ENSG00000198795
chr5	109643627	109644096	470	4.83	2.88	5.63	-2.76	0.000224	0.0172	Distal Intergenic	Distal Intergenic	ENST00000261483.4	MAN2A1	mannosidase alpha class 2A member 1	4124	ENSG00000112893
chr14	38789732	38790428	697	5.63	4.44	6.27	-1.83	0.000224	0.0172	Exon	Exon (ENST00000671669.1/283547, exon 5 of 5)	ENST00000668589.1	LINC00639	long intergenic non-protein coding RNA 639	283547	ENSG00000259070
chrX	52799721	52800139	419	6.81	7.31	6.03	1.28	0.000224	0.0172	Promoter (2-3kb)	Promoter (2-3kb)	ENST00000375511.4	SPANXN5	SPANX family member N5	494197	ENSG00000204363
chr12	131354049	131355005	957	7.28	6.64	7.73	-1.09	0.000224	0.0172	Intron	Intron (ENST00000428272.4/338797, intron 2 of 2)	ENST00000428272.4	LINC02370	long intergenic non-protein coding RNA 2370	338797
chr9	119968829	119969381	553	7.87	7.31	8.28	-0.97	0.000225	0.0172	Distal Intergenic	Distal Intergenic	ENST00000561476.1	LINC01613	long intergenic non-protein coding RNA 1613	106146149	ENSG00000261432
chr1	202659406	202660233	828	8.32	7.8	8.69	-0.9	0.000226	0.0173	Intron	Intron (ENST00000367268.5/127833, intron 1 of 8)	ENST00000367267.5	SYT2	synaptotagmin 2	127833	ENSG00000143858
chr2	172105938	172106461	524	4.69	2.43	5.53	-3.1	0.000226	0.0173	Promoter (2-3kb)	Promoter (2-3kb)	ENST00000448117.1	DLX2-DT	DLX2 divergent transcript	104326193	ENSG00000236651
chr4	81611698	81613762	2065	6.94	6.2	7.42	-1.22	0.000226	0.0173	Intron	Intron (ENST00000638048.1/153020, intron 3 of 16)	ENST00000507538.1	RASGEF1B	RasGEF domain family member 1B	153020	ENSG00000138670
chr20	23475154	23476696	1543	8.02	7.49	8.41	-0.93	0.000227	0.0173	Exon	Exon (ENST00000457644.1/ENST00000457644.1, exon 1 of 3)	ENST00000449810.5	CST8	cystatin 8	10047	ENSG00000125815
chr17	41394844	41397963	3120	9.26	9.61	8.8	0.8	0.000227	0.0173	5' UTR	5' UTR	ENST00000246646.3	KRT38	keratin 38	8687	ENSG00000171360
chr6	158519536	158520005	470	6.31	5.36	6.87	-1.52	0.000228	0.0174	Distal Intergenic	Distal Intergenic	ENST00000367090.3	TMEM181	transmembrane protein 181	57583	ENSG00000146433
chr5	136365259	136365733	475	7.97	7.44	8.36	-0.91	0.000229	0.0174	Promoter (<=1kb)	Promoter (<=1kb)	ENST00000513104.5	TRPC7	transient receptor potential cation channel subfamily C member 7	57113	ENSG00000069018
chr1	37331680	37334624	2945	8.91	8.44	9.27	-0.83	0.000229	0.0174	Distal Intergenic	Distal Intergenic	ENST00000668045.1	LINC01137	long intergenic non-protein coding RNA 1137	728431	ENSG00000233621
chr6	159253006	159254222	1217	7.65	7.01	8.09	-1.07	0.00023	0.0175	Intron	Intron (ENST00000297267.14/84624, intron 17 of 22)	ENST00000480856.1	FNDC1	fibronectin type III domain containing 1	84624	ENSG00000164694
chr11	45922558	45924863	2306	7.75	7.01	8.23	-1.22	0.000231	0.0175	Promoter (<=1kb)	Promoter (<=1kb)	ENST00000401752.6	LARGE2	LARGE xylosyl- and glucuronyltransferase 2	120071	ENSG00000165905
chr1	11635904	11636805	902	8.33	7.84	8.69	-0.84	0.000231	0.0175	Intron	Intron (ENST00000642131.1/ENST00000642131.1, intron 1 of 1)	ENST00000471501.1	FBXO2	F-box protein 2	26232	ENSG00000116661
chr9	1050029	1050962	934	9.93	9.41	10.31	-0.9	0.000231	0.0175	Promoter (<=1kb)	Promoter (<=1kb)	ENST00000382255.7	DMRT2	doublesex and mab-3 related transcription factor 2	10655	ENSG00000173253
chr9	101449166	101449776	611	8.49	7.99	8.85	-0.86	0.000231	0.0175	Promoter (<=1kb)	Promoter (<=1kb)	ENST00000648064.1	ALDOB	aldolase, fructose-bisphosphate B	229	ENSG00000136872
chr8	73123517	73125428	1912	7.92	7.35	8.33	-0.98	0.000232	0.0176	Promoter (<=1kb)	Promoter (<=1kb)	ENST00000519697.1	SBSPON	somatomedin B and thrombospondin type 1 domain containing	157869	ENSG00000164764
chr6	39855190	39856705	1516	7.65	7.06	8.06	-1.01	0.000232	0.0176	5' UTR	5' UTR	ENST00000405961.3	DAAM2	dishevelled associated activator of morphogenesis 2	23500	ENSG00000146122
chr4	186724496	186726991	2496	7.66	8.07	7.07	1.01	0.000233	0.0176	Promoter (<=1kb)	Promoter (<=1kb)	ENST00000509647.1	FAT1	FAT atypical cadherin 1	2195	ENSG00000083857
chr11	268230	268569	340	3.97	1.28	4.86	-3.57	0.000233	0.0176	Distal Intergenic	Distal Intergenic	ENST00000534750.5	NLRP6	NLR family pyrin domain containing 6	171389	ENSG00000174885
chr16	20610282	20611180	899	6.55	5.56	7.13	-1.57	0.000233	0.0176	Promoter (<=1kb)	Promoter (<=1kb)	ENST00000568235.5	ACSM3	acyl-CoA synthetase medium chain family member 3	6296	ENSG00000005187
chr2	27255005	27256242	1238	8.35	7.85	8.72	-0.87	0.000235	0.0177	Promoter (1-2kb)	Promoter (1-2kb)	ENST00000482990.1	SLC30A3	solute carrier family 30 member 3	7781	ENSG00000115194
chr10	44806257	44807127	871	4.53	5.37	2.28	3.09	0.000235	0.0177	Exon	Exon (ENST00000424793.1/ENST00000424793.1, exon 1 of 1)	ENST00000670801.1	TMEM72-AS1	TMEM72 antisense RNA 1	220980	ENSG00000224812
chr7	31659343	31659530	188	6.34	5.45	6.88	-1.43	0.000235	0.0177	Distal Intergenic	Distal Intergenic	ENST00000463693.1	ITPRID1	ITPR interacting domain containing 1	223075	ENSG00000180347
chr5	13655417	13655963	547	5.44	4.16	6.11	-1.96	0.000236	0.0178	Distal Intergenic	Distal Intergenic	ENST00000504001.3	DNAH5	dynein axonemal heavy chain 5	1767	ENSG00000039139
chr11	79492806	79494186	1381	6.45	5.59	6.98	-1.39	0.000236	0.0178	Distal Intergenic	Distal Intergenic	ENST00000278550.12	TENM4	teneurin transmembrane protein 4	26011	ENSG00000149256
chr2	85724722	85725344	623	7.11	6.31	7.62	-1.32	0.000237	0.0178	Distal Intergenic	Distal Intergenic	ENST00000469442.5	ATOH8	atonal bHLH transcription factor 8	84913	ENSG00000168874
chr21	25396342	25396588	247	3.95	1.28	4.83	-3.55	0.000237	0.0178	Promoter (2-3kb)	Promoter (2-3kb)	ENST00000664370.1	LINC00158	long intergenic non-protein coding RNA 158	54072	ENSG00000185433
chr1	247614704	247615468	765	5.47	4	6.19	-2.19	0.000238	0.0179	Intron	Intron (ENST00000435333.5/ENST00000435333.5, intron 2 of 2)	ENST00000320002.3	OR2G3	olfactory receptor family 2 subfamily G member 3	81469	ENSG00000177476
chr12	52741556	52742958	1403	7.99	7.41	8.4	-0.99	0.000238	0.0179	Distal Intergenic	Distal Intergenic	ENST00000332411.2	KRT76	keratin 76	51350	ENSG00000185069
chr7	140229974	140232207	2234	7.69	7.13	8.1	-0.97	0.000239	0.0179	Distal Intergenic	Distal Intergenic	ENST00000566699.2	KDM7A-DT	KDM7A divergent transcript	100134229	ENSG00000260231
chr12	52733119	52737087	3969	9.49	8.94	9.89	-0.95	0.000239	0.0179	Exon	Exon (ENST00000546827.2/ENST00000546827.2, exon 1 of 4)	ENST00000341809.8	KRT77	keratin 77	374454	ENSG00000189182
chr7	21319313	21321353	2041	6.76	5.92	7.28	-1.36	0.00024	0.0179	Distal Intergenic	Distal Intergenic	ENST00000432066.2	SP4	Sp4 transcription factor	6671	ENSG00000105866
chr7	71679551	71680430	880	6.75	5.99	7.25	-1.26	0.00024	0.0179	Intron	Intron (ENST00000333538.10/64409, intron 9 of 10)	ENST00000405452.3	CALN1	calneuron 1	83698	ENSG00000183166
chr7	22053290	22053993	704	4.91	2.95	5.71	-2.77	0.00024	0.0179	Distal Intergenic	Distal Intergenic	ENST00000488366.1	RAPGEF5	Rap guanine nucleotide exchange factor 5	9771	ENSG00000136237
chr11	114035433	114036506	1074	8.49	7.97	8.87	-0.9	0.000241	0.018	Distal Intergenic	Distal Intergenic	ENST00000335953.9	ZBTB16	zinc finger and BTB domain containing 16	7704	ENSG00000109906
chr8	17886691	17887121	431	4.16	1.85	5	-3.15	0.000241	0.018	Promoter (<=1kb)	Promoter (<=1kb)	ENST00000522444.5	FGL1	fibrinogen like 1	2267	ENSG00000104760
chr2	29963799	29964329	531	5.83	4.63	6.48	-1.85	0.000242	0.018	Distal Intergenic	Distal Intergenic	ENST00000389048.8	ALK	ALK receptor tyrosine kinase	238	ENSG00000171094
chr17	83120409	83120775	367	9.44	8.84	9.86	-1.02	0.000243	0.0181	Distal Intergenic	Distal Intergenic	ENST00000425566.1	RPL23AP87	ribosomal protein L23a pseudogene 87	388574	ENSG00000232938
chr7	128697164	128699003	1840	7.96	7.36	8.38	-1.02	0.000243	0.0181	Exon	Exon (ENST00000364171.1/ENST00000364171.1, exon 1 of 1)	ENST00000485070.5	FAM71F1	family with sequence similarity 71 member F1	84691	ENSG00000135248
chr5	6822211	6824926	2716	8.21	7.71	8.58	-0.87	0.000243	0.0181	Promoter (2-3kb)	Promoter (2-3kb)	ENST00000636094.1	MIR4278	microRNA 4278	100422999	ENSG00000283420
chr6	30411556	30411855	300	7.77	7.02	8.26	-1.24	0.000244	0.0181	Distal Intergenic	Distal Intergenic	ENST00000401282.3	MIR877	microRNA 877	100126314	ENSG00000216101
chr12	103209578	103209815	238	4.69	2.53	5.51	-2.99	0.000246	0.0182	Distal Intergenic	Distal Intergenic	ENST00000550664.2	LOC101929058	uncharacterized LOC101929058	101929058	ENSG00000257860
chr12	74402694	74404252	1559	9.26	8.79	9.62	-0.83	0.000246	0.0183	Promoter (<=1kb)	Promoter (<=1kb)	ENST00000656876.1	LOC100507377	uncharacterized LOC100507377	100507377	ENSG00000251138
chr17	7099783	7103498	3716	9.18	8.69	9.55	-0.86	0.000246	0.0183	3' UTR	3' UTR	ENST00000446679.6	ASGR2	asialoglycoprotein receptor 2	433	ENSG00000161944
chr5	18753953	18754585	633	5.48	4.11	6.17	-2.07	0.000247	0.0183	Distal Intergenic	Distal Intergenic	ENST00000510297.1	CDH18	cadherin 18	1016	ENSG00000145526
chr10	32980520	32980879	360	5.27	3.87	5.96	-2.09	0.000247	0.0183	Intron	Intron (ENST00000659846.1/ENST00000659846.1, intron 1 of 1)	ENST00000534049.5	ITGB1	integrin subunit beta 1	3688	ENSG00000150093
chr8	143133240	143133872	633	9.17	8.72	9.51	-0.79	0.000247	0.0183	Distal Intergenic	Distal Intergenic	ENST00000622500.2	GPIHBP1	glycosylphosphatidylinositol anchored high density lipoprotein binding protein 1	338328	ENSG00000277494
chr11	133024061	133024439	379	5.88	4.83	6.48	-1.65	0.000247	0.0183	Intron	Intron (ENST00000524381.5/4978, intron 1 of 7)	ENST00000374778.4	OPCML	opioid binding protein/cell adhesion molecule like	4978	ENSG00000183715
chr3	99875736	99876422	687	6.31	5.43	6.86	-1.43	0.000248	0.0183	Promoter (<=1kb)	Promoter (<=1kb)	ENST00000476723.1	FILIP1L	filamin A interacting protein 1 like	11259	ENSG00000168386
chr14	57066993	57067185	193	6.29	5.23	6.89	-1.66	0.000248	0.0183	Exon	Exon (ENST00000554160.1/ENST00000554160.1, exon 3 of 3)	ENST00000554011.5	EXOC5	exocyst complex component 5	10640	ENSG00000070367
chr15	72196189	72197731	1543	7.3	6.66	7.74	-1.08	0.000248	0.0183	Promoter (<=1kb)	Promoter (<=1kb)	ENST00000309731.12	GRAMD2A	GRAM domain containing 2A	196996	ENSG00000175318
chr10	49650701	49652265	1565	8.32	7.76	8.72	-0.96	0.00025	0.0184	Promoter (<=1kb)	Promoter (<=1kb)	ENST00000638683.1	CHAT	choline O-acetyltransferase	1103	ENSG00000070748
chr12	132423350	132423765	416	8.65	8.08	9.07	-0.99	0.000251	0.0184	Distal Intergenic	Distal Intergenic	ENST00000434748.2	FBRSL1	fibrosin like 1	57666	ENSG00000112787
chr6	7640874	7642928	2055	7.63	7.05	8.04	-0.99	0.000251	0.0184	Distal Intergenic	Distal Intergenic	ENST00000496946.1	SNRNP48	small nuclear ribonucleoprotein U11/U12 subunit 48	154007	ENSG00000168566
chr7	78768821	78771318	2498	7.98	8.42	7.35	1.07	0.000251	0.0185	Promoter (<=1kb)	Promoter (<=1kb)	ENST00000626691.2	MAGI2	membrane associated guanylate kinase, WW and PDZ domain containing 2	9863	ENSG00000187391
chr9	137921188	137922073	886	6.04	5.01	6.64	-1.63	0.000252	0.0185	Intron	Intron (ENST00000371372.6/774, intron 6 of 46)	ENST00000371390.1	LOC100133077	uncharacterized LOC100133077	100133077	ENSG00000203987
chr9	130433389	130434018	630	5.63	4.01	6.38	-2.36	0.000253	0.0186	3' UTR	3' UTR	ENST00000623487.1	HMCN2	hemicentin 2	256158	ENSG00000148357
chr10	116654467	116655219	753	6.74	5.95	7.25	-1.3	0.000253	0.0186	Distal Intergenic	Distal Intergenic	ENST00000467153.5	C10orf82	chromosome 10 open reading frame 82	143379	ENSG00000165863
chr3	184512611	184514175	1565	10.04	9.51	10.42	-0.91	0.000254	0.0186	Distal Intergenic	Distal Intergenic	ENST00000421870.1	LINC01840	long intergenic non-protein coding RNA 1840	100874079	ENSG00000230215
chr2	103782448	103783638	1191	6.16	6.77	5.12	1.65	0.000254	0.0186	Distal Intergenic	Distal Intergenic	ENST00000449772.1	LINC01831	long intergenic non-protein coding RNA 1831	101927331	ENSG00000225765
chr4	62595372	62595873	502	5.72	4.6	6.34	-1.74	0.000254	0.0186	Distal Intergenic	Distal Intergenic	ENST00000509461.5	ADGRL3-AS1	adhesion G protein-coupled receptor L3 antisense RNA 1	101927186
chr7	100632924	100634181	1258	7.79	7.08	8.26	-1.18	0.000254	0.0186	Promoter (<=1kb)	Promoter (<=1kb)	ENST00000490084.5	TFR2	transferrin receptor 2	7036	ENSG00000106327
chr20	52647032	52647691	660	6.67	5.87	7.19	-1.31	0.000255	0.0186	Exon	Exon (ENST00000428009.1/101927700, exon 3 of 3)	ENST00000656040.1	LINC01524	long intergenic non-protein coding RNA 1524	101927700	ENSG00000234948
chr12	118843180	118844466	1287	5.67	4.51	6.3	-1.79	0.000256	0.0187	Distal Intergenic	Distal Intergenic	ENST00000538783.1	LINC02439	long intergenic non-protein coding RNA 2439	105370016	ENSG00000255814
chr4	185004813	185005471	659	7.66	7.01	8.1	-1.09	0.000257	0.0187	Exon	Exon (ENST00000505053.1/ENST00000505053.1, exon 2 of 2)	ENST00000515777.5	HELT	helt bHLH transcription factor	391723	ENSG00000187821
chr19	9966267	9969661	3395	9.02	8.57	9.36	-0.79	0.000257	0.0187	Promoter (<=1kb)	Promoter (<=1kb)	ENST00000461214.1	COL5A3	collagen type V alpha 3 chain	50509	ENSG00000080573
chr6	52824971	52826255	1285	5.51	4.3	6.16	-1.87	0.000258	0.0188	Distal Intergenic	Distal Intergenic	ENST00000370989.6	GSTA5	glutathione S-transferase alpha 5	221357	ENSG00000182793
chr10	11134357	11134786	430	5.25	3.75	5.97	-2.22	0.000259	0.0189	Intron	Intron (ENST00000637215.1/10659, intron 2 of 14)	ENST00000666482.1	CELF2-AS2	CELF2 antisense RNA 2	439950	ENSG00000237986
chr8	25345322	25345639	318	3.84	1.01	4.73	-3.72	0.000261	0.0189	Promoter (<=1kb)	Promoter (<=1kb)	ENST00000622618.1	MIR6876	microRNA 6876	102465527	ENSG00000274988
chr12	32877693	32878550	858	9.1	8.59	9.47	-0.88	0.000262	0.019	Exon	Exon (ENST00000340811.8/5318, exon 3 of 13)	ENST00000546741.2	PKP2	plakophilin 2	5318	ENSG00000057294
chr1	92229024	92229371	348	4.58	2.75	5.36	-2.61	0.000262	0.019	Exon	Exon (ENST00000435871.1/ENST00000435871.1, exon 1 of 1)	ENST00000370373.2	C1orf146	chromosome 1 open reading frame 146	388649	ENSG00000203910
chr2	16394057	16394459	403	5.06	3.18	5.85	-2.67	0.000263	0.019	Intron	Intron (ENST00000425176.5/ENST00000425176.5, intron 2 of 2)	ENST00000469507.1	FAM49A	family with sequence similarity 49 member A	81553	ENSG00000197872
chr10	46397469	46398573	1105	6.7	5.93	7.21	-1.28	0.000263	0.019	Promoter (<=1kb)	Promoter (<=1kb)	ENST00000614356.1	LINC00842	long intergenic non-protein coding RNA 842	643650	ENSG00000285294
chr11	134985586	134986623	1038	7.51	6.91	7.94	-1.02	0.000263	0.019	Promoter (<=1kb)	Promoter (<=1kb)	ENST00000624288.1	LOC100507548	uncharacterized LOC100507548	100507548
chr1	10744381	10744731	351	5.78	4.64	6.41	-1.77	0.000263	0.019	Intron	Intron (ENST00000377022.8/54897, intron 2 of 20)	ENST00000472814.1	CASZ1	castor zinc finger 1	54897	ENSG00000130940
chr11	70048670	70050655	1986	7.06	6.3	7.55	-1.24	0.000264	0.0191	Distal Intergenic	Distal Intergenic	ENST00000528316.5	LINC02753	long intergenic non-protein coding RNA 2753	101928443	ENSG00000248844
chr12	107805375	107806507	1133	6.57	5.64	7.13	-1.49	0.000265	0.0192	Distal Intergenic	Distal Intergenic	ENST00000342331.4	ASCL4	achaete-scute family bHLH transcription factor 4	121549	ENSG00000187855
chr15	92272298	92274052	1755	7.68	7.1	8.1	-1	0.000266	0.0192	Intron	Intron (ENST00000561674.1/ENST00000561674.1, intron 2 of 3)	ENST00000555513.1	SLCO3A1	solute carrier organic anion transporter family member 3A1	28232	ENSG00000176463
chr19	49071048	49072863	1816	8.78	8.24	9.17	-0.93	0.000267	0.0193	Promoter (<=1kb)	Promoter (<=1kb)	ENST00000221444.1	KCNA7	potassium voltage-gated channel subfamily A member 7	3743	ENSG00000104848
chr2	221245773	221247082	1310	6.16	5.2	6.72	-1.52	0.000267	0.0193	Distal Intergenic	Distal Intergenic	ENST00000472696.1	EPHA4	EPH receptor A4	2043	ENSG00000116106
chr9	88113691	88115576	1886	6.38	5.47	6.94	-1.47	0.000268	0.0193	Distal Intergenic	Distal Intergenic	ENST00000324915.5	SPATA31C2	SPATA31 subfamily C member 2	645961	ENSG00000177910
chr11	4346917	4347400	484	6.03	5.05	6.61	-1.56	0.000269	0.0193	Distal Intergenic	Distal Intergenic	ENST00000624801.3	OR52B4	olfactory receptor family 52 subfamily B member 4 (gene/pseudogene)	143496	ENSG00000221996
chrX	838919	841875	2957	8.91	8.4	9.29	-0.88	0.000269	0.0193	Distal Intergenic	Distal Intergenic	ENST00000381575.6	SHOX	short stature homeobox	6473	ENSG00000185960
chr20	19496159	19496800	642	6.54	5.71	7.07	-1.36	0.000269	0.0193	Intron	Intron (ENST00000328041.11/57419, intron 2 of 16)	ENST00000319682.2	LOC100130264	uncharacterized LOC100130264	100130264	ENSG00000179447
chr11	75214435	75214636	202	6.74	5.93	7.25	-1.33	0.00027	0.0194	Intron	Intron (ENST00000530792.1/ENST00000530792.1, intron 1 of 3)	ENST00000530015.1	SLCO2B1	solute carrier organic anion transporter family member 2B1	11309	ENSG00000137491
chr8	35214730	35215544	815	4.92	3.38	5.65	-2.27	0.00027	0.0194	Distal Intergenic	Distal Intergenic	ENST00000404895.7	UNC5D	unc-5 netrin receptor D	137970	ENSG00000156687
chr4	81838203	81838824	622	5.47	4.03	6.18	-2.15	0.000272	0.0195	Intron	Intron (ENST00000638048.1/153020, intron 2 of 16)	ENST00000638048.1	RASGEF1B	RasGEF domain family member 1B	153020	ENSG00000138670
chr12	122715023	122716751	1729	6.98	6.21	7.48	-1.26	0.000272	0.0195	Promoter (<=1kb)	Promoter (<=1kb)	ENST00000528880.3	HCAR3	hydroxycarboxylic acid receptor 3	8843	ENSG00000255398
chr12	67797144	67798084	941	6.65	5.84	7.17	-1.33	0.000273	0.0195	Distal Intergenic	Distal Intergenic	ENST00000542219.1	LINC02421	long intergenic non-protein coding RNA 2421	101927901	ENSG00000255970
chr10	123687727	123688649	923	8.15	7.59	8.55	-0.96	0.000275	0.0196	3' UTR	3' UTR	ENST00000284674.2	GPR26	G protein-coupled receptor 26	2849	ENSG00000154478
chr22	49473261	49473838	578	7.24	6.56	7.69	-1.13	0.000275	0.0196	Intron	Intron (ENST00000414287.5/348645, intron 1 of 4)	ENST00000498829.1	C22orf34	chromosome 22 open reading frame 34	348645	ENSG00000188511
chr19	4598033	4599220	1188	7.25	6.53	7.73	-1.2	0.000275	0.0196	Distal Intergenic	Distal Intergenic	ENST00000586582.6	SEMA6B	semaphorin 6B	10501	ENSG00000167680
chr2	1480560	1481102	543	8.63	8.05	9.04	-0.99	0.000275	0.0196	Intron	Intron (ENST00000497517.6/7173, intron 1 of 5)	ENST00000446278.5	TPO	thyroid peroxidase	7173	ENSG00000115705
chr5	178121007	178121312	306	4.84	3.12	5.61	-2.48	0.000275	0.0196	Exon	Exon (ENST00000274605.6/23138, exon 4 of 5)	ENST00000274605.6	N4BP3	NEDD4 binding protein 3	23138	ENSG00000145911
chr1	51919259	51920812	1554	7.71	7.05	8.16	-1.11	0.000276	0.0196	3' UTR	3' UTR	ENST00000544028.5	NRDC	nardilysin convertase	4898	ENSG00000078618
chr17	80510188	80511181	994	5.96	4.94	6.55	-1.61	0.000276	0.0196	Distal Intergenic	Distal Intergenic	ENST00000575212.1	NPTX1	neuronal pentraxin 1	4884	ENSG00000171246
chr16	30009880	30011047	1168	5.47	4.12	6.15	-2.03	0.000276	0.0197	Promoter (<=1kb)	Promoter (<=1kb)	ENST00000350119.9	DOC2A	double C2 domain alpha	8448	ENSG00000149927
chr11	64299387	64300838	1452	6.73	5.88	7.26	-1.38	0.000277	0.0197	Promoter (<=1kb)	Promoter (<=1kb)	ENST00000328404.8	CATSPERZ	catsper channel auxiliary subunit zeta	25858	ENSG00000219435
chr16	74770818	74771114	297	6.7	5.93	7.2	-1.27	0.000277	0.0197	Intron	Intron (ENST00000219368.8/79152, intron 1 of 6)	ENST00000219368.8	FA2H	fatty acid 2-hydroxylase	79152	ENSG00000103089
chr1	78153282	78153963	682	5.34	3.94	6.04	-2.11	0.000278	0.0198	Distal Intergenic	Distal Intergenic	ENST00000436742.5	MGC27382	uncharacterized MGC27382	149047	ENSG00000237413
chr18	36299384	36300899	1516	6.46	7.02	5.56	1.46	0.000279	0.0198	Promoter (1-2kb)	Promoter (1-2kb)	ENST00000359247.8	FHOD3	formin homology 2 domain containing 3	80206	ENSG00000134775
chr11	134527739	134528885	1147	6.21	5.24	6.78	-1.54	0.00028	0.0198	Distal Intergenic	Distal Intergenic	ENST00000532886.2	LOC283177	uncharacterized LOC283177	283177	ENSG00000255545
chr19	38451208	38451987	780	5.83	4.73	6.45	-1.71	0.00028	0.0198	Exon	Exon (ENST00000355481.8/6261, exon 12 of 105)	ENST00000594111.1	RYR1	ryanodine receptor 1	6261	ENSG00000196218
chr11	124074721	124076527	1807	7.3	6.66	7.74	-1.08	0.00028	0.0198	Distal Intergenic	Distal Intergenic	ENST00000330487.6	OR10G7	olfactory receptor family 10 subfamily G member 7	390265	ENSG00000182634
chr4	189738833	189739303	471	5.28	3.94	5.96	-2.02	0.00028	0.0198	Distal Intergenic	Distal Intergenic	ENST00000630918.1	DBET	D4Z4 binding element transcript	100419743	ENSG00000281591
chr2	229683757	229684505	749	6.86	6.13	7.34	-1.21	0.00028	0.0198	Intron	Intron (ENST00000341772.5/92737, intron 1 of 12)	ENST00000341772.5	DNER	delta/notch like EGF repeat containing	92737	ENSG00000187957
chr13	40664378	40666555	2178	7.85	8.34	7.1	1.24	0.00028	0.0198	Promoter (<=1kb)	Promoter (<=1kb)	ENST00000655267.1	FOXO1	forkhead box O1	2308	ENSG00000150907
chr4	72312159	72313441	1283	7.72	8.17	7.08	1.09	0.000281	0.0198	Promoter (<=1kb)	Promoter (<=1kb)	ENST00000511274.1	ADAMTS3	ADAM metallopeptidase with thrombospondin type 1 motif 3	9508	ENSG00000156140
chr19	1042100	1042994	895	5.64	4.5	6.27	-1.77	0.000282	0.0199	Promoter (<=1kb)	Promoter (<=1kb)	ENST00000435683.6	ABCA7	ATP binding cassette subfamily A member 7	10347	ENSG00000064687
chr9	16877100	16877540	441	6.88	5.82	7.48	-1.66	0.000283	0.0199	Distal Intergenic	Distal Intergenic	ENST00000486514.5	BNC2	basonuclin 2	54796	ENSG00000173068
chr8	108722875	108723159	285	7.79	7.19	8.21	-1.02	0.000284	0.02	Intron	Intron (ENST00000518838.1/157753, intron 1 of 3)	ENST00000518838.1	TMEM74	transmembrane protein 74	157753	ENSG00000164841
chr4	165492724	165493588	865	6.31	5.32	6.89	-1.57	0.000285	0.0201	Exon	Exon (ENST00000402744.9/1363, exon 7 of 9)	ENST00000511992.1	CPE	carboxypeptidase E	1363	ENSG00000109472
chr3	72298099	72298382	284	5.8	4.63	6.43	-1.8	0.000285	0.0201	Distal Intergenic	Distal Intergenic	ENST00000626474.3	LINC00877	long intergenic non-protein coding RNA 877	285286	ENSG00000241163
chr10	104687565	104689218	1654	7.2	6.52	7.66	-1.14	0.000286	0.0201	Intron	Intron (ENST00000369701.8/22986, intron 1 of 26)	ENST00000449805.2	SORCS3-AS1	SORCS3 antisense RNA 1	100505890	ENSG00000226387
chr1	175403116	175406862	3747	9.95	9.45	10.32	-0.87	0.000286	0.0201	Promoter (<=1kb)	Promoter (<=1kb)	ENST00000422274.2	TNR	tenascin R	7143	ENSG00000116147
chr8	138497764	138498487	724	6.84	6.06	7.35	-1.29	0.000287	0.0201	Promoter (<=1kb)	Promoter (<=1kb)	ENST00000395297.6	FAM135B	family with sequence similarity 135 member B	51059	ENSG00000147724
chr3	37629767	37630146	380	5.71	4.6	6.33	-1.73	0.000288	0.0202	Intron	Intron (ENST00000264741.10/3680, intron 16 of 27)	ENST00000461533.1	ITGA9	integrin subunit alpha 9	3680	ENSG00000144668
chr5	4511985	4513397	1413	6.84	6.05	7.35	-1.3	0.000288	0.0202	Exon	Exon (ENST00000503188.1/ENST00000503188.1, exon 1 of 2)	ENST00000503757.1	LINC02114	long intergenic non-protein coding RNA 2114	101929153	ENSG00000249521
chr3	72246820	72247720	901	7.93	7.37	8.33	-0.95	0.000289	0.0202	Intron	Intron (ENST00000626474.3/285286, intron 2 of 8)	ENST00000481148.5	LINC00877	long intergenic non-protein coding RNA 877	285286	ENSG00000241163
chr5	174337021	174337675	655	5	3.4	5.74	-2.34	0.00029	0.0203	Promoter (<=1kb)	Promoter (<=1kb)	ENST00000510234.5	LINC01411	long intergenic non-protein coding RNA 1411	101928176	ENSG00000249306
chr1	175546210	175550618	4409	9.3	8.86	9.63	-0.77	0.00029	0.0203	Intron	Intron (ENST00000367674.7/7143, intron 1 of 22)	ENST00000422274.2	TNR	tenascin R	7143	ENSG00000116147
chr2	105143410	105145302	1893	7.62	8.04	7.02	1.02	0.000291	0.0203	Promoter (<=1kb)	Promoter (<=1kb)	ENST00000436841.1	LINC01918	long intergenic non-protein coding RNA 1918	105373984	ENSG00000226508
chr17	51789108	51790891	1784	6.24	5.1	6.87	-1.77	0.000291	0.0203	Intron	Intron (ENST00000570565.5/56934, intron 3 of 8)	ENST00000571918.1	CA10	carbonic anhydrase 10	56934	ENSG00000154975
chr18	12406052	12406672	621	6.32	5.43	6.86	-1.44	0.000292	0.0204	Promoter (1-2kb)	Promoter (1-2kb)	ENST00000590956.5	PRELID3A	PRELI domain containing 3A	10650	ENSG00000141391
chr7	45237824	45238312	489	7.05	6.38	7.51	-1.13	0.000292	0.0204	Distal Intergenic	Distal Intergenic	ENST00000481345.1	RAMP3	receptor activity modifying protein 3	10268	ENSG00000122679
chr20	21615521	21616005	485	7.25	6.58	7.7	-1.13	0.000293	0.0204	Promoter (2-3kb)	Promoter (2-3kb)	ENST00000624385.1	LINC01727	long intergenic non-protein coding RNA 1727	101929625
chr16	56015983	56017048	1066	7.74	7.18	8.15	-0.96	0.000293	0.0204	Intron	Intron (ENST00000663751.1/ENST00000663751.1, intron 1 of 2)	ENST00000665141.1	LOC283856	uncharacterized LOC283856	283856	ENSG00000246379
chr8	143201468	143203672	2205	8.27	7.75	8.66	-0.91	0.000295	0.0205	Distal Intergenic	Distal Intergenic	ENST00000622500.2	GPIHBP1	glycosylphosphatidylinositol anchored high density lipoprotein binding protein 1	338328	ENSG00000277494
chrX	135688253	135688611	359	7.8	7.18	8.23	-1.05	0.000296	0.0206	Promoter (2-3kb)	Promoter (2-3kb)	ENST00000420011.1	SAGE2P	sarcoma antigen 2, pseudogene	644717
chr5	176629393	176631487	2095	9.16	8.67	9.53	-0.86	0.000298	0.0207	Promoter (<=1kb)	Promoter (<=1kb)	ENST00000580852.1	MIR4281	microRNA 4281	100422962	ENSG00000266329
chrX	48711498	48714084	2587	8.14	8.52	7.63	0.9	0.000298	0.0207	Intron	Intron (ENST00000416061.1/ENST00000416061.1, intron 1 of 2)	ENST00000462786.1	SUV39H1	suppressor of variegation 3-9 homolog 1	6839	ENSG00000101945
chr2	184293381	184293605	225	4.57	2.64	5.36	-2.72	0.000298	0.0207	Intron	Intron (ENST00000671393.1/ENST00000671393.1, intron 2 of 5)	ENST00000583292.1	MIR548AE1	microRNA 548ae-1	100616305	ENSG00000266808
chr14	79096182	79096396	215	3.67	0.24	4.6	-4.36	0.000298	0.0207	Intron	Intron (ENST00000634499.1/9369, intron 14 of 19)	ENST00000555291.1	LOC105370586	uncharacterized LOC105370586	105370586	ENSG00000258419
chr20	23534366	23535287	922	5.06	3.45	5.8	-2.35	0.000298	0.0207	Intron	Intron (ENST00000400563.6/164380, intron 3 of 3)	ENST00000376992.2	CST13P	cystatin 13, pseudogene	164380	ENSG00000204663
chr5	5181829	5184466	2638	8.8	8.36	9.14	-0.78	0.000299	0.0207	Exon	Exon (ENST00000511368.5/170690, exon 4 of 11)	ENST00000433402.2	ADAMTS16	ADAM metallopeptidase with thrombospondin type 1 motif 16	170690	ENSG00000145536
chr2	138732349	138732706	358	4.19	1.99	5.03	-3.04	0.000299	0.0207	Intron	Intron (ENST00000272641.4/11249, intron 1 of 1)	ENST00000272641.4	NXPH2	neurexophilin 2	11249	ENSG00000144227
chr3	72300903	72302059	1157	7.68	7.11	8.09	-0.98	0.0003	0.0207	Exon	Exon (ENST00000671101.1/ENST00000671101.1, exon 3 of 3)	ENST00000626474.3	LINC00877	long intergenic non-protein coding RNA 877	285286	ENSG00000241163
chr10	58675936	58676773	838	6.52	5.64	7.07	-1.43	0.0003	0.0208	Intron	Intron (ENST00000373886.8/80114, intron 2 of 20)	ENST00000332869.5	FAM133CP	family with sequence similarity 133, member A pseudogene	728640
chr11	23399815	23400610	796	7.05	6.36	7.51	-1.15	0.000301	0.0208	Distal Intergenic	Distal Intergenic	ENST00000620877.1	MIR8054	microRNA 8054	102465860	ENSG00000275868
chr7	143007979	143008513	535	8.45	7.91	8.85	-0.94	0.000301	0.0208	Distal Intergenic	Distal Intergenic	ENST00000291009.4	PIP	prolactin induced protein	5304	ENSG00000159763
chr13	39913387	39914091	705	4.07	1.69	4.93	-3.23	0.000302	0.0208	Distal Intergenic	Distal Intergenic	ENST00000460701.1	COG6	component of oligomeric golgi complex 6	57511	ENSG00000133103
chr5	59495510	59496997	1488	5.93	4.9	6.53	-1.64	0.000302	0.0208	Intron	Intron (ENST00000340635.11/5144, intron 1 of 14)	ENST00000636120.1	PDE4D	phosphodiesterase 4D	5144	ENSG00000113448
chr22	44736007	44737921	1915	6.57	5.7	7.11	-1.4	0.000305	0.021	Promoter (1-2kb)	Promoter (1-2kb)	ENST00000475850.1	PRR5	proline rich 5	55615	ENSG00000186654
chr16	159338	161334	1997	10.69	9.95	11.17	-1.23	0.000305	0.021	Intron	Intron (ENST00000472539.5/3042, intron 1 of 2)	ENST00000496585.1	HBM	hemoglobin subunit mu	3042	ENSG00000206177
chr17	39867592	39868502	911	7.1	6.37	7.58	-1.2	0.000305	0.021	Promoter (<=1kb)	Promoter (<=1kb)	ENST00000348931.8	ZPBP2	zona pellucida binding protein 2	124626	ENSG00000186075
chr5	176823760	176825326	1567	7.19	6.49	7.66	-1.16	0.000305	0.021	Intron	Intron (ENST00000509580.2/90249, intron 1 of 15)	ENST00000329542.9	UNC5A	unc-5 netrin receptor A	90249	ENSG00000113763
chr1	236052339	236052861	523	6.71	5.92	7.21	-1.29	0.000306	0.021	Intron	Intron (ENST00000264187.7/4811, intron 1 of 19)	ENST00000264187.7	NID1	nidogen 1	4811	ENSG00000116962
chr8	133693882	133694348	467	7.22	6.53	7.69	-1.16	0.000306	0.021	Distal Intergenic	Distal Intergenic	ENST00000517380.1	LOC101927798	uncharacterized LOC101927798	101927798	ENSG00000253165
chr22	45283376	45286131	2756	7.57	6.99	7.98	-0.98	0.000308	0.0211	Promoter (<=1kb)	Promoter (<=1kb)	ENST00000216211.9	UPK3A	uroplakin 3A	7380	ENSG00000100373
chr8	56273277	56274419	1143	7.04	6.34	7.51	-1.17	0.000308	0.0211	Distal Intergenic	Distal Intergenic	ENST00000396721.6	SDR16C5	short chain dehydrogenase/reductase family 16C member 5	195814	ENSG00000170786
chr22	46747428	46748868	1441	6.22	5.31	6.77	-1.46	0.000309	0.0212	Distal Intergenic	Distal Intergenic	ENST00000216264.13	CERK	ceramide kinase	64781	ENSG00000100422
chr7	155056023	155056655	633	7.88	7.34	8.28	-0.94	0.00031	0.0212	Distal Intergenic	Distal Intergenic	ENST00000287907.3	HTR5A	5-hydroxytryptamine receptor 5A	3361	ENSG00000157219
chr7	139225056	139226777	1722	6.97	6.26	7.44	-1.18	0.00031	0.0212	Distal Intergenic	Distal Intergenic	ENST00000486663.5	UBN2	ubinuclein 2	254048	ENSG00000157741
chr2	20222751	20226085	3335	9.1	9.52	8.5	1.02	0.00031	0.0212	Promoter (<=1kb)	Promoter (<=1kb)	ENST00000254351.9	SDC1	syndecan 1	6382	ENSG00000115884
chr22	43369009	43370345	1337	8.16	7.59	8.56	-0.97	0.000311	0.0212	Distal Intergenic	Distal Intergenic	ENST00000360835.9	SCUBE1	signal peptide, CUB domain and EGF like domain containing 1	80274	ENSG00000159307
chr8	12494508	12494732	225	4.46	2.48	5.26	-2.78	0.000311	0.0212	Intron	Intron (ENST00000529817.2/ENST00000529817.2, intron 1 of 2)	ENST00000482450.2	DEFB109A	defensin beta 109A (pseudogene)	245912
chr22	33919403	33920380	978	7.27	6.54	7.75	-1.2	0.000312	0.0212	Promoter (<=1kb)	Promoter (<=1kb)	ENST00000402320.5	LARGE1	LARGE xylosyl- and glucuronyltransferase 1	9215	ENSG00000133424
chr4	7188406	7190156	1751	8.9	8.44	9.24	-0.8	0.000312	0.0212	Promoter (2-3kb)	Promoter (2-3kb)	ENST00000507866.6	SORCS2	sortilin related VPS10 domain containing receptor 2	57537	ENSG00000184985
chr4	146776594	146777210	617	5	3.24	5.77	-2.53	0.000313	0.0213	Intron	Intron (ENST00000513335.5/83894, intron 12 of 13)	ENST00000504272.2	TTC29	tetratricopeptide repeat domain 29	83894	ENSG00000137473
chr5	60743419	60745310	1892	8.4	7.93	8.75	-0.82	0.000316	0.0215	Exon	Exon (ENST00000504812.1/ENST00000504812.1, exon 1 of 1)	ENST00000504455.5	ELOVL7	ELOVL fatty acid elongase 7	79993	ENSG00000164181
chr8	25806877	25807976	1100	6.71	5.93	7.21	-1.28	0.000317	0.0215	Distal Intergenic	Distal Intergenic	ENST00000535548.1	EBF2	EBF transcription factor 2	64641	ENSG00000221818
chr8	7887021	7887326	306	8.04	7.43	8.48	-1.05	0.000317	0.0215	Distal Intergenic	Distal Intergenic	ENST00000314265.3	DEFB104A	defensin beta 104A	140596	ENSG00000176782
chr6	423258	424902	1645	7.94	7.37	8.35	-0.98	0.000317	0.0215	Distal Intergenic	Distal Intergenic	ENST00000469834.1	IRF4	interferon regulatory factor 4	3662	ENSG00000137265
chr4	62216929	62217201	273	5.6	4.22	6.3	-2.07	0.000317	0.0215	Distal Intergenic	Distal Intergenic	ENST00000509461.5	ADGRL3-AS1	adhesion G protein-coupled receptor L3 antisense RNA 1	101927186
chrX	22353398	22354186	789	5.64	6.27	4.51	1.76	0.000318	0.0215	Intron	Intron (ENST00000608254.1/100873065, intron 5 of 5)	ENST00000323684.3	CBLL2	Cbl proto-oncogene like 2	158506	ENSG00000175809
chr2	240642907	240645011	2105	8.81	8.24	9.22	-0.98	0.000318	0.0215	Distal Intergenic	Distal Intergenic	ENST00000407714.1	GPR35	G protein-coupled receptor 35	2859	ENSG00000178623
chr9	16652749	16654070	1322	7.69	7.11	8.1	-0.99	0.000319	0.0216	Intron	Intron (ENST00000380672.9/54796, intron 3 of 6)	ENST00000471301.3	BNC2	basonuclin 2	54796	ENSG00000173068
chr10	61896957	61897400	444	7.12	6.44	7.58	-1.14	0.000319	0.0216	Distal Intergenic	Distal Intergenic	ENST00000644638.1	ARID5B	AT-rich interaction domain 5B	84159	ENSG00000150347
chr19	29665292	29667108	1817	6.58	5.71	7.11	-1.4	0.000319	0.0216	Promoter (<=1kb)	Promoter (<=1kb)	ENST00000592810.1	PLEKHF1	pleckstrin homology and FYVE domain containing 1	79156	ENSG00000166289
chr2	16363637	16363946	310	3.96	1.31	4.85	-3.54	0.000319	0.0216	Intron	Intron (ENST00000425176.5/ENST00000425176.5, intron 1 of 2)	ENST00000469507.1	FAM49A	family with sequence similarity 49 member A	81553	ENSG00000197872
chr4	42708157	42708516	360	5.34	4.04	6.01	-1.97	0.00032	0.0216	Distal Intergenic	Distal Intergenic	ENST00000381668.9	ATP8A1	ATPase phospholipid transporting 8A1	10396	ENSG00000124406
chr16	79483712	79484710	999	6.24	5.33	6.8	-1.47	0.00032	0.0216	Distal Intergenic	Distal Intergenic	ENST00000569649.1	MAF	MAF bZIP transcription factor	4094	ENSG00000178573
chr18	76528645	76529225	581	5.24	3.93	5.92	-1.99	0.000321	0.0216	Promoter (<=1kb)	Promoter (<=1kb)	ENST00000578613.6	LINC00908	long intergenic non-protein coding RNA 908	284276	ENSG00000266256
chr22	18633414	18635517	2104	8.86	8.25	9.29	-1.04	0.000323	0.0217	Exon	Exon (ENST00000652395.1/ENST00000652395.1, exon 1 of 1)	ENST00000619918.1	RIMBP3	RIMS binding protein 3	85376	ENSG00000275793
chr2	206415373	206416164	792	4.64	2.56	5.46	-2.9	0.000323	0.0218	Distal Intergenic	Distal Intergenic	ENST00000264377.8	ADAM23	ADAM metallopeptidase domain 23	8745	ENSG00000114948
chr6	1215119	1216443	1325	8.35	7.86	8.71	-0.84	0.000324	0.0218	Distal Intergenic	Distal Intergenic	ENST00000296839.5	FOXQ1	forkhead box Q1	94234	ENSG00000164379
chr20	19317551	19320209	2659	9.15	8.64	9.53	-0.88	0.000324	0.0218	Intron	Intron (ENST00000328041.11/57419, intron 2 of 16)	ENST00000319682.2	LOC100130264	uncharacterized LOC100130264	100130264	ENSG00000179447
chr10	130970465	130971463	999	5.78	4.36	6.49	-2.12	0.000324	0.0218	Distal Intergenic	Distal Intergenic	ENST00000578683.1	MIR378C	microRNA 378c	100422867	ENSG00000264803
chr12	13924326	13924644	319	6.01	5.02	6.59	-1.57	0.000325	0.0218	Intron	Intron (ENST00000609686.3/2904, intron 1 of 12)	ENST00000637875.1	GRIN2B	glutamate ionotropic receptor NMDA type subunit 2B	2904	ENSG00000273079
chr8	133855337	133855997	661	7.93	7.41	8.31	-0.9	0.000325	0.0218	Distal Intergenic	Distal Intergenic	ENST00000520149.2	LOC101927822	uncharacterized LOC101927822	101927822	ENSG00000253593
chr7	155957831	155959772	1942	8.2	8.62	7.61	1.01	0.000325	0.0218	Promoter (2-3kb)	Promoter (2-3kb)	ENST00000377722.2	LOC389602	uncharacterized LOC389602	389602	ENSG00000204876
chr9	130655897	130656802	906	8.65	8.12	9.04	-0.92	0.000325	0.0218	Distal Intergenic	Distal Intergenic	ENST00000253008.3	PRDM12	PR/SET domain 12	59335	ENSG00000130711
chr4	10018824	10019971	1148	8.23	7.7	8.61	-0.91	0.000325	0.0218	Promoter (<=1kb)	Promoter (<=1kb)	ENST00000506839.1	SLC2A9	solute carrier family 2 member 9	56606	ENSG00000109667
chr6	11042050	11044487	2438	9.35	8.82	9.74	-0.92	0.000327	0.0218	Promoter (<=1kb)	Promoter (<=1kb)	ENST00000661751.1	ELOVL2-AS1	ELOVL2 antisense RNA 1	100506409	ENSG00000230314
chr3	156200140	156202422	2283	6.39	5.53	6.92	-1.39	0.000327	0.0218	Intron	Intron (ENST00000478609.5/7881, intron 2 of 3)	ENST00000473876.1	KCNAB1-AS2	KCNAB1 antisense RNA 2	100874083	ENSG00000240596
chr11	71154374	71155649	1276	7.18	6.43	7.67	-1.24	0.000327	0.0218	Intron	Intron (ENST00000601538.5/22941, intron 1 of 24)	ENST00000458632.2	SHANK2	SH3 and multiple ankyrin repeat domains 2	22941	ENSG00000162105
chr1	935027	937018	1992	9.44	8.86	9.86	-1	0.000327	0.0218	Promoter (2-3kb)	Promoter (2-3kb)	ENST00000455979.1	SAMD11	sterile alpha motif domain containing 11	148398	ENSG00000187634
chr20	37627090	37627466	377	8.69	8.2	9.06	-0.86	0.000328	0.0219	Distal Intergenic	Distal Intergenic	ENST00000457816.1	LINC00489	long intergenic non-protein coding RNA 489	100861522	ENSG00000225759
chr10	7721585	7723302	1718	8.98	8.49	9.34	-0.85	0.000328	0.0219	Exon	Exon (ENST00000358415.9/3698, exon 8 of 21)	ENST00000477751.1	ITIH2	inter-alpha-trypsin inhibitor heavy chain 2	3698	ENSG00000151655
chr3	190034899	190035127	229	4.31	2.25	5.13	-2.88	0.000328	0.0219	Intron	Intron (ENST00000319332.10/55214, intron 1 of 14)	ENST00000470925.1	P3H2	prolyl 3-hydroxylase 2	55214	ENSG00000090530
chr11	127074194	127074555	362	6.95	6.25	7.42	-1.17	0.000328	0.0219	Intron	Intron (ENST00000666795.1/ENST00000666795.1, intron 4 of 6)	ENST00000655277.1	LOC101929473	uncharacterized LOC101929473	101929473	ENSG00000255087
chrX	980385	982841	2457	9.07	8.62	9.41	-0.79	0.000331	0.022	Distal Intergenic	Distal Intergenic	ENST00000381567.8	CRLF2	cytokine receptor like factor 2	64109	ENSG00000205755
chr11	20610220	20610533	314	8.49	7.99	8.87	-0.88	0.000331	0.022	Intron	Intron (ENST00000525748.5/9152, intron 5 of 15)	ENST00000298923.11	SLC6A5	solute carrier family 6 member 5	9152	ENSG00000165970
chr2	11152156	11153619	1464	7.8	7.22	8.21	-0.99	0.000331	0.022	Promoter (1-2kb)	Promoter (1-2kb)	ENST00000445402.5	SLC66A3	solute carrier family 66 member 3	130814	ENSG00000162976
chr16	73471842	73473212	1371	7.81	7.27	8.2	-0.93	0.000334	0.0221	Intron	Intron (ENST00000641790.1/100506172, intron 2 of 3)	ENST00000662417.1	LINC01568	long intergenic non-protein coding RNA 1568	100506172	ENSG00000258779
chr8	93006270	93007133	864	7.51	6.81	7.98	-1.17	0.000334	0.0221	Intron	Intron (ENST00000520686.5/286144, intron 1 of 4)	ENST00000520686.5	TRIQK	triple QxxK/R motif containing	286144	ENSG00000205133
chr5	35617760	35618089	330	4.65	2.53	5.48	-2.95	0.000334	0.0221	Promoter (<=1kb)	Promoter (<=1kb)	ENST00000282469.10	SPEF2	sperm flagellar 2	79925	ENSG00000152582
chr6	159587443	159587778	336	4.04	1.68	4.89	-3.21	0.000339	0.0225	Exon	Exon (ENST00000430078.1/ENST00000430078.1, exon 2 of 2)	ENST00000535459.5	SOD2	superoxide dismutase 2	6648	ENSG00000112096
chr19	3280990	3282437	1448	8.65	8.11	9.04	-0.92	0.00034	0.0225	Promoter (<=1kb)	Promoter (<=1kb)	ENST00000588101.5	CELF5	CUGBP Elav-like family member 5	60680	ENSG00000161082
chr22	48507738	48508518	781	8.21	7.59	8.63	-1.04	0.000341	0.0225	Intron	Intron (ENST00000402357.5/25817, intron 1 of 3)	ENST00000336769.9	TAFA5	TAFA chemokine like family member 5	25817	ENSG00000219438
chr9	116740943	116741752	810	7.95	7.43	8.33	-0.9	0.000341	0.0225	Intron	Intron (ENST00000313400.8/23245, intron 13 of 22)	ENST00000411410.1	TRIM32	tripartite motif containing 32	22954	ENSG00000119401
chr2	134042890	134043395	506	4.06	1.69	4.91	-3.22	0.000341	0.0225	Distal Intergenic	Distal Intergenic	ENST00000481801.5	MGAT5	alpha-1,6-mannosylglycoprotein 6-beta-N-acetylglucosaminyltransferase	4249	ENSG00000152127
chrX	152196116	152198984	2869	6.75	7.25	5.96	1.29	0.000342	0.0225	Exon	Exon (ENST00000370314.9/2556, exon 8 of 10)	ENST00000497894.1	GABRA3	gamma-aminobutyric acid type A receptor alpha3 subunit	2556	ENSG00000011677
chr3	62587332	62588153	822	7.25	6.61	7.69	-1.08	0.000344	0.0227	Promoter (2-3kb)	Promoter (2-3kb)	ENST00000542833.1	CADPS	calcium dependent secretion activator	8618	ENSG00000163618
chr13	101017595	101019330	1736	6.8	5.92	7.34	-1.43	0.000345	0.0227	Intron	Intron (ENST00000457843.1/100885778, intron 3 of 7)	ENST00000467264.1	NALCN	sodium leak channel, non-selective	259232	ENSG00000102452
chr14	56471036	56471756	721	5.62	4.49	6.24	-1.75	0.000345	0.0227	Distal Intergenic	Distal Intergenic	ENST00000556810.5	TMEM260	transmembrane protein 260	54916	ENSG00000070269
chr13	35987799	35988448	650	6.24	5.25	6.82	-1.57	0.000347	0.0228	Intron	Intron (ENST00000360631.7/9201, intron 3 of 16)	ENST00000615680.4	DCLK1	doublecortin like kinase 1	9201	ENSG00000133083
chr2	66237318	66237629	312	4.55	2.66	5.34	-2.68	0.000347	0.0228	Distal Intergenic	Distal Intergenic	ENST00000577635.1	MIR4778	microRNA 4778	100616464	ENSG00000264525
chr21	8685934	8687793	1860	7.52	7.97	6.88	1.09	0.000347	0.0228	Distal Intergenic	Distal Intergenic	ENST00000617390.1	MIR6724-1	microRNA 6724-1	102465433	ENSG00000275950
chr22	50479890	50482615	2726	9.42	8.92	9.78	-0.86	0.000347	0.0228	Promoter (<=1kb)	Promoter (<=1kb)	ENST00000395737.2	ADM2	adrenomedullin 2	79924	ENSG00000128165
chr4	15401030	15401483	454	5.43	4.2	6.08	-1.89	0.000348	0.0228	Intron	Intron (ENST00000397700.6/114905, intron 2 of 3)	ENST00000444304.2	C1QTNF7	C1q and TNF related 7	114905	ENSG00000163145
chr11	119741400	119742837	1438	7.7	7.1	8.12	-1.01	0.000349	0.0229	Distal Intergenic	Distal Intergenic	ENST00000533253.1	LOC102724301	uncharacterized LOC102724301	102724301	ENSG00000254854
chr10	4780542	4780901	360	4.41	2.48	5.21	-2.74	0.000352	0.0231	Intron	Intron (ENST00000670284.1/ENST00000670284.1, intron 1 of 3)	ENST00000533295.5	AKR1E2	aldo-keto reductase family 1 member E2	83592	ENSG00000165568
chr19	15607748	15609272	1525	6.48	5.57	7.03	-1.47	0.000352	0.0231	Distal Intergenic	Distal Intergenic	ENST00000617645.4	CYP4F8	cytochrome P450 family 4 subfamily F member 8	11283	ENSG00000186526
chr6	53651620	53653095	1476	9.33	8.89	9.66	-0.78	0.000354	0.0231	Promoter (2-3kb)	Promoter (2-3kb)	ENST00000407079.1	KLHL31	kelch like family member 31	401265	ENSG00000124743
chr3	195782033	195783021	989	8.49	7.82	8.95	-1.13	0.000354	0.0232	Exon	Exon (ENST00000478156.5/4585, exon 2 of 24)	ENST00000413586.1	LINC01983	long intergenic non-protein coding RNA 1983	101929697
chr10	43056614	43057916	1303	7.21	6.54	7.67	-1.14	0.000356	0.0233	Distal Intergenic	Distal Intergenic	ENST00000671844.1	RET	ret proto-oncogene	5979	ENSG00000165731
chrX	150644963	150645225	263	5.24	5.93	3.86	2.07	0.000356	0.0233	Intron	Intron (ENST00000370396.6/4534, intron 8 of 14)	ENST00000493995.6	MTMR1	myotubularin related protein 1	8776	ENSG00000063601
chr1	3054531	3055364	834	7.08	6.4	7.54	-1.14	0.000358	0.0233	Distal Intergenic	Distal Intergenic	ENST00000413472.5	PRDM16-DT	PRDM16 divergent transcript	440556	ENSG00000177133
chr20	37917493	37917792	300	5.99	5.01	6.57	-1.56	0.00036	0.0235	Intron	Intron (ENST00000373459.4/128434, intron 1 of 1)	ENST00000448944.1	VSTM2L	V-set and transmembrane domain containing 2 like	128434	ENSG00000132821
chr19	425358	428092	2735	9.49	8.83	9.94	-1.1	0.000361	0.0235	Promoter (2-3kb)	Promoter (2-3kb)	ENST00000588376.5	SHC2	SHC adaptor protein 2	25759	ENSG00000129946
chr8	48734489	48736307	1819	8.86	8.42	9.19	-0.76	0.000362	0.0236	Promoter (<=1kb)	Promoter (<=1kb)	ENST00000521002.5	EFCAB1	EF-hand calcium binding domain 1	79645	ENSG00000034239
chr3	178535559	178537046	1488	6.26	6.82	5.34	1.48	0.000362	0.0236	Promoter (<=1kb)	Promoter (<=1kb)	ENST00000420517.6	KCNMB2	potassium calcium-activated channel subfamily M regulatory beta subunit 2	10242	ENSG00000197584
chrX	136908571	136909874	1304	5.59	4.42	6.23	-1.81	0.000362	0.0236	Exon	Exon (ENST00000650669.1/ENST00000650669.1, exon 1 of 2)	ENST00000565438.1	RBMX	RNA binding motif protein X-linked	27316	ENSG00000147274
chr5	1662657	1664237	1581	7.82	7.14	8.28	-1.14	0.000364	0.0236	Distal Intergenic	Distal Intergenic	ENST00000507841.5	LOC728613	programmed cell death 6 pseudogene	728613
chr8	72018662	72019954	1293	6.82	6.09	7.31	-1.22	0.000364	0.0237	3' UTR	3' UTR	ENST00000520596.2	TRPA1	transient receptor potential cation channel subfamily A member 1	8989	ENSG00000104321
chr17	58272806	58273527	722	5.89	4.89	6.48	-1.59	0.000365	0.0237	Promoter (<=1kb)	Promoter (<=1kb)	ENST00000577220.1	MPO	myeloperoxidase	4353	ENSG00000005381
chr2	221304996	221305372	377	4.52	2.65	5.3	-2.65	0.000366	0.0237	Distal Intergenic	Distal Intergenic	ENST00000472696.1	EPHA4	EPH receptor A4	2043	ENSG00000116106
chr4	72324583	72324876	294	5.42	6.1	4.09	2.01	0.000366	0.0237	Intron	Intron (ENST00000503918.1/ENST00000503918.1, intron 1 of 1)	ENST00000511274.1	ADAMTS3	ADAM metallopeptidase with thrombospondin type 1 motif 3	9508	ENSG00000156140
chr12	130988728	130990240	1513	7.1	6.44	7.55	-1.11	0.000366	0.0237	Promoter (1-2kb)	Promoter (1-2kb)	ENST00000537600.2	ADGRD1	adhesion G protein-coupled receptor D1	283383	ENSG00000111452
chr5	176780971	176781305	335	5.91	4.89	6.5	-1.61	0.000367	0.0237	Distal Intergenic	Distal Intergenic	ENST00000509580.2	UNC5A	unc-5 netrin receptor A	90249	ENSG00000113763
chr8	133696802	133697188	387	6.65	5.87	7.16	-1.29	0.000369	0.0239	Distal Intergenic	Distal Intergenic	ENST00000517380.1	LOC101927798	uncharacterized LOC101927798	101927798	ENSG00000253165
chr1	115337623	115339751	2129	8.42	7.86	8.82	-0.97	0.000369	0.0239	Promoter (<=1kb)	Promoter (<=1kb)	ENST00000369512.2	NGF	nerve growth factor	4803	ENSG00000134259
chr14	97175052	97176092	1041	6.31	6.87	5.38	1.49	0.00037	0.0239	Distal Intergenic	Distal Intergenic	ENST00000554445.1	LINC02304	long intergenic non-protein coding RNA 2304	105370648	ENSG00000259110
chr20	567647	568850	1204	6.91	6.2	7.39	-1.19	0.00037	0.0239	Distal Intergenic	Distal Intergenic	ENST00000646561.1	CSNK2A1	casein kinase 2 alpha 1	1457	ENSG00000101266
chr8	60018492	60018773	282	4.47	2.45	5.28	-2.83	0.000371	0.024	Distal Intergenic	Distal Intergenic	ENST00000528666.1	CA8	carbonic anhydrase 8	767	ENSG00000178538
chr11	77038531	77040734	2204	7.53	6.95	7.94	-1	0.000372	0.024	3' UTR	3' UTR	ENST00000622824.1	B3GNT6	UDP-GlcNAc:betaGal beta-1,3-N-acetylglucosaminyltransferase 6	192134	ENSG00000198488
chr11	26436101	26437479	1379	5.98	4.99	6.57	-1.58	0.000373	0.024	Intron	Intron (ENST00000672621.1/63982, intron 2 of 27)	ENST00000531568.1	ANO3	anoctamin 3	63982	ENSG00000134343
chr6	54614681	54615501	821	5.41	4.03	6.1	-2.07	0.000373	0.024	Distal Intergenic	Distal Intergenic	ENST00000306858.8	FAM83B	family with sequence similarity 83 member B	222584	ENSG00000168143
chr16	2849529	2850715	1187	6.36	5.51	6.89	-1.38	0.000373	0.024	Distal Intergenic	Distal Intergenic	ENST00000575739.1	PRSS21	serine protease 21	10942	ENSG00000007038
chr19	1289285	1289511	227	5.52	4.31	6.16	-1.86	0.000376	0.0242	Intron	Intron (ENST00000215368.4/1943, intron 1 of 3)	ENST00000215368.4	EFNA2	ephrin A2	1943	ENSG00000099617
chr4	17701548	17702952	1405	5.17	3.66	5.89	-2.23	0.000376	0.0242	Intron	Intron (ENST00000265018.4/27146, intron 5 of 17)	ENST00000265018.4	FAM184B	family with sequence similarity 184 member B	27146	ENSG00000047662
chr12	77065175	77066133	959	5.72	4.58	6.35	-1.76	0.000377	0.0242	Promoter (<=1kb)	Promoter (<=1kb)	ENST00000416496.6	E2F7	E2F transcription factor 7	144455	ENSG00000165891
chr10	47705969	47706426	458	8.11	7.57	8.5	-0.93	0.000378	0.0242	Exon	Exon (ENST00000450289.1/ENST00000450289.1, exon 1 of 1)	ENST00000323387.5	SHLD2P3	shieldin complex subunit 2 pseudogene 3	439965
chr22	22200734	22201936	1203	8.26	7.7	8.67	-0.97	0.000378	0.0243	5' UTR	5' UTR	ENST00000302273.2	VPREB1	V-set pre-B cell surrogate light chain 1	7441	ENSG00000169575
chr22	21467262	21469772	2511	7.42	6.78	7.86	-1.08	0.000379	0.0243	Promoter (<=1kb)	Promoter (<=1kb)	ENST00000415764.5	TMEM191C	transmembrane protein 191C	645426	ENSG00000206140
chr22	37803627	37805818	2192	8.77	8.2	9.18	-0.98	0.000379	0.0243	Promoter (<=1kb)	Promoter (<=1kb)	ENST00000340857.3	H1-0	H1.0 linker histone	3005	ENSG00000189060
chr3	63355181	63356033	853	5.65	4.48	6.29	-1.81	0.000379	0.0243	Intron	Intron (ENST00000478456.5/132204, intron 3 of 4)	ENST00000493532.5	SYNPR	synaptoporin	132204	ENSG00000163630
chr3	195768866	195769743	878	5.5	4.31	6.15	-1.84	0.00038	0.0243	3' UTR	3' UTR	ENST00000413586.1	LINC01983	long intergenic non-protein coding RNA 1983	101929697
chr21	44590160	44592164	2005	6.85	5.87	7.43	-1.56	0.000381	0.0244	Promoter (<=1kb)	Promoter (<=1kb)	ENST00000400368.1	KRTAP10-6	keratin associated protein 10-6	386674	ENSG00000188155
chr19	15550536	15552005	1470	8.79	8.35	9.12	-0.77	0.000381	0.0244	3' UTR	3' UTR	ENST00000601005.2	CYP4F22	cytochrome P450 family 4 subfamily F member 22	126410	ENSG00000171954
chr10	43775011	43777282	2272	6.84	6.11	7.32	-1.21	0.000383	0.0245	Promoter (1-2kb)	Promoter (1-2kb)	ENST00000423349.5	LINC02658	long intergenic non-protein coding RNA 2658	102724264	ENSG00000234973
chr6	124796008	124796724	717	5.7	4.61	6.31	-1.7	0.000383	0.0245	Intron	Intron (ENST00000368417.6/154215, intron 5 of 6)	ENST00000640160.1	NKAIN2	sodium/potassium transporting ATPase interacting 2	154215	ENSG00000188580
chr10	97948370	97950640	2271	9.02	8.57	9.37	-0.8	0.000384	0.0245	Intron	Intron (ENST00000370597.8/55118, intron 2 of 14)	ENST00000413387.5	CRTAC1	cartilage acidic protein 1	55118	ENSG00000095713
chr17	47213044	47213943	900	5.87	6.49	4.75	1.74	0.000385	0.0245	Exon	Exon (ENST00000572316.5/4635, exon 3 of 8)	ENST00000572303.1	MYL4	myosin light chain 4	4635	ENSG00000198336
chr14	70199563	70200089	527	6.97	6.29	7.43	-1.15	0.000385	0.0245	Intron	Intron (ENST00000555480.5/646548, intron 2 of 3)	ENST00000357887.7	SLC8A3	solute carrier family 8 member A3	6547	ENSG00000100678
chr12	67750901	67751836	936	6.03	5.01	6.62	-1.61	0.000386	0.0246	Distal Intergenic	Distal Intergenic	ENST00000542219.1	LINC02421	long intergenic non-protein coding RNA 2421	101927901	ENSG00000255970
chr5	112478493	112479105	613	5.3	3.95	5.99	-2.04	0.000387	0.0246	Distal Intergenic	Distal Intergenic	ENST00000623705.1	EPB41L4A-DT	EPB41L4A divergent transcript	54508	ENSG00000278921
chr8	20542585	20543524	940	7.56	6.98	7.98	-1	0.000389	0.0247	Distal Intergenic	Distal Intergenic	ENST00000381569.5	LZTS1	leucine zipper tumor suppressor 1	11178	ENSG00000061337
chr2	149313567	149313865	299	7.17	6.44	7.66	-1.22	0.00039	0.0247	Distal Intergenic	Distal Intergenic	ENST00000409381.5	LYPD6	LY6/PLAUR domain containing 6	130574	ENSG00000187123
chr10	104732677	104733251	575	6.16	5.25	6.71	-1.46	0.00039	0.0247	Intron	Intron (ENST00000369701.8/22986, intron 1 of 26)	ENST00000449805.2	SORCS3-AS1	SORCS3 antisense RNA 1	100505890	ENSG00000226387
chr6	35317221	35318790	1570	9.12	8.64	9.49	-0.84	0.00039	0.0247	Promoter (<=1kb)	Promoter (<=1kb)	ENST00000468102.1	DEF6	DEF6 guanine nucleotide exchange factor	50619	ENSG00000023892
chr19	29547590	29549626	2037	6.94	6.23	7.42	-1.19	0.000391	0.0248	Intron	Intron (ENST00000335523.7/342865, intron 4 of 4)	ENST00000335523.7	VSTM2B	V-set and transmembrane domain containing 2B	342865	ENSG00000187135
chr2	100339871	100340500	630	5.34	4.05	6.02	-1.97	0.000391	0.0248	Distal Intergenic	Distal Intergenic	ENST00000393437.7	LONRF2	LON peptidase N-terminal domain and ring finger 2	164832	ENSG00000170500
chr6	84046838	84047085	248	3.57	-0.32	4.52	-4.84	0.000392	0.0248	Intron	Intron (ENST00000257776.5/112609, intron 1 of 3)	ENST00000257776.5	MRAP2	melanocortin 2 receptor accessory protein 2	112609	ENSG00000135324
chr18	12147061	12149528	2468	8.3	7.8	8.67	-0.87	0.000392	0.0248	Distal Intergenic	Distal Intergenic	ENST00000418274.2	ANKRD62	ankyrin repeat domain 62	342850	ENSG00000181626
chr3	197389889	197391621	1733	6.44	7.04	5.39	1.64	0.000392	0.0248	Distal Intergenic	Distal Intergenic	ENST00000657499.1	DLG1-AS1	DLG1 antisense RNA 1	100507086	ENSG00000227375
chr16	10907210	10908230	1021	5.9	4.88	6.49	-1.62	0.000393	0.0248	Exon	Exon (ENST00000618327.4/4261, exon 11 of 20)	ENST00000572665.1	CIITA	class II major histocompatibility complex transactivator	4261	ENSG00000179583
chr6	127197327	127197688	362	4.33	2.26	5.14	-2.88	0.000393	0.0248	3' UTR	3' UTR	ENST00000368314.5	RNF146	ring finger protein 146	81847	ENSG00000118518
chr6	18386442	18389251	2810	7.97	8.36	7.45	0.9	0.000394	0.0248	Promoter (<=1kb)	Promoter (<=1kb)	ENST00000259939.3	RNF144B	ring finger protein 144B	255488	ENSG00000137393
chrX	3024361	3024611	251	5.7	4.59	6.32	-1.73	0.000394	0.0249	Intron	Intron (ENST00000381130.2/347527, intron 6 of 8)	ENST00000381127.6	ARSF	arylsulfatase F	416	ENSG00000062096
chr9	22425666	22425954	289	4.54	2.54	5.34	-2.8	0.000395	0.0249	Distal Intergenic	Distal Intergenic	ENST00000325870.3	DMRTA1	DMRT like family A1	63951	ENSG00000176399
chr18	1847359	1847861	503	4.78	3.2	5.52	-2.32	0.000395	0.0249	Intron	Intron (ENST00000661994.1/ENST00000661994.1, intron 3 of 4)	ENST00000669153.1	LINC00470	long intergenic non-protein coding RNA 470	56651
chr10	131891240	131893524	2285	8.69	8.21	9.05	-0.84	0.000398	0.025	Exon	Exon (ENST00000634373.1/ENST00000634373.1, exon 1 of 2)	ENST00000455566.6	PPP2R2D	protein phosphatase 2 regulatory subunit Bdelta	55844	ENSG00000175470
chr14	81436954	81438441	1488	5.97	6.57	4.9	1.67	0.000398	0.025	Promoter (<=1kb)	Promoter (<=1kb)	ENST00000557055.5	STON2	stonin 2	85439	ENSG00000140022
chr19	12884707	12887369	2663	9.23	8.73	9.6	-0.87	0.000399	0.0251	Promoter (<=1kb)	Promoter (<=1kb)	ENST00000264834.5	KLF1	Kruppel like factor 1	10661	ENSG00000105610
chr2	218995930	218996352	423	6.84	6.09	7.33	-1.24	0.0004	0.0251	Promoter (2-3kb)	Promoter (2-3kb)	ENST00000295728.7	CRYBA2	crystallin beta A2	1412	ENSG00000163499
chr8	37478470	37480124	1655	7.9	7.38	8.27	-0.89	0.000401	0.0252	Exon	Exon (ENST00000517897.1/ENST00000517897.1, exon 1 of 2)	ENST00000520422.5	LINC01605	long intergenic non-protein coding RNA 1605	100507420	ENSG00000253414
chr13	112246920	112247753	834	7.41	6.75	7.87	-1.11	0.000402	0.0252	Distal Intergenic	Distal Intergenic	ENST00000421423.1	SOX1-OT	SOX1 overlapping transcript	100505996	ENSG00000224243
chr20	21586569	21587157	589	6.94	6.22	7.43	-1.21	0.000402	0.0252	Intron	Intron (ENST00000623256.3/101929625, intron 1 of 3)	ENST00000622928.1	LINC01727	long intergenic non-protein coding RNA 1727	101929625
chr2	10326169	10327097	929	5.27	3.83	5.98	-2.15	0.000402	0.0252	Promoter (1-2kb)	Promoter (1-2kb)	ENST00000419810.6	HPCAL1	hippocalcin like 1	3241	ENSG00000115756
chr14	70152555	70154002	1448	9.2	8.78	9.53	-0.75	0.000403	0.0252	Intron	Intron (ENST00000356921.6/6547, intron 2 of 6)	ENST00000528359.5	SLC8A3	solute carrier family 8 member A3	6547	ENSG00000100678
chrX	116105733	116108477	2745	9.03	9.41	8.53	0.88	0.000404	0.0252	Exon	Exon (ENST00000424316.1/ENST00000424316.1, exon 1 of 1)	ENST00000371906.5	AGTR2	angiotensin II receptor type 2	186	ENSG00000180772
chr2	161278633	161279681	1049	7.85	8.25	7.29	0.96	0.000404	0.0252	Intron	Intron (ENST00000652531.1/101929512, intron 1 of 3)	ENST00000628042.2	LOC101929512	uncharacterized LOC101929512	101929512
chr2	1106164	1109156	2993	8.2	7.73	8.56	-0.83	0.000404	0.0252	Intron	Intron (ENST00000308624.10/54221, intron 4 of 16)	ENST00000456949.2	SNTG2-AS1	SNTG2 antisense RNA 1	101060391
chr9	1009154	1009516	363	8.03	7.41	8.46	-1.05	0.000404	0.0252	Distal Intergenic	Distal Intergenic	ENST00000190165.3	DMRT3	doublesex and mab-3 related transcription factor 3	58524	ENSG00000064218
chr16	65991218	65991618	401	5.91	4.83	6.53	-1.7	0.000404	0.0252	Distal Intergenic	Distal Intergenic	ENST00000614547.4	CDH5	cadherin 5	1003	ENSG00000179776
chr3	169541453	169541957	505	5.42	4.21	6.08	-1.87	0.000405	0.0252	Intron	Intron (ENST00000651503.2/2122, intron 1 of 16)	ENST00000480669.1	MECOM-AS1	MECOM antisense RNA 1	105374205	ENSG00000241479
chr19	4556093	4558490	2398	8.73	8.25	9.09	-0.85	0.000405	0.0252	Promoter (<=1kb)	Promoter (<=1kb)	ENST00000586965.1	SEMA6B	semaphorin 6B	10501	ENSG00000167680
chr7	55003845	55004452	608	8.68	8.12	9.08	-0.96	0.000405	0.0252	Distal Intergenic	Distal Intergenic	ENST00000275493.7	EGFR	epidermal growth factor receptor	1956	ENSG00000146648
chr8	73008636	73008873	238	6.8	5.68	7.42	-1.74	0.000406	0.0252	Promoter (<=1kb)	Promoter (<=1kb)	ENST00000276602.10	TERF1	telomeric repeat binding factor 1	7013	ENSG00000147601
chr21	44636376	44638218	1843	8.01	7.43	8.42	-0.99	0.000406	0.0253	Promoter (<=1kb)	Promoter (<=1kb)	ENST00000380095.2	KRTAP10-10	keratin associated protein 10-10	353333	ENSG00000221859
chrX	153320559	153322160	1602	8.7	8.24	9.04	-0.8	0.000407	0.0253	Promoter (<=1kb)	Promoter (<=1kb)	ENST00000436629.3	PNMA6F	PNMA family member 6F	105373377	ENSG00000225110
chr3	44075833	44076679	847	7.27	6.57	7.75	-1.18	0.000408	0.0253	Distal Intergenic	Distal Intergenic	ENST00000385219.1	MIR138-1	microRNA 138-1	406929	ENSG00000207954
chr18	77777167	77778845	1679	7.74	7.19	8.13	-0.94	0.000408	0.0253	Distal Intergenic	Distal Intergenic	ENST00000666771.1	LINC01029	long intergenic non-protein coding RNA 1029	101927715	ENSG00000265843
chr2	240149015	240152007	2993	8.32	7.83	8.69	-0.86	0.000408	0.0253	Distal Intergenic	Distal Intergenic	ENST00000391989.6	OTOS	otospiralin	150677	ENSG00000178602
chr2	1996272	1997191	920	6.8	6.05	7.29	-1.24	0.000408	0.0253	5' UTR	5' UTR	ENST00000649587.1	MYT1L	myelin transcription factor 1 like	23040	ENSG00000186487
chr2	1511166	1513384	2219	9.68	9.01	10.14	-1.13	0.000412	0.0255	Promoter (<=1kb)	Promoter (<=1kb)	ENST00000479902.1	TPO	thyroid peroxidase	7173	ENSG00000115705
chr6	72048841	72049220	380	4.79	3.21	5.53	-2.32	0.000415	0.0257	Intron	Intron (ENST00000370419.6/22999, intron 2 of 18)	ENST00000517433.5	RIMS1	regulating synaptic membrane exocytosis 1	22999	ENSG00000079841
chr12	111081773	111084256	2484	9	8.5	9.37	-0.87	0.000416	0.0257	Intron	Intron (ENST00000261726.11/23316, intron 1 of 21)	ENST00000397643.3	CUX2	cut like homeobox 2	23316	ENSG00000111249
chr1	201209640	201212404	2765	8.53	8.05	8.89	-0.84	0.000416	0.0257	Promoter (<=1kb)	Promoter (<=1kb)	ENST00000412892.2	IGFN1	immunoglobulin like and fibronectin type III domain containing 1	91156	ENSG00000163395
chr6	46835286	46835811	526	7.3	6.64	7.74	-1.1	0.000416	0.0257	Exon	Exon (ENST00000230588.9/4224, exon 13 of 14)	ENST00000498632.1	ADGRF5	adhesion G protein-coupled receptor F5	221395	ENSG00000069122
chr1	169586192	169587073	882	8.98	8.51	9.33	-0.83	0.000416	0.0257	Promoter (<=1kb)	Promoter (<=1kb)	ENST00000367797.8	F5	coagulation factor V	2153	ENSG00000198734
chr11	126060890	126063372	2483	7.64	6.97	8.09	-1.12	0.000418	0.0258	Promoter (<=1kb)	Promoter (<=1kb)	ENST00000392693.7	CDON	cell adhesion associated, oncogene regulated	50937	ENSG00000064309
chr22	48511088	48512209	1122	7.77	7.2	8.17	-0.97	0.000419	0.0258	Intron	Intron (ENST00000402357.5/25817, intron 1 of 3)	ENST00000336769.9	TAFA5	TAFA chemokine like family member 5	25817	ENSG00000219438
chr2	1598260	1601599	3340	9.26	8.71	9.66	-0.95	0.00042	0.0259	Intron	Intron (ENST00000438247.1/ENST00000438247.1, intron 2 of 2)	ENST00000493654.1	PXDN	peroxidasin	7837	ENSG00000130508
chr8	137847149	137847451	303	6.73	5.88	7.27	-1.38	0.00042	0.0259	Intron	Intron (ENST00000518973.1/401478, intron 1 of 2)	ENST00000657812.1	LOC401478	uncharacterized LOC401478	401478	ENSG00000253288
chr2	88180071	88181539	1469	6.22	6.84	5.12	1.71	0.00042	0.0259	Promoter (1-2kb)	Promoter (1-2kb)	ENST00000464022.1	THNSL2	threonine synthase like 2	55258	ENSG00000144115
chr8	93916229	93918673	2445	8.29	7.71	8.7	-0.99	0.000421	0.0259	Promoter (<=1kb)	Promoter (<=1kb)	ENST00000607097.1	MIR378D2	microRNA 378d-2	100616169	ENSG00000284288
chr1	31238282	31240558	2277	7.5	7.93	6.87	1.06	0.000422	0.0259	Promoter (<=1kb)	Promoter (<=1kb)	ENST00000373736.7	NKAIN1	sodium/potassium transporting ATPase interacting 1	79570	ENSG00000084628
chr7	100646295	100647279	985	6.64	5.74	7.19	-1.44	0.000422	0.0259	Promoter (<=1kb)	Promoter (<=1kb)	ENST00000487125.1	ACTL6B	actin like 6B	51412	ENSG00000077080
chr1	196991774	196992399	626	4.72	3.05	5.47	-2.42	0.000422	0.0259	Intron	Intron (ENST00000256785.4/81494, intron 3 of 9)	ENST00000256785.4	CFHR5	complement factor H related 5	81494	ENSG00000134389
chr13	109416003	109416462	460	4.09	1.85	4.93	-3.07	0.000423	0.026	Distal Intergenic	Distal Intergenic	ENST00000439008.1	LINC00399	long intergenic non-protein coding RNA 399	104326054	ENSG00000229792
chr8	9815837	9816804	968	7.07	6.39	7.53	-1.14	0.000424	0.026	Distal Intergenic	Distal Intergenic	ENST00000522258.1	ERI1	exoribonuclease 1	90459	ENSG00000104626
chr5	175685782	175687728	1947	7.38	6.78	7.81	-1.03	0.000424	0.026	Promoter (2-3kb)	Promoter (2-3kb)	ENST00000636584.1	HRH2	histamine receptor H2	3274	ENSG00000113749
chr7	86639753	86640244	492	7.68	7.07	8.1	-1.03	0.000424	0.026	Distal Intergenic	Distal Intergenic	ENST00000361669.6	GRM3	glutamate metabotropic receptor 3	2913	ENSG00000198822
chr5	112280860	112281699	840	6.39	5.52	6.93	-1.42	0.000425	0.026	Intron	Intron (ENST00000621003.4/64097, intron 2 of 22)	ENST00000511405.1	EPB41L4A	erythrocyte membrane protein band 4.1 like 4A	64097	ENSG00000129595
chr7	151603214	151604195	982	3.82	1.04	4.71	-3.67	0.000425	0.026	Intron	Intron (ENST00000418337.6/51422, intron 1 of 11)	ENST00000651290.1	PRKAG2	protein kinase AMP-activated non-catalytic subunit gamma 2	51422	ENSG00000106617
chr9	38423554	38425891	2338	7.59	6.95	8.03	-1.08	0.000426	0.026	Promoter (<=1kb)	Promoter (<=1kb)	ENST00000377694.2	IGFBPL1	insulin like growth factor binding protein like 1	347252	ENSG00000137142
chr19	852268	853465	1198	8.81	8.17	9.25	-1.08	0.000426	0.026	5' UTR	5' UTR	ENST00000520876.7	PLPPR3	phospholipid phosphatase related 3	79948	ENSG00000129951
chr16	5653082	5653518	437	5.62	4.49	6.25	-1.75	0.000426	0.026	Intron	Intron (ENST00000569895.3/54715, intron 3 of 6)	ENST00000620577.1	MIR8065	microRNA 8065	102465867	ENSG00000273648
chr4	55592019	55593197	1179	6.14	5.18	6.7	-1.52	0.000427	0.026	Promoter (<=1kb)	Promoter (<=1kb)	ENST00000295645.9	PDCL2	phosducin like 2	132954	ENSG00000163440
chr15	40873360	40874321	962	5.69	4.33	6.38	-2.06	0.000428	0.0261	Promoter (<=1kb)	Promoter (<=1kb)	ENST00000220507.5	RHOV	ras homolog family member V	171177	ENSG00000104140
chrX	140823432	140823876	445	7.79	7.1	8.26	-1.16	0.000428	0.0261	Distal Intergenic	Distal Intergenic	ENST00000370532.4	CDR1	cerebellar degeneration related protein 1	1038	ENSG00000184258
chr11	725036	726406	1371	8.11	7.5	8.54	-1.04	0.000429	0.0261	Promoter (<=1kb)	Promoter (<=1kb)	ENST00000534679.1	EPS8L2	EPS8 like 2	64787	ENSG00000177106
chr2	232503095	232505193	2099	7.95	7.28	8.41	-1.13	0.000429	0.0261	Distal Intergenic	Distal Intergenic	ENST00000304546.6	ECEL1	endothelin converting enzyme like 1	9427	ENSG00000171551
chr8	141479605	141480796	1192	7.96	7.32	8.4	-1.08	0.000429	0.0261	3' UTR	3' UTR	ENST00000520137.1	SLC45A4	solute carrier family 45 member 4	57210	ENSG00000022567
chr4	122040566	122042153	1588	5.83	6.43	4.78	1.65	0.00043	0.0261	Distal Intergenic	Distal Intergenic	ENST00000379645.8	TRPC3	transient receptor potential cation channel subfamily C member 3	7222	ENSG00000138741
chr12	12786793	12789016	2224	7.06	6.35	7.53	-1.18	0.000431	0.0261	Promoter (1-2kb)	Promoter (1-2kb)	ENST00000356591.4	APOLD1	apolipoprotein L domain containing 1	81575	ENSG00000178878
chr5	114299201	114299939	739	6.7	5.92	7.2	-1.29	0.000431	0.0262	Intron	Intron (ENST00000512097.8/3781, intron 2 of 10)	ENST00000610748.4	KCNN2	potassium calcium-activated channel subfamily N member 2	3781	ENSG00000080709
chr14	69522276	69522519	244	4.82	3.27	5.54	-2.28	0.000431	0.0262	Exon	Exon (ENST00000322564.9/400224, exon 7 of 13)	ENST00000322564.9	PLEKHD1	pleckstrin homology and coiled-coil domain containing D1	400224	ENSG00000175985
chr7	69928381	69928888	508	4.47	2.6	5.26	-2.66	0.000436	0.0264	Intron	Intron (ENST00000644939.1/26053, intron 2 of 18)	ENST00000656998.1	AUTS2	activator of transcription and developmental regulator AUTS2	26053	ENSG00000158321
chr11	4531542	4532202	661	6.11	5.12	6.69	-1.58	0.000436	0.0264	Distal Intergenic	Distal Intergenic	ENST00000360213.1	OR52M1	olfactory receptor family 52 subfamily M member 1	119772	ENSG00000197790
chr5	180427352	180427708	357	4.78	3.1	5.54	-2.44	0.000439	0.0266	Intron	Intron (ENST00000662761.1/ENST00000662761.1, intron 2 of 2)	ENST00000261951.9	CNOT6	CCR4-NOT transcription complex subunit 6	57472	ENSG00000113300
chr18	75203927	75205421	1495	6.56	5.56	7.14	-1.58	0.00044	0.0266	Promoter (<=1kb)	Promoter (<=1kb)	ENST00000537114.2	ZADH2	zinc binding alcohol dehydrogenase domain containing 2	284273	ENSG00000180011
chr20	19509388	19509774	387	5.05	3.63	5.75	-2.12	0.00044	0.0266	Intron	Intron (ENST00000328041.11/57419, intron 2 of 16)	ENST00000319682.2	LOC100130264	uncharacterized LOC100130264	100130264	ENSG00000179447
chr10	48966354	48968943	2590	8.21	7.7	8.59	-0.89	0.000441	0.0266	Promoter (<=1kb)	Promoter (<=1kb)	ENST00000497480.1	WDFY4	WDFY family member 4	57705	ENSG00000128815
chr1	143568894	143569092	199	3.49	-0.32	4.44	-4.76	0.000441	0.0266	Intron	Intron (ENST00000449715.1/ENST00000449715.1, intron 13 of 16)	ENST00000384619.1	RNVU1-17	RNA, variant U1 small nuclear 17	101954269	ENSG00000207349
chr6	25757672	25758299	628	6.2	5.06	6.83	-1.77	0.000442	0.0267	Promoter (2-3kb)	Promoter (2-3kb)	ENST00000377905.9	SLC17A4	solute carrier family 17 member 4	10050	ENSG00000146039
chr16	65782785	65785504	2720	7.75	7.13	8.18	-1.05	0.000442	0.0267	Distal Intergenic	Distal Intergenic	ENST00000663911.1	LINC00922	long intergenic non-protein coding RNA 922	283867	ENSG00000261742
chr10	88234094	88234656	563	7.06	6.18	7.6	-1.42	0.000443	0.0267	Distal Intergenic	Distal Intergenic	ENST00000437752.2	RNLS	renalase, FAD dependent amine oxidase	55328	ENSG00000184719
chr10	131044029	131044733	705	6.01	5.03	6.59	-1.56	0.000444	0.0267	Distal Intergenic	Distal Intergenic	ENST00000436942.1	TCERG1L-AS1	TCERG1L antisense RNA 1	101927489	ENSG00000230098
chr19	3936459	3938649	2191	8.77	8.28	9.14	-0.86	0.000444	0.0267	Promoter (<=1kb)	Promoter (<=1kb)	ENST00000597889.1	NMRK2	nicotinamide riboside kinase 2	27231	ENSG00000077009
chrX	49570257	49571282	1026	8.28	7.67	8.7	-1.03	0.000444	0.0267	Promoter (<=1kb)	Promoter (<=1kb)	ENST00000445148.1	GAGE12E	G antigen 12E	729431	ENSG00000216649
chr2	95609662	95611551	1890	7.25	6.64	7.68	-1.04	0.000447	0.0269	Intron	Intron (ENST00000603193.1/ENST00000603193.1, intron 1 of 1)	ENST00000272395.3	TRIM43	tripartite motif containing 43	129868	ENSG00000144015
chr8	73178615	73179184	570	7.85	7.33	8.23	-0.89	0.000447	0.0269	Distal Intergenic	Distal Intergenic	ENST00000519697.1	SBSPON	somatomedin B and thrombospondin type 1 domain containing	157869	ENSG00000164764
chr11	124069474	124070604	1131	9.51	9.05	9.85	-0.81	0.000447	0.0269	Distal Intergenic	Distal Intergenic	ENST00000330487.6	OR10G7	olfactory receptor family 10 subfamily G member 7	390265	ENSG00000182634
chr13	23134307	23135338	1032	5.89	4.87	6.49	-1.62	0.00045	0.027	Exon	Exon (ENST00000418454.2/ENST00000418454.2, exon 1 of 1)	ENST00000218867.3	SGCG	sarcoglycan gamma	6445	ENSG00000102683
chr7	21764489	21765986	1498	8.26	7.76	8.62	-0.87	0.00045	0.027	Exon	Exon (ENST00000409508.8/8701, exon 55 of 82)	ENST00000605912.1	DNAH11	dynein axonemal heavy chain 11	8701	ENSG00000105877
chr10	43735492	43736283	792	5.26	3.97	5.93	-1.96	0.000452	0.027	Distal Intergenic	Distal Intergenic	ENST00000423349.5	LINC02658	long intergenic non-protein coding RNA 2658	102724264	ENSG00000234973
chr18	46566236	46566722	487	6.86	6.13	7.34	-1.21	0.000452	0.027	Exon	Exon (ENST00000536736.5/125336, exon 17 of 40)	ENST00000300591.11	LOXHD1	lipoxygenase homology domains 1	125336	ENSG00000167210
chr2	132393460	132395686	2227	7.19	6.55	7.63	-1.08	0.000452	0.0271	Distal Intergenic	Distal Intergenic	ENST00000329321.4	GPR39	G protein-coupled receptor 39	2863	ENSG00000183840
chr12	132219095	132220121	1027	8.61	8.15	8.96	-0.82	0.000454	0.0272	Intron	Intron (ENST00000328957.13/50614, intron 6 of 10)	ENST00000538356.1	GALNT9	polypeptide N-acetylgalactosaminyltransferase 9	50614	ENSG00000182870
chr19	1668571	1669696	1126	7.15	7.61	6.48	1.13	0.000455	0.0272	Distal Intergenic	Distal Intergenic	ENST00000588136.7	TCF3	transcription factor 3	6929	ENSG00000071564
chr18	61321982	61322658	677	6.5	5.57	7.06	-1.49	0.000456	0.0272	Distal Intergenic	Distal Intergenic	ENST00000262717.9	CDH20	cadherin 20	28316	ENSG00000101542
chr3	128518914	128519407	494	6.74	5.91	7.26	-1.35	0.000456	0.0272	Distal Intergenic	Distal Intergenic	ENST00000341105.6	GATA2	GATA binding protein 2	2624	ENSG00000179348
chr3	193052263	193052911	649	4.91	3.42	5.63	-2.22	0.000456	0.0272	Distal Intergenic	Distal Intergenic	ENST00000392452.3	MB21D2	Mab-21 domain containing 2	151963	ENSG00000180611
chr16	65719366	65720151	786	7.41	6.82	7.83	-1.01	0.000459	0.0273	Distal Intergenic	Distal Intergenic	ENST00000663911.1	LINC00922	long intergenic non-protein coding RNA 922	283867	ENSG00000261742
chr2	96320932	96322498	1567	8.64	8.09	9.04	-0.95	0.000459	0.0273	Promoter (<=1kb)	Promoter (<=1kb)	ENST00000652267.1	SNRNP200	small nuclear ribonucleoprotein U5 subunit 200	23020	ENSG00000144028
chr11	121426660	121428496	1837	6.16	5.23	6.72	-1.49	0.00046	0.0274	Exon	Exon (ENST00000603448.1/ENST00000603448.1, exon 1 of 1)	ENST00000260197.12	SORL1	sortilin related receptor 1	6653	ENSG00000137642
chr6	29702282	29702962	681	6.21	5.33	6.74	-1.41	0.00046	0.0274	Distal Intergenic	Distal Intergenic	ENST00000630472.1	HCP5B	HLA complex P5B	352990	ENSG00000281831
chr19	16903510	16904602	1093	7.36	6.73	7.79	-1.06	0.00046	0.0274	Promoter (<=1kb)	Promoter (<=1kb)	ENST00000594249.5	CPAMD8	C3 and PZP like alpha-2-macroglobulin domain containing 8	27151	ENSG00000160111
chr3	26622213	26625467	3255	10.06	9.49	10.47	-0.98	0.000461	0.0274	Promoter (<=1kb)	Promoter (<=1kb)	ENST00000396641.6	LRRC3B	leucine rich repeat containing 3B	116135	ENSG00000179796
chr11	119762252	119763651	1400	7.68	7.04	8.12	-1.07	0.000462	0.0274	Distal Intergenic	Distal Intergenic	ENST00000533253.1	LOC102724301	uncharacterized LOC102724301	102724301	ENSG00000254854
chr18	5196233	5198086	1854	8.77	8.32	9.12	-0.8	0.000463	0.0275	Promoter (<=1kb)	Promoter (<=1kb)	ENST00000434239.4	AKAIN1	A-kinase anchor inhibitor 1	642597	ENSG00000231824
chr18	78408769	78410738	1970	7.89	7.36	8.28	-0.92	0.000463	0.0275	Distal Intergenic	Distal Intergenic	ENST00000661306.1	LINC01029	long intergenic non-protein coding RNA 1029	101927715	ENSG00000265843
chr17	79102589	79104364	1776	8.37	7.86	8.75	-0.9	0.000463	0.0275	Promoter (2-3kb)	Promoter (2-3kb)	ENST00000578998.1	RBFOX3	RNA binding fox-1 homolog 3	146713	ENSG00000167281
chr8	7603398	7603990	593	8.71	8.11	9.12	-1.01	0.000465	0.0275	Distal Intergenic	Distal Intergenic	ENST00000533716.2	FAM90A10P	putative protein FAM90A10	441328
chrX	55535670	55537082	1413	7.44	6.83	7.87	-1.04	0.000465	0.0275	Distal Intergenic	Distal Intergenic	ENST00000500968.3	USP51	ubiquitin specific peptidase 51	158880	ENSG00000247746
chr20	21573396	21574940	1545	8.61	8.16	8.96	-0.8	0.000465	0.0275	Intron	Intron (ENST00000623256.3/101929625, intron 1 of 3)	ENST00000622928.1	LINC01727	long intergenic non-protein coding RNA 1727	101929625
chr5	35384580	35385560	981	5.6	4.5	6.22	-1.72	0.000465	0.0275	Distal Intergenic	Distal Intergenic	ENST00000618457.5	PRLR	prolactin receptor	5618	ENSG00000113494
chr6	32894038	32895648	1611	7.62	6.91	8.1	-1.19	0.000468	0.0276	Distal Intergenic	Distal Intergenic	ENST00000581098.1	MIR3135B	microRNA 3135b	100616218	ENSG00000263649
chr1	50370420	50371889	1470	7.64	7.1	8.03	-0.93	0.000469	0.0277	Distal Intergenic	Distal Intergenic	ENST00000418121.5	DMRTA2	DMRT like family A2	63950	ENSG00000142700
chr18	48975784	48978302	2519	7.86	7.33	8.25	-0.92	0.00047	0.0277	Distal Intergenic	Distal Intergenic	ENST00000262158.7	SMAD7	SMAD family member 7	4092	ENSG00000101665
chr18	26863103	26864859	1757	7.02	7.48	6.36	1.12	0.000471	0.0278	Promoter (<=1kb)	Promoter (<=1kb)	ENST00000440832.7	AQP4	aquaporin 4	361	ENSG00000171885
chr3	72347768	72349599	1832	8.12	7.62	8.5	-0.87	0.000472	0.0278	Distal Intergenic	Distal Intergenic	ENST00000626474.3	LINC00877	long intergenic non-protein coding RNA 877	285286	ENSG00000241163
chr16	78045789	78046426	638	8.99	8.42	9.4	-0.98	0.000473	0.0279	Intron	Intron (ENST00000567430.2/10143, intron 1 of 2)	ENST00000565808.1	CLEC3A	C-type lectin domain family 3 member A	10143	ENSG00000166509
chr7	140117007	140117902	896	4.72	5.47	3.09	2.38	0.000474	0.0279	Promoter (1-2kb)	Promoter (1-2kb)	ENST00000472616.1	KDM7A	lysine demethylase 7A	80853	ENSG00000006459
chr2	17918947	17919892	946	5.77	4.7	6.38	-1.68	0.000474	0.0279	Exon	Exon (ENST00000481414.5/3790, exon 3 of 3)	ENST00000419802.1	KCNS3	potassium voltage-gated channel modifier subfamily S member 3	3790	ENSG00000170745
chr13	112214948	112217138	2191	8.06	7.5	8.46	-0.96	0.000475	0.0279	Distal Intergenic	Distal Intergenic	ENST00000421423.1	SOX1-OT	SOX1 overlapping transcript	100505996	ENSG00000224243
chr10	100637817	100638162	346	7.6	6.95	8.05	-1.1	0.000477	0.028	Distal Intergenic	Distal Intergenic	ENST00000553492.5	PAX2	paired box 2	5076	ENSG00000075891
chr22	36921772	36922362	591	5.92	4.93	6.5	-1.57	0.000477	0.028	Promoter (<=1kb)	Promoter (<=1kb)	ENST00000406230.5	CSF2RB	colony stimulating factor 2 receptor beta common subunit	1439	ENSG00000100368
chr4	98670398	98671383	986	6.37	5.45	6.93	-1.48	0.000477	0.028	Distal Intergenic	Distal Intergenic	ENST00000305798.8	TSPAN5	tetraspanin 5	10098	ENSG00000168785
chr18	72826823	72827054	232	5.11	3.76	5.79	-2.02	0.000478	0.028	Intron	Intron (ENST00000583169.5/81832, intron 4 of 10)	ENST00000583040.1	MIR548AV	microRNA 548av	100847083	ENSG00000263750
chr17	44237064	44239408	2345	6.43	5.62	6.95	-1.32	0.000479	0.0281	Distal Intergenic	Distal Intergenic	ENST00000302904.8	UBTF	upstream binding transcription factor	7343	ENSG00000108312
chr8	5383226	5384555	1330	8.11	7.54	8.52	-0.99	0.000479	0.0281	Distal Intergenic	Distal Intergenic	ENST00000602557.5	CSMD1	CUB and Sushi multiple domains 1	64478	ENSG00000183117
chr14	89422759	89423245	487	6.18	6.78	5.13	1.65	0.000479	0.0281	Intron	Intron (ENST00000345097.8/1112, intron 1 of 6)	ENST00000555562.1	FOXN3-AS1	FOXN3 antisense RNA 1	400236	ENSG00000258920
chr17	43790471	43790710	240	4.35	2.35	5.16	-2.81	0.00048	0.0281	Distal Intergenic	Distal Intergenic	ENST00000590148.1	CFAP97D1	CFAP97 domain containing 1	284067	ENSG00000231256
chr2	1700911	1702461	1551	9.6	9.14	9.95	-0.81	0.000483	0.0282	Intron	Intron (ENST00000252804.9/7837, intron 1 of 22)	ENST00000447941.5	PXDN	peroxidasin	7837	ENSG00000130508
chr9	126169709	126170760	1052	8.06	7.56	8.43	-0.87	0.000483	0.0282	Distal Intergenic	Distal Intergenic	ENST00000419853.1	LOC101929116	uncharacterized LOC101929116	101929116	ENSG00000228392
chr5	81090967	81091518	552	5.23	3.86	5.92	-2.06	0.000483	0.0282	Promoter (1-2kb)	Promoter (1-2kb)	ENST00000512186.1	RASGRF2	Ras protein specific guanine nucleotide releasing factor 2	5924	ENSG00000113319
chr11	79485339	79486112	774	5.6	4.45	6.23	-1.78	0.00049	0.0286	Distal Intergenic	Distal Intergenic	ENST00000278550.12	TENM4	teneurin transmembrane protein 4	26011	ENSG00000149256
chr20	19602641	19605017	2377	8.41	7.95	8.76	-0.81	0.00049	0.0286	Intron	Intron (ENST00000328041.11/57419, intron 6 of 16)	ENST00000432334.2	RIN2	Ras and Rab interactor 2	54453	ENSG00000132669
chr6	46438317	46438561	245	4.54	2.75	5.31	-2.57	0.000491	0.0286	Exon	Exon (ENST00000421403.1/ENST00000421403.1, exon 1 of 1)	ENST00000371374.5	RCAN2	regulator of calcineurin 2	10231	ENSG00000172348
chr10	58916437	58916878	442	5.53	4.36	6.17	-1.81	0.000491	0.0286	Distal Intergenic	Distal Intergenic	ENST00000660389.1	LINC00844	long intergenic non-protein coding RNA 844	100507008
chr20	760327	761323	997	8.43	7.95	8.79	-0.83	0.000492	0.0286	3' UTR	3' UTR	ENST00000473664.1	SLC52A3	solute carrier family 52 member 3	113278	ENSG00000101276
chr20	57577972	57580799	2828	8.18	7.57	8.6	-1.03	0.000492	0.0286	Distal Intergenic	Distal Intergenic	ENST00000485958.1	PCK1	phosphoenolpyruvate carboxykinase 1	5105	ENSG00000124253
chr1	6146210	6149197	2988	8.58	8.04	8.97	-0.94	0.000492	0.0286	Promoter (2-3kb)	Promoter (2-3kb)	ENST00000462991.5	CHD5	chromodomain helicase DNA binding protein 5	26038	ENSG00000116254
chr16	9901898	9902658	761	5.54	6.18	4.38	1.8	0.000493	0.0286	Intron	Intron (ENST00000396573.6/2903, intron 4 of 13)	ENST00000535259.5	GRIN2A	glutamate ionotropic receptor NMDA type subunit 2A	2903	ENSG00000183454
chr8	125923236	125923879	644	6.18	5.22	6.75	-1.54	0.000493	0.0286	Intron	Intron (ENST00000651999.1/ENST00000651999.1, intron 6 of 7)	ENST00000651667.1	LINC00861	long intergenic non-protein coding RNA 861	100130231	ENSG00000245164
chr18	37343377	37345725	2349	8.33	7.84	8.7	-0.86	0.000494	0.0287	Intron	Intron (ENST00000420428.7/56853, intron 2 of 12)	ENST00000586610.1	LOC105372068	uncharacterized LOC105372068	105372068	ENSG00000267202
chr9	136777621	136779354	1734	6.91	6.11	7.43	-1.32	0.000494	0.0287	Distal Intergenic	Distal Intergenic	ENST00000482511.1	LCN15	lipocalin 15	389812	ENSG00000177984
chr14	106717655	106717927	273	6.65	5.87	7.16	-1.29	0.000495	0.0287	Distal Intergenic	Distal Intergenic	ENST00000583555.1	MIR5195	microRNA 5195	100847062	ENSG00000265929
chr2	219037374	219038826	1453	8.51	8.05	8.85	-0.8	0.000496	0.0287	Promoter (<=1kb)	Promoter (<=1kb)	ENST00000441968.5	CFAP65	cilia and flagella associated protein 65	255101	ENSG00000181378
chr1	9197595	9200176	2582	9.26	8.75	9.63	-0.88	0.000496	0.0287	Exon	Exon (ENST00000635405.2/ENST00000635405.2, exon 1 of 2)	ENST00000634966.2	LNCTAM34A	long non coding transcriptional activator of miR34a	102724571	ENSG00000234546
chr19	47319554	47320894	1341	5.8	4.77	6.39	-1.62	0.000498	0.0288	5' UTR	5' UTR	ENST00000355085.4	C5AR1	complement C5a receptor 1	728	ENSG00000197405
chr14	101571698	101572665	968	7.01	6.2	7.53	-1.33	0.000498	0.0288	Distal Intergenic	Distal Intergenic	ENST00000510508.4	DIO3	iodothyronine deiodinase 3	1735	ENSG00000197406
chr8	141762254	141763437	1184	7.25	6.56	7.72	-1.16	0.0005	0.0289	Distal Intergenic	Distal Intergenic	ENST00000408841.2	MIR1302-7	microRNA 1302-7	100302147	ENSG00000221768
chr9	135398918	135399850	933	8.55	7.96	8.97	-1.01	0.0005	0.0289	Distal Intergenic	Distal Intergenic	ENST00000623103.1	C9orf62	chromosome 9 open reading frame 62	157927	ENSG00000178243
chr1	179689514	179690080	567	5.95	5	6.52	-1.52	0.000501	0.0289	Intron	Intron (ENST00000367614.5/163589, intron 16 of 16)	ENST00000669730.1	FAM163A	family with sequence similarity 163 member A	148753	ENSG00000143340
chr5	6119527	6120779	1253	5.56	4.42	6.19	-1.78	0.000501	0.0289	Distal Intergenic	Distal Intergenic	ENST00000507444.1	LINC02145	long intergenic non-protein coding RNA 2145	401172	ENSG00000250490
chrX	111214925	111215513	589	6.49	6.99	5.7	1.29	0.000503	0.029	Intron	Intron (ENST00000425146.5/5063, intron 13 of 14)	ENST00000324068.2	CAPN6	calpain 6	827	ENSG00000077274
chr9	77176211	77177708	1498	8.73	8.14	9.16	-1.02	0.000504	0.029	Promoter (<=1kb)	Promoter (<=1kb)	ENST00000376636.7	VPS13A	vacuolar protein sorting 13 homolog A	23230	ENSG00000197969
chr6	50050998	50051223	226	4.37	2.08	5.22	-3.14	0.000505	0.029	Promoter (1-2kb)	Promoter (1-2kb)	ENST00000651554.1	DEFB112	defensin beta 112	245915	ENSG00000180872
chr19	55437518	55437803	286	8.43	7.96	8.79	-0.83	0.000505	0.029	3' UTR	3' UTR	ENST00000416792.1	SHISA7	shisa family member 7	729956	ENSG00000187902
chr18	37637073	37638251	1179	6.92	6.23	7.38	-1.15	0.000505	0.029	Exon	Exon (ENST00000661428.1/ENST00000661428.1, exon 2 of 3)	ENST00000580543.1	MIR4318	microRNA 4318	100422857	ENSG00000266530
chr20	35617416	35618753	1338	6.07	5.12	6.64	-1.51	0.000505	0.029	Promoter (<=1kb)	Promoter (<=1kb)	ENST00000498203.1	SPAG4	sperm associated antigen 4	6676	ENSG00000061656
chr19	38477619	38478784	1166	8.21	7.71	8.58	-0.87	0.000506	0.029	Exon	Exon (ENST00000355481.8/6261, exon 30 of 105)	ENST00000594111.1	RYR1	ryanodine receptor 1	6261	ENSG00000196218
chr16	30028132	30029022	891	6.11	5.15	6.68	-1.53	0.000506	0.029	Promoter (<=1kb)	Promoter (<=1kb)	ENST00000564806.1	TLCD3B	TLC domain containing 3B	83723	ENSG00000149926
chr4	26110247	26111968	1722	6.62	5.87	7.11	-1.24	0.000506	0.029	Exon	Exon (ENST00000511272.2/ENST00000511272.2, exon 1 of 2)	ENST00000512351.5	RBPJ	recombination signal binding protein for immunoglobulin kappa J region	3516	ENSG00000168214
chr11	68992337	68992998	662	4.53	2.7	5.31	-2.61	0.000508	0.0291	Distal Intergenic	Distal Intergenic	ENST00000309106.3	MRGPRD	MAS related GPR family member D	116512	ENSG00000172938
chr4	57237038	57238210	1173	6.48	5.65	7	-1.35	0.000509	0.0292	Distal Intergenic	Distal Intergenic	ENST00000515865.1	IGFBP7-AS1	IGFBP7 antisense RNA 1	255130	ENSG00000245067
chr17	1709585	1710415	831	4.89	3.43	5.6	-2.17	0.00051	0.0292	5' UTR	5' UTR	ENST00000362190.3	MIR22	microRNA 22	407004	ENSG00000283824
chr7	141014641	141015312	672	6.37	5.51	6.9	-1.38	0.000514	0.0294	Promoter (<=1kb)	Promoter (<=1kb)	ENST00000324787.10	MRPS33	mitochondrial ribosomal protein S33	51650	ENSG00000090263
chr14	69494589	69495345	757	5.67	4.57	6.28	-1.71	0.000514	0.0294	Intron	Intron (ENST00000556123.1/400224, intron 1 of 1)	ENST00000322564.9	PLEKHD1	pleckstrin homology and coiled-coil domain containing D1	400224	ENSG00000175985
chr19	15020372	15022175	1804	8.57	8.1	8.93	-0.82	0.000515	0.0294	Promoter (<=1kb)	Promoter (<=1kb)	ENST00000595863.1	SLC1A6	solute carrier family 1 member 6	6511	ENSG00000105143
chr19	18173451	18175649	2199	7.07	6.41	7.53	-1.12	0.000516	0.0295	Promoter (<=1kb)	Promoter (<=1kb)	ENST00000407280.4	IFI30	IFI30 lysosomal thiol reductase	10437	ENSG00000216490
chr5	180351320	180355261	3942	10.95	10.3	11.4	-1.11	0.000516	0.0295	Promoter (<=1kb)	Promoter (<=1kb)	ENST00000253778.13	GFPT2	glutamine-fructose-6-phosphate transaminase 2	9945	ENSG00000131459
chr8	87174878	87175927	1050	4.39	2.3	5.21	-2.91	0.000517	0.0295	Intron	Intron (ENST00000518476.6/168975, intron 4 of 10)	ENST00000620844.1	CNBD1	cyclic nucleotide binding domain containing 1	168975	ENSG00000176571
chr20	19272116	19273851	1736	8.36	7.86	8.73	-0.87	0.00052	0.0297	Intron	Intron (ENST00000328041.11/57419, intron 1 of 16)	ENST00000319682.2	LOC100130264	uncharacterized LOC100130264	100130264	ENSG00000179447
chr9	36787602	36788774	1173	7.11	6.4	7.59	-1.19	0.00052	0.0297	Intron	Intron (ENST00000670495.1/ENST00000670495.1, intron 2 of 2)	ENST00000580479.1	MIR4475	microRNA 4475	100616289	ENSG00000266255
chr1	37317238	37319247	2010	8.58	8.11	8.93	-0.82	0.000522	0.0297	Exon	Exon (ENST00000655056.1/ENST00000655056.1, exon 1 of 4)	ENST00000668045.1	LINC01137	long intergenic non-protein coding RNA 1137	728431	ENSG00000233621
chr11	45738668	45739171	504	3.47	-0.32	4.42	-4.74	0.000522	0.0298	Intron	Intron (ENST00000655705.1/100507384, intron 3 of 4)	ENST00000660407.1	LOC100507384	uncharacterized LOC100507384	100507384	ENSG00000254519
chr4	98657357	98660382	3026	10.86	10.31	11.25	-0.94	0.000523	0.0298	Promoter (<=1kb)	Promoter (<=1kb)	ENST00000508798.5	TSPAN5	tetraspanin 5	10098	ENSG00000168785
chr18	12085238	12086921	1684	7.31	6.48	7.84	-1.36	0.000523	0.0298	Exon	Exon (ENST00000591853.1/ENST00000591853.1, exon 3 of 3)	ENST00000587848.3	ANKRD62	ankyrin repeat domain 62	342850	ENSG00000181626
chr10	8174885	8175147	263	4.13	2	4.95	-2.95	0.000524	0.0298	Distal Intergenic	Distal Intergenic	ENST00000454056.5	LINC00708	long intergenic non-protein coding RNA 708	100507143	ENSG00000232170
chr14	26062337	26062864	528	6.54	5.72	7.07	-1.35	0.000525	0.0298	Intron	Intron (ENST00000546412.2/ENST00000546412.2, intron 2 of 9)	ENST00000551754.1	NOVA1	NOVA alternative splicing regulator 1	4857	ENSG00000139910
chr2	156340962	156343609	2648	7.98	8.37	7.44	0.93	0.000525	0.0298	Promoter (<=1kb)	Promoter (<=1kb)	ENST00000409572.5	NR4A2	nuclear receptor subfamily 4 group A member 2	4929	ENSG00000153234
chr21	40530813	40531648	836	4.85	3.23	5.59	-2.37	0.000525	0.0298	Intron	Intron (ENST00000400454.6/1826, intron 3 of 32)	ENST00000441910.5	DSCAM-IT1	DSCAM intronic transcript 1	100874326	ENSG00000233756
chr17	42421924	42423360	1437	6.59	7.15	5.67	1.48	0.000525	0.0298	Promoter (<=1kb)	Promoter (<=1kb)	ENST00000357037.6	CAVIN1	caveolae associated protein 1	284119	ENSG00000177469
chrX	39040007	39041529	1523	7.01	7.48	6.31	1.18	0.000525	0.0298	Distal Intergenic	Distal Intergenic	ENST00000436893.1	MID1IP1-AS1	MID1IP1 antisense RNA 1	100874211
chrX	42246753	42248096	1344	7.64	8.03	7.1	0.93	0.000527	0.0298	Distal Intergenic	Distal Intergenic	ENST00000378154.2	CASK	calcium/calmodulin dependent serine protein kinase	8573	ENSG00000147044
chr19	1041080	1041375	296	5.61	4.37	6.27	-1.89	0.000527	0.0298	Promoter (<=1kb)	Promoter (<=1kb)	ENST00000531467.5	ABCA7	ATP binding cassette subfamily A member 7	10347	ENSG00000064687
chr12	71357700	71358262	563	4.65	2.53	5.48	-2.95	0.000527	0.0298	Intron	Intron (ENST00000393330.6/7103, intron 2 of 11)	ENST00000549421.1	TSPAN8	tetraspanin 8	7103	ENSG00000127324
chr17	50532385	50534427	2043	7.41	6.72	7.88	-1.17	0.000527	0.0298	Promoter (<=1kb)	Promoter (<=1kb)	ENST00000503246.1	EPN3	epsin 3	55040	ENSG00000049283
chr20	19334717	19334982	266	6.62	5.81	7.13	-1.33	0.000528	0.0298	Intron	Intron (ENST00000328041.11/57419, intron 2 of 16)	ENST00000319682.2	LOC100130264	uncharacterized LOC100130264	100130264	ENSG00000179447
chr6	151776422	151776709	288	4.64	2.99	5.39	-2.4	0.000529	0.0299	Intron	Intron (ENST00000473497.5/2099, intron 2 of 2)	ENST00000338799.9	ESR1	estrogen receptor 1	2099	ENSG00000091831
chr5	171600285	171602160	1876	7.2	6.59	7.63	-1.04	0.000535	0.0302	Distal Intergenic	Distal Intergenic	ENST00000640082.1	SMIM23	small integral membrane protein 23	644994	ENSG00000185662
chr2	74691974	74692767	794	5.52	4.4	6.14	-1.74	0.000536	0.0302	Distal Intergenic	Distal Intergenic	ENST00000473350.1	SEMA4F	ssemaphorin 4F	10505	ENSG00000135622
chr9	77436502	77437922	1421	8.72	8.21	9.1	-0.89	0.000537	0.0303	Intron	Intron (ENST00000341700.7/9630, intron 2 of 6)	ENST00000464095.1	GNA14	G protein subunit alpha 14	9630	ENSG00000156049
chr19	5804112	5806630	2519	8.37	7.81	8.77	-0.96	0.000538	0.0303	Distal Intergenic	Distal Intergenic	ENST00000590110.2	DUS3L	dihydrouridine synthase 3 like	56931	ENSG00000141994
chr8	2222366	2222849	484	6.3	5.46	6.82	-1.36	0.000538	0.0303	Distal Intergenic	Distal Intergenic	ENST00000619295.1	MIR7160	microRNA 7160	102465695	ENSG00000273593
chr2	10762749	10763400	652	4.92	2.9	5.73	-2.83	0.000539	0.0303	Intron	Intron (ENST00000648362.1/245973, intron 4 of 11)	ENST00000480289.1	ATP6V1C2	ATPase H+ transporting V1 subunit C2	245973	ENSG00000143882
chr12	131365495	131367415	1921	8.64	8.1	9.03	-0.93	0.000539	0.0303	Exon	Exon (ENST00000428272.4/338797, exon 3 of 3)	ENST00000428272.4	LINC02370	long intergenic non-protein coding RNA 2370	338797
chr10	5003595	5003962	368	5.73	4.66	6.34	-1.68	0.00054	0.0303	Promoter (<=1kb)	Promoter (<=1kb)	ENST00000421196.7	AKR1C2	aldo-keto reductase family 1 member C2	1646	ENSG00000151632
chr16	1876671	1877680	1010	6.51	5.72	7.02	-1.29	0.000541	0.0304	Intron	Intron (ENST00000470044.5/254528, intron 2 of 12)	ENST00000397344.7	MEIOB	meiosis specific with OB-fold	254528	ENSG00000162039
chr12	48520402	48521500	1099	8.16	7.6	8.56	-0.96	0.000542	0.0304	Intron	Intron (ENST00000551654.1/ENST00000551654.1, intron 1 of 1)	ENST00000310194.1	OR8S1	olfactory receptor family 8 subfamily S member 1	341568	ENSG00000284723
chr18	37777171	37778846	1676	8.52	8.06	8.87	-0.81	0.000543	0.0304	Distal Intergenic	Distal Intergenic	ENST00000580543.1	MIR4318	microRNA 4318	100422857	ENSG00000266530
chr8	86700664	86700918	255	4.41	2.33	5.22	-2.89	0.000543	0.0304	Intron	Intron (ENST00000320005.5/54714, intron 3 of 17)	ENST00000519777.1	CNGB3	cyclic nucleotide gated channel subunit beta 3	54714	ENSG00000170289
chr19	820374	822656	2283	8.15	7.51	8.59	-1.08	0.000543	0.0304	Promoter (<=1kb)	Promoter (<=1kb)	ENST00000359894.6	PLPPR3	phospholipid phosphatase related 3	79948	ENSG00000129951
chr7	5115938	5117613	1676	7.86	7.32	8.25	-0.94	0.000543	0.0304	Exon	Exon (ENST00000641781.1/ENST00000641781.1, exon 3 of 4)	ENST00000530367.5	ZNF890P	zinc finger protein 890, pseudogene	645700	ENSG00000159904
chr3	7699836	7700377	542	6.11	5.12	6.69	-1.58	0.000543	0.0304	Intron	Intron (ENST00000357716.9/2917, intron 9 of 9)	ENST00000427273.1	GRM7-AS1	GRM7 antisense RNA 1	100873937	ENSG00000236202
chr3	127108700	127110313	1614	7.25	6.62	7.68	-1.06	0.000544	0.0304	Distal Intergenic	Distal Intergenic	ENST00000505278.1	PLXNA1	plexin A1	5361	ENSG00000114554
chr17	78230560	78233108	2549	9.54	9.07	9.89	-0.82	0.000544	0.0304	Promoter (<=1kb)	Promoter (<=1kb)	ENST00000374946.7	TMEM235	transmembrane protein 235	283999	ENSG00000204278
chr2	1478382	1479135	754	8.5	7.97	8.88	-0.91	0.000546	0.0305	Intron	Intron (ENST00000497517.6/7173, intron 1 of 5)	ENST00000446278.5	TPO	thyroid peroxidase	7173	ENSG00000115705
chr11	33597658	33599150	1493	5.95	4.94	6.54	-1.6	0.000546	0.0305	3' UTR	3' UTR	ENST00000321505.9	KIAA1549L	KIAA1549 like	25758	ENSG00000110427
chr12	94649292	94650657	1366	7.61	6.99	8.04	-1.05	0.000548	0.0306	Promoter (<=1kb)	Promoter (<=1kb)	ENST00000261226.9	TMCC3	transmembrane and coiled-coil domain family 3	57458	ENSG00000057704
chr16	49348526	49350761	2236	9.33	8.9	9.65	-0.75	0.000549	0.0306	Exon	Exon (ENST00000623424.2/ENST00000623424.2, exon 5 of 5)	ENST00000299191.4	C16orf78	chromosome 16 open reading frame 78	123970	ENSG00000166152
chr19	5436661	5437024	364	6.23	5.31	6.79	-1.48	0.000549	0.0306	Distal Intergenic	Distal Intergenic	ENST00000222033.6	ZNRF4	zinc and ring finger 4	148066	ENSG00000105428
chr8	64263939	64264424	486	5.48	4.06	6.18	-2.12	0.00055	0.0306	Intron	Intron (ENST00000523191.5/102724623, intron 1 of 5)	ENST00000648669.1	LINC01414	long intergenic non-protein coding RNA 1414	102724623	ENSG00000253554
chr10	47225243	47226888	1646	8.29	7.83	8.64	-0.8	0.000551	0.0307	Distal Intergenic	Distal Intergenic	ENST00000580279.2	GDF10	growth differentiation factor 10	2662	ENSG00000266524
chr3	7701164	7701808	645	6.35	5.51	6.88	-1.38	0.000552	0.0307	Intron	Intron (ENST00000357716.9/2917, intron 9 of 9)	ENST00000427273.1	GRM7-AS1	GRM7 antisense RNA 1	100873937	ENSG00000236202
chr19	1070806	1072540	1735	7.83	7.18	8.27	-1.09	0.000552	0.0307	Promoter (<=1kb)	Promoter (<=1kb)	ENST00000543365.5	ARHGAP45	Rho GTPase activating protein 45	23526	ENSG00000180448
chr20	63168245	63169064	820	7.67	7.03	8.11	-1.08	0.000552	0.0307	Intron	Intron (ENST00000423020.1/ENST00000423020.1, intron 1 of 1)	ENST00000384866.1	MIR124-3	microRNA 124-3	406909	ENSG00000207598
chr20	19279345	19281357	2013	8.42	7.95	8.77	-0.82	0.000553	0.0307	Exon	Exon (ENST00000328041.11/57419, exon 2 of 17)	ENST00000319682.2	LOC100130264	uncharacterized LOC100130264	100130264	ENSG00000179447
chr1	197871871	197872265	395	3.69	0.64	4.6	-3.95	0.000554	0.0307	Distal Intergenic	Distal Intergenic	ENST00000367393.8	C1orf53	chromosome 1 open reading frame 53	388722	ENSG00000203724
chr2	1137111	1138752	1642	8.98	8.57	9.31	-0.74	0.000554	0.0307	3' UTR	3' UTR	ENST00000456949.2	SNTG2-AS1	SNTG2 antisense RNA 1	101060391
chr19	16041609	16041814	206	5.7	4.61	6.32	-1.71	0.000555	0.0308	Exon	Exon (ENST00000664035.1/148231, exon 5 of 5)	ENST00000588838.6	LINC00905	long intergenic non-protein coding RNA 905	148231	ENSG00000167459
chr2	227228118	227228552	435	5.7	4.61	6.32	-1.71	0.000555	0.0308	Exon	Exon (ENST00000439598.6/654841, exon 11 of 14)	ENST00000487633.1	COL4A3	collagen type IV alpha 3 chain	1285	ENSG00000169031
chr12	103130610	103130945	336	3.86	1.22	4.74	-3.52	0.000556	0.0308	Intron	Intron (ENST00000548415.2/ENST00000548415.2, intron 2 of 2)	ENST00000652849.1	LOC101929058	uncharacterized LOC101929058	101929058	ENSG00000257860
chr10	49318207	49319059	853	7.08	6.45	7.52	-1.07	0.00056	0.031	Intron	Intron (ENST00000374144.8/118461, intron 2 of 2)	ENST00000470615.1	C10orf71	chromosome 10 open reading frame 71	118461	ENSG00000177354
chr18	33657031	33657333	303	4.31	2.35	5.11	-2.76	0.000562	0.0311	Intron	Intron (ENST00000269197.12/80816, intron 4 of 11)	ENST00000590973.2	ASXL3	ASXL transcriptional regulator 3	80816	ENSG00000141431
chr2	126519139	126520633	1495	6.73	6.01	7.21	-1.2	0.000566	0.0313	Distal Intergenic	Distal Intergenic	ENST00000484700.2	GYPC	glycophorin C (Gerbich blood group)	2995	ENSG00000136732
chr14	92377452	92377992	541	5.81	4.74	6.42	-1.69	0.000566	0.0313	Intron	Intron (ENST00000393265.6/123041, intron 2 of 16)	ENST00000554461.5	SLC24A4	solute carrier family 24 member 4	123041	ENSG00000140090
chr6	99676255	99676814	560	6.07	5.11	6.64	-1.53	0.000567	0.0313	Distal Intergenic	Distal Intergenic	ENST00000369214.2	PRDM13	PR/SET domain 13	59336	ENSG00000112238
chr16	279658	282529	2872	9.48	8.91	9.89	-0.98	0.000568	0.0314	Promoter (<=1kb)	Promoter (<=1kb)	ENST00000447871.5	ARHGDIG	Rho GDP dissociation inhibitor gamma	398	ENSG00000242173
chr4	55707776	55708584	809	6.71	5.99	7.18	-1.19	0.000569	0.0314	Distal Intergenic	Distal Intergenic	ENST00000515325.5	NMU	neuromedin U	10874	ENSG00000109255
chr4	41863665	41864052	388	5.44	4.19	6.09	-1.91	0.00057	0.0314	Distal Intergenic	Distal Intergenic	ENST00000670465.1	LINC00682	long intergenic non-protein coding RNA 682	101927074	ENSG00000245870
chr9	120109323	120109665	343	8.16	7.68	8.51	-0.83	0.00057	0.0314	Distal Intergenic	Distal Intergenic	ENST00000385079.1	MIR147A	microRNA 147a	406939	ENSG00000207814
chr2	122731621	122731835	215	3.43	-0.32	4.38	-4.7	0.00057	0.0314	Intron	Intron (ENST00000657880.1/ENST00000657880.1, intron 4 of 8)	ENST00000432894.1	LINC01826	long intergenic non-protein coding RNA 1826	107985818	ENSG00000232740
chr7	128889954	128892103	2150	10.4	9.75	10.85	-1.1	0.000571	0.0314	Exon	Exon (ENST00000610776.4/375616, exon 17 of 40)	ENST00000492679.5	KCP	kielin cysteine rich BMP regulator	375616	ENSG00000135253
chr7	121083088	121083881	794	7.14	6.42	7.61	-1.19	0.000571	0.0314	Exon	Exon (ENST00000391326.1/ENST00000391326.1, exon 1 of 1)	ENST00000443817.1	CPED1	cadherin like and PC-esterase domain containing 1	79974	ENSG00000106034
chr3	75190188	75190573	386	4.77	3.1	5.53	-2.43	0.000572	0.0315	Distal Intergenic	Distal Intergenic	ENST00000584390.1	MIR4444-1	microRNA 4444-1	100616394	ENSG00000284252
chr2	119025851	119026433	583	7.2	6.56	7.64	-1.08	0.000573	0.0315	Distal Intergenic	Distal Intergenic	ENST00000494979.1	MARCO	macrophage receptor with collagenous structure	8685	ENSG00000019169
chr16	79322670	79323769	1100	7.13	6.51	7.57	-1.06	0.000573	0.0315	Distal Intergenic	Distal Intergenic	ENST00000566103.1	WWOX	WW domain containing oxidoreductase	51741	ENSG00000186153
chr1	37410872	37411172	301	6.44	5.66	6.95	-1.29	0.000574	0.0315	Intron	Intron (ENST00000668045.1/728431, intron 1 of 1)	ENST00000668045.1	LINC01137	long intergenic non-protein coding RNA 1137	728431	ENSG00000233621
chr5	131857400	131858204	805	6.56	5.71	7.09	-1.38	0.000575	0.0315	Intron	Intron (ENST00000442687.6/728637, intron 9 of 12)	ENST00000439905.5	MEIKIN	meiotic kinetochore factor	728637	ENSG00000239642
chr14	69576374	69576828	455	6.94	6.17	7.43	-1.26	0.000576	0.0316	Promoter (1-2kb)	Promoter (1-2kb)	ENST00000599174.3	CCDC177	coiled-coil domain containing 177	56936	ENSG00000267909
chr5	30105854	30107278	1425	7.84	7.34	8.21	-0.87	0.000577	0.0316	Distal Intergenic	Distal Intergenic	ENST00000659199.1	LINC02064	long intergenic non-protein coding RNA 2064	101929681	ENSG00000248391
chr10	49253564	49255267	1704	7.99	7.49	8.37	-0.88	0.000579	0.0317	Distal Intergenic	Distal Intergenic	ENST00000437677.1	C10orf71-AS1	C10orf71 antisense RNA 1	100506769
chr4	81898997	81899314	318	4.97	3.58	5.67	-2.09	0.000582	0.0318	Intron	Intron (ENST00000638048.1/153020, intron 2 of 16)	ENST00000638048.1	RASGEF1B	RasGEF domain family member 1B	153020	ENSG00000138670
chr15	59917602	59917951	350	6.67	5.92	7.17	-1.25	0.000582	0.0318	Distal Intergenic	Distal Intergenic	ENST00000560857.1	FOXB1	forkhead box B1	27023	ENSG00000171956
chr2	157596842	157597604	763	7.21	6.53	7.67	-1.14	0.000582	0.0318	Promoter (<=1kb)	Promoter (<=1kb)	ENST00000409680.7	ACVR1C	activin A receptor type 1C	130399	ENSG00000123612
chr8	9873359	9874332	974	7.69	7.16	8.07	-0.92	0.000582	0.0318	Distal Intergenic	Distal Intergenic	ENST00000382483.4	RP1L1	RP1 like 1	94137	ENSG00000183638
chr17	45829166	45831129	1964	7	6.15	7.54	-1.39	0.000583	0.0318	5' UTR	5' UTR	ENST00000636800.1	MIR4315-1	microRNA 4315-1	100423004	ENSG00000284055
chr12	97234977	97235319	343	4.37	2.38	5.17	-2.79	0.000583	0.0318	Distal Intergenic	Distal Intergenic	ENST00000640149.1	RMST	rhabdomyosarcoma 2 associated transcript	196475	ENSG00000255794
chr22	43908861	43910557	1697	7.68	7.13	8.07	-0.94	0.000585	0.0319	Distal Intergenic	Distal Intergenic	ENST00000406117.6	PNPLA3	patatin like phospholipase domain containing 3	80339	ENSG00000100344
chr22	48567570	48569274	1705	8.34	7.77	8.75	-0.98	0.000586	0.032	Intron	Intron (ENST00000402357.5/25817, intron 1 of 3)	ENST00000358295.9	TAFA5	TAFA chemokine like family member 5	25817	ENSG00000219438
chr17	79631697	79635399	3703	7.83	7.24	8.25	-1.01	0.000588	0.032	Distal Intergenic	Distal Intergenic	ENST00000577633.1	MIR4739	microRNA 4739	100616170	ENSG00000266665
chr19	47423276	47424869	1594	6.49	5.63	7.03	-1.4	0.000588	0.032	Distal Intergenic	Distal Intergenic	ENST00000558555.6	MEIS3	Meis homeobox 3	56917	ENSG00000105419
chr8	56539411	56540438	1028	6.89	7.39	6.12	1.27	0.000589	0.032	Exon	Exon (ENST00000523724.1/ENST00000523724.1, exon 1 of 2)	ENST00000523786.5	LINC00968	long intergenic non-protein coding RNA 968	100507632	ENSG00000246430
chr10	97195750	97196825	1076	5.37	6.07	3.97	2.1	0.00059	0.0321	Exon	Exon (ENST00000656148.1/ENST00000656148.1, exon 1 of 3)	ENST00000266058.9	SLIT1	slit guidance ligand 1	6585	ENSG00000187122
chr11	121451498	121452899	1402	6.52	5.75	7.02	-1.27	0.000593	0.0322	Promoter (<=1kb)	Promoter (<=1kb)	ENST00000260197.12	SORL1	sortilin related receptor 1	6653	ENSG00000137642
chr1	68980704	68980889	186	3.72	0.64	4.63	-3.99	0.000593	0.0322	Intron	Intron (ENST00000644104.1/ENST00000644104.1, intron 1 of 3)	ENST00000658427.1	LINC01707	long intergenic non-protein coding RNA 1707	105378785	ENSG00000223883
chr5	81020832	81023089	2258	8.26	7.8	8.61	-0.81	0.000594	0.0323	Promoter (1-2kb)	Promoter (1-2kb)	ENST00000514946.1	RASGRF2	Ras protein specific guanine nucleotide releasing factor 2	5924	ENSG00000113319
chr11	127059151	127060139	989	6.9	6.23	7.36	-1.13	0.000595	0.0323	Intron	Intron (ENST00000666795.1/ENST00000666795.1, intron 3 of 6)	ENST00000658423.1	LOC101929473	uncharacterized LOC101929473	101929473	ENSG00000255087
chr9	131816109	131817334	1226	7.43	6.83	7.84	-1.01	0.000596	0.0323	Exon	Exon (ENST00000444708.1/ENST00000444708.1, exon 1 of 3)	ENST00000372195.5	RAPGEF1	Rap guanine nucleotide exchange factor 1	2889	ENSG00000107263
chr12	112759380	112760009	630	5.96	4.68	6.63	-1.95	0.000596	0.0323	Intron	Intron (ENST00000549736.5/22895, intron 3 of 6)	ENST00000547728.5	RPH3A	rabphilin 3A	22895	ENSG00000089169
chr18	25050214	25050827	614	6.84	6.15	7.31	-1.16	0.000596	0.0323	Distal Intergenic	Distal Intergenic	ENST00000670277.1	LINC01894	long intergenic non-protein coding RNA 1894	105372030	ENSG00000264345
chrX	119890308	119891132	825	5.67	4.63	6.27	-1.64	0.000598	0.0324	Distal Intergenic	Distal Intergenic	ENST00000371425.8	AKAP14	A-kinase anchoring protein 14	158798	ENSG00000186471
chr3	37741744	37741985	242	5.74	4.71	6.34	-1.62	0.000598	0.0324	Exon	Exon (ENST00000264741.10/3680, exon 21 of 28)	ENST00000411817.2	ITGA9	integrin subunit alpha 9	3680	ENSG00000144668
chr7	99985735	99988216	2482	8.46	8.02	8.79	-0.77	0.000599	0.0324	Exon	Exon (ENST00000411909.1/646282, exon 3 of 4)	ENST00000411909.1	AZGP1P1	AZGP1 pseudogene 1	646282	ENSG00000214313
chr10	61000418	61002161	1744	9	8.56	9.34	-0.78	0.000599	0.0324	Promoter (<=1kb)	Promoter (<=1kb)	ENST00000357917.4	RHOBTB1	Rho related BTB domain containing 1	9886	ENSG00000072422
chr3	47790319	47790757	439	5.64	4.51	6.26	-1.75	0.0006	0.0324	Distal Intergenic	Distal Intergenic	ENST00000425518.5	SMARCC1	SWI/SNF related, matrix associated, actin dependent regulator of chromatin subfamily c member 1	6599	ENSG00000173473
chr9	126082627	126083126	500	8.38	7.73	8.82	-1.1	0.000601	0.0325	Intron	Intron (ENST00000441473.1/ENST00000441473.1, intron 1 of 1)	ENST00000419853.1	LOC101929116	uncharacterized LOC101929116	101929116	ENSG00000228392
chr6	49636824	49640753	3930	8.43	8.83	7.85	0.98	0.000602	0.0325	Promoter (<=1kb)	Promoter (<=1kb)	ENST00000371175.9	RHAG	Rh associated glycoprotein	6005	ENSG00000112077
chr12	52582899	52583195	297	7.36	6.66	7.82	-1.16	0.000602	0.0325	Downstream (2-3kb)	Downstream (2-3kb)	ENST00000305620.3	KRT74	keratin 74	121391	ENSG00000170484
chr12	132603649	132605055	1407	8.38	7.74	8.82	-1.08	0.000603	0.0325	Promoter (1-2kb)	Promoter (1-2kb)	ENST00000545517.2	LRCOL1	leucine rich colipase like 1	100507055	ENSG00000204583
chr16	28051545	28054326	2782	9.13	8.71	9.46	-0.75	0.000604	0.0325	Intron	Intron (ENST00000447459.7/146395, intron 1 of 6)	ENST00000562611.1	GSG1L	GSG1 like	146395	ENSG00000169181
chr17	5730342	5732982	2641	8.56	8.09	8.91	-0.82	0.000604	0.0325	Exon	Exon (ENST00000576249.1/ENST00000576249.1, exon 1 of 1)	ENST00000563763.5	LOC339166	uncharacterized LOC339166	339166	ENSG00000284837
chr2	153514537	153515308	772	6.36	5.46	6.91	-1.45	0.000606	0.0326	Intron	Intron (ENST00000424322.1/ENST00000424322.1, intron 1 of 1)	ENST00000325926.4	RPRM	reprimo, TP53 dependent G2 arrest mediator homolog	56475	ENSG00000177519
chr17	50055760	50057592	1833	6.82	6.01	7.33	-1.32	0.000607	0.0326	Promoter (<=1kb)	Promoter (<=1kb)	ENST00000506401.6	ITGA3	integrin subunit alpha 3	3675	ENSG00000005884
chr6	32622529	32622738	210	5.63	4.47	6.26	-1.79	0.000607	0.0326	Distal Intergenic	Distal Intergenic	ENST00000395363.5	HLA-DQA1	major histocompatibility complex, class II, DQ alpha 1	3117	ENSG00000196735
chr11	36747144	36747535	392	9.46	8.94	9.84	-0.9	0.000609	0.0327	Distal Intergenic	Distal Intergenic	ENST00000528428.1	RAG2	recombination activating 2	5897	ENSG00000175097
chr17	41105207	41106161	955	7.65	6.97	8.12	-1.15	0.000609	0.0327	5' UTR	5' UTR	ENST00000391417.5	KRTAP4-7	keratin associated protein 4-7	100132476	ENSG00000240871
chr8	34654564	34655110	547	4.74	3.19	5.47	-2.29	0.000609	0.0327	Distal Intergenic	Distal Intergenic	ENST00000519189.2	LINC01288	long intergenic non-protein coding RNA 1288	103689844
chr5	95243899	95246007	2109	7.08	6.42	7.53	-1.12	0.00061	0.0327	Intron	Intron (ENST00000515393.5/79772, intron 1 of 22)	ENST00000503301.5	MCTP1	multiple C2 and transmembrane domain containing 1	79772	ENSG00000175471
chr5	2031700	2032873	1174	7.76	7.24	8.14	-0.89	0.00061	0.0327	Intron	Intron (ENST00000653000.1/ENST00000653000.1, intron 2 of 8)	ENST00000514569.1	CTD-2194D22.4	uncharacterized LOC101929081	101929081	ENSG00000249326
chr8	126370134	126371559	1426	7.88	7.37	8.25	-0.89	0.000611	0.0327	Distal Intergenic	Distal Intergenic	ENST00000658969.1	LOC101927657	uncharacterized LOC101927657	101927657	ENSG00000244791
chr16	89019511	89020403	893	8.85	8.36	9.22	-0.86	0.000611	0.0327	Distal Intergenic	Distal Intergenic	ENST00000268679.9	CBFA2T3	CBFA2/RUNX1 partner transcriptional co-repressor 3	863	ENSG00000129993
chr5	77838606	77840207	1602	7.03	7.51	6.3	1.2	0.000611	0.0327	Intron	Intron (ENST00000522370.1/6902, intron 1 of 3)	ENST00000522370.1	TBCA	tubulin folding cofactor A	6902	ENSG00000171530
chr11	134978397	134979057	661	7.78	7.26	8.16	-0.9	0.000611	0.0327	Intron	Intron (ENST00000662732.1/ENST00000662732.1, intron 1 of 1)	ENST00000624288.1	LOC100507548	uncharacterized LOC100507548	100507548
chr10	117684491	117685941	1451	8.21	7.71	8.58	-0.87	0.000612	0.0327	Distal Intergenic	Distal Intergenic	ENST00000551288.5	EMX2OS	EMX2 opposite strand/antisense RNA	196047	ENSG00000229847
chr5	120734089	120734337	249	4.25	2.27	5.05	-2.78	0.000612	0.0327	Distal Intergenic	Distal Intergenic	ENST00000446965.2	PRR16	proline rich 16	51334	ENSG00000184838
chr7	67625299	67626486	1188	8.47	8.01	8.82	-0.81	0.000614	0.0328	Distal Intergenic	Distal Intergenic	ENST00000430244.1	LINC01372	long intergenic non-protein coding RNA 1372	101929736	ENSG00000106610
chr2	202186940	202187635	696	5.25	3.98	5.91	-1.93	0.000616	0.0329	Exon	Exon (ENST00000498697.3/100652824, exon 17 of 24)	ENST00000469034.1	SUMO1	small ubiquitin like modifier 1	7341	ENSG00000116030
chr10	58752239	58753491	1253	6.43	5.64	6.94	-1.3	0.000616	0.0329	Intron	Intron (ENST00000373886.8/80114, intron 3 of 20)	ENST00000332869.5	FAM133CP	family with sequence similarity 133, member A pseudogene	728640
chr8	65298151	65298653	503	4.58	2.93	5.33	-2.41	0.000616	0.0329	Distal Intergenic	Distal Intergenic	ENST00000650029.1	LINC00251	long intergenic non-protein coding RNA 251	552859	ENSG00000280725
chr15	57862929	57863646	718	6.01	4.95	6.62	-1.66	0.000617	0.0329	Distal Intergenic	Distal Intergenic	ENST00000560312.5	ALDH1A2	aldehyde dehydrogenase 1 family member A2	8854	ENSG00000128918
chr17	74107176	74108347	1172	8.83	8.33	9.2	-0.87	0.000617	0.0329	Intron	Intron (ENST00000581028.5/ENST00000581028.5, intron 1 of 3)	ENST00000439590.6	RPL38	ribosomal protein L38	6169	ENSG00000172809
chr1	160860963	160863123	2161	8.26	7.81	8.61	-0.8	0.000619	0.0329	Promoter (<=1kb)	Promoter (<=1kb)	ENST00000368034.9	CD244	CD244 molecule	51744	ENSG00000122223
chr10	84570736	84571632	897	5.26	3.87	5.95	-2.08	0.000619	0.0329	Distal Intergenic	Distal Intergenic	ENST00000480006.1	CCSER2	coiled-coil serine rich protein 2	54462	ENSG00000107771
chr8	73186524	73186953	430	7.02	6.19	7.54	-1.34	0.00062	0.0329	Distal Intergenic	Distal Intergenic	ENST00000519697.1	SBSPON	somatomedin B and thrombospondin type 1 domain containing	157869	ENSG00000164764
chr18	47241559	47241984	426	5.39	6.04	4.18	1.86	0.000622	0.033	Intron	Intron (ENST00000425639.2/652991, intron 4 of 8)	ENST00000620245.4	SKOR2	SKI family transcriptional corepressor 2	652991	ENSG00000215474
chr7	90118275	90120550	2276	9.32	8.86	9.66	-0.8	0.000622	0.033	Promoter (<=1kb)	Promoter (<=1kb)	ENST00000497063.5	DPY19L2P4	DPY19L2 pseudogene 4	442523	ENSG00000235436
chr7	95908631	95908993	363	7.18	6.56	7.61	-1.04	0.000622	0.033	Intron	Intron (ENST00000537881.5/1780, intron 6 of 16)	ENST00000519371.1	DYNC1I1	dynein cytoplasmic 1 intermediate chain 1	1780	ENSG00000158560
chr9	34809402	34810874	1473	8.29	7.7	8.71	-1.01	0.000622	0.033	Exon	Exon (ENST00000658462.1/ENST00000658462.1, exon 1 of 3)	ENST00000399773.10	FAM205BP	transmembrane protein C9orf144B pseudogene	389715
chr3	58639460	58640084	625	4.71	2.96	5.47	-2.51	0.000624	0.0331	Intron	Intron (ENST00000649469.1/105377108, intron 3 of 3)	ENST00000465970.1	FAM107A	family with sequence similarity 107 member A	11170	ENSG00000168309
chr4	121509639	121510399	761	4.58	2.87	5.34	-2.47	0.000626	0.0332	Distal Intergenic	Distal Intergenic	ENST00000512235.1	QRFPR	pyroglutamylated RFamide peptide receptor	84109	ENSG00000186867
chr2	240925361	240927066	1706	7.69	7.09	8.12	-1.03	0.000629	0.0333	Exon	Exon (ENST00000443866.2/728763, exon 5 of 32)	ENST00000477311.1	CROCC2	ciliary rootlet coiled-coil, rootletin family member 2	728763	ENSG00000226321
chr19	11479491	11482241	2751	10.06	9.59	10.41	-0.83	0.000629	0.0333	Promoter (<=1kb)	Promoter (<=1kb)	ENST00000359227.8	ELAVL3	ELAV like RNA binding protein 3	1995	ENSG00000196361
chr4	4097761	4098078	318	5.55	4.4	6.17	-1.77	0.000631	0.0334	Intron	Intron (ENST00000641316.1/ENST00000641316.1, intron 1 of 1)	ENST00000296358.4	OTOP1	otopetrin 1	133060	ENSG00000163982
chr15	87160155	87160531	377	4.38	2.34	5.2	-2.86	0.000631	0.0334	Distal Intergenic	Distal Intergenic	ENST00000558587.1	LOC102724452	uncharacterized LOC102724452	102724452	ENSG00000259620
chr16	88982719	88984042	1324	6.66	5.83	7.18	-1.34	0.000632	0.0334	Exon	Exon (ENST00000562040.1/ENST00000562040.1, exon 1 of 3)	ENST00000268679.9	CBFA2T3	CBFA2/RUNX1 partner transcriptional co-repressor 3	863	ENSG00000129993
chr2	136116547	136118108	1562	6.41	6.93	5.57	1.36	0.000633	0.0335	Promoter (<=1kb)	Promoter (<=1kb)	ENST00000466288.1	CXCR4	C-X-C motif chemokine receptor 4	7852	ENSG00000121966
chr3	86421131	86421840	710	5.23	4	5.89	-1.89	0.000635	0.0335	Distal Intergenic	Distal Intergenic	ENST00000460586.1	LINC02070	long intergenic non-protein coding RNA 2070	101927494	ENSG00000241328
chr5	38095075	38095553	479	6.19	5.31	6.73	-1.42	0.000635	0.0335	Intron	Intron (ENST00000669619.1/105374731, intron 3 of 3)	ENST00000508853.1	LINC02119	long intergenic non-protein coding RNA 2119	101929745	ENSG00000248461
chr8	58248518	58249570	1053	6.63	5.86	7.13	-1.26	0.000636	0.0335	Distal Intergenic	Distal Intergenic	ENST00000660882.1	LOC101929528	uncharacterized LOC101929528	101929528	ENSG00000253281
chr20	62595707	62598036	2330	7.24	6.56	7.69	-1.13	0.000636	0.0335	Exon	Exon (ENST00000617730.1/ENST00000617730.1, exon 2 of 2)	ENST00000347538.2	MIR133A2	microRNA 133a-2	406923	ENSG00000284508
chr7	21734444	21735143	700	4.71	3.03	5.47	-2.44	0.000636	0.0335	Promoter (<=1kb)	Promoter (<=1kb)	ENST00000605912.1	DNAH11	dynein axonemal heavy chain 11	8701	ENSG00000105877
chr1	1597088	1597903	816	5.94	5.01	6.51	-1.49	0.000637	0.0335	Promoter (2-3kb)	Promoter (2-3kb)	ENST00000422725.4	FNDC10	fibronectin type III domain containing 10	643988	ENSG00000228594
chr2	28389136	28391145	2010	9.29	8.88	9.61	-0.73	0.000637	0.0335	Promoter (1-2kb)	Promoter (1-2kb)	ENST00000460736.1	FOSL2	FOS like 2, AP-1 transcription factor subunit	2355	ENSG00000075426
chr7	26863874	26864902	1029	9.58	9.07	9.96	-0.88	0.000638	0.0335	Promoter (<=1kb)	Promoter (<=1kb)	ENST00000345317.7	SKAP2	src kinase associated phosphoprotein 2	8935	ENSG00000005020
chr7	101687090	101688753	1664	6.91	6.24	7.36	-1.13	0.000639	0.0336	Distal Intergenic	Distal Intergenic	ENST00000223167.5	MYL10	myosin light chain 10	93408	ENSG00000106436
chr20	25584724	25585738	1015	5.43	4.1	6.11	-2.01	0.00064	0.0336	Promoter (<=1kb)	Promoter (<=1kb)	ENST00000278886.11	NINL	ninein like	22981	ENSG00000101004
chr3	123347820	123350245	2426	8.11	7.63	8.46	-0.83	0.000642	0.0337	5' UTR	5' UTR	ENST00000468683.1	ADCY5	adenylate cyclase 5	111	ENSG00000173175
chr2	176200974	176201367	394	7.73	7.16	8.14	-0.98	0.000643	0.0337	Exon	Exon (ENST00000405359.2/ENST00000405359.2, exon 1 of 1)	ENST00000644334.1	HAGLR	HOXD antisense growth-associated long non-coding RNA	401022	ENSG00000224189
chr17	81740781	81742068	1288	6.02	5.09	6.58	-1.48	0.000644	0.0338	Distal Intergenic	Distal Intergenic	ENST00000573246.1	SLC25A10	solute carrier family 25 member 10	1468	ENSG00000183048
chr2	182642423	182643334	912	7.98	7.37	8.41	-1.04	0.000645	0.0338	Distal Intergenic	Distal Intergenic	ENST00000616986.4	DNAJC10	DnaJ heat shock protein family (Hsp40) member C10	54431	ENSG00000077232
chr5	169548784	169549278	495	5.62	4.55	6.23	-1.69	0.000645	0.0338	Distal Intergenic	Distal Intergenic	ENST00000506574.5	SPDL1	spindle apparatus coiled-coil protein 1	54908	ENSG00000040275
chr2	169329328	169330807	1480	8.2	7.73	8.55	-0.81	0.000646	0.0338	Intron	Intron (ENST00000649046.1/4036, intron 1 of 78)	ENST00000649046.1	LRP2	LDL receptor related protein 2	4036	ENSG00000081479
chr13	109307125	109307594	470	5.91	4.87	6.51	-1.64	0.000647	0.0338	Distal Intergenic	Distal Intergenic	ENST00000439008.1	LINC00399	long intergenic non-protein coding RNA 399	104326054	ENSG00000229792
chr6	115833227	115835116	1890	6.17	5.29	6.72	-1.43	0.000647	0.0338	Distal Intergenic	Distal Intergenic	ENST00000446525.2	LINC02534	long intergenic non-protein coding RNA 2534	105377962	ENSG00000228777
chr17	82296002	82298737	2736	7.69	7.04	8.14	-1.1	0.000648	0.0338	Distal Intergenic	Distal Intergenic	ENST00000581489.1	LINC01970	long intergenic non-protein coding RNA 1970	101929511	ENSG00000265692
chr20	52697102	52697452	351	4.69	3.08	5.43	-2.35	0.000648	0.0339	Exon	Exon (ENST00000669032.1/ENST00000669032.1, exon 5 of 6)	ENST00000656040.1	LINC01524	long intergenic non-protein coding RNA 1524	101927700	ENSG00000234948
chr14	77180707	77182317	1611	7.22	6.6	7.65	-1.05	0.000649	0.0339	Promoter (<=1kb)	Promoter (<=1kb)	ENST00000554766.5	TMEM63C	transmembrane protein 63C	57156	ENSG00000165548
chr10	32784277	32784993	717	6.52	5.76	7.02	-1.26	0.000649	0.0339	Intron	Intron (ENST00000639629.1/79741, intron 29 of 41)	ENST00000375028.8	CCDC7	coiled-coil domain containing 7	79741	ENSG00000216937
chr6	45743180	45743467	288	3.59	0.68	4.5	-3.82	0.00065	0.0339	Distal Intergenic	Distal Intergenic	ENST00000476852.1	CLIC5	chloride intracellular channel 5	53405	ENSG00000112782
chr1	247711921	247712604	684	6.17	5.29	6.71	-1.42	0.000651	0.0339	Promoter (<=1kb)	Promoter (<=1kb)	ENST00000302084.4	OR6F1	olfactory receptor family 6 subfamily F member 1	343169	ENSG00000169214
chr2	221458692	221459428	737	4.34	2.47	5.13	-2.66	0.000652	0.0339	Intron	Intron (ENST00000281821.7/2043, intron 5 of 17)	ENST00000495693.1	EPHA4	EPH receptor A4	2043	ENSG00000116106
chr15	69032959	69033530	572	5.27	4	5.94	-1.94	0.000652	0.0339	Promoter (1-2kb)	Promoter (1-2kb)	ENST00000525143.5	NOX5	NADPH oxidase 5	79400	ENSG00000255346
chr11	114250250	114252142	1893	7.69	7.13	8.1	-0.97	0.000653	0.034	3' UTR	3' UTR	ENST00000535509.1	ZBTB16	zinc finger and BTB domain containing 16	7704	ENSG00000109906
chr2	240906177	240909208	3032	9.54	9.1	9.87	-0.77	0.000653	0.034	Promoter (<=1kb)	Promoter (<=1kb)	ENST00000443866.2	CROCC2	ciliary rootlet coiled-coil, rootletin family member 2	728763	ENSG00000226321
chr16	87548991	87551174	2184	7.84	7.31	8.23	-0.92	0.000654	0.034	Distal Intergenic	Distal Intergenic	ENST00000537256.5	JPH3	junctophilin 3	57338	ENSG00000154118
chr10	117013244	117014633	1390	5.86	6.45	4.86	1.59	0.000654	0.034	Intron	Intron (ENST00000392901.10/57698, intron 2 of 17)	ENST00000392903.3	SHTN1	shootin 1	57698	ENSG00000187164
chr20	21809212	21810521	1310	7.42	6.83	7.84	-1.01	0.000654	0.034	Distal Intergenic	Distal Intergenic	ENST00000485038.1	PAX1	paired box 1	5075	ENSG00000125813
chr4	822829	825714	2886	9.54	9.02	9.92	-0.89	0.000656	0.034	Promoter (<=1kb)	Promoter (<=1kb)	ENST00000505203.1	CPLX1	complexin 1	10815	ENSG00000168993
chrX	39122178	39122877	700	5.8	6.4	4.75	1.65	0.000656	0.034	Distal Intergenic	Distal Intergenic	ENST00000655040.1	LINC01281	long intergenic non-protein coding RNA 1281	286442	ENSG00000235304
chr4	72765714	72767048	1335	5.5	4.29	6.14	-1.85	0.000656	0.034	Distal Intergenic	Distal Intergenic	ENST00000286657.10	ADAMTS3	ADAM metallopeptidase with thrombospondin type 1 motif 3	9508	ENSG00000156140
chr2	130744460	130745163	704	8.72	8.22	9.09	-0.87	0.000658	0.0341	Intron	Intron (ENST00000662920.1/ENST00000662920.1, intron 1 of 1)	ENST00000321420.4	AMER3	APC membrane recruitment protein 3	205147	ENSG00000178171
chr21	44646373	44648284	1912	8.33	7.82	8.71	-0.89	0.000658	0.0341	Promoter (<=1kb)	Promoter (<=1kb)	ENST00000334670.9	KRTAP10-11	keratin associated protein 10-11	386678	ENSG00000243489
chr4	146803776	146805082	1307	7.66	7.12	8.05	-0.93	0.00066	0.0342	Intron	Intron (ENST00000513335.5/83894, intron 11 of 13)	ENST00000506019.1	TTC29	tetratricopeptide repeat domain 29	83894	ENSG00000137473
chr2	149488684	149491032	2349	8.17	7.72	8.52	-0.81	0.00066	0.0342	Distal Intergenic	Distal Intergenic	ENST00000449714.1	MMADHC-DT	MMADHC divergent transcript	101929231	ENSG00000231969
chr16	88988761	88989240	480	5.17	3.86	5.85	-1.98	0.000661	0.0342	Intron	Intron (ENST00000562040.1/ENST00000562040.1, intron 1 of 2)	ENST00000268679.9	CBFA2T3	CBFA2/RUNX1 partner transcriptional co-repressor 3	863	ENSG00000129993
chr15	98313139	98313524	386	3.83	1.04	4.73	-3.69	0.000662	0.0342	Distal Intergenic	Distal Intergenic	ENST00000614728.1	LINC02351	long intergenic non-protein coding RNA 2351	105371011
chr9	16640647	16640978	332	6.43	5.56	6.97	-1.41	0.000662	0.0342	Intron	Intron (ENST00000380672.9/54796, intron 3 of 6)	ENST00000471301.3	BNC2	basonuclin 2	54796	ENSG00000173068
chr3	31276825	31278859	2035	7.05	6.29	7.55	-1.26	0.000663	0.0342	Distal Intergenic	Distal Intergenic	ENST00000580653.1	MIR466	microRNA 466	100423038	ENSG00000265376
chr5	177387835	177388959	1125	5.82	4.83	6.4	-1.57	0.000665	0.0343	Promoter (<=1kb)	Promoter (<=1kb)	ENST00000513614.1	SLC34A1	solute carrier family 34 member 1	6569	ENSG00000131183
chr1	207658471	207660397	1927	9.5	9.02	9.85	-0.83	0.000665	0.0343	Exon	Exon (ENST00000442572.1/ENST00000442572.1, exon 1 of 1)	ENST00000430248.5	CR1L	complement C3b/C4b receptor 1 like	1379	ENSG00000197721
chr15	100719167	100720208	1042	4.93	3.4	5.66	-2.26	0.000666	0.0343	Intron	Intron (ENST00000559755.1/ENST00000559755.1, intron 1 of 2)	ENST00000561192.1	ASB7	ankyrin repeat and SOCS box containing 7	140460	ENSG00000183475
chr7	1640890	1643624	2735	8.52	8.01	8.9	-0.89	0.000667	0.0344	Distal Intergenic	Distal Intergenic	ENST00000412727.1	TFAMP1	transcription factor A, mitochondrial pseudogene 1	260341
chr8	2517058	2517495	438	6.97	6.31	7.43	-1.11	0.000669	0.0344	Distal Intergenic	Distal Intergenic	ENST00000619295.1	MIR7160	microRNA 7160	102465695	ENSG00000273593
chr1	112358884	112359563	680	5.89	4.93	6.46	-1.53	0.000669	0.0344	Intron	Intron (ENST00000427290.1/ENST00000427290.1, intron 1 of 1)	ENST00000271277.11	CTTNBP2NL	CTTNBP2 N-terminal like	55917	ENSG00000143079
chrX	100716243	100718067	1825	6.17	6.72	5.28	1.43	0.00067	0.0344	Intron	Intron (ENST00000372989.5/94121, intron 1 of 18)	ENST00000372989.5	SYTL4	synaptotagmin like 4	94121	ENSG00000102362
chr13	84831729	84832555	827	4.87	2.9	5.67	-2.77	0.00067	0.0344	Distal Intergenic	Distal Intergenic	ENST00000433074.1	LINC00375	long intergenic non-protein coding RNA 375	104355140	ENSG00000226370
chr10	48973078	48973903	826	6.46	5.67	6.96	-1.3	0.000674	0.0346	Intron	Intron (ENST00000325239.11/57705, intron 57 of 61)	ENST00000497480.1	WDFY4	WDFY family member 4	57705	ENSG00000128815
chr19	41508118	41509505	1388	6.88	7.34	6.2	1.14	0.000675	0.0346	Distal Intergenic	Distal Intergenic	ENST00000378187.3	ERICH4	glutamate rich 4	100170765	ENSG00000204978
chr15	32968830	32969137	308	5.4	4.24	6.03	-1.79	0.000675	0.0346	Exon	Exon (ENST00000616417.4/342184, exon 8 of 21)	ENST00000558628.1	FMN1	formin 1	342184	ENSG00000248905
chr7	31422294	31423308	1015	7.25	6.65	7.67	-1.02	0.000677	0.0347	Distal Intergenic	Distal Intergenic	ENST00000297142.4	NEUROD6	neuronal differentiation 6	63974	ENSG00000164600
chr14	104220240	104220995	756	4.77	3.21	5.51	-2.3	0.000677	0.0347	Promoter (2-3kb)	Promoter (2-3kb)	ENST00000553757.1	LINC02691	long intergenic non-protein coding RNA 2691	145195	ENSG00000258913
chr17	44966403	44970025	3623	8.31	8.71	7.76	0.95	0.000678	0.0347	Promoter (<=1kb)	Promoter (<=1kb)	ENST00000253407.4	C1QL1	complement C1q like 1	10882	ENSG00000131094
chr3	118578226	118579226	1001	5.68	4.59	6.29	-1.71	0.000679	0.0348	Intron	Intron (ENST00000657445.1/105374060, intron 3 of 3)	ENST00000476460.2	LOC105374060	uncharacterized LOC105374060	105374060
chr7	103439372	103439880	509	6.34	5.5	6.87	-1.37	0.00068	0.0348	Intron	Intron (ENST00000339444.10/375611, intron 2 of 19)	ENST00000393729.5	SLC26A5	solute carrier family 26 member 5	375611	ENSG00000170615
chr8	22129107	22131461	2355	8.45	9.22	6.65	2.57	0.000681	0.0348	Promoter (<=1kb)	Promoter (<=1kb)	ENST00000522759.1	HR	HR lysine demethylase and nuclear receptor corepressor	55806	ENSG00000168453
chr10	45101134	45102904	1771	8.6	8.17	8.93	-0.76	0.000682	0.0348	Intron	Intron (ENST00000602156.5/100133308, intron 3 of 3)	ENST00000423875.1	RSU1P2	Ras suppressor protein 1 pseudogene 2	100133308
chr3	31134723	31135143	421	4.45	2.65	5.22	-2.57	0.000682	0.0348	Distal Intergenic	Distal Intergenic	ENST00000580653.1	MIR466	microRNA 466	100423038	ENSG00000265376
chr7	155070037	155070460	424	8.15	7.53	8.58	-1.05	0.000682	0.0348	Promoter (<=1kb)	Promoter (<=1kb)	ENST00000287907.3	HTR5A	5-hydroxytryptamine receptor 5A	3361	ENSG00000157219
chr22	48720995	48721412	418	5.86	4.88	6.44	-1.57	0.000682	0.0348	Intron	Intron (ENST00000402357.5/25817, intron 3 of 3)	ENST00000406880.1	TAFA5	TAFA chemokine like family member 5	25817	ENSG00000219438
chr19	3481586	3482156	571	5.71	4.69	6.3	-1.6	0.000686	0.0349	Promoter (1-2kb)	Promoter (1-2kb)	ENST00000215531.6	SMIM24	small integral membrane protein 24	284422	ENSG00000095932
chr6	40657763	40659328	1566	7.83	7.3	8.21	-0.91	0.000686	0.0349	Distal Intergenic	Distal Intergenic	ENST00000338305.7	LRFN2	leucine rich repeat and fibronectin type III domain containing 2	57497	ENSG00000156564
chr10	28236717	28237026	310	7.77	7.26	8.15	-0.89	0.000686	0.0349	Promoter (1-2kb)	Promoter (1-2kb)	ENST00000474682.1	MPP7	membrane palmitoylated protein 7	143098	ENSG00000150054
chr2	1854725	1855478	754	7.83	7.29	8.22	-0.93	0.000686	0.0349	Intron	Intron (ENST00000647755.1/23040, intron 18 of 24)	ENST00000648299.1	MYT1L	myelin transcription factor 1 like	23040	ENSG00000186487
chr4	6553145	6553538	394	7.95	7.45	8.32	-0.87	0.000686	0.0349	Promoter (2-3kb)	Promoter (2-3kb)	ENST00000507294.1	PPP2R2C	protein phosphatase 2 regulatory subunit Bgamma	5522	ENSG00000074211
chr22	16971743	16972563	821	7.73	7.18	8.13	-0.95	0.000687	0.035	Intron	Intron (ENST00000400588.5/128954, intron 3 of 9)	ENST00000520505.5	GAB4	GRB2 associated binding protein family member 4	128954	ENSG00000215568
chr2	228939188	228939416	229	3.48	0.24	4.4	-4.16	0.000687	0.035	Intron	Intron (ENST00000482518.6/55022, intron 2 of 2)	ENST00000667233.1	LINC01807	long intergenic non-protein coding RNA 1807	101928765	ENSG00000232023
chr7	87263119	87263852	734	5.44	4.14	6.11	-1.97	0.000688	0.035	Distal Intergenic	Distal Intergenic	ENST00000433078.5	TMEM243	transmembrane protein 243	79161	ENSG00000135185
chr19	15899514	15900958	1445	8.52	8.06	8.87	-0.81	0.000692	0.0351	Promoter (1-2kb)	Promoter (1-2kb)	ENST00000608168.1	CYP4F2	cytochrome P450 family 4 subfamily F member 2	8529	ENSG00000186115
chr16	20361346	20362038	693	6.41	5.58	6.94	-1.36	0.000696	0.0353	Intron	Intron (ENST00000302451.9/204474, intron 10 of 11)	ENST00000570689.5	UMOD	uromodulin	7369	ENSG00000169344
chr2	232681531	232682579	1049	5.86	4.89	6.44	-1.55	0.000696	0.0353	3' UTR	3' UTR	ENST00000476995.5	GIGYF2	GRB10 interacting GYF protein 2	26058	ENSG00000204120
chr22	26364464	26364755	292	8.18	7.66	8.57	-0.91	0.000696	0.0353	Promoter (<=1kb)	Promoter (<=1kb)	ENST00000494013.1	SEZ6L	seizure related 6 homolog like	23544	ENSG00000100095
chrX	15578447	15580957	2511	7.31	7.76	6.66	1.1	0.000696	0.0353	Intron	Intron (ENST00000252519.7/59272, intron 8 of 17)	ENST00000473851.1	ACE2	angiotensin I converting enzyme 2	59272	ENSG00000130234
chr10	104680332	104681892	1561	7.11	6.49	7.54	-1.04	0.000697	0.0353	Intron	Intron (ENST00000369701.8/22986, intron 1 of 26)	ENST00000449805.2	SORCS3-AS1	SORCS3 antisense RNA 1	100505890	ENSG00000226387
chr6	13133767	13134245	479	4.88	3.3	5.62	-2.33	0.000699	0.0354	Intron	Intron (ENST00000332995.11/221692, intron 5 of 14)	ENST00000434977.1	PHACTR1	phosphatase and actin regulator 1	221692	ENSG00000112137
chr15	73408402	73409507	1106	6.29	5.47	6.81	-1.35	0.0007	0.0354	Distal Intergenic	Distal Intergenic	ENST00000560581.1	REC114	REC114 meiotic recombination protein	283677	ENSG00000183324
chr4	45652988	45653692	705	4.35	5.14	2.48	2.65	0.0007	0.0354	Distal Intergenic	Distal Intergenic	ENST00000295452.5	GABRG1	gamma-aminobutyric acid type A receptor gamma1 subunit	2565	ENSG00000163285
chr9	136168523	136170467	1945	6.07	5.13	6.63	-1.5	0.0007	0.0354	Distal Intergenic	Distal Intergenic	ENST00000619587.1	LHX3	LIM homeobox 3	8022	ENSG00000107187
chr5	168885194	168885737	544	7.02	6.38	7.45	-1.07	0.0007	0.0354	Promoter (1-2kb)	Promoter (1-2kb)	ENST00000404867.7	SLIT3	slit guidance ligand 3	6586	ENSG00000184347
chr7	25382286	25382626	341	5.08	3.7	5.78	-2.08	0.0007	0.0354	Intron	Intron (ENST00000669800.1/ENST00000669800.1, intron 1 of 1)	ENST00000222674.2	NPVF	neuropeptide VF precursor	64111	ENSG00000105954
chr5	169833996	169834776	781	6.26	5.42	6.79	-1.37	0.000701	0.0354	Intron	Intron (ENST00000520908.6/1794, intron 26 of 51)	ENST00000648250.1	DOCK2	dedicator of cytokinesis 2	1794	ENSG00000134516
chr1	204202879	204203918	1040	8.53	8.07	8.87	-0.8	0.000702	0.0354	Promoter (1-2kb)	Promoter (1-2kb)	ENST00000475517.1	GOLT1A	golgi transport 1A	127845	ENSG00000174567
chr2	76970869	76972745	1877	6.39	6.9	5.58	1.32	0.000702	0.0354	Intron	Intron (ENST00000409911.5/80059, intron 2 of 2)	ENST00000445178.1	LRRTM4-AS1	LRRTM4 antisense RNA 1	101927907	ENSG00000234653
chr4	20264550	20264957	408	6.11	6.66	5.22	1.45	0.000704	0.0355	Intron	Intron (ENST00000504154.6/9353, intron 3 of 36)	ENST00000508824.1	SLIT2	slit guidance ligand 2	9353	ENSG00000145147
chr5	160310230	160312894	2665	8.7	9.04	8.26	0.77	0.000705	0.0355	Promoter (<=1kb)	Promoter (<=1kb)	ENST00000644926.1	CCNJL	cyclin J like	79616	ENSG00000135083
chrX	51637144	51637714	571	6.68	5.96	7.16	-1.2	0.000705	0.0355	Distal Intergenic	Distal Intergenic	ENST00000417339.3	CENPVL3	centromere protein V like 3	347549	ENSG00000224109
chr8	56522356	56524092	1737	7.6	7.99	7.08	0.91	0.000706	0.0355	Intron	Intron (ENST00000518662.5/101929415, intron 2 of 3)	ENST00000522511.1	LOC101929415	uncharacterized LOC101929415	101929415	ENSG00000254254
chr2	75469808	75470588	781	5.81	4.82	6.39	-1.57	0.000707	0.0356	Intron	Intron (ENST00000490746.5/84141, intron 3 of 3)	ENST00000410010.1	EVA1A	eva-1 homolog A, regulator of programmed cell death	84141	ENSG00000115363
chr10	11043127	11044115	989	6.26	5.39	6.81	-1.42	0.000708	0.0356	Intron	Intron (ENST00000637215.1/10659, intron 2 of 14)	ENST00000632728.1	CELF2	CUGBP Elav-like family member 2	10659	ENSG00000048740
chr12	6703660	6703920	261	6.34	5.51	6.86	-1.35	0.000709	0.0356	Promoter (2-3kb)	Promoter (2-3kb)	ENST00000534837.5	PIANP	PILR alpha associated neural protein	196500	ENSG00000139200
chr12	1529279	1532616	3338	9.28	8.83	9.63	-0.8	0.000709	0.0356	Promoter (<=1kb)	Promoter (<=1kb)	ENST00000539198.5	WNT5B	Wnt family member 5B	81029	ENSG00000111186
chr7	115030394	115031746	1353	7.33	6.75	7.73	-0.98	0.000711	0.0357	Promoter (<=1kb)	Promoter (<=1kb)	ENST00000660905.1	LINC01393	long intergenic non-protein coding RNA 1393	102724386	ENSG00000225535
chr8	73147375	73148436	1062	6.89	6.23	7.34	-1.11	0.000713	0.0358	Distal Intergenic	Distal Intergenic	ENST00000519697.1	SBSPON	somatomedin B and thrombospondin type 1 domain containing	157869	ENSG00000164764
chr11	82247152	82247587	436	4.72	3.15	5.45	-2.3	0.000716	0.0359	Intron	Intron (ENST00000659248.1/101928989, intron 3 of 5)	ENST00000530896.6	MIR4300HG	MIR4300 host gene	101928989	ENSG00000245832
chr5	176848929	176851049	2121	7.81	7.27	8.2	-0.93	0.000717	0.0359	Intron	Intron (ENST00000509580.2/90249, intron 1 of 15)	ENST00000513890.1	UNC5A	unc-5 netrin receptor A	90249	ENSG00000113763
chr11	1606970	1608378	1409	7.42	6.75	7.88	-1.14	0.00072	0.036	3' UTR	3' UTR	ENST00000529380.1	MOB2	MOB kinase activator 2	81532	ENSG00000182208
chr5	174909991	174910722	732	8.65	8.15	9.01	-0.86	0.000721	0.0361	Distal Intergenic	Distal Intergenic	ENST00000377300.3	LINC01951	long intergenic non-protein coding RNA 1951	441116	ENSG00000204754
chr5	33588250	33588998	749	5.37	4.12	6.03	-1.91	0.000722	0.0361	Exon	Exon (ENST00000504830.6/81792, exon 18 of 24)	ENST00000503422.1	TARS1	threonyl-tRNA synthetase 1	6897	ENSG00000113407
chr16	65660100	65660592	493	6.94	6.3	7.38	-1.09	0.000723	0.0362	Distal Intergenic	Distal Intergenic	ENST00000663911.1	LINC00922	long intergenic non-protein coding RNA 922	283867	ENSG00000261742
chr8	126302483	126303987	1505	6.21	5.25	6.78	-1.53	0.000724	0.0362	Distal Intergenic	Distal Intergenic	ENST00000651482.1	LINC00861	long intergenic non-protein coding RNA 861	100130231	ENSG00000245164
chr16	8170103	8171000	898	6.04	6.6	5.13	1.47	0.000725	0.0362	Distal Intergenic	Distal Intergenic	ENST00000562516.1	TMEM114	transmembrane protein 114	283953	ENSG00000232258
chr14	97919735	97920745	1011	6.45	5.62	6.98	-1.36	0.000726	0.0362	Distal Intergenic	Distal Intergenic	ENST00000556462.1	LINC01550	long intergenic non-protein coding RNA 1550	388011	ENSG00000246223
chr1	70133065	70133503	439	5.6	4.52	6.21	-1.69	0.000729	0.0364	Intron	Intron (ENST00000588515.5/57554, intron 3 of 5)	ENST00000588515.5	LRRC7	leucine rich repeat containing 7	57554	ENSG00000033122
chr21	39527337	39529754	2418	8.43	7.93	8.81	-0.88	0.00073	0.0364	Exon	Exon (ENST00000411867.1/ENST00000411867.1, exon 2 of 2)	ENST00000380620.8	B3GALT5	beta-1,3-galactosyltransferase 5	10317	ENSG00000183778
chr8	116623745	116624026	282	3.88	1.48	4.74	-3.27	0.00073	0.0364	Distal Intergenic	Distal Intergenic	ENST00000520289.1	EIF3H	eukaryotic translation initiation factor 3 subunit H	8667	ENSG00000147677
chr7	65239741	65240196	456	5.71	4.66	6.31	-1.65	0.000731	0.0364	Distal Intergenic	Distal Intergenic	ENST00000438455.3	INTS4P1	integrator complex subunit 4 pseudogene 1	285905	ENSG00000164669
chr14	78593958	78594474	517	5.63	4.56	6.24	-1.68	0.000731	0.0364	Intron	Intron (ENST00000634499.1/9369, intron 4 of 19)	ENST00000335750.6	NRXN3	neurexin 3	9369	ENSG00000021645
chr8	87292728	87293516	789	4.95	3.15	5.72	-2.58	0.000731	0.0364	Intron	Intron (ENST00000518476.6/168975, intron 8 of 10)	ENST00000523299.5	CNBD1	cyclic nucleotide binding domain containing 1	168975	ENSG00000176571
chr2	220081088	220081756	669	5.4	4.19	6.05	-1.87	0.000732	0.0364	Distal Intergenic	Distal Intergenic	ENST00000581624.1	MIR4268	microRNA 4268	100422959	ENSG00000266518
chr4	81736463	81736792	330	4.73	3.2	5.46	-2.25	0.000732	0.0364	Intron	Intron (ENST00000638048.1/153020, intron 3 of 16)	ENST00000507538.1	RASGEF1B	RasGEF domain family member 1B	153020	ENSG00000138670
chr10	121617565	121618147	583	5.85	4.83	6.45	-1.62	0.000732	0.0364	Distal Intergenic	Distal Intergenic	ENST00000356226.8	FGFR2	fibroblast growth factor receptor 2	2263	ENSG00000066468
chr21	39673154	39675766	2613	8.63	8.18	8.97	-0.79	0.000732	0.0364	Intron	Intron (ENST00000416555.1/ENST00000416555.1, intron 1 of 2)	ENST00000398714.3	B3GALT5	beta-1,3-galactosyltransferase 5	10317	ENSG00000183778
chr3	122283967	122285778	1812	7.01	6.34	7.46	-1.12	0.000736	0.0365	3' UTR	3' UTR	ENST00000638296.1	CASR	calcium sensing receptor	846	ENSG00000036828
chr2	94273701	94276333	2633	8.91	9.33	8.33	1	0.000736	0.0365	Distal Intergenic	Distal Intergenic	ENST00000651585.1	BMS1P14	BMS1 pseudogene 14	728034
chr11	45029149	45030242	1094	5.67	4.54	6.3	-1.76	0.000739	0.0367	Intron	Intron (ENST00000654627.1/ENST00000654627.1, intron 1 of 2)	ENST00000656313.1	LINC02685	long intergenic non-protein coding RNA 2685	221122	ENSG00000254654
chr8	73115429	73118631	3203	9.54	9.14	9.86	-0.73	0.00074	0.0367	Intron	Intron (ENST00000519697.1/157869, intron 1 of 4)	ENST00000519697.1	SBSPON	somatomedin B and thrombospondin type 1 domain containing	157869	ENSG00000164764
chr3	46811509	46812706	1198	6.12	5.14	6.69	-1.55	0.000748	0.0371	Promoter (<=1kb)	Promoter (<=1kb)	ENST00000460241.2	PRSS50	serine protease 50	29122	ENSG00000283706
chr3	37627912	37628463	552	6.18	5.34	6.71	-1.37	0.000749	0.0371	Intron	Intron (ENST00000422441.5/3680, intron 15 of 15)	ENST00000461533.1	ITGA9	integrin subunit alpha 9	3680	ENSG00000144668
chr18	59308596	59308979	384	8.87	8.39	9.23	-0.84	0.000749	0.0371	Intron	Intron (ENST00000587244.5/339302, intron 2 of 2)	ENST00000587244.5	CPLX4	complexin 4	339302	ENSG00000166569
chr2	1521307	1522733	1427	8.97	8.43	9.36	-0.93	0.00075	0.0371	Intron	Intron (ENST00000497517.6/7173, intron 5 of 5)	ENST00000479902.1	TPO	thyroid peroxidase	7173	ENSG00000115705
chr11	1670656	1671104	449	4.17	2.11	4.98	-2.87	0.000753	0.0372	Distal Intergenic	Distal Intergenic	ENST00000429746.1	CTSD	cathepsin D	1509	ENSG00000117984
chr12	132610058	132611787	1730	8.55	8.06	8.91	-0.85	0.000753	0.0372	Promoter (<=1kb)	Promoter (<=1kb)	ENST00000544018.6	LRCOL1	leucine rich colipase like 1	100507055	ENSG00000204583
chr8	133882947	133883707	761	7.44	6.86	7.85	-0.99	0.000754	0.0372	Promoter (2-3kb)	Promoter (2-3kb)	ENST00000520149.2	LOC101927822	uncharacterized LOC101927822	101927822	ENSG00000253593
chr21	44557549	44559495	1947	6.92	6.25	7.38	-1.13	0.000754	0.0372	Promoter (<=1kb)	Promoter (<=1kb)	ENST00000391620.2	KRTAP10-3	keratin associated protein 10-3	386682	ENSG00000212935
chr7	7303089	7304064	976	6.05	5.08	6.63	-1.55	0.000755	0.0372	Distal Intergenic	Distal Intergenic	ENST00000447039.1	LOC101927354	uncharacterized LOC101927354	101927354	ENSG00000230825
chr10	50658154	50660724	2571	8.83	8.39	9.17	-0.78	0.000755	0.0372	Exon	Exon (ENST00000449695.1/ENST00000449695.1, exon 2 of 2)	ENST00000608287.1	SGMS1	sphingomyelin synthase 1	259230	ENSG00000198964
chr7	98766976	98767196	221	3.92	1.44	4.78	-3.35	0.000756	0.0373	Distal Intergenic	Distal Intergenic	ENST00000450876.5	TMEM130	transmembrane protein 130	222865	ENSG00000166448
chr6	153129813	153130451	639	5.37	4.18	6.01	-1.84	0.000757	0.0373	Promoter (<=1kb)	Promoter (<=1kb)	ENST00000206262.2	RGS17	regulator of G protein signaling 17	26575	ENSG00000091844
chr8	37692762	37695632	2871	10.11	10.46	9.66	0.8	0.000762	0.0375	Promoter (<=1kb)	Promoter (<=1kb)	ENST00000331569.6	ZNF703	zinc finger protein 703	80139	ENSG00000183779
chr10	45259636	45260366	731	5.5	4.08	6.2	-2.12	0.000762	0.0375	Exon	Exon (ENST00000641209.1/ENST00000641209.1, exon 2 of 2)	ENST00000579389.1	MIR3156-1	microRNA 3156-1	100422988	ENSG00000263476
chr2	181293850	181295209	1360	5.57	4.33	6.22	-1.89	0.000763	0.0375	Intron	Intron (ENST00000642559.1/101927156, intron 9 of 9)	ENST00000581331.1	MIR4437	microRNA 4437	100616213	ENSG00000266705
chr3	37862233	37863441	1209	6.7	7.17	6	1.17	0.000764	0.0375	Promoter (<=1kb)	Promoter (<=1kb)	ENST00000435525.1	CTDSPL	CTD small phosphatase like	10217	ENSG00000144677
chr2	185144426	185145845	1420	5.83	4.87	6.4	-1.53	0.000764	0.0375	Distal Intergenic	Distal Intergenic	ENST00000613975.1	ZNF804A	zinc finger protein 804A	91752	ENSG00000170396
chr10	2525203	2526778	1576	8.18	7.7	8.54	-0.84	0.000767	0.0377	Intron	Intron (ENST00000664280.1/ENST00000664280.1, intron 1 of 2)	ENST00000658961.1	LINC02645	long intergenic non-protein coding RNA 2645	105376351
chr19	15614370	15615768	1399	8.17	7.63	8.57	-0.94	0.000771	0.0379	Promoter (<=1kb)	Promoter (<=1kb)	ENST00000617645.4	CYP4F8	cytochrome P450 family 4 subfamily F member 8	11283	ENSG00000186526
chr8	86657126	86659172	2047	7.91	7.43	8.28	-0.85	0.000772	0.0379	Exon	Exon (ENST00000512938.2/ENST00000512938.2, exon 1 of 1)	ENST00000517327.5	CNGB3	cyclic nucleotide gated channel subunit beta 3	54714	ENSG00000170289
chr8	86864408	86866576	2169	7.65	7.03	8.08	-1.05	0.000773	0.0379	Promoter (<=1kb)	Promoter (<=1kb)	ENST00000518476.6	CNBD1	cyclic nucleotide binding domain containing 1	168975	ENSG00000176571
chr9	137878106	137879045	940	9.61	9.08	10	-0.92	0.000773	0.0379	Promoter (<=1kb)	Promoter (<=1kb)	ENST00000371357.5	CACNA1B	calcium voltage-gated channel subunit alpha1 B	774	ENSG00000148408
chr2	240197691	240198614	924	5.73	4.46	6.39	-1.93	0.000773	0.0379	Distal Intergenic	Distal Intergenic	ENST00000391989.6	OTOS	otospiralin	150677	ENSG00000178602
chr3	194368670	194370072	1403	7.01	6.27	7.5	-1.22	0.000775	0.0379	Promoter (<=1kb)	Promoter (<=1kb)	ENST00000347624.3	LRRC15	leucine rich repeat containing 15	131578	ENSG00000172061
chr1	112077303	112078270	968	5.97	5.02	6.54	-1.52	0.000776	0.038	Distal Intergenic	Distal Intergenic	ENST00000438293.1	LINC01750	long intergenic non-protein coding RNA 1750	643355	ENSG00000231437
chr8	139694447	139694905	459	6.36	5.44	6.92	-1.48	0.000776	0.038	Intron	Intron (ENST00000522317.5/51305, intron 1 of 3)	ENST00000649473.1	KCNK9	potassium two pore domain channel subfamily K member 9	51305	ENSG00000169427
chr9	137135897	137137016	1120	9.68	9.2	10.05	-0.85	0.000777	0.038	Promoter (2-3kb)	Promoter (2-3kb)	ENST00000371561.8	GRIN1	glutamate ionotropic receptor NMDA type subunit 1	2902	ENSG00000176884
chr3	116575638	116577199	1562	6.34	5.27	6.95	-1.68	0.00078	0.0381	Intron	Intron (ENST00000474851.1/4045, intron 2 of 4)	ENST00000497854.1	LINC00903	long intergenic non-protein coding RNA 903	100861506
chr2	131367423	131368885	1463	8.37	7.9	8.72	-0.82	0.00078	0.0381	Distal Intergenic	Distal Intergenic	ENST00000623617.2	RAB6D	RAB6D, member RAS oncogene family	150786	ENSG00000233087
chr15	31484637	31484957	321	7.06	6.37	7.52	-1.15	0.00078	0.0381	Exon	Exon (ENST00000307050.5/161725, exon 11 of 11)	ENST00000307050.5	OTUD7A	OTU deubiquitinase 7A	161725	ENSG00000169918
chr7	137093200	137094040	841	6.31	5.33	6.88	-1.55	0.00078	0.0381	Intron	Intron (ENST00000586239.5/349160, intron 1 of 4)	ENST00000599888.2	LOC349160	uncharacterized LOC349160	349160	ENSG00000234352
chr8	126385262	126387703	2442	8.81	8.4	9.13	-0.74	0.000782	0.0381	Distal Intergenic	Distal Intergenic	ENST00000658969.1	LOC101927657	uncharacterized LOC101927657	101927657	ENSG00000244791
chr9	77489592	77490841	1250	6.52	5.76	7.01	-1.25	0.000782	0.0381	Intron	Intron (ENST00000439145.1/101927422, intron 1 of 3)	ENST00000439145.1	GNA14-AS1	GNA14 antisense RNA 1	101927422	ENSG00000231373
chr11	134893817	134894148	332	5.48	4.29	6.12	-1.83	0.000783	0.0381	Distal Intergenic	Distal Intergenic	ENST00000624288.1	LOC100507548	uncharacterized LOC100507548	100507548
chr5	176006139	176007394	1256	6.41	5.6	6.92	-1.33	0.000784	0.0381	3' UTR	3' UTR	ENST00000514250.1	THOC3	THO complex 3	84321	ENSG00000051596
chr14	95702203	95703023	821	6.48	7	5.65	1.35	0.000784	0.0381	Distal Intergenic	Distal Intergenic	ENST00000547644.6	LOC107984703	uncharacterized LOC107984703	107984703
chr5	86101328	86102319	992	6.58	5.76	7.1	-1.34	0.000785	0.0382	Distal Intergenic	Distal Intergenic	ENST00000590707.5	NBPF22P	NBPF member 22, pseudogene	285622
chr5	170041812	170043093	1282	8.01	7.54	8.37	-0.83	0.000785	0.0382	Promoter (1-2kb)	Promoter (1-2kb)	ENST00000518056.1	DOCK2	dedicator of cytokinesis 2	1794	ENSG00000134516
chr19	12829794	12830764	971	8.21	7.7	8.58	-0.88	0.000786	0.0382	Promoter (<=1kb)	Promoter (<=1kb)	ENST00000393233.6	RTBDN	retbindin	83546	ENSG00000132026
chr14	95787952	95789948	1997	8.89	8.46	9.22	-0.76	0.000788	0.0383	Distal Intergenic	Distal Intergenic	ENST00000556386.1	LOC107984703	uncharacterized LOC107984703	107984703
chr16	66295783	66296462	680	7.31	6.72	7.72	-1.01	0.000789	0.0383	Distal Intergenic	Distal Intergenic	ENST00000614547.4	CDH5	cadherin 5	1003	ENSG00000179776
chr4	112389114	112390351	1238	7.98	7.51	8.34	-0.83	0.00079	0.0383	Intron	Intron (ENST00000504176.6/80216, intron 3 of 14)	ENST00000504745.1	ALPK1	alpha kinase 1	80216	ENSG00000073331
chr22	48826237	48826850	614	6.57	5.84	7.06	-1.22	0.000792	0.0384	Intron	Intron (ENST00000336769.9/25817, intron 3 of 3)	ENST00000380981.3	LINC01310	long intergenic non-protein coding RNA 1310	100128946	ENSG00000205632
chr18	3771252	3771776	525	9.76	9.13	10.19	-1.07	0.000792	0.0384	Exon	Exon (ENST00000584060.1/ENST00000584060.1, exon 1 of 2)	ENST00000486430.1	DLGAP1	DLG associated protein 1	9229	ENSG00000170579
chr2	29752559	29753095	537	6.78	7.25	6.08	1.17	0.000794	0.0385	Intron	Intron (ENST00000389048.8/238, intron 1 of 28)	ENST00000618119.4	ALK	ALK receptor tyrosine kinase	238	ENSG00000171094
chr5	8217037	8218184	1148	6.56	5.73	7.09	-1.36	0.000795	0.0385	Intron	Intron (ENST00000654773.1/ENST00000654773.1, intron 1 of 1)	ENST00000667556.1	MIR4458HG	MIR4458 host gene	100505738	ENSG00000247516
chr14	101475526	101477157	1632	7.3	6.68	7.73	-1.05	0.000796	0.0385	Distal Intergenic	Distal Intergenic	ENST00000555725.1	LINC02314	long intergenic non-protein coding RNA 2314	100507277	ENSG00000259082
chr10	131033751	131034762	1012	4.48	2.7	5.26	-2.55	0.000799	0.0386	Distal Intergenic	Distal Intergenic	ENST00000436942.1	TCERG1L-AS1	TCERG1L antisense RNA 1	101927489	ENSG00000230098
chr13	87079158	87080755	1598	6.27	5.47	6.79	-1.32	0.000799	0.0386	Distal Intergenic	Distal Intergenic	ENST00000457672.3	LINC00430	long intergenic non-protein coding RNA 430	106144533
chr1	241710529	241711515	987	6.9	6.18	7.38	-1.21	0.0008	0.0386	Intron	Intron (ENST00000366552.6/128025, intron 7 of 26)	ENST00000437684.6	WDR64	WD repeat domain 64	128025	ENSG00000162843
chr22	43430218	43430538	321	6.97	6.21	7.46	-1.25	0.000801	0.0387	Intron	Intron (ENST00000417669.6/758, intron 2 of 6)	ENST00000480239.1	MPPED1	metallophosphoesterase domain containing 1	758	ENSG00000186732
chr5	20302458	20303713	1256	6.33	6.85	5.5	1.35	0.000802	0.0387	Promoter (1-2kb)	Promoter (1-2kb)	ENST00000513573.1	CDH18-AS1	CDH18 antisense RNA 1	102725105	ENSG00000249854
chr16	2027378	2028462	1085	7.12	6.45	7.58	-1.13	0.000802	0.0387	Promoter (<=1kb)	Promoter (<=1kb)	ENST00000432365.6	SLC9A3R2	SLC9A3 regulator 2	9351	ENSG00000065054
chr18	25121201	25121725	525	5.27	4.06	5.92	-1.86	0.000803	0.0387	Intron	Intron (ENST00000361524.8/25925, intron 5 of 7)	ENST00000577775.1	ZNF521	zinc finger protein 521	25925	ENSG00000198795
chrX	100840820	100841816	997	5.62	6.22	4.58	1.65	0.000803	0.0387	3' UTR	3' UTR	ENST00000427768.5	NOX1	NADPH oxidase 1	27035	ENSG00000007952
chr20	46050457	46050849	393	7.7	7.16	8.09	-0.93	0.000805	0.0388	Intron	Intron (ENST00000454036.6/57468, intron 17 of 25)	ENST00000628413.1	SLC12A5	solute carrier family 12 member 5	57468	ENSG00000124140
chr7	158547853	158549670	1818	8.22	7.75	8.57	-0.81	0.000805	0.0388	Intron	Intron (ENST00000389413.7/5799, intron 1 of 21)	ENST00000384905.1	MIR595	microRNA 595	693180	ENSG00000207637
chr4	59855481	59856228	748	4.16	2.15	4.97	-2.81	0.000806	0.0388	Distal Intergenic	Distal Intergenic	ENST00000509782.1	LINC02429	long intergenic non-protein coding RNA 2429	105377247	ENSG00000251266
chr5	2018896	2019958	1063	7.03	6.32	7.51	-1.2	0.000806	0.0388	Intron	Intron (ENST00000653000.1/ENST00000653000.1, intron 2 of 8)	ENST00000514569.1	CTD-2194D22.4	uncharacterized LOC101929081	101929081	ENSG00000249326
chr5	7525896	7526273	378	6.44	5.65	6.95	-1.31	0.000807	0.0388	Intron	Intron (ENST00000338316.9/108, intron 3 of 24)	ENST00000515681.1	ADCY2	adenylate cyclase 2	108	ENSG00000078295
chr13	109524692	109525436	745	6.63	5.91	7.11	-1.2	0.000808	0.0388	Intron	Intron (ENST00000650264.1/ENST00000650264.1, intron 3 of 3)	ENST00000439008.1	LINC00399	long intergenic non-protein coding RNA 399	104326054	ENSG00000229792
chr9	91647226	91648780	1555	7.65	7.14	8.03	-0.89	0.000809	0.0388	Intron	Intron (ENST00000375715.5/4920, intron 12 of 12)	ENST00000636558.1	MIR3910-2	microRNA 3910-2	100500902	ENSG00000283351
chr2	72850616	72851605	990	8.3	7.81	8.66	-0.85	0.000809	0.0388	Distal Intergenic	Distal Intergenic	ENST00000410104.1	EXOC6B	exocyst complex component 6B	23233	ENSG00000144036
chr2	222670955	222672305	1351	7.44	6.75	7.9	-1.15	0.000809	0.0388	Promoter (<=1kb)	Promoter (<=1kb)	ENST00000446656.4	MOGAT1	monoacylglycerol O-acyltransferase 1	116255	ENSG00000124003
chr11	134485469	134487682	2214	9.47	9	9.82	-0.82	0.000811	0.0389	Exon	Exon (ENST00000528482.6/283177, exon 5 of 5)	ENST00000532886.2	LOC283177	uncharacterized LOC283177	283177	ENSG00000255545
chr11	43545671	43548308	2638	8.22	7.73	8.59	-0.85	0.000813	0.039	Distal Intergenic	Distal Intergenic	ENST00000390142.1	MIR670	microRNA 670	100313777	ENSG00000211568
chr4	138682694	138683299	606	5.94	4.77	6.58	-1.81	0.000814	0.039	Distal Intergenic	Distal Intergenic	ENST00000505607.1	LOC105377448	uncharacterized LOC105377448	105377448	ENSG00000250195
chr8	87178456	87179109	654	4.7	3.05	5.45	-2.39	0.000816	0.0391	Intron	Intron (ENST00000518476.6/168975, intron 4 of 10)	ENST00000620844.1	CNBD1	cyclic nucleotide binding domain containing 1	168975	ENSG00000176571
chr19	45385013	45387023	2011	8.72	8.2	9.1	-0.9	0.000816	0.0391	Promoter (<=1kb)	Promoter (<=1kb)	ENST00000591986.1	PPP1R13L	protein phosphatase 1 regulatory subunit 13 like	10848	ENSG00000104881
[truncated: 93,490 more rows]

## Sheet: sig_peaks
chr	start	end	width	Conc	Conc_DOXplus	Conc_DOX.6d	Fold	p.value	FDR	broad_annotation	annotation	transcriptId	SYMBOL	GENENAME	geneId	ENSEMBL
chr2	173582297	173582568	272	4.25	5.19	0.63	4.56	1.6e-05	0.00257	Distal Intergenic	Distal Intergenic	ENST00000468359.1	CDCA7	cell division cycle associated 7	83879	ENSG00000144354
chr5	98768230	98771767	3538	9.1	10.03	5.78	4.25	2.94e-58	2.82e-53	Promoter (<=1kb)	Promoter (<=1kb)	ENST00000504776.5	RGMB	repulsive guidance molecule BMP co-receptor b	285704	ENSG00000174136
chrX	15537047	15537930	884	4.24	5.17	0.92	4.24	2.08e-05	0.00317	Exon	Exon (ENST00000357607.6/660, exon 14 of 19)	ENST00000489983.1	BMX	BMX non-receptor tyrosine kinase	660	ENSG00000102010
chr2	105722941	105723663	723	5.41	6.33	2.29	4.04	1.97e-09	1.62e-06	Distal Intergenic	Distal Intergenic	ENST00000233154.9	NCK2	NCK adaptor protein 2	8440	ENSG00000071051
chr2	224037328	224037633	306	4.64	5.54	1.7	3.84	2.57e-06	0.00061	Promoter (1-2kb)	Promoter (1-2kb)	ENST00000447280.6	SERPINE2	serpin family E member 2	5270	ENSG00000135919
chr6	138160488	138162863	2376	6.67	7.56	3.82	3.75	3.84e-19	2.83e-15	Promoter (<=1kb)	Promoter (<=1kb)	ENST00000251691.5	ARFGEF3	ARFGEF family member 3	57221	ENSG00000112379
chr19	2700903	2702184	1282	6.05	6.94	3.23	3.71	1.36e-12	2.24e-09	Promoter (<=1kb)	Promoter (<=1kb)	ENST00000382159.8	GNG7	G protein subunit gamma 7	2788	ENSG00000176533
chr21	33109907	33111860	1954	5.37	6.26	2.58	3.68	8.82e-09	5.88e-06	Exon	Exon (ENST00000657804.1/101928107, exon 3 of 3)	ENST00000655501.1	LOC101928107	uncharacterized LOC101928107	101928107	ENSG00000226527
chr1	230423727	230425810	2084	7.11	8	4.44	3.56	4.08e-22	4.89e-18	Promoter (<=1kb)	Promoter (<=1kb)	ENST00000391860.7	PGBD5	piggyBac transposable element derived 5	79605	ENSG00000177614
chr9	108463815	108465281	1467	6.17	7.05	3.49	3.56	2.27e-12	3.57e-09	Distal Intergenic	Distal Intergenic	ENST00000374667.5	ACTL7B	actin like 7B	10880	ENSG00000148156
chr18	50558905	50561962	3058	8.59	9.47	6	3.47	1.37e-29	4.37e-25	Promoter (<=1kb)	Promoter (<=1kb)	ENST00000400384.7	MAPK4	mitogen-activated protein kinase 4	5596	ENSG00000141639
chr21	33070191	33072194	2004	7.95	8.82	5.42	3.4	4.2e-05	0.0052	Promoter (<=1kb)	Promoter (<=1kb)	ENST00000382348.2	OLIG1	oligodendrocyte transcription factor 1	116448	ENSG00000184221
chr6	41636932	41639844	2913	8.2	9.07	5.68	3.39	6.91e-25	1.66e-20	Promoter (<=1kb)	Promoter (<=1kb)	ENST00000419164.6	MDFI	MyoD family inhibitor	4188	ENSG00000112559
chr11	82730985	82733916	2932	6.61	7.47	4.13	3.34	1.3e-12	2.18e-09	Promoter (<=1kb)	Promoter (<=1kb)	ENST00000329203.5	FAM181B	family with sequence similarity 181 member B	220382	ENSG00000182103
chr9	12930195	12932082	1888	6.36	7.21	3.93	3.28	9.75e-13	1.7e-09	Distal Intergenic	Distal Intergenic	ENST00000671522.1	LURAP1L-AS1	LURAP1L antisense RNA 1	101929467	ENSG00000235448
chr4	72331026	72331424	399	4.92	5.78	2.52	3.26	3.16e-06	0.000726	Intron	Intron (ENST00000286657.10/9508, intron 5 of 21)	ENST00000511274.1	ADAMTS3	ADAM metallopeptidase with thrombospondin type 1 motif 3	9508	ENSG00000156140
chr8	132736184	132736577	394	3.98	4.82	1.7	3.12	0.000964	0.0434	Intron	Intron (ENST00000523829.5/137835, intron 5 of 8)	ENST00000522780.5	TMEM71	transmembrane protein 71	137835	ENSG00000165071
chr10	44806257	44807127	871	4.53	5.37	2.28	3.09	0.000235	0.0177	Exon	Exon (ENST00000424793.1/ENST00000424793.1, exon 1 of 1)	ENST00000670801.1	TMEM72-AS1	TMEM72 antisense RNA 1	220980	ENSG00000224812
chr14	69878247	69881729	3483	8.63	9.47	6.39	3.08	3.97e-33	1.9e-28	Promoter (<=1kb)	Promoter (<=1kb)	ENST00000361956.7	SMOC1	SPARC related modular calcium binding 1	64093	ENSG00000198732
chr21	33025618	33027961	2344	8.13	8.97	5.88	3.08	5.75e-22	6.13e-18	Promoter (<=1kb)	Promoter (<=1kb)	ENST00000430860.1	OLIG2	oligodendrocyte transcription factor 2	10215	ENSG00000205927
chr2	139363396	139364080	685	4.5	5.34	2.29	3.05	8.99e-05	0.00897	Intron	Intron (ENST00000661894.1/ENST00000661894.1, intron 4 of 4)	ENST00000438766.1	YY1P2	YY1 transcription factor pseudogene 2	647012
chr8	142450416	142452417	2002	6.79	7.61	4.65	2.96	9.59e-11	1.01e-07	Promoter (<=1kb)	Promoter (<=1kb)	ENST00000521208.5	ADGRB1	adhesion G protein-coupled receptor B1	575	ENSG00000181790
chr1	111990216	111991585	1370	6.49	7.31	4.39	2.92	8.9e-11	9.6e-08	Promoter (<=1kb)	Promoter (<=1kb)	ENST00000438293.1	LINC01750	long intergenic non-protein coding RNA 1750	643355	ENSG00000231437
chr14	69931983	69932907	925	4.85	5.66	2.86	2.81	6.03e-05	0.00672	Intron	Intron (ENST00000555917.1/64093, intron 3 of 3)	ENST00000553839.1	SMOC1	SPARC related modular calcium binding 1	64093	ENSG00000198732
chr5	79235026	79235961	936	5.05	5.84	3.12	2.72	8.09e-05	0.00831	Promoter (<=1kb)	Promoter (<=1kb)	ENST00000520388.5	DMGDH	dimethylglycine dehydrogenase	29958	ENSG00000132837
chr7	7431595	7432590	996	5.17	5.97	3.27	2.7	2.13e-05	0.00321	3' UTR	3' UTR	ENST00000435823.1	COL28A1	collagen type XXVIII alpha 1 chain	340267	ENSG00000215018
chr8	120809986	120813399	3414	8.06	8.85	6.18	2.67	9.64e-19	6.16e-15	Promoter (<=1kb)	Promoter (<=1kb)	ENST00000519177.5	SNTB1	syntrophin beta 1	6641	ENSG00000172164
chr12	93571179	93573720	2542	7.78	8.57	5.9	2.67	3.67e-14	9.51e-11	Promoter (<=1kb)	Promoter (<=1kb)	ENST00000500986.6	SOCS2-AS1	SOCS2 antisense RNA 1	144481	ENSG00000246985
chr4	45652988	45653692	705	4.35	5.14	2.48	2.65	0.0007	0.0354	Distal Intergenic	Distal Intergenic	ENST00000295452.5	GABRG1	gamma-aminobutyric acid type A receptor gamma1 subunit	2565	ENSG00000163285
chr18	13219640	13220945	1306	7.06	7.84	5.25	2.58	7.32e-11	8.17e-08	Promoter (<=1kb)	Promoter (<=1kb)	ENST00000399848.7	LDLRAD4	low density lipoprotein receptor class A domain containing 4	753	ENSG00000168675
chr4	72421095	72421541	447	4.79	5.56	2.99	2.57	0.00016	0.0135	Intron	Intron (ENST00000286657.10/9508, intron 3 of 21)	ENST00000511274.1	ADAMTS3	ADAM metallopeptidase with thrombospondin type 1 motif 3	9508	ENSG00000156140
chr8	22129107	22131461	2355	8.45	9.22	6.65	2.57	0.000681	0.0348	Promoter (<=1kb)	Promoter (<=1kb)	ENST00000522759.1	HR	HR lysine demethylase and nuclear receptor corepressor	55806	ENSG00000168453
chr1	107963189	107965936	2748	7.62	8.38	5.9	2.47	2.38e-16	1.04e-12	Promoter (<=1kb)	Promoter (<=1kb)	ENST00000438318.1	VAV3-AS1	VAV3 antisense RNA 1	100873946	ENSG00000230489
chrX	110319384	110319861	478	5.24	6	3.54	2.46	5.65e-05	0.00643	Promoter (1-2kb)	Promoter (1-2kb)	ENST00000262844.10	AMMECR1	AMMECR nuclear protein 1	9949	ENSG00000101935
chrX	138698391	138698924	534	4.87	5.63	3.17	2.46	0.000149	0.0128	Intron	Intron (ENST00000315930.11/2258, intron 3 of 4)	ENST00000446383.5	FGF13-AS1	FGF13 antisense RNA 1	100129662	ENSG00000226031
chr2	174681705	174684541	2837	8.4	9.15	6.72	2.43	2.68e-22	3.68e-18	Promoter (<=1kb)	Promoter (<=1kb)	ENST00000272746.9	WIPF1	WAS/WASL interacting protein family member 1	7456	ENSG00000115935
chr2	229271641	229272895	1255	6.04	6.79	4.37	2.42	1.95e-07	7.8e-05	Promoter (<=1kb)	Promoter (<=1kb)	ENST00000392055.7	PID1	phosphotyrosine interaction domain containing 1	55022	ENSG00000153823
chr9	28214557	28216130	1574	7	7.75	5.34	2.41	8.03e-09	5.47e-06	Intron	Intron (ENST00000379992.6/158038, intron 4 of 5)	ENST00000493941.1	LINGO2	leucine rich repeat and Ig domain containing 2	158038	ENSG00000174482
chr10	22712913	22713332	420	5.34	6.09	3.69	2.39	2.68e-05	0.00378	Promoter (<=1kb)	Promoter (<=1kb)	ENST00000545335.5	PIP4K2A	phosphatidylinositol-5-phosphate 4-kinase type 2 alpha	5305	ENSG00000150867
chr9	105245109	105245846	738	5.34	6.09	3.7	2.38	2.46e-05	0.00356	Promoter (<=1kb)	Promoter (<=1kb)	ENST00000374720.8	SLC44A1	solute carrier family 44 member 1	23446	ENSG00000070214
chr7	140117007	140117902	896	4.72	5.47	3.09	2.38	0.000474	0.0279	Promoter (1-2kb)	Promoter (1-2kb)	ENST00000472616.1	KDM7A	lysine demethylase 7A	80853	ENSG00000006459
chr3	47579136	47580655	1520	5.77	6.51	4.14	2.37	1.97e-06	0.000486	Promoter (<=1kb)	Promoter (<=1kb)	ENST00000465441.1	CSPG5	chondroitin sulfate proteoglycan 5	10675	ENSG00000114646
chr17	41399751	41400834	1084	7.33	8.07	5.75	2.32	1.52e-13	3.25e-10	Distal Intergenic	Distal Intergenic	ENST00000246646.3	KRT38	keratin 38	8687	ENSG00000171360
chr14	77139549	77142640	3092	8.68	9.41	7.12	2.29	1.7e-21	1.48e-17	Promoter (<=1kb)	Promoter (<=1kb)	ENST00000319374.4	ZDHHC22	zinc finger DHHC-type containing 22	283576	ENSG00000177108
chr5	141875654	141878000	2347	8.08	8.81	6.52	2.29	2.41e-18	1.44e-14	Promoter (<=1kb)	Promoter (<=1kb)	ENST00000503492.5	PCDH1	protocadherin 1	5097	ENSG00000156453
chr2	29744203	29745139	937	6.46	7.18	4.93	2.25	3.99e-07	0.000137	Intron	Intron (ENST00000389048.8/238, intron 1 of 28)	ENST00000618119.4	ALK	ALK receptor tyrosine kinase	238	ENSG00000171094
chr9	28208335	28208876	542	6.09	6.81	4.56	2.25	9.3e-07	0.000268	Intron	Intron (ENST00000379992.6/158038, intron 4 of 5)	ENST00000493941.1	LINGO2	leucine rich repeat and Ig domain containing 2	158038	ENSG00000174482
chr3	84958597	84961819	3223	7.84	8.56	6.32	2.24	5.37e-15	1.66e-11	Promoter (<=1kb)	Promoter (<=1kb)	ENST00000383699.7	CADM2	cell adhesion molecule 2	253559	ENSG00000175161
chr1	156642960	156644270	1311	5.91	6.64	4.4	2.24	6.03e-06	0.0012	Promoter (<=1kb)	Promoter (<=1kb)	ENST00000361588.5	BCAN	brevican	63827	ENSG00000132692
chr5	2536075	2538397	2323	5.67	6.39	4.16	2.23	3.81e-05	0.00486	Distal Intergenic	Distal Intergenic	ENST00000626215.1	LSINCT5	long stress-induced non-coding transcript 5	101234261	ENSG00000281560
chr7	515691	518397	2707	7.63	8.35	6.14	2.21	7.07e-11	7.98e-08	Promoter (<=1kb)	Promoter (<=1kb)	ENST00000400761.7	PDGFA	platelet derived growth factor subunit A	5154	ENSG00000197461
chr2	17508378	17509330	953	5.04	5.75	3.55	2.2	0.00111	0.0472	Downstream (1-2kb)	Downstream (1-2kb)	ENST00000399080.2	RAD51AP2	RAD51 associated protein 2	729475	ENSG00000214842
chr10	97183844	97187149	3306	8.32	9.03	6.84	2.19	2.69e-19	2.15e-15	Promoter (<=1kb)	Promoter (<=1kb)	ENST00000266058.9	SLIT1	slit guidance ligand 1	6585	ENSG00000187122
chr18	13216157	13219200	3044	8.78	9.49	7.3	2.19	5.5e-18	2.93e-14	Promoter (<=1kb)	Promoter (<=1kb)	ENST00000590371.5	LDLRAD4	low density lipoprotein receptor class A domain containing 4	753	ENSG00000168675
chr3	64684863	64688408	3546	8.49	9.2	7.02	2.18	3.55e-17	1.62e-13	Promoter (<=1kb)	Promoter (<=1kb)	ENST00000460833.1	ADAMTS9-AS2	ADAMTS9 antisense RNA 2	100507098	ENSG00000241684
chr5	43019731	43021675	1945	6.69	7.41	5.23	2.17	3.56e-07	0.000126	Promoter (<=1kb)	Promoter (<=1kb)	ENST00000499871.2	LOC648987	uncharacterized LOC648987	648987	ENSG00000177738
chr1	205863856	205864309	454	5.03	5.74	3.59	2.15	0.000871	0.0408	Exon	Exon (ENST00000664013.1/284581, exon 5 of 8)	ENST00000665342.1	LOC284581	uncharacterized LOC284581	284581
chr14	21022470	21025437	2968	7.87	8.58	6.44	2.13	2.3e-15	7.87e-12	Promoter (<=1kb)	Promoter (<=1kb)	ENST00000622747.1	MIR6717	microRNA 6717	102465428	ENSG00000284122
chr20	6128423	6129266	844	5.48	6.18	4.06	2.13	8.69e-05	0.00878	Distal Intergenic	Distal Intergenic	ENST00000217289.8	FERMT1	fermitin family member 1	55612	ENSG00000101311
chrX	112449147	112449867	721	4.91	5.61	3.48	2.13	0.000995	0.0442	Distal Intergenic	Distal Intergenic	ENST00000371968.8	LHFPL1	LHFPL tetraspan subfamily member 1	340596	ENSG00000182508
chr14	75426601	75429372	2772	7.86	8.56	6.45	2.12	8.94e-14	2.04e-10	Promoter (<=1kb)	Promoter (<=1kb)	ENST00000419727.6	JDP2	Jun dimerization protein 2	122953	ENSG00000140044
chr11	8018399	8021367	2969	7.42	8.12	6	2.12	5.85e-12	8.02e-09	Promoter (<=1kb)	Promoter (<=1kb)	ENST00000534099.5	TUB	TUB bipartite transcription factor	7275	ENSG00000166402
chr13	74575096	74576686	1591	6.28	6.98	4.88	2.1	3.9e-07	0.000136	Distal Intergenic	Distal Intergenic	ENST00000601480.1	LINC00347	long intergenic non-protein coding RNA 347	338864	ENSG00000236678
chr1	201646091	201647285	1195	5.93	6.63	4.53	2.1	4.01e-06	0.000872	Promoter (<=1kb)	Promoter (<=1kb)	ENST00000367296.8	NAV1	neuron navigator 1	89796	ENSG00000134369
chrX	70250522	70250921	400	5.51	6.21	4.11	2.1	7.48e-05	0.00786	Distal Intergenic	Distal Intergenic	ENST00000374519.3	P2RY4	pyrimidinergic receptor P2Y4	5030	ENSG00000186912
chr10	97195750	97196825	1076	5.37	6.07	3.97	2.1	0.00059	0.0321	Exon	Exon (ENST00000656148.1/ENST00000656148.1, exon 1 of 3)	ENST00000266058.9	SLIT1	slit guidance ligand 1	6585	ENSG00000187122
chrX	150644963	150645225	263	5.24	5.93	3.86	2.07	0.000356	0.0233	Intron	Intron (ENST00000370396.6/4534, intron 8 of 14)	ENST00000493995.6	MTMR1	myotubularin related protein 1	8776	ENSG00000063601
chr8	28002735	28003934	1200	6.32	7.01	4.95	2.06	9.78e-06	0.00177	Distal Intergenic	Distal Intergenic	ENST00000354914.8	SCARA5	scavenger receptor class A member 5	286133	ENSG00000168079
chr9	97413125	97413844	720	5.67	6.36	4.29	2.06	0.000132	0.0117	Promoter (1-2kb)	Promoter (1-2kb)	ENST00000355295.5	TDRD7	tudor domain containing 7	23424	ENSG00000196116
chr7	21114528	21115486	959	4.92	5.61	3.56	2.05	0.000938	0.0426	Distal Intergenic	Distal Intergenic	ENST00000447262.2	LINC01162	long intergenic non-protein coding RNA 1162	104355138	ENSG00000232790
chr11	12100533	12101228	696	6.02	6.71	4.67	2.04	9.95e-05	0.00963	Intron	Intron (ENST00000532179.5/9645, intron 1 of 2)	ENST00000526065.1	MICAL2	microtubule associated monooxygenase, calponin and LIM domain containing 2	9645	ENSG00000133816
chr15	62391792	62392769	978	5.58	6.26	4.23	2.03	7.64e-05	0.00796	Intron	Intron (ENST00000561322.1/ENST00000561322.1, intron 1 of 1)	ENST00000618314.1	MIR6085	microRNA 6085	102464834	ENSG00000275451
chr4	72324583	72324876	294	5.42	6.1	4.09	2.01	0.000366	0.0237	Intron	Intron (ENST00000503918.1/ENST00000503918.1, intron 1 of 1)	ENST00000511274.1	ADAMTS3	ADAM metallopeptidase with thrombospondin type 1 motif 3	9508	ENSG00000156140
chr17	41407555	41409133	1579	7.25	7.93	5.93	2	7.93e-10	6.92e-07	Exon	Exon (ENST00000430006.5/100505782, exon 2 of 3)	ENST00000246646.3	KRT38	keratin 38	8687	ENSG00000171360
chrX	21785598	21786562	965	5.22	5.89	3.96	1.93	0.000921	0.042	Distal Intergenic	Distal Intergenic	ENST00000379494.4	SMPX	small muscle protein X-linked	23676	ENSG00000091482
chr3	105366395	105369674	3280	8.6	9.26	7.35	1.92	1.25e-14	3.74e-11	Promoter (<=1kb)	Promoter (<=1kb)	ENST00000306107.9	ALCAM	activated leukocyte cell adhesion molecule	214	ENSG00000170017
chr8	56516202	56517404	1203	6.55	7.21	5.3	1.9	6.22e-07	0.0002	Intron	Intron (ENST00000518662.5/101929415, intron 2 of 3)	ENST00000522511.1	LOC101929415	uncharacterized LOC101929415	101929415	ENSG00000254254
chr3	173584337	173585762	1426	7.3	7.95	6.06	1.89	4.36e-08	2.24e-05	Promoter (<=1kb)	Promoter (<=1kb)	ENST00000361589.8	NLGN1	neuroligin 1	22871	ENSG00000169760
chr1	156440156	156441959	1804	6.54	7.2	5.31	1.89	1.46e-05	0.00242	Intron	Intron (ENST00000673141.1/10485, intron 2 of 8)	ENST00000469813.1	C1orf61	chromosome 1 open reading frame 61	10485	ENSG00000125462
chr14	89419799	89420294	496	6.01	6.67	4.78	1.89	0.000107	0.0101	Promoter (2-3kb)	Promoter (2-3kb)	ENST00000555562.1	FOXN3-AS1	FOXN3 antisense RNA 1	400236	ENSG00000258920
chrX	55142587	55143338	752	5.56	6.21	4.33	1.89	0.000928	0.0423	3' UTR	3' UTR	ENST00000478918.1	FAM104B	family with sequence similarity 104 member B	90736	ENSG00000182518
chr17	6068990	6070013	1024	6.09	6.74	4.86	1.88	4.32e-05	0.00533	Promoter (<=1kb)	Promoter (<=1kb)	ENST00000574946.5	WSCD1	WSC domain containing 1	23302	ENSG00000179314
chr11	57428824	57429970	1147	5.39	6.04	4.18	1.87	0.00101	0.0447	Promoter (1-2kb)	Promoter (1-2kb)	ENST00000352187.5	SLC43A3	solute carrier family 43 member 3	29015	ENSG00000134802
chr18	47241559	47241984	426	5.39	6.04	4.18	1.86	0.000622	0.033	Intron	Intron (ENST00000425639.2/652991, intron 4 of 8)	ENST00000620245.4	SKOR2	SKI family transcriptional corepressor 2	652991	ENSG00000215474
chr1	175673680	175675576	1897	6.49	7.14	5.29	1.85	1.21e-06	0.00033	Intron	Intron (ENST00000367674.7/7143, intron 1 of 22)	ENST00000367674.7	TNR	tenascin R	7143	ENSG00000116147
chr14	51652168	51654205	2038	7.17	7.82	5.98	1.83	3.8e-07	0.000133	Promoter (<=1kb)	Promoter (<=1kb)	ENST00000554778.1	FRMD6	FERM domain containing 6	122786	ENSG00000139926
chr2	162073298	162075768	2471	7.69	8.33	6.5	1.82	5.61e-10	5.08e-07	Promoter (<=1kb)	Promoter (<=1kb)	ENST00000670014.1	DPP4-DT	DPP4 divergent transcript	100131604	ENSG00000230918
chr5	77797301	77799502	2202	6.34	6.98	5.16	1.82	0.000123	0.0112	Intron	Intron (ENST00000522370.1/6902, intron 1 of 3)	ENST00000380377.8	TBCA	tubulin folding cofactor A	6902	ENSG00000171530
chr6	134689517	134690485	969	6.36	6.99	5.2	1.8	7.76e-06	0.00149	Promoter (<=1kb)	Promoter (<=1kb)	ENST00000665479.1	LOC101928304	uncharacterized LOC101928304	101928304	ENSG00000232310
chr9	126676081	126677934	1854	6.46	7.1	5.3	1.8	2.7e-05	0.0038	Intron	Intron (ENST00000526117.5/4010, intron 2 of 7)	ENST00000561065.1	LMX1B	LIM homeobox transcription factor 1 beta	4010	ENSG00000136944
chr16	9901898	9902658	761	5.54	6.18	4.38	1.8	0.000493	0.0286	Intron	Intron (ENST00000396573.6/2903, intron 4 of 13)	ENST00000535259.5	GRIN2A	glutamate ionotropic receptor NMDA type subunit 2A	2903	ENSG00000183454
chr12	69738521	69740188	1668	6.9	7.53	5.75	1.78	2.2e-05	0.00328	Promoter (<=1kb)	Promoter (<=1kb)	ENST00000501387.6	LOC101928002	uncharacterized LOC101928002	101928002	ENSG00000247131
chrX	109374245	109375692	1448	6.08	6.71	4.94	1.77	9.81e-05	0.00952	Intron	Intron (ENST00000218006.3/2986, intron 19 of 19)	ENST00000218006.3	GUCY2F	guanylate cyclase 2F, retinal	2986	ENSG00000101890
chr15	73751154	73752935	1782	7.3	7.93	6.17	1.76	1.43e-05	0.00238	Promoter (<=1kb)	Promoter (<=1kb)	ENST00000615095.1	INSYN1-AS1	INSYN1 antisense RNA 1	101929221
chrX	22353398	22354186	789	5.64	6.27	4.51	1.76	0.000318	0.0215	Intron	Intron (ENST00000608254.1/100873065, intron 5 of 5)	ENST00000323684.3	CBLL2	Cbl proto-oncogene like 2	158506	ENSG00000175809
chr17	47213044	47213943	900	5.87	6.49	4.75	1.74	0.000385	0.0245	Exon	Exon (ENST00000572316.5/4635, exon 3 of 8)	ENST00000572303.1	MYL4	myosin light chain 4	4635	ENSG00000198336
chr20	1258395	1260136	1742	6.32	6.94	5.2	1.74	0.000819	0.0392	Intron	Intron (ENST00000402452.5/642636, intron 12 of 13)	ENST00000649598.1	SNPH	syntaphilin	9751	ENSG00000101298
chr12	22332914	22335719	2806	8.03	8.65	6.93	1.72	1.35e-09	1.14e-06	Promoter (<=1kb)	Promoter (<=1kb)	ENST00000396037.8	ST8SIA1	ST8 alpha-N-acetyl-neuraminide alpha-2,8-sialyltransferase 1	6489	ENSG00000111728
chr18	79397152	79398455	1304	7.38	8	6.28	1.72	3.9e-09	2.86e-06	Promoter (<=1kb)	Promoter (<=1kb)	ENST00000542384.5	NFATC1	nuclear factor of activated T cells 1	4772	ENSG00000131196
chrX	9911248	9913123	1876	7.45	8.07	6.34	1.72	1.32e-07	5.52e-05	Promoter (<=1kb)	Promoter (<=1kb)	ENST00000418909.6	SHROOM2	shroom family member 2	357	ENSG00000146950
chr2	88180071	88181539	1469	6.22	6.84	5.12	1.71	0.00042	0.0259	Promoter (1-2kb)	Promoter (1-2kb)	ENST00000464022.1	THNSL2	threonine synthase like 2	55258	ENSG00000144115
chr21	8437287	8438610	1324	6.69	7.31	5.61	1.7	2.53e-06	0.000602	Exon	Exon (ENST00000627981.1/ENST00000627981.1, exon 1 of 1)	ENST00000617390.1	MIR6724-1	microRNA 6724-1	102465433	ENSG00000275950
chr16	982412	984443	2032	7.58	8.19	6.51	1.68	9.58e-06	0.00174	Promoter (<=1kb)	Promoter (<=1kb)	ENST00000566034.1	SOX8	SRY-box transcription factor 8	30812	ENSG00000005513
chr7	115318523	115320265	1743	6.6	7.21	5.53	1.67	0.00014	0.0122	Distal Intergenic	Distal Intergenic	ENST00000419883.1	LINC01392	long intergenic non-protein coding RNA 1392	104355291	ENSG00000233607
chr14	81436954	81438441	1488	5.97	6.57	4.9	1.67	0.000398	0.025	Promoter (<=1kb)	Promoter (<=1kb)	ENST00000557055.5	STON2	stonin 2	85439	ENSG00000140022
chrX	45270888	45272192	1305	5.73	6.34	4.67	1.67	0.000921	0.042	Intron	Intron (ENST00000438181.5/ENST00000438181.5, intron 2 of 3)	ENST00000377934.4	DIPK2B	divergent protein kinase domain 2B	79742	ENSG00000147113
chr8	126555645	126558562	2918	8.77	9.37	7.72	1.65	5.57e-11	6.6e-08	Promoter (<=1kb)	Promoter (<=1kb)	ENST00000517458.1	LRATD2	LRAT domain containing 2	157638	ENSG00000168672
chr9	84839485	84843684	4200	8.03	8.63	6.98	1.65	2.1e-10	2.14e-07	Intron	Intron (ENST00000376213.5/4915, intron 14 of 19)	ENST00000323115.9	NTRK2	neurotrophic receptor tyrosine kinase 2	4915	ENSG00000148053
chr17	49850614	49851935	1322	6.07	6.67	5.01	1.65	0.000116	0.0107	Promoter (2-3kb)	Promoter (2-3kb)	ENST00000608380.1	TAC4	tachykinin precursor 4	255061	ENSG00000176358
chr10	78176852	78178581	1730	6.74	7.34	5.69	1.65	0.0002	0.016	Exon	Exon (ENST00000634547.1/ENST00000634547.1, exon 1 of 1)	ENST00000670962.1	LINC00856	long intergenic non-protein coding RNA 856	100132987	ENSG00000230417
chr2	103782448	103783638	1191	6.16	6.77	5.12	1.65	0.000254	0.0186	Distal Intergenic	Distal Intergenic	ENST00000449772.1	LINC01831	long intergenic non-protein coding RNA 1831	101927331	ENSG00000225765
chr4	122040566	122042153	1588	5.83	6.43	4.78	1.65	0.00043	0.0261	Distal Intergenic	Distal Intergenic	ENST00000379645.8	TRPC3	transient receptor potential cation channel subfamily C member 3	7222	ENSG00000138741
chr14	89422759	89423245	487	6.18	6.78	5.13	1.65	0.000479	0.0281	Intron	Intron (ENST00000345097.8/1112, intron 1 of 6)	ENST00000555562.1	FOXN3-AS1	FOXN3 antisense RNA 1	400236	ENSG00000258920
chrX	39122178	39122877	700	5.8	6.4	4.75	1.65	0.000656	0.034	Distal Intergenic	Distal Intergenic	ENST00000655040.1	LINC01281	long intergenic non-protein coding RNA 1281	286442	ENSG00000235304
chrX	100840820	100841816	997	5.62	6.22	4.58	1.65	0.000803	0.0387	3' UTR	3' UTR	ENST00000427768.5	NOX1	NADPH oxidase 1	27035	ENSG00000007952
chr3	197389889	197391621	1733	6.44	7.04	5.39	1.64	0.000392	0.0248	Distal Intergenic	Distal Intergenic	ENST00000657499.1	DLG1-AS1	DLG1 antisense RNA 1	100507086	ENSG00000227375
chr7	22999	24478	1480	7.52	8.12	6.49	1.63	3.59e-06	0.0008	Exon	Exon (ENST00000635506.1/ENST00000635506.1, exon 1 of 2)	ENST00000515213.1	LOC442497	uncharacterized LOC442497	442497	ENSG00000249574
chr18	49907624	49910136	2513	6.64	7.23	5.6	1.63	2.62e-05	0.00373	Intron	Intron (ENST00000285039.12/4645, intron 18 of 39)	ENST00000324581.10	MYO5B	myosin VB	4645	ENSG00000167306
chr20	48410083	48412371	2289	7.5	8.09	6.48	1.62	9.45e-08	4.3e-05	Exon	Exon (ENST00000655426.1/ENST00000655426.1, exon 2 of 3)	ENST00000433094.1	LINC00494	long intergenic non-protein coding RNA 494	284749	ENSG00000235621
chr6	144582046	144583774	1729	6.61	7.2	5.58	1.62	7.22e-05	0.00765	Promoter (<=1kb)	Promoter (<=1kb)	ENST00000367526.8	UTRN	utrophin	7402	ENSG00000152818
chr2	190405495	190406419	925	6.63	7.22	5.6	1.62	8.1e-05	0.00831	Promoter (1-2kb)	Promoter (1-2kb)	ENST00000417958.5	MFSD6	major facilitator superfamily domain containing 6	54842	ENSG00000151690
[truncated: 2,233 more rows]

## Sheet: peaks_enriched_in_DOXplus
chr	start	end	width	Conc	Conc_DOXplus	Conc_DOX.6d	Fold	p.value	FDR	broad_annotation	annotation	transcriptId	SYMBOL	GENENAME	geneId	ENSEMBL
[truncated: 263 more rows]

[truncated: 1 more sheets: peaks_enriched_in_Conc_DOX.6d]
