# Supplementary material for: KAT5 regulates neurodevelopmental states associated with G0-like populations in glioblastoma
Source: Nat Commun. 2025 May 9;16:4327. doi: 10.1038/s41467-025-59503-w (PMC12064679; doi:10.1038/s41467-025-59503-w)
Supplement: Supplementary file 20 — Supplementary Data 18 [file 41467_2025_59503_MOESM20_ESM.xlsx]

## Sheet: Sheet1
Tumor Name	Age	Gender	Grade	IDH status	MGMT status	Manuscript Designation
UW26	31-40	F	IV	mutant	unmethylated	HGG, IDHmut
UW27	71-80	M	IV	wt	unmethylated	HGG
UW31	61-70	M	IV	wt	methylated	HGG
UW33	18-30	M	II	mutant	unmethylated	LGG
UW34	71-80	F	IV	wt	unmethylated	HGG
UW36	18-30	M	II	mutant	unmethylated	LGG
UW38	71-80	M	IV	wt	unmethylated	HGG
UW40	41-50	F	IV	wt	methylated	HGG
UW44	41-50	F	II	mutant	unmethylated	LGG
UW45	41-50	F	IV	mutant	methylated	HGG, IDHmut
