# Supplementary material for: KAT5 regulates neurodevelopmental states associated with G0-like populations in glioblastoma
Source: Nat Commun. 2025 May 9;16:4327. doi: 10.1038/s41467-025-59503-w (PMC12064679; doi:10.1038/s41467-025-59503-w)
Supplement: Supplementary file 24 — Source Data [file 41467_2025_59503_MOESM24_ESM.xlsx]

## Sheet: Fig1g
	Fig. 1g WBs uncropped with molecular weight markers

## Sheet: Fig1i
Fig 1i
	Time(days)	DOX 1000			DOX 50			DOX 25			DOX 0
	D0	200000	200001	200002	200000	200001	200002	200000	200001	200002	200000	200001	200002
	D3	522439	512043	354465	431804	431804	375295	377938	489156	580971	416447	367137	442561
	D7	1.75356e+06	2469590	1275558	1367555	1378691	1503843	1012195	1017200	1034011	516196	654479	519838
	D10	4.48704e+06	5445277	2970033	1932875	1937229	2026129	913513	945013	860310	393523	504656	519838
	D10	DOX 1000	DOX 50	DOX 25	DOX 0			D7	DOX 1000	DOX 50	DOX 25	DOX 0
		4.48704e+06	1932875	913513	393523				1.75356e+06	1367555	1012195	516196
		5445277	1937229	945013	504656				2469590	1378691	1017200	654479
		2970033	2026129	860310	519838				1275558	1503843	1034011	519838
	D10	DOX 1000	DOX 50	DOX 25	DOX 0			D7	DOX 1000	DOX 50	DOX 25	DOX 0
	avg	4.30078e+06	1965411	906279	472672			avg	1.8329e+06	1.4167e+06	1.02114e+06	563505
	sd	1.24809e+06	52628.4	42812.3	68964.6			sd	600957	75676.3	11428	78807.5
	sem	720585	30385	24717.7	39816.7			sem	346963	43691.8	6597.97	45499.5
Compare to DOX 1000	ttest		0.0317321	1.11217e-05	0.000758716			ttest		0.299786	0.000861367	0.000572166

## Sheet: Fig2i
	Fig. 2i WBs uncropped with molecular weight markers

## Sheet: Fig6j
Fig. 6j
HOURS	KAT5ON	KAT5ON	KAT5ON		KAT5OFF 3D	KAT5OFF 3D	KAT5OFF 3D		KAT5OFF 7D	KAT5OFF 7D	KAT5OFF 7D	KAT5OFF 7D		KAT5OFF 9D	KAT5OFF 9D	KAT5OFF 9D	KAT5OFF 9D	KAT5OFF 9D
0	0	0	0		0	0	0		0	0	0	0		0	0	0	0	0
24	0.0589455	0.0326269	0.00755615		0.0502544	0.0458863	0.0844941		-0.008801	0.0572629	-0.0087781	-0.0049843		-0.0105545	-0.0118685	0.0116651	-0.0097242	-0.0021186
48	0.240391	0.187704	0.161017		0.206077	0.182836	0.287024		0.00653672	0.144807	0.0488756	0.0759064		0.0487085	0.0485918	0.0977609	0.0105203	0.0604689
72	0.368031	0.31321	0.305214		0.304197	0.278387	0.319425		0.0171067	0.195794	0.10469	0.127491		0.0983099	0.0951568	0.162718	0.0625938	0.118812
	48hr	KAT5ON	KAT5OFF 3D	KAT5OFF 7D	KAT5OFF 9D		72hr	KAT5ON	KAT5OFF 3D	KAT5OFF 7D	KAT5OFF 9D
		0.240391	0.206077	0.00653672	0.0487085			0.368031	0.304197	0.0171067	0.0983099
		0.187704	0.182836	0.144807	0.0485918			0.31321	0.278387	0.195794	0.0951568
		0.161017	0.287024	0.0488756	0.0977609			0.305214	0.319425	0.10469	0.162718
				0.0759064	0.0105203					0.127491	0.0625938
					0.0604689						0.118812
	48hr	KAT5ON	KAT5OFF 3D	KAT5OFF 7D	KAT5OFF 9D		72hr	KAT5ON	KAT5OFF 3D	KAT5OFF 7D	KAT5OFF 9D
	avg	0.196371	0.225312	0.0690314	0.0532101		avg	0.328818	0.30067	0.11127	0.107518
	sd	0.0403906	0.0546924	0.0580259	0.0312309		sd	0.0341939	0.0207456	0.0737505	0.0368455
	sem	0.0233195	0.0315767	0.029013	0.0139669		sem	0.0197419	0.0119775	0.0368752	0.0164778
Compared to KAT5ON	ttest		0.50186	0.0233364	0.00129155		ttest		0.289805	0.00551669	0.000152876

## Sheet: Fig8b
	Fig. 8b HHT/DMSO normalized to NSC CB660-WT
											PhTCC	TERT+TP53DD+CCND1+CDK4R24C
		CB660-WT	CB660-MYC	CB660-PhTCC	CB660-PhTCCEA	GSC-827	GSC-464T	GSC-1406			PhTCCEA	TERT+TP53DD+CCND1+CDK4R24C+EGFRvIII+myr-AKT1
		0.532258	0	0.414747	0.195122	0.115681	0.25641	0.075
		0.435484	0	0.207373	0.268293	0.18509	0.102564	0.2625
		0.444444	0	0.373272	0.146341	0.208226	0.128205	0.1125
		0.555556		0.482143		0.160714
		0.444444		0.482143		0.107143
				0.107143		0.0535714
		CB660-WT	CB660-MYC	CB660-PhTCC	CB660-PhTCCEA	GSC-827	GSC-464T	GSC-1406
	avg	0.482437	0	0.34447	0.203252	0.138404	0.162393	0.15
	sd	0.0568329	0	0.15414	0.0613808	0.0569958	0.0824244	0.0992157
	sem	0.0254165	0	0.0629274	0.0354382	0.0232684	0.0475877	0.0572822
	var	0.00322998	0	0.0237591	0.0037676	0.00324852	0.00679378	0.00984375
Compared to CB660-WT	ttest		4.53789e-05	0.0843621	0.000607172	3.63541e-06	0.00814559	0.0153973

## Sheet: FigS2a
Fig. S2a G0 trap screen candidate gene KO testing in GSC-0827
		CDKN1A	TP53	PAPD5	NOTCH2NL	CD8A	SKP2	SOCS3	TRRAP	CCNE1	USP36	RBX1	DDX27	EIF5	EP400	RPL5	KAT5-2ex5b	KAT5g1	RPS16
		0.58	1.11	1.29	3.73	5.09	6.42	5.36	6.62	6.47	8.51	9.78	11	12.2	12.7	18.5	22.1	25.3	27.7
		0.57	1.04	1.41	4.66	4.87	6.09	6.34	6.91	7.05	8.83	8.96	10.4	12.5	13.8	19.2	21.2	24	28.2
		0.51	1.12	1.31	4.99	5.9	4.34	6.14	7	7.78	8	9.81	9.64	12.7	12.8	17.9	21.5	24.9	32.6
						4.43
						4.65
						4.02
		CDKN1A	TP53	PAPD5	NOTCH2NL	CD8A	SKP2	SOCS3	TRRAP	CCNE1	USP36	RBX1	DDX27	EIF5	EP400	RPL5	KAT5-2ex5b	KAT5g1	RPS16
	avg	0.553333	1.09	1.33667	4.46	4.82667	5.61667	5.94667	6.84333	7.1	8.44667	9.51667	10.3467	12.4667	13.1	18.5333	21.6	24.7333	29.5
	sd	0.0378594	0.043589	0.064291	0.653376	0.642267	1.11787	0.517816	0.198578	0.65643	0.418609	0.482321	0.681567	0.251661	0.608276	0.650641	0.458258	0.665833	2.69629
	sem	0.0218581	0.0251661	0.0371184	0.377227	0.262204	0.645403	0.298961	0.114649	0.37899	0.241684	0.278468	0.393503	0.145297	0.351188	0.375648	0.264575	0.384419	1.55671

## Sheet: FigS2b
Fig S2b G0 trap screen candidate gene KO effect on cell growth in GSC-0827
	sgNTC	sgTC	sgKAT5	sgRPL5	sgRPS16
	1.07035	1.02085	0.282153	0.086294	0.034222				sgNTC = non-targeting control sgRNA
	1.14317	0.989498	0.273392	0.091213	0.025541				sgTC = targeting control sgRNA
	1.17232	0.989651	0.267714	0.098126	0.031519
	sgNTC	sgTC	sgKAT5	sgRPL5	sgRPS16
avg	1.12862	1	0.27442	0.0918777	0.0304273
sd	0.0525219	0.0180577	0.00727415	0.00594394	0.00444227
sem	0.0303235	0.0104256	0.00419973	0.00343173	0.00256474
ttest vs sgTC	0.0159832		3.44932e-07	1.27911e-07	9.01393e-08

## Sheet: FigS2d
	sgCTL				sgKAT5-1				sgKAT5-2				sgKAT5-Both
0	1	1	1	1	1	1	1	1	1	1	1	1	1	1	1	1
4	0.870612	1.24442	1.1266	0.75837	0.621857	0.623453	0.472146	0.492582	0.631001	0.563536	0.566643	0.475119	0.404115	0.502214	0.393643	0.360299
9	0.897612	0.918638	0.919656	1.26409	0.090708	0.163142	0.148639	0.138603	0.203737	0.369717	0.421099	0.399264	0.052956	0.07064	0.091575	0.067202
14	1.08553	0.91447			0.145982	0.115888	0.10347	0.083687	0.793954	0.52912		0.682731	0.12054		0.168947	0.042622

## Sheet: FigS2f
Fig. S2f Increased G0/G1:S/G/2M ratio in GSC-827 cells in KAT5KO
		827 sgCTL	827 sgKAT5
		1.3882	9.33237
		1.31307	11.2844
		1.25	17.2324
		827 sgCTRL	827 sgKAT5
	avg	1.31709	12.6164
	sd	0.069187	4.11499
	sem	0.0399451	2.37579
	ttest vs CTRL		0.00893575

## Sheet: FigS2g
Fig. 2g ICE analysis of KAT5KO in GSC-0827
		ICE				KO-Score
	Exon 3-4	93	93	85		90	94	96	77		ICE = Inference of CRISPR Edits; metic for indel percentage
	Exon 8	79	87	79		80	80	76	71		KO-score = knockout score; proportion of indels that indicate a frameshift or are 21+bp in length. Assumes all edits are in a coding region.

[truncated: 6 more sheets: FigS13a, FigS13b, FigS15a, FigS15d, FigS15f, FigS15e]
